# Supplementary material for: Comment on 'Valid molecular dynamics simulations of human hemoglobin require a surprisingly large box size'
Source: eLife. 2019 Jun 20;8:e44718. doi: 10.7554/eLife.44718 (PMC6586461; doi:10.7554/eLife.44718)
Supplement: Figure 3—source data 1. — The zip archive contains a README file describing which source files correspond to the different panels. [file elife-44718-fig3-data1.zip › figure3/panel_A/kovalevsky/large/7/proj.xvg]

@ autoscale onread none
@ with g0
@ g0 on
@ title "projection on eigenvectors (nm)"
@ xaxis  label "Time (ps)"
@ world xmin 0
@ world xmax 391440
@ world ymin -9.22352
@ world ymax -1.03861
@ view xmin 0.15
@ view xmax 0.85
@ view ymin 0.15
@ view ymax 0.85
@ yaxis  label "vec 1"
@ xaxis tick major 100000
@ xaxis tick minor 50000
@ xaxis ticklabel start type spec
@ xaxis ticklabel start -0
@ yaxis tick major 2
@ yaxis tick minor 1
@ yaxis ticklabel start type spec
@ yaxis ticklabel start -8
    0.0000   -5.00332
   40.0000   -5.43654
   80.0000   -5.93938
  120.0000   -6.01344
  160.0000   -6.68740
  200.0000   -6.56083
  240.0000   -7.05390
  280.0000   -6.03668
  320.0000   -6.11469
  360.0000   -6.84681
  400.0000   -5.81766
  440.0000   -6.12156
  480.0000   -6.46956
  520.0000   -6.49675
  560.0000   -6.44274
  600.0000   -5.39935
  640.0000   -5.89701
  680.0000   -6.90518
  720.0000   -6.58061
  760.0000   -5.40516
  800.0000   -6.79690
  840.0000   -6.81416
  880.0000   -7.18449
  920.0000   -6.95080
  960.0000   -7.63133
 1000.0000   -6.21266
 1040.0000   -7.08493
 1080.0000   -6.76887
 1120.0000   -6.12678
 1160.0000   -6.27575
 1200.0000   -5.25978
 1240.0000   -6.13119
 1280.0000   -6.16084
 1320.0000   -8.17588
 1360.0000   -7.69233
 1400.0000   -7.16982
 1440.0000   -7.08040
 1480.0000   -6.69795
 1520.0000   -8.54708
 1560.0000   -7.24000
 1600.0000   -6.71796
 1640.0000   -6.28089
 1680.0000   -6.57915
 1720.0000   -6.91939
 1760.0000   -6.55894
 1800.0000   -7.51034
 1840.0000   -7.40758
 1880.0000   -7.37619
 1920.0000   -7.51571
 1960.0000   -7.40755
 2000.0000   -7.77834
 2040.0000   -7.37701
 2080.0000   -6.78975
 2120.0000   -7.09869
 2160.0000   -7.15635
 2200.0000   -8.26724
 2240.0000   -7.06489
 2280.0000   -6.87835
 2320.0000   -6.35015
 2360.0000   -6.06486
 2400.0000   -7.08070
 2440.0000   -7.43203
 2480.0000   -7.23486
 2520.0000   -8.45844
 2560.0000   -7.86015
 2600.0000   -8.21990
 2640.0000   -7.78386
 2680.0000   -6.76579
 2720.0000   -7.37175
 2760.0000   -7.69725
 2800.0000   -7.28197
 2840.0000   -6.89271
 2880.0000   -6.82419
 2920.0000   -7.78471
 2960.0000   -7.28893
 3000.0000   -6.59428
 3040.0000   -7.20417
 3080.0000   -7.30643
 3120.0000   -6.13915
 3160.0000   -6.47509
 3200.0000   -6.39582
 3240.0000   -6.64317
 3280.0000   -7.10877
 3320.0000   -6.98183
 3360.0000   -7.10106
 3400.0000   -6.23303
 3440.0000   -6.24200
 3480.0000   -6.65210
 3520.0000   -6.73017
 3560.0000   -6.01423
 3600.0000   -6.23201
 3640.0000   -7.16189
 3680.0000   -7.54417
 3720.0000   -6.16162
 3760.0000   -5.98228
 3800.0000   -5.75191
 3840.0000   -6.81694
 3880.0000   -6.49213
 3920.0000   -6.19025
 3960.0000   -5.97001
 4000.0000   -6.83352
 4040.0000   -6.20646
 4080.0000   -6.26168
 4120.0000   -5.36585
 4160.0000   -6.44241
 4200.0000   -6.64256
 4240.0000   -6.39601
 4280.0000   -6.34858
 4320.0000   -5.73801
 4360.0000   -5.60867
 4400.0000   -5.73114
 4440.0000   -6.20091
 4480.0000   -6.83019
 4520.0000   -6.97027
 4560.0000   -7.44011
 4600.0000   -5.60134
 4640.0000   -6.13374
 4680.0000   -6.41337
 4720.0000   -6.03837
 4760.0000   -6.55326
 4800.0000   -6.27142
 4840.0000   -6.14871
 4880.0000   -6.38217
 4920.0000   -5.08642
 4960.0000   -5.89247
 5000.0000   -5.54769
 5040.0000   -6.72427
 5080.0000   -7.23633
 5120.0000   -5.93237
 5160.0000   -6.15616
 5200.0000   -6.02852
 5240.0000   -6.09980
 5280.0000   -6.85470
 5320.0000   -6.11486
 5360.0000   -5.67940
 5400.0000   -7.24134
 5440.0000   -6.12857
 5480.0000   -6.41200
 5520.0000   -6.12144
 5560.0000   -6.58240
 5600.0000   -6.49114
 5640.0000   -6.56428
 5680.0000   -5.96271
 5720.0000   -6.46883
 5760.0000   -7.95660
 5800.0000   -6.72473
 5840.0000   -6.79452
 5880.0000   -6.99303
 5920.0000   -6.46740
 5960.0000   -7.17384
 6000.0000   -5.93920
 6040.0000   -6.69400
 6080.0000   -6.33102
 6120.0000   -5.85560
 6160.0000   -6.54005
 6200.0000   -6.02567
 6240.0000   -6.33810
 6280.0000   -7.42404
 6320.0000   -7.09991
 6360.0000   -6.26675
 6400.0000   -5.99151
 6440.0000   -5.96936
 6480.0000   -6.10439
 6520.0000   -7.59178
 6560.0000   -7.98857
 6600.0000   -6.96180
 6640.0000   -7.42543
 6680.0000   -6.55737
 6720.0000   -6.80729
 6760.0000   -5.94475
 6800.0000   -6.03751
 6840.0000   -6.05978
 6880.0000   -6.37205
 6920.0000   -6.20594
 6960.0000   -6.79702
 7000.0000   -5.73005
 7040.0000   -5.27466
 7080.0000   -6.32649
 7120.0000   -6.12243
 7160.0000   -6.38514
 7200.0000   -6.36363
 7240.0000   -7.06463
 7280.0000   -6.90842
 7320.0000   -5.96986
 7360.0000   -7.12024
 7400.0000   -6.47712
 7440.0000   -6.72663
 7480.0000   -6.94956
 7520.0000   -7.06043
 7560.0000   -6.18822
 7600.0000   -7.10912
 7640.0000   -6.86205
 7680.0000   -6.66789
 7720.0000   -6.91441
 7760.0000   -7.24103
 7800.0000   -6.36661
 7840.0000   -7.17309
 7880.0000   -6.85257
 7920.0000   -7.01207
 7960.0000   -5.10646
 8000.0000   -4.93793
 8040.0000   -5.79865
 8080.0000   -6.69987
 8120.0000   -5.99040
 8160.0000   -5.54159
 8200.0000   -5.06014
 8240.0000   -5.45934
 8280.0000   -5.17969
 8320.0000   -5.66741
 8360.0000   -5.52490
 8400.0000   -6.58922
 8440.0000   -6.82416
 8480.0000   -5.73653
 8520.0000   -5.82632
 8560.0000   -6.59488
 8600.0000   -6.88938
 8640.0000   -6.28605
 8680.0000   -5.77832
 8720.0000   -6.66807
 8760.0000   -5.91615
 8800.0000   -5.80502
 8840.0000   -6.59101
 8880.0000   -7.54227
 8920.0000   -6.72537
 8960.0000   -6.14062
 9000.0000   -5.95242
 9040.0000   -5.55010
 9080.0000   -6.59892
 9120.0000   -5.57561
 9160.0000   -5.76094
 9200.0000   -6.57915
 9240.0000   -6.23958
 9280.0000   -6.27547
 9320.0000   -6.30096
 9360.0000   -6.18360
 9400.0000   -7.03446
 9440.0000   -6.61545
 9480.0000   -7.62241
 9520.0000   -5.60475
 9560.0000   -5.95268
 9600.0000   -6.42170
 9640.0000   -6.54074
 9680.0000   -5.91184
 9720.0000   -6.48823
 9760.0000   -6.19610
 9800.0000   -6.84426
 9840.0000   -6.79141
 9880.0000   -6.31650
 9920.0000   -6.58792
 9960.0000   -5.95451
10000.0000   -5.88814
10040.0000   -6.15783
10080.0000   -5.80996
10120.0000   -6.13833
10160.0000   -6.38223
10200.0000   -5.69291
10240.0000   -6.12108
10280.0000   -6.05779
10320.0000   -6.06193
10360.0000   -6.01968
10400.0000   -5.04891
10440.0000   -6.85802
10480.0000   -6.70796
10520.0000   -6.34954
10560.0000   -6.68855
10600.0000   -6.41332
10640.0000   -6.27157
10680.0000   -5.13252
10720.0000   -5.85000
10760.0000   -5.35452
10800.0000   -5.69453
10840.0000   -6.64000
10880.0000   -5.77169
10920.0000   -6.90715
10960.0000   -6.90853
11000.0000   -6.83490
11040.0000   -6.84268
11080.0000   -6.30326
11120.0000   -6.32193
11160.0000   -6.68997
11200.0000   -6.69248
11240.0000   -6.05006
11280.0000   -6.45713
11320.0000   -5.84057
11360.0000   -5.86361
11400.0000   -4.89756
11440.0000   -4.54111
11480.0000   -6.13394
11520.0000   -5.38467
11560.0000   -5.42156
11600.0000   -4.50651
11640.0000   -4.79458
11680.0000   -5.63251
11720.0000   -6.36437
11760.0000   -5.74263
11800.0000   -6.30607
11840.0000   -5.04971
11880.0000   -5.28790
11920.0000   -6.04748
11960.0000   -5.73763
12000.0000   -6.72421
12040.0000   -6.59833
12080.0000   -5.77794
12120.0000   -5.89988
12160.0000   -4.57413
12200.0000   -4.68849
12240.0000   -5.58785
12280.0000   -6.55974
12320.0000   -5.52164
12360.0000   -6.11150
12400.0000   -7.17945
12440.0000   -7.00689
12480.0000   -5.78402
12520.0000   -5.60988
12560.0000   -6.02150
12600.0000   -6.26970
12640.0000   -6.35065
12680.0000   -7.00198
12720.0000   -7.83821
12760.0000   -7.52918
12800.0000   -6.73882
12840.0000   -7.07430
12880.0000   -7.40891
12920.0000   -6.55130
12960.0000   -6.43056
13000.0000   -6.27137
13040.0000   -5.39749
13080.0000   -5.45657
13120.0000   -6.07458
13160.0000   -5.89324
13200.0000   -5.67724
13240.0000   -6.96377
13280.0000   -6.47582
13320.0000   -5.84361
13360.0000   -6.04518
13400.0000   -6.22169
13440.0000   -6.23839
13480.0000   -5.43583
13520.0000   -6.18610
13560.0000   -5.76069
13600.0000   -5.44316
13640.0000   -6.16489
13680.0000   -6.43027
13720.0000   -6.36950
13760.0000   -7.06384
13800.0000   -6.76692
13840.0000   -6.58077
13880.0000   -5.49530
13920.0000   -5.49514
13960.0000   -6.77505
14000.0000   -6.34228
14040.0000   -6.75152
14080.0000   -7.84481
14120.0000   -6.49203
14160.0000   -6.84783
14200.0000   -7.08813
14240.0000   -7.31823
14280.0000   -7.42071
14320.0000   -6.91095
14360.0000   -7.04803
14400.0000   -7.38070
14440.0000   -6.77732
14480.0000   -6.07026
14520.0000   -6.61747
14560.0000   -6.42234
14600.0000   -6.50015
14640.0000   -6.94767
14680.0000   -6.76580
14720.0000   -5.77916
14760.0000   -6.56335
14800.0000   -6.61117
14840.0000   -6.21342
14880.0000   -6.62505
14920.0000   -6.75242
14960.0000   -7.23674
15000.0000   -6.52381
15040.0000   -6.86854
15080.0000   -6.75088
15120.0000   -6.91442
15160.0000   -7.23284
15200.0000   -7.09880
15240.0000   -6.49456
15280.0000   -6.93996
15320.0000   -7.98471
15360.0000   -6.91756
15400.0000   -7.16625
15440.0000   -7.36419
15480.0000   -7.03137
15520.0000   -6.98951
15560.0000   -6.78728
15600.0000   -6.91904
15640.0000   -6.19990
15680.0000   -6.39542
15720.0000   -5.91694
15760.0000   -6.87143
15800.0000   -6.22310
15840.0000   -5.63552
15880.0000   -5.36283
15920.0000   -5.98031
15960.0000   -7.72200
16000.0000   -6.55694
16040.0000   -6.98921
16080.0000   -5.83253
16120.0000   -6.32527
16160.0000   -6.62594
16200.0000   -5.13252
16240.0000   -7.19632
16280.0000   -6.17287
16320.0000   -6.85644
16360.0000   -6.55972
16400.0000   -6.22282
16440.0000   -5.11244
16480.0000   -5.24424
16520.0000   -5.49678
16560.0000   -5.08895
16600.0000   -4.43374
16640.0000   -6.03703
16680.0000   -5.99238
16720.0000   -6.33401
16760.0000   -6.19725
16800.0000   -5.91847
16840.0000   -5.80801
16880.0000   -6.34348
16920.0000   -6.69456
16960.0000   -6.10962
17000.0000   -5.19154
17040.0000   -5.93034
17080.0000   -6.49904
17120.0000   -6.35872
17160.0000   -6.12547
17200.0000   -6.38567
17240.0000   -5.74989
17280.0000   -6.22284
17320.0000   -6.73166
17360.0000   -6.20194
17400.0000   -5.99025
17440.0000   -6.78793
17480.0000   -5.80357
17520.0000   -5.34741
17560.0000   -4.94653
17600.0000   -5.07599
17640.0000   -4.81063
17680.0000   -6.16706
17720.0000   -6.43908
17760.0000   -6.09662
17800.0000   -6.57651
17840.0000   -5.65022
17880.0000   -5.12798
17920.0000   -3.74784
17960.0000   -5.66441
18000.0000   -5.97226
18040.0000   -5.31685
18080.0000   -6.22640
18120.0000   -6.15069
18160.0000   -6.69588
18200.0000   -6.62880
18240.0000   -6.79311
18280.0000   -6.48116
18320.0000   -6.70463
18360.0000   -5.70123
18400.0000   -5.80813
18440.0000   -6.62234
18480.0000   -5.70507
18520.0000   -6.50169
18560.0000   -6.08648
18600.0000   -5.20740
18640.0000   -5.06632
18680.0000   -4.77390
18720.0000   -4.43080
18760.0000   -5.36910
18800.0000   -5.24080
18840.0000   -5.65626
18880.0000   -5.82717
18920.0000   -6.14053
18960.0000   -5.83705
19000.0000   -5.96198
19040.0000   -5.75006
19080.0000   -5.12545
19120.0000   -5.20801
19160.0000   -5.86738
19200.0000   -4.89968
19240.0000   -5.06027
19280.0000   -5.95445
19320.0000   -6.08915
19360.0000   -5.93878
19400.0000   -5.32916
19440.0000   -5.95942
19480.0000   -5.79816
19520.0000   -6.26664
19560.0000   -5.60372
19600.0000   -5.56574
19640.0000   -6.03716
19680.0000   -5.60360
19720.0000   -6.01683
19760.0000   -5.40793
19800.0000   -4.95239
19840.0000   -5.13437
19880.0000   -5.38876
19920.0000   -6.24599
19960.0000   -5.60801
20000.0000   -6.00114
20040.0000   -5.45833
20080.0000   -6.13591
20120.0000   -6.08945
20160.0000   -4.44260
20200.0000   -5.06543
20240.0000   -5.50173
20280.0000   -5.90494
20320.0000   -5.20602
20360.0000   -5.56016
20400.0000   -5.29355
20440.0000   -5.65510
20480.0000   -6.18610
20520.0000   -5.51427
20560.0000   -5.29103
20600.0000   -5.40059
20640.0000   -4.93979
20680.0000   -5.73056
20720.0000   -5.95270
20760.0000   -4.55960
20800.0000   -5.24955
20840.0000   -5.67326
20880.0000   -5.52997
20920.0000   -5.80240
20960.0000   -5.71707
21000.0000   -5.89213
21040.0000   -5.63041
21080.0000   -5.02402
21120.0000   -5.20227
21160.0000   -5.13244
21200.0000   -4.38222
21240.0000   -5.14411
21280.0000   -4.78515
21320.0000   -4.13719
21360.0000   -4.18927
21400.0000   -4.78170
21440.0000   -4.80921
21480.0000   -4.03485
21520.0000   -3.69775
21560.0000   -3.36914
21600.0000   -3.61168
21640.0000   -4.51927
21680.0000   -3.96575
21720.0000   -3.64894
21760.0000   -4.62864
21800.0000   -4.75388
21840.0000   -5.55499
21880.0000   -5.02706
21920.0000   -5.32132
21960.0000   -5.67568
22000.0000   -5.48673
22040.0000   -5.31733
22080.0000   -5.62069
22120.0000   -5.18338
22160.0000   -5.02702
22200.0000   -4.88278
22240.0000   -5.50321
22280.0000   -5.29712
22320.0000   -5.28420
22360.0000   -4.29596
22400.0000   -5.38580
22440.0000   -4.18468
22480.0000   -4.40634
22520.0000   -4.94301
22560.0000   -4.61849
22600.0000   -3.99051
22640.0000   -4.73631
22680.0000   -4.68944
22720.0000   -4.27411
22760.0000   -5.00845
22800.0000   -4.13489
22840.0000   -4.88007
22880.0000   -5.48547
22920.0000   -5.74962
22960.0000   -5.00529
23000.0000   -5.58712
23040.0000   -5.07891
23080.0000   -5.54338
23120.0000   -5.00711
23160.0000   -3.74999
23200.0000   -4.74104
23240.0000   -4.98040
23280.0000   -4.56857
23320.0000   -5.61841
23360.0000   -4.76999
23400.0000   -4.74940
23440.0000   -6.18395
23480.0000   -6.51723
23520.0000   -5.17275
23560.0000   -4.64678
23600.0000   -5.68002
23640.0000   -4.34105
23680.0000   -5.11092
23720.0000   -4.69455
23760.0000   -5.07723
23800.0000   -5.03118
23840.0000   -4.24858
23880.0000   -5.03715
23920.0000   -4.70301
23960.0000   -5.25022
24000.0000   -4.95690
24040.0000   -4.90348
24080.0000   -4.66621
24120.0000   -4.95366
24160.0000   -4.77916
24200.0000   -5.95044
24240.0000   -4.88776
24280.0000   -4.52130
24320.0000   -5.00779
24360.0000   -5.68093
24400.0000   -5.79369
24440.0000   -5.17518
24480.0000   -5.02339
24520.0000   -5.87116
24560.0000   -6.35753
24600.0000   -5.81237
24640.0000   -4.69317
24680.0000   -4.34466
24720.0000   -4.83913
24760.0000   -4.91001
24800.0000   -6.23393
24840.0000   -4.88742
24880.0000   -6.11549
24920.0000   -5.71370
24960.0000   -5.92359
25000.0000   -6.04125
25040.0000   -5.67494
25080.0000   -6.26047
25120.0000   -6.15148
25160.0000   -5.57626
25200.0000   -7.00058
25240.0000   -5.96681
25280.0000   -5.69095
25320.0000   -4.85385
25360.0000   -5.76111
25400.0000   -6.29724
25440.0000   -6.22597
25480.0000   -5.78830
25520.0000   -6.40047
25560.0000   -6.47269
25600.0000   -6.21365
25640.0000   -6.10894
25680.0000   -5.84747
25720.0000   -5.97722
25760.0000   -6.09987
25800.0000   -5.82803
25840.0000   -5.77556
25880.0000   -5.98440
25920.0000   -5.46090
25960.0000   -5.77223
26000.0000   -5.32893
26040.0000   -5.67838
26080.0000   -4.80789
26120.0000   -6.02458
26160.0000   -5.99425
26200.0000   -5.12811
26240.0000   -5.85966
26280.0000   -4.50814
26320.0000   -5.39597
26360.0000   -5.37163
26400.0000   -6.55019
26440.0000   -5.36523
26480.0000   -5.37076
26520.0000   -5.16838
26560.0000   -5.20007
26600.0000   -6.11265
26640.0000   -6.49048
26680.0000   -6.28613
26720.0000   -5.80553
26760.0000   -6.98900
26800.0000   -6.90925
26840.0000   -6.22959
26880.0000   -6.29563
26920.0000   -5.43561
26960.0000   -6.44304
27000.0000   -6.37595
27040.0000   -6.32024
27080.0000   -6.36462
27120.0000   -5.86165
27160.0000   -5.25905
27200.0000   -5.63829
27240.0000   -5.83781
27280.0000   -6.78336
27320.0000   -6.25419
27360.0000   -6.34126
27400.0000   -6.34046
27440.0000   -6.25215
27480.0000   -6.39849
27520.0000   -6.72683
27560.0000   -5.59051
27600.0000   -5.45035
27640.0000   -5.95647
27680.0000   -5.20841
27720.0000   -5.87246
27760.0000   -5.93746
27800.0000   -6.31984
27840.0000   -6.10229
27880.0000   -6.00543
27920.0000   -5.57572
27960.0000   -6.83515
28000.0000   -6.43535
28040.0000   -6.37989
28080.0000   -6.09606
28120.0000   -5.65635
28160.0000   -5.83370
28200.0000   -5.66814
28240.0000   -6.31282
28280.0000   -6.16727
28320.0000   -6.86907
28360.0000   -7.15478
28400.0000   -6.48928
28440.0000   -6.84103
28480.0000   -6.50375
28520.0000   -5.70289
28560.0000   -5.81458
28600.0000   -5.75728
28640.0000   -6.54254
28680.0000   -6.08784
28720.0000   -5.82023
28760.0000   -6.33097
28800.0000   -5.54718
28840.0000   -5.36932
28880.0000   -5.07747
28920.0000   -5.00479
28960.0000   -5.22029
29000.0000   -4.62701
29040.0000   -5.86832
29080.0000   -5.35624
29120.0000   -4.80560
29160.0000   -6.07311
29200.0000   -5.97099
29240.0000   -5.64516
29280.0000   -5.54511
29320.0000   -6.14046
29360.0000   -5.92986
29400.0000   -6.08342
29440.0000   -5.60443
29480.0000   -6.33000
29520.0000   -6.02921
29560.0000   -4.97115
29600.0000   -5.88987
29640.0000   -6.37025
29680.0000   -5.99547
29720.0000   -6.23452
29760.0000   -6.42409
29800.0000   -6.08424
29840.0000   -5.90065
29880.0000   -6.15311
29920.0000   -6.44262
29960.0000   -5.55793
30000.0000   -5.56951
30040.0000   -6.55809
30080.0000   -6.31173
30120.0000   -6.41277
30160.0000   -6.89586
30200.0000   -6.62518
30240.0000   -6.85795
30280.0000   -5.63365
30320.0000   -5.76439
30360.0000   -6.29008
30400.0000   -5.64971
30440.0000   -6.01429
30480.0000   -5.90713
30520.0000   -6.16496
30560.0000   -5.85182
30600.0000   -5.71370
30640.0000   -5.81109
30680.0000   -4.81098
30720.0000   -5.44638
30760.0000   -5.18378
30800.0000   -6.52742
30840.0000   -5.33309
30880.0000   -6.11545
30920.0000   -5.82106
30960.0000   -5.50916
31000.0000   -5.29428
31040.0000   -6.17985
31080.0000   -6.04471
31120.0000   -6.33003
31160.0000   -5.89069
31200.0000   -5.76350
31240.0000   -5.55960
31280.0000   -5.24482
31320.0000   -6.56963
31360.0000   -6.27366
31400.0000   -6.11652
31440.0000   -6.14009
31480.0000   -6.63982
31520.0000   -6.53542
31560.0000   -6.63182
31600.0000   -6.48168
31640.0000   -5.67154
31680.0000   -6.03479
31720.0000   -5.60513
31760.0000   -5.96634
31800.0000   -5.61191
31840.0000   -5.59234
31880.0000   -5.39208
31920.0000   -6.76182
31960.0000   -6.59813
32000.0000   -7.03967
32040.0000   -6.80843
32080.0000   -5.70731
32120.0000   -6.37398
32160.0000   -6.47543
32200.0000   -6.36791
32240.0000   -6.40457
32280.0000   -6.08866
32320.0000   -5.90615
32360.0000   -6.24281
32400.0000   -6.27997
32440.0000   -6.00547
32480.0000   -5.28878
32520.0000   -6.74142
32560.0000   -5.45823
32600.0000   -5.71798
32640.0000   -5.82969
32680.0000   -5.86883
32720.0000   -6.52477
32760.0000   -5.54630
32800.0000   -5.56554
32840.0000   -5.88223
32880.0000   -6.41969
32920.0000   -6.25165
32960.0000   -5.81349
33000.0000   -5.70758
33040.0000   -6.18085
33080.0000   -5.99649
33120.0000   -5.03195
33160.0000   -6.29910
33200.0000   -6.30134
33240.0000   -5.92903
33280.0000   -6.34826
33320.0000   -5.93777
33360.0000   -6.42240
33400.0000   -6.45658
33440.0000   -6.35356
33480.0000   -5.20502
33520.0000   -5.90227
33560.0000   -5.10136
33600.0000   -5.62586
33640.0000   -6.13797
33680.0000   -6.38512
33720.0000   -5.93665
33760.0000   -5.43186
33800.0000   -6.54266
33840.0000   -6.78931
33880.0000   -6.28757
33920.0000   -6.16135
33960.0000   -5.82420
34000.0000   -5.97651
34040.0000   -6.68169
34080.0000   -6.23469
34120.0000   -5.47885
34160.0000   -5.21754
34200.0000   -5.82950
34240.0000   -5.90650
34280.0000   -6.28470
34320.0000   -6.46901
34360.0000   -6.25867
34400.0000   -6.14165
34440.0000   -6.58055
34480.0000   -5.30793
34520.0000   -6.03825
34560.0000   -7.43331
34600.0000   -6.40164
34640.0000   -5.66953
34680.0000   -6.61978
34720.0000   -5.30719
34760.0000   -5.96945
34800.0000   -5.62376
34840.0000   -5.24318
34880.0000   -5.10779
34920.0000   -5.29157
34960.0000   -5.11749
35000.0000   -5.36206
35040.0000   -5.67500
35080.0000   -5.66701
35120.0000   -6.69708
35160.0000   -6.53095
35200.0000   -6.16334
35240.0000   -6.23368
35280.0000   -5.59933
35320.0000   -6.47323
35360.0000   -6.30167
35400.0000   -4.89104
35440.0000   -5.62663
35480.0000   -5.60119
35520.0000   -5.84798
35560.0000   -5.83682
35600.0000   -5.95198
35640.0000   -6.03308
35680.0000   -6.35004
35720.0000   -6.02213
35760.0000   -5.76042
35800.0000   -5.73513
35840.0000   -5.07448
35880.0000   -5.69391
35920.0000   -4.67144
35960.0000   -5.45780
36000.0000   -5.23931
36040.0000   -6.44427
36080.0000   -6.65037
36120.0000   -6.58177
36160.0000   -6.21511
36200.0000   -5.82577
36240.0000   -5.98700
36280.0000   -5.83339
36320.0000   -6.08262
36360.0000   -5.84810
36400.0000   -6.83547
36440.0000   -6.63338
36480.0000   -6.70862
36520.0000   -5.24980
36560.0000   -5.81170
36600.0000   -6.01263
36640.0000   -5.92160
36680.0000   -6.67500
36720.0000   -6.88544
36760.0000   -6.19926
36800.0000   -6.15076
36840.0000   -5.84116
36880.0000   -5.20894
36920.0000   -5.66537
36960.0000   -5.25213
37000.0000   -5.58440
37040.0000   -6.37067
37080.0000   -6.04488
37120.0000   -6.65313
37160.0000   -5.86947
37200.0000   -5.32717
37240.0000   -5.49032
37280.0000   -5.18520
37320.0000   -5.65086
37360.0000   -6.08168
37400.0000   -6.09191
37440.0000   -6.60184
37480.0000   -6.70331
37520.0000   -5.91363
37560.0000   -5.53748
37600.0000   -6.03149
37640.0000   -6.25472
37680.0000   -5.47699
37720.0000   -5.46792
37760.0000   -4.99775
37800.0000   -6.10879
37840.0000   -5.03496
37880.0000   -5.22048
37920.0000   -5.92472
37960.0000   -6.13236
38000.0000   -6.94508
38040.0000   -5.80557
38080.0000   -6.08486
38120.0000   -5.19861
38160.0000   -5.58819
38200.0000   -5.71234
38240.0000   -5.63220
38280.0000   -5.64638
38320.0000   -5.39833
38360.0000   -5.16950
38400.0000   -5.60428
38440.0000   -5.13092
38480.0000   -5.14458
38520.0000   -6.10613
38560.0000   -5.77366
38600.0000   -5.12543
38640.0000   -4.20434
38680.0000   -5.96887
38720.0000   -5.60583
38760.0000   -5.23639
38800.0000   -5.93867
38840.0000   -5.79979
38880.0000   -6.39318
38920.0000   -5.82532
38960.0000   -7.06857
39000.0000   -6.12821
39040.0000   -6.64946
39080.0000   -7.09219
39120.0000   -6.88151
39160.0000   -6.26166
39200.0000   -6.57415
39240.0000   -6.18857
39280.0000   -6.01829
39320.0000   -6.12511
39360.0000   -6.11596
39400.0000   -6.28283
39440.0000   -6.51803
39480.0000   -6.36984
39520.0000   -6.76804
39560.0000   -6.60783
39600.0000   -6.43738
39640.0000   -6.14773
39680.0000   -6.77578
39720.0000   -5.57643
39760.0000   -6.04467
39800.0000   -4.80788
39840.0000   -5.20469
39880.0000   -5.86272
39920.0000   -5.60728
39960.0000   -5.13296
40000.0000   -4.92756
40040.0000   -4.86901
40080.0000   -5.57484
40120.0000   -6.45743
40160.0000   -5.37034
40200.0000   -5.92539
40240.0000   -5.72899
40280.0000   -4.54599
40320.0000   -5.80758
40360.0000   -5.63470
40400.0000   -6.21185
40440.0000   -4.88431
40480.0000   -4.55017
40520.0000   -6.19495
40560.0000   -6.87857
40600.0000   -6.05159
40640.0000   -4.88134
40680.0000   -6.07623
40720.0000   -5.60284
40760.0000   -5.47818
40800.0000   -5.92428
40840.0000   -6.74537
40880.0000   -5.55233
40920.0000   -6.67044
40960.0000   -5.78758
41000.0000   -5.29832
41040.0000   -6.27392
41080.0000   -6.35417
41120.0000   -5.88766
41160.0000   -5.78320
41200.0000   -5.41532
41240.0000   -5.81203
41280.0000   -6.24702
41320.0000   -5.58916
41360.0000   -5.48038
41400.0000   -5.01755
41440.0000   -4.81014
41480.0000   -5.02395
41520.0000   -6.45934
41560.0000   -5.73434
41600.0000   -5.28580
41640.0000   -5.45147
41680.0000   -5.50120
41720.0000   -6.03727
41760.0000   -5.60982
41800.0000   -5.60529
41840.0000   -6.67915
41880.0000   -6.85600
41920.0000   -6.58543
41960.0000   -5.88133
42000.0000   -5.36059
42040.0000   -6.46992
42080.0000   -5.83810
42120.0000   -5.48430
42160.0000   -5.21313
42200.0000   -7.03330
42240.0000   -6.20724
42280.0000   -6.28661
42320.0000   -5.63515
42360.0000   -5.97359
42400.0000   -5.67774
42440.0000   -6.97215
42480.0000   -6.88911
42520.0000   -6.64826
42560.0000   -5.40854
42600.0000   -6.04137
42640.0000   -5.20726
42680.0000   -5.28108
42720.0000   -5.15529
42760.0000   -5.74234
42800.0000   -5.73698
42840.0000   -5.62668
42880.0000   -6.12422
42920.0000   -5.96883
42960.0000   -6.02957
43000.0000   -6.08447
43040.0000   -5.66417
43080.0000   -6.01930
43120.0000   -6.55748
43160.0000   -5.40179
43200.0000   -5.57858
43240.0000   -6.18234
43280.0000   -6.52672
43320.0000   -4.99065
43360.0000   -5.75641
43400.0000   -5.87238
43440.0000   -5.18709
43480.0000   -5.59780
43520.0000   -4.96049
43560.0000   -6.38806
43600.0000   -6.07648
43640.0000   -6.28624
43680.0000   -5.55284
43720.0000   -5.65971
43760.0000   -6.22404
43800.0000   -6.59001
43840.0000   -5.39131
43880.0000   -5.71701
43920.0000   -6.44695
43960.0000   -5.54066
44000.0000   -5.70279
44040.0000   -6.34170
44080.0000   -6.18367
44120.0000   -6.38294
44160.0000   -5.01926
44200.0000   -6.09117
44240.0000   -5.43541
44280.0000   -5.83955
44320.0000   -5.53517
44360.0000   -4.79607
44400.0000   -5.68557
44440.0000   -5.54356
44480.0000   -4.74121
44520.0000   -4.84396
44560.0000   -5.63677
44600.0000   -6.24950
44640.0000   -5.32109
44680.0000   -4.71097
44720.0000   -4.97739
44760.0000   -5.11377
44800.0000   -4.20376
44840.0000   -4.87789
44880.0000   -4.54259
44920.0000   -5.91082
44960.0000   -5.49967
45000.0000   -5.71245
45040.0000   -5.77011
45080.0000   -6.44008
45120.0000   -6.12965
45160.0000   -5.98105
45200.0000   -5.57381
45240.0000   -5.37987
45280.0000   -5.29060
45320.0000   -5.76508
45360.0000   -6.43222
45400.0000   -5.50614
45440.0000   -5.08746
45480.0000   -5.16413
45520.0000   -6.00623
45560.0000   -5.73124
45600.0000   -5.20413
45640.0000   -5.51912
45680.0000   -4.89127
45720.0000   -4.83734
45760.0000   -5.10135
45800.0000   -5.77483
45840.0000   -5.30841
45880.0000   -5.77523
45920.0000   -5.02767
45960.0000   -5.05944
46000.0000   -5.21956
46040.0000   -5.40190
46080.0000   -4.82856
46120.0000   -4.61842
46160.0000   -5.16979
46200.0000   -5.80620
46240.0000   -5.42839
46280.0000   -5.45361
46320.0000   -6.45103
46360.0000   -6.68164
46400.0000   -6.68174
46440.0000   -6.55497
46480.0000   -4.92324
46520.0000   -5.71200
46560.0000   -6.08097
46600.0000   -6.07242
46640.0000   -5.46758
46680.0000   -5.66211
46720.0000   -5.90964
46760.0000   -5.95333
46800.0000   -6.50293
46840.0000   -5.21477
46880.0000   -4.99349
46920.0000   -4.95433
46960.0000   -4.47779
47000.0000   -5.25281
47040.0000   -4.67529
47080.0000   -4.83593
47120.0000   -4.86785
47160.0000   -5.26990
47200.0000   -4.13408
47240.0000   -5.25408
47280.0000   -4.59560
47320.0000   -5.31520
47360.0000   -4.79192
47400.0000   -6.14430
47440.0000   -5.49414
47480.0000   -5.80045
47520.0000   -5.56068
47560.0000   -6.00302
47600.0000   -5.47812
47640.0000   -6.51244
47680.0000   -6.30517
47720.0000   -5.21932
47760.0000   -6.29807
47800.0000   -5.45784
47840.0000   -5.86953
47880.0000   -5.92855
47920.0000   -5.04915
47960.0000   -4.74578
48000.0000   -5.26470
48040.0000   -4.55191
48080.0000   -4.83128
48120.0000   -5.40957
48160.0000   -4.93648
48200.0000   -5.77113
48240.0000   -5.72014
48280.0000   -5.53817
48320.0000   -5.93483
48360.0000   -5.22189
48400.0000   -4.85857
48440.0000   -5.02389
48480.0000   -6.79523
48520.0000   -5.35643
48560.0000   -5.55364
48600.0000   -5.96089
48640.0000   -5.35055
48680.0000   -6.38117
48720.0000   -4.77101
48760.0000   -5.64229
48800.0000   -5.70806
48840.0000   -5.62373
48880.0000   -5.48956
48920.0000   -5.50170
48960.0000   -5.22091
49000.0000   -6.17611
49040.0000   -5.68031
49080.0000   -5.63616
49120.0000   -5.40128
49160.0000   -5.05471
49200.0000   -5.36731
49240.0000   -5.61373
49280.0000   -5.24937
49320.0000   -5.58858
49360.0000   -4.94519
49400.0000   -5.45509
49440.0000   -4.59967
49480.0000   -5.30738
49520.0000   -5.33720
49560.0000   -5.89195
49600.0000   -6.23953
49640.0000   -5.23294
49680.0000   -5.50719
49720.0000   -6.28551
49760.0000   -6.11828
49800.0000   -6.06352
49840.0000   -6.03839
49880.0000   -5.99148
49920.0000   -5.98916
49960.0000   -5.98119
50000.0000   -5.27795
50040.0000   -6.24163
50080.0000   -4.86163
50120.0000   -6.09015
50160.0000   -5.95811
50200.0000   -5.30395
50240.0000   -5.07973
50280.0000   -5.19063
50320.0000   -4.78654
50360.0000   -4.76776
50400.0000   -5.83263
50440.0000   -4.94450
50480.0000   -5.30348
50520.0000   -5.42131
50560.0000   -5.45841
50600.0000   -5.36425
50640.0000   -5.32719
50680.0000   -5.16401
50720.0000   -5.32754
50760.0000   -5.40614
50800.0000   -5.05923
50840.0000   -4.18804
50880.0000   -4.85800
50920.0000   -5.24719
50960.0000   -4.46600
51000.0000   -4.99054
51040.0000   -4.42607
51080.0000   -4.70177
51120.0000   -5.43696
51160.0000   -5.04351
51200.0000   -4.43503
51240.0000   -3.91887
51280.0000   -5.36256
51320.0000   -5.65354
51360.0000   -5.44291
51400.0000   -5.44209
51440.0000   -4.99827
51480.0000   -4.85758
51520.0000   -6.33865
51560.0000   -5.82311
51600.0000   -5.60692
51640.0000   -4.99032
51680.0000   -4.84375
51720.0000   -5.39671
51760.0000   -5.58534
51800.0000   -5.15521
51840.0000   -5.62781
51880.0000   -5.40661
51920.0000   -5.31396
51960.0000   -5.51932
52000.0000   -4.39760
52040.0000   -4.57120
52080.0000   -5.62417
52120.0000   -5.41130
52160.0000   -5.92376
52200.0000   -6.14781
52240.0000   -6.20167
52280.0000   -5.14572
52320.0000   -5.85475
52360.0000   -6.03799
52400.0000   -5.04076
52440.0000   -5.84866
52480.0000   -6.29114
52520.0000   -5.60848
52560.0000   -6.32996
52600.0000   -5.76337
52640.0000   -5.85455
52680.0000   -6.04758
52720.0000   -5.01846
52760.0000   -6.54552
52800.0000   -7.05436
52840.0000   -6.98886
52880.0000   -6.66336
52920.0000   -6.76951
52960.0000   -6.95024
53000.0000   -6.84547
53040.0000   -6.95379
53080.0000   -5.89178
53120.0000   -5.61026
53160.0000   -6.25482
53200.0000   -6.15054
53240.0000   -6.89010
53280.0000   -6.02239
53320.0000   -6.83389
53360.0000   -6.48650
53400.0000   -6.77343
53440.0000   -6.16996
53480.0000   -6.52211
53520.0000   -5.65021
53560.0000   -5.80280
53600.0000   -6.28291
53640.0000   -6.89601
53680.0000   -6.93317
53720.0000   -5.80234
53760.0000   -6.18669
53800.0000   -5.99172
53840.0000   -5.16835
53880.0000   -5.27294
53920.0000   -5.61803
53960.0000   -4.91026
54000.0000   -4.71442
54040.0000   -3.92446
54080.0000   -5.42003
54120.0000   -4.68734
54160.0000   -5.81087
54200.0000   -5.34585
54240.0000   -5.50293
54280.0000   -5.85391
54320.0000   -6.23892
54360.0000   -5.82074
54400.0000   -4.87757
54440.0000   -6.02530
54480.0000   -4.75303
54520.0000   -5.63161
54560.0000   -5.52548
54600.0000   -4.95127
54640.0000   -4.70993
54680.0000   -5.33270
54720.0000   -3.91793
54760.0000   -5.60681
54800.0000   -5.05176
54840.0000   -4.28239
54880.0000   -5.07748
54920.0000   -4.72624
54960.0000   -5.10364
55000.0000   -5.38056
55040.0000   -5.77365
55080.0000   -5.09260
55120.0000   -5.20636
55160.0000   -6.24866
55200.0000   -6.26273
55240.0000   -5.11648
55280.0000   -4.71053
55320.0000   -6.02032
55360.0000   -6.29006
55400.0000   -5.57693
55440.0000   -5.64865
55480.0000   -5.98754
55520.0000   -5.33162
55560.0000   -5.42652
55600.0000   -5.51301
55640.0000   -6.13413
55680.0000   -6.01937
55720.0000   -5.72813
55760.0000   -5.90821
55800.0000   -5.50500
55840.0000   -5.36070
55880.0000   -5.55373
55920.0000   -5.61475
55960.0000   -6.83138
56000.0000   -5.99490
56040.0000   -5.70829
56080.0000   -6.61969
56120.0000   -5.58373
56160.0000   -5.02359
56200.0000   -5.92670
56240.0000   -5.59466
56280.0000   -5.98160
56320.0000   -6.59996
56360.0000   -6.35293
56400.0000   -5.36732
56440.0000   -6.22642
56480.0000   -5.04189
56520.0000   -5.63966
56560.0000   -4.58860
56600.0000   -5.49098
56640.0000   -5.53316
56680.0000   -5.94482
56720.0000   -6.23257
56760.0000   -5.49783
56800.0000   -5.73532
56840.0000   -5.93986
56880.0000   -6.64064
56920.0000   -5.90884
56960.0000   -5.64949
57000.0000   -6.02088
57040.0000   -5.12027
57080.0000   -5.98894
57120.0000   -6.46103
57160.0000   -6.52883
57200.0000   -5.47449
57240.0000   -5.88737
57280.0000   -5.60489
57320.0000   -5.88704
57360.0000   -5.99269
57400.0000   -4.64366
57440.0000   -5.32612
57480.0000   -6.15082
57520.0000   -6.39744
57560.0000   -6.92846
57600.0000   -5.38235
57640.0000   -5.23918
57680.0000   -5.62990
57720.0000   -5.41971
57760.0000   -5.86031
57800.0000   -5.67750
57840.0000   -5.67531
57880.0000   -5.59024
57920.0000   -6.16454
57960.0000   -5.47216
58000.0000   -5.57228
58040.0000   -6.15658
58080.0000   -6.07365
58120.0000   -5.38668
58160.0000   -6.30862
58200.0000   -5.08906
58240.0000   -5.62074
58280.0000   -5.13166
58320.0000   -5.37196
58360.0000   -6.21543
58400.0000   -5.52507
58440.0000   -5.46751
58480.0000   -5.81356
58520.0000   -5.96611
58560.0000   -5.49680
58600.0000   -5.93578
58640.0000   -5.08253
58680.0000   -5.69050
58720.0000   -4.99062
58760.0000   -5.97190
58800.0000   -6.23228
58840.0000   -6.25585
58880.0000   -5.22561
58920.0000   -5.62473
58960.0000   -5.57277
59000.0000   -5.62222
59040.0000   -6.07590
59080.0000   -6.12752
59120.0000   -6.43737
59160.0000   -5.75751
59200.0000   -5.68386
59240.0000   -6.17225
59280.0000   -5.61447
59320.0000   -6.05340
59360.0000   -5.88814
59400.0000   -6.52255
59440.0000   -4.95484
59480.0000   -6.25397
59520.0000   -4.94079
59560.0000   -5.41941
59600.0000   -5.11920
59640.0000   -5.96830
59680.0000   -6.24931
59720.0000   -4.64688
59760.0000   -6.45232
59800.0000   -6.95475
59840.0000   -5.75872
59880.0000   -7.18546
59920.0000   -6.64123
59960.0000   -6.78831
60000.0000   -6.67552
60040.0000   -6.93671
60080.0000   -5.55645
60120.0000   -5.37252
60160.0000   -4.34915
60200.0000   -6.27394
60240.0000   -6.05398
60280.0000   -5.58871
60320.0000   -5.61806
60360.0000   -5.83020
60400.0000   -6.91815
60440.0000   -5.61212
60480.0000   -4.71380
60520.0000   -5.48640
60560.0000   -5.56724
60600.0000   -5.88423
60640.0000   -5.79818
60680.0000   -5.36696
60720.0000   -6.29674
60760.0000   -5.68295
60800.0000   -5.96002
60840.0000   -5.30624
60880.0000   -5.47447
60920.0000   -4.72499
60960.0000   -5.41155
61000.0000   -5.07062
61040.0000   -5.88626
61080.0000   -6.17375
61120.0000   -5.50247
61160.0000   -6.73966
61200.0000   -5.92862
61240.0000   -5.78960
61280.0000   -6.13093
61320.0000   -6.35601
61360.0000   -6.06719
61400.0000   -6.87677
61440.0000   -5.95041
61480.0000   -6.27633
61520.0000   -5.81988
61560.0000   -6.33429
61600.0000   -5.97596
61640.0000   -5.37297
61680.0000   -5.89423
61720.0000   -5.58097
61760.0000   -6.55951
61800.0000   -5.42097
61840.0000   -5.26936
61880.0000   -6.02796
61920.0000   -6.39737
61960.0000   -6.68848
62000.0000   -6.58162
62040.0000   -6.21569
62080.0000   -6.65069
62120.0000   -5.79951
62160.0000   -5.87080
62200.0000   -6.07194
62240.0000   -6.24106
62280.0000   -6.22378
62320.0000   -5.29405
62360.0000   -5.97550
62400.0000   -5.44541
62440.0000   -5.81686
62480.0000   -6.30258
62520.0000   -6.15598
62560.0000   -5.20542
62600.0000   -5.06043
62640.0000   -6.00138
62680.0000   -4.81590
62720.0000   -4.46405
62760.0000   -4.90862
62800.0000   -5.78622
62840.0000   -4.98880
62880.0000   -5.73227
62920.0000   -5.89190
62960.0000   -5.57509
63000.0000   -5.31962
63040.0000   -5.07771
63080.0000   -5.03749
63120.0000   -4.82738
63160.0000   -5.69663
63200.0000   -4.99082
63240.0000   -6.07256
63280.0000   -5.97682
63320.0000   -5.55845
63360.0000   -5.79387
63400.0000   -5.46213
63440.0000   -5.36768
63480.0000   -5.91263
63520.0000   -5.67963
63560.0000   -6.22402
63600.0000   -5.97375
63640.0000   -5.97577
63680.0000   -5.44146
63720.0000   -5.15946
63760.0000   -6.02965
63800.0000   -5.72968
63840.0000   -6.35292
63880.0000   -5.97305
63920.0000   -5.53088
63960.0000   -5.80353
64000.0000   -6.60205
64040.0000   -5.85128
64080.0000   -4.87437
64120.0000   -6.33477
64160.0000   -5.74462
64200.0000   -6.38718
64240.0000   -5.40975
64280.0000   -5.03571
64320.0000   -5.53019
64360.0000   -5.14742
64400.0000   -6.07103
64440.0000   -5.91297
64480.0000   -5.88428
64520.0000   -5.05431
64560.0000   -5.57906
64600.0000   -5.52955
64640.0000   -5.66571
64680.0000   -5.82713
64720.0000   -5.63992
64760.0000   -4.97929
64800.0000   -5.78978
64840.0000   -5.81007
64880.0000   -5.10880
64920.0000   -4.96814
64960.0000   -5.58532
65000.0000   -4.68973
65040.0000   -4.96090
65080.0000   -5.12088
65120.0000   -5.37885
65160.0000   -5.48716
65200.0000   -6.46255
65240.0000   -4.65350
65280.0000   -6.21410
65320.0000   -6.24630
65360.0000   -5.56322
65400.0000   -5.14668
65440.0000   -4.89348
65480.0000   -5.17508
65520.0000   -5.33263
65560.0000   -6.13504
65600.0000   -5.24138
65640.0000   -5.19729
65680.0000   -4.30353
65720.0000   -5.64330
65760.0000   -4.66022
65800.0000   -4.81603
65840.0000   -5.09229
65880.0000   -5.01378
65920.0000   -4.58435
65960.0000   -5.19155
66000.0000   -4.56874
66040.0000   -4.74085
66080.0000   -5.92300
66120.0000   -5.33656
66160.0000   -4.72869
66200.0000   -6.37888
66240.0000   -5.61594
66280.0000   -5.44058
66320.0000   -5.67638
66360.0000   -5.71234
66400.0000   -5.20061
66440.0000   -5.12758
66480.0000   -4.70986
66520.0000   -5.00689
66560.0000   -4.68593
66600.0000   -5.32509
66640.0000   -5.37679
66680.0000   -5.29406
66720.0000   -5.33309
66760.0000   -5.18015
66800.0000   -4.55848
66840.0000   -5.23896
66880.0000   -5.61751
66920.0000   -5.09442
66960.0000   -5.37312
67000.0000   -4.38698
67040.0000   -4.12921
67080.0000   -5.08553
67120.0000   -4.99227
67160.0000   -4.89761
67200.0000   -4.83807
67240.0000   -5.07865
67280.0000   -5.87931
67320.0000   -4.79199
67360.0000   -5.77951
67400.0000   -4.83882
67440.0000   -4.78141
67480.0000   -4.77823
67520.0000   -5.48789
67560.0000   -4.89910
67600.0000   -4.23140
67640.0000   -5.63746
67680.0000   -5.32507
67720.0000   -5.61349
67760.0000   -4.70270
67800.0000   -4.76220
67840.0000   -5.32947
67880.0000   -5.58688
67920.0000   -5.48606
67960.0000   -5.33121
68000.0000   -5.45819
68040.0000   -5.57023
68080.0000   -5.62335
68120.0000   -5.12238
68160.0000   -4.17348
68200.0000   -5.54514
68240.0000   -5.55273
68280.0000   -5.42321
68320.0000   -5.08883
68360.0000   -5.18480
68400.0000   -3.68248
68440.0000   -4.33833
68480.0000   -4.94583
68520.0000   -4.83129
68560.0000   -5.30376
68600.0000   -4.98884
68640.0000   -5.09097
68680.0000   -4.37811
68720.0000   -5.16245
68760.0000   -4.70558
68800.0000   -4.39079
68840.0000   -5.09409
68880.0000   -5.57158
68920.0000   -5.41621
68960.0000   -4.11080
69000.0000   -4.25518
69040.0000   -4.07756
69080.0000   -4.62176
69120.0000   -4.19518
69160.0000   -4.46124
69200.0000   -4.48348
69240.0000   -4.57042
69280.0000   -4.71616
69320.0000   -4.29814
69360.0000   -4.64940
69400.0000   -4.39377
69440.0000   -4.36621
69480.0000   -5.01649
69520.0000   -5.34666
69560.0000   -5.22557
69600.0000   -5.65364
69640.0000   -5.43142
69680.0000   -5.56483
69720.0000   -4.35023
69760.0000   -5.53190
69800.0000   -4.99094
69840.0000   -5.40949
69880.0000   -4.89763
69920.0000   -4.85930
69960.0000   -5.72188
70000.0000   -5.68199
70040.0000   -5.21001
70080.0000   -4.85350
70120.0000   -4.85633
70160.0000   -3.76665
70200.0000   -6.02834
70240.0000   -5.73071
70280.0000   -5.66408
70320.0000   -5.42653
70360.0000   -6.26340
70400.0000   -6.47298
70440.0000   -6.70809
70480.0000   -5.18287
70520.0000   -5.68050
70560.0000   -6.09566
70600.0000   -5.38407
70640.0000   -5.23296
70680.0000   -5.16540
70720.0000   -5.18977
70760.0000   -4.82006
70800.0000   -5.03275
70840.0000   -5.37808
70880.0000   -6.18533
70920.0000   -5.10412
70960.0000   -5.72358
71000.0000   -5.08710
71040.0000   -5.37576
71080.0000   -5.28123
71120.0000   -5.62375
71160.0000   -6.12472
71200.0000   -4.73434
71240.0000   -5.40528
71280.0000   -5.64750
71320.0000   -5.86532
71360.0000   -5.50101
71400.0000   -5.74258
71440.0000   -5.60033
71480.0000   -5.73815
71520.0000   -6.07020
71560.0000   -5.28048
71600.0000   -6.01483
71640.0000   -6.59548
71680.0000   -5.53176
71720.0000   -5.83261
71760.0000   -4.86762
71800.0000   -4.04970
71840.0000   -6.36675
71880.0000   -6.34943
71920.0000   -6.94619
71960.0000   -5.85528
72000.0000   -6.19253
72040.0000   -7.16788
72080.0000   -6.08940
72120.0000   -5.56797
72160.0000   -5.31863
72200.0000   -5.74993
72240.0000   -5.76667
72280.0000   -5.55665
72320.0000   -6.35442
72360.0000   -5.32602
72400.0000   -6.53271
72440.0000   -6.37574
72480.0000   -5.22674
72520.0000   -6.98447
72560.0000   -6.67834
72600.0000   -6.46638
72640.0000   -5.29967
72680.0000   -5.18776
72720.0000   -5.29540
72760.0000   -4.67870
72800.0000   -5.05948
72840.0000   -5.76778
72880.0000   -5.73572
72920.0000   -4.90834
72960.0000   -5.07561
73000.0000   -5.12104
73040.0000   -4.65212
73080.0000   -6.29924
73120.0000   -5.36808
73160.0000   -5.03901
73200.0000   -6.13086
73240.0000   -6.24978
73280.0000   -6.01036
73320.0000   -6.14626
73360.0000   -5.07922
73400.0000   -6.32554
73440.0000   -6.10314
73480.0000   -5.92986
73520.0000   -5.74930
73560.0000   -5.31041
73600.0000   -5.25893
73640.0000   -5.21107
73680.0000   -5.09678
73720.0000   -5.70670
73760.0000   -4.73107
73800.0000   -5.74794
73840.0000   -5.71149
73880.0000   -5.66197
73920.0000   -5.95010
73960.0000   -4.72387
74000.0000   -5.78530
74040.0000   -4.81094
74080.0000   -4.42496
74120.0000   -5.18177
74160.0000   -6.04303
74200.0000   -5.03921
74240.0000   -5.73466
74280.0000   -5.80711
74320.0000   -5.15305
74360.0000   -6.46646
74400.0000   -6.30230
74440.0000   -6.07792
74480.0000   -5.86676
74520.0000   -5.70198
74560.0000   -5.99383
74600.0000   -5.06695
74640.0000   -5.65625
74680.0000   -5.11736
74720.0000   -5.31198
74760.0000   -4.91545
74800.0000   -4.84914
74840.0000   -4.86965
74880.0000   -5.68680
74920.0000   -6.31933
74960.0000   -5.98190
75000.0000   -5.44402
75040.0000   -5.77709
75080.0000   -5.53264
75120.0000   -4.95468
75160.0000   -6.23501
75200.0000   -5.77883
75240.0000   -4.53735
75280.0000   -5.09293
75320.0000   -5.14309
75360.0000   -5.09517
75400.0000   -5.94739
75440.0000   -5.15535
75480.0000   -5.78600
75520.0000   -5.61128
75560.0000   -5.41328
75600.0000   -5.87556
75640.0000   -5.82690
75680.0000   -5.16361
75720.0000   -5.76229
75760.0000   -6.05398
75800.0000   -5.75611
75840.0000   -6.59396
75880.0000   -6.10550
75920.0000   -5.67457
75960.0000   -6.05991
76000.0000   -5.50811
76040.0000   -5.62586
76080.0000   -5.43003
76120.0000   -5.44737
76160.0000   -5.02585
76200.0000   -4.55543
76240.0000   -5.01617
76280.0000   -5.60553
76320.0000   -5.82026
76360.0000   -5.64925
76400.0000   -5.15345
76440.0000   -5.50546
76480.0000   -5.91837
76520.0000   -6.01260
76560.0000   -5.54447
76600.0000   -4.94745
76640.0000   -5.85974
76680.0000   -5.05394
76720.0000   -5.65171
76760.0000   -5.84734
76800.0000   -4.53346
76840.0000   -4.85001
76880.0000   -4.78872
76920.0000   -5.17249
76960.0000   -4.74977
77000.0000   -5.55696
77040.0000   -4.58096
77080.0000   -4.76034
77120.0000   -4.86531
77160.0000   -5.05668
77200.0000   -5.61243
77240.0000   -4.82001
77280.0000   -5.25532
77320.0000   -5.47427
77360.0000   -5.06879
77400.0000   -5.08537
77440.0000   -6.51150
77480.0000   -5.11983
77520.0000   -5.73832
77560.0000   -6.12111
77600.0000   -5.63767
77640.0000   -6.10524
77680.0000   -5.52629
77720.0000   -5.27766
77760.0000   -5.21167
77800.0000   -5.12925
77840.0000   -5.42124
77880.0000   -6.22776
77920.0000   -5.07109
77960.0000   -4.98194
78000.0000   -4.65051
78040.0000   -5.01122
78080.0000   -4.80325
78120.0000   -4.35886
78160.0000   -5.77338
78200.0000   -5.49747
78240.0000   -5.79598
78280.0000   -4.36231
78320.0000   -5.13546
78360.0000   -5.10088
78400.0000   -4.85303
78440.0000   -5.27797
78480.0000   -5.31904
78520.0000   -4.93482
78560.0000   -5.10731
78600.0000   -5.37937
78640.0000   -4.75927
78680.0000   -5.05763
78720.0000   -5.25628
78760.0000   -5.29526
78800.0000   -4.98461
78840.0000   -5.31579
78880.0000   -4.73663
78920.0000   -5.06815
78960.0000   -5.82634
79000.0000   -5.54224
79040.0000   -5.56902
79080.0000   -5.53248
79120.0000   -3.69068
79160.0000   -4.38413
79200.0000   -5.30781
79240.0000   -5.40467
79280.0000   -5.37251
79320.0000   -5.72350
79360.0000   -3.94070
79400.0000   -4.36832
79440.0000   -5.51549
79480.0000   -5.93443
79520.0000   -4.59077
79560.0000   -5.09330
79600.0000   -5.78915
79640.0000   -5.46074
79680.0000   -4.99034
79720.0000   -5.12076
79760.0000   -5.53059
79800.0000   -5.44078
79840.0000   -5.36886
79880.0000   -5.22971
79920.0000   -5.34256
79960.0000   -4.74219
80000.0000   -4.16080
80040.0000   -5.15494
80080.0000   -5.91372
80120.0000   -5.23675
80160.0000   -5.53781
80200.0000   -5.73137
80240.0000   -6.23497
80280.0000   -5.70880
80320.0000   -5.72711
80360.0000   -5.77312
80400.0000   -5.87373
80440.0000   -6.44673
80480.0000   -6.08990
80520.0000   -5.83099
80560.0000   -5.47397
80600.0000   -4.97743
80640.0000   -6.14817
80680.0000   -4.79965
80720.0000   -5.25375
80760.0000   -5.98984
80800.0000   -5.94326
80840.0000   -6.64194
80880.0000   -6.67515
80920.0000   -5.44460
80960.0000   -5.58875
81000.0000   -4.97929
81040.0000   -5.39833
81080.0000   -4.73280
81120.0000   -6.01772
81160.0000   -5.50777
81200.0000   -6.42486
81240.0000   -5.44084
81280.0000   -5.26323
81320.0000   -6.58151
81360.0000   -5.07410
81400.0000   -5.27621
81440.0000   -5.71294
81480.0000   -5.73516
81520.0000   -5.76281
81560.0000   -6.16545
81600.0000   -6.18708
81640.0000   -6.84608
81680.0000   -6.72095
81720.0000   -6.40139
81760.0000   -5.70328
81800.0000   -5.51926
81840.0000   -6.45476
81880.0000   -6.12332
81920.0000   -5.41882
81960.0000   -6.16084
82000.0000   -5.33515
82040.0000   -5.26039
82080.0000   -5.84084
82120.0000   -5.86203
82160.0000   -6.09982
82200.0000   -5.99695
82240.0000   -5.44648
82280.0000   -5.75009
82320.0000   -5.83256
82360.0000   -5.05862
82400.0000   -5.85418
82440.0000   -4.73296
82480.0000   -5.32753
82520.0000   -5.21305
82560.0000   -5.86177
82600.0000   -5.71337
82640.0000   -5.62634
82680.0000   -4.89598
82720.0000   -6.39941
82760.0000   -5.70588
82800.0000   -5.67649
82840.0000   -5.89033
82880.0000   -5.43007
82920.0000   -5.21808
82960.0000   -5.19767
83000.0000   -5.48361
83040.0000   -5.30860
83080.0000   -6.27679
83120.0000   -5.15489
83160.0000   -5.32339
83200.0000   -4.87133
83240.0000   -5.48651
83280.0000   -5.68283
83320.0000   -6.61760
83360.0000   -5.76185
83400.0000   -6.04578
83440.0000   -5.36880
83480.0000   -5.21709
83520.0000   -5.71658
83560.0000   -5.39854
83600.0000   -5.79127
83640.0000   -6.02101
83680.0000   -5.83135
83720.0000   -5.81754
83760.0000   -6.47162
83800.0000   -5.30029
83840.0000   -6.03448
83880.0000   -5.64184
83920.0000   -5.33489
83960.0000   -4.92951
84000.0000   -4.60631
84040.0000   -5.53081
84080.0000   -5.36675
84120.0000   -5.77813
84160.0000   -5.51933
84200.0000   -6.27618
84240.0000   -5.97714
84280.0000   -5.85358
84320.0000   -6.28585
84360.0000   -5.69359
84400.0000   -6.55662
84440.0000   -6.72736
84480.0000   -6.17129
84520.0000   -5.63452
84560.0000   -7.07992
84600.0000   -6.51347
84640.0000   -7.01647
84680.0000   -5.83865
84720.0000   -6.44651
84760.0000   -6.66718
84800.0000   -5.48745
84840.0000   -5.36951
84880.0000   -5.95268
84920.0000   -5.76692
84960.0000   -6.17034
85000.0000   -4.57734
85040.0000   -5.80397
85080.0000   -5.73335
85120.0000   -5.74194
85160.0000   -4.95668
85200.0000   -5.93351
85240.0000   -5.93598
85280.0000   -5.59830
85320.0000   -6.32265
85360.0000   -6.12690
85400.0000   -6.49136
85440.0000   -6.10724
85480.0000   -6.82532
85520.0000   -6.32292
85560.0000   -6.25641
85600.0000   -6.26231
85640.0000   -6.06422
85680.0000   -6.16660
85720.0000   -5.46021
85760.0000   -5.92948
85800.0000   -5.52979
85840.0000   -5.32846
85880.0000   -6.03695
85920.0000   -5.68603
85960.0000   -5.62243
86000.0000   -5.88343
86040.0000   -5.89220
86080.0000   -5.75218
86120.0000   -6.21591
86160.0000   -6.81059
86200.0000   -6.50719
86240.0000   -5.65804
86280.0000   -5.91259
86320.0000   -5.72341
86360.0000   -5.78645
86400.0000   -6.17460
86440.0000   -5.62145
86480.0000   -5.11532
86520.0000   -5.47856
86560.0000   -4.52297
86600.0000   -5.39005
86640.0000   -5.56235
86680.0000   -5.58399
86720.0000   -5.51542
86760.0000   -5.38268
86800.0000   -5.58005
86840.0000   -4.70034
86880.0000   -5.37413
86920.0000   -5.80112
86960.0000   -5.41498
87000.0000   -5.89297
87040.0000   -6.09807
87080.0000   -5.70089
87120.0000   -5.42650
87160.0000   -6.15552
87200.0000   -6.75519
87240.0000   -6.25915
87280.0000   -6.14780
87320.0000   -6.41106
87360.0000   -6.17390
87400.0000   -7.33534
87440.0000   -7.91267
87480.0000   -6.72727
87520.0000   -7.31485
87560.0000   -6.20609
87600.0000   -5.42532
87640.0000   -6.11323
87680.0000   -4.84479
87720.0000   -4.95333
87760.0000   -5.88500
87800.0000   -5.35652
87840.0000   -6.37572
87880.0000   -6.01331
87920.0000   -4.68735
87960.0000   -4.78110
88000.0000   -6.29005
88040.0000   -5.08747
88080.0000   -5.30827
88120.0000   -4.47393
88160.0000   -4.72463
88200.0000   -5.28345
88240.0000   -5.68398
88280.0000   -5.60672
88320.0000   -4.85474
88360.0000   -5.42060
88400.0000   -5.32183
88440.0000   -5.30517
88480.0000   -5.20465
88520.0000   -5.15722
88560.0000   -4.87174
88600.0000   -4.95136
88640.0000   -4.30344
88680.0000   -5.47130
88720.0000   -4.64783
88760.0000   -4.79340
88800.0000   -4.57059
88840.0000   -4.72396
88880.0000   -4.81796
88920.0000   -6.19424
88960.0000   -5.57933
89000.0000   -5.23724
89040.0000   -4.91596
89080.0000   -5.62909
89120.0000   -5.45438
89160.0000   -5.71191
89200.0000   -5.24517
89240.0000   -5.90491
89280.0000   -5.05419
89320.0000   -6.69104
89360.0000   -5.56799
89400.0000   -4.84798
89440.0000   -4.98133
89480.0000   -4.76413
89520.0000   -5.60084
89560.0000   -5.80450
89600.0000   -5.57780
89640.0000   -6.38409
89680.0000   -6.12491
89720.0000   -6.03601
89760.0000   -4.90746
89800.0000   -5.70543
89840.0000   -4.94317
89880.0000   -5.82294
89920.0000   -5.70521
89960.0000   -5.97784
90000.0000   -5.33561
90040.0000   -5.94714
90080.0000   -5.83136
90120.0000   -5.22589
90160.0000   -5.87206
90200.0000   -5.00488
90240.0000   -4.58440
90280.0000   -5.38512
90320.0000   -5.43451
90360.0000   -5.20435
90400.0000   -4.98518
90440.0000   -4.93838
90480.0000   -5.46586
90520.0000   -5.54289
90560.0000   -5.01686
90600.0000   -4.99940
90640.0000   -5.15316
90680.0000   -5.26810
90720.0000   -5.58740
90760.0000   -4.67828
90800.0000   -5.33538
90840.0000   -5.10128
90880.0000   -4.69191
90920.0000   -4.51060
90960.0000   -5.92856
91000.0000   -4.55124
91040.0000   -5.18296
91080.0000   -3.93666
91120.0000   -4.25256
91160.0000   -5.13285
91200.0000   -4.91510
91240.0000   -4.97169
91280.0000   -5.72796
91320.0000   -5.16288
91360.0000   -5.61551
91400.0000   -4.10329
91440.0000   -4.56656
91480.0000   -4.78608
91520.0000   -4.56821
91560.0000   -5.37209
91600.0000   -6.02337
91640.0000   -4.93633
91680.0000   -4.86194
91720.0000   -4.64671
91760.0000   -5.29088
91800.0000   -5.82277
91840.0000   -5.82817
91880.0000   -4.94954
91920.0000   -5.42181
91960.0000   -5.11914
92000.0000   -5.01926
92040.0000   -4.79797
92080.0000   -5.24692
92120.0000   -5.28793
92160.0000   -5.35898
92200.0000   -4.99965
92240.0000   -4.80066
92280.0000   -4.91793
92320.0000   -5.21494
92360.0000   -5.13816
92400.0000   -5.05951
92440.0000   -4.56497
92480.0000   -5.29065
92520.0000   -4.86272
92560.0000   -4.75866
92600.0000   -5.17105
92640.0000   -5.22799
92680.0000   -4.44998
92720.0000   -5.71487
92760.0000   -5.82997
92800.0000   -5.55617
92840.0000   -5.40430
92880.0000   -5.01178
92920.0000   -4.70672
92960.0000   -5.01156
93000.0000   -4.45797
93040.0000   -4.72980
93080.0000   -4.92256
93120.0000   -4.36664
93160.0000   -6.00156
93200.0000   -4.39646
93240.0000   -5.13461
93280.0000   -5.14634
93320.0000   -5.29073
93360.0000   -4.24805
93400.0000   -4.35570
93440.0000   -5.00274
93480.0000   -4.54787
93520.0000   -4.29915
93560.0000   -5.35864
93600.0000   -5.17768
93640.0000   -4.60460
93680.0000   -4.79705
93720.0000   -5.40038
93760.0000   -5.05669
93800.0000   -5.76202
93840.0000   -5.69372
93880.0000   -5.47877
93920.0000   -5.54131
93960.0000   -5.24621
94000.0000   -5.28996
94040.0000   -5.69850
94080.0000   -5.51679
94120.0000   -6.15475
94160.0000   -5.42653
94200.0000   -5.38047
94240.0000   -5.66071
94280.0000   -5.85565
94320.0000   -4.42179
94360.0000   -4.85688
94400.0000   -5.53430
94440.0000   -6.33953
94480.0000   -5.22967
94520.0000   -5.80769
94560.0000   -6.28755
94600.0000   -6.25338
94640.0000   -5.47483
94680.0000   -5.78639
94720.0000   -6.45004
94760.0000   -6.62302
94800.0000   -6.07364
94840.0000   -6.06201
94880.0000   -6.31701
94920.0000   -6.35130
94960.0000   -6.03267
95000.0000   -6.08531
95040.0000   -5.16068
95080.0000   -6.17597
95120.0000   -5.97228
95160.0000   -5.29199
95200.0000   -5.07473
95240.0000   -5.55261
95280.0000   -5.57908
95320.0000   -5.84491
95360.0000   -4.59602
95400.0000   -5.29451
95440.0000   -5.28064
95480.0000   -5.13934
95520.0000   -5.37701
95560.0000   -5.57990
95600.0000   -4.85411
95640.0000   -4.45980
95680.0000   -4.70181
95720.0000   -4.72429
95760.0000   -5.67780
95800.0000   -4.95144
95840.0000   -4.70369
95880.0000   -6.29134
95920.0000   -6.07293
95960.0000   -5.97935
96000.0000   -5.25716
96040.0000   -5.97999
96080.0000   -4.83208
96120.0000   -4.44884
96160.0000   -4.63303
96200.0000   -5.07669
96240.0000   -6.22906
96280.0000   -5.37481
96320.0000   -5.71770
96360.0000   -4.88562
96400.0000   -6.55372
96440.0000   -5.12453
96480.0000   -5.68943
96520.0000   -5.24125
96560.0000   -5.47459
96600.0000   -5.48938
96640.0000   -4.35676
96680.0000   -5.11433
96720.0000   -6.30405
96760.0000   -5.43103
96800.0000   -6.50213
96840.0000   -5.39319
96880.0000   -5.44319
96920.0000   -5.23745
96960.0000   -5.47481
97000.0000   -4.97645
97040.0000   -5.60758
97080.0000   -5.29782
97120.0000   -5.42812
97160.0000   -5.34895
97200.0000   -5.05722
97240.0000   -5.48935
97280.0000   -5.00213
97320.0000   -5.66606
97360.0000   -5.06053
97400.0000   -4.50832
97440.0000   -6.86314
97480.0000   -5.43470
97520.0000   -5.06828
97560.0000   -5.31910
97600.0000   -5.33900
97640.0000   -4.56451
97680.0000   -4.81164
97720.0000   -5.50654
97760.0000   -5.30385
97800.0000   -5.32478
97840.0000   -5.34680
97880.0000   -5.16846
97920.0000   -5.31696
97960.0000   -5.92274
98000.0000   -5.49136
98040.0000   -6.15225
98080.0000   -6.22767
98120.0000   -5.35772
98160.0000   -5.69736
98200.0000   -6.31192
98240.0000   -4.73459
98280.0000   -4.80440
98320.0000   -5.82061
98360.0000   -6.34530
98400.0000   -6.21565
98440.0000   -5.49717
98480.0000   -4.92449
98520.0000   -5.77273
98560.0000   -5.86175
98600.0000   -5.44890
98640.0000   -4.87572
98680.0000   -5.20127
98720.0000   -5.33364
98760.0000   -4.97097
98800.0000   -4.82308
98840.0000   -5.53646
98880.0000   -4.90338
98920.0000   -5.85678
98960.0000   -5.38817
99000.0000   -6.81618
99040.0000   -5.61596
99080.0000   -4.65961
99120.0000   -6.08870
99160.0000   -5.97680
99200.0000   -5.23891
99240.0000   -4.96030
99280.0000   -4.99022
99320.0000   -4.92533
99360.0000   -5.20024
99400.0000   -6.02784
99440.0000   -5.29322
99480.0000   -5.97725
99520.0000   -5.40365
99560.0000   -5.32835
99600.0000   -5.29440
99640.0000   -5.69609
99680.0000   -5.33501
99720.0000   -5.20403
99760.0000   -5.29622
99800.0000   -5.47277
99840.0000   -6.35702
99880.0000   -5.67770
99920.0000   -5.72772
99960.0000   -5.01180
100000.0000   -5.75694
100040.0000   -5.46856
100080.0000   -5.86792
100120.0000   -5.73075
100160.0000   -5.88571
100200.0000   -5.35529
100240.0000   -5.39275
100280.0000   -5.98135
100320.0000   -5.77171
100360.0000   -5.71535
100400.0000   -5.37180
100440.0000   -5.28231
100480.0000   -5.26716
100520.0000   -4.80001
100560.0000   -4.95299
100600.0000   -5.75458
100640.0000   -5.35829
100680.0000   -4.47541
100720.0000   -6.01060
100760.0000   -5.42358
100800.0000   -5.58771
100840.0000   -5.42640
100880.0000   -4.28288
100920.0000   -4.24154
100960.0000   -4.14007
101000.0000   -5.46028
101040.0000   -4.83065
101080.0000   -6.35077
101120.0000   -5.12931
101160.0000   -5.03500
101200.0000   -5.35039
101240.0000   -5.80153
101280.0000   -5.47447
101320.0000   -5.45759
101360.0000   -5.10593
101400.0000   -4.50216
101440.0000   -3.83886
101480.0000   -3.80793
101520.0000   -4.47119
101560.0000   -4.79800
101600.0000   -4.89808
101640.0000   -5.20629
101680.0000   -4.71379
101720.0000   -4.92105
101760.0000   -4.15030
101800.0000   -5.44739
101840.0000   -4.73124
101880.0000   -5.34447
101920.0000   -4.76241
101960.0000   -4.93074
102000.0000   -5.34908
102040.0000   -5.16405
102080.0000   -4.66909
102120.0000   -5.75800
102160.0000   -5.88681
102200.0000   -5.31289
102240.0000   -5.96048
102280.0000   -5.64760
102320.0000   -6.68298
102360.0000   -6.76027
102400.0000   -5.96417
102440.0000   -5.73515
102480.0000   -5.65991
102520.0000   -5.49788
102560.0000   -5.23271
102600.0000   -5.90674
102640.0000   -5.35092
102680.0000   -5.73633
102720.0000   -5.57634
102760.0000   -5.09730
102800.0000   -6.37084
102840.0000   -5.87243
102880.0000   -6.08035
102920.0000   -5.38253
102960.0000   -6.07407
103000.0000   -5.73251
103040.0000   -5.05961
103080.0000   -6.05469
103120.0000   -5.30263
103160.0000   -5.83762
103200.0000   -5.87760
103240.0000   -5.21798
103280.0000   -5.25400
103320.0000   -5.50887
103360.0000   -6.63765
103400.0000   -6.64711
103440.0000   -5.70356
103480.0000   -6.00350
103520.0000   -5.86532
103560.0000   -5.99747
103600.0000   -6.55478
103640.0000   -5.57074
103680.0000   -5.98845
103720.0000   -5.87807
103760.0000   -6.79465
103800.0000   -6.01241
103840.0000   -6.57991
103880.0000   -5.60465
103920.0000   -4.71425
103960.0000   -5.80253
104000.0000   -5.86063
104040.0000   -5.85266
104080.0000   -6.25714
104120.0000   -6.15286
104160.0000   -5.82240
104200.0000   -5.74199
104240.0000   -5.97290
104280.0000   -5.70779
104320.0000   -6.27903
104360.0000   -5.00007
104400.0000   -4.98155
104440.0000   -5.92979
104480.0000   -5.89872
104520.0000   -6.02782
104560.0000   -6.79649
104600.0000   -6.82209
104640.0000   -6.14547
104680.0000   -6.66462
104720.0000   -6.82167
104760.0000   -6.09536
104800.0000   -6.57871
104840.0000   -5.90221
104880.0000   -6.07086
104920.0000   -5.96387
104960.0000   -5.21657
105000.0000   -6.10345
105040.0000   -5.85846
105080.0000   -6.55633
105120.0000   -6.67237
105160.0000   -6.43471
105200.0000   -7.35819
105240.0000   -6.35248
105280.0000   -5.64561
105320.0000   -5.68315
105360.0000   -6.39759
105400.0000   -5.78200
105440.0000   -5.79910
105480.0000   -5.87708
105520.0000   -5.73247
105560.0000   -6.34450
105600.0000   -6.97806
105640.0000   -6.31478
105680.0000   -6.21971
105720.0000   -6.67580
105760.0000   -5.63580
105800.0000   -5.84773
105840.0000   -7.53330
105880.0000   -6.95498
105920.0000   -7.20119
105960.0000   -6.97741
106000.0000   -6.82253
106040.0000   -6.47931
106080.0000   -6.55563
106120.0000   -7.70061
106160.0000   -6.94950
106200.0000   -6.15573
106240.0000   -6.50928
106280.0000   -5.53185
106320.0000   -6.50739
106360.0000   -5.92928
106400.0000   -6.23946
106440.0000   -6.13080
106480.0000   -5.21180
106520.0000   -5.82956
106560.0000   -6.86466
106600.0000   -5.57662
106640.0000   -5.10861
106680.0000   -6.09865
106720.0000   -6.08507
106760.0000   -6.53336
106800.0000   -5.32999
106840.0000   -5.72253
106880.0000   -6.15256
106920.0000   -6.81129
106960.0000   -5.77450
107000.0000   -6.77421
107040.0000   -6.68993
107080.0000   -6.44628
107120.0000   -6.36520
107160.0000   -6.83030
107200.0000   -5.34354
107240.0000   -6.81009
107280.0000   -6.47418
107320.0000   -6.17648
107360.0000   -5.93886
107400.0000   -6.95799
107440.0000   -7.00878
107480.0000   -6.54430
107520.0000   -6.51378
107560.0000   -5.74653
107600.0000   -5.91068
107640.0000   -6.17862
107680.0000   -6.13477
107720.0000   -6.20446
107760.0000   -6.35923
107800.0000   -7.33742
107840.0000   -7.04506
107880.0000   -6.91399
107920.0000   -7.16211
107960.0000   -7.29148
108000.0000   -6.23967
108040.0000   -6.30504
108080.0000   -6.96598
108120.0000   -6.59101
108160.0000   -5.73844
108200.0000   -6.24795
108240.0000   -6.08794
108280.0000   -5.83818
108320.0000   -5.74291
108360.0000   -6.06868
108400.0000   -5.90417
108440.0000   -6.08447
108480.0000   -6.08707
108520.0000   -5.40337
108560.0000   -6.77115
108600.0000   -7.11895
108640.0000   -6.33501
108680.0000   -7.13869
108720.0000   -6.62373
108760.0000   -5.73294
108800.0000   -6.53800
108840.0000   -6.19500
108880.0000   -5.67824
108920.0000   -5.36800
108960.0000   -5.90127
109000.0000   -5.58881
109040.0000   -5.68897
109080.0000   -6.92021
109120.0000   -5.82989
109160.0000   -5.23810
109200.0000   -5.84603
109240.0000   -5.36623
109280.0000   -6.57078
109320.0000   -6.00553
109360.0000   -5.06045
109400.0000   -5.69384
109440.0000   -5.80869
109480.0000   -6.06138
109520.0000   -6.10111
109560.0000   -6.77812
109600.0000   -5.27573
109640.0000   -5.37135
109680.0000   -6.30425
109720.0000   -6.29797
109760.0000   -6.97574
109800.0000   -6.59209
109840.0000   -6.36378
109880.0000   -6.62719
109920.0000   -6.05128
109960.0000   -6.10985
110000.0000   -5.79581
110040.0000   -5.20536
110080.0000   -6.71095
110120.0000   -5.19300
110160.0000   -6.52852
110200.0000   -6.00078
110240.0000   -6.60362
110280.0000   -6.15552
110320.0000   -5.95058
110360.0000   -6.80819
110400.0000   -6.53639
110440.0000   -6.45940
110480.0000   -6.58477
110520.0000   -6.04766
110560.0000   -6.71532
110600.0000   -6.35585
110640.0000   -6.86852
110680.0000   -6.37104
110720.0000   -5.98047
110760.0000   -6.48210
110800.0000   -6.67536
110840.0000   -6.05641
110880.0000   -6.29439
110920.0000   -5.79339
110960.0000   -5.40691
111000.0000   -5.53133
111040.0000   -5.99601
111080.0000   -5.62286
111120.0000   -6.11316
111160.0000   -5.52164
111200.0000   -6.31037
111240.0000   -6.56742
111280.0000   -6.02514
111320.0000   -6.11593
111360.0000   -6.27425
111400.0000   -6.16530
111440.0000   -6.23953
111480.0000   -5.82247
111520.0000   -6.37202
111560.0000   -5.39987
111600.0000   -6.88084
111640.0000   -6.12690
111680.0000   -5.89383
111720.0000   -6.82521
111760.0000   -6.03133
111800.0000   -6.49330
111840.0000   -5.97991
111880.0000   -6.51144
111920.0000   -5.99351
111960.0000   -5.62880
112000.0000   -6.21465
112040.0000   -6.19623
112080.0000   -7.27236
112120.0000   -5.82929
112160.0000   -6.38827
112200.0000   -6.06472
112240.0000   -5.40518
112280.0000   -5.74628
112320.0000   -5.83099
112360.0000   -5.89103
112400.0000   -6.61435
112440.0000   -5.17810
112480.0000   -5.70658
112520.0000   -4.89149
112560.0000   -5.29617
112600.0000   -4.76896
112640.0000   -4.85735
112680.0000   -4.72833
112720.0000   -5.18358
112760.0000   -5.73523
112800.0000   -5.77440
112840.0000   -4.82114
112880.0000   -5.68747
112920.0000   -6.48956
112960.0000   -6.22095
113000.0000   -6.11609
113040.0000   -6.77279
113080.0000   -6.43787
113120.0000   -6.52544
113160.0000   -6.52455
113200.0000   -6.65516
113240.0000   -6.17111
113280.0000   -6.40545
113320.0000   -5.18708
113360.0000   -5.68727
113400.0000   -5.19207
113440.0000   -6.85508
113480.0000   -6.70773
113520.0000   -6.61368
113560.0000   -6.92572
113600.0000   -6.31228
113640.0000   -6.58954
113680.0000   -7.25813
113720.0000   -6.33094
113760.0000   -5.76468
113800.0000   -5.70829
113840.0000   -6.87705
113880.0000   -6.75531
113920.0000   -6.26987
113960.0000   -5.70466
114000.0000   -5.77763
114040.0000   -5.61704
114080.0000   -5.78197
114120.0000   -6.14372
114160.0000   -6.43793
114200.0000   -5.44644
114240.0000   -5.48461
114280.0000   -6.00907
114320.0000   -6.40341
114360.0000   -5.87544
114400.0000   -6.08572
114440.0000   -6.31307
114480.0000   -6.80213
114520.0000   -7.00691
114560.0000   -6.45983
114600.0000   -5.73369
114640.0000   -6.71854
114680.0000   -6.02571
114720.0000   -5.86362
114760.0000   -6.46510
114800.0000   -6.02254
114840.0000   -6.87816
114880.0000   -6.46714
114920.0000   -7.02388
114960.0000   -7.03431
115000.0000   -6.22191
115040.0000   -7.17140
115080.0000   -6.90299
115120.0000   -7.48962
115160.0000   -7.17421
115200.0000   -7.02505
115240.0000   -6.58080
115280.0000   -6.79062
115320.0000   -6.15076
115360.0000   -4.73506
115400.0000   -6.23120
115440.0000   -5.74123
115480.0000   -5.26062
115520.0000   -6.07541
115560.0000   -5.57294
115600.0000   -5.94685
115640.0000   -5.34686
115680.0000   -6.06885
115720.0000   -5.92415
115760.0000   -6.55718
115800.0000   -6.28012
115840.0000   -6.28658
115880.0000   -6.47202
115920.0000   -5.79203
115960.0000   -5.64545
116000.0000   -5.98525
116040.0000   -5.44411
116080.0000   -5.61979
116120.0000   -5.76402
116160.0000   -5.97188
116200.0000   -5.68544
116240.0000   -5.63028
116280.0000   -5.68558
116320.0000   -5.39985
116360.0000   -5.66084
116400.0000   -5.60264
116440.0000   -5.16960
116480.0000   -5.83428
116520.0000   -5.61984
116560.0000   -6.09276
116600.0000   -5.92812
116640.0000   -6.44705
116680.0000   -6.44110
116720.0000   -6.71234
116760.0000   -5.65903
116800.0000   -6.11192
116840.0000   -6.67309
116880.0000   -5.71739
116920.0000   -6.72062
116960.0000   -6.28939
117000.0000   -6.63531
117040.0000   -5.67634
117080.0000   -6.71478
117120.0000   -6.47371
117160.0000   -7.30439
117200.0000   -6.34847
117240.0000   -5.87771
117280.0000   -6.77385
117320.0000   -5.64054
117360.0000   -5.77497
117400.0000   -6.73480
117440.0000   -6.58168
117480.0000   -5.95007
117520.0000   -6.67621
117560.0000   -5.83104
117600.0000   -6.40429
117640.0000   -5.78249
117680.0000   -5.60120
117720.0000   -6.24628
117760.0000   -5.95751
117800.0000   -6.68330
117840.0000   -5.78722
117880.0000   -7.30202
117920.0000   -6.26338
117960.0000   -6.63448
118000.0000   -6.34269
118040.0000   -6.40573
118080.0000   -6.27957
118120.0000   -6.36078
118160.0000   -5.74546
118200.0000   -6.03455
118240.0000   -5.55362
118280.0000   -5.91536
118320.0000   -5.83082
118360.0000   -6.02781
118400.0000   -6.32035
118440.0000   -5.64809
118480.0000   -5.29145
118520.0000   -6.51594
118560.0000   -6.11025
118600.0000   -5.18211
118640.0000   -6.06124
118680.0000   -5.42887
118720.0000   -5.02354
118760.0000   -5.33106
118800.0000   -5.57823
118840.0000   -5.05230
118880.0000   -5.45409
118920.0000   -5.93908
118960.0000   -5.20787
119000.0000   -5.42730
119040.0000   -5.99647
119080.0000   -4.57800
119120.0000   -5.65957
119160.0000   -5.96478
119200.0000   -4.87535
119240.0000   -5.65688
119280.0000   -5.28293
119320.0000   -5.94672
119360.0000   -6.05472
119400.0000   -6.55362
119440.0000   -6.45819
119480.0000   -6.34836
119520.0000   -6.57393
119560.0000   -6.28567
119600.0000   -5.57971
119640.0000   -5.78970
119680.0000   -5.86808
119720.0000   -6.13630
119760.0000   -5.84681
119800.0000   -5.47971
119840.0000   -5.74032
119880.0000   -5.88140
119920.0000   -6.27612
119960.0000   -6.27915
120000.0000   -4.99230
120040.0000   -5.44312
120080.0000   -5.14302
120120.0000   -5.49331
120160.0000   -5.55562
120200.0000   -5.06186
120240.0000   -5.45495
120280.0000   -5.56171
120320.0000   -6.43058
120360.0000   -5.23371
120400.0000   -6.83755
120440.0000   -5.83468
120480.0000   -5.79303
120520.0000   -6.33698
120560.0000   -5.39884
120600.0000   -5.43698
120640.0000   -5.40694
120680.0000   -5.56662
120720.0000   -6.30489
120760.0000   -5.86669
120800.0000   -5.19269
120840.0000   -6.05027
120880.0000   -6.08148
120920.0000   -6.12986
120960.0000   -4.95318
121000.0000   -5.71512
121040.0000   -5.34630
121080.0000   -4.74261
121120.0000   -5.39079
121160.0000   -6.05525
121200.0000   -6.00265
121240.0000   -6.12540
121280.0000   -5.20521
121320.0000   -6.54171
121360.0000   -5.22208
121400.0000   -7.08529
121440.0000   -6.30439
121480.0000   -6.91564
121520.0000   -6.32084
121560.0000   -6.04261
121600.0000   -6.16946
121640.0000   -6.09915
121680.0000   -5.41916
121720.0000   -6.19111
121760.0000   -5.61470
121800.0000   -6.20398
121840.0000   -5.59909
121880.0000   -5.95701
121920.0000   -6.02931
121960.0000   -6.14860
122000.0000   -6.64359
122040.0000   -5.46215
122080.0000   -6.34158
122120.0000   -5.56314
122160.0000   -5.11762
122200.0000   -5.05474
122240.0000   -6.21397
122280.0000   -5.77506
122320.0000   -6.01809
122360.0000   -6.12806
122400.0000   -6.38562
122440.0000   -6.82905
122480.0000   -6.43873
122520.0000   -6.21251
122560.0000   -5.80311
122600.0000   -6.00468
122640.0000   -6.31044
122680.0000   -6.06121
122720.0000   -7.09916
122760.0000   -5.40753
122800.0000   -6.47816
122840.0000   -4.97386
122880.0000   -6.04337
122920.0000   -5.77926
122960.0000   -5.91164
123000.0000   -5.74236
123040.0000   -6.41588
123080.0000   -6.20918
123120.0000   -7.14805
123160.0000   -6.65623
123200.0000   -7.42707
123240.0000   -6.87413
123280.0000   -6.58406
123320.0000   -5.42229
123360.0000   -6.15083
123400.0000   -6.42995
123440.0000   -5.99852
123480.0000   -6.08546
123520.0000   -5.82129
123560.0000   -5.92382
123600.0000   -6.02651
123640.0000   -6.42971
123680.0000   -6.57944
123720.0000   -7.08527
123760.0000   -6.23094
123800.0000   -6.48047
123840.0000   -6.76517
123880.0000   -5.33193
123920.0000   -5.05948
123960.0000   -6.35196
124000.0000   -5.69694
124040.0000   -6.17658
124080.0000   -6.85375
124120.0000   -6.72156
124160.0000   -6.38556
124200.0000   -5.96206
124240.0000   -6.57264
124280.0000   -7.41380
124320.0000   -7.12033
124360.0000   -6.18692
124400.0000   -5.57864
124440.0000   -6.55680
124480.0000   -4.88548
124520.0000   -6.19295
124560.0000   -5.28180
124600.0000   -6.25242
124640.0000   -5.57183
124680.0000   -5.88843
124720.0000   -5.81130
124760.0000   -5.31783
124800.0000   -5.12273
124840.0000   -5.93866
124880.0000   -6.61468
124920.0000   -6.37149
124960.0000   -5.50207
125000.0000   -5.78517
125040.0000   -6.07290
125080.0000   -5.28703
125120.0000   -5.22389
125160.0000   -5.70579
125200.0000   -6.36409
125240.0000   -5.76083
125280.0000   -6.18653
125320.0000   -5.52373
125360.0000   -6.14594
125400.0000   -6.63573
125440.0000   -6.59534
125480.0000   -5.74821
125520.0000   -5.08278
125560.0000   -4.99230
125600.0000   -5.89239
125640.0000   -5.63207
125680.0000   -6.62263
125720.0000   -5.57956
125760.0000   -5.46636
125800.0000   -5.86221
125840.0000   -5.58342
125880.0000   -5.25813
125920.0000   -4.76650
125960.0000   -5.53803
126000.0000   -5.09957
126040.0000   -5.65364
126080.0000   -5.63458
126120.0000   -5.68168
126160.0000   -4.55834
126200.0000   -4.98203
126240.0000   -6.09690
126280.0000   -5.59910
126320.0000   -5.38256
126360.0000   -4.80604
126400.0000   -4.73816
126440.0000   -5.34652
126480.0000   -5.71803
126520.0000   -4.90040
126560.0000   -4.60368
126600.0000   -5.49982
126640.0000   -5.10948
126680.0000   -4.39702
126720.0000   -5.03530
126760.0000   -4.95051
126800.0000   -4.49688
126840.0000   -4.56795
126880.0000   -5.69313
126920.0000   -5.38794
126960.0000   -5.32949
127000.0000   -4.56441
127040.0000   -5.40332
127080.0000   -5.55617
127120.0000   -5.85508
127160.0000   -5.15563
127200.0000   -5.79764
127240.0000   -5.42676
127280.0000   -5.40701
127320.0000   -5.32935
127360.0000   -5.17113
127400.0000   -4.51497
127440.0000   -5.10050
127480.0000   -4.23097
127520.0000   -4.57345
127560.0000   -4.16745
127600.0000   -5.42952
127640.0000   -5.46782
127680.0000   -5.93035
127720.0000   -4.99618
127760.0000   -5.57799
127800.0000   -5.63393
127840.0000   -5.52308
127880.0000   -6.14121
127920.0000   -4.52575
127960.0000   -5.43996
128000.0000   -5.45594
128040.0000   -4.29339
128080.0000   -4.80015
128120.0000   -5.53004
128160.0000   -4.43182
128200.0000   -4.60998
128240.0000   -4.44495
128280.0000   -4.00408
128320.0000   -4.08030
128360.0000   -3.55310
128400.0000   -4.06859
128440.0000   -4.30167
128480.0000   -4.99689
128520.0000   -5.36118
128560.0000   -5.05828
128600.0000   -5.88537
128640.0000   -5.34588
128680.0000   -5.82916
128720.0000   -5.87068
128760.0000   -5.86807
128800.0000   -6.11210
128840.0000   -5.48847
128880.0000   -5.84789
128920.0000   -4.64533
128960.0000   -5.01526
129000.0000   -5.42638
129040.0000   -4.88391
129080.0000   -4.85597
129120.0000   -5.15893
129160.0000   -5.93571
129200.0000   -5.76270
129240.0000   -6.48766
129280.0000   -5.93447
129320.0000   -5.29385
129360.0000   -5.28813
129400.0000   -5.56244
129440.0000   -5.46523
129480.0000   -6.28964
129520.0000   -6.21586
129560.0000   -5.56147
129600.0000   -5.69678
129640.0000   -5.53272
129680.0000   -5.05272
129720.0000   -5.21978
129760.0000   -3.43539
129800.0000   -5.34902
129840.0000   -5.01386
129880.0000   -4.41376
129920.0000   -5.56701
129960.0000   -4.84867
130000.0000   -5.30494
130040.0000   -4.98676
130080.0000   -5.86270
130120.0000   -5.45502
130160.0000   -5.55201
130200.0000   -5.06964
130240.0000   -5.34273
130280.0000   -5.92413
130320.0000   -5.76756
130360.0000   -5.54395
130400.0000   -5.37556
130440.0000   -4.75918
130480.0000   -5.62996
130520.0000   -5.75272
130560.0000   -5.94998
130600.0000   -5.19606
130640.0000   -4.95803
130680.0000   -4.91522
130720.0000   -5.11302
130760.0000   -5.66408
130800.0000   -5.02078
130840.0000   -5.45617
130880.0000   -5.66412
130920.0000   -5.39013
130960.0000   -4.37290
131000.0000   -5.47012
131040.0000   -4.68563
131080.0000   -4.82816
131120.0000   -5.37595
131160.0000   -5.39184
131200.0000   -5.34359
131240.0000   -5.82547
131280.0000   -5.35724
131320.0000   -5.50680
131360.0000   -5.98214
131400.0000   -5.92565
131440.0000   -4.96741
131480.0000   -5.41950
131520.0000   -5.39279
131560.0000   -5.29536
131600.0000   -5.54399
131640.0000   -5.37272
131680.0000   -5.24027
131720.0000   -5.67805
131760.0000   -5.11538
131800.0000   -5.17271
131840.0000   -6.35056
131880.0000   -5.92445
131920.0000   -5.48576
131960.0000   -5.14567
132000.0000   -5.94621
132040.0000   -5.88334
132080.0000   -5.47361
132120.0000   -5.22589
132160.0000   -5.10149
132200.0000   -5.10633
132240.0000   -5.79964
132280.0000   -5.75498
132320.0000   -5.70461
132360.0000   -5.95358
132400.0000   -5.96679
132440.0000   -6.21276
132480.0000   -5.74098
132520.0000   -6.20376
132560.0000   -5.36122
132600.0000   -6.44308
132640.0000   -5.65273
132680.0000   -5.41472
132720.0000   -5.41671
132760.0000   -5.95032
132800.0000   -5.48953
132840.0000   -4.46511
132880.0000   -5.30983
132920.0000   -5.27438
132960.0000   -5.55128
133000.0000   -4.96943
133040.0000   -6.09239
133080.0000   -4.71053
133120.0000   -5.36937
133160.0000   -5.09127
133200.0000   -6.54141
133240.0000   -4.87993
133280.0000   -5.47082
133320.0000   -5.57366
133360.0000   -6.15530
133400.0000   -5.74566
133440.0000   -5.77444
133480.0000   -6.11968
133520.0000   -4.90832
133560.0000   -5.94443
133600.0000   -4.99518
133640.0000   -5.53142
133680.0000   -5.13936
133720.0000   -5.14471
133760.0000   -6.46537
133800.0000   -5.73126
133840.0000   -6.16482
133880.0000   -6.23254
133920.0000   -6.28195
133960.0000   -6.01691
134000.0000   -6.49336
134040.0000   -5.79049
134080.0000   -5.06994
134120.0000   -4.05913
134160.0000   -6.13923
134200.0000   -5.01467
134240.0000   -6.57212
134280.0000   -5.10703
134320.0000   -6.06469
134360.0000   -5.48399
134400.0000   -6.42927
134440.0000   -6.27289
134480.0000   -5.87131
134520.0000   -4.43324
134560.0000   -4.79057
134600.0000   -3.84003
134640.0000   -3.74495
134680.0000   -4.69814
134720.0000   -4.93401
134760.0000   -4.77214
134800.0000   -5.17245
134840.0000   -5.08209
134880.0000   -5.36120
134920.0000   -4.50114
134960.0000   -4.96378
135000.0000   -4.22690
135040.0000   -4.60109
135080.0000   -4.59418
135120.0000   -5.19764
135160.0000   -5.21366
135200.0000   -5.17358
135240.0000   -4.75403
135280.0000   -5.93842
135320.0000   -5.83810
135360.0000   -4.68300
135400.0000   -5.32546
135440.0000   -5.02080
135480.0000   -5.70359
135520.0000   -6.43612
135560.0000   -5.51018
135600.0000   -6.10294
135640.0000   -5.66886
135680.0000   -5.62967
135720.0000   -5.50869
135760.0000   -5.18890
135800.0000   -5.53743
135840.0000   -5.87379
135880.0000   -4.60070
135920.0000   -5.07314
135960.0000   -4.88063
136000.0000   -5.78187
136040.0000   -4.86082
136080.0000   -5.19806
136120.0000   -6.26507
136160.0000   -5.72379
136200.0000   -5.13981
136240.0000   -4.96066
136280.0000   -5.46190
136320.0000   -5.77064
136360.0000   -4.69915
136400.0000   -6.19552
136440.0000   -4.16600
136480.0000   -5.29507
136520.0000   -5.32282
136560.0000   -5.83250
136600.0000   -5.68832
136640.0000   -6.31417
136680.0000   -5.36550
136720.0000   -5.44228
136760.0000   -5.16753
136800.0000   -5.76198
136840.0000   -5.98025
136880.0000   -5.87578
136920.0000   -5.98671
136960.0000   -5.03372
137000.0000   -5.40283
137040.0000   -5.20985
137080.0000   -5.40147
137120.0000   -5.22681
137160.0000   -4.81396
137200.0000   -5.63058
137240.0000   -5.97794
137280.0000   -6.39648
137320.0000   -5.47304
137360.0000   -5.02145
137400.0000   -4.75846
137440.0000   -5.46849
137480.0000   -4.98813
137520.0000   -5.10954
137560.0000   -5.04239
137600.0000   -5.85424
137640.0000   -5.84421
137680.0000   -5.91228
137720.0000   -5.92523
137760.0000   -5.66964
137800.0000   -5.99465
137840.0000   -5.78199
137880.0000   -6.82949
137920.0000   -5.58627
137960.0000   -6.02990
138000.0000   -5.56293
138040.0000   -4.82031
138080.0000   -5.55643
138120.0000   -5.35222
138160.0000   -5.41260
138200.0000   -6.12129
138240.0000   -5.46584
138280.0000   -5.11162
138320.0000   -5.46995
138360.0000   -4.62564
138400.0000   -5.31033
138440.0000   -5.26646
138480.0000   -4.57475
138520.0000   -5.95952
138560.0000   -5.98453
138600.0000   -5.85811
138640.0000   -5.37016
138680.0000   -5.46031
138720.0000   -5.85216
138760.0000   -5.21310
138800.0000   -4.98138
138840.0000   -4.90411
138880.0000   -5.49373
138920.0000   -5.81662
138960.0000   -5.44597
139000.0000   -5.97082
139040.0000   -5.64007
139080.0000   -5.69606
139120.0000   -5.86115
139160.0000   -5.96850
139200.0000   -5.64680
139240.0000   -5.84509
139280.0000   -5.12471
139320.0000   -5.11861
139360.0000   -4.79137
139400.0000   -5.23009
139440.0000   -5.88754
139480.0000   -5.34627
139520.0000   -5.54478
139560.0000   -5.01705
139600.0000   -6.83986
139640.0000   -5.91361
139680.0000   -6.17046
139720.0000   -5.97227
139760.0000   -6.09511
139800.0000   -5.51040
139840.0000   -5.73052
139880.0000   -6.70939
139920.0000   -5.52247
139960.0000   -6.03079
140000.0000   -5.62682
140040.0000   -5.05388
140080.0000   -4.43176
140120.0000   -5.68797
140160.0000   -6.07605
140200.0000   -6.19528
140240.0000   -6.27236
140280.0000   -6.96020
140320.0000   -6.06009
140360.0000   -5.57041
140400.0000   -5.84191
140440.0000   -6.11267
140480.0000   -5.85810
140520.0000   -5.71853
140560.0000   -5.53044
140600.0000   -5.96154
140640.0000   -6.31751
140680.0000   -5.18939
140720.0000   -5.85347
140760.0000   -5.68419
140800.0000   -5.30240
140840.0000   -5.36351
140880.0000   -5.13416
140920.0000   -5.41527
140960.0000   -6.28893
141000.0000   -5.96082
141040.0000   -5.54473
141080.0000   -5.93600
141120.0000   -5.20561
141160.0000   -5.17181
141200.0000   -5.79042
141240.0000   -6.16122
141280.0000   -6.46813
141320.0000   -6.22280
141360.0000   -5.88161
141400.0000   -6.45993
141440.0000   -5.03844
141480.0000   -6.04062
141520.0000   -5.75748
141560.0000   -5.73077
141600.0000   -5.85830
141640.0000   -4.92922
141680.0000   -6.25755
141720.0000   -5.91566
141760.0000   -5.84964
141800.0000   -5.25767
141840.0000   -4.63544
141880.0000   -5.45715
141920.0000   -6.05984
141960.0000   -5.36669
142000.0000   -4.70035
142040.0000   -5.68172
142080.0000   -5.66123
142120.0000   -4.80406
142160.0000   -5.33067
142200.0000   -5.96484
142240.0000   -6.21360
142280.0000   -5.02517
142320.0000   -5.41290
142360.0000   -5.11621
142400.0000   -5.24781
142440.0000   -5.32870
142480.0000   -5.44416
142520.0000   -4.67275
142560.0000   -5.67972
142600.0000   -5.08656
142640.0000   -4.71747
142680.0000   -5.32415
142720.0000   -5.44221
142760.0000   -5.57266
142800.0000   -5.69140
142840.0000   -5.83416
142880.0000   -5.34534
142920.0000   -4.95885
142960.0000   -4.63225
143000.0000   -5.26774
143040.0000   -5.57607
143080.0000   -6.23357
143120.0000   -5.27672
143160.0000   -5.63241
143200.0000   -5.67189
143240.0000   -5.63819
143280.0000   -5.18101
143320.0000   -5.85748
143360.0000   -6.25712
143400.0000   -5.65950
143440.0000   -6.25689
143480.0000   -5.96896
143520.0000   -5.51662
143560.0000   -5.40720
143600.0000   -5.79114
143640.0000   -5.49755
143680.0000   -5.24501
143720.0000   -5.51134
143760.0000   -6.02115
143800.0000   -5.56932
143840.0000   -5.51089
143880.0000   -4.91586
143920.0000   -5.24445
143960.0000   -4.91089
144000.0000   -5.62629
144040.0000   -5.79777
144080.0000   -5.34778
144120.0000   -5.32016
144160.0000   -4.88580
144200.0000   -5.20844
144240.0000   -5.38707
144280.0000   -6.53435
144320.0000   -5.19547
144360.0000   -4.95550
144400.0000   -5.43704
144440.0000   -5.81220
144480.0000   -5.43897
144520.0000   -5.61144
144560.0000   -5.50077
144600.0000   -5.21346
144640.0000   -4.41925
144680.0000   -6.35682
144720.0000   -5.72542
144760.0000   -6.04309
144800.0000   -5.06666
144840.0000   -5.06620
144880.0000   -4.35859
144920.0000   -3.91377
144960.0000   -4.62116
145000.0000   -3.98906
145040.0000   -3.61274
145080.0000   -5.24634
145120.0000   -4.54289
145160.0000   -4.72492
145200.0000   -4.98836
145240.0000   -4.90501
145280.0000   -5.78300
145320.0000   -6.71509
145360.0000   -5.70524
145400.0000   -5.70089
145440.0000   -6.07948
145480.0000   -4.93150
145520.0000   -5.81194
145560.0000   -6.70600
145600.0000   -6.50692
145640.0000   -6.17886
145680.0000   -5.62292
145720.0000   -5.29538
145760.0000   -4.36898
145800.0000   -4.68986
145840.0000   -5.51280
145880.0000   -5.10735
145920.0000   -4.59896
145960.0000   -4.90230
146000.0000   -5.70819
146040.0000   -5.32699
146080.0000   -4.79200
146120.0000   -5.18123
146160.0000   -5.54966
146200.0000   -5.65368
146240.0000   -6.05949
146280.0000   -5.74704
146320.0000   -5.52996
146360.0000   -5.90760
146400.0000   -5.36051
146440.0000   -5.48638
146480.0000   -5.53218
146520.0000   -6.03986
146560.0000   -5.56065
146600.0000   -5.91176
146640.0000   -5.50573
146680.0000   -5.07739
146720.0000   -4.80865
146760.0000   -4.80348
146800.0000   -5.68433
146840.0000   -6.22353
146880.0000   -6.52568
146920.0000   -6.33107
146960.0000   -6.67307
147000.0000   -6.50765
147040.0000   -6.33450
147080.0000   -5.62560
147120.0000   -4.68248
147160.0000   -6.17048
147200.0000   -5.77198
147240.0000   -5.57415
147280.0000   -6.18796
147320.0000   -5.55682
147360.0000   -5.85831
147400.0000   -5.52332
147440.0000   -5.41599
147480.0000   -5.60675
147520.0000   -4.69351
147560.0000   -5.16953
147600.0000   -5.59538
147640.0000   -5.03025
147680.0000   -5.62572
147720.0000   -5.02712
147760.0000   -4.91925
147800.0000   -5.25542
147840.0000   -4.86881
147880.0000   -5.42862
147920.0000   -4.98414
147960.0000   -6.06227
148000.0000   -5.46287
148040.0000   -6.22184
148080.0000   -4.33335
148120.0000   -5.54935
148160.0000   -6.25405
148200.0000   -6.03171
148240.0000   -5.22635
148280.0000   -4.92295
148320.0000   -5.46348
148360.0000   -5.81337
148400.0000   -5.31903
148440.0000   -4.68558
148480.0000   -4.63876
148520.0000   -5.30794
148560.0000   -4.96733
148600.0000   -5.35469
148640.0000   -5.63454
148680.0000   -4.77978
148720.0000   -5.50560
148760.0000   -5.93521
148800.0000   -6.21319
148840.0000   -4.47253
148880.0000   -4.34374
148920.0000   -5.82088
148960.0000   -5.46105
149000.0000   -5.55104
149040.0000   -5.20704
149080.0000   -5.79417
149120.0000   -6.37291
149160.0000   -5.57891
149200.0000   -5.78425
149240.0000   -6.03157
149280.0000   -5.07639
149320.0000   -5.81500
149360.0000   -5.77489
149400.0000   -6.51862
149440.0000   -6.36904
149480.0000   -6.15329
149520.0000   -6.76589
149560.0000   -6.41038
149600.0000   -6.52322
149640.0000   -5.65629
149680.0000   -5.84261
149720.0000   -5.71839
149760.0000   -6.10672
149800.0000   -6.50777
149840.0000   -7.10354
149880.0000   -6.25644
149920.0000   -6.48925
149960.0000   -6.27319
150000.0000   -5.41553
150040.0000   -5.19038
150080.0000   -6.08484
150120.0000   -6.41281
150160.0000   -5.70785
150200.0000   -5.88251
150240.0000   -5.30673
150280.0000   -5.74446
150320.0000   -5.68154
150360.0000   -6.42209
150400.0000   -7.13959
150440.0000   -6.66774
150480.0000   -6.43774
150520.0000   -6.06023
150560.0000   -6.35259
150600.0000   -5.67755
150640.0000   -6.81923
150680.0000   -5.74956
150720.0000   -6.83355
150760.0000   -7.26807
150800.0000   -6.88513
150840.0000   -6.93047
150880.0000   -6.83871
150920.0000   -6.83017
150960.0000   -7.53586
151000.0000   -6.74266
151040.0000   -6.64965
151080.0000   -7.52029
151120.0000   -6.95845
151160.0000   -6.42587
151200.0000   -5.69978
151240.0000   -6.41667
151280.0000   -7.32142
151320.0000   -6.98641
151360.0000   -5.96247
151400.0000   -6.73119
151440.0000   -6.53294
151480.0000   -6.58134
151520.0000   -6.93869
151560.0000   -7.25825
151600.0000   -6.55789
151640.0000   -6.83248
151680.0000   -7.01529
151720.0000   -6.63671
151760.0000   -7.64460
151800.0000   -7.10480
151840.0000   -6.53258
151880.0000   -6.49228
151920.0000   -6.31828
151960.0000   -6.45369
152000.0000   -6.44691
152040.0000   -7.56868
152080.0000   -5.85341
152120.0000   -5.85085
152160.0000   -5.94699
152200.0000   -6.10684
152240.0000   -6.42895
152280.0000   -6.23556
152320.0000   -6.89001
152360.0000   -6.61343
152400.0000   -7.33426
152440.0000   -5.55974
152480.0000   -6.28914
152520.0000   -5.44401
152560.0000   -6.00324
152600.0000   -5.80739
152640.0000   -6.85636
152680.0000   -5.50512
152720.0000   -6.28665
152760.0000   -7.30267
152800.0000   -6.67007
152840.0000   -6.34155
152880.0000   -6.55689
152920.0000   -6.36431
152960.0000   -5.47767
153000.0000   -6.25241
153040.0000   -5.35313
153080.0000   -5.88274
153120.0000   -6.65647
153160.0000   -6.03410
153200.0000   -6.47169
153240.0000   -5.29662
153280.0000   -5.38325
153320.0000   -6.04715
153360.0000   -5.96741
153400.0000   -6.86857
153440.0000   -6.72529
153480.0000   -6.64633
153520.0000   -7.14931
153560.0000   -6.70126
153600.0000   -6.37581
153640.0000   -6.64302
153680.0000   -7.31737
153720.0000   -5.94624
153760.0000   -6.71440
153800.0000   -6.56362
153840.0000   -6.42376
153880.0000   -6.67180
153920.0000   -5.35936
153960.0000   -7.15835
154000.0000   -6.29193
154040.0000   -5.93497
154080.0000   -6.23700
154120.0000   -6.42507
154160.0000   -6.29133
154200.0000   -6.67786
154240.0000   -6.45754
154280.0000   -7.17623
154320.0000   -6.74044
154360.0000   -6.96002
154400.0000   -6.09301
154440.0000   -6.60342
154480.0000   -5.90524
154520.0000   -6.42770
154560.0000   -6.62246
154600.0000   -6.23654
154640.0000   -6.95146
154680.0000   -6.44023
154720.0000   -6.71346
154760.0000   -7.67934
154800.0000   -7.45391
154840.0000   -7.07864
154880.0000   -7.33574
154920.0000   -5.83616
154960.0000   -6.17434
155000.0000   -5.49404
155040.0000   -6.45811
155080.0000   -6.17061
155120.0000   -5.44737
155160.0000   -6.54096
155200.0000   -7.14619
155240.0000   -5.69204
155280.0000   -6.42379
155320.0000   -6.13270
155360.0000   -7.07950
155400.0000   -5.96122
155440.0000   -5.43305
155480.0000   -5.15476
155520.0000   -5.55580
155560.0000   -5.50338
155600.0000   -5.95458
155640.0000   -6.45852
155680.0000   -7.58746
155720.0000   -7.24841
155760.0000   -6.20182
155800.0000   -6.78478
155840.0000   -6.44449
155880.0000   -6.83491
155920.0000   -6.34700
155960.0000   -6.62056
156000.0000   -6.52986
156040.0000   -6.60594
156080.0000   -6.90840
156120.0000   -6.82629
156160.0000   -6.72369
156200.0000   -6.33945
156240.0000   -6.15865
156280.0000   -6.55188
156320.0000   -6.21376
156360.0000   -5.96018
156400.0000   -5.30680
156440.0000   -5.25704
156480.0000   -6.54540
156520.0000   -5.25000
156560.0000   -5.44022
156600.0000   -5.56525
156640.0000   -4.33118
156680.0000   -4.18606
156720.0000   -4.59063
156760.0000   -5.07856
156800.0000   -5.72372
156840.0000   -6.31554
156880.0000   -5.95429
156920.0000   -5.03753
156960.0000   -5.36560
157000.0000   -5.30864
157040.0000   -4.58382
157080.0000   -4.95350
157120.0000   -4.60896
157160.0000   -4.39281
157200.0000   -4.67726
157240.0000   -4.24201
157280.0000   -3.75458
157320.0000   -4.63715
157360.0000   -4.44682
157400.0000   -5.03910
157440.0000   -4.93551
157480.0000   -5.34914
157520.0000   -5.43910
157560.0000   -4.10107
157600.0000   -4.94978
157640.0000   -5.12790
157680.0000   -3.91241
157720.0000   -4.00236
157760.0000   -4.01880
157800.0000   -4.49927
157840.0000   -3.86974
157880.0000   -3.62302
157920.0000   -4.16366
157960.0000   -4.75797
158000.0000   -3.97710
158040.0000   -4.18108
158080.0000   -4.33584
158120.0000   -4.86512
158160.0000   -4.04015
158200.0000   -4.20944
158240.0000   -5.20266
158280.0000   -4.21115
158320.0000   -4.48935
158360.0000   -4.31051
158400.0000   -4.53170
158440.0000   -4.47789
158480.0000   -4.61353
158520.0000   -4.06442
158560.0000   -4.18198
158600.0000   -4.52673
158640.0000   -4.37374
158680.0000   -4.54269
158720.0000   -3.65893
158760.0000   -4.87581
158800.0000   -5.19609
158840.0000   -4.43083
158880.0000   -4.59008
158920.0000   -4.51128
158960.0000   -4.16927
159000.0000   -4.54392
159040.0000   -3.44506
159080.0000   -5.02367
159120.0000   -4.57251
159160.0000   -4.32006
159200.0000   -5.09865
159240.0000   -4.23187
159280.0000   -4.53791
159320.0000   -4.41221
159360.0000   -4.94027
159400.0000   -4.27457
159440.0000   -4.89002
159480.0000   -5.23670
159520.0000   -5.41051
159560.0000   -4.87957
159600.0000   -4.00040
159640.0000   -4.11856
159680.0000   -5.59804
159720.0000   -5.39284
159760.0000   -5.30163
159800.0000   -6.09892
159840.0000   -4.73781
159880.0000   -4.88622
159920.0000   -5.05925
159960.0000   -5.29464
160000.0000   -5.44116
160040.0000   -5.08382
160080.0000   -4.43318
160120.0000   -5.05680
160160.0000   -4.41831
160200.0000   -4.28430
160240.0000   -4.61686
160280.0000   -4.95159
160320.0000   -4.71350
160360.0000   -5.22632
160400.0000   -4.54278
160440.0000   -4.63637
160480.0000   -4.44682
160520.0000   -4.50858
160560.0000   -4.29378
160600.0000   -4.65635
160640.0000   -5.27376
160680.0000   -4.43057
160720.0000   -4.39579
160760.0000   -4.41008
160800.0000   -4.56338
160840.0000   -4.38372
160880.0000   -4.41615
160920.0000   -4.19073
160960.0000   -4.02889
161000.0000   -3.88947
161040.0000   -4.08437
161080.0000   -4.69544
161120.0000   -3.97937
161160.0000   -3.94675
161200.0000   -4.27770
161240.0000   -4.47398
161280.0000   -4.89158
161320.0000   -4.20053
161360.0000   -4.26157
161400.0000   -4.06365
161440.0000   -4.24717
161480.0000   -4.64238
161520.0000   -4.84009
161560.0000   -3.97731
161600.0000   -4.15237
161640.0000   -4.39336
161680.0000   -4.48842
161720.0000   -4.94644
161760.0000   -4.20481
161800.0000   -3.99744
161840.0000   -4.08875
161880.0000   -3.61628
161920.0000   -4.31589
161960.0000   -5.17613
162000.0000   -4.81769
162040.0000   -4.38085
162080.0000   -4.51245
162120.0000   -4.92984
162160.0000   -5.53449
162200.0000   -5.46606
162240.0000   -5.47271
162280.0000   -5.35094
162320.0000   -5.18445
162360.0000   -5.51459
162400.0000   -4.80717
162440.0000   -5.23636
162480.0000   -4.93293
162520.0000   -4.96597
162560.0000   -5.39440
162600.0000   -4.20196
162640.0000   -4.89838
162680.0000   -3.78595
162720.0000   -4.20069
162760.0000   -4.17468
162800.0000   -4.34121
162840.0000   -4.90069
162880.0000   -4.80820
162920.0000   -4.22275
162960.0000   -4.93254
163000.0000   -4.99984
163040.0000   -5.49307
163080.0000   -5.23119
163120.0000   -5.46389
163160.0000   -4.70887
163200.0000   -4.75057
163240.0000   -5.52629
163280.0000   -4.48367
163320.0000   -5.17742
163360.0000   -5.47643
163400.0000   -5.36811
163440.0000   -5.06364
163480.0000   -4.88645
163520.0000   -5.38269
163560.0000   -5.48462
163600.0000   -4.56267
163640.0000   -4.35517
163680.0000   -3.93564
163720.0000   -4.80795
163760.0000   -5.29474
163800.0000   -4.67866
163840.0000   -4.94719
163880.0000   -5.10613
163920.0000   -3.92289
163960.0000   -4.34664
164000.0000   -3.87348
164040.0000   -3.35635
164080.0000   -4.59114
164120.0000   -4.27342
164160.0000   -4.50549
164200.0000   -3.90942
164240.0000   -4.11546
164280.0000   -4.57620
164320.0000   -4.48524
164360.0000   -4.78248
164400.0000   -3.99987
164440.0000   -3.85917
164480.0000   -4.25031
164520.0000   -4.25313
164560.0000   -4.01458
164600.0000   -3.59207
164640.0000   -4.94792
164680.0000   -3.54174
164720.0000   -4.04902
164760.0000   -4.43644
164800.0000   -4.13626
164840.0000   -3.98975
164880.0000   -4.04361
164920.0000   -3.69199
164960.0000   -4.52083
165000.0000   -3.89699
165040.0000   -4.44042
165080.0000   -4.83563
165120.0000   -4.74746
165160.0000   -4.60583
165200.0000   -5.06945
165240.0000   -3.67141
165280.0000   -4.85522
165320.0000   -4.65722
165360.0000   -4.71163
165400.0000   -4.47377
165440.0000   -4.95252
165480.0000   -4.96768
165520.0000   -5.05758
165560.0000   -4.09784
165600.0000   -4.24972
165640.0000   -3.90564
165680.0000   -4.40622
165720.0000   -4.25470
165760.0000   -4.34530
165800.0000   -4.35285
165840.0000   -3.48631
165880.0000   -4.88887
165920.0000   -4.47062
165960.0000   -3.94775
166000.0000   -4.02839
166040.0000   -3.80075
166080.0000   -4.09094
166120.0000   -4.97577
166160.0000   -4.23327
166200.0000   -5.14229
166240.0000   -5.33444
166280.0000   -4.08531
166320.0000   -4.60325
166360.0000   -3.76360
166400.0000   -2.94986
166440.0000   -3.56498
166480.0000   -3.13886
166520.0000   -3.27110
166560.0000   -3.96422
166600.0000   -3.53481
166640.0000   -4.36421
166680.0000   -4.02652
166720.0000   -4.42007
166760.0000   -4.84657
166800.0000   -5.43403
166840.0000   -4.99637
166880.0000   -4.99654
166920.0000   -5.44062
166960.0000   -5.11683
167000.0000   -4.35083
167040.0000   -4.60584
167080.0000   -4.24865
167120.0000   -4.05557
167160.0000   -4.88200
167200.0000   -4.17200
167240.0000   -5.19914
167280.0000   -3.78538
167320.0000   -4.90771
167360.0000   -4.28696
167400.0000   -3.23141
167440.0000   -4.30332
167480.0000   -4.34503
167520.0000   -4.58946
167560.0000   -4.53927
167600.0000   -4.06041
167640.0000   -4.43730
167680.0000   -4.39251
167720.0000   -4.26598
167760.0000   -4.27720
167800.0000   -5.16681
167840.0000   -5.25852
167880.0000   -5.23774
167920.0000   -4.64135
167960.0000   -4.39398
168000.0000   -4.83435
168040.0000   -4.72032
168080.0000   -5.56142
168120.0000   -4.94895
168160.0000   -4.75610
168200.0000   -4.42989
168240.0000   -4.77382
168280.0000   -4.42564
168320.0000   -3.73226
168360.0000   -3.53277
168400.0000   -4.82253
168440.0000   -4.65842
168480.0000   -5.57713
168520.0000   -4.96175
168560.0000   -4.80484
168600.0000   -4.55751
168640.0000   -4.96797
168680.0000   -4.53232
168720.0000   -4.39197
168760.0000   -4.89439
168800.0000   -4.93444
168840.0000   -5.05701
168880.0000   -4.73234
168920.0000   -4.83137
168960.0000   -5.06725
169000.0000   -3.96157
169040.0000   -3.85172
169080.0000   -3.95105
169120.0000   -4.68157
169160.0000   -4.88770
169200.0000   -4.88557
169240.0000   -4.88395
169280.0000   -5.33446
169320.0000   -4.85129
169360.0000   -4.75476
169400.0000   -5.36823
169440.0000   -5.25904
169480.0000   -5.84105
169520.0000   -4.87096
169560.0000   -5.53624
169600.0000   -5.15419
169640.0000   -4.73966
169680.0000   -5.63247
169720.0000   -6.65763
169760.0000   -6.04747
169800.0000   -6.89390
169840.0000   -6.11525
169880.0000   -6.10164
169920.0000   -5.22239
169960.0000   -4.47872
170000.0000   -5.36290
170040.0000   -6.07603
170080.0000   -5.72177
170120.0000   -4.89426
170160.0000   -5.87613
170200.0000   -5.28099
170240.0000   -5.94159
170280.0000   -4.70329
170320.0000   -5.43052
170360.0000   -6.20341
170400.0000   -4.95670
170440.0000   -5.32944
170480.0000   -5.49021
170520.0000   -5.60770
170560.0000   -5.18136
170600.0000   -6.05722
170640.0000   -6.16349
170680.0000   -5.94561
170720.0000   -4.45184
170760.0000   -5.51459
170800.0000   -4.48470
170840.0000   -4.02975
170880.0000   -5.22398
170920.0000   -5.40976
170960.0000   -5.22160
171000.0000   -5.43951
171040.0000   -5.06745
171080.0000   -5.58320
171120.0000   -5.02670
171160.0000   -5.44280
171200.0000   -5.68707
171240.0000   -5.53936
171280.0000   -6.08469
171320.0000   -5.07320
171360.0000   -4.89565
171400.0000   -6.34501
171440.0000   -5.30231
171480.0000   -6.09002
171520.0000   -5.61957
171560.0000   -5.61373
171600.0000   -4.70013
171640.0000   -4.30687
171680.0000   -4.77960
171720.0000   -4.58723
171760.0000   -5.18745
171800.0000   -5.32917
171840.0000   -5.11295
171880.0000   -4.79394
171920.0000   -5.54601
171960.0000   -5.07040
172000.0000   -5.42801
172040.0000   -5.41428
172080.0000   -5.15668
172120.0000   -5.03077
172160.0000   -6.01300
172200.0000   -6.68942
172240.0000   -6.63325
172280.0000   -5.09374
172320.0000   -5.39266
172360.0000   -4.74325
172400.0000   -5.61824
172440.0000   -5.41298
172480.0000   -4.83323
172520.0000   -6.15724
172560.0000   -6.49144
172600.0000   -5.64895
172640.0000   -6.03373
172680.0000   -6.01164
172720.0000   -6.04661
172760.0000   -5.23225
172800.0000   -5.57176
172840.0000   -5.07926
172880.0000   -5.62408
172920.0000   -4.90776
172960.0000   -5.53313
173000.0000   -5.16863
173040.0000   -5.14617
173080.0000   -5.01058
173120.0000   -5.46546
173160.0000   -4.97550
173200.0000   -5.57052
173240.0000   -5.28973
173280.0000   -4.76853
173320.0000   -4.69317
173360.0000   -4.08721
173400.0000   -5.28436
173440.0000   -4.78021
173480.0000   -4.73970
173520.0000   -4.93275
173560.0000   -5.60406
173600.0000   -5.53516
173640.0000   -4.41378
173680.0000   -4.70087
173720.0000   -5.48853
173760.0000   -5.29514
173800.0000   -5.57588
173840.0000   -4.77851
173880.0000   -4.57450
173920.0000   -5.53111
173960.0000   -5.55379
174000.0000   -5.68219
174040.0000   -6.19173
174080.0000   -5.58484
174120.0000   -5.03657
174160.0000   -6.01518
174200.0000   -5.09600
174240.0000   -5.50466
174280.0000   -5.16407
174320.0000   -5.93587
174360.0000   -5.64658
174400.0000   -5.32199
174440.0000   -4.91289
174480.0000   -5.87163
174520.0000   -5.92205
174560.0000   -4.79524
174600.0000   -5.53161
174640.0000   -5.36192
174680.0000   -5.07632
174720.0000   -4.95209
174760.0000   -5.54742
174800.0000   -5.61739
174840.0000   -5.80652
174880.0000   -5.54113
174920.0000   -5.43915
174960.0000   -5.54892
175000.0000   -5.04751
175040.0000   -5.20612
175080.0000   -5.92427
175120.0000   -5.16104
175160.0000   -6.37289
175200.0000   -5.35702
175240.0000   -5.22151
175280.0000   -6.40045
175320.0000   -5.92899
175360.0000   -6.03925
175400.0000   -5.11625
175440.0000   -4.99208
175480.0000   -4.96723
175520.0000   -5.96910
175560.0000   -5.46703
175600.0000   -5.42464
175640.0000   -5.10571
175680.0000   -6.03474
175720.0000   -5.71882
175760.0000   -6.16513
175800.0000   -4.91564
175840.0000   -6.10792
175880.0000   -6.12178
175920.0000   -5.97428
175960.0000   -5.72919
176000.0000   -7.02631
176040.0000   -6.39665
176080.0000   -6.09474
176120.0000   -6.00751
176160.0000   -5.15990
176200.0000   -5.75630
176240.0000   -5.19085
176280.0000   -5.13793
176320.0000   -5.15104
176360.0000   -4.17244
176400.0000   -5.42965
176440.0000   -6.11227
176480.0000   -5.79266
176520.0000   -7.22140
176560.0000   -7.26719
176600.0000   -5.79185
176640.0000   -4.49847
176680.0000   -5.95336
176720.0000   -6.77500
176760.0000   -5.42921
176800.0000   -5.55183
176840.0000   -5.65561
176880.0000   -5.46398
176920.0000   -6.42921
176960.0000   -6.11586
177000.0000   -6.24506
177040.0000   -4.82993
177080.0000   -5.18140
177120.0000   -4.42614
177160.0000   -5.61286
177200.0000   -5.85770
177240.0000   -7.05528
177280.0000   -6.21231
177320.0000   -6.15211
177360.0000   -5.55238
177400.0000   -5.74905
177440.0000   -4.95346
177480.0000   -5.43798
177520.0000   -5.44774
177560.0000   -5.84372
177600.0000   -5.62475
177640.0000   -5.12578
177680.0000   -5.45043
177720.0000   -6.27251
177760.0000   -7.09672
177800.0000   -5.53458
177840.0000   -6.00502
177880.0000   -5.60503
177920.0000   -5.38656
177960.0000   -5.45346
178000.0000   -5.30135
178040.0000   -4.94731
178080.0000   -5.22777
178120.0000   -5.51265
178160.0000   -6.21631
178200.0000   -5.40650
178240.0000   -5.29377
178280.0000   -5.99702
178320.0000   -5.44598
178360.0000   -4.77891
178400.0000   -5.58951
178440.0000   -6.18423
178480.0000   -5.10000
178520.0000   -5.94633
178560.0000   -6.42193
178600.0000   -5.24252
178640.0000   -6.27969
178680.0000   -5.53523
178720.0000   -6.02590
178760.0000   -6.03218
178800.0000   -6.26061
178840.0000   -6.30241
178880.0000   -6.78739
178920.0000   -6.39940
178960.0000   -6.60193
179000.0000   -6.55873
179040.0000   -5.97747
179080.0000   -6.45115
179120.0000   -6.03595
179160.0000   -6.33148
179200.0000   -6.64467
179240.0000   -6.28903
179280.0000   -5.78711
179320.0000   -6.54700
179360.0000   -6.00212
179400.0000   -5.92503
179440.0000   -6.30450
179480.0000   -5.87391
179520.0000   -5.72319
179560.0000   -5.80445
179600.0000   -6.09747
179640.0000   -5.33932
179680.0000   -5.11283
179720.0000   -4.63370
179760.0000   -5.17247
179800.0000   -4.93446
179840.0000   -6.15934
179880.0000   -5.91251
179920.0000   -6.50909
179960.0000   -5.86445
180000.0000   -5.80366
180040.0000   -4.89471
180080.0000   -5.40308
180120.0000   -4.97915
180160.0000   -5.50345
180200.0000   -6.51030
180240.0000   -5.50881
180280.0000   -6.02754
180320.0000   -6.56386
180360.0000   -6.10701
180400.0000   -5.25160
180440.0000   -6.31558
180480.0000   -7.00464
180520.0000   -6.69864
180560.0000   -7.51858
180600.0000   -6.81427
180640.0000   -6.29171
180680.0000   -5.86462
180720.0000   -5.70940
180760.0000   -4.77675
180800.0000   -5.32016
180840.0000   -6.36139
180880.0000   -6.10819
180920.0000   -4.80258
180960.0000   -5.99331
181000.0000   -6.48482
181040.0000   -6.11478
181080.0000   -5.21920
181120.0000   -5.53560
181160.0000   -6.10041
181200.0000   -5.88786
181240.0000   -5.64909
181280.0000   -6.12373
181320.0000   -6.01551
181360.0000   -6.07362
181400.0000   -6.10885
181440.0000   -6.66533
181480.0000   -5.64757
181520.0000   -5.63363
181560.0000   -5.70816
181600.0000   -6.86167
181640.0000   -4.92830
181680.0000   -6.12352
181720.0000   -5.51155
181760.0000   -5.61666
181800.0000   -5.53318
181840.0000   -5.48879
181880.0000   -4.99259
181920.0000   -5.43200
181960.0000   -5.85016
182000.0000   -5.57345
182040.0000   -4.98261
182080.0000   -4.13352
182120.0000   -5.05421
182160.0000   -4.91839
182200.0000   -5.60579
182240.0000   -4.66664
182280.0000   -4.66148
182320.0000   -5.54838
182360.0000   -5.58435
182400.0000   -6.93604
182440.0000   -4.96121
182480.0000   -6.08998
182520.0000   -6.45226
182560.0000   -6.34293
182600.0000   -6.50924
182640.0000   -5.65321
182680.0000   -5.58834
182720.0000   -5.03869
182760.0000   -4.91955
182800.0000   -5.13167
182840.0000   -5.40148
182880.0000   -6.54034
182920.0000   -5.91973
182960.0000   -6.39442
183000.0000   -5.92899
183040.0000   -5.41468
183080.0000   -5.15056
183120.0000   -4.70889
183160.0000   -5.27511
183200.0000   -4.64642
183240.0000   -5.02526
183280.0000   -5.05678
183320.0000   -4.58608
183360.0000   -5.07938
183400.0000   -5.44520
183440.0000   -5.75777
183480.0000   -4.96308
183520.0000   -5.64006
183560.0000   -5.58251
183600.0000   -4.85120
183640.0000   -5.13337
183680.0000   -5.07568
183720.0000   -4.84428
183760.0000   -5.18534
183800.0000   -4.99976
183840.0000   -5.97000
183880.0000   -5.25980
183920.0000   -5.65302
183960.0000   -5.34242
184000.0000   -5.76127
184040.0000   -5.67763
184080.0000   -5.77234
184120.0000   -6.19990
184160.0000   -5.59590
184200.0000   -5.05282
184240.0000   -5.56638
184280.0000   -5.66040
184320.0000   -4.97586
184360.0000   -6.18754
184400.0000   -5.56356
184440.0000   -5.41596
184480.0000   -6.19914
184520.0000   -5.76963
184560.0000   -5.87763
184600.0000   -4.85932
184640.0000   -5.33991
184680.0000   -5.37671
184720.0000   -5.61438
184760.0000   -5.06683
184800.0000   -6.21102
184840.0000   -6.17609
184880.0000   -5.59501
184920.0000   -5.59980
184960.0000   -5.95229
185000.0000   -6.15482
185040.0000   -5.72529
185080.0000   -6.12681
185120.0000   -7.14258
185160.0000   -6.34129
185200.0000   -6.19714
185240.0000   -6.48046
185280.0000   -6.32862
185320.0000   -5.30629
185360.0000   -6.23573
185400.0000   -5.38573
185440.0000   -5.78327
185480.0000   -6.14701
185520.0000   -5.17388
185560.0000   -5.82566
185600.0000   -5.01172
185640.0000   -6.00682
185680.0000   -6.05558
185720.0000   -5.77903
185760.0000   -5.83126
185800.0000   -4.76570
185840.0000   -6.27990
185880.0000   -5.98513
185920.0000   -5.17086
185960.0000   -4.86920
186000.0000   -5.17980
186040.0000   -5.37187
186080.0000   -5.51406
186120.0000   -5.95844
186160.0000   -5.49670
186200.0000   -6.09273
186240.0000   -5.24631
186280.0000   -5.59600
186320.0000   -5.51302
186360.0000   -5.40664
186400.0000   -6.58774
186440.0000   -4.95617
186480.0000   -5.43072
186520.0000   -5.37025
186560.0000   -5.30066
186600.0000   -6.35759
186640.0000   -5.37198
186680.0000   -5.44159
186720.0000   -5.75386
186760.0000   -4.96832
186800.0000   -5.68718
186840.0000   -6.44397
186880.0000   -5.79536
186920.0000   -5.70298
186960.0000   -5.31973
187000.0000   -5.84375
187040.0000   -5.82949
187080.0000   -6.81460
187120.0000   -4.48213
187160.0000   -6.16205
187200.0000   -6.14106
187240.0000   -5.34589
187280.0000   -5.75766
187320.0000   -5.72375
187360.0000   -5.69184
187400.0000   -7.28114
187440.0000   -6.88971
187480.0000   -6.11406
187520.0000   -6.11169
187560.0000   -6.44643
187600.0000   -5.18924
187640.0000   -6.51912
187680.0000   -6.44398
187720.0000   -5.31925
187760.0000   -6.15913
187800.0000   -6.07316
187840.0000   -5.64083
187880.0000   -5.71833
187920.0000   -5.67127
187960.0000   -5.94884
188000.0000   -5.78163
188040.0000   -4.87797
188080.0000   -5.25816
188120.0000   -5.05353
188160.0000   -5.42245
188200.0000   -5.21209
188240.0000   -4.72420
188280.0000   -5.28964
188320.0000   -6.18304
188360.0000   -5.04326
188400.0000   -4.65897
188440.0000   -4.18520
188480.0000   -4.74417
188520.0000   -4.68961
188560.0000   -4.28168
188600.0000   -4.96755
188640.0000   -5.04279
188680.0000   -4.81360
188720.0000   -5.16298
188760.0000   -5.01315
188800.0000   -4.79144
188840.0000   -5.08565
188880.0000   -4.27029
188920.0000   -4.61578
188960.0000   -5.32873
189000.0000   -5.93218
189040.0000   -5.85241
189080.0000   -5.90908
189120.0000   -5.80158
189160.0000   -5.55656
189200.0000   -5.12711
189240.0000   -5.50220
189280.0000   -5.19920
189320.0000   -5.50729
189360.0000   -4.73400
189400.0000   -5.77885
189440.0000   -5.66081
189480.0000   -5.63462
189520.0000   -4.57024
189560.0000   -5.29048
189600.0000   -5.46997
189640.0000   -5.14501
189680.0000   -5.51653
189720.0000   -4.39405
189760.0000   -4.60947
189800.0000   -4.81150
189840.0000   -5.27909
189880.0000   -5.18006
189920.0000   -5.87679
189960.0000   -5.28296
190000.0000   -7.18255
190040.0000   -6.14107
190080.0000   -5.56266
190120.0000   -5.84866
190160.0000   -6.61201
190200.0000   -5.68210
190240.0000   -5.99236
190280.0000   -5.01065
190320.0000   -5.42572
190360.0000   -5.00715
190400.0000   -5.33197
190440.0000   -5.44321
190480.0000   -5.69504
190520.0000   -5.15941
190560.0000   -5.58486
190600.0000   -5.80901
190640.0000   -4.98828
190680.0000   -5.29453
190720.0000   -5.18500
190760.0000   -5.64044
190800.0000   -5.90645
190840.0000   -6.13373
190880.0000   -6.04643
190920.0000   -5.16748
190960.0000   -6.18087
191000.0000   -4.84957
191040.0000   -4.38828
191080.0000   -4.96955
191120.0000   -4.90757
191160.0000   -5.48704
191200.0000   -5.75625
191240.0000   -4.37713
191280.0000   -5.27937
191320.0000   -5.84792
191360.0000   -4.67124
191400.0000   -4.75310
191440.0000   -5.09527
191480.0000   -5.56239
191520.0000   -5.10010
191560.0000   -5.14037
191600.0000   -4.78431
191640.0000   -4.40405
191680.0000   -3.61726
191720.0000   -4.87334
191760.0000   -3.89378
191800.0000   -4.12929
191840.0000   -3.15561
191880.0000   -4.39838
191920.0000   -4.12348
191960.0000   -2.83125
192000.0000   -3.37244
192040.0000   -4.39989
192080.0000   -4.65078
192120.0000   -3.44820
192160.0000   -3.49512
192200.0000   -4.68003
192240.0000   -4.88502
192280.0000   -4.74276
192320.0000   -4.90672
192360.0000   -5.15907
192400.0000   -6.22705
192440.0000   -5.85340
192480.0000   -5.16484
192520.0000   -4.82653
192560.0000   -4.01157
192600.0000   -5.56878
192640.0000   -5.97004
192680.0000   -5.22064
192720.0000   -5.05481
192760.0000   -5.77869
192800.0000   -5.89257
192840.0000   -4.50900
192880.0000   -4.60127
192920.0000   -5.32021
192960.0000   -5.62399
193000.0000   -4.95896
193040.0000   -5.16590
193080.0000   -5.86733
193120.0000   -4.97356
193160.0000   -5.11554
193200.0000   -5.53699
193240.0000   -5.12611
193280.0000   -4.69750
193320.0000   -5.86437
193360.0000   -5.12134
193400.0000   -5.38050
193440.0000   -5.30096
193480.0000   -4.28815
193520.0000   -4.82844
193560.0000   -4.82663
193600.0000   -4.63909
193640.0000   -5.25645
193680.0000   -5.52754
193720.0000   -5.62331
193760.0000   -5.74741
193800.0000   -6.27478
193840.0000   -5.77132
193880.0000   -5.75965
193920.0000   -5.35532
193960.0000   -5.69593
194000.0000   -5.62680
194040.0000   -5.47414
194080.0000   -6.45986
194120.0000   -5.40037
194160.0000   -5.72681
194200.0000   -5.92410
194240.0000   -5.37128
194280.0000   -6.24039
194320.0000   -4.97637
194360.0000   -5.27623
194400.0000   -4.65823
194440.0000   -5.13754
194480.0000   -4.14516
194520.0000   -5.11433
194560.0000   -4.78400
194600.0000   -5.35740
194640.0000   -5.18354
194680.0000   -5.14700
194720.0000   -4.81442
194760.0000   -4.60574
194800.0000   -5.23174
194840.0000   -5.19936
194880.0000   -3.65653
194920.0000   -4.75378
194960.0000   -5.41556
195000.0000   -5.62526
195040.0000   -5.03093
195080.0000   -5.47404
195120.0000   -5.75248
195160.0000   -6.53793
195200.0000   -5.49721
195240.0000   -5.31868
195280.0000   -5.56468
195320.0000   -6.62550
195360.0000   -4.91770
195400.0000   -6.30605
195440.0000   -6.38754
195480.0000   -5.90852
195520.0000   -6.71770
195560.0000   -6.43619
195600.0000   -6.77553
195640.0000   -5.59903
195680.0000   -5.61329
195720.0000   -5.20546
195760.0000   -5.16575
195800.0000   -5.30031
195840.0000   -5.31154
195880.0000   -5.05635
195920.0000   -4.09166
195960.0000   -5.13376
196000.0000   -5.51171
196040.0000   -5.06801
196080.0000   -5.09780
196120.0000   -5.54265
196160.0000   -5.65550
196200.0000   -5.08353
196240.0000   -5.06053
196280.0000   -6.45684
196320.0000   -5.92255
196360.0000   -5.60968
196400.0000   -5.38495
196440.0000   -5.77317
196480.0000   -5.30745
196520.0000   -5.40728
196560.0000   -5.73877
196600.0000   -6.61463
196640.0000   -6.16062
196680.0000   -5.84883
196720.0000   -5.81236
196760.0000   -5.12863
196800.0000   -5.20785
196840.0000   -4.84452
196880.0000   -5.09078
196920.0000   -4.53683
196960.0000   -6.22636
197000.0000   -4.76295
197040.0000   -5.95192
197080.0000   -5.32621
197120.0000   -5.98627
197160.0000   -5.52603
197200.0000   -5.21852
197240.0000   -5.64879
197280.0000   -5.48824
197320.0000   -4.38895
197360.0000   -4.60208
197400.0000   -6.42976
197440.0000   -4.01606
197480.0000   -4.83538
197520.0000   -5.15949
197560.0000   -5.92350
197600.0000   -6.10966
197640.0000   -4.38267
197680.0000   -4.86413
197720.0000   -4.13658
197760.0000   -4.73717
197800.0000   -6.23749
197840.0000   -5.15167
197880.0000   -3.79834
197920.0000   -5.55938
197960.0000   -5.85785
198000.0000   -5.55248
198040.0000   -4.75845
198080.0000   -4.68624
198120.0000   -3.78696
198160.0000   -4.98234
198200.0000   -5.14491
198240.0000   -5.54581
198280.0000   -6.14312
198320.0000   -5.91307
198360.0000   -5.58635
198400.0000   -5.51566
198440.0000   -5.96985
198480.0000   -5.97199
198520.0000   -6.80484
198560.0000   -6.99134
198600.0000   -7.27666
198640.0000   -6.70870
198680.0000   -6.73270
198720.0000   -5.57822
198760.0000   -6.21998
198800.0000   -5.82695
198840.0000   -5.91334
198880.0000   -5.71624
198920.0000   -5.50605
198960.0000   -6.27658
199000.0000   -5.90468
199040.0000   -6.64412
199080.0000   -5.44942
199120.0000   -5.86309
199160.0000   -6.64428
199200.0000   -5.64890
199240.0000   -5.33558
199280.0000   -5.41765
199320.0000   -5.08481
199360.0000   -6.47142
199400.0000   -4.74010
199440.0000   -5.99052
199480.0000   -5.89671
199520.0000   -5.96777
199560.0000   -5.11527
199600.0000   -4.97821
199640.0000   -5.87257
199680.0000   -5.63417
199720.0000   -6.55423
199760.0000   -5.41335
199800.0000   -5.19769
199840.0000   -5.16736
199880.0000   -5.37176
199920.0000   -4.25635
199960.0000   -5.18200
200000.0000   -5.89273
200040.0000   -5.97340
200080.0000   -4.52255
200120.0000   -4.47934
200160.0000   -5.05880
200200.0000   -4.81899
200240.0000   -5.51777
200280.0000   -5.90857
200320.0000   -5.48019
200360.0000   -5.76452
200400.0000   -4.67450
200440.0000   -5.33719
200480.0000   -5.14238
200520.0000   -4.85995
200560.0000   -5.32643
200600.0000   -6.38372
200640.0000   -5.73150
200680.0000   -5.90999
200720.0000   -5.46713
200760.0000   -6.59105
200800.0000   -5.61956
200840.0000   -5.96273
200880.0000   -4.53865
200920.0000   -6.58498
200960.0000   -5.73644
201000.0000   -5.42689
201040.0000   -5.32523
201080.0000   -5.54246
201120.0000   -4.86589
201160.0000   -5.07635
201200.0000   -5.99217
201240.0000   -5.33177
201280.0000   -5.06915
201320.0000   -5.36523
201360.0000   -5.88373
201400.0000   -4.77788
201440.0000   -4.32757
201480.0000   -4.45714
201520.0000   -4.96227
201560.0000   -4.67930
201600.0000   -4.22204
201640.0000   -4.07685
201680.0000   -4.08620
201720.0000   -4.11018
201760.0000   -4.46401
201800.0000   -4.74349
201840.0000   -5.46404
201880.0000   -5.40896
201920.0000   -3.92264
201960.0000   -4.10547
202000.0000   -4.77228
202040.0000   -4.87134
202080.0000   -4.67137
202120.0000   -5.79665
202160.0000   -4.71959
202200.0000   -4.87216
202240.0000   -3.50231
202280.0000   -4.55804
202320.0000   -2.93158
202360.0000   -3.75165
202400.0000   -4.48726
202440.0000   -5.04065
202480.0000   -4.79115
202520.0000   -3.82524
202560.0000   -4.47575
202600.0000   -5.16722
202640.0000   -4.58679
202680.0000   -3.98352
202720.0000   -5.28630
202760.0000   -5.20679
202800.0000   -4.77604
202840.0000   -4.23875
202880.0000   -4.49424
202920.0000   -3.86695
202960.0000   -4.09458
203000.0000   -4.35510
203040.0000   -4.91126
203080.0000   -4.82712
203120.0000   -4.62589
203160.0000   -5.30089
203200.0000   -4.82404
203240.0000   -5.42532
203280.0000   -4.68993
203320.0000   -4.53701
203360.0000   -4.82333
203400.0000   -3.99313
203440.0000   -4.43579
203480.0000   -3.96298
203520.0000   -4.52007
203560.0000   -5.25983
203600.0000   -5.11273
203640.0000   -4.53296
203680.0000   -3.84939
203720.0000   -4.14819
203760.0000   -4.58535
203800.0000   -5.26641
203840.0000   -4.42241
203880.0000   -5.09466
203920.0000   -5.19375
203960.0000   -5.09912
204000.0000   -5.19581
204040.0000   -5.12174
204080.0000   -5.33700
204120.0000   -5.51202
204160.0000   -5.35738
204200.0000   -5.48910
204240.0000   -4.75709
204280.0000   -4.83514
204320.0000   -5.54116
204360.0000   -4.70543
204400.0000   -4.77263
204440.0000   -5.06729
204480.0000   -5.16900
204520.0000   -5.41760
204560.0000   -4.56838
204600.0000   -3.93245
204640.0000   -4.89409
204680.0000   -5.24524
204720.0000   -4.87389
204760.0000   -5.05318
204800.0000   -5.15642
204840.0000   -5.37119
204880.0000   -4.90552
204920.0000   -4.61099
204960.0000   -6.01721
205000.0000   -5.06359
205040.0000   -4.91957
205080.0000   -5.47696
205120.0000   -5.54226
205160.0000   -5.01915
205200.0000   -4.51353
205240.0000   -4.81179
205280.0000   -4.62287
205320.0000   -4.32348
205360.0000   -3.93823
205400.0000   -3.76478
205440.0000   -5.06284
205480.0000   -5.71707
205520.0000   -6.37717
205560.0000   -5.88623
205600.0000   -5.85673
205640.0000   -5.93650
205680.0000   -6.26937
205720.0000   -5.68624
205760.0000   -5.68768
205800.0000   -5.83981
205840.0000   -4.56577
205880.0000   -5.33551
205920.0000   -4.45723
205960.0000   -5.20329
206000.0000   -4.50460
206040.0000   -4.52519
206080.0000   -5.24204
206120.0000   -5.34636
206160.0000   -4.31866
206200.0000   -4.80860
206240.0000   -5.09076
206280.0000   -5.15189
206320.0000   -6.12357
206360.0000   -6.00947
206400.0000   -5.27947
206440.0000   -5.88115
206480.0000   -4.22771
206520.0000   -4.64780
206560.0000   -4.89339
206600.0000   -5.46004
206640.0000   -5.31471
206680.0000   -3.86284
206720.0000   -5.77847
206760.0000   -4.88854
206800.0000   -5.56587
206840.0000   -5.23690
206880.0000   -5.92500
206920.0000   -5.11035
206960.0000   -5.00077
207000.0000   -6.04353
207040.0000   -5.43936
207080.0000   -5.00026
207120.0000   -6.23344
207160.0000   -6.00034
207200.0000   -6.33500
207240.0000   -5.77971
207280.0000   -6.20559
207320.0000   -5.60371
207360.0000   -5.45130
207400.0000   -5.32268
207440.0000   -5.34674
207480.0000   -5.42797
207520.0000   -4.52200
207560.0000   -4.65377
207600.0000   -4.42298
207640.0000   -4.65771
207680.0000   -4.82766
207720.0000   -5.07156
207760.0000   -3.86080
207800.0000   -3.27941
207840.0000   -4.85259
207880.0000   -4.99777
207920.0000   -4.76371
207960.0000   -5.02720
208000.0000   -4.32333
208040.0000   -5.61092
208080.0000   -4.51044
208120.0000   -4.07779
208160.0000   -5.77617
208200.0000   -5.09119
208240.0000   -4.17679
208280.0000   -5.10364
208320.0000   -5.43189
208360.0000   -4.47170
208400.0000   -4.98548
208440.0000   -5.58821
208480.0000   -5.44150
208520.0000   -4.83431
208560.0000   -5.06519
208600.0000   -5.35716
208640.0000   -5.42437
208680.0000   -4.57754
208720.0000   -4.29598
208760.0000   -5.73733
208800.0000   -4.80780
208840.0000   -6.04913
208880.0000   -5.71371
208920.0000   -5.56262
208960.0000   -5.22457
209000.0000   -5.28527
209040.0000   -5.35079
209080.0000   -4.37621
209120.0000   -5.11004
209160.0000   -4.89119
209200.0000   -3.64589
209240.0000   -3.72644
209280.0000   -3.94733
209320.0000   -4.13336
209360.0000   -4.47976
209400.0000   -4.19547
209440.0000   -4.18548
209480.0000   -3.99148
209520.0000   -3.59780
209560.0000   -4.41041
209600.0000   -5.40961
209640.0000   -4.90507
209680.0000   -4.33882
209720.0000   -4.94424
209760.0000   -6.05114
209800.0000   -5.77477
209840.0000   -5.77365
209880.0000   -5.51033
209920.0000   -6.25226
209960.0000   -5.62533
210000.0000   -5.81456
210040.0000   -5.79248
210080.0000   -5.71153
210120.0000   -5.44164
210160.0000   -4.60851
210200.0000   -6.10399
210240.0000   -6.07695
210280.0000   -5.81208
210320.0000   -4.74376
210360.0000   -4.75843
210400.0000   -4.99766
210440.0000   -5.88056
210480.0000   -5.36853
210520.0000   -6.39347
210560.0000   -5.90676
210600.0000   -6.16321
210640.0000   -5.66081
210680.0000   -5.23841
210720.0000   -4.42266
210760.0000   -4.71643
210800.0000   -4.14319
210840.0000   -5.41610
210880.0000   -5.77134
210920.0000   -5.68265
210960.0000   -5.34796
211000.0000   -4.95126
211040.0000   -4.16025
211080.0000   -4.54179
211120.0000   -3.90425
211160.0000   -4.73700
211200.0000   -4.72875
211240.0000   -4.27785
211280.0000   -4.85873
211320.0000   -4.24851
211360.0000   -4.32860
211400.0000   -4.22270
211440.0000   -3.62111
211480.0000   -3.85697
211520.0000   -4.45348
211560.0000   -4.21278
211600.0000   -5.27079
211640.0000   -3.64187
211680.0000   -5.74012
211720.0000   -5.16879
211760.0000   -4.50804
211800.0000   -4.08379
211840.0000   -5.49388
211880.0000   -5.08801
211920.0000   -5.41637
211960.0000   -5.00648
212000.0000   -5.37039
212040.0000   -5.61185
212080.0000   -5.31254
212120.0000   -5.73702
212160.0000   -6.47194
212200.0000   -6.00450
212240.0000   -5.23376
212280.0000   -5.17296
212320.0000   -6.61358
212360.0000   -5.83767
212400.0000   -4.76282
212440.0000   -5.00314
212480.0000   -4.46927
212520.0000   -5.68972
212560.0000   -4.98967
212600.0000   -5.20354
212640.0000   -5.98990
212680.0000   -5.01783
212720.0000   -6.28306
212760.0000   -5.54041
212800.0000   -4.78908
212840.0000   -4.43261
212880.0000   -5.31971
212920.0000   -3.98025
212960.0000   -5.26544
213000.0000   -4.50026
213040.0000   -5.07930
213080.0000   -4.55136
213120.0000   -5.06150
213160.0000   -4.13875
213200.0000   -4.32613
213240.0000   -4.50262
213280.0000   -4.57736
213320.0000   -5.06451
213360.0000   -4.76788
213400.0000   -4.76194
213440.0000   -4.43519
213480.0000   -5.41550
213520.0000   -5.73608
213560.0000   -5.28427
213600.0000   -4.36127
213640.0000   -4.32662
213680.0000   -5.45103
213720.0000   -5.62672
213760.0000   -5.60732
213800.0000   -6.01760
213840.0000   -6.61116
213880.0000   -5.70850
213920.0000   -5.53827
213960.0000   -5.27927
214000.0000   -4.57124
214040.0000   -4.54130
214080.0000   -5.93814
214120.0000   -5.47447
214160.0000   -5.31923
214200.0000   -4.58190
214240.0000   -5.24525
214280.0000   -4.75166
214320.0000   -5.03928
214360.0000   -4.95614
214400.0000   -5.02245
214440.0000   -5.54254
214480.0000   -4.81637
214520.0000   -5.63593
214560.0000   -5.09624
214600.0000   -5.66399
214640.0000   -4.87709
214680.0000   -2.99756
214720.0000   -3.51315
214760.0000   -3.96900
214800.0000   -4.04155
214840.0000   -4.10126
214880.0000   -5.00408
214920.0000   -4.47449
214960.0000   -6.16089
215000.0000   -5.62532
215040.0000   -4.46582
215080.0000   -4.37706
215120.0000   -4.37941
215160.0000   -4.88157
215200.0000   -4.72687
215240.0000   -4.36750
215280.0000   -5.47384
215320.0000   -4.77310
215360.0000   -3.79155
215400.0000   -3.23939
215440.0000   -3.38390
215480.0000   -3.45649
215520.0000   -4.86043
215560.0000   -4.34021
215600.0000   -3.33980
215640.0000   -3.54046
215680.0000   -4.03194
215720.0000   -4.58597
215760.0000   -3.44411
215800.0000   -4.58077
215840.0000   -4.70061
215880.0000   -4.31808
215920.0000   -4.65149
215960.0000   -4.75506
216000.0000   -4.49587
216040.0000   -4.61411
216080.0000   -4.20182
216120.0000   -4.07679
216160.0000   -3.95237
216200.0000   -2.88422
216240.0000   -3.94429
216280.0000   -2.26787
216320.0000   -1.78269
216360.0000   -2.16665
216400.0000   -3.79805
216440.0000   -4.52907
216480.0000   -5.01473
216520.0000   -4.83341
216560.0000   -4.70434
216600.0000   -5.19515
216640.0000   -5.61759
216680.0000   -4.96301
216720.0000   -4.69814
216760.0000   -5.04487
216800.0000   -5.10249
216840.0000   -4.59601
216880.0000   -4.17544
216920.0000   -4.50707
216960.0000   -4.72276
217000.0000   -4.55897
217040.0000   -4.39362
217080.0000   -4.35082
217120.0000   -4.37524
217160.0000   -4.82703
217200.0000   -5.29459
217240.0000   -4.71046
217280.0000   -4.88319
217320.0000   -4.42809
217360.0000   -4.44228
217400.0000   -3.90688
217440.0000   -4.92914
217480.0000   -4.19355
217520.0000   -4.25556
217560.0000   -4.51139
217600.0000   -3.52709
217640.0000   -3.64263
217680.0000   -4.24211
217720.0000   -4.52969
217760.0000   -4.34309
217800.0000   -4.80750
217840.0000   -4.82303
217880.0000   -4.06287
217920.0000   -5.17948
217960.0000   -5.49458
218000.0000   -4.13080
218040.0000   -4.37866
218080.0000   -5.52267
218120.0000   -5.51092
218160.0000   -4.43103
218200.0000   -5.86997
218240.0000   -4.52614
218280.0000   -3.98155
218320.0000   -4.00914
218360.0000   -3.75643
218400.0000   -4.22592
218440.0000   -4.19170
218480.0000   -4.64556
218520.0000   -4.60072
218560.0000   -4.68050
218600.0000   -5.12987
218640.0000   -4.70078
218680.0000   -4.32201
218720.0000   -4.17644
218760.0000   -4.59273
218800.0000   -4.66304
218840.0000   -5.50237
218880.0000   -4.80445
218920.0000   -4.35565
218960.0000   -4.54974
219000.0000   -4.65988
219040.0000   -5.20204
219080.0000   -4.85008
219120.0000   -4.03031
219160.0000   -3.20343
219200.0000   -3.66040
219240.0000   -3.59197
219280.0000   -4.07171
219320.0000   -4.83971
219360.0000   -4.19042
219400.0000   -4.73827
219440.0000   -4.08073
219480.0000   -3.75163
219520.0000   -3.25361
219560.0000   -3.53812
219600.0000   -4.56222
219640.0000   -4.45691
219680.0000   -4.00516
219720.0000   -4.37747
219760.0000   -4.59965
219800.0000   -4.69970
219840.0000   -4.37758
219880.0000   -4.50369
219920.0000   -4.17489
219960.0000   -3.90165
220000.0000   -4.19280
220040.0000   -4.36588
220080.0000   -3.86136
220120.0000   -4.15973
220160.0000   -5.33469
220200.0000   -4.16735
220240.0000   -5.43462
220280.0000   -4.46905
220320.0000   -4.34604
220360.0000   -4.89227
220400.0000   -4.47691
220440.0000   -5.23606
220480.0000   -5.12528
220520.0000   -4.79964
220560.0000   -5.25217
220600.0000   -4.76167
220640.0000   -5.76593
220680.0000   -5.03333
220720.0000   -5.73346
220760.0000   -4.95813
220800.0000   -4.64607
220840.0000   -4.14652
220880.0000   -4.99774
220920.0000   -4.35617
220960.0000   -4.57283
221000.0000   -4.47919
221040.0000   -4.92896
221080.0000   -4.88990
221120.0000   -4.10434
221160.0000   -2.97118
221200.0000   -3.21904
221240.0000   -4.42319
221280.0000   -4.98941
221320.0000   -4.66605
221360.0000   -4.13908
221400.0000   -4.39358
221440.0000   -5.28762
221480.0000   -4.69513
221520.0000   -3.90114
221560.0000   -4.74770
221600.0000   -4.83476
221640.0000   -5.12008
221680.0000   -4.56338
221720.0000   -5.01999
221760.0000   -4.55864
221800.0000   -4.52093
221840.0000   -4.31491
221880.0000   -5.15436
221920.0000   -4.17528
221960.0000   -5.27065
222000.0000   -4.82934
222040.0000   -4.48851
222080.0000   -5.02809
222120.0000   -4.22929
222160.0000   -4.49249
222200.0000   -3.69689
222240.0000   -4.49885
222280.0000   -2.84295
222320.0000   -3.96926
222360.0000   -4.30237
222400.0000   -4.43512
222440.0000   -5.04786
222480.0000   -4.34490
222520.0000   -4.73389
222560.0000   -4.33074
222600.0000   -3.47478
222640.0000   -4.44177
222680.0000   -3.81487
222720.0000   -4.79154
222760.0000   -5.08219
222800.0000   -4.44600
222840.0000   -5.36237
222880.0000   -5.28234
222920.0000   -4.85300
222960.0000   -4.56403
223000.0000   -4.89220
223040.0000   -4.38527
223080.0000   -4.84070
223120.0000   -4.86868
223160.0000   -4.23198
223200.0000   -5.23396
223240.0000   -4.65957
223280.0000   -4.30857
223320.0000   -3.87121
223360.0000   -3.35726
223400.0000   -3.30790
223440.0000   -3.77383
223480.0000   -4.23084
223520.0000   -4.39333
223560.0000   -4.22727
223600.0000   -4.59624
223640.0000   -4.30883
223680.0000   -4.80885
223720.0000   -4.12964
223760.0000   -3.29201
223800.0000   -4.64447
223840.0000   -4.82486
223880.0000   -4.26782
223920.0000   -4.97629
223960.0000   -3.64757
224000.0000   -3.61186
224040.0000   -3.86725
224080.0000   -4.70649
224120.0000   -5.00433
224160.0000   -4.82940
224200.0000   -3.54706
224240.0000   -3.75311
224280.0000   -5.13103
224320.0000   -5.56318
224360.0000   -5.47882
224400.0000   -5.36637
224440.0000   -6.11845
224480.0000   -4.06635
224520.0000   -3.95825
224560.0000   -4.82618
224600.0000   -4.40888
224640.0000   -5.56995
224680.0000   -3.86493
224720.0000   -4.98987
224760.0000   -3.86683
224800.0000   -4.31153
224840.0000   -3.86840
224880.0000   -4.38403
224920.0000   -3.96908
224960.0000   -4.64983
225000.0000   -5.08754
225040.0000   -4.18957
225080.0000   -4.80243
225120.0000   -4.10121
225160.0000   -4.79136
225200.0000   -4.48072
225240.0000   -3.95169
225280.0000   -4.21808
225320.0000   -4.50345
225360.0000   -4.30876
225400.0000   -4.39445
225440.0000   -4.20353
225480.0000   -2.92058
225520.0000   -3.49194
225560.0000   -3.80994
225600.0000   -4.60730
225640.0000   -4.10406
225680.0000   -4.83926
225720.0000   -4.35139
225760.0000   -4.57679
225800.0000   -4.61867
225840.0000   -4.53465
225880.0000   -3.60859
225920.0000   -4.83719
225960.0000   -4.24419
226000.0000   -4.73335
226040.0000   -5.20890
226080.0000   -4.73287
226120.0000   -4.36517
226160.0000   -4.69043
226200.0000   -5.27387
226240.0000   -5.12666
226280.0000   -4.13807
226320.0000   -4.10046
226360.0000   -5.12551
226400.0000   -5.38319
226440.0000   -5.47225
226480.0000   -5.10321
226520.0000   -6.39636
226560.0000   -6.09920
226600.0000   -5.52420
226640.0000   -4.99504
226680.0000   -4.95156
226720.0000   -5.90248
226760.0000   -5.35524
226800.0000   -5.03910
226840.0000   -5.02875
226880.0000   -5.16361
226920.0000   -4.38518
226960.0000   -4.03672
227000.0000   -5.11380
227040.0000   -3.91487
227080.0000   -4.02105
227120.0000   -3.85311
227160.0000   -4.56924
227200.0000   -5.27024
227240.0000   -5.33664
227280.0000   -4.33062
227320.0000   -5.13944
227360.0000   -5.32205
227400.0000   -5.00393
227440.0000   -4.51267
227480.0000   -4.44597
227520.0000   -5.27035
227560.0000   -5.01056
227600.0000   -4.90187
227640.0000   -4.17766
227680.0000   -5.18555
227720.0000   -4.75819
227760.0000   -5.73211
227800.0000   -5.18217
227840.0000   -4.77654
227880.0000   -3.60143
227920.0000   -4.88925
227960.0000   -3.96519
228000.0000   -4.56959
228040.0000   -3.98113
228080.0000   -4.43849
228120.0000   -4.18652
228160.0000   -3.83709
228200.0000   -5.05799
228240.0000   -4.57238
228280.0000   -4.97070
228320.0000   -4.47530
228360.0000   -5.11832
228400.0000   -4.82049
228440.0000   -4.39333
228480.0000   -5.21451
228520.0000   -4.86609
228560.0000   -4.86645
228600.0000   -4.64349
228640.0000   -5.16414
228680.0000   -4.77810
228720.0000   -5.19316
228760.0000   -5.32743
228800.0000   -5.30539
228840.0000   -4.71405
228880.0000   -4.78509
228920.0000   -5.50550
228960.0000   -6.29591
229000.0000   -5.70074
229040.0000   -5.00706
229080.0000   -4.38678
229120.0000   -4.96235
229160.0000   -4.65381
229200.0000   -5.16951
229240.0000   -5.07141
229280.0000   -4.64086
229320.0000   -5.31301
229360.0000   -5.48364
229400.0000   -5.66590
229440.0000   -5.77104
229480.0000   -4.97741
229520.0000   -6.48904
229560.0000   -5.79560
229600.0000   -5.76342
229640.0000   -5.17156
229680.0000   -5.25661
229720.0000   -5.04845
229760.0000   -4.64846
229800.0000   -4.73339
229840.0000   -4.87906
229880.0000   -3.84374
229920.0000   -4.36242
229960.0000   -5.46623
230000.0000   -5.57120
230040.0000   -6.26674
230080.0000   -4.53263
230120.0000   -4.61714
230160.0000   -4.93785
230200.0000   -4.39604
230240.0000   -4.55996
230280.0000   -5.34986
230320.0000   -4.85262
230360.0000   -4.91280
230400.0000   -5.63914
230440.0000   -4.67182
230480.0000   -4.50435
230520.0000   -5.48878
230560.0000   -5.12009
230600.0000   -5.33510
230640.0000   -5.83231
230680.0000   -4.04791
230720.0000   -4.55921
230760.0000   -4.86421
230800.0000   -4.75477
230840.0000   -4.29325
230880.0000   -4.67446
230920.0000   -4.96248
230960.0000   -4.27730
231000.0000   -4.98622
231040.0000   -4.86811
231080.0000   -4.83073
231120.0000   -4.86384
231160.0000   -4.67781
231200.0000   -5.11885
231240.0000   -5.13020
231280.0000   -5.86076
231320.0000   -4.74849
231360.0000   -5.01781
231400.0000   -5.56155
231440.0000   -4.83455
231480.0000   -5.39961
231520.0000   -5.56189
231560.0000   -5.68278
231600.0000   -5.93454
231640.0000   -5.04555
231680.0000   -5.02152
231720.0000   -5.73501
231760.0000   -5.47953
231800.0000   -5.06156
231840.0000   -5.75350
231880.0000   -5.45414
231920.0000   -5.29435
231960.0000   -4.65994
232000.0000   -6.19386
232040.0000   -4.82673
232080.0000   -5.96517
232120.0000   -5.21191
232160.0000   -5.87133
232200.0000   -6.14455
232240.0000   -5.83555
232280.0000   -5.55859
232320.0000   -5.80200
232360.0000   -6.05798
232400.0000   -4.94415
232440.0000   -5.23509
232480.0000   -5.98849
232520.0000   -5.21724
232560.0000   -5.18599
232600.0000   -5.34420
232640.0000   -5.42549
232680.0000   -5.13310
232720.0000   -5.15883
232760.0000   -5.44257
232800.0000   -4.34204
232840.0000   -5.62330
232880.0000   -4.49289
232920.0000   -5.14313
232960.0000   -4.64745
233000.0000   -4.09634
233040.0000   -4.17598
233080.0000   -4.65640
233120.0000   -4.57959
233160.0000   -3.84286
233200.0000   -5.33539
233240.0000   -4.89526
233280.0000   -4.49744
233320.0000   -3.88496
233360.0000   -4.33856
233400.0000   -4.07180
233440.0000   -4.83360
233480.0000   -6.10104
233520.0000   -4.97720
233560.0000   -5.07105
233600.0000   -4.47685
233640.0000   -4.86374
233680.0000   -5.26330
233720.0000   -4.54923
233760.0000   -4.78530
233800.0000   -5.30316
233840.0000   -4.52338
233880.0000   -4.55896
233920.0000   -5.20350
233960.0000   -4.82949
234000.0000   -4.69887
234040.0000   -3.68578
234080.0000   -4.27112
234120.0000   -5.25282
234160.0000   -5.19184
234200.0000   -6.16546
234240.0000   -5.10755
234280.0000   -3.78929
234320.0000   -4.40607
234360.0000   -5.30471
234400.0000   -4.99556
234440.0000   -4.65093
234480.0000   -5.39840
234520.0000   -4.38815
234560.0000   -4.50478
234600.0000   -5.36700
234640.0000   -4.60884
234680.0000   -4.21284
234720.0000   -4.83855
234760.0000   -4.73982
234800.0000   -4.72773
234840.0000   -4.71238
234880.0000   -5.00332
234920.0000   -5.05315
234960.0000   -4.66636
235000.0000   -4.66219
235040.0000   -5.24668
235080.0000   -4.97771
235120.0000   -5.60951
235160.0000   -4.78645
235200.0000   -4.97807
235240.0000   -4.74298
235280.0000   -5.00093
235320.0000   -5.26016
235360.0000   -4.84554
235400.0000   -4.68858
235440.0000   -4.54349
235480.0000   -4.16832
235520.0000   -5.20462
235560.0000   -5.44673
235600.0000   -4.35489
235640.0000   -4.58564
235680.0000   -4.03188
235720.0000   -4.26764
235760.0000   -4.34159
235800.0000   -4.63943
235840.0000   -5.44149
235880.0000   -5.04404
235920.0000   -3.79503
235960.0000   -5.11739
236000.0000   -4.08242
236040.0000   -3.74168
236080.0000   -3.83165
236120.0000   -3.59537
236160.0000   -3.53658
236200.0000   -4.89401
236240.0000   -4.94738
236280.0000   -4.80064
236320.0000   -5.21411
236360.0000   -4.56106
236400.0000   -4.87096
236440.0000   -4.85705
236480.0000   -4.49296
236520.0000   -3.59070
236560.0000   -3.91103
236600.0000   -4.49435
236640.0000   -4.66429
236680.0000   -5.05524
236720.0000   -4.82073
236760.0000   -4.62621
236800.0000   -4.37121
236840.0000   -5.08479
236880.0000   -5.36226
236920.0000   -4.92886
236960.0000   -5.12533
237000.0000   -4.66869
237040.0000   -5.85304
237080.0000   -6.44791
237120.0000   -5.17574
237160.0000   -5.58528
237200.0000   -3.89296
237240.0000   -4.32150
237280.0000   -4.47054
237320.0000   -5.12509
237360.0000   -4.73183
237400.0000   -3.88423
237440.0000   -5.24498
237480.0000   -4.20618
237520.0000   -4.56669
237560.0000   -4.61941
237600.0000   -4.59801
237640.0000   -4.29484
237680.0000   -5.23433
237720.0000   -4.73329
237760.0000   -4.86957
237800.0000   -4.41280
237840.0000   -3.98454
237880.0000   -4.16845
237920.0000   -4.10336
237960.0000   -5.19881
238000.0000   -4.93053
238040.0000   -5.14075
238080.0000   -4.32378
238120.0000   -5.93565
238160.0000   -4.43097
238200.0000   -5.43568
238240.0000   -5.02269
238280.0000   -4.92478
238320.0000   -4.72394
238360.0000   -5.23882
238400.0000   -5.30504
238440.0000   -4.93888
238480.0000   -4.48960
238520.0000   -5.33584
238560.0000   -5.81104
238600.0000   -5.12701
238640.0000   -5.15821
238680.0000   -5.25121
238720.0000   -5.41030
238760.0000   -6.51260
238800.0000   -5.02094
238840.0000   -4.87761
238880.0000   -4.74237
238920.0000   -4.69317
238960.0000   -5.03637
239000.0000   -4.94731
239040.0000   -5.08143
239080.0000   -5.03749
239120.0000   -4.96589
239160.0000   -4.90554
239200.0000   -4.55607
239240.0000   -4.26961
239280.0000   -3.66993
239320.0000   -3.74570
239360.0000   -4.73646
239400.0000   -4.40031
239440.0000   -3.65112
239480.0000   -4.05226
239520.0000   -4.82406
239560.0000   -4.45207
239600.0000   -4.23417
239640.0000   -4.11513
239680.0000   -4.11450
239720.0000   -4.02663
239760.0000   -4.41217
239800.0000   -5.11936
239840.0000   -4.87050
239880.0000   -5.68407
239920.0000   -5.40482
239960.0000   -5.74715
240000.0000   -4.09036
240040.0000   -3.45265
240080.0000   -5.08746
240120.0000   -3.62613
240160.0000   -4.81824
240200.0000   -5.63086
240240.0000   -5.04942
240280.0000   -5.22946
240320.0000   -5.84057
240360.0000   -5.40494
240400.0000   -6.17060
240440.0000   -5.41145
240480.0000   -5.47498
240520.0000   -5.06621
240560.0000   -5.63226
240600.0000   -5.58757
240640.0000   -5.56197
240680.0000   -5.20259
240720.0000   -5.05335
240760.0000   -3.77718
240800.0000   -5.21592
240840.0000   -5.74618
240880.0000   -4.67623
240920.0000   -5.40394
240960.0000   -5.04100
241000.0000   -4.65668
241040.0000   -4.88914
241080.0000   -5.64455
241120.0000   -5.05438
241160.0000   -4.51708
241200.0000   -4.80020
241240.0000   -5.25507
241280.0000   -4.90398
241320.0000   -6.99121
241360.0000   -5.14413
241400.0000   -5.96738
241440.0000   -5.02910
241480.0000   -5.65161
241520.0000   -6.36815
241560.0000   -5.13453
241600.0000   -5.16332
241640.0000   -5.38364
241680.0000   -5.15689
241720.0000   -6.02386
241760.0000   -5.33672
241800.0000   -5.70447
241840.0000   -4.85652
241880.0000   -6.24375
241920.0000   -5.74421
241960.0000   -5.14430
242000.0000   -5.05600
242040.0000   -5.29016
242080.0000   -4.81654
242120.0000   -6.20409
242160.0000   -5.75676
242200.0000   -5.71103
242240.0000   -5.58285
242280.0000   -5.79677
242320.0000   -4.85172
242360.0000   -4.00726
242400.0000   -4.86574
242440.0000   -5.18952
242480.0000   -5.10785
242520.0000   -5.00749
242560.0000   -4.26849
242600.0000   -4.58502
242640.0000   -4.82995
242680.0000   -4.71242
242720.0000   -4.24589
242760.0000   -5.10988
242800.0000   -5.60556
242840.0000   -4.78307
242880.0000   -5.18052
242920.0000   -4.20599
242960.0000   -4.49540
243000.0000   -4.19565
243040.0000   -4.63404
243080.0000   -4.47556
243120.0000   -5.14802
243160.0000   -4.70974
243200.0000   -3.98284
243240.0000   -3.85277
243280.0000   -4.64908
243320.0000   -4.71967
243360.0000   -4.09336
243400.0000   -5.27929
243440.0000   -5.21929
243480.0000   -5.38228
243520.0000   -4.44342
243560.0000   -4.38855
243600.0000   -3.31446
243640.0000   -4.82766
243680.0000   -3.77005
243720.0000   -4.35760
243760.0000   -4.00899
243800.0000   -4.29188
243840.0000   -4.33973
243880.0000   -4.13732
243920.0000   -4.14917
243960.0000   -4.31735
244000.0000   -4.56024
244040.0000   -4.72463
244080.0000   -4.10033
244120.0000   -4.63652
244160.0000   -4.30958
244200.0000   -4.01625
244240.0000   -4.33041
244280.0000   -4.49883
244320.0000   -5.44301
244360.0000   -5.21524
244400.0000   -4.78556
244440.0000   -4.27861
244480.0000   -4.48265
244520.0000   -4.58324
244560.0000   -4.83333
244600.0000   -4.79251
244640.0000   -4.59217
244680.0000   -4.28078
244720.0000   -4.47260
244760.0000   -4.53714
244800.0000   -4.87063
244840.0000   -5.52165
244880.0000   -5.30705
244920.0000   -6.48919
244960.0000   -5.41284
245000.0000   -5.39349
245040.0000   -5.20627
245080.0000   -4.61288
245120.0000   -4.65161
245160.0000   -4.57158
245200.0000   -4.98909
245240.0000   -4.80947
245280.0000   -6.27071
245320.0000   -5.50336
245360.0000   -5.53219
245400.0000   -6.05204
245440.0000   -5.44748
245480.0000   -5.28354
245520.0000   -5.69083
245560.0000   -6.31977
245600.0000   -5.27112
245640.0000   -4.97301
245680.0000   -5.29810
245720.0000   -4.84276
245760.0000   -4.88277
245800.0000   -5.47286
245840.0000   -5.43087
245880.0000   -4.91450
245920.0000   -3.83187
245960.0000   -3.92731
246000.0000   -4.23360
246040.0000   -5.00375
246080.0000   -5.26249
246120.0000   -5.16675
246160.0000   -4.42114
246200.0000   -5.13694
246240.0000   -4.65034
246280.0000   -5.62653
246320.0000   -5.25181
246360.0000   -4.96920
246400.0000   -4.55824
246440.0000   -3.79986
246480.0000   -5.05237
246520.0000   -4.04962
246560.0000   -4.32577
246600.0000   -4.79502
246640.0000   -5.04920
246680.0000   -4.81139
246720.0000   -5.26665
246760.0000   -5.27021
246800.0000   -5.42337
246840.0000   -5.14137
246880.0000   -5.64344
246920.0000   -4.85086
246960.0000   -6.03832
247000.0000   -5.12904
247040.0000   -5.16429
247080.0000   -5.87909
247120.0000   -5.37049
247160.0000   -4.98789
247200.0000   -3.98880
247240.0000   -5.03286
247280.0000   -4.67188
247320.0000   -4.94571
247360.0000   -4.85765
247400.0000   -4.99372
247440.0000   -3.56016
247480.0000   -4.11260
247520.0000   -4.03485
247560.0000   -5.17963
247600.0000   -4.39771
247640.0000   -4.15929
247680.0000   -4.38568
247720.0000   -2.90998
247760.0000   -3.88150
247800.0000   -3.40981
247840.0000   -3.95470
247880.0000   -4.24319
247920.0000   -3.46086
247960.0000   -3.75126
248000.0000   -4.25490
248040.0000   -5.16832
248080.0000   -4.60937
248120.0000   -4.88390
248160.0000   -3.69728
248200.0000   -4.35970
248240.0000   -5.02131
248280.0000   -4.98901
248320.0000   -5.93125
248360.0000   -6.36734
248400.0000   -5.05850
248440.0000   -5.16423
248480.0000   -3.87995
248520.0000   -4.66017
248560.0000   -5.13559
248600.0000   -5.72921
248640.0000   -5.31002
248680.0000   -5.34499
248720.0000   -4.88149
248760.0000   -5.82231
248800.0000   -5.70077
248840.0000   -5.28687
248880.0000   -4.67158
248920.0000   -5.74374
248960.0000   -5.90381
249000.0000   -6.29154
249040.0000   -4.12174
249080.0000   -5.28529
249120.0000   -4.89554
249160.0000   -5.09652
249200.0000   -4.95923
249240.0000   -4.49060
249280.0000   -5.36233
249320.0000   -4.71434
249360.0000   -5.00772
249400.0000   -5.60441
249440.0000   -5.17786
249480.0000   -4.78972
249520.0000   -6.13739
249560.0000   -4.81592
249600.0000   -4.84693
249640.0000   -4.09316
249680.0000   -5.39159
249720.0000   -4.76885
249760.0000   -4.65856
249800.0000   -5.26454
249840.0000   -4.86434
249880.0000   -4.23533
249920.0000   -5.43262
249960.0000   -4.96786
250000.0000   -4.77458
250040.0000   -4.18627
250080.0000   -4.60235
250120.0000   -5.33095
250160.0000   -5.39122
250200.0000   -4.36788
250240.0000   -5.62876
250280.0000   -5.97413
250320.0000   -5.28201
250360.0000   -4.67293
250400.0000   -5.43943
250440.0000   -5.65953
250480.0000   -4.09971
250520.0000   -4.20674
250560.0000   -4.24378
250600.0000   -4.84254
250640.0000   -5.56714
250680.0000   -5.22640
250720.0000   -5.01185
250760.0000   -6.11599
250800.0000   -4.81153
250840.0000   -5.48995
250880.0000   -5.45052
250920.0000   -5.01647
250960.0000   -5.07864
251000.0000   -5.77061
251040.0000   -5.79936
251080.0000   -5.26147
251120.0000   -5.20810
251160.0000   -5.29963
251200.0000   -4.92932
251240.0000   -5.57321
251280.0000   -5.35389
251320.0000   -4.74660
251360.0000   -5.15514
251400.0000   -5.23706
251440.0000   -4.84224
251480.0000   -4.76492
251520.0000   -6.00532
251560.0000   -4.90666
251600.0000   -4.75060
251640.0000   -5.35660
251680.0000   -4.91160
251720.0000   -4.60095
251760.0000   -4.94202
251800.0000   -4.83228
251840.0000   -6.05073
251880.0000   -5.31650
251920.0000   -5.83115
251960.0000   -5.36885
252000.0000   -5.39242
252040.0000   -5.86829
252080.0000   -4.96033
252120.0000   -5.33834
252160.0000   -5.10580
252200.0000   -4.80873
252240.0000   -5.30122
252280.0000   -5.24132
252320.0000   -5.48125
252360.0000   -5.90449
252400.0000   -4.67094
252440.0000   -5.01887
252480.0000   -4.18159
252520.0000   -3.95783
252560.0000   -4.52028
252600.0000   -5.14564
252640.0000   -5.52772
252680.0000   -5.26808
252720.0000   -6.07469
252760.0000   -5.57407
252800.0000   -6.61897
252840.0000   -5.46968
252880.0000   -6.31711
252920.0000   -5.60527
252960.0000   -4.88446
253000.0000   -6.16211
253040.0000   -5.67110
253080.0000   -5.21048
253120.0000   -5.20975
253160.0000   -4.86843
253200.0000   -5.75766
253240.0000   -5.06547
253280.0000   -5.48961
253320.0000   -5.40704
253360.0000   -5.61046
253400.0000   -5.77801
253440.0000   -5.33186
253480.0000   -4.40886
253520.0000   -6.16493
253560.0000   -5.91079
253600.0000   -5.43150
253640.0000   -4.87521
253680.0000   -4.79132
253720.0000   -4.50810
253760.0000   -5.31143
253800.0000   -5.22203
253840.0000   -5.79194
253880.0000   -6.39644
253920.0000   -5.21837
253960.0000   -6.08511
254000.0000   -5.85362
254040.0000   -5.06823
254080.0000   -5.78909
254120.0000   -5.13574
254160.0000   -4.89197
254200.0000   -4.70077
254240.0000   -4.47517
254280.0000   -5.38675
254320.0000   -5.29640
254360.0000   -5.73275
254400.0000   -5.49945
254440.0000   -5.52897
254480.0000   -4.99572
254520.0000   -4.89975
254560.0000   -5.10053
254600.0000   -5.15468
254640.0000   -4.96519
254680.0000   -5.08469
254720.0000   -4.94396
254760.0000   -5.13822
254800.0000   -4.78901
254840.0000   -5.79099
254880.0000   -5.81867
254920.0000   -6.57111
254960.0000   -5.44600
255000.0000   -4.69589
255040.0000   -5.02424
255080.0000   -6.26030
255120.0000   -5.98839
255160.0000   -5.00960
255200.0000   -6.42744
255240.0000   -6.36129
255280.0000   -5.57991
255320.0000   -5.43829
255360.0000   -6.10875
255400.0000   -5.79848
255440.0000   -6.77040
255480.0000   -5.36133
255520.0000   -5.04590
255560.0000   -6.41459
255600.0000   -5.17864
255640.0000   -4.98612
255680.0000   -5.43752
255720.0000   -5.50084
255760.0000   -6.50795
255800.0000   -6.15908
255840.0000   -5.14747
255880.0000   -5.53535
255920.0000   -5.51319
255960.0000   -5.44740
256000.0000   -4.43804
256040.0000   -5.10734
256080.0000   -6.66689
256120.0000   -5.54385
256160.0000   -3.83350
256200.0000   -4.80298
256240.0000   -5.90039
256280.0000   -5.42477
256320.0000   -5.42757
256360.0000   -5.72228
256400.0000   -5.80184
256440.0000   -4.61153
256480.0000   -5.13225
256520.0000   -4.65699
256560.0000   -4.52383
256600.0000   -5.67207
256640.0000   -3.92394
256680.0000   -5.35657
256720.0000   -4.93888
256760.0000   -5.60229
256800.0000   -4.16599
256840.0000   -3.91902
256880.0000   -4.86485
256920.0000   -5.53153
256960.0000   -5.27461
257000.0000   -4.88353
257040.0000   -5.77196
257080.0000   -5.01564
257120.0000   -5.48641
257160.0000   -4.83726
257200.0000   -5.41607
257240.0000   -5.26763
257280.0000   -4.97843
257320.0000   -5.81952
257360.0000   -5.51508
257400.0000   -5.13971
257440.0000   -6.13084
257480.0000   -5.31916
257520.0000   -5.06374
257560.0000   -5.65908
257600.0000   -5.62384
257640.0000   -5.77759
257680.0000   -6.09559
257720.0000   -5.92475
257760.0000   -4.86581
257800.0000   -5.76532
257840.0000   -5.13072
257880.0000   -4.79615
257920.0000   -5.47776
257960.0000   -5.49839
258000.0000   -5.35064
258040.0000   -5.49605
258080.0000   -5.23469
258120.0000   -4.57732
258160.0000   -5.24287
258200.0000   -5.35491
258240.0000   -4.66491
258280.0000   -5.27991
258320.0000   -4.83770
258360.0000   -4.66174
258400.0000   -4.95712
258440.0000   -5.62315
258480.0000   -5.34907
258520.0000   -5.13708
258560.0000   -4.83037
258600.0000   -5.22571
258640.0000   -5.81235
258680.0000   -5.08771
258720.0000   -5.76094
258760.0000   -5.31130
258800.0000   -4.53776
258840.0000   -5.19180
258880.0000   -5.60489
258920.0000   -5.44094
258960.0000   -5.92330
259000.0000   -4.33904
259040.0000   -5.27139
259080.0000   -5.51773
259120.0000   -5.71647
259160.0000   -4.66559
259200.0000   -5.03525
259240.0000   -4.86223
259280.0000   -5.39919
259320.0000   -4.95727
259360.0000   -5.28313
259400.0000   -4.90759
259440.0000   -5.12839
259480.0000   -5.21157
259520.0000   -4.96974
259560.0000   -4.56711
259600.0000   -5.66725
259640.0000   -4.33742
259680.0000   -5.00795
259720.0000   -5.16204
259760.0000   -5.40178
259800.0000   -4.48577
259840.0000   -4.45815
259880.0000   -4.65128
259920.0000   -4.49640
259960.0000   -4.44173
260000.0000   -4.86597
260040.0000   -4.55413
260080.0000   -5.38600
260120.0000   -5.11587
260160.0000   -5.46639
260200.0000   -5.32599
260240.0000   -5.42641
260280.0000   -5.52796
260320.0000   -5.60625
260360.0000   -5.01618
260400.0000   -5.38320
260440.0000   -5.50252
260480.0000   -6.13704
260520.0000   -6.93301
260560.0000   -6.09269
260600.0000   -6.90116
260640.0000   -5.86091
260680.0000   -7.36240
260720.0000   -6.84484
260760.0000   -5.20609
260800.0000   -6.14861
260840.0000   -6.24002
260880.0000   -5.86940
260920.0000   -5.11398
260960.0000   -4.44515
261000.0000   -4.51697
261040.0000   -3.96030
261080.0000   -4.74009
261120.0000   -4.95945
261160.0000   -4.95858
261200.0000   -4.92326
261240.0000   -5.31455
261280.0000   -5.59009
261320.0000   -5.59131
261360.0000   -4.33356
261400.0000   -4.93969
261440.0000   -5.12697
261480.0000   -4.88073
261520.0000   -5.26227
261560.0000   -5.61254
261600.0000   -5.16035
261640.0000   -5.69131
261680.0000   -5.28079
261720.0000   -5.20191
261760.0000   -5.40132
261800.0000   -4.97327
261840.0000   -5.49843
261880.0000   -5.35152
261920.0000   -6.06662
261960.0000   -5.07946
262000.0000   -6.15799
262040.0000   -5.55487
262080.0000   -5.38483
262120.0000   -4.91803
262160.0000   -4.75657
262200.0000   -5.44332
262240.0000   -4.87558
262280.0000   -4.72663
262320.0000   -4.67946
262360.0000   -6.12874
262400.0000   -5.86125
262440.0000   -5.42940
262480.0000   -5.31320
262520.0000   -5.10668
262560.0000   -4.94936
262600.0000   -5.75434
262640.0000   -4.69857
262680.0000   -5.68824
262720.0000   -4.91229
262760.0000   -4.76427
262800.0000   -5.18327
262840.0000   -5.11413
262880.0000   -5.53131
262920.0000   -4.64640
262960.0000   -4.95303
263000.0000   -5.17078
263040.0000   -6.10118
263080.0000   -5.52654
263120.0000   -5.07566
263160.0000   -5.27464
263200.0000   -4.41414
263240.0000   -5.48558
263280.0000   -4.77296
263320.0000   -5.64464
263360.0000   -5.72877
263400.0000   -5.79145
263440.0000   -4.74277
263480.0000   -4.93654
263520.0000   -6.04494
263560.0000   -4.55812
263600.0000   -5.33595
263640.0000   -5.60103
263680.0000   -5.09208
263720.0000   -6.47154
263760.0000   -5.56218
263800.0000   -5.70592
263840.0000   -5.96313
263880.0000   -5.87251
263920.0000   -5.01884
263960.0000   -4.23788
264000.0000   -4.69961
264040.0000   -5.83396
264080.0000   -4.89888
264120.0000   -5.03128
264160.0000   -5.53979
264200.0000   -3.49413
264240.0000   -5.71505
264280.0000   -5.48989
264320.0000   -6.60461
264360.0000   -5.96290
264400.0000   -5.52115
264440.0000   -5.35761
264480.0000   -6.75155
264520.0000   -5.43772
264560.0000   -5.36284
264600.0000   -5.67935
264640.0000   -3.99913
264680.0000   -5.51895
264720.0000   -4.82720
264760.0000   -5.02456
264800.0000   -5.41316
264840.0000   -5.86877
264880.0000   -5.02324
264920.0000   -5.83361
264960.0000   -5.00477
265000.0000   -5.05641
265040.0000   -4.46489
265080.0000   -5.43395
265120.0000   -5.19409
265160.0000   -5.30748
265200.0000   -5.22325
265240.0000   -3.91461
265280.0000   -4.14768
265320.0000   -4.36500
265360.0000   -4.73315
265400.0000   -5.31353
265440.0000   -4.29132
265480.0000   -5.71239
265520.0000   -5.82304
265560.0000   -5.68112
265600.0000   -4.72445
265640.0000   -5.42648
265680.0000   -5.54698
265720.0000   -5.12708
265760.0000   -4.56060
265800.0000   -5.04370
265840.0000   -4.98051
265880.0000   -4.89486
265920.0000   -4.39027
265960.0000   -4.76696
266000.0000   -4.27766
266040.0000   -4.89597
266080.0000   -4.98908
266120.0000   -4.37769
266160.0000   -5.15718
266200.0000   -4.98962
266240.0000   -4.31966
266280.0000   -3.67421
266320.0000   -4.67671
266360.0000   -4.94220
266400.0000   -4.84034
266440.0000   -5.69290
266480.0000   -5.60160
266520.0000   -4.54928
266560.0000   -5.35390
266600.0000   -6.05484
266640.0000   -5.30072
266680.0000   -5.36644
266720.0000   -5.74599
266760.0000   -6.70809
266800.0000   -6.55830
266840.0000   -5.33297
266880.0000   -6.18908
266920.0000   -6.41966
266960.0000   -6.69010
267000.0000   -6.65468
267040.0000   -6.46711
267080.0000   -5.89363
267120.0000   -6.23689
267160.0000   -6.21259
267200.0000   -5.78310
267240.0000   -6.96731
267280.0000   -6.38905
267320.0000   -6.75446
267360.0000   -5.86975
267400.0000   -5.44007
267440.0000   -5.72341
267480.0000   -5.38657
267520.0000   -5.56960
267560.0000   -5.29253
267600.0000   -5.04066
267640.0000   -5.62364
267680.0000   -4.11444
267720.0000   -4.52360
267760.0000   -5.68318
267800.0000   -4.67702
267840.0000   -4.26412
267880.0000   -4.08428
267920.0000   -4.36291
267960.0000   -4.11931
268000.0000   -4.81083
268040.0000   -5.66084
268080.0000   -4.50660
268120.0000   -3.29823
268160.0000   -4.54081
268200.0000   -4.89130
268240.0000   -4.98526
268280.0000   -5.07721
268320.0000   -5.03673
268360.0000   -5.35967
268400.0000   -5.34772
268440.0000   -5.65694
268480.0000   -5.71636
268520.0000   -5.82160
268560.0000   -5.02332
268600.0000   -5.44278
268640.0000   -5.97699
268680.0000   -5.54799
268720.0000   -5.98408
268760.0000   -6.07659
268800.0000   -5.80500
268840.0000   -5.19346
268880.0000   -5.33412
268920.0000   -5.07525
268960.0000   -5.72926
269000.0000   -6.04358
269040.0000   -5.22302
269080.0000   -5.44388
269120.0000   -5.25156
269160.0000   -4.62158
269200.0000   -4.85413
269240.0000   -5.75431
269280.0000   -4.80445
269320.0000   -5.52136
269360.0000   -5.04153
269400.0000   -4.25967
269440.0000   -4.93758
269480.0000   -4.74412
269520.0000   -5.76390
269560.0000   -5.21882
269600.0000   -5.36174
269640.0000   -4.40578
269680.0000   -4.71462
269720.0000   -4.36508
269760.0000   -5.63668
269800.0000   -5.88968
269840.0000   -4.43449
269880.0000   -4.44586
269920.0000   -6.28206
269960.0000   -5.22631
270000.0000   -5.93093
270040.0000   -6.72356
270080.0000   -6.58117
270120.0000   -5.86324
270160.0000   -6.17807
270200.0000   -5.23828
270240.0000   -5.05239
270280.0000   -5.41231
270320.0000   -4.84973
270360.0000   -4.81985
270400.0000   -5.06903
270440.0000   -6.11737
270480.0000   -6.56800
270520.0000   -6.75488
270560.0000   -6.57380
270600.0000   -5.11421
270640.0000   -5.98967
270680.0000   -5.56685
270720.0000   -5.52471
270760.0000   -5.34233
270800.0000   -4.83362
270840.0000   -5.48094
270880.0000   -5.74106
270920.0000   -6.01160
270960.0000   -5.45307
271000.0000   -5.80140
271040.0000   -5.10034
271080.0000   -6.11369
271120.0000   -5.74678
271160.0000   -4.63864
271200.0000   -5.12645
271240.0000   -5.28491
271280.0000   -5.15750
271320.0000   -5.37160
271360.0000   -4.71639
271400.0000   -4.60350
271440.0000   -5.49949
271480.0000   -6.41119
271520.0000   -6.29133
271560.0000   -5.68637
271600.0000   -5.75078
271640.0000   -4.91762
271680.0000   -5.78924
271720.0000   -5.74421
271760.0000   -5.59109
271800.0000   -5.62007
271840.0000   -5.15420
271880.0000   -5.95586
271920.0000   -5.54254
271960.0000   -4.64280
272000.0000   -5.59819
272040.0000   -4.86370
272080.0000   -4.68637
272120.0000   -4.76549
272160.0000   -5.73771
272200.0000   -5.50469
272240.0000   -5.65175
272280.0000   -4.70230
272320.0000   -5.78936
272360.0000   -5.47578
272400.0000   -5.25628
272440.0000   -5.55787
272480.0000   -5.13925
272520.0000   -5.64038
272560.0000   -4.77572
272600.0000   -5.66525
272640.0000   -5.20235
272680.0000   -5.19083
272720.0000   -5.38007
272760.0000   -5.06436
272800.0000   -4.79061
272840.0000   -4.65018
272880.0000   -5.19656
272920.0000   -4.23199
272960.0000   -5.25204
273000.0000   -6.12805
273040.0000   -5.13498
273080.0000   -6.03717
273120.0000   -4.80686
273160.0000   -5.12733
273200.0000   -4.90840
273240.0000   -4.25255
273280.0000   -5.34199
273320.0000   -5.17531
273360.0000   -5.51046
273400.0000   -4.51143
273440.0000   -5.30682
273480.0000   -4.85161
273520.0000   -6.36554
273560.0000   -5.28647
273600.0000   -5.56704
273640.0000   -5.66174
273680.0000   -6.32246
273720.0000   -5.85255
273760.0000   -5.96002
273800.0000   -6.13427
273840.0000   -5.75625
273880.0000   -5.88420
273920.0000   -5.30910
273960.0000   -5.25024
274000.0000   -5.05595
274040.0000   -5.52525
274080.0000   -5.60929
274120.0000   -4.59699
274160.0000   -5.59113
274200.0000   -5.46491
274240.0000   -4.81272
274280.0000   -5.30169
274320.0000   -5.37284
274360.0000   -5.53606
274400.0000   -5.21186
274440.0000   -5.02285
274480.0000   -4.93690
274520.0000   -5.35818
274560.0000   -5.27566
274600.0000   -5.40597
274640.0000   -4.70773
274680.0000   -5.41571
274720.0000   -4.88944
274760.0000   -5.27169
274800.0000   -4.90016
274840.0000   -5.55978
274880.0000   -6.64188
274920.0000   -6.46845
274960.0000   -6.22940
275000.0000   -5.70599
275040.0000   -5.06549
275080.0000   -4.86494
275120.0000   -4.71944
275160.0000   -5.74821
275200.0000   -5.21537
275240.0000   -4.71821
275280.0000   -5.51653
275320.0000   -5.32153
275360.0000   -5.43153
275400.0000   -5.28016
275440.0000   -4.78548
275480.0000   -4.51412
275520.0000   -5.33365
275560.0000   -5.99622
275600.0000   -6.01756
275640.0000   -5.85610
275680.0000   -5.56242
275720.0000   -5.35943
275760.0000   -5.71437
275800.0000   -5.39636
275840.0000   -5.98885
275880.0000   -5.95716
275920.0000   -5.12948
275960.0000   -5.17777
276000.0000   -4.76582
276040.0000   -5.32659
276080.0000   -5.26725
276120.0000   -5.67122
276160.0000   -4.70970
276200.0000   -5.17635
276240.0000   -5.61464
276280.0000   -4.91542
276320.0000   -5.87390
276360.0000   -5.71318
276400.0000   -5.59227
276440.0000   -4.49621
276480.0000   -4.98986
276520.0000   -5.41738
276560.0000   -5.66157
276600.0000   -5.48243
276640.0000   -5.60041
276680.0000   -5.62284
276720.0000   -5.49095
276760.0000   -5.83929
276800.0000   -5.85513
276840.0000   -5.42114
276880.0000   -5.59642
276920.0000   -5.60612
276960.0000   -5.72557
277000.0000   -5.21473
277040.0000   -5.39562
277080.0000   -4.73841
277120.0000   -4.39675
277160.0000   -5.27383
277200.0000   -4.82168
277240.0000   -5.18126
277280.0000   -4.83173
277320.0000   -4.62172
277360.0000   -4.81787
277400.0000   -4.09785
277440.0000   -4.10296
277480.0000   -4.56043
277520.0000   -3.93452
277560.0000   -4.33665
277600.0000   -4.77178
277640.0000   -4.99402
277680.0000   -4.48624
277720.0000   -5.06987
277760.0000   -4.44528
277800.0000   -4.00604
277840.0000   -5.34593
277880.0000   -5.43211
277920.0000   -5.60490
277960.0000   -5.56502
278000.0000   -5.17086
278040.0000   -5.02743
278080.0000   -5.69197
278120.0000   -5.87577
278160.0000   -6.51116
278200.0000   -6.66371
278240.0000   -5.00303
278280.0000   -5.60230
278320.0000   -4.94941
278360.0000   -5.17020
278400.0000   -5.63826
278440.0000   -5.62353
278480.0000   -5.10351
278520.0000   -5.80883
278560.0000   -5.47505
278600.0000   -4.63938
278640.0000   -6.12832
278680.0000   -5.12239
278720.0000   -5.04630
278760.0000   -5.53227
278800.0000   -5.83620
278840.0000   -5.40637
278880.0000   -5.28900
278920.0000   -4.54532
278960.0000   -4.99106
279000.0000   -4.40261
279040.0000   -4.99354
279080.0000   -5.61487
279120.0000   -5.02552
279160.0000   -5.55596
279200.0000   -5.48366
279240.0000   -3.72185
279280.0000   -4.63270
279320.0000   -4.54960
279360.0000   -5.30111
279400.0000   -5.08753
279440.0000   -5.16866
279480.0000   -5.19853
279520.0000   -5.12576
279560.0000   -5.95427
279600.0000   -5.98285
279640.0000   -5.83852
279680.0000   -5.63408
279720.0000   -5.71498
279760.0000   -4.96160
279800.0000   -5.22299
279840.0000   -4.52332
279880.0000   -4.40654
279920.0000   -5.77774
279960.0000   -6.05297
280000.0000   -5.41614
280040.0000   -5.11643
280080.0000   -5.26878
280120.0000   -4.38929
280160.0000   -6.68292
280200.0000   -4.89986
280240.0000   -4.94824
280280.0000   -5.13833
280320.0000   -5.18695
280360.0000   -4.71501
280400.0000   -5.06277
280440.0000   -4.76897
280480.0000   -4.47218
280520.0000   -4.14491
280560.0000   -5.66741
280600.0000   -4.85980
280640.0000   -5.08938
280680.0000   -5.69622
280720.0000   -6.68006
280760.0000   -5.80998
280800.0000   -6.66655
280840.0000   -6.44294
280880.0000   -5.85578
280920.0000   -6.18854
280960.0000   -6.21949
281000.0000   -6.28065
281040.0000   -5.52390
281080.0000   -5.75215
281120.0000   -6.71370
281160.0000   -7.03777
281200.0000   -6.85990
281240.0000   -6.43080
281280.0000   -6.59134
281320.0000   -5.24642
281360.0000   -5.42056
281400.0000   -5.61049
281440.0000   -6.40751
281480.0000   -5.51198
281520.0000   -5.19258
281560.0000   -3.99972
281600.0000   -4.51564
281640.0000   -6.33801
281680.0000   -5.83910
281720.0000   -6.69941
281760.0000   -5.47711
281800.0000   -4.80898
281840.0000   -5.14773
281880.0000   -3.64950
281920.0000   -4.93139
281960.0000   -4.92664
282000.0000   -6.07867
282040.0000   -5.40404
282080.0000   -4.74949
282120.0000   -4.30341
282160.0000   -5.78308
282200.0000   -6.24405
282240.0000   -5.84369
282280.0000   -5.43352
282320.0000   -4.82045
282360.0000   -5.01667
282400.0000   -5.47377
282440.0000   -5.56088
282480.0000   -5.15975
282520.0000   -5.09884
282560.0000   -5.12263
282600.0000   -4.59701
282640.0000   -4.30979
282680.0000   -4.68060
282720.0000   -3.79550
282760.0000   -4.18603
282800.0000   -4.36395
282840.0000   -5.05776
282880.0000   -5.59126
282920.0000   -4.84718
282960.0000   -4.75682
283000.0000   -6.07646
283040.0000   -4.70262
283080.0000   -5.22384
283120.0000   -4.91989
283160.0000   -4.87636
283200.0000   -4.24913
283240.0000   -5.37028
283280.0000   -5.36764
283320.0000   -6.26861
283360.0000   -5.31626
283400.0000   -5.61198
283440.0000   -6.35113
283480.0000   -5.94477
283520.0000   -5.30958
283560.0000   -5.10662
283600.0000   -5.18405
283640.0000   -5.99300
283680.0000   -5.59956
283720.0000   -6.75697
283760.0000   -5.69707
283800.0000   -6.21978
283840.0000   -6.61719
283880.0000   -5.86667
283920.0000   -6.38795
283960.0000   -5.88183
284000.0000   -5.14370
284040.0000   -5.15537
284080.0000   -6.66401
284120.0000   -5.83658
284160.0000   -5.53270
284200.0000   -4.63416
284240.0000   -5.24035
284280.0000   -5.84830
284320.0000   -4.55038
284360.0000   -5.56428
284400.0000   -6.69008
284440.0000   -5.17524
284480.0000   -5.20076
284520.0000   -4.98995
284560.0000   -6.11235
284600.0000   -5.53936
284640.0000   -4.59461
284680.0000   -5.59430
284720.0000   -4.86566
284760.0000   -5.90674
284800.0000   -5.56697
284840.0000   -5.44028
284880.0000   -5.14323
284920.0000   -5.12120
284960.0000   -4.87205
285000.0000   -4.41526
285040.0000   -5.38359
285080.0000   -5.30729
285120.0000   -4.96028
285160.0000   -5.55925
285200.0000   -4.72582
285240.0000   -6.04407
285280.0000   -4.69898
285320.0000   -5.31643
285360.0000   -4.46264
285400.0000   -4.96733
285440.0000   -5.17601
285480.0000   -5.60818
285520.0000   -5.43165
285560.0000   -4.92120
285600.0000   -5.49063
285640.0000   -5.01739
285680.0000   -4.46512
285720.0000   -4.54418
285760.0000   -4.25712
285800.0000   -5.04260
285840.0000   -4.32112
285880.0000   -5.43023
285920.0000   -5.28016
285960.0000   -6.34434
286000.0000   -6.39426
286040.0000   -5.94023
286080.0000   -5.59504
286120.0000   -5.41711
286160.0000   -5.46020
286200.0000   -5.62517
286240.0000   -4.85399
286280.0000   -4.40560
286320.0000   -6.49224
286360.0000   -6.56335
286400.0000   -6.28456
286440.0000   -5.08620
286480.0000   -6.58274
286520.0000   -7.03630
286560.0000   -6.59118
286600.0000   -6.61940
286640.0000   -7.20421
286680.0000   -5.22081
286720.0000   -4.95203
286760.0000   -6.89653
286800.0000   -5.78239
286840.0000   -4.75304
286880.0000   -4.56494
286920.0000   -5.49910
286960.0000   -5.81245
287000.0000   -6.77098
287040.0000   -7.31176
287080.0000   -6.84213
287120.0000   -7.04654
287160.0000   -7.02827
287200.0000   -5.89703
287240.0000   -6.06633
287280.0000   -6.08166
287320.0000   -6.03800
287360.0000   -7.00586
287400.0000   -6.34839
287440.0000   -5.55232
287480.0000   -5.29840
287520.0000   -6.03197
287560.0000   -6.16337
287600.0000   -6.59751
287640.0000   -6.19552
287680.0000   -6.16641
287720.0000   -5.83391
287760.0000   -6.61245
287800.0000   -5.93102
287840.0000   -6.01789
287880.0000   -7.16110
287920.0000   -6.01670
287960.0000   -6.87285
288000.0000   -6.62724
288040.0000   -6.10383
288080.0000   -5.63073
288120.0000   -5.36748
288160.0000   -5.13553
288200.0000   -5.12666
288240.0000   -5.80337
288280.0000   -5.43469
288320.0000   -4.80430
288360.0000   -6.00624
288400.0000   -5.39898
288440.0000   -5.82329
288480.0000   -6.01254
288520.0000   -5.94468
288560.0000   -5.21435
288600.0000   -5.42216
288640.0000   -5.17347
288680.0000   -5.02919
288720.0000   -5.60008
288760.0000   -4.67290
288800.0000   -4.49627
288840.0000   -4.35314
288880.0000   -5.26956
288920.0000   -4.52677
288960.0000   -4.46514
289000.0000   -4.80211
289040.0000   -5.13705
289080.0000   -4.55996
289120.0000   -5.29191
289160.0000   -6.01745
289200.0000   -5.81479
289240.0000   -5.60064
289280.0000   -5.65000
289320.0000   -6.59814
289360.0000   -5.48211
289400.0000   -6.46121
289440.0000   -6.74192
289480.0000   -6.36846
289520.0000   -5.84264
289560.0000   -5.61405
289600.0000   -6.65973
289640.0000   -5.99001
289680.0000   -5.83835
289720.0000   -6.36284
289760.0000   -5.59413
289800.0000   -5.05701
289840.0000   -5.99790
289880.0000   -5.84734
289920.0000   -5.66727
289960.0000   -5.49774
290000.0000   -4.97894
290040.0000   -4.20323
290080.0000   -6.09451
290120.0000   -5.28351
290160.0000   -5.16623
290200.0000   -4.59975
290240.0000   -6.27371
290280.0000   -6.30254
290320.0000   -5.32802
290360.0000   -6.07707
290400.0000   -6.36829
290440.0000   -5.53840
290480.0000   -4.03458
290520.0000   -5.19409
290560.0000   -6.00164
290600.0000   -5.96409
290640.0000   -6.01730
290680.0000   -5.83409
290720.0000   -6.03721
290760.0000   -5.18316
290800.0000   -6.22035
290840.0000   -4.94691
290880.0000   -4.47646
290920.0000   -5.10343
290960.0000   -4.90696
291000.0000   -4.98568
291040.0000   -5.75758
291080.0000   -5.25167
291120.0000   -5.64107
291160.0000   -4.86865
291200.0000   -4.91683
291240.0000   -4.59752
291280.0000   -4.71602
291320.0000   -4.91373
291360.0000   -4.44047
291400.0000   -4.92275
291440.0000   -4.86034
291480.0000   -4.96194
291520.0000   -5.98564
291560.0000   -5.17324
291600.0000   -5.45938
291640.0000   -5.16281
291680.0000   -5.22103
291720.0000   -5.41141
291760.0000   -5.34021
291800.0000   -4.79205
291840.0000   -4.98513
291880.0000   -5.89020
291920.0000   -5.47873
291960.0000   -5.45549
292000.0000   -5.02202
292040.0000   -5.61174
292080.0000   -5.10618
292120.0000   -4.01437
292160.0000   -4.31494
292200.0000   -5.19566
292240.0000   -4.69350
292280.0000   -4.31553
292320.0000   -4.34335
292360.0000   -4.15525
292400.0000   -4.22566
292440.0000   -5.53715
292480.0000   -4.86539
292520.0000   -5.41961
292560.0000   -5.55453
292600.0000   -5.77931
292640.0000   -5.27117
292680.0000   -5.49356
292720.0000   -5.93325
292760.0000   -5.24511
292800.0000   -5.72797
292840.0000   -5.70295
292880.0000   -5.58849
292920.0000   -5.85871
292960.0000   -4.74067
293000.0000   -5.11339
293040.0000   -4.51390
293080.0000   -6.11023
293120.0000   -4.95644
293160.0000   -4.69066
293200.0000   -6.63576
293240.0000   -5.50192
293280.0000   -5.07768
293320.0000   -4.99557
293360.0000   -4.97469
293400.0000   -4.50675
293440.0000   -5.14280
293480.0000   -5.60440
293520.0000   -5.59806
293560.0000   -5.66230
293600.0000   -5.36211
293640.0000   -6.28213
293680.0000   -5.45254
293720.0000   -4.56027
293760.0000   -5.45068
293800.0000   -5.01086
293840.0000   -5.85923
293880.0000   -5.03990
293920.0000   -5.16349
293960.0000   -5.42661
294000.0000   -6.95181
294040.0000   -6.28858
294080.0000   -6.13732
294120.0000   -5.98306
294160.0000   -5.35223
294200.0000   -6.28166
294240.0000   -6.48423
294280.0000   -6.03174
294320.0000   -6.40908
294360.0000   -6.80357
294400.0000   -5.96023
294440.0000   -7.03772
294480.0000   -5.81269
294520.0000   -5.57770
294560.0000   -5.43303
294600.0000   -6.49392
294640.0000   -5.59473
294680.0000   -5.79601
294720.0000   -5.53362
294760.0000   -5.94844
294800.0000   -5.56679
294840.0000   -5.48998
294880.0000   -5.08336
294920.0000   -6.57371
294960.0000   -6.00516
295000.0000   -6.25707
295040.0000   -5.19648
295080.0000   -6.17257
295120.0000   -5.28520
295160.0000   -6.04574
295200.0000   -5.38746
295240.0000   -5.00638
295280.0000   -6.36517
295320.0000   -5.26108
295360.0000   -5.41507
295400.0000   -6.35486
295440.0000   -4.42820
295480.0000   -4.68032
295520.0000   -4.97791
295560.0000   -4.18989
295600.0000   -4.94490
295640.0000   -5.10353
295680.0000   -5.58011
295720.0000   -6.46569
295760.0000   -6.42624
295800.0000   -5.83060
295840.0000   -5.06550
295880.0000   -5.31359
295920.0000   -5.02798
295960.0000   -4.79071
296000.0000   -4.80232
296040.0000   -5.09110
296080.0000   -4.49552
296120.0000   -4.10800
296160.0000   -3.96777
296200.0000   -3.93388
296240.0000   -4.18837
296280.0000   -3.53635
296320.0000   -4.54620
296360.0000   -4.71140
296400.0000   -4.30814
296440.0000   -4.04267
296480.0000   -2.64884
296520.0000   -4.88220
296560.0000   -4.62419
296600.0000   -5.29239
296640.0000   -5.11141
296680.0000   -4.62653
296720.0000   -4.85933
296760.0000   -5.32789
296800.0000   -6.14442
296840.0000   -5.13083
296880.0000   -4.98244
296920.0000   -4.91378
296960.0000   -5.80680
297000.0000   -5.60719
297040.0000   -4.83657
297080.0000   -5.64294
297120.0000   -5.58278
297160.0000   -4.81570
297200.0000   -4.68512
297240.0000   -4.33052
297280.0000   -4.24185
297320.0000   -4.29925
297360.0000   -4.48155
297400.0000   -3.74678
297440.0000   -5.59258
297480.0000   -4.71272
297520.0000   -4.42096
297560.0000   -5.24240
297600.0000   -3.99880
297640.0000   -4.69991
297680.0000   -5.21857
297720.0000   -5.61905
297760.0000   -5.17775
297800.0000   -5.69849
297840.0000   -5.33801
297880.0000   -4.94475
297920.0000   -5.02612
297960.0000   -5.91977
298000.0000   -4.90952
298040.0000   -4.08306
298080.0000   -5.06675
298120.0000   -5.84998
298160.0000   -4.65592
298200.0000   -5.50056
298240.0000   -4.07588
298280.0000   -6.03756
298320.0000   -4.99582
298360.0000   -4.68022
298400.0000   -4.83437
298440.0000   -4.79693
298480.0000   -4.90842
298520.0000   -4.75009
298560.0000   -4.85231
298600.0000   -5.36572
298640.0000   -4.75028
298680.0000   -4.06468
298720.0000   -4.74407
298760.0000   -5.25511
298800.0000   -5.46921
298840.0000   -5.03708
298880.0000   -5.37114
298920.0000   -4.73193
298960.0000   -6.30518
299000.0000   -4.96383
299040.0000   -4.82249
299080.0000   -5.71875
299120.0000   -6.03449
299160.0000   -5.04375
299200.0000   -6.04614
299240.0000   -6.75348
299280.0000   -6.78691
299320.0000   -5.49201
299360.0000   -5.40351
299400.0000   -5.51042
299440.0000   -5.99702
299480.0000   -5.83482
299520.0000   -5.08077
299560.0000   -4.84997
299600.0000   -4.91853
299640.0000   -4.74628
299680.0000   -5.30589
299720.0000   -5.23383
299760.0000   -5.03613
299800.0000   -4.72669
299840.0000   -4.41034
299880.0000   -5.19495
299920.0000   -5.24954
299960.0000   -5.04272
300000.0000   -4.84233
300040.0000   -4.46123
300080.0000   -4.14608
300120.0000   -5.16686
300160.0000   -5.28233
300200.0000   -6.03187
300240.0000   -5.08343
300280.0000   -5.38664
300320.0000   -5.14926
300360.0000   -5.11794
300400.0000   -5.20760
300440.0000   -4.96390
300480.0000   -5.14602
300520.0000   -5.46039
300560.0000   -5.45550
300600.0000   -5.55132
300640.0000   -5.39634
300680.0000   -5.55425
300720.0000   -4.78172
300760.0000   -5.41084
300800.0000   -4.26130
300840.0000   -4.97479
300880.0000   -5.51382
300920.0000   -4.55914
300960.0000   -5.97482
301000.0000   -5.04155
301040.0000   -4.36517
301080.0000   -4.72297
301120.0000   -5.26719
301160.0000   -4.05259
301200.0000   -4.90497
301240.0000   -4.40655
301280.0000   -4.26744
301320.0000   -4.59575
301360.0000   -5.04524
301400.0000   -5.07522
301440.0000   -4.58491
301480.0000   -4.62717
301520.0000   -5.00236
301560.0000   -5.37868
301600.0000   -4.67562
301640.0000   -5.05857
301680.0000   -4.98629
301720.0000   -4.49655
301760.0000   -4.50272
301800.0000   -4.48289
301840.0000   -4.51348
301880.0000   -4.16622
301920.0000   -4.70750
301960.0000   -4.84963
302000.0000   -4.42256
302040.0000   -5.33861
302080.0000   -4.54925
302120.0000   -4.12225
302160.0000   -5.21814
302200.0000   -4.68151
302240.0000   -5.46692
302280.0000   -4.60742
302320.0000   -4.27090
302360.0000   -4.87804
302400.0000   -4.95904
302440.0000   -5.06001
302480.0000   -4.19064
302520.0000   -4.26421
302560.0000   -4.72740
302600.0000   -4.70329
302640.0000   -4.67033
302680.0000   -5.69898
302720.0000   -4.45031
302760.0000   -5.65452
302800.0000   -5.21325
302840.0000   -6.23349
302880.0000   -5.82009
302920.0000   -4.97002
302960.0000   -5.26412
303000.0000   -5.33306
303040.0000   -6.29126
303080.0000   -7.15981
303120.0000   -5.41132
303160.0000   -4.83610
303200.0000   -5.33308
303240.0000   -4.58247
303280.0000   -4.52560
303320.0000   -4.81582
303360.0000   -4.35175
303400.0000   -5.05494
303440.0000   -5.54514
303480.0000   -5.12810
303520.0000   -4.30845
303560.0000   -4.71722
303600.0000   -5.82308
303640.0000   -5.57047
303680.0000   -6.34464
303720.0000   -5.27057
303760.0000   -5.78126
303800.0000   -5.07222
303840.0000   -5.56308
303880.0000   -4.51439
303920.0000   -5.43604
303960.0000   -5.99601
304000.0000   -5.12002
304040.0000   -5.30813
304080.0000   -5.68255
304120.0000   -5.13555
304160.0000   -6.19933
304200.0000   -5.86237
304240.0000   -6.12498
304280.0000   -5.67253
304320.0000   -4.74910
304360.0000   -4.64006
304400.0000   -5.45947
304440.0000   -5.36644
304480.0000   -5.04713
304520.0000   -6.19507
304560.0000   -5.37424
304600.0000   -5.42949
304640.0000   -5.54928
304680.0000   -4.80823
304720.0000   -5.47847
304760.0000   -4.34742
304800.0000   -4.40698
304840.0000   -5.24468
304880.0000   -3.04601
304920.0000   -4.64929
304960.0000   -4.82025
305000.0000   -4.99789
305040.0000   -5.22174
305080.0000   -4.83370
305120.0000   -5.41421
305160.0000   -5.54914
305200.0000   -5.15404
305240.0000   -4.80173
305280.0000   -5.13058
305320.0000   -5.84875
305360.0000   -5.15432
305400.0000   -4.60991
305440.0000   -5.83286
305480.0000   -5.94896
305520.0000   -5.47041
305560.0000   -4.78091
305600.0000   -4.33369
305640.0000   -4.96506
305680.0000   -4.81116
305720.0000   -4.62361
305760.0000   -5.35144
305800.0000   -5.36934
305840.0000   -6.01597
305880.0000   -5.14534
305920.0000   -5.76192
305960.0000   -5.25736
306000.0000   -5.03840
306040.0000   -5.03746
306080.0000   -5.20113
306120.0000   -5.03666
306160.0000   -5.02534
306200.0000   -5.42306
306240.0000   -4.67735
306280.0000   -4.72980
306320.0000   -5.83981
306360.0000   -5.85961
306400.0000   -5.21987
306440.0000   -4.18626
306480.0000   -4.78072
306520.0000   -4.98325
306560.0000   -5.22282
306600.0000   -5.64578
306640.0000   -5.33097
306680.0000   -5.24719
306720.0000   -4.84007
306760.0000   -5.40147
306800.0000   -5.49248
306840.0000   -5.29612
306880.0000   -6.20055
306920.0000   -5.25366
306960.0000   -5.17427
307000.0000   -4.94360
307040.0000   -5.34408
307080.0000   -4.30203
307120.0000   -5.32692
307160.0000   -5.43481
307200.0000   -6.16657
307240.0000   -6.72070
307280.0000   -6.56278
307320.0000   -5.07617
307360.0000   -5.62270
307400.0000   -5.51592
307440.0000   -4.88481
307480.0000   -5.63612
307520.0000   -5.26804
307560.0000   -4.96716
307600.0000   -4.35684
307640.0000   -5.69214
307680.0000   -4.85286
307720.0000   -5.32739
307760.0000   -4.72563
307800.0000   -5.17555
307840.0000   -5.68688
307880.0000   -6.25966
307920.0000   -4.65866
307960.0000   -5.64740
308000.0000   -5.00342
308040.0000   -4.80779
308080.0000   -4.07358
308120.0000   -4.71330
308160.0000   -4.93058
308200.0000   -4.51070
308240.0000   -5.05768
308280.0000   -5.93486
308320.0000   -5.02744
308360.0000   -5.09387
308400.0000   -6.34604
308440.0000   -5.49297
308480.0000   -5.21401
308520.0000   -3.96202
308560.0000   -4.64278
308600.0000   -5.70568
308640.0000   -5.18401
308680.0000   -5.46030
308720.0000   -4.41958
308760.0000   -4.38226
308800.0000   -4.46839
308840.0000   -5.32081
308880.0000   -6.09433
308920.0000   -5.86668
308960.0000   -5.29436
309000.0000   -5.34999
309040.0000   -4.83223
309080.0000   -5.38962
309120.0000   -4.64490
309160.0000   -5.00544
309200.0000   -4.86569
309240.0000   -5.09654
309280.0000   -5.80038
309320.0000   -5.64251
309360.0000   -4.94225
309400.0000   -7.04696
309440.0000   -5.74956
309480.0000   -6.47573
309520.0000   -5.70489
309560.0000   -5.00339
309600.0000   -4.91017
309640.0000   -5.01921
309680.0000   -5.14398
309720.0000   -5.75615
309760.0000   -5.75699
309800.0000   -5.50264
309840.0000   -5.26864
309880.0000   -5.42812
309920.0000   -5.37236
309960.0000   -5.41951
310000.0000   -5.60402
310040.0000   -5.18949
310080.0000   -4.68429
310120.0000   -3.70876
310160.0000   -4.94114
310200.0000   -5.27266
310240.0000   -4.89476
310280.0000   -5.27701
310320.0000   -5.04672
310360.0000   -6.09052
310400.0000   -5.90770
310440.0000   -4.99537
310480.0000   -4.93631
310520.0000   -5.56555
310560.0000   -5.13383
310600.0000   -4.98788
310640.0000   -4.39179
310680.0000   -4.64327
310720.0000   -4.80302
310760.0000   -5.09277
310800.0000   -5.03877
310840.0000   -5.02073
310880.0000   -5.14929
310920.0000   -4.64127
310960.0000   -5.32058
311000.0000   -4.99007
311040.0000   -5.03127
311080.0000   -5.35890
311120.0000   -5.32541
311160.0000   -4.94037
311200.0000   -4.96760
311240.0000   -4.90454
311280.0000   -4.51899
311320.0000   -4.59503
311360.0000   -5.30664
311400.0000   -4.60324
311440.0000   -4.19939
311480.0000   -4.37621
311520.0000   -4.39952
311560.0000   -4.32912
311600.0000   -4.80332
311640.0000   -4.18219
311680.0000   -4.45838
311720.0000   -4.90981
311760.0000   -5.32532
311800.0000   -5.20946
311840.0000   -4.10652
311880.0000   -4.08246
311920.0000   -4.36486
311960.0000   -4.67638
312000.0000   -5.43409
312040.0000   -5.26461
312080.0000   -5.51074
312120.0000   -5.44132
312160.0000   -4.63647
312200.0000   -4.25022
312240.0000   -4.26409
312280.0000   -3.98576
312320.0000   -4.85945
312360.0000   -5.33023
312400.0000   -5.74301
312440.0000   -5.64549
312480.0000   -5.80638
312520.0000   -5.31693
312560.0000   -4.75945
312600.0000   -5.13260
312640.0000   -5.49769
312680.0000   -5.00119
312720.0000   -5.31031
312760.0000   -4.91142
312800.0000   -4.39646
312840.0000   -4.78886
312880.0000   -4.65181
312920.0000   -4.79454
312960.0000   -4.25223
313000.0000   -3.88683
313040.0000   -5.07899
313080.0000   -4.77691
313120.0000   -4.78193
313160.0000   -4.95449
313200.0000   -4.45109
313240.0000   -4.36575
313280.0000   -4.19323
313320.0000   -4.72572
313360.0000   -4.55637
313400.0000   -4.63853
313440.0000   -5.33572
313480.0000   -3.58379
313520.0000   -4.39025
313560.0000   -4.05559
313600.0000   -3.46082
313640.0000   -3.36703
313680.0000   -4.36142
313720.0000   -4.05460
313760.0000   -4.75435
313800.0000   -5.23706
313840.0000   -4.38142
313880.0000   -4.65680
313920.0000   -4.84330
313960.0000   -5.53070
314000.0000   -4.96506
314040.0000   -5.24770
314080.0000   -4.89984
314120.0000   -4.80719
314160.0000   -4.74896
314200.0000   -4.67514
314240.0000   -5.56089
314280.0000   -4.32267
314320.0000   -5.64517
314360.0000   -5.06575
314400.0000   -5.64473
314440.0000   -5.01951
314480.0000   -5.39290
314520.0000   -5.11996
314560.0000   -5.19071
314600.0000   -5.49828
314640.0000   -4.91761
314680.0000   -4.91375
314720.0000   -5.30158
314760.0000   -4.77259
314800.0000   -5.35244
314840.0000   -5.20954
314880.0000   -4.47594
314920.0000   -4.33776
314960.0000   -4.05095
315000.0000   -4.42707
315040.0000   -5.14286
315080.0000   -5.76599
315120.0000   -4.81694
315160.0000   -4.46367
315200.0000   -4.50381
315240.0000   -4.04267
315280.0000   -4.65973
315320.0000   -4.59949
315360.0000   -3.95011
315400.0000   -5.55664
315440.0000   -5.48352
315480.0000   -4.81231
315520.0000   -4.84813
315560.0000   -5.87592
315600.0000   -5.16730
315640.0000   -4.04885
315680.0000   -4.80448
315720.0000   -5.63969
315760.0000   -4.74893
315800.0000   -5.05857
315840.0000   -4.40519
315880.0000   -5.19408
315920.0000   -4.13519
315960.0000   -3.70437
316000.0000   -3.90242
316040.0000   -3.75584
316080.0000   -4.94473
316120.0000   -4.20161
316160.0000   -5.49298
316200.0000   -5.95776
316240.0000   -5.38040
316280.0000   -5.37181
316320.0000   -4.61558
316360.0000   -4.41235
316400.0000   -4.90950
316440.0000   -4.87899
316480.0000   -5.55601
316520.0000   -4.07101
316560.0000   -4.14691
316600.0000   -4.64971
316640.0000   -4.93986
316680.0000   -4.81290
316720.0000   -5.24515
316760.0000   -4.89711
316800.0000   -5.57881
316840.0000   -5.32919
316880.0000   -4.90024
316920.0000   -5.07761
316960.0000   -4.10246
317000.0000   -4.50568
317040.0000   -5.51137
317080.0000   -5.69554
317120.0000   -5.51986
317160.0000   -5.76355
317200.0000   -5.88759
317240.0000   -5.51368
317280.0000   -5.14143
317320.0000   -5.36907
317360.0000   -5.35821
317400.0000   -4.17394
317440.0000   -5.41158
317480.0000   -5.54009
317520.0000   -5.58657
317560.0000   -5.89716
317600.0000   -5.52178
317640.0000   -5.58105
317680.0000   -4.77474
317720.0000   -5.65521
317760.0000   -6.27545
317800.0000   -5.97858
317840.0000   -6.67553
317880.0000   -5.85224
317920.0000   -6.30892
317960.0000   -5.86000
318000.0000   -6.03363
318040.0000   -5.86153
318080.0000   -5.57663
318120.0000   -5.77426
318160.0000   -5.65966
318200.0000   -6.05993
318240.0000   -5.30663
318280.0000   -5.49032
318320.0000   -5.84540
318360.0000   -5.26496
318400.0000   -5.82370
318440.0000   -5.32989
318480.0000   -4.66890
318520.0000   -4.44184
318560.0000   -5.16241
318600.0000   -5.22023
318640.0000   -5.87116
318680.0000   -4.90318
318720.0000   -4.52383
318760.0000   -5.26294
318800.0000   -6.57179
318840.0000   -5.38222
318880.0000   -5.07581
318920.0000   -5.61115
318960.0000   -4.96788
319000.0000   -5.60613
319040.0000   -5.19532
319080.0000   -4.72130
319120.0000   -4.15643
319160.0000   -4.67295
319200.0000   -4.59746
319240.0000   -5.78632
319280.0000   -6.16232
319320.0000   -5.14326
319360.0000   -5.55104
319400.0000   -5.92871
319440.0000   -5.87585
319480.0000   -5.55862
319520.0000   -5.63504
319560.0000   -4.84418
319600.0000   -4.49404
319640.0000   -4.94453
319680.0000   -5.73653
319720.0000   -5.79730
319760.0000   -6.09293
319800.0000   -5.44611
319840.0000   -6.15465
319880.0000   -5.56625
319920.0000   -5.60884
319960.0000   -5.62059
320000.0000   -5.50493
320040.0000   -5.57343
320080.0000   -5.53697
320120.0000   -5.94516
320160.0000   -5.71304
320200.0000   -6.11687
320240.0000   -5.91482
320280.0000   -5.20693
320320.0000   -5.69470
320360.0000   -6.19885
320400.0000   -5.57659
320440.0000   -5.86039
320480.0000   -5.24533
320520.0000   -5.06606
320560.0000   -4.70680
320600.0000   -4.86929
320640.0000   -5.45059
320680.0000   -4.77832
320720.0000   -5.58075
320760.0000   -6.03655
320800.0000   -5.81569
320840.0000   -6.29190
320880.0000   -5.80856
320920.0000   -5.78937
320960.0000   -5.39859
321000.0000   -5.90453
321040.0000   -6.78618
321080.0000   -5.30770
321120.0000   -5.01901
321160.0000   -5.90893
321200.0000   -5.89634
321240.0000   -5.63201
321280.0000   -5.32611
321320.0000   -4.82273
321360.0000   -5.81612
321400.0000   -5.71060
321440.0000   -6.52142
321480.0000   -6.27819
321520.0000   -5.71577
321560.0000   -6.26031
321600.0000   -6.52920
321640.0000   -6.36838
321680.0000   -6.70933
321720.0000   -5.74951
321760.0000   -5.50999
321800.0000   -5.78266
321840.0000   -4.88467
321880.0000   -5.48395
321920.0000   -5.39840
321960.0000   -5.24157
322000.0000   -5.75341
322040.0000   -4.92784
322080.0000   -5.13120
322120.0000   -4.79105
322160.0000   -4.98896
322200.0000   -5.71944
322240.0000   -5.73585
322280.0000   -3.93595
322320.0000   -5.03489
322360.0000   -5.16213
322400.0000   -5.18064
322440.0000   -5.70549
322480.0000   -5.40129
322520.0000   -6.01382
322560.0000   -5.37381
322600.0000   -4.57637
322640.0000   -4.94006
322680.0000   -5.54798
322720.0000   -6.01561
322760.0000   -5.62211
322800.0000   -5.25461
322840.0000   -5.52358
322880.0000   -5.72137
322920.0000   -5.10090
322960.0000   -6.09245
323000.0000   -6.34614
323040.0000   -5.59318
323080.0000   -4.34739
323120.0000   -5.78708
323160.0000   -4.84493
323200.0000   -4.49183
323240.0000   -4.70280
323280.0000   -5.13530
323320.0000   -5.05686
323360.0000   -5.34766
323400.0000   -5.42992
323440.0000   -4.76189
323480.0000   -4.92802
323520.0000   -4.86249
323560.0000   -5.69790
323600.0000   -5.12773
323640.0000   -4.78746
323680.0000   -5.24416
323720.0000   -4.57379
323760.0000   -4.47758
323800.0000   -5.06927
323840.0000   -5.86442
323880.0000   -5.84835
323920.0000   -5.31706
323960.0000   -5.06063
324000.0000   -5.60499
324040.0000   -5.35451
324080.0000   -4.24477
324120.0000   -4.42485
324160.0000   -4.68732
324200.0000   -3.46567
324240.0000   -3.68891
324280.0000   -4.27186
324320.0000   -4.75988
324360.0000   -3.17846
324400.0000   -3.50560
324440.0000   -4.16124
324480.0000   -4.33413
324520.0000   -5.87042
324560.0000   -4.73635
324600.0000   -4.02961
324640.0000   -4.05570
324680.0000   -4.07623
324720.0000   -4.65329
324760.0000   -4.32751
324800.0000   -4.07202
324840.0000   -3.55558
324880.0000   -3.65548
324920.0000   -3.62727
324960.0000   -4.49752
325000.0000   -4.36272
325040.0000   -5.03242
325080.0000   -4.65838
325120.0000   -5.15915
325160.0000   -4.91186
325200.0000   -5.38958
325240.0000   -5.33232
325280.0000   -5.14798
325320.0000   -6.49275
325360.0000   -6.49832
325400.0000   -5.92591
325440.0000   -5.86741
325480.0000   -5.43661
325520.0000   -6.11137
325560.0000   -5.36654
325600.0000   -5.42805
325640.0000   -5.64243
325680.0000   -5.64201
325720.0000   -6.18576
325760.0000   -4.47370
325800.0000   -4.67532
325840.0000   -4.73603
325880.0000   -5.47986
325920.0000   -5.49211
325960.0000   -6.26854
326000.0000   -6.18413
326040.0000   -5.47947
326080.0000   -6.32135
326120.0000   -5.30534
326160.0000   -4.54119
326200.0000   -4.78368
326240.0000   -5.39330
326280.0000   -4.61941
326320.0000   -4.19981
326360.0000   -4.68835
326400.0000   -4.34012
326440.0000   -4.49555
326480.0000   -5.40175
326520.0000   -4.91689
326560.0000   -4.82012
326600.0000   -5.16190
326640.0000   -4.32660
326680.0000   -5.78071
326720.0000   -5.58241
326760.0000   -6.04752
326800.0000   -6.42106
326840.0000   -5.11219
326880.0000   -4.82174
326920.0000   -5.37345
326960.0000   -5.34217
327000.0000   -5.30837
327040.0000   -4.83446
327080.0000   -4.26363
327120.0000   -4.51872
327160.0000   -5.04217
327200.0000   -5.42200
327240.0000   -5.04061
327280.0000   -5.79057
327320.0000   -4.25241
327360.0000   -5.61031
327400.0000   -5.57690
327440.0000   -4.95721
327480.0000   -5.05821
327520.0000   -4.54649
327560.0000   -5.21195
327600.0000   -4.31972
327640.0000   -5.17147
327680.0000   -4.74022
327720.0000   -4.42762
327760.0000   -5.07395
327800.0000   -5.32002
327840.0000   -4.47242
327880.0000   -5.55194
327920.0000   -5.16508
327960.0000   -5.49154
328000.0000   -5.05847
328040.0000   -4.77677
328080.0000   -5.77340
328120.0000   -4.95789
328160.0000   -5.15639
328200.0000   -5.28995
328240.0000   -6.17509
328280.0000   -5.66918
328320.0000   -4.69629
328360.0000   -5.27911
328400.0000   -4.86381
328440.0000   -4.96530
328480.0000   -4.83228
328520.0000   -4.69932
328560.0000   -4.15016
328600.0000   -5.12361
328640.0000   -5.55961
328680.0000   -6.23005
328720.0000   -5.91518
328760.0000   -5.05838
328800.0000   -4.37610
328840.0000   -5.57355
328880.0000   -4.74004
328920.0000   -5.00175
328960.0000   -5.26744
329000.0000   -5.75341
329040.0000   -5.15482
329080.0000   -6.04469
329120.0000   -5.93838
329160.0000   -5.24188
329200.0000   -5.32270
329240.0000   -6.47839
329280.0000   -6.18585
329320.0000   -6.37809
329360.0000   -5.36102
329400.0000   -5.41834
329440.0000   -5.34111
329480.0000   -5.91233
329520.0000   -6.41286
329560.0000   -5.47126
329600.0000   -6.47910
329640.0000   -5.40499
329680.0000   -5.79765
329720.0000   -6.56130
329760.0000   -5.64543
329800.0000   -5.26986
329840.0000   -4.98041
329880.0000   -5.67508
329920.0000   -5.28374
329960.0000   -5.09957
330000.0000   -5.79483
330040.0000   -5.50393
330080.0000   -5.31246
330120.0000   -5.52120
330160.0000   -5.25810
330200.0000   -6.45584
330240.0000   -6.21697
330280.0000   -5.96601
330320.0000   -5.54333
330360.0000   -5.25511
330400.0000   -4.81278
330440.0000   -5.45523
330480.0000   -5.80610
330520.0000   -5.42563
330560.0000   -5.68969
330600.0000   -5.49282
330640.0000   -5.14809
330680.0000   -4.97610
330720.0000   -5.22927
330760.0000   -4.66163
330800.0000   -5.10864
330840.0000   -5.93852
330880.0000   -5.52184
330920.0000   -6.31362
330960.0000   -6.00830
331000.0000   -5.92400
331040.0000   -5.48092
331080.0000   -4.89659
331120.0000   -5.85878
331160.0000   -4.67689
331200.0000   -5.29707
331240.0000   -5.87784
331280.0000   -5.56593
331320.0000   -4.82771
331360.0000   -5.17005
331400.0000   -6.04955
331440.0000   -6.07672
331480.0000   -4.71609
331520.0000   -4.50692
331560.0000   -5.22047
331600.0000   -5.89644
331640.0000   -5.47771
331680.0000   -4.92991
331720.0000   -5.11432
331760.0000   -4.21767
331800.0000   -5.77731
331840.0000   -4.82731
331880.0000   -4.79694
331920.0000   -5.59868
331960.0000   -5.78704
332000.0000   -5.34362
332040.0000   -4.58371
332080.0000   -4.14270
332120.0000   -4.28120
332160.0000   -4.90651
332200.0000   -4.62965
332240.0000   -4.49596
332280.0000   -4.80581
332320.0000   -3.50755
332360.0000   -3.56234
332400.0000   -4.12960
332440.0000   -4.71365
332480.0000   -4.78806
332520.0000   -5.37276
332560.0000   -5.06934
332600.0000   -5.62702
332640.0000   -5.14529
332680.0000   -5.19862
332720.0000   -4.80225
332760.0000   -4.86605
332800.0000   -5.07008
332840.0000   -5.29522
332880.0000   -6.13050
332920.0000   -5.36091
332960.0000   -5.08331
333000.0000   -4.62696
333040.0000   -5.38542
333080.0000   -5.63659
333120.0000   -6.07698
333160.0000   -4.90237
333200.0000   -5.79742
333240.0000   -4.78865
333280.0000   -5.23970
333320.0000   -4.85142
333360.0000   -4.56076
333400.0000   -4.89787
333440.0000   -4.42654
333480.0000   -4.85682
333520.0000   -4.86122
333560.0000   -4.66368
333600.0000   -5.96049
333640.0000   -5.53760
333680.0000   -5.36076
333720.0000   -4.60233
333760.0000   -5.00218
333800.0000   -4.91205
333840.0000   -5.45971
333880.0000   -5.16173
333920.0000   -5.43038
333960.0000   -5.83738
334000.0000   -5.80427
334040.0000   -5.52946
334080.0000   -6.36698
334120.0000   -5.76581
334160.0000   -4.87404
334200.0000   -5.34082
334240.0000   -5.26498
334280.0000   -5.78795
334320.0000   -5.23468
334360.0000   -5.73469
334400.0000   -5.78576
334440.0000   -5.48503
334480.0000   -5.09715
334520.0000   -4.89044
334560.0000   -5.21353
334600.0000   -5.53601
334640.0000   -5.55879
334680.0000   -6.39263
334720.0000   -5.49608
334760.0000   -5.84150
334800.0000   -5.77109
334840.0000   -6.32890
334880.0000   -6.56969
334920.0000   -5.86930
334960.0000   -5.95536
335000.0000   -6.05289
335040.0000   -6.37660
335080.0000   -5.04919
335120.0000   -5.06976
335160.0000   -5.75114
335200.0000   -5.88102
335240.0000   -5.93237
335280.0000   -6.75832
335320.0000   -5.35595
335360.0000   -5.41920
335400.0000   -5.61133
335440.0000   -5.83053
335480.0000   -6.03573
335520.0000   -4.86614
335560.0000   -5.18890
335600.0000   -4.91452
335640.0000   -5.45755
335680.0000   -5.66768
335720.0000   -5.39325
335760.0000   -6.79546
335800.0000   -6.27187
335840.0000   -5.91200
335880.0000   -6.00551
335920.0000   -7.45400
335960.0000   -6.22593
336000.0000   -6.92305
336040.0000   -7.33336
336080.0000   -7.19730
336120.0000   -6.46155
336160.0000   -7.14893
336200.0000   -6.08661
336240.0000   -5.63653
336280.0000   -5.40967
336320.0000   -5.21738
336360.0000   -4.92305
336400.0000   -5.54753
336440.0000   -5.29249
336480.0000   -5.82169
336520.0000   -5.50630
336560.0000   -5.25644
336600.0000   -5.33741
336640.0000   -5.63694
336680.0000   -5.80347
336720.0000   -6.07114
336760.0000   -6.06363
336800.0000   -5.72071
336840.0000   -6.20859
336880.0000   -6.75437
336920.0000   -6.27036
336960.0000   -6.44071
337000.0000   -6.05006
337040.0000   -5.24315
337080.0000   -5.94457
337120.0000   -6.17346
337160.0000   -4.65165
337200.0000   -4.53054
337240.0000   -4.65859
337280.0000   -5.05068
337320.0000   -5.34584
337360.0000   -5.18096
337400.0000   -5.78381
337440.0000   -5.89713
337480.0000   -4.33876
337520.0000   -4.62575
337560.0000   -4.84623
337600.0000   -4.55298
337640.0000   -4.77199
337680.0000   -5.28137
337720.0000   -5.13791
337760.0000   -6.05581
337800.0000   -5.13156
337840.0000   -5.45055
337880.0000   -5.83715
337920.0000   -5.70318
337960.0000   -6.22145
338000.0000   -6.01013
338040.0000   -5.23954
338080.0000   -5.51331
338120.0000   -6.64501
338160.0000   -4.28808
338200.0000   -5.74455
338240.0000   -5.47366
338280.0000   -5.90675
338320.0000   -5.50879
338360.0000   -6.00994
338400.0000   -5.76524
338440.0000   -5.33007
338480.0000   -4.99910
338520.0000   -5.89933
338560.0000   -4.98961
338600.0000   -5.88801
338640.0000   -5.20163
338680.0000   -5.28174
338720.0000   -5.16124
338760.0000   -4.72606
338800.0000   -5.30035
338840.0000   -4.07508
338880.0000   -5.69180
338920.0000   -4.79871
338960.0000   -4.97848
339000.0000   -6.46556
339040.0000   -6.41392
339080.0000   -6.10112
339120.0000   -5.13501
339160.0000   -6.18746
339200.0000   -5.61652
339240.0000   -4.55901
339280.0000   -5.46907
339320.0000   -4.79671
339360.0000   -4.85331
339400.0000   -5.03786
339440.0000   -5.12235
339480.0000   -4.79361
339520.0000   -5.60498
339560.0000   -5.33029
339600.0000   -4.89834
339640.0000   -4.87554
339680.0000   -5.39072
339720.0000   -5.15966
339760.0000   -5.19458
339800.0000   -6.08000
339840.0000   -5.56759
339880.0000   -6.46451
339920.0000   -5.76851
339960.0000   -5.35404
340000.0000   -4.93819
340040.0000   -4.46974
340080.0000   -5.35019
340120.0000   -6.17061
340160.0000   -6.27009
340200.0000   -6.26612
340240.0000   -5.57507
340280.0000   -5.16262
340320.0000   -5.65388
340360.0000   -5.29269
340400.0000   -5.93038
340440.0000   -4.93372
340480.0000   -4.55392
340520.0000   -5.08078
340560.0000   -5.45606
340600.0000   -4.95479
340640.0000   -5.60378
340680.0000   -5.33520
340720.0000   -6.88607
340760.0000   -5.52324
340800.0000   -5.71085
340840.0000   -5.41658
340880.0000   -5.46159
340920.0000   -5.32764
340960.0000   -5.23143
341000.0000   -5.54779
341040.0000   -5.12019
341080.0000   -5.98907
341120.0000   -5.96436
341160.0000   -4.87059
341200.0000   -6.91171
341240.0000   -6.38599
341280.0000   -5.58217
341320.0000   -5.76420
341360.0000   -5.28782
341400.0000   -4.67994
341440.0000   -4.60591
341480.0000   -5.39801
341520.0000   -4.42806
341560.0000   -5.39504
341600.0000   -5.19421
341640.0000   -5.15635
341680.0000   -6.80649
341720.0000   -5.31714
341760.0000   -5.97386
341800.0000   -5.57798
341840.0000   -5.40985
341880.0000   -5.12011
341920.0000   -5.68089
341960.0000   -5.14523
342000.0000   -4.82071
342040.0000   -5.33404
342080.0000   -5.28470
342120.0000   -5.37868
342160.0000   -4.96246
342200.0000   -5.68037
342240.0000   -5.65504
342280.0000   -5.25081
342320.0000   -6.70491
342360.0000   -6.15294
342400.0000   -6.18145
342440.0000   -5.49400
342480.0000   -5.84072
342520.0000   -5.12633
342560.0000   -5.06052
342600.0000   -4.20664
342640.0000   -5.44002
342680.0000   -4.63786
342720.0000   -5.60122
342760.0000   -5.22451
342800.0000   -3.78273
342840.0000   -4.98169
342880.0000   -5.16160
342920.0000   -5.06097
342960.0000   -4.45109
343000.0000   -4.26428
343040.0000   -3.84913
343080.0000   -4.91207
343120.0000   -4.06287
343160.0000   -4.40440
343200.0000   -3.82631
343240.0000   -4.43564
343280.0000   -4.99074
343320.0000   -4.53436
343360.0000   -5.89818
343400.0000   -5.13804
343440.0000   -4.81509
343480.0000   -4.13216
343520.0000   -3.30288
343560.0000   -4.73648
343600.0000   -4.95686
343640.0000   -4.03114
343680.0000   -3.99594
343720.0000   -3.99200
343760.0000   -3.93612
343800.0000   -5.15087
343840.0000   -3.49367
343880.0000   -3.97413
343920.0000   -4.69698
343960.0000   -4.89056
344000.0000   -5.28116
344040.0000   -4.36017
344080.0000   -4.84329
344120.0000   -5.05029
344160.0000   -4.08806
344200.0000   -4.91957
344240.0000   -5.53969
344280.0000   -5.24812
344320.0000   -4.71590
344360.0000   -4.92062
344400.0000   -4.41251
344440.0000   -4.73839
344480.0000   -4.42859
344520.0000   -4.53040
344560.0000   -4.31626
344600.0000   -4.33419
344640.0000   -4.26351
344680.0000   -5.39725
344720.0000   -5.56272
344760.0000   -5.86517
344800.0000   -5.08242
344840.0000   -5.27158
344880.0000   -5.82272
344920.0000   -5.84561
344960.0000   -5.55554
345000.0000   -5.12759
345040.0000   -5.09500
345080.0000   -5.50717
345120.0000   -6.03720
345160.0000   -5.32976
345200.0000   -5.78854
345240.0000   -4.81242
345280.0000   -5.14744
345320.0000   -5.15398
345360.0000   -4.39894
345400.0000   -4.78991
345440.0000   -5.80487
345480.0000   -5.50738
345520.0000   -5.68556
345560.0000   -5.44209
345600.0000   -5.74638
345640.0000   -6.16071
345680.0000   -6.90614
345720.0000   -6.42036
345760.0000   -5.77685
345800.0000   -5.14656
345840.0000   -5.52344
345880.0000   -4.57163
345920.0000   -6.55597
345960.0000   -5.49559
346000.0000   -5.14644
346040.0000   -4.91588
346080.0000   -5.62271
346120.0000   -4.02871
346160.0000   -5.31717
346200.0000   -5.40262
346240.0000   -4.60633
346280.0000   -5.04549
346320.0000   -4.76884
346360.0000   -4.99918
346400.0000   -5.09460
346440.0000   -5.48504
346480.0000   -5.48531
346520.0000   -4.49396
346560.0000   -4.94864
346600.0000   -4.28216
346640.0000   -4.65919
346680.0000   -5.05841
346720.0000   -5.18945
346760.0000   -4.08689
346800.0000   -4.57973
346840.0000   -5.10454
346880.0000   -5.35758
346920.0000   -5.23286
346960.0000   -4.78830
347000.0000   -5.04434
347040.0000   -5.31893
347080.0000   -5.44004
347120.0000   -5.10966
347160.0000   -5.07656
347200.0000   -5.31406
347240.0000   -5.11034
347280.0000   -4.57184
347320.0000   -4.96936
347360.0000   -5.62913
347400.0000   -5.57080
347440.0000   -4.83864
347480.0000   -4.38220
347520.0000   -5.43589
347560.0000   -4.97763
347600.0000   -5.58162
347640.0000   -5.52696
347680.0000   -4.61772
347720.0000   -4.85644
347760.0000   -4.68662
347800.0000   -4.97782
347840.0000   -5.04187
347880.0000   -5.69918
347920.0000   -5.60268
347960.0000   -4.54253
348000.0000   -5.34336
348040.0000   -5.44659
348080.0000   -5.60227
348120.0000   -5.30215
348160.0000   -3.40211
348200.0000   -4.54190
348240.0000   -5.58517
348280.0000   -5.38561
348320.0000   -6.15489
348360.0000   -5.57349
348400.0000   -4.76249
348440.0000   -5.14985
348480.0000   -4.91931
348520.0000   -4.63289
348560.0000   -3.96658
348600.0000   -3.82655
348640.0000   -4.25364
348680.0000   -4.46256
348720.0000   -4.28029
348760.0000   -4.61417
348800.0000   -4.79456
348840.0000   -4.73752
348880.0000   -4.64048
348920.0000   -4.10518
348960.0000   -4.52498
349000.0000   -4.59192
349040.0000   -4.15162
349080.0000   -3.99424
349120.0000   -4.04237
349160.0000   -4.60947
349200.0000   -5.33140
349240.0000   -4.46049
349280.0000   -3.95869
349320.0000   -4.73615
349360.0000   -3.96510
349400.0000   -3.95629
349440.0000   -4.71934
349480.0000   -5.13487
349520.0000   -5.15752
349560.0000   -5.98566
349600.0000   -5.48888
349640.0000   -3.51771
349680.0000   -3.60262
349720.0000   -4.07526
349760.0000   -4.93455
349800.0000   -4.36973
349840.0000   -3.23891
349880.0000   -3.23747
349920.0000   -3.84748
349960.0000   -3.93738
350000.0000   -3.99286
350040.0000   -3.43853
350080.0000   -3.66486
350120.0000   -3.52733
350160.0000   -3.12116
350200.0000   -3.72891
350240.0000   -3.51226
350280.0000   -4.42914
350320.0000   -3.97787
350360.0000   -4.28358
350400.0000   -3.94335
350440.0000   -4.11145
350480.0000   -3.91254
350520.0000   -4.09091
350560.0000   -4.51126
350600.0000   -5.41041
350640.0000   -5.26650
350680.0000   -5.13046
350720.0000   -5.11156
350760.0000   -4.91480
350800.0000   -4.75800
350840.0000   -4.09286
350880.0000   -4.49691
350920.0000   -4.81933
350960.0000   -4.77369
351000.0000   -3.92491
351040.0000   -4.16851
351080.0000   -4.60232
351120.0000   -4.03129
351160.0000   -4.43432
351200.0000   -4.05765
351240.0000   -3.99739
351280.0000   -4.68402
351320.0000   -4.38108
351360.0000   -4.58689
351400.0000   -4.26170
351440.0000   -4.53295
351480.0000   -4.87993
351520.0000   -3.46530
351560.0000   -4.71990
351600.0000   -4.63908
351640.0000   -5.62818
351680.0000   -5.17791
351720.0000   -4.25311
351760.0000   -5.43803
351800.0000   -5.68527
351840.0000   -6.34374
351880.0000   -5.52178
351920.0000   -6.49370
351960.0000   -5.26729
352000.0000   -5.62246
352040.0000   -5.39670
352080.0000   -5.40855
352120.0000   -5.57889
352160.0000   -4.05234
352200.0000   -4.25185
352240.0000   -4.37247
352280.0000   -4.44843
352320.0000   -4.84193
352360.0000   -4.59172
352400.0000   -5.76498
352440.0000   -5.43803
352480.0000   -5.52734
352520.0000   -5.88254
352560.0000   -4.61427
352600.0000   -4.91803
352640.0000   -3.69285
352680.0000   -3.57986
352720.0000   -4.89149
352760.0000   -5.00238
352800.0000   -4.40619
352840.0000   -3.63063
352880.0000   -4.88418
352920.0000   -5.05133
352960.0000   -5.80514
353000.0000   -4.83622
353040.0000   -4.76632
353080.0000   -5.17563
353120.0000   -5.86708
353160.0000   -6.05075
353200.0000   -5.70779
353240.0000   -5.84830
353280.0000   -6.17265
353320.0000   -5.90603
353360.0000   -5.51361
353400.0000   -6.15675
353440.0000   -6.38915
353480.0000   -6.10630
353520.0000   -5.22944
353560.0000   -6.09722
353600.0000   -6.59041
353640.0000   -6.12644
353680.0000   -6.05391
353720.0000   -5.55692
353760.0000   -6.01275
353800.0000   -6.70117
353840.0000   -6.01366
353880.0000   -6.01413
353920.0000   -4.54103
353960.0000   -5.41094
354000.0000   -6.06342
354040.0000   -5.41704
354080.0000   -6.16133
354120.0000   -5.73041
354160.0000   -5.21812
354200.0000   -5.64765
354240.0000   -6.42212
354280.0000   -6.04032
354320.0000   -6.50829
354360.0000   -4.59583
354400.0000   -4.27034
354440.0000   -5.16615
354480.0000   -5.02226
354520.0000   -4.01099
354560.0000   -4.76832
354600.0000   -5.77766
354640.0000   -5.39171
354680.0000   -4.97744
354720.0000   -4.99921
354760.0000   -5.28894
354800.0000   -5.16589
354840.0000   -4.89832
354880.0000   -5.20446
354920.0000   -3.34833
354960.0000   -3.76927
355000.0000   -4.46415
355040.0000   -4.30457
355080.0000   -5.21711
355120.0000   -4.18566
355160.0000   -5.01583
355200.0000   -4.37153
355240.0000   -4.98974
355280.0000   -3.99646
355320.0000   -5.32036
355360.0000   -5.27448
355400.0000   -4.79072
355440.0000   -4.62413
355480.0000   -5.19229
355520.0000   -4.79531
355560.0000   -4.92125
355600.0000   -4.49202
355640.0000   -4.36409
355680.0000   -5.04199
355720.0000   -4.81045
355760.0000   -4.98778
355800.0000   -4.07707
355840.0000   -4.06803
355880.0000   -4.67147
355920.0000   -4.92790
355960.0000   -4.77950
356000.0000   -5.66514
356040.0000   -5.43731
356080.0000   -5.37501
356120.0000   -4.57936
356160.0000   -4.46120
356200.0000   -5.24512
356240.0000   -4.47452
356280.0000   -4.78789
356320.0000   -4.58158
356360.0000   -4.59919
356400.0000   -4.75256
356440.0000   -4.85262
356480.0000   -4.93477
356520.0000   -5.00786
356560.0000   -4.45488
356600.0000   -4.91526
356640.0000   -4.33099
356680.0000   -5.15451
356720.0000   -5.11776
356760.0000   -4.39759
356800.0000   -5.03883
356840.0000   -5.49564
356880.0000   -4.96300
356920.0000   -5.53201
356960.0000   -5.37886
357000.0000   -5.25799
357040.0000   -5.07090
357080.0000   -5.62667
357120.0000   -6.33882
357160.0000   -5.97425
357200.0000   -5.64464
357240.0000   -5.58800
357280.0000   -5.55859
357320.0000   -5.44864
357360.0000   -4.54392
357400.0000   -5.31177
357440.0000   -5.70589
357480.0000   -5.72603
357520.0000   -5.08820
357560.0000   -5.25488
357600.0000   -5.65998
357640.0000   -6.23333
357680.0000   -5.70339
357720.0000   -5.01023
357760.0000   -5.27327
357800.0000   -5.03275
357840.0000   -4.99236
357880.0000   -5.20712
357920.0000   -5.63129
357960.0000   -5.71337
358000.0000   -5.26503
358040.0000   -5.85890
358080.0000   -5.78124
358120.0000   -5.33555
358160.0000   -4.95212
358200.0000   -5.77221
358240.0000   -5.10326
358280.0000   -5.32582
358320.0000   -5.42743
358360.0000   -5.77374
358400.0000   -5.36266
358440.0000   -6.43706
358480.0000   -5.89720
358520.0000   -6.34583
358560.0000   -6.02092
358600.0000   -5.07954
358640.0000   -5.91121
358680.0000   -5.13876
358720.0000   -5.77097
358760.0000   -5.95539
358800.0000   -5.50959
358840.0000   -5.16577
358880.0000   -4.61068
358920.0000   -4.69043
358960.0000   -4.90132
359000.0000   -4.93227
359040.0000   -4.49718
359080.0000   -5.11943
359120.0000   -5.14748
359160.0000   -5.34230
359200.0000   -5.89529
359240.0000   -4.86153
359280.0000   -5.77574
359320.0000   -5.54457
359360.0000   -5.46185
359400.0000   -6.17244
359440.0000   -5.15275
359480.0000   -5.50385
359520.0000   -5.39758
359560.0000   -5.44133
359600.0000   -5.34990
359640.0000   -4.82495
359680.0000   -5.44032
359720.0000   -5.58355
359760.0000   -5.30174
359800.0000   -4.96757
359840.0000   -4.73115
359880.0000   -5.02997
359920.0000   -4.94990
359960.0000   -5.69397
360000.0000   -6.49043
360040.0000   -5.93443
360080.0000   -5.35443
360120.0000   -5.72253
360160.0000   -5.59330
360200.0000   -5.59449
360240.0000   -4.66665
360280.0000   -5.13710
360320.0000   -4.64524
360360.0000   -5.55185
360400.0000   -5.08307
360440.0000   -5.13577
360480.0000   -4.58572
360520.0000   -6.08448
360560.0000   -6.20640
360600.0000   -4.95929
360640.0000   -5.20763
360680.0000   -4.19427
360720.0000   -5.14924
360760.0000   -5.02417
360800.0000   -5.01876
360840.0000   -6.09559
360880.0000   -6.31778
360920.0000   -5.38623
360960.0000   -4.31011
361000.0000   -4.92267
361040.0000   -4.48445
361080.0000   -5.26770
361120.0000   -4.77034
361160.0000   -4.14923
361200.0000   -3.93931
361240.0000   -4.89605
361280.0000   -4.95431
361320.0000   -5.00558
361360.0000   -4.72788
361400.0000   -4.76685
361440.0000   -6.52805
361480.0000   -4.37227
361520.0000   -5.69433
361560.0000   -4.91175
361600.0000   -4.92102
361640.0000   -5.41911
361680.0000   -6.39295
361720.0000   -6.10046
361760.0000   -4.93681
361800.0000   -5.16093
361840.0000   -5.55130
361880.0000   -5.66536
361920.0000   -5.63187
361960.0000   -6.17990
362000.0000   -5.03115
362040.0000   -5.13105
362080.0000   -5.14035
362120.0000   -5.56486
362160.0000   -5.56424
362200.0000   -5.46563
362240.0000   -6.20268
362280.0000   -6.10570
362320.0000   -7.09981
362360.0000   -5.72946
362400.0000   -6.20232
362440.0000   -6.74551
362480.0000   -6.18682
362520.0000   -6.08830
362560.0000   -6.19996
362600.0000   -5.35092
362640.0000   -4.78073
362680.0000   -5.36218
362720.0000   -6.20920
362760.0000   -6.27313
362800.0000   -5.80542
362840.0000   -6.34553
362880.0000   -5.12792
362920.0000   -5.64067
362960.0000   -5.61867
363000.0000   -5.66155
363040.0000   -6.34781
363080.0000   -6.22456
363120.0000   -5.54328
363160.0000   -5.64228
363200.0000   -5.75065
363240.0000   -5.59705
363280.0000   -5.63581
363320.0000   -5.76337
363360.0000   -5.47477
363400.0000   -5.68234
363440.0000   -5.85651
363480.0000   -5.43860
363520.0000   -5.91161
363560.0000   -4.68761
363600.0000   -5.19299
363640.0000   -5.69514
363680.0000   -4.44053
363720.0000   -5.59854
363760.0000   -5.04704
363800.0000   -4.92329
363840.0000   -5.22415
363880.0000   -5.31902
363920.0000   -4.15255
363960.0000   -5.89519
364000.0000   -5.12557
364040.0000   -4.79491
364080.0000   -5.01637
364120.0000   -5.38196
364160.0000   -5.40699
364200.0000   -5.09484
364240.0000   -5.36455
364280.0000   -5.21343
364320.0000   -5.68286
364360.0000   -5.63461
364400.0000   -6.33026
364440.0000   -5.10941
364480.0000   -5.21594
364520.0000   -5.71245
364560.0000   -5.05584
364600.0000   -5.65803
364640.0000   -5.26202
364680.0000   -6.15939
364720.0000   -5.57825
364760.0000   -5.46021
364800.0000   -5.68866
364840.0000   -5.47767
364880.0000   -4.66864
364920.0000   -4.93375
364960.0000   -5.46424
365000.0000   -5.41861
365040.0000   -5.28826
365080.0000   -5.90326
365120.0000   -5.12869
365160.0000   -5.58615
365200.0000   -6.34305
365240.0000   -6.16197
365280.0000   -5.99640
365320.0000   -6.23888
365360.0000   -5.77109
365400.0000   -6.20734
365440.0000   -5.45557
365480.0000   -5.97153
365520.0000   -4.61683
365560.0000   -4.96225
365600.0000   -4.23113
365640.0000   -4.73271
365680.0000   -4.76379
365720.0000   -5.50874
365760.0000   -4.56493
365800.0000   -5.54926
365840.0000   -5.42766
365880.0000   -5.10451
365920.0000   -4.81690
365960.0000   -4.70850
366000.0000   -6.53401
366040.0000   -4.71620
366080.0000   -5.39015
366120.0000   -5.46495
366160.0000   -4.63224
366200.0000   -5.39579
366240.0000   -4.74601
366280.0000   -4.53245
366320.0000   -3.71493
366360.0000   -5.03299
366400.0000   -5.24273
366440.0000   -4.44826
366480.0000   -5.04721
366520.0000   -5.86347
366560.0000   -5.23692
366600.0000   -4.58271
366640.0000   -5.58970
366680.0000   -4.89619
366720.0000   -4.29928
366760.0000   -4.36371
366800.0000   -4.75787
366840.0000   -5.00245
366880.0000   -5.51118
366920.0000   -5.36769
366960.0000   -5.73292
367000.0000   -5.53838
367040.0000   -5.46241
367080.0000   -5.50397
367120.0000   -5.35153
367160.0000   -4.49911
367200.0000   -4.87985
367240.0000   -4.31727
367280.0000   -4.83387
367320.0000   -4.96779
367360.0000   -5.09969
367400.0000   -3.71006
367440.0000   -3.48960
367480.0000   -4.48321
367520.0000   -4.36723
367560.0000   -4.98991
367600.0000   -5.70918
367640.0000   -5.23676
367680.0000   -5.58060
367720.0000   -5.13666
367760.0000   -4.99166
367800.0000   -4.34418
367840.0000   -4.43601
367880.0000   -4.32470
367920.0000   -4.46037
367960.0000   -5.20711
368000.0000   -4.75681
368040.0000   -4.19818
368080.0000   -4.42355
368120.0000   -4.56043
368160.0000   -3.63458
368200.0000   -4.01133
368240.0000   -4.32030
368280.0000   -3.89416
368320.0000   -5.31417
368360.0000   -4.91618
368400.0000   -4.88995
368440.0000   -4.72333
368480.0000   -4.19348
368520.0000   -4.15475
368560.0000   -4.14394
368600.0000   -4.83231
368640.0000   -5.81207
368680.0000   -5.52598
368720.0000   -5.37142
368760.0000   -4.54364
368800.0000   -3.83351
368840.0000   -4.14676
368880.0000   -3.58902
368920.0000   -5.15547
368960.0000   -4.43656
369000.0000   -4.81432
369040.0000   -4.24017
369080.0000   -4.61997
369120.0000   -4.41637
369160.0000   -4.00532
369200.0000   -5.21406
369240.0000   -5.22223
369280.0000   -5.06690
369320.0000   -5.47990
369360.0000   -5.47019
369400.0000   -4.81530
369440.0000   -4.92235
369480.0000   -2.83316
369520.0000   -3.95834
369560.0000   -4.21751
369600.0000   -5.44102
369640.0000   -4.69624
369680.0000   -4.38367
369720.0000   -3.93747
369760.0000   -4.30182
369800.0000   -4.80756
369840.0000   -4.93650
369880.0000   -5.08429
369920.0000   -4.01114
369960.0000   -4.14357
370000.0000   -4.33316
370040.0000   -3.53568
370080.0000   -3.55243
370120.0000   -3.65384
370160.0000   -4.44769
370200.0000   -4.01968
370240.0000   -3.59820
370280.0000   -3.60174
370320.0000   -4.46669
370360.0000   -4.28513
370400.0000   -4.55757
370440.0000   -3.72887
370480.0000   -4.56578
370520.0000   -3.91007
370560.0000   -3.72597
370600.0000   -3.96829
370640.0000   -3.93862
370680.0000   -4.01010
370720.0000   -3.95332
370760.0000   -3.38889
370800.0000   -4.34612
370840.0000   -4.38345
370880.0000   -4.43666
370920.0000   -3.94426
370960.0000   -4.21326
371000.0000   -3.68692
371040.0000   -4.12478
371080.0000   -5.10205
371120.0000   -4.97157
371160.0000   -5.05318
371200.0000   -4.51925
371240.0000   -4.52641
371280.0000   -5.16405
371320.0000   -4.88684
371360.0000   -5.66422
371400.0000   -4.36446
371440.0000   -4.06989
371480.0000   -4.41013
371520.0000   -4.30771
371560.0000   -4.57645
371600.0000   -4.11861
371640.0000   -4.77863
371680.0000   -4.85392
371720.0000   -3.95799
371760.0000   -4.71970
371800.0000   -4.58538
371840.0000   -4.17568
371880.0000   -4.59288
371920.0000   -2.68140
371960.0000   -3.48924
372000.0000   -2.91286
372040.0000   -3.30664
372080.0000   -3.35390
372120.0000   -3.90218
372160.0000   -3.66015
372200.0000   -4.93792
372240.0000   -4.47799
372280.0000   -3.73032
372320.0000   -3.09595
372360.0000   -3.61844
372400.0000   -3.64552
372440.0000   -4.69032
372480.0000   -4.15198
372520.0000   -4.01345
372560.0000   -4.93515
372600.0000   -4.80856
372640.0000   -5.08739
372680.0000   -4.55041
372720.0000   -5.01060
372760.0000   -3.69932
372800.0000   -4.80695
372840.0000   -5.09548
372880.0000   -5.73859
372920.0000   -5.68574
372960.0000   -5.36257
373000.0000   -5.38897
373040.0000   -4.92741
373080.0000   -5.12370
373120.0000   -4.82368
373160.0000   -5.81921
373200.0000   -5.22697
373240.0000   -5.42468
373280.0000   -4.59298
373320.0000   -4.92377
373360.0000   -5.44503
373400.0000   -5.28873
373440.0000   -4.70578
373480.0000   -4.85023
373520.0000   -5.41114
373560.0000   -4.84350
373600.0000   -5.61326
373640.0000   -4.14447
373680.0000   -4.49187
373720.0000   -3.52380
373760.0000   -3.31483
373800.0000   -4.22024
373840.0000   -4.43198
373880.0000   -5.14707
373920.0000   -5.08210
373960.0000   -5.04340
374000.0000   -5.77845
374040.0000   -5.06827
374080.0000   -4.78795
374120.0000   -5.04345
374160.0000   -5.10622
374200.0000   -4.77777
374240.0000   -5.44085
374280.0000   -3.89386
374320.0000   -4.29523
374360.0000   -4.98886
374400.0000   -5.82294
374440.0000   -4.62269
374480.0000   -4.99542
374520.0000   -4.37875
374560.0000   -4.92567
374600.0000   -5.74174
374640.0000   -5.64338
374680.0000   -5.93366
374720.0000   -5.96539
374760.0000   -5.39654
374800.0000   -5.08967
374840.0000   -4.18347
374880.0000   -5.40453
374920.0000   -4.90321
374960.0000   -4.47298
375000.0000   -4.08090
375040.0000   -4.84232
375080.0000   -3.30930
375120.0000   -2.92482
375160.0000   -5.15669
375200.0000   -5.21941
375240.0000   -4.98815
375280.0000   -4.53450
375320.0000   -4.81821
375360.0000   -4.98972
375400.0000   -4.40603
375440.0000   -4.85256
375480.0000   -4.45618
375520.0000   -4.87021
375560.0000   -5.79040
375600.0000   -4.74900
375640.0000   -4.61650
375680.0000   -4.41991
375720.0000   -5.29871
375760.0000   -5.51820
375800.0000   -5.04978
375840.0000   -4.19455
375880.0000   -4.24558
375920.0000   -4.90354
375960.0000   -4.67497
376000.0000   -3.40343
376040.0000   -4.95885
376080.0000   -4.85733
376120.0000   -4.66211
376160.0000   -5.02282
376200.0000   -4.99708
376240.0000   -4.07751
376280.0000   -4.76129
376320.0000   -4.97324
376360.0000   -5.48599
376400.0000   -4.95567
376440.0000   -5.02463
376480.0000   -4.82783
376520.0000   -4.38938
376560.0000   -4.89461
376600.0000   -4.89977
376640.0000   -5.24953
376680.0000   -4.95863
376720.0000   -5.05669
376760.0000   -6.78367
376800.0000   -5.84434
376840.0000   -5.20234
376880.0000   -5.08631
376920.0000   -5.75627
376960.0000   -5.18890
377000.0000   -5.22530
377040.0000   -5.46411
377080.0000   -4.60381
377120.0000   -5.44893
377160.0000   -5.86316
377200.0000   -5.90529
377240.0000   -5.63482
377280.0000   -5.00985
377320.0000   -5.04794
377360.0000   -5.19189
377400.0000   -5.39794
377440.0000   -5.72865
377480.0000   -6.41681
377520.0000   -5.85009
377560.0000   -6.28193
377600.0000   -5.83611
377640.0000   -5.41449
377680.0000   -5.00092
377720.0000   -5.32711
377760.0000   -5.30643
377800.0000   -5.99124
377840.0000   -5.89895
377880.0000   -5.12599
377920.0000   -4.70137
377960.0000   -6.16082
378000.0000   -5.74822
378040.0000   -5.49302
378080.0000   -6.30821
378120.0000   -6.51731
378160.0000   -5.62712
378200.0000   -5.33418
378240.0000   -4.93120
378280.0000   -4.97527
378320.0000   -5.94106
378360.0000   -5.49801
378400.0000   -5.07880
378440.0000   -5.45376
378480.0000   -4.79085
378520.0000   -6.23645
378560.0000   -5.39373
378600.0000   -6.74044
378640.0000   -5.30206
378680.0000   -5.94063
378720.0000   -5.09331
378760.0000   -5.06358
378800.0000   -5.24569
378840.0000   -5.87230
378880.0000   -5.85987
378920.0000   -5.71556
378960.0000   -6.36136
379000.0000   -5.11398
379040.0000   -5.54698
379080.0000   -5.34540
379120.0000   -4.98369
379160.0000   -5.54233
379200.0000   -4.51168
379240.0000   -5.62433
379280.0000   -5.24681
379320.0000   -5.05922
379360.0000   -4.19700
379400.0000   -5.06911
379440.0000   -5.18547
379480.0000   -5.04456
379520.0000   -4.18148
379560.0000   -5.53681
379600.0000   -5.14700
379640.0000   -5.27086
379680.0000   -5.47721
379720.0000   -5.26446
379760.0000   -5.13703
379800.0000   -5.11437
379840.0000   -4.73353
379880.0000   -5.40163
379920.0000   -5.03352
379960.0000   -4.16601
380000.0000   -4.71413
380040.0000   -4.38268
380080.0000   -5.37122
380120.0000   -4.99467
380160.0000   -4.46247
380200.0000   -4.67445
380240.0000   -4.27167
380280.0000   -4.80255
380320.0000   -5.19040
380360.0000   -4.78560
380400.0000   -6.14388
380440.0000   -6.45899
380480.0000   -5.90425
380520.0000   -5.45085
380560.0000   -5.15425
380600.0000   -4.88071
380640.0000   -5.36457
380680.0000   -5.31078
380720.0000   -5.68697
380760.0000   -5.71986
380800.0000   -5.79414
380840.0000   -6.06945
380880.0000   -5.50774
380920.0000   -6.17424
380960.0000   -6.32202
381000.0000   -4.72258
381040.0000   -6.56248
381080.0000   -6.33174
381120.0000   -6.17743
381160.0000   -5.78641
381200.0000   -4.97619
381240.0000   -5.85498
381280.0000   -5.21565
381320.0000   -6.19325
381360.0000   -5.21833
381400.0000   -5.32545
381440.0000   -5.35525
381480.0000   -5.27168
381520.0000   -5.94161
381560.0000   -5.88822
381600.0000   -5.48624
381640.0000   -6.47452
381680.0000   -5.96282
381720.0000   -5.52733
381760.0000   -5.58338
381800.0000   -6.16496
381840.0000   -5.16874
381880.0000   -4.10488
381920.0000   -5.78355
381960.0000   -4.92973
382000.0000   -4.84664
382040.0000   -4.56877
382080.0000   -4.74059
382120.0000   -5.80368
382160.0000   -5.62137
382200.0000   -6.09873
382240.0000   -5.28167
382280.0000   -5.04163
382320.0000   -5.55831
382360.0000   -6.28074
382400.0000   -5.52200
382440.0000   -5.85590
382480.0000   -6.41178
382520.0000   -5.20419
382560.0000   -5.94833
382600.0000   -6.25102
382640.0000   -5.35004
382680.0000   -6.04927
382720.0000   -5.21312
382760.0000   -5.58064
382800.0000   -6.21779
382840.0000   -6.44713
382880.0000   -6.14432
382920.0000   -6.75879
382960.0000   -5.44081
383000.0000   -6.21027
383040.0000   -5.13314
383080.0000   -6.25810
383120.0000   -5.67617
383160.0000   -5.99760
383200.0000   -5.70470
383240.0000   -7.23529
383280.0000   -6.93232
383320.0000   -6.86469
383360.0000   -7.92588
383400.0000   -8.37414
383440.0000   -8.13391
383480.0000   -8.37554
383520.0000   -7.40795
383560.0000   -8.21074
383600.0000   -6.59403
383640.0000   -5.58506
383680.0000   -6.20741
383720.0000   -7.01629
383760.0000   -5.88795
383800.0000   -5.88903
383840.0000   -7.10533
383880.0000   -6.43266
383920.0000   -6.72146
383960.0000   -6.00271
384000.0000   -5.96569
384040.0000   -6.42913
384080.0000   -6.24235
384120.0000   -6.78161
384160.0000   -6.80184
384200.0000   -6.74105
384240.0000   -7.09724
384280.0000   -7.07274
384320.0000   -5.98527
384360.0000   -7.36540
384400.0000   -7.16204
384440.0000   -7.09024
384480.0000   -6.97948
384520.0000   -7.16215
384560.0000   -6.18500
384600.0000   -6.44501
384640.0000   -6.09350
384680.0000   -6.54732
384720.0000   -6.98524
384760.0000   -6.16575
384800.0000   -6.68564
384840.0000   -6.71131
384880.0000   -6.98575
384920.0000   -6.88762
384960.0000   -6.20864
385000.0000   -7.07960
385040.0000   -6.81583
385080.0000   -6.07476
385120.0000   -7.00576
385160.0000   -6.71399
385200.0000   -6.39264
385240.0000   -6.16242
385280.0000   -5.87027
385320.0000   -6.31725
385360.0000   -5.61929
385400.0000   -6.40208
385440.0000   -6.32679
385480.0000   -5.92252
385520.0000   -6.07249
385560.0000   -5.41736
385600.0000   -4.98826
385640.0000   -6.23474
385680.0000   -6.57783
385720.0000   -5.33972
385760.0000   -5.95604
385800.0000   -6.09141
385840.0000   -5.51616
385880.0000   -7.38418
385920.0000   -5.54238
385960.0000   -5.94590
386000.0000   -5.92210
386040.0000   -5.34754
386080.0000   -6.56756
386120.0000   -6.75493
386160.0000   -6.91866
386200.0000   -6.71399
386240.0000   -6.42908
386280.0000   -5.30707
386320.0000   -5.91235
386360.0000   -5.86822
386400.0000   -5.11855
386440.0000   -5.82734
386480.0000   -5.82637
386520.0000   -6.15938
386560.0000   -5.85360
386600.0000   -5.04746
386640.0000   -6.03421
386680.0000   -4.42189
386720.0000   -5.52083
386760.0000   -5.17758
386800.0000   -5.64821
386840.0000   -5.96791
386880.0000   -4.94626
386920.0000   -5.37707
386960.0000   -5.42305
387000.0000   -5.57654
387040.0000   -6.74637
387080.0000   -5.51850
387120.0000   -5.44778
387160.0000   -5.41001
387200.0000   -6.09747
387240.0000   -5.40629
387280.0000   -6.24579
387320.0000   -6.56592
387360.0000   -6.14474
387400.0000   -5.29880
387440.0000   -4.24707
387480.0000   -5.31997
387520.0000   -5.60882
387560.0000   -5.58094
387600.0000   -5.64294
387640.0000   -5.60364
387680.0000   -4.93265
387720.0000   -3.75684
387760.0000   -4.55078
387800.0000   -5.04445
387840.0000   -5.08249
387880.0000   -6.03082
387920.0000   -6.74444
387960.0000   -5.55236
388000.0000   -5.92386
388040.0000   -5.83830
388080.0000   -6.11086
388120.0000   -5.41022
388160.0000   -5.56261
388200.0000   -6.14723
388240.0000   -5.26601
388280.0000   -4.58177
388320.0000   -5.13627
388360.0000   -4.81193
388400.0000   -5.98439
388440.0000   -4.49590
388480.0000   -5.78664
388520.0000   -4.84064
388560.0000   -5.07783
388600.0000   -5.93512
388640.0000   -4.90151
388680.0000   -5.43912
388720.0000   -5.06346
388760.0000   -5.30020
388800.0000   -5.82723
388840.0000   -5.81037
388880.0000   -4.92034
388920.0000   -3.70200
388960.0000   -4.31674
389000.0000   -4.11533
389040.0000   -4.74525
389080.0000   -5.48365
389120.0000   -5.35146
389160.0000   -5.64179
389200.0000   -4.98165
389240.0000   -4.27202
389280.0000   -5.85016
389320.0000   -5.59641
389360.0000   -5.64392
389400.0000   -5.29365
389440.0000   -5.97917
389480.0000   -6.06439
389520.0000   -5.54706
389560.0000   -5.65291
389600.0000   -6.03910
389640.0000   -6.30375
389680.0000   -5.86827
389720.0000   -5.61690
389760.0000   -6.28559
389800.0000   -6.13777
389840.0000   -6.57100
389880.0000   -6.46760
389920.0000   -6.73517
389960.0000   -6.45973
390000.0000   -5.55857
390040.0000   -6.40676
390080.0000   -6.30406
390120.0000   -5.16926
390160.0000   -6.02865
390200.0000   -6.38853
390240.0000   -6.02841
390280.0000   -6.58814
390320.0000   -6.24619
390360.0000   -5.90216
390400.0000   -5.57034
390440.0000   -6.45627
390480.0000   -6.19215
390520.0000   -5.31531
390560.0000   -5.68948
390600.0000   -5.75805
390640.0000   -5.83353
390680.0000   -6.17646
390720.0000   -6.20740
390760.0000   -6.29754
390800.0000   -6.18830
390840.0000   -4.84726
390880.0000   -5.21904
390920.0000   -5.06464
390960.0000   -4.60904
391000.0000   -5.78511
391040.0000   -5.18499
391080.0000   -5.77674
391120.0000   -5.64950
391160.0000   -5.93906
391200.0000   -6.45380
391240.0000   -5.88296
391280.0000   -5.14654
391320.0000   -6.20430
391360.0000   -5.93830
391400.0000   -6.00541
391440.0000   -5.58619
&
