# Supplementary material for: Comment on 'Valid molecular dynamics simulations of human hemoglobin require a surprisingly large box size'
Source: eLife. 2019 Jun 20;8:e44718. doi: 10.7554/eLife.44718 (PMC6586461; doi:10.7554/eLife.44718)
Supplement: Figure 3—source data 1. — The zip archive contains a README file describing which source files correspond to the different panels. [file elife-44718-fig3-data1.zip › figure3/panel_A/kovalevsky/large/2/proj.xvg]

@ autoscale onread none
@ with g0
@ g0 on
@ title "projection on eigenvectors (nm)"
@ xaxis  label "Time (ps)"
@ world xmin 0
@ world xmax 92960
@ world ymin -9.58378
@ world ymax 5.81175
@ view xmin 0.15
@ view xmax 0.85
@ view ymin 0.15
@ view ymax 0.85
@ yaxis  label "vec 1"
@ xaxis tick major 20000
@ xaxis tick minor 10000
@ xaxis ticklabel start type spec
@ xaxis ticklabel start -0
@ yaxis tick major 5
@ yaxis tick minor 2.5
@ yaxis ticklabel start type spec
@ yaxis ticklabel start -5
@ zeroxaxis bar on
@ zeroxaxis bar linestyle 3
    0.0000   -5.00332
   40.0000   -5.26865
   80.0000   -4.83654
  120.0000   -6.17885
  160.0000   -7.57974
  200.0000   -7.54887
  240.0000   -6.91997
  280.0000   -7.34854
  320.0000   -6.18450
  360.0000   -5.72454
  400.0000   -7.68976
  440.0000   -6.33171
  480.0000   -5.90761
  520.0000   -6.21057
  560.0000   -6.17028
  600.0000   -5.61517
  640.0000   -5.73040
  680.0000   -6.44572
  720.0000   -5.57606
  760.0000   -6.02649
  800.0000   -6.48995
  840.0000   -6.01731
  880.0000   -5.22755
  920.0000   -5.65576
  960.0000   -5.84476
 1000.0000   -5.53558
 1040.0000   -5.56999
 1080.0000   -6.18042
 1120.0000   -6.00526
 1160.0000   -5.88406
 1200.0000   -6.69081
 1240.0000   -6.92018
 1280.0000   -6.65317
 1320.0000   -6.40963
 1360.0000   -6.38462
 1400.0000   -5.38085
 1440.0000   -5.85048
 1480.0000   -6.36858
 1520.0000   -6.47283
 1560.0000   -6.88914
 1600.0000   -7.08248
 1640.0000   -6.23916
 1680.0000   -6.97396
 1720.0000   -6.71871
 1760.0000   -6.36832
 1800.0000   -6.47685
 1840.0000   -7.77392
 1880.0000   -7.25048
 1920.0000   -6.24976
 1960.0000   -5.77003
 2000.0000   -6.43579
 2040.0000   -5.14054
 2080.0000   -6.31266
 2120.0000   -5.95679
 2160.0000   -6.31326
 2200.0000   -5.82703
 2240.0000   -5.90122
 2280.0000   -5.69427
 2320.0000   -5.98406
 2360.0000   -6.26050
 2400.0000   -6.65222
 2440.0000   -6.38685
 2480.0000   -6.04546
 2520.0000   -5.37456
 2560.0000   -5.41230
 2600.0000   -6.31655
 2640.0000   -6.29688
 2680.0000   -6.22340
 2720.0000   -5.65717
 2760.0000   -6.36800
 2800.0000   -7.25601
 2840.0000   -6.93317
 2880.0000   -6.45226
 2920.0000   -6.66205
 2960.0000   -6.72212
 3000.0000   -7.24495
 3040.0000   -7.29569
 3080.0000   -7.72916
 3120.0000   -6.89090
 3160.0000   -6.86422
 3200.0000   -6.42595
 3240.0000   -5.98448
 3280.0000   -6.17202
 3320.0000   -6.36847
 3360.0000   -6.44149
 3400.0000   -5.81765
 3440.0000   -6.24307
 3480.0000   -6.44420
 3520.0000   -6.68661
 3560.0000   -6.81276
 3600.0000   -6.43651
 3640.0000   -6.46447
 3680.0000   -7.02704
 3720.0000   -7.53478
 3760.0000   -7.27121
 3800.0000   -6.98066
 3840.0000   -6.63096
 3880.0000   -6.13957
 3920.0000   -6.47411
 3960.0000   -6.45567
 4000.0000   -7.15351
 4040.0000   -6.41762
 4080.0000   -6.83779
 4120.0000   -6.87846
 4160.0000   -6.26822
 4200.0000   -6.57366
 4240.0000   -7.12938
 4280.0000   -6.91362
 4320.0000   -5.83181
 4360.0000   -5.51349
 4400.0000   -6.53256
 4440.0000   -6.17915
 4480.0000   -6.26124
 4520.0000   -6.59689
 4560.0000   -5.92916
 4600.0000   -5.98289
 4640.0000   -6.77680
 4680.0000   -6.79307
 4720.0000   -6.59347
 4760.0000   -7.44603
 4800.0000   -6.88589
 4840.0000   -6.05846
 4880.0000   -5.66804
 4920.0000   -6.46551
 4960.0000   -6.47486
 5000.0000   -6.74006
 5040.0000   -6.95054
 5080.0000   -7.72482
 5120.0000   -6.51034
 5160.0000   -7.13492
 5200.0000   -8.31142
 5240.0000   -7.54494
 5280.0000   -7.82366
 5320.0000   -7.37322
 5360.0000   -7.05924
 5400.0000   -7.55955
 5440.0000   -6.75976
 5480.0000   -7.43902
 5520.0000   -7.78904
 5560.0000   -7.76974
 5600.0000   -7.20985
 5640.0000   -7.79418
 5680.0000   -7.66886
 5720.0000   -7.64606
 5760.0000   -7.06076
 5800.0000   -6.35423
 5840.0000   -6.81819
 5880.0000   -7.17690
 5920.0000   -7.11604
 5960.0000   -6.81135
 6000.0000   -7.11052
 6040.0000   -6.26527
 6080.0000   -5.80459
 6120.0000   -6.35839
 6160.0000   -6.29904
 6200.0000   -5.13372
 6240.0000   -5.64773
 6280.0000   -5.72437
 6320.0000   -5.92809
 6360.0000   -5.42120
 6400.0000   -6.11019
 6440.0000   -6.13204
 6480.0000   -5.70546
 6520.0000   -6.21568
 6560.0000   -5.58959
 6600.0000   -6.14335
 6640.0000   -5.82829
 6680.0000   -5.82521
 6720.0000   -6.05189
 6760.0000   -5.81567
 6800.0000   -6.08979
 6840.0000   -6.64854
 6880.0000   -6.66492
 6920.0000   -6.82000
 6960.0000   -6.34112
 7000.0000   -6.04898
 7040.0000   -6.30642
 7080.0000   -5.90131
 7120.0000   -5.71602
 7160.0000   -6.46176
 7200.0000   -6.73546
 7240.0000   -6.60053
 7280.0000   -6.58222
 7320.0000   -6.33843
 7360.0000   -7.24686
 7400.0000   -7.85670
 7440.0000   -7.94199
 7480.0000   -8.17764
 7520.0000   -7.54287
 7560.0000   -6.96955
 7600.0000   -7.42922
 7640.0000   -8.30234
 7680.0000   -7.51846
 7720.0000   -6.18365
 7760.0000   -6.30222
 7800.0000   -6.73161
 7840.0000   -7.05090
 7880.0000   -6.97285
 7920.0000   -7.04787
 7960.0000   -6.68378
 8000.0000   -6.53405
 8040.0000   -6.43036
 8080.0000   -7.05478
 8120.0000   -7.31223
 8160.0000   -6.39467
 8200.0000   -6.19135
 8240.0000   -7.19847
 8280.0000   -8.01169
 8320.0000   -7.29201
 8360.0000   -7.27677
 8400.0000   -6.18945
 8440.0000   -6.24159
 8480.0000   -5.72360
 8520.0000   -5.73856
 8560.0000   -6.42536
 8600.0000   -5.36045
 8640.0000   -6.26749
 8680.0000   -6.18400
 8720.0000   -5.63530
 8760.0000   -5.76655
 8800.0000   -6.34045
 8840.0000   -6.42988
 8880.0000   -5.92038
 8920.0000   -5.94858
 8960.0000   -5.70555
 9000.0000   -4.95080
 9040.0000   -5.07900
 9080.0000   -5.23310
 9120.0000   -5.80877
 9160.0000   -4.89723
 9200.0000   -4.63288
 9240.0000   -4.70709
 9280.0000   -5.07596
 9320.0000   -4.86714
 9360.0000   -5.06986
 9400.0000   -5.32356
 9440.0000   -5.27378
 9480.0000   -5.33471
 9520.0000   -5.98216
 9560.0000   -5.47160
 9600.0000   -6.45341
 9640.0000   -7.30581
 9680.0000   -6.29520
 9720.0000   -6.18120
 9760.0000   -6.44268
 9800.0000   -6.64874
 9840.0000   -7.09115
 9880.0000   -5.89469
 9920.0000   -7.33178
 9960.0000   -7.34470
10000.0000   -6.24198
10040.0000   -7.31025
10080.0000   -6.87084
10120.0000   -6.78995
10160.0000   -6.72205
10200.0000   -6.81161
10240.0000   -6.65043
10280.0000   -6.20602
10320.0000   -6.91030
10360.0000   -6.05704
10400.0000   -6.87456
10440.0000   -6.67461
10480.0000   -6.17089
10520.0000   -5.69608
10560.0000   -5.28229
10600.0000   -7.22951
10640.0000   -6.44724
10680.0000   -5.60883
10720.0000   -5.70774
10760.0000   -5.82346
10800.0000   -5.36744
10840.0000   -6.14059
10880.0000   -6.39615
10920.0000   -6.31673
10960.0000   -5.21407
11000.0000   -6.21153
11040.0000   -5.31729
11080.0000   -6.12145
11120.0000   -5.88447
11160.0000   -5.70613
11200.0000   -5.98020
11240.0000   -5.79788
11280.0000   -5.80659
11320.0000   -5.42862
11360.0000   -6.12010
11400.0000   -6.37035
11440.0000   -5.78283
11480.0000   -6.30714
11520.0000   -6.01146
11560.0000   -6.61530
11600.0000   -6.04763
11640.0000   -6.74024
11680.0000   -6.08584
11720.0000   -6.60307
11760.0000   -6.22902
11800.0000   -6.80936
11840.0000   -6.65547
11880.0000   -6.88774
11920.0000   -5.18006
11960.0000   -5.22798
12000.0000   -5.60747
12040.0000   -6.68075
12080.0000   -5.99219
12120.0000   -6.05319
12160.0000   -6.78627
12200.0000   -6.53628
12240.0000   -6.51748
12280.0000   -5.99319
12320.0000   -5.71803
12360.0000   -6.03084
12400.0000   -6.32804
12440.0000   -5.83449
12480.0000   -5.67943
12520.0000   -5.70622
12560.0000   -6.37867
12600.0000   -6.32834
12640.0000   -6.02253
12680.0000   -6.59019
12720.0000   -7.13591
12760.0000   -6.33953
12800.0000   -6.39490
12840.0000   -6.32524
12880.0000   -6.65563
12920.0000   -6.73893
12960.0000   -6.31366
13000.0000   -6.24213
13040.0000   -6.62457
13080.0000   -4.99609
13120.0000   -6.33453
13160.0000   -6.26374
13200.0000   -6.61446
13240.0000   -5.64943
13280.0000   -6.46315
13320.0000   -6.77968
13360.0000   -6.73394
13400.0000   -6.85763
13440.0000   -6.05234
13480.0000   -6.97203
13520.0000   -7.40817
13560.0000   -7.14105
13600.0000   -6.56527
13640.0000   -7.09272
13680.0000   -6.38571
13720.0000   -6.81804
13760.0000   -6.46090
13800.0000   -7.10197
13840.0000   -6.64460
13880.0000   -5.87570
13920.0000   -6.38164
13960.0000   -6.09979
14000.0000   -6.75190
14040.0000   -6.06871
14080.0000   -6.62814
14120.0000   -7.16030
14160.0000   -6.91671
14200.0000   -7.45073
14240.0000   -6.59886
14280.0000   -6.04471
14320.0000   -5.83325
14360.0000   -6.51107
14400.0000   -6.63107
14440.0000   -6.15272
14480.0000   -7.20742
14520.0000   -6.93657
14560.0000   -6.87241
14600.0000   -5.82651
14640.0000   -6.93631
14680.0000   -6.42820
14720.0000   -6.32325
14760.0000   -6.14450
14800.0000   -6.89695
14840.0000   -6.38904
14880.0000   -6.44892
14920.0000   -6.01164
14960.0000   -6.16297
15000.0000   -6.76478
15040.0000   -6.15641
15080.0000   -6.82417
15120.0000   -6.95621
15160.0000   -6.50934
15200.0000   -6.84365
15240.0000   -5.89431
15280.0000   -6.72916
15320.0000   -7.17570
15360.0000   -6.88151
15400.0000   -5.83669
15440.0000   -7.08924
15480.0000   -6.74642
15520.0000   -6.14769
15560.0000   -6.30662
15600.0000   -6.36055
15640.0000   -5.51083
15680.0000   -5.24851
15720.0000   -6.03346
15760.0000   -6.80815
15800.0000   -7.62476
15840.0000   -6.40813
15880.0000   -6.53704
15920.0000   -5.70702
15960.0000   -6.30796
16000.0000   -6.19402
16040.0000   -6.97312
16080.0000   -6.70036
16120.0000   -6.89376
16160.0000   -6.59009
16200.0000   -5.73333
16240.0000   -6.81756
16280.0000   -6.77211
16320.0000   -7.42006
16360.0000   -6.80171
16400.0000   -6.57917
16440.0000   -7.17954
16480.0000   -6.26233
16520.0000   -6.26136
16560.0000   -7.10804
16600.0000   -7.02617
16640.0000   -7.07488
16680.0000   -6.51356
16720.0000   -7.28804
16760.0000   -7.51204
16800.0000   -7.41911
16840.0000   -6.15002
16880.0000   -6.53269
16920.0000   -7.03650
16960.0000   -7.78463
17000.0000   -6.62258
17040.0000   -7.55393
17080.0000   -7.27957
17120.0000   -6.95766
17160.0000   -7.10195
17200.0000   -7.02516
17240.0000   -7.26105
17280.0000   -7.32091
17320.0000   -7.54321
17360.0000   -6.80890
17400.0000   -7.57311
17440.0000   -6.20091
17480.0000   -7.52545
17520.0000   -6.36615
17560.0000   -7.02596
17600.0000   -7.39122
17640.0000   -7.53080
17680.0000   -7.30052
17720.0000   -6.47552
17760.0000   -6.56739
17800.0000   -6.53824
17840.0000   -7.43871
17880.0000   -6.35371
17920.0000   -7.11167
17960.0000   -7.00538
18000.0000   -7.10433
18040.0000   -7.67791
18080.0000   -7.12131
18120.0000   -7.44734
18160.0000   -7.00562
18200.0000   -6.08457
18240.0000   -5.30427
18280.0000   -6.31790
18320.0000   -6.78450
18360.0000   -6.79628
18400.0000   -6.65207
18440.0000   -6.47540
18480.0000   -6.04526
18520.0000   -6.70404
18560.0000   -6.49228
18600.0000   -5.43794
18640.0000   -6.94710
18680.0000   -5.86746
18720.0000   -6.13060
18760.0000   -6.42680
18800.0000   -5.71782
18840.0000   -6.17295
18880.0000   -6.14364
18920.0000   -5.97887
18960.0000   -6.42442
19000.0000   -6.69649
19040.0000   -6.22957
19080.0000   -5.93576
19120.0000   -5.99015
19160.0000   -6.75189
19200.0000   -8.01092
19240.0000   -6.08688
19280.0000   -6.07464
19320.0000   -5.75247
19360.0000   -6.80912
19400.0000   -6.71539
19440.0000   -6.55869
19480.0000   -6.82405
19520.0000   -6.16213
19560.0000   -6.15859
19600.0000   -6.43810
19640.0000   -5.86420
19680.0000   -5.42614
19720.0000   -4.42798
19760.0000   -4.19406
19800.0000   -3.97944
19840.0000   -6.60470
19880.0000   -4.70511
19920.0000   -5.05201
19960.0000   -4.60694
20000.0000   -5.57076
20040.0000   -4.92838
20080.0000   -6.13479
20120.0000   -5.71676
20160.0000   -5.54288
20200.0000   -5.50356
20240.0000   -5.10019
20280.0000   -6.23724
20320.0000   -4.54235
20360.0000   -5.02896
20400.0000   -4.94666
20440.0000   -5.21976
20480.0000   -5.74904
20520.0000   -5.52469
20560.0000   -6.18357
20600.0000   -6.25113
20640.0000   -6.40716
20680.0000   -6.26364
20720.0000   -5.85066
20760.0000   -6.28675
20800.0000   -5.56744
20840.0000   -6.96975
20880.0000   -5.86098
20920.0000   -6.95615
20960.0000   -6.08637
21000.0000   -5.88559
21040.0000   -5.06059
21080.0000   -5.65080
21120.0000   -5.10978
21160.0000   -6.00555
21200.0000   -5.75913
21240.0000   -5.71135
21280.0000   -4.98766
21320.0000   -4.91493
21360.0000   -7.15604
21400.0000   -6.56253
21440.0000   -5.81741
21480.0000   -6.27424
21520.0000   -5.46025
21560.0000   -5.69236
21600.0000   -4.91319
21640.0000   -5.39803
21680.0000   -5.61523
21720.0000   -5.89006
21760.0000   -5.67748
21800.0000   -6.10038
21840.0000   -5.83623
21880.0000   -5.97374
21920.0000   -6.90838
21960.0000   -6.05374
22000.0000   -6.11554
22040.0000   -6.27503
22080.0000   -6.86768
22120.0000   -5.24167
22160.0000   -4.77031
22200.0000   -4.96838
22240.0000   -4.97725
22280.0000   -5.48263
22320.0000   -4.60266
22360.0000   -5.30585
22400.0000   -4.80862
22440.0000   -5.47198
22480.0000   -5.22980
22520.0000   -5.74257
22560.0000   -6.11608
22600.0000   -6.49318
22640.0000   -6.06476
22680.0000   -7.05052
22720.0000   -6.77763
22760.0000   -7.24595
22800.0000   -6.41884
22840.0000   -5.87671
22880.0000   -5.80253
22920.0000   -6.95206
22960.0000   -5.15655
23000.0000   -5.75725
23040.0000   -5.57090
23080.0000   -5.86440
23120.0000   -6.24159
23160.0000   -6.72738
23200.0000   -6.30002
23240.0000   -6.85993
23280.0000   -7.37219
23320.0000   -5.94011
23360.0000   -6.28033
23400.0000   -6.68288
23440.0000   -6.07238
23480.0000   -5.86120
23520.0000   -5.26821
23560.0000   -5.42436
23600.0000   -6.02837
23640.0000   -5.59607
23680.0000   -6.94642
23720.0000   -6.60000
23760.0000   -5.32016
23800.0000   -6.63870
23840.0000   -6.30627
23880.0000   -6.04963
23920.0000   -6.45641
23960.0000   -6.32411
24000.0000   -6.28309
24040.0000   -5.53437
24080.0000   -6.09403
24120.0000   -6.29711
24160.0000   -5.91404
24200.0000   -5.90835
24240.0000   -6.21702
24280.0000   -6.21034
24320.0000   -5.76237
24360.0000   -6.49545
24400.0000   -6.66141
24440.0000   -6.62487
24480.0000   -5.79023
24520.0000   -5.52355
24560.0000   -6.19397
24600.0000   -5.88869
24640.0000   -6.24419
24680.0000   -5.37279
24720.0000   -6.14325
24760.0000   -5.53690
24800.0000   -7.01031
24840.0000   -6.01966
24880.0000   -5.97461
24920.0000   -5.41026
24960.0000   -5.70084
25000.0000   -5.84949
25040.0000   -7.02856
25080.0000   -6.36556
25120.0000   -6.29735
25160.0000   -6.29403
25200.0000   -6.78420
25240.0000   -6.98765
25280.0000   -6.15142
25320.0000   -6.01396
25360.0000   -6.64086
25400.0000   -6.58282
25440.0000   -7.10278
25480.0000   -6.77503
25520.0000   -7.02383
25560.0000   -6.56665
25600.0000   -6.64498
25640.0000   -6.98904
25680.0000   -6.65420
25720.0000   -6.14488
25760.0000   -5.77968
25800.0000   -6.34692
25840.0000   -6.19522
25880.0000   -6.82320
25920.0000   -5.76301
25960.0000   -7.10130
26000.0000   -6.50308
26040.0000   -6.68541
26080.0000   -6.74005
26120.0000   -7.60186
26160.0000   -6.95336
26200.0000   -7.04633
26240.0000   -6.78489
26280.0000   -7.06002
26320.0000   -6.94804
26360.0000   -7.13846
26400.0000   -6.68032
26440.0000   -6.48843
26480.0000   -6.95471
26520.0000   -6.49747
26560.0000   -7.56444
26600.0000   -6.83031
26640.0000   -7.10071
26680.0000   -6.37802
26720.0000   -6.63860
26760.0000   -7.45443
26800.0000   -7.02330
26840.0000   -8.21073
26880.0000   -7.81521
26920.0000   -6.27415
26960.0000   -6.89877
27000.0000   -7.22290
27040.0000   -7.33453
27080.0000   -6.56052
27120.0000   -5.82109
27160.0000   -6.30237
27200.0000   -6.60119
27240.0000   -6.11318
27280.0000   -6.45340
27320.0000   -6.31456
27360.0000   -6.95810
27400.0000   -6.29740
27440.0000   -6.90830
27480.0000   -5.77868
27520.0000   -6.38685
27560.0000   -6.70847
27600.0000   -6.12017
27640.0000   -6.59482
27680.0000   -5.81137
27720.0000   -6.50644
27760.0000   -5.67232
27800.0000   -4.79438
27840.0000   -5.36885
27880.0000   -6.46151
27920.0000   -6.51325
27960.0000   -5.81180
28000.0000   -5.61403
28040.0000   -5.97132
28080.0000   -5.97230
28120.0000   -6.10987
28160.0000   -6.55400
28200.0000   -6.07647
28240.0000   -6.03433
28280.0000   -5.87736
28320.0000   -6.16901
28360.0000   -6.15668
28400.0000   -7.61276
28440.0000   -7.21717
28480.0000   -6.30083
28520.0000   -5.78952
28560.0000   -6.06136
28600.0000   -6.04452
28640.0000   -5.79503
28680.0000   -5.35808
28720.0000   -5.30473
28760.0000   -6.00170
28800.0000   -6.18670
28840.0000   -6.03119
28880.0000   -5.87065
28920.0000   -5.64736
28960.0000   -5.03775
29000.0000   -6.01949
29040.0000   -6.02637
29080.0000   -4.85051
29120.0000   -5.55997
29160.0000   -5.33072
29200.0000   -5.52608
29240.0000   -5.20077
29280.0000   -5.98773
29320.0000   -5.30450
29360.0000   -6.06849
29400.0000   -4.47343
29440.0000   -4.57477
29480.0000   -4.76659
29520.0000   -5.66377
29560.0000   -5.33292
29600.0000   -4.29646
29640.0000   -4.15401
29680.0000   -4.50920
29720.0000   -5.59341
29760.0000   -5.07402
29800.0000   -6.08474
29840.0000   -5.13899
29880.0000   -5.89544
29920.0000   -6.36727
29960.0000   -4.44635
30000.0000   -4.48781
30040.0000   -4.33209
30080.0000   -3.75527
30120.0000   -3.88384
30160.0000   -2.85579
30200.0000   -3.76323
30240.0000   -4.77908
30280.0000   -2.92949
30320.0000   -3.85463
30360.0000   -3.84988
30400.0000   -3.81962
30440.0000   -3.83482
30480.0000   -3.48979
30520.0000   -4.36063
30560.0000   -3.92654
30600.0000   -3.84933
30640.0000   -4.99735
30680.0000   -5.09998
30720.0000   -3.84228
30760.0000   -5.33433
30800.0000   -4.84468
30840.0000   -3.95956
30880.0000   -3.83444
30920.0000   -3.69333
30960.0000   -3.87424
31000.0000   -4.56110
31040.0000   -4.94567
31080.0000   -4.92023
31120.0000   -4.96812
31160.0000   -4.79895
31200.0000   -4.57575
31240.0000   -3.54569
31280.0000   -5.36897
31320.0000   -4.55708
31360.0000   -4.50726
31400.0000   -4.07474
31440.0000   -5.01791
31480.0000   -6.22017
31520.0000   -5.23839
31560.0000   -4.53460
31600.0000   -3.40643
31640.0000   -3.45632
31680.0000   -3.36083
31720.0000   -4.26114
31760.0000   -5.38841
31800.0000   -4.70340
31840.0000   -5.43381
31880.0000   -4.86482
31920.0000   -4.71356
31960.0000   -5.16533
32000.0000   -6.02634
32040.0000   -6.00851
32080.0000   -6.39046
32120.0000   -5.24553
32160.0000   -5.23615
32200.0000   -4.76257
32240.0000   -6.02252
32280.0000   -4.97961
32320.0000   -4.53925
32360.0000   -5.21391
32400.0000   -4.51007
32440.0000   -4.70898
32480.0000   -4.71829
32520.0000   -5.12718
32560.0000   -5.73980
32600.0000   -5.00427
32640.0000   -5.88252
32680.0000   -4.56547
32720.0000   -4.52951
32760.0000   -5.33218
32800.0000   -4.22813
32840.0000   -5.54110
32880.0000   -4.90023
32920.0000   -4.94262
32960.0000   -4.41226
33000.0000   -5.63023
33040.0000   -5.36756
33080.0000   -5.66253
33120.0000   -6.07696
33160.0000   -4.84661
33200.0000   -4.35745
33240.0000   -5.19015
33280.0000   -5.21638
33320.0000   -5.65154
33360.0000   -4.70914
33400.0000   -5.05746
33440.0000   -4.73975
33480.0000   -5.69874
33520.0000   -5.96433
33560.0000   -5.66974
33600.0000   -4.94458
33640.0000   -5.15283
33680.0000   -4.61174
33720.0000   -5.29734
33760.0000   -5.05461
33800.0000   -4.92418
33840.0000   -5.36194
33880.0000   -4.84579
33920.0000   -6.36435
33960.0000   -6.74409
34000.0000   -5.43114
34040.0000   -5.89001
34080.0000   -4.05657
34120.0000   -4.63498
34160.0000   -4.79360
34200.0000   -4.14957
34240.0000   -4.09172
34280.0000   -5.04200
34320.0000   -4.45448
34360.0000   -5.48751
34400.0000   -4.37869
34440.0000   -4.52454
34480.0000   -5.40555
34520.0000   -4.36113
34560.0000   -4.09311
34600.0000   -4.45916
34640.0000   -4.30716
34680.0000   -4.13379
34720.0000   -3.90142
34760.0000   -4.37544
34800.0000   -3.47641
34840.0000   -3.63283
34880.0000   -4.37195
34920.0000   -3.57512
34960.0000   -3.80581
35000.0000   -3.88599
35040.0000   -3.97312
35080.0000   -5.16284
35120.0000   -5.21433
35160.0000   -4.35710
35200.0000   -3.76037
35240.0000   -4.08866
35280.0000   -4.11411
35320.0000   -3.81375
35360.0000   -4.35406
35400.0000   -3.80575
35440.0000   -4.68762
35480.0000   -4.13415
35520.0000   -4.18072
35560.0000   -4.62572
35600.0000   -4.17977
35640.0000   -3.92944
35680.0000   -4.51705
35720.0000   -4.05872
35760.0000   -4.56131
35800.0000   -3.13964
35840.0000   -4.23386
35880.0000   -5.28461
35920.0000   -4.43127
35960.0000   -3.66010
36000.0000   -4.11269
36040.0000   -3.91550
36080.0000   -4.24660
36120.0000   -3.89317
36160.0000   -3.22631
36200.0000   -4.21628
36240.0000   -4.46369
36280.0000   -4.52147
36320.0000   -3.92052
36360.0000   -3.39168
36400.0000   -3.70263
36440.0000   -2.83976
36480.0000   -4.70377
36520.0000   -3.61318
36560.0000   -3.57620
36600.0000   -3.22662
36640.0000   -4.36205
36680.0000   -4.23373
36720.0000   -5.01606
36760.0000   -4.95689
36800.0000   -4.64769
36840.0000   -3.57204
36880.0000   -4.42158
36920.0000   -4.22229
36960.0000   -3.83917
37000.0000   -3.77711
37040.0000   -3.78970
37080.0000   -4.10367
37120.0000   -3.43871
37160.0000   -4.56466
37200.0000   -4.18386
37240.0000   -4.77196
37280.0000   -5.35909
37320.0000   -5.01886
37360.0000   -4.53792
37400.0000   -5.19823
37440.0000   -4.84746
37480.0000   -4.53390
37520.0000   -4.16704
37560.0000   -4.61529
37600.0000   -3.49874
37640.0000   -3.84206
37680.0000   -4.00557
37720.0000   -4.56663
37760.0000   -4.56812
37800.0000   -4.25171
37840.0000   -3.43475
37880.0000   -3.88329
37920.0000   -4.17393
37960.0000   -5.05625
38000.0000   -3.29081
38040.0000   -4.10449
38080.0000   -3.54080
38120.0000   -4.41446
38160.0000   -4.51607
38200.0000   -4.06272
38240.0000   -3.81434
38280.0000   -3.52221
38320.0000   -3.85146
38360.0000   -3.55772
38400.0000   -4.24807
38440.0000   -3.88738
38480.0000   -3.68259
38520.0000   -3.54370
38560.0000   -3.59660
38600.0000   -3.82369
38640.0000   -3.73611
38680.0000   -4.00107
38720.0000   -3.32968
38760.0000   -3.87919
38800.0000   -3.77127
38840.0000   -3.35467
38880.0000   -2.84880
38920.0000   -3.44699
38960.0000   -3.24667
39000.0000   -3.92516
39040.0000   -3.78893
39080.0000   -3.29301
39120.0000   -3.93378
39160.0000   -4.30757
39200.0000   -4.53962
39240.0000   -3.99461
39280.0000   -4.13316
39320.0000   -3.60517
39360.0000   -3.46157
39400.0000   -3.90012
39440.0000   -3.53999
39480.0000   -4.37148
39520.0000   -4.35567
39560.0000   -3.87543
39600.0000   -4.49244
39640.0000   -4.21326
39680.0000   -4.55029
39720.0000   -3.86485
39760.0000   -4.76678
39800.0000   -4.42964
39840.0000   -4.61307
39880.0000   -3.82387
39920.0000   -4.48265
39960.0000   -5.28170
40000.0000   -5.63649
40040.0000   -4.13860
40080.0000   -4.27740
40120.0000   -4.52212
40160.0000   -5.97778
40200.0000   -4.77694
40240.0000   -4.48488
40280.0000   -4.57236
40320.0000   -3.88941
40360.0000   -4.01471
40400.0000   -3.28933
40440.0000   -4.34670
40480.0000   -3.90684
40520.0000   -3.73195
40560.0000   -3.82767
40600.0000   -3.07021
40640.0000   -2.54891
40680.0000   -3.39005
40720.0000   -5.28351
40760.0000   -4.05866
40800.0000   -4.22237
40840.0000   -4.07505
40880.0000   -4.27239
40920.0000   -3.90071
40960.0000   -3.58566
41000.0000   -4.07741
41040.0000   -3.36789
41080.0000   -3.88262
41120.0000   -3.64460
41160.0000   -3.37672
41200.0000   -3.06885
41240.0000   -3.71179
41280.0000   -3.30885
41320.0000   -3.45465
41360.0000   -3.39781
41400.0000   -4.54371
41440.0000   -4.12529
41480.0000   -4.33381
41520.0000   -3.44130
41560.0000   -3.00040
41600.0000   -3.82832
41640.0000   -3.73719
41680.0000   -3.08610
41720.0000   -3.37045
41760.0000   -4.35758
41800.0000   -4.03689
41840.0000   -4.05115
41880.0000   -3.97955
41920.0000   -3.71397
41960.0000   -4.21800
42000.0000   -3.72986
42040.0000   -3.71992
42080.0000   -3.83192
42120.0000   -3.96495
42160.0000   -4.20950
42200.0000   -3.67924
42240.0000   -4.31825
42280.0000   -4.93611
42320.0000   -4.17758
42360.0000   -4.21244
42400.0000   -5.45492
42440.0000   -4.55717
42480.0000   -3.63105
42520.0000   -3.89195
42560.0000   -3.97437
42600.0000   -3.05958
42640.0000   -2.16843
42680.0000   -3.55375
42720.0000   -3.67228
42760.0000   -3.38530
42800.0000   -4.45989
42840.0000   -3.16958
42880.0000   -4.35875
42920.0000   -5.27765
42960.0000   -4.33951
43000.0000   -4.04587
43040.0000   -4.08637
43080.0000   -5.05595
43120.0000   -3.32916
43160.0000   -3.41808
43200.0000   -4.21991
43240.0000   -3.99529
43280.0000   -4.13529
43320.0000   -4.10572
43360.0000   -4.48032
43400.0000   -4.86342
43440.0000   -4.13283
43480.0000   -4.49300
43520.0000   -3.82431
43560.0000   -3.96953
43600.0000   -4.49460
43640.0000   -4.57196
43680.0000   -3.75926
43720.0000   -4.26289
43760.0000   -3.17993
43800.0000   -3.91230
43840.0000   -2.99444
43880.0000   -3.64931
43920.0000   -3.36727
43960.0000   -4.65512
44000.0000   -3.15953
44040.0000   -3.90761
44080.0000   -3.66112
44120.0000   -4.35262
44160.0000   -2.93368
44200.0000   -2.45323
44240.0000   -2.43352
44280.0000   -1.68706
44320.0000   -2.75581
44360.0000   -2.52800
44400.0000   -3.07079
44440.0000   -3.27880
44480.0000   -3.65615
44520.0000   -3.69080
44560.0000   -3.81308
44600.0000   -3.43191
44640.0000   -3.35656
44680.0000   -3.08263
44720.0000   -3.14795
44760.0000   -3.14138
44800.0000   -3.49208
44840.0000   -2.87553
44880.0000   -3.96974
44920.0000   -3.91147
44960.0000   -4.01939
45000.0000   -3.90039
45040.0000   -3.49608
45080.0000   -4.15948
45120.0000   -4.12172
45160.0000   -3.62888
45200.0000   -3.08049
45240.0000   -2.75311
45280.0000   -3.53050
45320.0000   -3.49520
45360.0000   -3.91171
45400.0000   -4.73860
45440.0000   -4.24561
45480.0000   -3.43234
45520.0000   -4.68364
45560.0000   -4.53978
45600.0000   -3.75000
45640.0000   -3.51579
45680.0000   -2.69554
45720.0000   -2.56734
45760.0000   -2.64650
45800.0000   -3.43829
45840.0000   -3.39673
45880.0000   -3.61071
45920.0000   -3.80466
45960.0000   -3.69305
46000.0000   -2.83547
46040.0000   -3.54191
46080.0000   -2.02256
46120.0000   -2.19013
46160.0000   -1.02655
46200.0000   -2.42162
46240.0000   -2.60552
46280.0000   -2.68763
46320.0000   -2.82291
46360.0000   -2.77255
46400.0000   -3.13055
46440.0000   -2.32589
46480.0000   -2.12075
46520.0000   -2.01449
46560.0000   -3.57247
46600.0000   -2.12612
46640.0000   -2.17902
46680.0000   -2.52649
46720.0000   -1.59786
46760.0000   -2.85247
46800.0000   -2.16150
46840.0000   -2.75396
46880.0000   -1.70908
46920.0000   -3.65009
46960.0000   -2.99102
47000.0000   -3.76147
47040.0000   -3.68563
47080.0000   -3.81185
47120.0000   -4.75911
47160.0000   -3.93095
47200.0000   -4.05828
47240.0000   -4.11863
47280.0000   -3.68529
47320.0000   -3.31563
47360.0000   -3.50054
47400.0000   -3.22010
47440.0000   -2.81795
47480.0000   -3.00038
47520.0000   -2.62318
47560.0000   -2.96849
47600.0000   -1.26643
47640.0000   -2.75532
47680.0000   -2.45950
47720.0000   -1.79396
47760.0000   -2.73078
47800.0000   -2.44514
47840.0000   -3.21141
47880.0000   -2.76565
47920.0000   -3.26556
47960.0000   -3.48104
48000.0000   -3.71387
48040.0000   -3.45229
48080.0000   -2.31110
48120.0000   -2.08704
48160.0000   -2.44457
48200.0000   -2.80220
48240.0000   -2.66110
48280.0000   -3.12572
48320.0000   -2.32455
48360.0000   -3.47264
48400.0000   -2.67005
48440.0000   -3.37854
48480.0000   -2.66890
48520.0000   -2.85538
48560.0000   -1.97636
48600.0000   -2.08846
48640.0000   -2.26376
48680.0000   -1.09297
48720.0000   -1.24850
48760.0000   -2.69517
48800.0000   -1.32368
48840.0000   -3.48789
48880.0000   -2.66757
48920.0000   -4.03768
48960.0000   -3.12301
49000.0000   -4.09760
49040.0000   -3.15204
49080.0000   -3.28918
49120.0000   -2.50893
49160.0000   -1.80473
49200.0000   -1.96967
49240.0000   -1.64913
49280.0000   -2.02066
49320.0000   -1.56430
49360.0000   -2.60788
49400.0000   -2.48982
49440.0000   -1.98066
49480.0000   -1.43117
49520.0000   -1.68256
49560.0000   -0.77685
49600.0000   -0.88364
49640.0000   -0.63620
49680.0000   -1.50985
49720.0000   -1.78405
49760.0000   -0.02155
49800.0000   -0.06043
49840.0000   -1.43347
49880.0000   -1.79674
49920.0000   -1.58312
49960.0000   -1.18703
50000.0000   -1.68924
50040.0000   -2.39023
50080.0000   -0.97668
50120.0000   -1.40274
50160.0000   -1.04246
50200.0000   -1.57944
50240.0000   -1.50785
50280.0000   -1.56393
50320.0000   -1.72534
50360.0000   -1.55715
50400.0000   -2.45640
50440.0000   -1.84855
50480.0000   -2.25076
50520.0000   -2.03934
50560.0000   -1.20013
50600.0000   -0.86952
50640.0000   -0.63785
50680.0000   -1.03861
50720.0000   -1.00690
50760.0000    0.04934
50800.0000   -0.10731
50840.0000    0.36980
50880.0000    0.24992
50920.0000    1.10548
50960.0000    1.38297
51000.0000    1.19249
51040.0000    1.12191
51080.0000    1.37258
51120.0000    0.69286
51160.0000   -0.01809
51200.0000   -0.06645
51240.0000    0.81397
51280.0000   -0.09472
51320.0000    0.67030
51360.0000    1.05101
51400.0000    1.31239
51440.0000    0.52939
51480.0000    0.92989
51520.0000    0.14639
51560.0000    0.25900
51600.0000    1.67009
51640.0000    1.16799
51680.0000    1.99537
51720.0000    1.41507
51760.0000    1.39991
51800.0000    1.84984
51840.0000    1.47008
51880.0000    2.51445
51920.0000    1.55744
51960.0000    1.67860
52000.0000    2.24658
52040.0000    1.04639
52080.0000    1.07538
52120.0000    1.22338
52160.0000    1.46045
52200.0000    1.62254
52240.0000    0.69281
52280.0000    0.86778
52320.0000    1.77457
52360.0000    2.43230
52400.0000    2.31812
52440.0000    1.65810
52480.0000    1.33635
52520.0000    1.57598
52560.0000    1.75054
52600.0000    1.72759
52640.0000    1.69793
52680.0000    1.58566
52720.0000    1.51701
52760.0000    1.79290
52800.0000    2.73475
52840.0000    2.57137
52880.0000    2.33528
52920.0000    2.70104
52960.0000    2.05796
53000.0000    1.95580
53040.0000    3.24881
53080.0000    3.02284
53120.0000    2.96482
53160.0000    2.67369
53200.0000    2.05796
53240.0000    2.18845
53280.0000    3.40984
53320.0000    2.89896
53360.0000    3.13305
53400.0000    1.73397
53440.0000    2.22144
53480.0000    3.27807
53520.0000    2.28649
53560.0000    2.75840
53600.0000    2.43787
53640.0000    1.91963
53680.0000    1.47683
53720.0000    1.80660
53760.0000    2.08432
53800.0000    1.81421
53840.0000    2.45594
53880.0000    2.45870
53920.0000    1.38182
53960.0000    1.58826
54000.0000    2.25001
54040.0000    1.65492
54080.0000    2.19892
54120.0000    1.57663
54160.0000    0.50267
54200.0000    1.57533
54240.0000    1.14506
54280.0000    1.01826
54320.0000    1.28795
54360.0000    0.88983
54400.0000    1.31811
54440.0000    0.02594
54480.0000    0.85666
54520.0000    1.00253
54560.0000    0.87638
54600.0000    0.71858
54640.0000    0.76163
54680.0000    0.42255
54720.0000    0.83793
54760.0000    0.29785
54800.0000    0.82271
54840.0000   -0.11619
54880.0000    0.66948
54920.0000    1.42790
54960.0000    0.07083
55000.0000    1.64238
55040.0000    1.41801
55080.0000    1.97758
55120.0000    1.66495
55160.0000    1.31757
55200.0000    2.09102
55240.0000    3.05905
55280.0000    2.48149
55320.0000    2.04686
55360.0000    3.06837
55400.0000    2.29863
55440.0000    2.25459
55480.0000    3.35671
55520.0000    0.97286
55560.0000    1.54199
55600.0000    1.57913
55640.0000    1.40825
55680.0000    2.46128
55720.0000    2.91652
55760.0000    2.40848
55800.0000    2.12325
55840.0000    1.98854
55880.0000    2.18877
55920.0000    2.16109
55960.0000    2.10972
56000.0000    2.54893
56040.0000    2.63481
56080.0000    2.89835
56120.0000    2.72573
56160.0000    2.57780
56200.0000    1.95140
56240.0000    3.46157
56280.0000    2.67165
56320.0000    2.45979
56360.0000    1.18832
56400.0000    2.47098
56440.0000    1.47459
56480.0000    1.32330
56520.0000    1.12104
56560.0000    1.30271
56600.0000    2.09666
56640.0000    3.08212
56680.0000    1.98878
56720.0000    2.05838
56760.0000    1.93791
56800.0000    1.81661
56840.0000    1.84092
56880.0000    2.07745
56920.0000    1.91597
56960.0000    2.83785
57000.0000    2.76649
57040.0000    2.09780
57080.0000    1.90832
57120.0000    1.82825
57160.0000    2.33788
57200.0000    1.12799
57240.0000    1.49339
57280.0000    1.01642
57320.0000    1.25335
57360.0000    2.14575
57400.0000    1.87576
57440.0000    2.13603
57480.0000    1.96884
57520.0000    1.14246
57560.0000    1.37992
57600.0000    1.68913
57640.0000    1.72758
57680.0000    1.16809
57720.0000    0.96989
57760.0000    1.31841
57800.0000    0.61837
57840.0000    0.81268
57880.0000    1.62966
57920.0000    1.03880
57960.0000    1.87264
58000.0000    2.50695
58040.0000    2.76255
58080.0000    3.36210
58120.0000    2.95212
58160.0000    4.21355
58200.0000    4.41215
58240.0000    4.09660
58280.0000    1.87943
58320.0000    3.33069
58360.0000    1.09492
58400.0000    0.83630
58440.0000    1.17096
58480.0000    1.74405
58520.0000    1.26009
58560.0000    1.88169
58600.0000    2.30291
58640.0000    1.76649
58680.0000    2.42534
58720.0000    1.64591
58760.0000    2.38615
58800.0000    2.00445
58840.0000    1.59639
58880.0000    1.21157
58920.0000    1.87216
58960.0000    2.12209
59000.0000    2.87714
59040.0000    2.53632
59080.0000    3.66932
59120.0000    3.84683
59160.0000    2.85403
59200.0000    2.34633
59240.0000    2.41027
59280.0000    1.31562
59320.0000    1.54193
59360.0000    2.21633
59400.0000    1.81887
59440.0000    1.85646
59480.0000    1.25976
59520.0000    1.63384
59560.0000    1.31417
59600.0000    1.56895
59640.0000    1.74929
59680.0000    2.44728
59720.0000    2.00922
59760.0000    2.63005
59800.0000    2.46955
59840.0000    2.48416
59880.0000    2.20305
59920.0000    2.02985
59960.0000    1.96584
60000.0000    2.24035
60040.0000    2.97624
60080.0000    1.46396
60120.0000    1.48984
60160.0000    2.22789
60200.0000    2.11179
60240.0000    3.08088
60280.0000    2.93894
60320.0000    1.94619
60360.0000    2.41786
60400.0000    1.59424
60440.0000    2.63411
60480.0000    2.78505
60520.0000    3.17652
60560.0000    2.39220
60600.0000    2.08287
60640.0000    1.47309
60680.0000    2.44864
60720.0000    2.60764
60760.0000    2.01674
60800.0000    1.41703
60840.0000    2.16738
60880.0000    2.33835
60920.0000    2.81985
60960.0000    1.79102
61000.0000    2.24465
61040.0000    2.05900
61080.0000    1.92188
61120.0000    2.13732
61160.0000    2.61597
61200.0000    1.88854
61240.0000    2.87949
61280.0000    2.54446
61320.0000    1.74499
61360.0000    1.97954
61400.0000    2.40797
61440.0000    2.61137
61480.0000    2.83465
61520.0000    1.01609
61560.0000    2.53234
61600.0000    1.51992
61640.0000    3.42436
61680.0000    3.11200
61720.0000    2.96567
61760.0000    2.76492
61800.0000    2.35571
61840.0000    1.87046
61880.0000    1.41642
61920.0000    1.83985
61960.0000    1.93705
62000.0000    1.76563
62040.0000    2.32568
62080.0000    1.74115
62120.0000    2.66151
62160.0000    2.05968
62200.0000    3.20825
62240.0000    2.87824
62280.0000    3.00585
62320.0000    3.61974
62360.0000    3.46580
62400.0000    3.80612
62440.0000    2.80818
62480.0000    3.38184
62520.0000    3.02779
62560.0000    2.51843
62600.0000    2.78362
62640.0000    2.42342
62680.0000    2.23589
62720.0000    2.48742
62760.0000    1.38350
62800.0000    2.22573
62840.0000    1.83412
62880.0000    2.13441
62920.0000    2.69652
62960.0000    2.59069
63000.0000    2.63160
63040.0000    2.73802
63080.0000    3.01232
63120.0000    2.65317
63160.0000    2.04146
63200.0000    2.48734
63240.0000    1.92579
63280.0000    1.58059
63320.0000    1.37370
63360.0000    0.81549
63400.0000    0.98971
63440.0000    1.32123
63480.0000    1.47110
63520.0000    1.93877
63560.0000    1.85650
63600.0000    1.58544
63640.0000    0.95547
63680.0000    1.54309
63720.0000    1.88900
63760.0000    3.13836
63800.0000    2.69941
63840.0000    2.84553
63880.0000    2.10282
63920.0000    2.50277
63960.0000    2.10368
64000.0000    2.12690
64040.0000    1.59659
64080.0000    2.19494
64120.0000    2.14636
64160.0000    2.29612
64200.0000    2.23940
64240.0000    3.20748
64280.0000    1.99348
64320.0000    2.34438
64360.0000    1.76447
64400.0000    1.01183
64440.0000    2.54844
64480.0000    2.24438
64520.0000    1.69266
64560.0000    1.48835
64600.0000    1.88544
64640.0000    1.93138
64680.0000    2.43275
64720.0000    2.59459
64760.0000    1.99166
64800.0000    2.44313
64840.0000    2.05887
64880.0000    2.27402
64920.0000    2.80039
64960.0000    1.83999
65000.0000    1.89168
65040.0000    3.03504
65080.0000    2.37484
65120.0000    3.11571
65160.0000    3.41616
65200.0000    2.50088
65240.0000    2.16671
65280.0000    3.35388
65320.0000    2.68859
65360.0000    3.01868
65400.0000    3.15839
65440.0000    3.69865
65480.0000    3.44235
65520.0000    3.17571
65560.0000    2.68447
65600.0000    1.36158
65640.0000    2.24757
65680.0000    1.31919
65720.0000    2.02057
65760.0000    1.18050
65800.0000    2.59785
65840.0000    2.27352
65880.0000    2.53629
65920.0000    1.73340
65960.0000    2.03648
66000.0000    2.23453
66040.0000    1.35057
66080.0000    2.14211
66120.0000    2.07536
66160.0000    1.01756
66200.0000    1.60218
66240.0000    1.63703
66280.0000    1.92697
66320.0000    2.40645
66360.0000    3.00770
66400.0000    3.08163
66440.0000    2.41886
66480.0000    1.82508
66520.0000    1.61706
66560.0000    1.93087
66600.0000    1.34624
66640.0000    0.99670
66680.0000    0.94595
66720.0000    2.49436
66760.0000    1.65651
66800.0000    1.61104
66840.0000    2.68105
66880.0000    1.93673
66920.0000    2.07521
66960.0000    2.46253
67000.0000    1.45162
67040.0000    1.17455
67080.0000    1.50707
67120.0000    1.47718
67160.0000    1.06385
67200.0000    1.59617
67240.0000    1.39591
67280.0000    1.56099
67320.0000    1.46261
67360.0000    1.13848
67400.0000    1.30111
67440.0000    2.18787
67480.0000    1.77199
67520.0000    1.32701
67560.0000    0.64469
67600.0000    0.47997
67640.0000    1.16072
67680.0000    1.35340
67720.0000    1.55081
67760.0000    0.81061
67800.0000    1.24368
67840.0000    1.64693
67880.0000    2.22886
67920.0000    1.11819
67960.0000    0.32612
68000.0000    1.35891
68040.0000    1.17552
68080.0000    0.60256
68120.0000    0.83877
68160.0000    0.35419
68200.0000    0.63540
68240.0000    1.08801
68280.0000   -0.30461
68320.0000   -0.27286
68360.0000    1.40205
68400.0000    1.19017
68440.0000    0.07866
68480.0000    0.90043
68520.0000    0.04786
68560.0000    1.35032
68600.0000    0.78771
68640.0000    0.22707
68680.0000    0.00151
68720.0000   -0.69821
68760.0000    1.20070
68800.0000   -1.25262
68840.0000   -0.08202
68880.0000   -0.24662
68920.0000    0.13003
68960.0000    0.46908
69000.0000    0.16349
69040.0000    0.99690
69080.0000    0.84150
69120.0000    0.09978
69160.0000    0.99648
69200.0000    0.79653
69240.0000    2.00276
69280.0000    0.99134
69320.0000    0.80763
69360.0000    1.92151
69400.0000    1.33561
69440.0000    0.67263
69480.0000    0.07170
69520.0000    0.14557
69560.0000    1.46682
69600.0000    1.39320
69640.0000    0.45259
69680.0000    1.13358
69720.0000    2.26660
69760.0000    1.83331
69800.0000    1.63328
69840.0000    0.98818
69880.0000    0.22199
69920.0000    0.00670
69960.0000    0.50117
70000.0000    0.89077
70040.0000    0.04682
70080.0000   -0.08237
70120.0000    0.04508
70160.0000    0.07692
70200.0000    1.07390
70240.0000   -0.01548
70280.0000    0.08374
70320.0000   -0.01895
70360.0000    0.25598
70400.0000    0.41574
70440.0000    0.51111
70480.0000    0.43477
70520.0000    1.17493
70560.0000    0.75033
70600.0000    0.81768
70640.0000    1.07372
70680.0000    0.73052
70720.0000    1.18599
70760.0000    0.04098
70800.0000   -0.71420
70840.0000   -0.24374
70880.0000    1.56904
70920.0000    2.09175
70960.0000    0.70383
71000.0000    1.55743
71040.0000    1.18766
71080.0000    1.45441
71120.0000    1.67739
71160.0000    2.17911
71200.0000    2.65850
71240.0000    2.29220
71280.0000    1.22183
71320.0000    2.22493
71360.0000    1.65050
71400.0000    1.47689
71440.0000    2.99824
71480.0000    1.62704
71520.0000    0.41330
71560.0000    1.18361
71600.0000    1.72951
71640.0000    1.45849
71680.0000    0.93157
71720.0000    2.62205
71760.0000    2.77195
71800.0000    2.61304
71840.0000    1.71155
71880.0000    2.80810
71920.0000    1.28566
71960.0000    1.82042
72000.0000    1.95266
72040.0000    2.08624
72080.0000    1.96495
72120.0000    1.49996
72160.0000    0.94535
72200.0000    2.03982
72240.0000    1.41861
72280.0000    1.59566
72320.0000    2.45644
72360.0000    3.14811
72400.0000    2.89076
72440.0000    2.22764
72480.0000    2.55621
72520.0000    1.81075
72560.0000    1.47842
72600.0000    1.53158
72640.0000    1.11823
72680.0000    1.03194
72720.0000    0.30263
72760.0000    0.98471
72800.0000    1.64430
72840.0000    1.44731
72880.0000    0.77984
72920.0000    0.90065
72960.0000    0.69523
73000.0000    0.73950
73040.0000    0.43557
73080.0000    0.47433
73120.0000    0.55972
73160.0000    0.78165
73200.0000    0.98236
73240.0000    1.44163
73280.0000    2.12501
73320.0000    1.47931
73360.0000    1.95423
73400.0000    0.15573
73440.0000    0.96242
73480.0000    0.27392
73520.0000    0.70246
73560.0000    0.14249
73600.0000   -0.10607
73640.0000    0.36434
73680.0000    0.16617
73720.0000    0.78628
73760.0000   -0.27937
73800.0000   -0.04818
73840.0000    0.00705
73880.0000   -0.16978
73920.0000   -0.82050
73960.0000   -0.41207
74000.0000   -0.44531
74040.0000   -1.24507
74080.0000   -1.44551
74120.0000    0.20472
74160.0000   -0.11659
74200.0000   -1.06808
74240.0000    0.10361
74280.0000   -0.82759
74320.0000   -0.75029
74360.0000    0.38824
74400.0000    0.38472
74440.0000    0.27334
74480.0000    0.43491
74520.0000    1.22239
74560.0000   -0.31585
74600.0000    1.19833
74640.0000    1.19549
74680.0000    0.59356
74720.0000    0.56274
74760.0000    0.92678
74800.0000   -0.23079
74840.0000    0.76638
74880.0000   -0.07244
74920.0000    0.82074
74960.0000    0.02909
75000.0000    0.64647
75040.0000    1.38639
75080.0000    1.60205
75120.0000    2.12789
75160.0000    1.30580
75200.0000    1.05855
75240.0000    0.62222
75280.0000    0.78703
75320.0000    1.60567
75360.0000    1.37740
75400.0000    0.86276
75440.0000    1.98553
75480.0000    1.37493
75520.0000    1.06918
75560.0000    1.12242
75600.0000    1.59614
75640.0000    2.18134
75680.0000    1.12345
75720.0000    1.98780
75760.0000    1.90955
75800.0000    2.31124
75840.0000    2.73299
75880.0000    2.04874
75920.0000    2.18000
75960.0000    1.60707
76000.0000    2.00416
76040.0000    1.70853
76080.0000    0.64208
76120.0000    1.86640
76160.0000    1.50269
76200.0000    0.54758
76240.0000    1.59444
76280.0000    0.18699
76320.0000   -0.14218
76360.0000    0.65058
76400.0000    0.89782
76440.0000    1.53293
76480.0000    1.70197
76520.0000    0.99116
76560.0000    2.04186
76600.0000    1.00763
76640.0000    0.87445
76680.0000    0.90644
76720.0000    1.14758
76760.0000    0.96595
76800.0000    1.72474
76840.0000    0.86058
76880.0000    0.45975
76920.0000    1.68556
76960.0000    1.39158
77000.0000    0.96626
77040.0000    1.55586
77080.0000    0.64346
77120.0000    1.44980
77160.0000    0.05665
77200.0000    0.35323
77240.0000    0.36224
77280.0000   -0.30461
77320.0000    0.11461
77360.0000    0.45912
77400.0000   -0.55632
77440.0000   -0.03821
77480.0000    0.97042
77520.0000   -0.29390
77560.0000    0.76454
77600.0000    1.31786
77640.0000   -0.19988
77680.0000    0.53235
77720.0000    0.71112
77760.0000    1.11567
77800.0000    0.55348
77840.0000    0.48496
77880.0000    0.79572
77920.0000    1.38641
77960.0000    1.70567
78000.0000    1.58681
78040.0000    1.46208
78080.0000    1.43136
78120.0000    1.96819
78160.0000    1.89925
78200.0000    1.22281
78240.0000    1.10896
78280.0000   -0.10569
78320.0000   -0.30256
78360.0000    1.64397
78400.0000    1.74430
78440.0000    1.46225
78480.0000    1.11007
78520.0000    0.64521
78560.0000   -0.38729
78600.0000    0.14401
78640.0000    1.00133
78680.0000    0.20951
78720.0000    0.33067
78760.0000    0.57494
78800.0000    2.10700
78840.0000    0.68042
78880.0000    1.75901
78920.0000    2.19395
78960.0000    1.70602
79000.0000    2.68836
79040.0000    1.49043
79080.0000    0.68597
79120.0000    0.10555
79160.0000    0.11360
79200.0000    1.44040
79240.0000    1.50618
79280.0000    0.04459
79320.0000   -0.01366
79360.0000   -0.57167
79400.0000    0.24081
79440.0000    1.18086
79480.0000    0.55717
79520.0000    0.55735
79560.0000    1.48313
79600.0000    1.81997
79640.0000    0.59526
79680.0000    0.90185
79720.0000    0.77517
79760.0000    0.79045
79800.0000    0.35252
79840.0000    1.41627
79880.0000    1.44923
79920.0000    0.14853
79960.0000    1.50763
80000.0000    2.19905
80040.0000    1.70636
80080.0000    2.13037
80120.0000    1.05109
80160.0000    2.10267
80200.0000    1.92860
80240.0000    2.19900
80280.0000    1.71196
80320.0000    1.53081
80360.0000    1.37597
80400.0000    1.32791
80440.0000    1.79680
80480.0000    1.81220
80520.0000    1.56355
80560.0000    1.46404
80600.0000    1.17977
80640.0000    0.45967
80680.0000    0.53027
80720.0000   -0.49514
80760.0000    0.48426
80800.0000    0.38970
80840.0000    0.27802
80880.0000   -0.01708
80920.0000    0.34815
80960.0000    0.23059
81000.0000    0.30579
81040.0000    0.56711
81080.0000    0.52616
81120.0000    1.82124
81160.0000    1.53426
81200.0000    0.89290
81240.0000    0.66314
81280.0000    1.17967
81320.0000    1.04173
81360.0000    1.21885
81400.0000    1.84254
81440.0000    0.40282
81480.0000    0.64216
81520.0000    1.97590
81560.0000    1.01626
81600.0000    0.07083
81640.0000   -0.03208
81680.0000    0.48462
81720.0000    0.48595
81760.0000    0.70198
81800.0000    0.34170
81840.0000    1.44650
81880.0000    1.08339
81920.0000    1.10700
81960.0000    2.12351
82000.0000    1.95662
82040.0000    0.53266
82080.0000   -0.34719
82120.0000   -0.35626
82160.0000    0.79495
82200.0000    0.53486
82240.0000    0.65887
82280.0000   -0.05925
82320.0000    0.43991
82360.0000    0.74921
82400.0000    1.27641
82440.0000    0.34732
82480.0000    0.38373
82520.0000    0.27656
82560.0000    0.23177
82600.0000   -0.58586
82640.0000    1.07795
82680.0000    0.68086
82720.0000    0.86414
82760.0000    1.14219
82800.0000    1.39468
82840.0000    2.27674
82880.0000    1.23414
82920.0000    1.04287
82960.0000    2.06301
83000.0000    0.58630
83040.0000    1.03904
83080.0000    1.34221
83120.0000    1.23095
83160.0000   -0.05756
83200.0000    0.55806
83240.0000    0.21281
83280.0000    0.44600
83320.0000    1.10569
83360.0000    1.01985
83400.0000    1.49763
83440.0000    0.91918
83480.0000    1.50618
83520.0000    0.88125
83560.0000    1.63960
83600.0000    0.39695
83640.0000    0.90897
83680.0000    0.89391
83720.0000    1.43329
83760.0000   -0.57281
83800.0000    2.23521
83840.0000    1.01893
83880.0000    0.63449
83920.0000    1.05176
83960.0000    1.96511
84000.0000    1.55277
84040.0000    1.47236
84080.0000    1.02080
84120.0000    1.88441
84160.0000    1.36734
84200.0000    2.30297
84240.0000    2.47939
84280.0000    1.61268
84320.0000    2.01085
84360.0000    1.92169
84400.0000    1.45174
84440.0000    2.35297
84480.0000    2.40658
84520.0000    3.04160
84560.0000    2.43013
84600.0000    1.02464
84640.0000    1.02681
84680.0000    1.40248
84720.0000    1.73802
84760.0000    2.19461
84800.0000    2.60770
84840.0000    1.92614
84880.0000    1.13223
84920.0000    0.57081
84960.0000    1.16131
85000.0000    1.50401
85040.0000    1.33552
85080.0000    2.42736
85120.0000    2.63784
85160.0000    2.04714
85200.0000    2.08119
85240.0000    2.54595
85280.0000    2.72496
85320.0000    2.51628
85360.0000    3.27664
85400.0000    3.45801
85440.0000    1.98077
85480.0000    1.92417
85520.0000    2.08140
85560.0000    1.48193
85600.0000    3.45177
85640.0000    3.07980
85680.0000    3.11588
85720.0000    3.10866
85760.0000    3.27773
85800.0000    3.39037
85840.0000    2.00658
85880.0000    2.50515
85920.0000    2.35897
85960.0000    3.28703
86000.0000    2.41545
86040.0000    2.65062
86080.0000    2.25479
86120.0000    3.15807
86160.0000    2.44714
86200.0000    2.28533
86240.0000    2.75632
86280.0000    2.33825
86320.0000    2.24472
86360.0000    1.85266
86400.0000    2.48745
86440.0000    2.92236
86480.0000    2.48519
86520.0000    2.32889
86560.0000    2.32674
86600.0000    2.39471
86640.0000    2.00749
86680.0000    2.08849
86720.0000    1.32682
86760.0000    2.04487
86800.0000    1.75026
86840.0000    2.13665
86880.0000    2.13931
86920.0000    2.69662
86960.0000    2.24476
87000.0000    1.83783
87040.0000    3.03504
87080.0000    2.40393
87120.0000    1.93673
87160.0000    2.05901
87200.0000    3.41900
87240.0000    1.64610
87280.0000    2.05086
87320.0000    2.14739
87360.0000    2.64694
87400.0000    2.13466
87440.0000    3.47910
87480.0000    2.94811
87520.0000    2.90035
87560.0000    1.73285
87600.0000    2.86614
87640.0000    1.98383
87680.0000    1.65788
87720.0000    2.11387
87760.0000    1.36385
87800.0000    3.09146
87840.0000    1.71300
87880.0000    0.75213
87920.0000    1.96784
87960.0000    2.06310
88000.0000    2.91215
88040.0000    2.19835
88080.0000    2.32266
88120.0000    2.68406
88160.0000    2.96749
88200.0000    2.35653
88240.0000    2.41685
88280.0000    1.53159
88320.0000    1.48972
88360.0000    1.22788
88400.0000    1.45666
88440.0000    1.85062
88480.0000    1.67106
88520.0000    1.60952
88560.0000    0.69054
88600.0000   -0.32800
88640.0000   -0.26710
88680.0000   -0.18594
88720.0000    0.67364
88760.0000    0.72480
88800.0000    1.19030
88840.0000    0.12416
88880.0000    0.96800
88920.0000    1.08312
88960.0000    1.61652
89000.0000    0.92866
89040.0000    1.35357
89080.0000    0.29934
89120.0000    0.05810
89160.0000   -0.21668
89200.0000   -0.53571
89240.0000    0.31909
89280.0000   -0.23915
89320.0000   -0.62590
89360.0000   -0.35832
89400.0000    0.10170
89440.0000    0.04394
89480.0000   -0.00952
89520.0000    0.05069
89560.0000   -0.41084
89600.0000    1.11985
89640.0000    1.02705
89680.0000    1.01110
89720.0000    0.08999
89760.0000    0.47056
89800.0000    0.60617
89840.0000    1.02423
89880.0000    0.18172
89920.0000    0.26012
89960.0000    1.53396
90000.0000    0.31848
90040.0000    1.47868
90080.0000    1.58901
90120.0000    0.83838
90160.0000    1.46649
90200.0000    1.39445
90240.0000    1.30791
90280.0000    0.32925
90320.0000    0.08855
90360.0000    0.17756
90400.0000   -0.25163
90440.0000    0.51862
90480.0000    0.91966
90520.0000    1.52633
90560.0000    1.33186
90600.0000    1.83368
90640.0000    0.87224
90680.0000    1.80967
90720.0000    1.28956
90760.0000    1.24831
90800.0000    0.92872
90840.0000    0.28736
90880.0000    0.05942
90920.0000   -0.01958
90960.0000   -0.48494
91000.0000    0.27980
91040.0000    0.15207
91080.0000    0.06143
91120.0000    1.04354
91160.0000    1.27734
91200.0000    0.02632
91240.0000    0.84918
91280.0000    0.29602
91320.0000    0.58360
91360.0000    2.02234
91400.0000    1.66045
91440.0000   -0.52819
91480.0000    0.52046
91520.0000    0.85381
91560.0000    1.80918
91600.0000    2.34835
91640.0000    0.80854
91680.0000    0.69862
91720.0000   -0.16497
91760.0000    1.12065
91800.0000    0.40765
91840.0000    0.03975
91880.0000    0.57055
91920.0000    0.58139
91960.0000    0.75418
92000.0000    0.63626
92040.0000   -0.05160
92080.0000    1.42639
92120.0000    0.98143
92160.0000    0.45533
92200.0000    0.84567
92240.0000    0.44002
92280.0000    0.52388
92320.0000    1.31752
92360.0000    0.92481
92400.0000    1.16602
92440.0000    0.44236
92480.0000    1.10725
92520.0000    0.23710
92560.0000   -0.00840
92600.0000    1.26177
92640.0000    1.51363
92680.0000    0.62395
92720.0000    0.08666
92760.0000    1.11082
92800.0000    1.19986
92840.0000    0.79064
92880.0000    1.50428
92920.0000    1.35512
92960.0000    1.88943
93000 5
93040 5
93080 5
93120 5
93160 5
93200 5
93240 5
93280 5
93320 5
93360 5
93400 5
93440 5
93480 5
93520 5
93560 5
93600 5
93640 5
93680 5
93720 5
93760 5
93800 5
93840 5
93880 5
93920 5
93960 5
94000 5
94040 5
94080 5
94120 5
94160 5
94200 5
94240 5
94280 5
94320 5
94360 5
94400 5
94440 5
94480 5
94520 5
94560 5
94600 5
94640 5
94680 5
94720 5
94760 5
94800 5
94840 5
94880 5
94920 5
94960 5
95000 5
95040 5
95080 5
95120 5
95160 5
95200 5
95240 5
95280 5
95320 5
95360 5
95400 5
95440 5
95480 5
95520 5
95560 5
95600 5
95640 5
95680 5
95720 5
95760 5
95800 5
95840 5
95880 5
95920 5
95960 5
96000 5
96040 5
96080 5
96120 5
96160 5
96200 5
96240 5
96280 5
96320 5
96360 5
96400 5
96440 5
96480 5
96520 5
96560 5
96600 5
96640 5
96680 5
96720 5
96760 5
96800 5
96840 5
96880 5
96920 5
96960 5
97000 5
97040 5
97080 5
97120 5
97160 5
97200 5
97240 5
97280 5
97320 5
97360 5
97400 5
97440 5
97480 5
97520 5
97560 5
97600 5
97640 5
97680 5
97720 5
97760 5
97800 5
97840 5
97880 5
97920 5
97960 5
98000 5
98040 5
98080 5
98120 5
98160 5
98200 5
98240 5
98280 5
98320 5
98360 5
98400 5
98440 5
98480 5
98520 5
98560 5
98600 5
98640 5
98680 5
98720 5
98760 5
98800 5
98840 5
98880 5
98920 5
98960 5
99000 5
99040 5
99080 5
99120 5
99160 5
99200 5
99240 5
99280 5
99320 5
99360 5
99400 5
99440 5
99480 5
99520 5
99560 5
99600 5
99640 5
99680 5
99720 5
99760 5
99800 5
99840 5
99880 5
99920 5
99960 5
100000 5
100040 5
100080 5
100120 5
100160 5
100200 5
100240 5
100280 5
100320 5
100360 5
100400 5
100440 5
100480 5
100520 5
100560 5
100600 5
100640 5
100680 5
100720 5
100760 5
100800 5
100840 5
100880 5
100920 5
100960 5
101000 5
101040 5
101080 5
101120 5
101160 5
101200 5
101240 5
101280 5
101320 5
101360 5
101400 5
101440 5
101480 5
101520 5
101560 5
101600 5
101640 5
101680 5
101720 5
101760 5
101800 5
101840 5
101880 5
101920 5
101960 5
102000 5
102040 5
102080 5
102120 5
102160 5
102200 5
102240 5
102280 5
102320 5
102360 5
102400 5
102440 5
102480 5
102520 5
102560 5
102600 5
102640 5
102680 5
102720 5
102760 5
102800 5
102840 5
102880 5
102920 5
102960 5
103000 5
103040 5
103080 5
103120 5
103160 5
103200 5
103240 5
103280 5
103320 5
103360 5
103400 5
103440 5
103480 5
103520 5
103560 5
103600 5
103640 5
103680 5
103720 5
103760 5
103800 5
103840 5
103880 5
103920 5
103960 5
104000 5
104040 5
104080 5
104120 5
104160 5
104200 5
104240 5
104280 5
104320 5
104360 5
104400 5
104440 5
104480 5
104520 5
104560 5
104600 5
104640 5
104680 5
104720 5
104760 5
104800 5
104840 5
104880 5
104920 5
104960 5
105000 5
105040 5
105080 5
105120 5
105160 5
105200 5
105240 5
105280 5
105320 5
105360 5
105400 5
105440 5
105480 5
105520 5
105560 5
105600 5
105640 5
105680 5
105720 5
105760 5
105800 5
105840 5
105880 5
105920 5
105960 5
106000 5
106040 5
106080 5
106120 5
106160 5
106200 5
106240 5
106280 5
106320 5
106360 5
106400 5
106440 5
106480 5
106520 5
106560 5
106600 5
106640 5
106680 5
106720 5
106760 5
106800 5
106840 5
106880 5
106920 5
106960 5
107000 5
107040 5
107080 5
107120 5
107160 5
107200 5
107240 5
107280 5
107320 5
107360 5
107400 5
107440 5
107480 5
107520 5
107560 5
107600 5
107640 5
107680 5
107720 5
107760 5
107800 5
107840 5
107880 5
107920 5
107960 5
108000 5
108040 5
108080 5
108120 5
108160 5
108200 5
108240 5
108280 5
108320 5
108360 5
108400 5
108440 5
108480 5
108520 5
108560 5
108600 5
108640 5
108680 5
108720 5
108760 5
108800 5
108840 5
108880 5
108920 5
108960 5
109000 5
109040 5
109080 5
109120 5
109160 5
109200 5
109240 5
109280 5
109320 5
109360 5
109400 5
109440 5
109480 5
109520 5
109560 5
109600 5
109640 5
109680 5
109720 5
109760 5
109800 5
109840 5
109880 5
109920 5
109960 5
110000 5
110040 5
110080 5
110120 5
110160 5
110200 5
110240 5
110280 5
110320 5
110360 5
110400 5
110440 5
110480 5
110520 5
110560 5
110600 5
110640 5
110680 5
110720 5
110760 5
110800 5
110840 5
110880 5
110920 5
110960 5
111000 5
111040 5
111080 5
111120 5
111160 5
111200 5
111240 5
111280 5
111320 5
111360 5
111400 5
111440 5
111480 5
111520 5
111560 5
111600 5
111640 5
111680 5
111720 5
111760 5
111800 5
111840 5
111880 5
111920 5
111960 5
112000 5
112040 5
112080 5
112120 5
112160 5
112200 5
112240 5
112280 5
112320 5
112360 5
112400 5
112440 5
112480 5
112520 5
112560 5
112600 5
112640 5
112680 5
112720 5
112760 5
112800 5
112840 5
112880 5
112920 5
112960 5
113000 5
113040 5
113080 5
113120 5
113160 5
113200 5
113240 5
113280 5
113320 5
113360 5
113400 5
113440 5
113480 5
113520 5
113560 5
113600 5
113640 5
113680 5
113720 5
113760 5
113800 5
113840 5
113880 5
113920 5
113960 5
114000 5
114040 5
114080 5
114120 5
114160 5
114200 5
114240 5
114280 5
114320 5
114360 5
114400 5
114440 5
114480 5
114520 5
114560 5
114600 5
114640 5
114680 5
114720 5
114760 5
114800 5
114840 5
114880 5
114920 5
114960 5
115000 5
115040 5
115080 5
115120 5
115160 5
115200 5
115240 5
115280 5
115320 5
115360 5
115400 5
115440 5
115480 5
115520 5
115560 5
115600 5
115640 5
115680 5
115720 5
115760 5
115800 5
115840 5
115880 5
115920 5
115960 5
116000 5
116040 5
116080 5
116120 5
116160 5
116200 5
116240 5
116280 5
116320 5
116360 5
116400 5
116440 5
116480 5
116520 5
116560 5
116600 5
116640 5
116680 5
116720 5
116760 5
116800 5
116840 5
116880 5
116920 5
116960 5
117000 5
117040 5
117080 5
117120 5
117160 5
117200 5
117240 5
117280 5
117320 5
117360 5
117400 5
117440 5
117480 5
117520 5
117560 5
117600 5
117640 5
117680 5
117720 5
117760 5
117800 5
117840 5
117880 5
117920 5
117960 5
118000 5
118040 5
118080 5
118120 5
118160 5
118200 5
118240 5
118280 5
118320 5
118360 5
118400 5
118440 5
118480 5
118520 5
118560 5
118600 5
118640 5
118680 5
118720 5
118760 5
118800 5
118840 5
118880 5
118920 5
118960 5
119000 5
119040 5
119080 5
119120 5
119160 5
119200 5
119240 5
119280 5
119320 5
119360 5
119400 5
119440 5
119480 5
119520 5
119560 5
119600 5
119640 5
119680 5
119720 5
119760 5
119800 5
119840 5
119880 5
119920 5
119960 5
120000 5
120040 5
120080 5
120120 5
120160 5
120200 5
120240 5
120280 5
120320 5
120360 5
120400 5
120440 5
120480 5
120520 5
120560 5
120600 5
120640 5
120680 5
120720 5
120760 5
120800 5
120840 5
120880 5
120920 5
120960 5
121000 5
121040 5
121080 5
121120 5
121160 5
121200 5
121240 5
121280 5
121320 5
121360 5
121400 5
121440 5
121480 5
121520 5
121560 5
121600 5
121640 5
121680 5
121720 5
121760 5
121800 5
121840 5
121880 5
121920 5
121960 5
122000 5
122040 5
122080 5
122120 5
122160 5
122200 5
122240 5
122280 5
122320 5
122360 5
122400 5
122440 5
122480 5
122520 5
122560 5
122600 5
122640 5
122680 5
122720 5
122760 5
122800 5
122840 5
122880 5
122920 5
122960 5
123000 5
123040 5
123080 5
123120 5
123160 5
123200 5
123240 5
123280 5
123320 5
123360 5
123400 5
123440 5
123480 5
123520 5
123560 5
123600 5
123640 5
123680 5
123720 5
123760 5
123800 5
123840 5
123880 5
123920 5
123960 5
124000 5
124040 5
124080 5
124120 5
124160 5
124200 5
124240 5
124280 5
124320 5
124360 5
124400 5
124440 5
124480 5
124520 5
124560 5
124600 5
124640 5
124680 5
124720 5
124760 5
124800 5
124840 5
124880 5
124920 5
124960 5
125000 5
125040 5
125080 5
125120 5
125160 5
125200 5
125240 5
125280 5
125320 5
125360 5
125400 5
125440 5
125480 5
125520 5
125560 5
125600 5
125640 5
125680 5
125720 5
125760 5
125800 5
125840 5
125880 5
125920 5
125960 5
126000 5
126040 5
126080 5
126120 5
126160 5
126200 5
126240 5
126280 5
126320 5
126360 5
126400 5
126440 5
126480 5
126520 5
126560 5
126600 5
126640 5
126680 5
126720 5
126760 5
126800 5
126840 5
126880 5
126920 5
126960 5
127000 5
127040 5
127080 5
127120 5
127160 5
127200 5
127240 5
127280 5
127320 5
127360 5
127400 5
127440 5
127480 5
127520 5
127560 5
127600 5
127640 5
127680 5
127720 5
127760 5
127800 5
127840 5
127880 5
127920 5
127960 5
128000 5
128040 5
128080 5
128120 5
128160 5
128200 5
128240 5
128280 5
128320 5
128360 5
128400 5
128440 5
128480 5
128520 5
128560 5
128600 5
128640 5
128680 5
128720 5
128760 5
128800 5
128840 5
128880 5
128920 5
128960 5
129000 5
129040 5
129080 5
129120 5
129160 5
129200 5
129240 5
129280 5
129320 5
129360 5
129400 5
129440 5
129480 5
129520 5
129560 5
129600 5
129640 5
129680 5
129720 5
129760 5
129800 5
129840 5
129880 5
129920 5
129960 5
130000 5
130040 5
130080 5
130120 5
130160 5
130200 5
130240 5
130280 5
130320 5
130360 5
130400 5
130440 5
130480 5
130520 5
130560 5
130600 5
130640 5
130680 5
130720 5
130760 5
130800 5
130840 5
130880 5
130920 5
130960 5
131000 5
131040 5
131080 5
131120 5
131160 5
131200 5
131240 5
131280 5
131320 5
131360 5
131400 5
131440 5
131480 5
131520 5
131560 5
131600 5
131640 5
131680 5
131720 5
131760 5
131800 5
131840 5
131880 5
131920 5
131960 5
132000 5
132040 5
132080 5
132120 5
132160 5
132200 5
132240 5
132280 5
132320 5
132360 5
132400 5
132440 5
132480 5
132520 5
132560 5
132600 5
132640 5
132680 5
132720 5
132760 5
132800 5
132840 5
132880 5
132920 5
132960 5
133000 5
133040 5
133080 5
133120 5
133160 5
133200 5
133240 5
133280 5
133320 5
133360 5
133400 5
133440 5
133480 5
133520 5
133560 5
133600 5
133640 5
133680 5
133720 5
133760 5
133800 5
133840 5
133880 5
133920 5
133960 5
134000 5
134040 5
134080 5
134120 5
134160 5
134200 5
134240 5
134280 5
134320 5
134360 5
134400 5
134440 5
134480 5
134520 5
134560 5
134600 5
134640 5
134680 5
134720 5
134760 5
134800 5
134840 5
134880 5
134920 5
134960 5
135000 5
135040 5
135080 5
135120 5
135160 5
135200 5
135240 5
135280 5
135320 5
135360 5
135400 5
135440 5
135480 5
135520 5
135560 5
135600 5
135640 5
135680 5
135720 5
135760 5
135800 5
135840 5
135880 5
135920 5
135960 5
136000 5
136040 5
136080 5
136120 5
136160 5
136200 5
136240 5
136280 5
136320 5
136360 5
136400 5
136440 5
136480 5
136520 5
136560 5
136600 5
136640 5
136680 5
136720 5
136760 5
136800 5
136840 5
136880 5
136920 5
136960 5
137000 5
137040 5
137080 5
137120 5
137160 5
137200 5
137240 5
137280 5
137320 5
137360 5
137400 5
137440 5
137480 5
137520 5
137560 5
137600 5
137640 5
137680 5
137720 5
137760 5
137800 5
137840 5
137880 5
137920 5
137960 5
138000 5
138040 5
138080 5
138120 5
138160 5
138200 5
138240 5
138280 5
138320 5
138360 5
138400 5
138440 5
138480 5
138520 5
138560 5
138600 5
138640 5
138680 5
138720 5
138760 5
138800 5
138840 5
138880 5
138920 5
138960 5
139000 5
139040 5
139080 5
139120 5
139160 5
139200 5
139240 5
139280 5
139320 5
139360 5
139400 5
139440 5
139480 5
139520 5
139560 5
139600 5
139640 5
139680 5
139720 5
139760 5
139800 5
139840 5
139880 5
139920 5
139960 5
140000 5
140040 5
140080 5
140120 5
140160 5
140200 5
140240 5
140280 5
140320 5
140360 5
140400 5
140440 5
140480 5
140520 5
140560 5
140600 5
140640 5
140680 5
140720 5
140760 5
140800 5
140840 5
140880 5
140920 5
140960 5
141000 5
141040 5
141080 5
141120 5
141160 5
141200 5
141240 5
141280 5
141320 5
141360 5
141400 5
141440 5
141480 5
141520 5
141560 5
141600 5
141640 5
141680 5
141720 5
141760 5
141800 5
141840 5
141880 5
141920 5
141960 5
142000 5
142040 5
142080 5
142120 5
142160 5
142200 5
142240 5
142280 5
142320 5
142360 5
142400 5
142440 5
142480 5
142520 5
142560 5
142600 5
142640 5
142680 5
142720 5
142760 5
142800 5
142840 5
142880 5
142920 5
142960 5
143000 5
143040 5
143080 5
143120 5
143160 5
143200 5
143240 5
143280 5
143320 5
143360 5
143400 5
143440 5
143480 5
143520 5
143560 5
143600 5
143640 5
143680 5
143720 5
143760 5
143800 5
143840 5
143880 5
143920 5
143960 5
144000 5
144040 5
144080 5
144120 5
144160 5
144200 5
144240 5
144280 5
144320 5
144360 5
144400 5
144440 5
144480 5
144520 5
144560 5
144600 5
144640 5
144680 5
144720 5
144760 5
144800 5
144840 5
144880 5
144920 5
144960 5
145000 5
145040 5
145080 5
145120 5
145160 5
145200 5
145240 5
145280 5
145320 5
145360 5
145400 5
145440 5
145480 5
145520 5
145560 5
145600 5
145640 5
145680 5
145720 5
145760 5
145800 5
145840 5
145880 5
145920 5
145960 5
146000 5
146040 5
146080 5
146120 5
146160 5
146200 5
146240 5
146280 5
146320 5
146360 5
146400 5
146440 5
146480 5
146520 5
146560 5
146600 5
146640 5
146680 5
146720 5
146760 5
146800 5
146840 5
146880 5
146920 5
146960 5
147000 5
147040 5
147080 5
147120 5
147160 5
147200 5
147240 5
147280 5
147320 5
147360 5
147400 5
147440 5
147480 5
147520 5
147560 5
147600 5
147640 5
147680 5
147720 5
147760 5
147800 5
147840 5
147880 5
147920 5
147960 5
148000 5
148040 5
148080 5
148120 5
148160 5
148200 5
148240 5
148280 5
148320 5
148360 5
148400 5
148440 5
148480 5
148520 5
148560 5
148600 5
148640 5
148680 5
148720 5
148760 5
148800 5
148840 5
148880 5
148920 5
148960 5
149000 5
149040 5
149080 5
149120 5
149160 5
149200 5
149240 5
149280 5
149320 5
149360 5
149400 5
149440 5
149480 5
149520 5
149560 5
149600 5
149640 5
149680 5
149720 5
149760 5
149800 5
149840 5
149880 5
149920 5
149960 5
150000 5
150040 5
150080 5
150120 5
150160 5
150200 5
150240 5
150280 5
150320 5
150360 5
150400 5
150440 5
150480 5
150520 5
150560 5
150600 5
150640 5
150680 5
150720 5
150760 5
150800 5
150840 5
150880 5
150920 5
150960 5
151000 5
151040 5
151080 5
151120 5
151160 5
151200 5
151240 5
151280 5
151320 5
151360 5
151400 5
151440 5
151480 5
151520 5
151560 5
151600 5
151640 5
151680 5
151720 5
151760 5
151800 5
151840 5
151880 5
151920 5
151960 5
152000 5
152040 5
152080 5
152120 5
152160 5
152200 5
152240 5
152280 5
152320 5
152360 5
152400 5
152440 5
152480 5
152520 5
152560 5
152600 5
152640 5
152680 5
152720 5
152760 5
152800 5
152840 5
152880 5
152920 5
152960 5
153000 5
153040 5
153080 5
153120 5
153160 5
153200 5
153240 5
153280 5
153320 5
153360 5
153400 5
153440 5
153480 5
153520 5
153560 5
153600 5
153640 5
153680 5
153720 5
153760 5
153800 5
153840 5
153880 5
153920 5
153960 5
154000 5
154040 5
154080 5
154120 5
154160 5
154200 5
154240 5
154280 5
154320 5
154360 5
154400 5
154440 5
154480 5
154520 5
154560 5
154600 5
154640 5
154680 5
154720 5
154760 5
154800 5
154840 5
154880 5
154920 5
154960 5
155000 5
155040 5
155080 5
155120 5
155160 5
155200 5
155240 5
155280 5
155320 5
155360 5
155400 5
155440 5
155480 5
155520 5
155560 5
155600 5
155640 5
155680 5
155720 5
155760 5
155800 5
155840 5
155880 5
155920 5
155960 5
156000 5
156040 5
156080 5
156120 5
156160 5
156200 5
156240 5
156280 5
156320 5
156360 5
156400 5
156440 5
156480 5
156520 5
156560 5
156600 5
156640 5
156680 5
156720 5
156760 5
156800 5
156840 5
156880 5
156920 5
156960 5
157000 5
157040 5
157080 5
157120 5
157160 5
157200 5
157240 5
157280 5
157320 5
157360 5
157400 5
157440 5
157480 5
157520 5
157560 5
157600 5
157640 5
157680 5
157720 5
157760 5
157800 5
157840 5
157880 5
157920 5
157960 5
158000 5
158040 5
158080 5
158120 5
158160 5
158200 5
158240 5
158280 5
158320 5
158360 5
158400 5
158440 5
158480 5
158520 5
158560 5
158600 5
158640 5
158680 5
158720 5
158760 5
158800 5
158840 5
158880 5
158920 5
158960 5
159000 5
159040 5
159080 5
159120 5
159160 5
159200 5
159240 5
159280 5
159320 5
159360 5
159400 5
159440 5
159480 5
159520 5
159560 5
159600 5
159640 5
159680 5
159720 5
159760 5
159800 5
159840 5
159880 5
159920 5
159960 5
160000 5
160040 5
160080 5
160120 5
160160 5
160200 5
160240 5
160280 5
160320 5
160360 5
160400 5
160440 5
160480 5
160520 5
160560 5
160600 5
160640 5
160680 5
160720 5
160760 5
160800 5
160840 5
160880 5
160920 5
160960 5
161000 5
161040 5
161080 5
161120 5
161160 5
161200 5
161240 5
161280 5
161320 5
161360 5
161400 5
161440 5
161480 5
161520 5
161560 5
161600 5
161640 5
161680 5
161720 5
161760 5
161800 5
161840 5
161880 5
161920 5
161960 5
162000 5
162040 5
162080 5
162120 5
162160 5
162200 5
162240 5
162280 5
162320 5
162360 5
162400 5
162440 5
162480 5
162520 5
162560 5
162600 5
162640 5
162680 5
162720 5
162760 5
162800 5
162840 5
162880 5
162920 5
162960 5
163000 5
163040 5
163080 5
163120 5
163160 5
163200 5
163240 5
163280 5
163320 5
163360 5
163400 5
163440 5
163480 5
163520 5
163560 5
163600 5
163640 5
163680 5
163720 5
163760 5
163800 5
163840 5
163880 5
163920 5
163960 5
164000 5
164040 5
164080 5
164120 5
164160 5
164200 5
164240 5
164280 5
164320 5
164360 5
164400 5
164440 5
164480 5
164520 5
164560 5
164600 5
164640 5
164680 5
164720 5
164760 5
164800 5
164840 5
164880 5
164920 5
164960 5
165000 5
165040 5
165080 5
165120 5
165160 5
165200 5
165240 5
165280 5
165320 5
165360 5
165400 5
165440 5
165480 5
165520 5
165560 5
165600 5
165640 5
165680 5
165720 5
165760 5
165800 5
165840 5
165880 5
165920 5
165960 5
166000 5
166040 5
166080 5
166120 5
166160 5
166200 5
166240 5
166280 5
166320 5
166360 5
166400 5
166440 5
166480 5
166520 5
166560 5
166600 5
166640 5
166680 5
166720 5
166760 5
166800 5
166840 5
166880 5
166920 5
166960 5
167000 5
167040 5
167080 5
167120 5
167160 5
167200 5
167240 5
167280 5
167320 5
167360 5
167400 5
167440 5
167480 5
167520 5
167560 5
167600 5
167640 5
167680 5
167720 5
167760 5
167800 5
167840 5
167880 5
167920 5
167960 5
168000 5
168040 5
168080 5
168120 5
168160 5
168200 5
168240 5
168280 5
168320 5
168360 5
168400 5
168440 5
168480 5
168520 5
168560 5
168600 5
168640 5
168680 5
168720 5
168760 5
168800 5
168840 5
168880 5
168920 5
168960 5
169000 5
169040 5
169080 5
169120 5
169160 5
169200 5
169240 5
169280 5
169320 5
169360 5
169400 5
169440 5
169480 5
169520 5
169560 5
169600 5
169640 5
169680 5
169720 5
169760 5
169800 5
169840 5
169880 5
169920 5
169960 5
170000 5
170040 5
170080 5
170120 5
170160 5
170200 5
170240 5
170280 5
170320 5
170360 5
170400 5
170440 5
170480 5
170520 5
170560 5
170600 5
170640 5
170680 5
170720 5
170760 5
170800 5
170840 5
170880 5
170920 5
170960 5
171000 5
171040 5
171080 5
171120 5
171160 5
171200 5
171240 5
171280 5
171320 5
171360 5
171400 5
171440 5
171480 5
171520 5
171560 5
171600 5
171640 5
171680 5
171720 5
171760 5
171800 5
171840 5
171880 5
171920 5
171960 5
172000 5
172040 5
172080 5
172120 5
172160 5
172200 5
172240 5
172280 5
172320 5
172360 5
172400 5
172440 5
172480 5
172520 5
172560 5
172600 5
172640 5
172680 5
172720 5
172760 5
172800 5
172840 5
172880 5
172920 5
172960 5
173000 5
173040 5
173080 5
173120 5
173160 5
173200 5
173240 5
173280 5
173320 5
173360 5
173400 5
173440 5
173480 5
173520 5
173560 5
173600 5
173640 5
173680 5
173720 5
173760 5
173800 5
173840 5
173880 5
173920 5
173960 5
174000 5
174040 5
174080 5
174120 5
174160 5
174200 5
174240 5
174280 5
174320 5
174360 5
174400 5
174440 5
174480 5
174520 5
174560 5
174600 5
174640 5
174680 5
174720 5
174760 5
174800 5
174840 5
174880 5
174920 5
174960 5
175000 5
175040 5
175080 5
175120 5
175160 5
175200 5
175240 5
175280 5
175320 5
175360 5
175400 5
175440 5
175480 5
175520 5
175560 5
175600 5
175640 5
175680 5
175720 5
175760 5
175800 5
175840 5
175880 5
175920 5
175960 5
176000 5
176040 5
176080 5
176120 5
176160 5
176200 5
176240 5
176280 5
176320 5
176360 5
176400 5
176440 5
176480 5
176520 5
176560 5
176600 5
176640 5
176680 5
176720 5
176760 5
176800 5
176840 5
176880 5
176920 5
176960 5
177000 5
177040 5
177080 5
177120 5
177160 5
177200 5
177240 5
177280 5
177320 5
177360 5
177400 5
177440 5
177480 5
177520 5
177560 5
177600 5
177640 5
177680 5
177720 5
177760 5
177800 5
177840 5
177880 5
177920 5
177960 5
178000 5
178040 5
178080 5
178120 5
178160 5
178200 5
178240 5
178280 5
178320 5
178360 5
178400 5
178440 5
178480 5
178520 5
178560 5
178600 5
178640 5
178680 5
178720 5
178760 5
178800 5
178840 5
178880 5
178920 5
178960 5
179000 5
179040 5
179080 5
179120 5
179160 5
179200 5
179240 5
179280 5
179320 5
179360 5
179400 5
179440 5
179480 5
179520 5
179560 5
179600 5
179640 5
179680 5
179720 5
179760 5
179800 5
179840 5
179880 5
179920 5
179960 5
180000 5
180040 5
180080 5
180120 5
180160 5
180200 5
180240 5
180280 5
180320 5
180360 5
180400 5
180440 5
180480 5
180520 5
180560 5
180600 5
180640 5
180680 5
180720 5
180760 5
180800 5
180840 5
180880 5
180920 5
180960 5
181000 5
181040 5
181080 5
181120 5
181160 5
181200 5
181240 5
181280 5
181320 5
181360 5
181400 5
181440 5
181480 5
181520 5
181560 5
181600 5
181640 5
181680 5
181720 5
181760 5
181800 5
181840 5
181880 5
181920 5
181960 5
182000 5
182040 5
182080 5
182120 5
182160 5
182200 5
182240 5
182280 5
182320 5
182360 5
182400 5
182440 5
182480 5
182520 5
182560 5
182600 5
182640 5
182680 5
182720 5
182760 5
182800 5
182840 5
182880 5
182920 5
182960 5
183000 5
183040 5
183080 5
183120 5
183160 5
183200 5
183240 5
183280 5
183320 5
183360 5
183400 5
183440 5
183480 5
183520 5
183560 5
183600 5
183640 5
183680 5
183720 5
183760 5
183800 5
183840 5
183880 5
183920 5
183960 5
184000 5
184040 5
184080 5
184120 5
184160 5
184200 5
184240 5
184280 5
184320 5
184360 5
184400 5
184440 5
184480 5
184520 5
184560 5
184600 5
184640 5
184680 5
184720 5
184760 5
184800 5
184840 5
184880 5
184920 5
184960 5
185000 5
185040 5
185080 5
185120 5
185160 5
185200 5
185240 5
185280 5
185320 5
185360 5
185400 5
185440 5
185480 5
185520 5
185560 5
185600 5
185640 5
185680 5
185720 5
185760 5
185800 5
185840 5
185880 5
185920 5
185960 5
186000 5
186040 5
186080 5
186120 5
186160 5
186200 5
186240 5
186280 5
186320 5
186360 5
186400 5
186440 5
186480 5
186520 5
186560 5
186600 5
186640 5
186680 5
186720 5
186760 5
186800 5
186840 5
186880 5
186920 5
186960 5
187000 5
187040 5
187080 5
187120 5
187160 5
187200 5
187240 5
187280 5
187320 5
187360 5
187400 5
187440 5
187480 5
187520 5
187560 5
187600 5
187640 5
187680 5
187720 5
187760 5
187800 5
187840 5
187880 5
187920 5
187960 5
188000 5
188040 5
188080 5
188120 5
188160 5
188200 5
188240 5
188280 5
188320 5
188360 5
188400 5
188440 5
188480 5
188520 5
188560 5
188600 5
188640 5
188680 5
188720 5
188760 5
188800 5
188840 5
188880 5
188920 5
188960 5
189000 5
189040 5
189080 5
189120 5
189160 5
189200 5
189240 5
189280 5
189320 5
189360 5
189400 5
189440 5
189480 5
189520 5
189560 5
189600 5
189640 5
189680 5
189720 5
189760 5
189800 5
189840 5
189880 5
189920 5
189960 5
190000 5
190040 5
190080 5
190120 5
190160 5
190200 5
190240 5
190280 5
190320 5
190360 5
190400 5
190440 5
190480 5
190520 5
190560 5
190600 5
190640 5
190680 5
190720 5
190760 5
190800 5
190840 5
190880 5
190920 5
190960 5
191000 5
191040 5
191080 5
191120 5
191160 5
191200 5
191240 5
191280 5
191320 5
191360 5
191400 5
191440 5
191480 5
191520 5
191560 5
191600 5
191640 5
191680 5
191720 5
191760 5
191800 5
191840 5
191880 5
191920 5
191960 5
192000 5
192040 5
192080 5
192120 5
192160 5
192200 5
192240 5
192280 5
192320 5
192360 5
192400 5
192440 5
192480 5
192520 5
192560 5
192600 5
192640 5
192680 5
192720 5
192760 5
192800 5
192840 5
192880 5
192920 5
192960 5
193000 5
193040 5
193080 5
193120 5
193160 5
193200 5
193240 5
193280 5
193320 5
193360 5
193400 5
193440 5
193480 5
193520 5
193560 5
193600 5
193640 5
193680 5
193720 5
193760 5
193800 5
193840 5
193880 5
193920 5
193960 5
194000 5
194040 5
194080 5
194120 5
194160 5
194200 5
194240 5
194280 5
194320 5
194360 5
194400 5
194440 5
194480 5
194520 5
194560 5
194600 5
194640 5
194680 5
194720 5
194760 5
194800 5
194840 5
194880 5
194920 5
194960 5
195000 5
195040 5
195080 5
195120 5
195160 5
195200 5
195240 5
195280 5
195320 5
195360 5
195400 5
195440 5
195480 5
195520 5
195560 5
195600 5
195640 5
195680 5
195720 5
195760 5
195800 5
195840 5
195880 5
195920 5
195960 5
196000 5
196040 5
196080 5
196120 5
196160 5
196200 5
196240 5
196280 5
196320 5
196360 5
196400 5
196440 5
196480 5
196520 5
196560 5
196600 5
196640 5
196680 5
196720 5
196760 5
196800 5
196840 5
196880 5
196920 5
196960 5
197000 5
197040 5
197080 5
197120 5
197160 5
197200 5
197240 5
197280 5
197320 5
197360 5
197400 5
197440 5
197480 5
197520 5
197560 5
197600 5
197640 5
197680 5
197720 5
197760 5
197800 5
197840 5
197880 5
197920 5
197960 5
198000 5
198040 5
198080 5
198120 5
198160 5
198200 5
198240 5
198280 5
198320 5
198360 5
198400 5
198440 5
198480 5
198520 5
198560 5
198600 5
198640 5
198680 5
198720 5
198760 5
198800 5
198840 5
198880 5
198920 5
198960 5
199000 5
199040 5
199080 5
199120 5
199160 5
199200 5
199240 5
199280 5
199320 5
199360 5
199400 5
199440 5
199480 5
199520 5
199560 5
199600 5
199640 5
199680 5
199720 5
199760 5
199800 5
199840 5
199880 5
199920 5
199960 5
200000 5
200040 5
200080 5
200120 5
200160 5
200200 5
200240 5
200280 5
200320 5
200360 5
200400 5
200440 5
200480 5
200520 5
200560 5
200600 5
200640 5
200680 5
200720 5
200760 5
200800 5
200840 5
200880 5
200920 5
200960 5
201000 5
201040 5
201080 5
201120 5
201160 5
201200 5
201240 5
201280 5
201320 5
201360 5
201400 5
201440 5
201480 5
201520 5
201560 5
201600 5
201640 5
201680 5
201720 5
201760 5
201800 5
201840 5
201880 5
201920 5
201960 5
202000 5
202040 5
202080 5
202120 5
202160 5
202200 5
202240 5
202280 5
202320 5
202360 5
202400 5
202440 5
202480 5
202520 5
202560 5
202600 5
202640 5
202680 5
202720 5
202760 5
202800 5
202840 5
202880 5
202920 5
202960 5
203000 5
203040 5
203080 5
203120 5
203160 5
203200 5
203240 5
203280 5
203320 5
203360 5
203400 5
203440 5
203480 5
203520 5
203560 5
203600 5
203640 5
203680 5
203720 5
203760 5
203800 5
203840 5
203880 5
203920 5
203960 5
204000 5
204040 5
204080 5
204120 5
204160 5
204200 5
204240 5
204280 5
204320 5
204360 5
204400 5
204440 5
204480 5
204520 5
204560 5
204600 5
204640 5
204680 5
204720 5
204760 5
204800 5
204840 5
204880 5
204920 5
204960 5
205000 5
205040 5
205080 5
205120 5
205160 5
205200 5
205240 5
205280 5
205320 5
205360 5
205400 5
205440 5
205480 5
205520 5
205560 5
205600 5
205640 5
205680 5
205720 5
205760 5
205800 5
205840 5
205880 5
205920 5
205960 5
206000 5
206040 5
206080 5
206120 5
206160 5
206200 5
206240 5
206280 5
206320 5
206360 5
206400 5
206440 5
206480 5
206520 5
206560 5
206600 5
206640 5
206680 5
206720 5
206760 5
206800 5
206840 5
206880 5
206920 5
206960 5
207000 5
207040 5
207080 5
207120 5
207160 5
207200 5
207240 5
207280 5
207320 5
207360 5
207400 5
207440 5
207480 5
207520 5
207560 5
207600 5
207640 5
207680 5
207720 5
207760 5
207800 5
207840 5
207880 5
207920 5
207960 5
208000 5
208040 5
208080 5
208120 5
208160 5
208200 5
208240 5
208280 5
208320 5
208360 5
208400 5
208440 5
208480 5
208520 5
208560 5
208600 5
208640 5
208680 5
208720 5
208760 5
208800 5
208840 5
208880 5
208920 5
208960 5
209000 5
209040 5
209080 5
209120 5
209160 5
209200 5
209240 5
209280 5
209320 5
209360 5
209400 5
209440 5
209480 5
209520 5
209560 5
209600 5
209640 5
209680 5
209720 5
209760 5
209800 5
209840 5
209880 5
209920 5
209960 5
210000 5
210040 5
210080 5
210120 5
210160 5
210200 5
210240 5
210280 5
210320 5
210360 5
210400 5
210440 5
210480 5
210520 5
210560 5
210600 5
210640 5
210680 5
210720 5
210760 5
210800 5
210840 5
210880 5
210920 5
210960 5
211000 5
211040 5
211080 5
211120 5
211160 5
211200 5
211240 5
211280 5
211320 5
211360 5
211400 5
211440 5
211480 5
211520 5
211560 5
211600 5
211640 5
211680 5
211720 5
211760 5
211800 5
211840 5
211880 5
211920 5
211960 5
212000 5
212040 5
212080 5
212120 5
212160 5
212200 5
212240 5
212280 5
212320 5
212360 5
212400 5
212440 5
212480 5
212520 5
212560 5
212600 5
212640 5
212680 5
212720 5
212760 5
212800 5
212840 5
212880 5
212920 5
212960 5
213000 5
213040 5
213080 5
213120 5
213160 5
213200 5
213240 5
213280 5
213320 5
213360 5
213400 5
213440 5
213480 5
213520 5
213560 5
213600 5
213640 5
213680 5
213720 5
213760 5
213800 5
213840 5
213880 5
213920 5
213960 5
214000 5
214040 5
214080 5
214120 5
214160 5
214200 5
214240 5
214280 5
214320 5
214360 5
214400 5
214440 5
214480 5
214520 5
214560 5
214600 5
214640 5
214680 5
214720 5
214760 5
214800 5
214840 5
214880 5
214920 5
214960 5
215000 5
215040 5
215080 5
215120 5
215160 5
215200 5
215240 5
215280 5
215320 5
215360 5
215400 5
215440 5
215480 5
215520 5
215560 5
215600 5
215640 5
215680 5
215720 5
215760 5
215800 5
215840 5
215880 5
215920 5
215960 5
216000 5
216040 5
216080 5
216120 5
216160 5
216200 5
216240 5
216280 5
216320 5
216360 5
216400 5
216440 5
216480 5
216520 5
216560 5
216600 5
216640 5
216680 5
216720 5
216760 5
216800 5
216840 5
216880 5
216920 5
216960 5
217000 5
217040 5
217080 5
217120 5
217160 5
217200 5
217240 5
217280 5
217320 5
217360 5
217400 5
217440 5
217480 5
217520 5
217560 5
217600 5
217640 5
217680 5
217720 5
217760 5
217800 5
217840 5
217880 5
217920 5
217960 5
218000 5
218040 5
218080 5
218120 5
218160 5
218200 5
218240 5
218280 5
218320 5
218360 5
218400 5
218440 5
218480 5
218520 5
218560 5
218600 5
218640 5
218680 5
218720 5
218760 5
218800 5
218840 5
218880 5
218920 5
218960 5
219000 5
219040 5
219080 5
219120 5
219160 5
219200 5
219240 5
219280 5
219320 5
219360 5
219400 5
219440 5
219480 5
219520 5
219560 5
219600 5
219640 5
219680 5
219720 5
219760 5
219800 5
219840 5
219880 5
219920 5
219960 5
220000 5
220040 5
220080 5
220120 5
220160 5
220200 5
220240 5
220280 5
220320 5
220360 5
220400 5
220440 5
220480 5
220520 5
220560 5
220600 5
220640 5
220680 5
220720 5
220760 5
220800 5
220840 5
220880 5
220920 5
220960 5
221000 5
221040 5
221080 5
221120 5
221160 5
221200 5
221240 5
221280 5
221320 5
221360 5
221400 5
221440 5
221480 5
221520 5
221560 5
221600 5
221640 5
221680 5
221720 5
221760 5
221800 5
221840 5
221880 5
221920 5
221960 5
222000 5
222040 5
222080 5
222120 5
222160 5
222200 5
222240 5
222280 5
222320 5
222360 5
222400 5
222440 5
222480 5
222520 5
222560 5
222600 5
222640 5
222680 5
222720 5
222760 5
222800 5
222840 5
222880 5
222920 5
222960 5
223000 5
223040 5
223080 5
223120 5
223160 5
223200 5
223240 5
223280 5
223320 5
223360 5
223400 5
223440 5
223480 5
223520 5
223560 5
223600 5
223640 5
223680 5
223720 5
223760 5
223800 5
223840 5
223880 5
223920 5
223960 5
224000 5
224040 5
224080 5
224120 5
224160 5
224200 5
224240 5
224280 5
224320 5
224360 5
224400 5
224440 5
224480 5
224520 5
224560 5
224600 5
224640 5
224680 5
224720 5
224760 5
224800 5
224840 5
224880 5
224920 5
224960 5
225000 5
225040 5
225080 5
225120 5
225160 5
225200 5
225240 5
225280 5
225320 5
225360 5
225400 5
225440 5
225480 5
225520 5
225560 5
225600 5
225640 5
225680 5
225720 5
225760 5
225800 5
225840 5
225880 5
225920 5
225960 5
226000 5
226040 5
226080 5
226120 5
226160 5
226200 5
226240 5
226280 5
226320 5
226360 5
226400 5
226440 5
226480 5
226520 5
226560 5
226600 5
226640 5
226680 5
226720 5
226760 5
226800 5
226840 5
226880 5
226920 5
226960 5
227000 5
227040 5
227080 5
227120 5
227160 5
227200 5
227240 5
227280 5
227320 5
227360 5
227400 5
227440 5
227480 5
227520 5
227560 5
227600 5
227640 5
227680 5
227720 5
227760 5
227800 5
227840 5
227880 5
227920 5
227960 5
228000 5
228040 5
228080 5
228120 5
228160 5
228200 5
228240 5
228280 5
228320 5
228360 5
228400 5
228440 5
228480 5
228520 5
228560 5
228600 5
228640 5
228680 5
228720 5
228760 5
228800 5
228840 5
228880 5
228920 5
228960 5
229000 5
229040 5
229080 5
229120 5
229160 5
229200 5
229240 5
229280 5
229320 5
229360 5
229400 5
229440 5
229480 5
229520 5
229560 5
229600 5
229640 5
229680 5
229720 5
229760 5
229800 5
229840 5
229880 5
229920 5
229960 5
230000 5
230040 5
230080 5
230120 5
230160 5
230200 5
230240 5
230280 5
230320 5
230360 5
230400 5
230440 5
230480 5
230520 5
230560 5
230600 5
230640 5
230680 5
230720 5
230760 5
230800 5
230840 5
230880 5
230920 5
230960 5
231000 5
231040 5
231080 5
231120 5
231160 5
231200 5
231240 5
231280 5
231320 5
231360 5
231400 5
231440 5
231480 5
231520 5
231560 5
231600 5
231640 5
231680 5
231720 5
231760 5
231800 5
231840 5
231880 5
231920 5
231960 5
232000 5
232040 5
232080 5
232120 5
232160 5
232200 5
232240 5
232280 5
232320 5
232360 5
232400 5
232440 5
232480 5
232520 5
232560 5
232600 5
232640 5
232680 5
232720 5
232760 5
232800 5
232840 5
232880 5
232920 5
232960 5
233000 5
233040 5
233080 5
233120 5
233160 5
233200 5
233240 5
233280 5
233320 5
233360 5
233400 5
233440 5
233480 5
233520 5
233560 5
233600 5
233640 5
233680 5
233720 5
233760 5
233800 5
233840 5
233880 5
233920 5
233960 5
234000 5
234040 5
234080 5
234120 5
234160 5
234200 5
234240 5
234280 5
234320 5
234360 5
234400 5
234440 5
234480 5
234520 5
234560 5
234600 5
234640 5
234680 5
234720 5
234760 5
234800 5
234840 5
234880 5
234920 5
234960 5
235000 5
235040 5
235080 5
235120 5
235160 5
235200 5
235240 5
235280 5
235320 5
235360 5
235400 5
235440 5
235480 5
235520 5
235560 5
235600 5
235640 5
235680 5
235720 5
235760 5
235800 5
235840 5
235880 5
235920 5
235960 5
236000 5
236040 5
236080 5
236120 5
236160 5
236200 5
236240 5
236280 5
236320 5
236360 5
236400 5
236440 5
236480 5
236520 5
236560 5
236600 5
236640 5
236680 5
236720 5
236760 5
236800 5
236840 5
236880 5
236920 5
236960 5
237000 5
237040 5
237080 5
237120 5
237160 5
237200 5
237240 5
237280 5
237320 5
237360 5
237400 5
237440 5
237480 5
237520 5
237560 5
237600 5
237640 5
237680 5
237720 5
237760 5
237800 5
237840 5
237880 5
237920 5
237960 5
238000 5
238040 5
238080 5
238120 5
238160 5
238200 5
238240 5
238280 5
238320 5
238360 5
238400 5
238440 5
238480 5
238520 5
238560 5
238600 5
238640 5
238680 5
238720 5
238760 5
238800 5
238840 5
238880 5
238920 5
238960 5
239000 5
239040 5
239080 5
239120 5
239160 5
239200 5
239240 5
239280 5
239320 5
239360 5
239400 5
239440 5
239480 5
239520 5
239560 5
239600 5
239640 5
239680 5
239720 5
239760 5
239800 5
239840 5
239880 5
239920 5
239960 5
240000 5
240040 5
240080 5
240120 5
240160 5
240200 5
240240 5
240280 5
240320 5
240360 5
240400 5
240440 5
240480 5
240520 5
240560 5
240600 5
240640 5
240680 5
240720 5
240760 5
240800 5
240840 5
240880 5
240920 5
240960 5
241000 5
241040 5
241080 5
241120 5
241160 5
241200 5
241240 5
241280 5
241320 5
241360 5
241400 5
241440 5
241480 5
241520 5
241560 5
241600 5
241640 5
241680 5
241720 5
241760 5
241800 5
241840 5
241880 5
241920 5
241960 5
242000 5
242040 5
242080 5
242120 5
242160 5
242200 5
242240 5
242280 5
242320 5
242360 5
242400 5
242440 5
242480 5
242520 5
242560 5
242600 5
242640 5
242680 5
242720 5
242760 5
242800 5
242840 5
242880 5
242920 5
242960 5
243000 5
243040 5
243080 5
243120 5
243160 5
243200 5
243240 5
243280 5
243320 5
243360 5
243400 5
243440 5
243480 5
243520 5
243560 5
243600 5
243640 5
243680 5
243720 5
243760 5
243800 5
243840 5
243880 5
243920 5
243960 5
244000 5
244040 5
244080 5
244120 5
244160 5
244200 5
244240 5
244280 5
244320 5
244360 5
244400 5
244440 5
244480 5
244520 5
244560 5
244600 5
244640 5
244680 5
244720 5
244760 5
244800 5
244840 5
244880 5
244920 5
244960 5
245000 5
245040 5
245080 5
245120 5
245160 5
245200 5
245240 5
245280 5
245320 5
245360 5
245400 5
245440 5
245480 5
245520 5
245560 5
245600 5
245640 5
245680 5
245720 5
245760 5
245800 5
245840 5
245880 5
245920 5
245960 5
246000 5
246040 5
246080 5
246120 5
246160 5
246200 5
246240 5
246280 5
246320 5
246360 5
246400 5
246440 5
246480 5
246520 5
246560 5
246600 5
246640 5
246680 5
246720 5
246760 5
246800 5
246840 5
246880 5
246920 5
246960 5
247000 5
247040 5
247080 5
247120 5
247160 5
247200 5
247240 5
247280 5
247320 5
247360 5
247400 5
247440 5
247480 5
247520 5
247560 5
247600 5
247640 5
247680 5
247720 5
247760 5
247800 5
247840 5
247880 5
247920 5
247960 5
248000 5
248040 5
248080 5
248120 5
248160 5
248200 5
248240 5
248280 5
248320 5
248360 5
248400 5
248440 5
248480 5
248520 5
248560 5
248600 5
248640 5
248680 5
248720 5
248760 5
248800 5
248840 5
248880 5
248920 5
248960 5
249000 5
249040 5
249080 5
249120 5
249160 5
249200 5
249240 5
249280 5
249320 5
249360 5
249400 5
249440 5
249480 5
249520 5
249560 5
249600 5
249640 5
249680 5
249720 5
249760 5
249800 5
249840 5
249880 5
249920 5
249960 5
250000 5
250040 5
250080 5
250120 5
250160 5
250200 5
250240 5
250280 5
250320 5
250360 5
250400 5
250440 5
250480 5
250520 5
250560 5
250600 5
250640 5
250680 5
250720 5
250760 5
250800 5
250840 5
250880 5
250920 5
250960 5
251000 5
251040 5
251080 5
251120 5
251160 5
251200 5
251240 5
251280 5
251320 5
251360 5
251400 5
251440 5
251480 5
251520 5
251560 5
251600 5
251640 5
251680 5
251720 5
251760 5
251800 5
251840 5
251880 5
251920 5
251960 5
252000 5
252040 5
252080 5
252120 5
252160 5
252200 5
252240 5
252280 5
252320 5
252360 5
252400 5
252440 5
252480 5
252520 5
252560 5
252600 5
252640 5
252680 5
252720 5
252760 5
252800 5
252840 5
252880 5
252920 5
252960 5
253000 5
253040 5
253080 5
253120 5
253160 5
253200 5
253240 5
253280 5
253320 5
253360 5
253400 5
253440 5
253480 5
253520 5
253560 5
253600 5
253640 5
253680 5
253720 5
253760 5
253800 5
253840 5
253880 5
253920 5
253960 5
254000 5
254040 5
254080 5
254120 5
254160 5
254200 5
254240 5
254280 5
254320 5
254360 5
254400 5
254440 5
254480 5
254520 5
254560 5
254600 5
254640 5
254680 5
254720 5
254760 5
254800 5
254840 5
254880 5
254920 5
254960 5
255000 5
255040 5
255080 5
255120 5
255160 5
255200 5
255240 5
255280 5
255320 5
255360 5
255400 5
255440 5
255480 5
255520 5
255560 5
255600 5
255640 5
255680 5
255720 5
255760 5
255800 5
255840 5
255880 5
255920 5
255960 5
256000 5
256040 5
256080 5
256120 5
256160 5
256200 5
256240 5
256280 5
256320 5
256360 5
256400 5
256440 5
256480 5
256520 5
256560 5
256600 5
256640 5
256680 5
256720 5
256760 5
256800 5
256840 5
256880 5
256920 5
256960 5
257000 5
257040 5
257080 5
257120 5
257160 5
257200 5
257240 5
257280 5
257320 5
257360 5
257400 5
257440 5
257480 5
257520 5
257560 5
257600 5
257640 5
257680 5
257720 5
257760 5
257800 5
257840 5
257880 5
257920 5
257960 5
258000 5
258040 5
258080 5
258120 5
258160 5
258200 5
258240 5
258280 5
258320 5
258360 5
258400 5
258440 5
258480 5
258520 5
258560 5
258600 5
258640 5
258680 5
258720 5
258760 5
258800 5
258840 5
258880 5
258920 5
258960 5
259000 5
259040 5
259080 5
259120 5
259160 5
259200 5
259240 5
259280 5
259320 5
259360 5
259400 5
259440 5
259480 5
259520 5
259560 5
259600 5
259640 5
259680 5
259720 5
259760 5
259800 5
259840 5
259880 5
259920 5
259960 5
260000 5
260040 5
260080 5
260120 5
260160 5
260200 5
260240 5
260280 5
260320 5
260360 5
260400 5
260440 5
260480 5
260520 5
260560 5
260600 5
260640 5
260680 5
260720 5
260760 5
260800 5
260840 5
260880 5
260920 5
260960 5
261000 5
261040 5
261080 5
261120 5
261160 5
261200 5
261240 5
261280 5
261320 5
261360 5
261400 5
261440 5
261480 5
261520 5
261560 5
261600 5
261640 5
261680 5
261720 5
261760 5
261800 5
261840 5
261880 5
261920 5
261960 5
262000 5
262040 5
262080 5
262120 5
262160 5
262200 5
262240 5
262280 5
262320 5
262360 5
262400 5
262440 5
262480 5
262520 5
262560 5
262600 5
262640 5
262680 5
262720 5
262760 5
262800 5
262840 5
262880 5
262920 5
262960 5
263000 5
263040 5
263080 5
263120 5
263160 5
263200 5
263240 5
263280 5
263320 5
263360 5
263400 5
263440 5
263480 5
263520 5
263560 5
263600 5
263640 5
263680 5
263720 5
263760 5
263800 5
263840 5
263880 5
263920 5
263960 5
264000 5
264040 5
264080 5
264120 5
264160 5
264200 5
264240 5
264280 5
264320 5
264360 5
264400 5
264440 5
264480 5
264520 5
264560 5
264600 5
264640 5
264680 5
264720 5
264760 5
264800 5
264840 5
264880 5
264920 5
264960 5
265000 5
265040 5
265080 5
265120 5
265160 5
265200 5
265240 5
265280 5
265320 5
265360 5
265400 5
265440 5
265480 5
265520 5
265560 5
265600 5
265640 5
265680 5
265720 5
265760 5
265800 5
265840 5
265880 5
265920 5
265960 5
266000 5
266040 5
266080 5
266120 5
266160 5
266200 5
266240 5
266280 5
266320 5
266360 5
266400 5
266440 5
266480 5
266520 5
266560 5
266600 5
266640 5
266680 5
266720 5
266760 5
266800 5
266840 5
266880 5
266920 5
266960 5
267000 5
267040 5
267080 5
267120 5
267160 5
267200 5
267240 5
267280 5
267320 5
267360 5
267400 5
267440 5
267480 5
267520 5
267560 5
267600 5
267640 5
267680 5
267720 5
267760 5
267800 5
267840 5
267880 5
267920 5
267960 5
268000 5
268040 5
268080 5
268120 5
268160 5
268200 5
268240 5
268280 5
268320 5
268360 5
268400 5
268440 5
268480 5
268520 5
268560 5
268600 5
268640 5
268680 5
268720 5
268760 5
268800 5
268840 5
268880 5
268920 5
268960 5
269000 5
269040 5
269080 5
269120 5
269160 5
269200 5
269240 5
269280 5
269320 5
269360 5
269400 5
269440 5
269480 5
269520 5
269560 5
269600 5
269640 5
269680 5
269720 5
269760 5
269800 5
269840 5
269880 5
269920 5
269960 5
270000 5
270040 5
270080 5
270120 5
270160 5
270200 5
270240 5
270280 5
270320 5
270360 5
270400 5
270440 5
270480 5
270520 5
270560 5
270600 5
270640 5
270680 5
270720 5
270760 5
270800 5
270840 5
270880 5
270920 5
270960 5
271000 5
271040 5
271080 5
271120 5
271160 5
271200 5
271240 5
271280 5
271320 5
271360 5
271400 5
271440 5
271480 5
271520 5
271560 5
271600 5
271640 5
271680 5
271720 5
271760 5
271800 5
271840 5
271880 5
271920 5
271960 5
272000 5
272040 5
272080 5
272120 5
272160 5
272200 5
272240 5
272280 5
272320 5
272360 5
272400 5
272440 5
272480 5
272520 5
272560 5
272600 5
272640 5
272680 5
272720 5
272760 5
272800 5
272840 5
272880 5
272920 5
272960 5
273000 5
273040 5
273080 5
273120 5
273160 5
273200 5
273240 5
273280 5
273320 5
273360 5
273400 5
273440 5
273480 5
273520 5
273560 5
273600 5
273640 5
273680 5
273720 5
273760 5
273800 5
273840 5
273880 5
273920 5
273960 5
274000 5
274040 5
274080 5
274120 5
274160 5
274200 5
274240 5
274280 5
274320 5
274360 5
274400 5
274440 5
274480 5
274520 5
274560 5
274600 5
274640 5
274680 5
274720 5
274760 5
274800 5
274840 5
274880 5
274920 5
274960 5
275000 5
275040 5
275080 5
275120 5
275160 5
275200 5
275240 5
275280 5
275320 5
275360 5
275400 5
275440 5
275480 5
275520 5
275560 5
275600 5
275640 5
275680 5
275720 5
275760 5
275800 5
275840 5
275880 5
275920 5
275960 5
276000 5
276040 5
276080 5
276120 5
276160 5
276200 5
276240 5
276280 5
276320 5
276360 5
276400 5
276440 5
276480 5
276520 5
276560 5
276600 5
276640 5
276680 5
276720 5
276760 5
276800 5
276840 5
276880 5
276920 5
276960 5
277000 5
277040 5
277080 5
277120 5
277160 5
277200 5
277240 5
277280 5
277320 5
277360 5
277400 5
277440 5
277480 5
277520 5
277560 5
277600 5
277640 5
277680 5
277720 5
277760 5
277800 5
277840 5
277880 5
277920 5
277960 5
278000 5
278040 5
278080 5
278120 5
278160 5
278200 5
278240 5
278280 5
278320 5
278360 5
278400 5
278440 5
278480 5
278520 5
278560 5
278600 5
278640 5
278680 5
278720 5
278760 5
278800 5
278840 5
278880 5
278920 5
278960 5
279000 5
279040 5
279080 5
279120 5
279160 5
279200 5
279240 5
279280 5
279320 5
279360 5
279400 5
279440 5
279480 5
279520 5
279560 5
279600 5
279640 5
279680 5
279720 5
279760 5
279800 5
279840 5
279880 5
279920 5
279960 5
280000 5
280040 5
280080 5
280120 5
280160 5
280200 5
280240 5
280280 5
280320 5
280360 5
280400 5
280440 5
280480 5
280520 5
280560 5
280600 5
280640 5
280680 5
280720 5
280760 5
280800 5
280840 5
280880 5
280920 5
280960 5
281000 5
281040 5
281080 5
281120 5
281160 5
281200 5
281240 5
281280 5
281320 5
281360 5
281400 5
281440 5
281480 5
281520 5
281560 5
281600 5
281640 5
281680 5
281720 5
281760 5
281800 5
281840 5
281880 5
281920 5
281960 5
282000 5
282040 5
282080 5
282120 5
282160 5
282200 5
282240 5
282280 5
282320 5
282360 5
282400 5
282440 5
282480 5
282520 5
282560 5
282600 5
282640 5
282680 5
282720 5
282760 5
282800 5
282840 5
282880 5
282920 5
282960 5
283000 5
283040 5
283080 5
283120 5
283160 5
283200 5
283240 5
283280 5
283320 5
283360 5
283400 5
283440 5
283480 5
283520 5
283560 5
283600 5
283640 5
283680 5
283720 5
283760 5
283800 5
283840 5
283880 5
283920 5
283960 5
284000 5
284040 5
284080 5
284120 5
284160 5
284200 5
284240 5
284280 5
284320 5
284360 5
284400 5
284440 5
284480 5
284520 5
284560 5
284600 5
284640 5
284680 5
284720 5
284760 5
284800 5
284840 5
284880 5
284920 5
284960 5
285000 5
285040 5
285080 5
285120 5
285160 5
285200 5
285240 5
285280 5
285320 5
285360 5
285400 5
285440 5
285480 5
285520 5
285560 5
285600 5
285640 5
285680 5
285720 5
285760 5
285800 5
285840 5
285880 5
285920 5
285960 5
286000 5
286040 5
286080 5
286120 5
286160 5
286200 5
286240 5
286280 5
286320 5
286360 5
286400 5
286440 5
286480 5
286520 5
286560 5
286600 5
286640 5
286680 5
286720 5
286760 5
286800 5
286840 5
286880 5
286920 5
286960 5
287000 5
287040 5
287080 5
287120 5
287160 5
287200 5
287240 5
287280 5
287320 5
287360 5
287400 5
287440 5
287480 5
287520 5
287560 5
287600 5
287640 5
287680 5
287720 5
287760 5
287800 5
287840 5
287880 5
287920 5
287960 5
288000 5
288040 5
288080 5
288120 5
288160 5
288200 5
288240 5
288280 5
288320 5
288360 5
288400 5
288440 5
288480 5
288520 5
288560 5
288600 5
288640 5
288680 5
288720 5
288760 5
288800 5
288840 5
288880 5
288920 5
288960 5
289000 5
289040 5
289080 5
289120 5
289160 5
289200 5
289240 5
289280 5
289320 5
289360 5
289400 5
289440 5
289480 5
289520 5
289560 5
289600 5
289640 5
289680 5
289720 5
289760 5
289800 5
289840 5
289880 5
289920 5
289960 5
290000 5
290040 5
290080 5
290120 5
290160 5
290200 5
290240 5
290280 5
290320 5
290360 5
290400 5
290440 5
290480 5
290520 5
290560 5
290600 5
290640 5
290680 5
290720 5
290760 5
290800 5
290840 5
290880 5
290920 5
290960 5
291000 5
291040 5
291080 5
291120 5
291160 5
291200 5
291240 5
291280 5
291320 5
291360 5
291400 5
291440 5
291480 5
291520 5
291560 5
291600 5
291640 5
291680 5
291720 5
291760 5
291800 5
291840 5
291880 5
291920 5
291960 5
292000 5
292040 5
292080 5
292120 5
292160 5
292200 5
292240 5
292280 5
292320 5
292360 5
292400 5
292440 5
292480 5
292520 5
292560 5
292600 5
292640 5
292680 5
292720 5
292760 5
292800 5
292840 5
292880 5
292920 5
292960 5
293000 5
293040 5
293080 5
293120 5
293160 5
293200 5
293240 5
293280 5
293320 5
293360 5
293400 5
293440 5
293480 5
293520 5
293560 5
293600 5
293640 5
293680 5
293720 5
293760 5
293800 5
293840 5
293880 5
293920 5
293960 5
294000 5
294040 5
294080 5
294120 5
294160 5
294200 5
294240 5
294280 5
294320 5
294360 5
294400 5
294440 5
294480 5
294520 5
294560 5
294600 5
294640 5
294680 5
294720 5
294760 5
294800 5
294840 5
294880 5
294920 5
294960 5
295000 5
295040 5
295080 5
295120 5
295160 5
295200 5
295240 5
295280 5
295320 5
295360 5
295400 5
295440 5
295480 5
295520 5
295560 5
295600 5
295640 5
295680 5
295720 5
295760 5
295800 5
295840 5
295880 5
295920 5
295960 5
296000 5
296040 5
296080 5
296120 5
296160 5
296200 5
296240 5
296280 5
296320 5
296360 5
296400 5
296440 5
296480 5
296520 5
296560 5
296600 5
296640 5
296680 5
296720 5
296760 5
296800 5
296840 5
296880 5
296920 5
296960 5
297000 5
297040 5
297080 5
297120 5
297160 5
297200 5
297240 5
297280 5
297320 5
297360 5
297400 5
297440 5
297480 5
297520 5
297560 5
297600 5
297640 5
297680 5
297720 5
297760 5
297800 5
297840 5
297880 5
297920 5
297960 5
298000 5
298040 5
298080 5
298120 5
298160 5
298200 5
298240 5
298280 5
298320 5
298360 5
298400 5
298440 5
298480 5
298520 5
298560 5
298600 5
298640 5
298680 5
298720 5
298760 5
298800 5
298840 5
298880 5
298920 5
298960 5
299000 5
299040 5
299080 5
299120 5
299160 5
299200 5
299240 5
299280 5
299320 5
299360 5
299400 5
299440 5
299480 5
299520 5
299560 5
299600 5
299640 5
299680 5
299720 5
299760 5
299800 5
299840 5
299880 5
299920 5
299960 5
300000 5
300040 5
300080 5
300120 5
300160 5
300200 5
300240 5
300280 5
300320 5
300360 5
300400 5
300440 5
300480 5
300520 5
300560 5
300600 5
300640 5
300680 5
300720 5
300760 5
300800 5
300840 5
300880 5
300920 5
300960 5
301000 5
301040 5
301080 5
301120 5
301160 5
301200 5
301240 5
301280 5
301320 5
301360 5
301400 5
301440 5
301480 5
301520 5
301560 5
301600 5
301640 5
301680 5
301720 5
301760 5
301800 5
301840 5
301880 5
301920 5
301960 5
302000 5
302040 5
302080 5
302120 5
302160 5
302200 5
302240 5
302280 5
302320 5
302360 5
302400 5
302440 5
302480 5
302520 5
302560 5
302600 5
302640 5
302680 5
302720 5
302760 5
302800 5
302840 5
302880 5
302920 5
302960 5
303000 5
303040 5
303080 5
303120 5
303160 5
303200 5
303240 5
303280 5
303320 5
303360 5
303400 5
303440 5
303480 5
303520 5
303560 5
303600 5
303640 5
303680 5
303720 5
303760 5
303800 5
303840 5
303880 5
303920 5
303960 5
304000 5
304040 5
304080 5
304120 5
304160 5
304200 5
304240 5
304280 5
304320 5
304360 5
304400 5
304440 5
304480 5
304520 5
304560 5
304600 5
304640 5
304680 5
304720 5
304760 5
304800 5
304840 5
304880 5
304920 5
304960 5
305000 5
305040 5
305080 5
305120 5
305160 5
305200 5
305240 5
305280 5
305320 5
305360 5
305400 5
305440 5
305480 5
305520 5
305560 5
305600 5
305640 5
305680 5
305720 5
305760 5
305800 5
305840 5
305880 5
305920 5
305960 5
306000 5
306040 5
306080 5
306120 5
306160 5
306200 5
306240 5
306280 5
306320 5
306360 5
306400 5
306440 5
306480 5
306520 5
306560 5
306600 5
306640 5
306680 5
306720 5
306760 5
306800 5
306840 5
306880 5
306920 5
306960 5
307000 5
307040 5
307080 5
307120 5
307160 5
307200 5
307240 5
307280 5
307320 5
307360 5
307400 5
307440 5
307480 5
307520 5
307560 5
307600 5
307640 5
307680 5
307720 5
307760 5
307800 5
307840 5
307880 5
307920 5
307960 5
308000 5
308040 5
308080 5
308120 5
308160 5
308200 5
308240 5
308280 5
308320 5
308360 5
308400 5
308440 5
308480 5
308520 5
308560 5
308600 5
308640 5
308680 5
308720 5
308760 5
308800 5
308840 5
308880 5
308920 5
308960 5
309000 5
309040 5
309080 5
309120 5
309160 5
309200 5
309240 5
309280 5
309320 5
309360 5
309400 5
309440 5
309480 5
309520 5
309560 5
309600 5
309640 5
309680 5
309720 5
309760 5
309800 5
309840 5
309880 5
309920 5
309960 5
310000 5
310040 5
310080 5
310120 5
310160 5
310200 5
310240 5
310280 5
310320 5
310360 5
310400 5
310440 5
310480 5
310520 5
310560 5
310600 5
310640 5
310680 5
310720 5
310760 5
310800 5
310840 5
310880 5
310920 5
310960 5
311000 5
311040 5
311080 5
311120 5
311160 5
311200 5
311240 5
311280 5
311320 5
311360 5
311400 5
311440 5
311480 5
311520 5
311560 5
311600 5
311640 5
311680 5
311720 5
311760 5
311800 5
311840 5
311880 5
311920 5
311960 5
312000 5
312040 5
312080 5
312120 5
312160 5
312200 5
312240 5
312280 5
312320 5
312360 5
312400 5
312440 5
312480 5
312520 5
312560 5
312600 5
312640 5
312680 5
312720 5
312760 5
312800 5
312840 5
312880 5
312920 5
312960 5
313000 5
313040 5
313080 5
313120 5
313160 5
313200 5
313240 5
313280 5
313320 5
313360 5
313400 5
313440 5
313480 5
313520 5
313560 5
313600 5
313640 5
313680 5
313720 5
313760 5
313800 5
313840 5
313880 5
313920 5
313960 5
314000 5
314040 5
314080 5
314120 5
314160 5
314200 5
314240 5
314280 5
314320 5
314360 5
314400 5
314440 5
314480 5
314520 5
314560 5
314600 5
314640 5
314680 5
314720 5
314760 5
314800 5
314840 5
314880 5
314920 5
314960 5
315000 5
315040 5
315080 5
315120 5
315160 5
315200 5
315240 5
315280 5
315320 5
315360 5
315400 5
315440 5
315480 5
315520 5
315560 5
315600 5
315640 5
315680 5
315720 5
315760 5
315800 5
315840 5
315880 5
315920 5
315960 5
316000 5
316040 5
316080 5
316120 5
316160 5
316200 5
316240 5
316280 5
316320 5
316360 5
316400 5
316440 5
316480 5
316520 5
316560 5
316600 5
316640 5
316680 5
316720 5
316760 5
316800 5
316840 5
316880 5
316920 5
316960 5
317000 5
317040 5
317080 5
317120 5
317160 5
317200 5
317240 5
317280 5
317320 5
317360 5
317400 5
317440 5
317480 5
317520 5
317560 5
317600 5
317640 5
317680 5
317720 5
317760 5
317800 5
317840 5
317880 5
317920 5
317960 5
318000 5
318040 5
318080 5
318120 5
318160 5
318200 5
318240 5
318280 5
318320 5
318360 5
318400 5
318440 5
318480 5
318520 5
318560 5
318600 5
318640 5
318680 5
318720 5
318760 5
318800 5
318840 5
318880 5
318920 5
318960 5
319000 5
319040 5
319080 5
319120 5
319160 5
319200 5
319240 5
319280 5
319320 5
319360 5
319400 5
319440 5
319480 5
319520 5
319560 5
319600 5
319640 5
319680 5
319720 5
319760 5
319800 5
319840 5
319880 5
319920 5
319960 5
320000 5
320040 5
320080 5
320120 5
320160 5
320200 5
320240 5
320280 5
320320 5
320360 5
320400 5
320440 5
320480 5
320520 5
320560 5
320600 5
320640 5
320680 5
320720 5
320760 5
320800 5
320840 5
320880 5
320920 5
320960 5
321000 5
321040 5
321080 5
321120 5
321160 5
321200 5
321240 5
321280 5
321320 5
321360 5
321400 5
321440 5
321480 5
321520 5
321560 5
321600 5
321640 5
321680 5
321720 5
321760 5
321800 5
321840 5
321880 5
321920 5
321960 5
322000 5
322040 5
322080 5
322120 5
322160 5
322200 5
322240 5
322280 5
322320 5
322360 5
322400 5
322440 5
322480 5
322520 5
322560 5
322600 5
322640 5
322680 5
322720 5
322760 5
322800 5
322840 5
322880 5
322920 5
322960 5
323000 5
323040 5
323080 5
323120 5
323160 5
323200 5
323240 5
323280 5
323320 5
323360 5
323400 5
323440 5
323480 5
323520 5
323560 5
323600 5
323640 5
323680 5
323720 5
323760 5
323800 5
323840 5
323880 5
323920 5
323960 5
324000 5
324040 5
324080 5
324120 5
324160 5
324200 5
324240 5
324280 5
324320 5
324360 5
324400 5
324440 5
324480 5
324520 5
324560 5
324600 5
324640 5
324680 5
324720 5
324760 5
324800 5
324840 5
324880 5
324920 5
324960 5
325000 5
325040 5
325080 5
325120 5
325160 5
325200 5
325240 5
325280 5
325320 5
325360 5
325400 5
325440 5
325480 5
325520 5
325560 5
325600 5
325640 5
325680 5
325720 5
325760 5
325800 5
325840 5
325880 5
325920 5
325960 5
326000 5
326040 5
326080 5
326120 5
326160 5
326200 5
326240 5
326280 5
326320 5
326360 5
326400 5
326440 5
326480 5
326520 5
326560 5
326600 5
326640 5
326680 5
326720 5
326760 5
326800 5
326840 5
326880 5
326920 5
326960 5
327000 5
327040 5
327080 5
327120 5
327160 5
327200 5
327240 5
327280 5
327320 5
327360 5
327400 5
327440 5
327480 5
327520 5
327560 5
327600 5
327640 5
327680 5
327720 5
327760 5
327800 5
327840 5
327880 5
327920 5
327960 5
328000 5
328040 5
328080 5
328120 5
328160 5
328200 5
328240 5
328280 5
328320 5
328360 5
328400 5
328440 5
328480 5
328520 5
328560 5
328600 5
328640 5
328680 5
328720 5
328760 5
328800 5
328840 5
328880 5
328920 5
328960 5
329000 5
329040 5
329080 5
329120 5
329160 5
329200 5
329240 5
329280 5
329320 5
329360 5
329400 5
329440 5
329480 5
329520 5
329560 5
329600 5
329640 5
329680 5
329720 5
329760 5
329800 5
329840 5
329880 5
329920 5
329960 5
330000 5
330040 5
330080 5
330120 5
330160 5
330200 5
330240 5
330280 5
330320 5
330360 5
330400 5
330440 5
330480 5
330520 5
330560 5
330600 5
330640 5
330680 5
330720 5
330760 5
330800 5
330840 5
330880 5
330920 5
330960 5
331000 5
331040 5
331080 5
331120 5
331160 5
331200 5
331240 5
331280 5
331320 5
331360 5
331400 5
331440 5
331480 5
331520 5
331560 5
331600 5
331640 5
331680 5
331720 5
331760 5
331800 5
331840 5
331880 5
331920 5
331960 5
332000 5
332040 5
332080 5
332120 5
332160 5
332200 5
332240 5
332280 5
332320 5
332360 5
332400 5
332440 5
332480 5
332520 5
332560 5
332600 5
332640 5
332680 5
332720 5
332760 5
332800 5
332840 5
332880 5
332920 5
332960 5
333000 5
333040 5
333080 5
333120 5
333160 5
333200 5
333240 5
333280 5
333320 5
333360 5
333400 5
333440 5
333480 5
333520 5
333560 5
333600 5
333640 5
333680 5
333720 5
333760 5
333800 5
333840 5
333880 5
333920 5
333960 5
334000 5
334040 5
334080 5
334120 5
334160 5
334200 5
334240 5
334280 5
334320 5
334360 5
334400 5
334440 5
334480 5
334520 5
334560 5
334600 5
334640 5
334680 5
334720 5
334760 5
334800 5
334840 5
334880 5
334920 5
334960 5
335000 5
335040 5
335080 5
335120 5
335160 5
335200 5
335240 5
335280 5
335320 5
335360 5
335400 5
335440 5
335480 5
335520 5
335560 5
335600 5
335640 5
335680 5
335720 5
335760 5
335800 5
335840 5
335880 5
335920 5
335960 5
336000 5
336040 5
336080 5
336120 5
336160 5
336200 5
336240 5
336280 5
336320 5
336360 5
336400 5
336440 5
336480 5
336520 5
336560 5
336600 5
336640 5
336680 5
336720 5
336760 5
336800 5
336840 5
336880 5
336920 5
336960 5
337000 5
337040 5
337080 5
337120 5
337160 5
337200 5
337240 5
337280 5
337320 5
337360 5
337400 5
337440 5
337480 5
337520 5
337560 5
337600 5
337640 5
337680 5
337720 5
337760 5
337800 5
337840 5
337880 5
337920 5
337960 5
338000 5
338040 5
338080 5
338120 5
338160 5
338200 5
338240 5
338280 5
338320 5
338360 5
338400 5
338440 5
338480 5
338520 5
338560 5
338600 5
338640 5
338680 5
338720 5
338760 5
338800 5
338840 5
338880 5
338920 5
338960 5
339000 5
339040 5
339080 5
339120 5
339160 5
339200 5
339240 5
339280 5
339320 5
339360 5
339400 5
339440 5
339480 5
339520 5
339560 5
339600 5
339640 5
339680 5
339720 5
339760 5
339800 5
339840 5
339880 5
339920 5
339960 5
340000 5
340040 5
340080 5
340120 5
340160 5
340200 5
340240 5
340280 5
340320 5
340360 5
340400 5
340440 5
340480 5
340520 5
340560 5
340600 5
340640 5
340680 5
340720 5
340760 5
340800 5
340840 5
340880 5
340920 5
340960 5
341000 5
341040 5
341080 5
341120 5
341160 5
341200 5
341240 5
341280 5
341320 5
341360 5
341400 5
341440 5
341480 5
341520 5
341560 5
341600 5
341640 5
341680 5
341720 5
341760 5
341800 5
341840 5
341880 5
341920 5
341960 5
342000 5
342040 5
342080 5
342120 5
342160 5
342200 5
342240 5
342280 5
342320 5
342360 5
342400 5
342440 5
342480 5
342520 5
342560 5
342600 5
342640 5
342680 5
342720 5
342760 5
342800 5
342840 5
342880 5
342920 5
342960 5
343000 5
343040 5
343080 5
343120 5
343160 5
343200 5
343240 5
343280 5
343320 5
343360 5
343400 5
343440 5
343480 5
343520 5
343560 5
343600 5
343640 5
343680 5
343720 5
343760 5
343800 5
343840 5
343880 5
343920 5
343960 5
344000 5
344040 5
344080 5
344120 5
344160 5
344200 5
344240 5
344280 5
344320 5
344360 5
344400 5
344440 5
344480 5
344520 5
344560 5
344600 5
344640 5
344680 5
344720 5
344760 5
344800 5
344840 5
344880 5
344920 5
344960 5
345000 5
345040 5
345080 5
345120 5
345160 5
345200 5
345240 5
345280 5
345320 5
345360 5
345400 5
345440 5
345480 5
345520 5
345560 5
345600 5
345640 5
345680 5
345720 5
345760 5
345800 5
345840 5
345880 5
345920 5
345960 5
346000 5
346040 5
346080 5
346120 5
346160 5
346200 5
346240 5
346280 5
346320 5
346360 5
346400 5
346440 5
346480 5
346520 5
346560 5
346600 5
346640 5
346680 5
346720 5
346760 5
346800 5
346840 5
346880 5
346920 5
346960 5
347000 5
347040 5
347080 5
347120 5
347160 5
347200 5
347240 5
347280 5
347320 5
347360 5
347400 5
347440 5
347480 5
347520 5
347560 5
347600 5
347640 5
347680 5
347720 5
347760 5
347800 5
347840 5
347880 5
347920 5
347960 5
348000 5
348040 5
348080 5
348120 5
348160 5
348200 5
348240 5
348280 5
348320 5
348360 5
348400 5
348440 5
348480 5
348520 5
348560 5
348600 5
348640 5
348680 5
348720 5
348760 5
348800 5
348840 5
348880 5
348920 5
348960 5
349000 5
349040 5
349080 5
349120 5
349160 5
349200 5
349240 5
349280 5
349320 5
349360 5
349400 5
349440 5
349480 5
349520 5
349560 5
349600 5
349640 5
349680 5
349720 5
349760 5
349800 5
349840 5
349880 5
349920 5
349960 5
350000 5
350040 5
350080 5
350120 5
350160 5
350200 5
350240 5
350280 5
350320 5
350360 5
350400 5
350440 5
350480 5
350520 5
350560 5
350600 5
350640 5
350680 5
350720 5
350760 5
350800 5
350840 5
350880 5
350920 5
350960 5
351000 5
351040 5
351080 5
351120 5
351160 5
351200 5
351240 5
351280 5
351320 5
351360 5
351400 5
351440 5
351480 5
351520 5
351560 5
351600 5
351640 5
351680 5
351720 5
351760 5
351800 5
351840 5
351880 5
351920 5
351960 5
352000 5
352040 5
352080 5
352120 5
352160 5
352200 5
352240 5
352280 5
352320 5
352360 5
352400 5
352440 5
352480 5
352520 5
352560 5
352600 5
352640 5
352680 5
352720 5
352760 5
352800 5
352840 5
352880 5
352920 5
352960 5
353000 5
353040 5
353080 5
353120 5
353160 5
353200 5
353240 5
353280 5
353320 5
353360 5
353400 5
353440 5
353480 5
353520 5
353560 5
353600 5
353640 5
353680 5
353720 5
353760 5
353800 5
353840 5
353880 5
353920 5
353960 5
354000 5
354040 5
354080 5
354120 5
354160 5
354200 5
354240 5
354280 5
354320 5
354360 5
354400 5
354440 5
354480 5
354520 5
354560 5
354600 5
354640 5
354680 5
354720 5
354760 5
354800 5
354840 5
354880 5
354920 5
354960 5
355000 5
355040 5
355080 5
355120 5
355160 5
355200 5
355240 5
355280 5
355320 5
355360 5
355400 5
355440 5
355480 5
355520 5
355560 5
355600 5
355640 5
355680 5
355720 5
355760 5
355800 5
355840 5
355880 5
355920 5
355960 5
356000 5
356040 5
356080 5
356120 5
356160 5
356200 5
356240 5
356280 5
356320 5
356360 5
356400 5
356440 5
356480 5
356520 5
356560 5
356600 5
356640 5
356680 5
356720 5
356760 5
356800 5
356840 5
356880 5
356920 5
356960 5
357000 5
357040 5
357080 5
357120 5
357160 5
357200 5
357240 5
357280 5
357320 5
357360 5
357400 5
357440 5
357480 5
357520 5
357560 5
357600 5
357640 5
357680 5
357720 5
357760 5
357800 5
357840 5
357880 5
357920 5
357960 5
358000 5
358040 5
358080 5
358120 5
358160 5
358200 5
358240 5
358280 5
358320 5
358360 5
358400 5
358440 5
358480 5
358520 5
358560 5
358600 5
358640 5
358680 5
358720 5
358760 5
358800 5
358840 5
358880 5
358920 5
358960 5
359000 5
359040 5
359080 5
359120 5
359160 5
359200 5
359240 5
359280 5
359320 5
359360 5
359400 5
359440 5
359480 5
359520 5
359560 5
359600 5
359640 5
359680 5
359720 5
359760 5
359800 5
359840 5
359880 5
359920 5
359960 5
360000 5
360040 5
360080 5
360120 5
360160 5
360200 5
360240 5
360280 5
360320 5
360360 5
360400 5
360440 5
360480 5
360520 5
360560 5
360600 5
360640 5
360680 5
360720 5
360760 5
360800 5
360840 5
360880 5
360920 5
360960 5
361000 5
361040 5
361080 5
361120 5
361160 5
361200 5
361240 5
361280 5
361320 5
361360 5
361400 5
361440 5
361480 5
361520 5
361560 5
361600 5
361640 5
361680 5
361720 5
361760 5
361800 5
361840 5
361880 5
361920 5
361960 5
362000 5
362040 5
362080 5
362120 5
362160 5
362200 5
362240 5
362280 5
362320 5
362360 5
362400 5
362440 5
362480 5
362520 5
362560 5
362600 5
362640 5
362680 5
362720 5
362760 5
362800 5
362840 5
362880 5
362920 5
362960 5
363000 5
363040 5
363080 5
363120 5
363160 5
363200 5
363240 5
363280 5
363320 5
363360 5
363400 5
363440 5
363480 5
363520 5
363560 5
363600 5
363640 5
363680 5
363720 5
363760 5
363800 5
363840 5
363880 5
363920 5
363960 5
364000 5
364040 5
364080 5
364120 5
364160 5
364200 5
364240 5
364280 5
364320 5
364360 5
364400 5
364440 5
364480 5
364520 5
364560 5
364600 5
364640 5
364680 5
364720 5
364760 5
364800 5
364840 5
364880 5
364920 5
364960 5
365000 5
365040 5
365080 5
365120 5
365160 5
365200 5
365240 5
365280 5
365320 5
365360 5
365400 5
365440 5
365480 5
365520 5
365560 5
365600 5
365640 5
365680 5
365720 5
365760 5
365800 5
365840 5
365880 5
365920 5
365960 5
366000 5
366040 5
366080 5
366120 5
366160 5
366200 5
366240 5
366280 5
366320 5
366360 5
366400 5
366440 5
366480 5
366520 5
366560 5
366600 5
366640 5
366680 5
366720 5
366760 5
366800 5
366840 5
366880 5
366920 5
366960 5
367000 5
367040 5
367080 5
367120 5
367160 5
367200 5
367240 5
367280 5
367320 5
367360 5
367400 5
367440 5
367480 5
367520 5
367560 5
367600 5
367640 5
367680 5
367720 5
367760 5
367800 5
367840 5
367880 5
367920 5
367960 5
368000 5
368040 5
368080 5
368120 5
368160 5
368200 5
368240 5
368280 5
368320 5
368360 5
368400 5
368440 5
368480 5
368520 5
368560 5
368600 5
368640 5
368680 5
368720 5
368760 5
368800 5
368840 5
368880 5
368920 5
368960 5
369000 5
369040 5
369080 5
369120 5
369160 5
369200 5
369240 5
369280 5
369320 5
369360 5
369400 5
369440 5
369480 5
369520 5
369560 5
369600 5
369640 5
369680 5
369720 5
369760 5
369800 5
369840 5
369880 5
369920 5
369960 5
370000 5
370040 5
370080 5
370120 5
370160 5
370200 5
370240 5
370280 5
370320 5
370360 5
370400 5
370440 5
370480 5
370520 5
370560 5
370600 5
370640 5
370680 5
370720 5
370760 5
370800 5
370840 5
370880 5
370920 5
370960 5
371000 5
371040 5
371080 5
371120 5
371160 5
371200 5
371240 5
371280 5
371320 5
371360 5
371400 5
371440 5
371480 5
371520 5
371560 5
371600 5
371640 5
371680 5
371720 5
371760 5
371800 5
371840 5
371880 5
371920 5
371960 5
372000 5
372040 5
372080 5
372120 5
372160 5
372200 5
372240 5
372280 5
372320 5
372360 5
372400 5
372440 5
372480 5
372520 5
372560 5
372600 5
372640 5
372680 5
372720 5
372760 5
372800 5
372840 5
372880 5
372920 5
372960 5
373000 5
373040 5
373080 5
373120 5
373160 5
373200 5
373240 5
373280 5
373320 5
373360 5
373400 5
373440 5
373480 5
373520 5
373560 5
373600 5
373640 5
373680 5
373720 5
373760 5
373800 5
373840 5
373880 5
373920 5
373960 5
374000 5
374040 5
374080 5
374120 5
374160 5
374200 5
374240 5
374280 5
374320 5
374360 5
374400 5
374440 5
374480 5
374520 5
374560 5
374600 5
374640 5
374680 5
374720 5
374760 5
374800 5
374840 5
374880 5
374920 5
374960 5
375000 5
375040 5
375080 5
375120 5
375160 5
375200 5
375240 5
375280 5
375320 5
375360 5
375400 5
375440 5
375480 5
375520 5
375560 5
375600 5
375640 5
375680 5
375720 5
375760 5
375800 5
375840 5
375880 5
375920 5
375960 5
376000 5
376040 5
376080 5
376120 5
376160 5
376200 5
376240 5
376280 5
376320 5
376360 5
376400 5
376440 5
376480 5
376520 5
376560 5
376600 5
376640 5
376680 5
376720 5
376760 5
376800 5
376840 5
376880 5
376920 5
376960 5
377000 5
377040 5
377080 5
377120 5
377160 5
377200 5
377240 5
377280 5
377320 5
377360 5
377400 5
377440 5
377480 5
377520 5
377560 5
377600 5
377640 5
377680 5
377720 5
377760 5
377800 5
377840 5
377880 5
377920 5
377960 5
378000 5
378040 5
378080 5
378120 5
378160 5
378200 5
378240 5
378280 5
378320 5
378360 5
378400 5
378440 5
378480 5
378520 5
378560 5
378600 5
378640 5
378680 5
378720 5
378760 5
378800 5
378840 5
378880 5
378920 5
378960 5
379000 5
379040 5
379080 5
379120 5
379160 5
379200 5
379240 5
379280 5
379320 5
379360 5
379400 5
379440 5
379480 5
379520 5
379560 5
379600 5
379640 5
379680 5
379720 5
379760 5
379800 5
379840 5
379880 5
379920 5
379960 5
380000 5
380040 5
380080 5
380120 5
380160 5
380200 5
380240 5
380280 5
380320 5
380360 5
380400 5
380440 5
380480 5
380520 5
380560 5
380600 5
380640 5
380680 5
380720 5
380760 5
380800 5
380840 5
380880 5
380920 5
380960 5
381000 5
381040 5
381080 5
381120 5
381160 5
381200 5
381240 5
381280 5
381320 5
381360 5
381400 5
381440 5
381480 5
381520 5
381560 5
381600 5
381640 5
381680 5
381720 5
381760 5
381800 5
381840 5
381880 5
381920 5
381960 5
382000 5
382040 5
382080 5
382120 5
382160 5
382200 5
382240 5
382280 5
382320 5
382360 5
382400 5
382440 5
382480 5
382520 5
382560 5
382600 5
382640 5
382680 5
382720 5
382760 5
382800 5
382840 5
382880 5
382920 5
382960 5
383000 5
383040 5
383080 5
383120 5
383160 5
383200 5
383240 5
383280 5
383320 5
383360 5
383400 5
383440 5
383480 5
383520 5
383560 5
383600 5
383640 5
383680 5
383720 5
383760 5
383800 5
383840 5
383880 5
383920 5
383960 5
384000 5
384040 5
384080 5
384120 5
384160 5
384200 5
384240 5
384280 5
384320 5
384360 5
384400 5
384440 5
384480 5
384520 5
384560 5
384600 5
384640 5
384680 5
384720 5
384760 5
384800 5
384840 5
384880 5
384920 5
384960 5
385000 5
385040 5
385080 5
385120 5
385160 5
385200 5
385240 5
385280 5
385320 5
385360 5
385400 5
385440 5
385480 5
385520 5
385560 5
385600 5
385640 5
385680 5
385720 5
385760 5
385800 5
385840 5
385880 5
385920 5
385960 5
386000 5
386040 5
386080 5
386120 5
386160 5
386200 5
386240 5
386280 5
386320 5
386360 5
386400 5
386440 5
386480 5
386520 5
386560 5
386600 5
386640 5
386680 5
386720 5
386760 5
386800 5
386840 5
386880 5
386920 5
386960 5
387000 5
387040 5
387080 5
387120 5
387160 5
387200 5
387240 5
387280 5
387320 5
387360 5
387400 5
387440 5
387480 5
387520 5
387560 5
387600 5
387640 5
387680 5
387720 5
387760 5
387800 5
387840 5
387880 5
387920 5
387960 5
388000 5
388040 5
388080 5
388120 5
388160 5
388200 5
388240 5
388280 5
388320 5
388360 5
388400 5
388440 5
388480 5
388520 5
388560 5
388600 5
388640 5
388680 5
388720 5
388760 5
388800 5
388840 5
388880 5
388920 5
388960 5
389000 5
389040 5
389080 5
389120 5
389160 5
389200 5
389240 5
389280 5
389320 5
389360 5
389400 5
389440 5
389480 5
389520 5
389560 5
389600 5
389640 5
389680 5
389720 5
389760 5
389800 5
389840 5
389880 5
389920 5
389960 5
390000 5
390040 5
390080 5
390120 5
390160 5
390200 5
390240 5
390280 5
390320 5
390360 5
390400 5
390440 5
390480 5
390520 5
390560 5
390600 5
390640 5
390680 5
390720 5
390760 5
390800 5
390840 5
390880 5
390920 5
390960 5
391000 5
391040 5
391080 5
391120 5
391160 5
391200 5
391240 5
391280 5
391320 5
391360 5
391400 5
391440 5
391480 5
391520 5
391560 5
391600 5
391640 5
391680 5
391720 5
391760 5
391800 5
391840 5
391880 5
391920 5
391960 5
392000 5
392040 5
392080 5
392120 5
392160 5
392200 5
392240 5
392280 5
392320 5
392360 5
392400 5
392440 5
392480 5
392520 5
392560 5
392600 5
392640 5
392680 5
392720 5
392760 5
392800 5
392840 5
392880 5
392920 5
392960 5
393000 5
393040 5
393080 5
393120 5
393160 5
393200 5
393240 5
393280 5
393320 5
393360 5
393400 5
393440 5
393480 5
393520 5
393560 5
393600 5
393640 5
393680 5
393720 5
393760 5
393800 5
393840 5
393880 5
393920 5
393960 5
394000 5
394040 5
394080 5
394120 5
394160 5
394200 5
394240 5
394280 5
394320 5
394360 5
394400 5
394440 5
394480 5
394520 5
394560 5
394600 5
394640 5
394680 5
394720 5
394760 5
394800 5
394840 5
394880 5
394920 5
394960 5
395000 5
395040 5
395080 5
395120 5
395160 5
395200 5
395240 5
395280 5
395320 5
395360 5
395400 5
395440 5
395480 5
395520 5
395560 5
395600 5
395640 5
395680 5
395720 5
395760 5
395800 5
395840 5
395880 5
395920 5
395960 5
396000 5
396040 5
396080 5
396120 5
396160 5
396200 5
396240 5
396280 5
396320 5
396360 5
396400 5
396440 5
396480 5
396520 5
396560 5
396600 5
396640 5
396680 5
396720 5
396760 5
396800 5
396840 5
396880 5
396920 5
396960 5
397000 5
397040 5
397080 5
397120 5
397160 5
397200 5
397240 5
397280 5
397320 5
397360 5
397400 5
397440 5
397480 5
397520 5
397560 5
397600 5
397640 5
397680 5
397720 5
397760 5
397800 5
397840 5
397880 5
397920 5
397960 5
398000 5
398040 5
398080 5
398120 5
398160 5
398200 5
398240 5
398280 5
398320 5
398360 5
398400 5
398440 5
398480 5
398520 5
398560 5
398600 5
398640 5
398680 5
398720 5
398760 5
398800 5
398840 5
398880 5
398920 5
398960 5
399000 5
399040 5
399080 5
399120 5
399160 5
399200 5
399240 5
399280 5
399320 5
399360 5
399400 5
399440 5
399480 5
399520 5
399560 5
399600 5
399640 5
399680 5
399720 5
399760 5
399800 5
399840 5
399880 5
399920 5
399960 5
400000 5
400040 5
400080 5
400120 5
400160 5
400200 5
400240 5
400280 5
400320 5
400360 5
400400 5
400440 5
400480 5
400520 5
400560 5
400600 5
400640 5
400680 5
400720 5
400760 5
400800 5
400840 5
400880 5
400920 5
400960 5
401000 5
401040 5
401080 5
401120 5
401160 5
401200 5
401240 5
401280 5
401320 5
401360 5
401400 5
401440 5
401480 5
401520 5
401560 5
401600 5
401640 5
401680 5
401720 5
401760 5
401800 5
401840 5
401880 5
401920 5
401960 5
402000 5
402040 5
402080 5
402120 5
402160 5
402200 5
402240 5
402280 5
402320 5
402360 5
402400 5
402440 5
402480 5
402520 5
402560 5
402600 5
402640 5
402680 5
402720 5
402760 5
402800 5
402840 5
402880 5
402920 5
402960 5
403000 5
403040 5
403080 5
403120 5
403160 5
403200 5
403240 5
403280 5
403320 5
403360 5
403400 5
403440 5
403480 5
403520 5
403560 5
403600 5
403640 5
403680 5
403720 5
403760 5
403800 5
403840 5
403880 5
403920 5
403960 5
404000 5
404040 5
404080 5
404120 5
404160 5
404200 5
404240 5
404280 5
404320 5
404360 5
404400 5
404440 5
404480 5
404520 5
404560 5
404600 5
404640 5
404680 5
404720 5
404760 5
404800 5
404840 5
404880 5
404920 5
404960 5
405000 5
405040 5
405080 5
405120 5
405160 5
405200 5
405240 5
405280 5
405320 5
405360 5
405400 5
405440 5
405480 5
405520 5
405560 5
405600 5
405640 5
405680 5
405720 5
405760 5
405800 5
405840 5
405880 5
405920 5
405960 5
406000 5
406040 5
406080 5
406120 5
406160 5
406200 5
406240 5
406280 5
406320 5
406360 5
406400 5
406440 5
406480 5
406520 5
406560 5
406600 5
406640 5
406680 5
406720 5
406760 5
406800 5
406840 5
406880 5
406920 5
406960 5
407000 5
407040 5
407080 5
407120 5
407160 5
407200 5
407240 5
407280 5
407320 5
407360 5
407400 5
407440 5
407480 5
407520 5
407560 5
407600 5
407640 5
407680 5
407720 5
407760 5
407800 5
407840 5
407880 5
407920 5
407960 5
408000 5
408040 5
408080 5
408120 5
408160 5
408200 5
408240 5
408280 5
408320 5
408360 5
408400 5
408440 5
408480 5
408520 5
408560 5
408600 5
408640 5
408680 5
408720 5
408760 5
408800 5
408840 5
408880 5
408920 5
408960 5
409000 5
409040 5
409080 5
409120 5
409160 5
409200 5
409240 5
409280 5
409320 5
409360 5
409400 5
409440 5
409480 5
409520 5
409560 5
409600 5
409640 5
409680 5
409720 5
409760 5
409800 5
409840 5
409880 5
409920 5
409960 5
410000 5
410040 5
410080 5
410120 5
410160 5
410200 5
410240 5
410280 5
410320 5
410360 5
410400 5
410440 5
410480 5
410520 5
410560 5
410600 5
410640 5
410680 5
410720 5
410760 5
410800 5
410840 5
410880 5
410920 5
410960 5
411000 5
411040 5
411080 5
411120 5
411160 5
411200 5
411240 5
411280 5
411320 5
411360 5
411400 5
411440 5
411480 5
411520 5
411560 5
411600 5
411640 5
411680 5
411720 5
411760 5
411800 5
411840 5
411880 5
411920 5
411960 5
412000 5
412040 5
412080 5
412120 5
412160 5
412200 5
412240 5
412280 5
412320 5
412360 5
412400 5
412440 5
412480 5
412520 5
412560 5
412600 5
412640 5
412680 5
412720 5
412760 5
412800 5
412840 5
412880 5
412920 5
412960 5
413000 5
413040 5
413080 5
413120 5
413160 5
413200 5
413240 5
413280 5
413320 5
413360 5
413400 5
413440 5
413480 5
413520 5
413560 5
413600 5
413640 5
413680 5
413720 5
413760 5
413800 5
413840 5
413880 5
413920 5
413960 5
414000 5
414040 5
414080 5
414120 5
414160 5
414200 5
414240 5
414280 5
414320 5
414360 5
414400 5
414440 5
414480 5
414520 5
414560 5
414600 5
414640 5
414680 5
414720 5
414760 5
414800 5
414840 5
414880 5
414920 5
414960 5
415000 5
415040 5
415080 5
415120 5
415160 5
415200 5
415240 5
415280 5
415320 5
415360 5
415400 5
415440 5
415480 5
415520 5
415560 5
415600 5
415640 5
415680 5
415720 5
415760 5
415800 5
415840 5
415880 5
415920 5
415960 5
416000 5
416040 5
416080 5
416120 5
416160 5
416200 5
416240 5
416280 5
416320 5
416360 5
416400 5
416440 5
416480 5
416520 5
416560 5
416600 5
416640 5
416680 5
416720 5
416760 5
416800 5
416840 5
416880 5
416920 5
416960 5
417000 5
417040 5
417080 5
417120 5
417160 5
417200 5
417240 5
417280 5
417320 5
