# Supplementary material for: Comment on 'Valid molecular dynamics simulations of human hemoglobin require a surprisingly large box size'
Source: eLife. 2019 Jun 20;8:e44718. doi: 10.7554/eLife.44718 (PMC6586461; doi:10.7554/eLife.44718)
Supplement: Figure 3—source data 1. — The zip archive contains a README file describing which source files correspond to the different panels. [file elife-44718-fig3-data1.zip › figure3/panel_A/kovalevsky/large/9/proj.xvg]

@ autoscale onread none
@ with g0
@ g0 on
@ title "projection on eigenvectors (nm)"
@ xaxis  label "Time (ps)"
@ world xmin 0
@ world xmax 102640
@ world ymin -9.48073
@ world ymax 4.61109
@ view xmin 0.15
@ view xmax 0.85
@ view ymin 0.15
@ view ymax 0.85
@ yaxis  label "vec 1"
@ xaxis tick major 25000
@ xaxis tick minor 12500
@ xaxis ticklabel start type spec
@ xaxis ticklabel start -0
@ yaxis tick major 5
@ yaxis tick minor 2.5
@ yaxis ticklabel start type spec
@ yaxis ticklabel start -5
@ zeroxaxis bar on
@ zeroxaxis bar linestyle 3
    0.0000   -5.00332
   40.0000   -5.06636
   80.0000   -4.75329
  120.0000   -4.50247
  160.0000   -4.83953
  200.0000   -5.24063
  240.0000   -4.58179
  280.0000   -4.92330
  320.0000   -5.46700
  360.0000   -5.91357
  400.0000   -5.51329
  440.0000   -5.26134
  480.0000   -4.26865
  520.0000   -6.18740
  560.0000   -5.07443
  600.0000   -5.87807
  640.0000   -5.48035
  680.0000   -5.71311
  720.0000   -6.00018
  760.0000   -5.49697
  800.0000   -4.94854
  840.0000   -5.93138
  880.0000   -5.67988
  920.0000   -5.04958
  960.0000   -5.62211
 1000.0000   -6.23567
 1040.0000   -6.64869
 1080.0000   -5.88452
 1120.0000   -6.01256
 1160.0000   -6.14835
 1200.0000   -6.85575
 1240.0000   -6.03949
 1280.0000   -5.77318
 1320.0000   -5.79444
 1360.0000   -6.22986
 1400.0000   -5.70279
 1440.0000   -6.16580
 1480.0000   -6.08527
 1520.0000   -6.69048
 1560.0000   -5.60716
 1600.0000   -5.90307
 1640.0000   -5.74545
 1680.0000   -6.89640
 1720.0000   -7.10175
 1760.0000   -6.74973
 1800.0000   -6.62155
 1840.0000   -6.44314
 1880.0000   -6.19707
 1920.0000   -5.82531
 1960.0000   -5.84736
 2000.0000   -6.87547
 2040.0000   -5.74945
 2080.0000   -5.55389
 2120.0000   -6.12436
 2160.0000   -5.51355
 2200.0000   -6.10675
 2240.0000   -5.65693
 2280.0000   -5.69350
 2320.0000   -5.13760
 2360.0000   -5.39288
 2400.0000   -5.52931
 2440.0000   -5.41757
 2480.0000   -5.98334
 2520.0000   -6.64697
 2560.0000   -5.82768
 2600.0000   -6.29699
 2640.0000   -5.26356
 2680.0000   -5.92124
 2720.0000   -5.86419
 2760.0000   -6.35535
 2800.0000   -5.63594
 2840.0000   -4.82898
 2880.0000   -5.34207
 2920.0000   -5.20442
 2960.0000   -5.95382
 3000.0000   -5.61890
 3040.0000   -5.92452
 3080.0000   -6.11054
 3120.0000   -5.44328
 3160.0000   -5.70038
 3200.0000   -5.58255
 3240.0000   -5.83508
 3280.0000   -6.19257
 3320.0000   -5.81208
 3360.0000   -6.09318
 3400.0000   -6.02735
 3440.0000   -7.02395
 3480.0000   -6.46878
 3520.0000   -6.28371
 3560.0000   -6.62396
 3600.0000   -6.53540
 3640.0000   -5.52958
 3680.0000   -4.81563
 3720.0000   -5.47189
 3760.0000   -6.13566
 3800.0000   -6.19483
 3840.0000   -5.25923
 3880.0000   -5.27619
 3920.0000   -5.79237
 3960.0000   -5.32328
 4000.0000   -4.91792
 4040.0000   -6.43107
 4080.0000   -5.75941
 4120.0000   -4.87476
 4160.0000   -6.11723
 4200.0000   -5.82835
 4240.0000   -5.21151
 4280.0000   -6.09840
 4320.0000   -6.17758
 4360.0000   -4.83131
 4400.0000   -4.90623
 4440.0000   -4.36601
 4480.0000   -5.06462
 4520.0000   -5.77358
 4560.0000   -6.02926
 4600.0000   -6.09652
 4640.0000   -7.10778
 4680.0000   -7.25661
 4720.0000   -6.44138
 4760.0000   -6.10891
 4800.0000   -6.00240
 4840.0000   -5.15977
 4880.0000   -5.55562
 4920.0000   -5.76652
 4960.0000   -6.47455
 5000.0000   -5.42163
 5040.0000   -6.28919
 5080.0000   -6.05174
 5120.0000   -6.30833
 5160.0000   -5.99405
 5200.0000   -6.28324
 5240.0000   -5.82349
 5280.0000   -5.92756
 5320.0000   -6.05103
 5360.0000   -5.46326
 5400.0000   -5.99373
 5440.0000   -5.33768
 5480.0000   -6.55439
 5520.0000   -5.96635
 5560.0000   -6.22939
 5600.0000   -6.26052
 5640.0000   -5.79057
 5680.0000   -6.06648
 5720.0000   -6.12158
 5760.0000   -6.18310
 5800.0000   -4.75706
 5840.0000   -5.26373
 5880.0000   -5.59257
 5920.0000   -5.77572
 5960.0000   -5.78861
 6000.0000   -6.03249
 6040.0000   -5.87774
 6080.0000   -5.72472
 6120.0000   -5.99231
 6160.0000   -5.93903
 6200.0000   -6.57144
 6240.0000   -6.51338
 6280.0000   -6.12838
 6320.0000   -5.77132
 6360.0000   -6.23915
 6400.0000   -4.89074
 6440.0000   -5.94606
 6480.0000   -5.04729
 6520.0000   -6.43936
 6560.0000   -5.11956
 6600.0000   -5.06157
 6640.0000   -5.37171
 6680.0000   -5.98595
 6720.0000   -5.55843
 6760.0000   -4.89244
 6800.0000   -6.09211
 6840.0000   -5.68510
 6880.0000   -6.18437
 6920.0000   -4.95122
 6960.0000   -6.35940
 7000.0000   -5.23806
 7040.0000   -4.80560
 7080.0000   -4.85079
 7120.0000   -5.28228
 7160.0000   -5.13028
 7200.0000   -5.66161
 7240.0000   -5.44324
 7280.0000   -5.87047
 7320.0000   -5.96776
 7360.0000   -5.49018
 7400.0000   -5.23307
 7440.0000   -5.30495
 7480.0000   -6.52036
 7520.0000   -6.29421
 7560.0000   -5.77246
 7600.0000   -4.99565
 7640.0000   -6.21161
 7680.0000   -5.74259
 7720.0000   -6.87649
 7760.0000   -5.77423
 7800.0000   -5.93796
 7840.0000   -6.24612
 7880.0000   -6.36334
 7920.0000   -5.22173
 7960.0000   -5.41005
 8000.0000   -5.73294
 8040.0000   -5.15501
 8080.0000   -6.18394
 8120.0000   -6.07938
 8160.0000   -5.29909
 8200.0000   -5.16684
 8240.0000   -5.95368
 8280.0000   -5.27443
 8320.0000   -5.50109
 8360.0000   -5.34547
 8400.0000   -5.83318
 8440.0000   -6.04878
 8480.0000   -7.78043
 8520.0000   -5.78532
 8560.0000   -5.63704
 8600.0000   -6.54936
 8640.0000   -5.75853
 8680.0000   -5.18744
 8720.0000   -4.84053
 8760.0000   -5.71071
 8800.0000   -5.85830
 8840.0000   -5.85925
 8880.0000   -6.98290
 8920.0000   -6.56643
 8960.0000   -6.53594
 9000.0000   -6.28040
 9040.0000   -5.70602
 9080.0000   -5.59230
 9120.0000   -5.66032
 9160.0000   -4.90421
 9200.0000   -5.47936
 9240.0000   -5.79755
 9280.0000   -6.81472
 9320.0000   -6.43649
 9360.0000   -5.64420
 9400.0000   -6.17598
 9440.0000   -5.76996
 9480.0000   -5.93292
 9520.0000   -6.78835
 9560.0000   -6.68695
 9600.0000   -7.31041
 9640.0000   -6.08617
 9680.0000   -6.90622
 9720.0000   -6.93589
 9760.0000   -7.19548
 9800.0000   -6.19647
 9840.0000   -6.56704
 9880.0000   -5.83884
 9920.0000   -6.15902
 9960.0000   -5.98005
10000.0000   -6.15530
10040.0000   -6.23449
10080.0000   -4.78957
10120.0000   -6.12724
10160.0000   -6.44146
10200.0000   -6.02090
10240.0000   -6.11784
10280.0000   -6.29088
10320.0000   -6.16829
10360.0000   -6.47876
10400.0000   -5.95818
10440.0000   -5.89450
10480.0000   -6.54412
10520.0000   -6.08847
10560.0000   -6.43097
10600.0000   -5.56892
10640.0000   -5.61259
10680.0000   -5.62727
10720.0000   -6.35346
10760.0000   -5.16509
10800.0000   -5.75422
10840.0000   -5.56551
10880.0000   -5.97736
10920.0000   -5.93376
10960.0000   -6.43185
11000.0000   -6.77039
11040.0000   -6.82793
11080.0000   -5.77207
11120.0000   -5.43775
11160.0000   -5.67162
11200.0000   -5.55557
11240.0000   -5.98612
11280.0000   -5.62503
11320.0000   -6.67284
11360.0000   -5.89026
11400.0000   -5.11649
11440.0000   -5.59354
11480.0000   -6.04598
11520.0000   -6.09148
11560.0000   -5.07106
11600.0000   -6.20723
11640.0000   -5.94983
11680.0000   -5.84367
11720.0000   -5.59723
11760.0000   -6.06874
11800.0000   -6.20682
11840.0000   -5.55364
11880.0000   -6.02418
11920.0000   -6.09960
11960.0000   -5.92009
12000.0000   -6.15309
12040.0000   -5.66000
12080.0000   -5.91051
12120.0000   -6.65739
12160.0000   -6.56672
12200.0000   -6.64399
12240.0000   -6.51423
12280.0000   -6.37399
12320.0000   -5.71313
12360.0000   -6.09714
12400.0000   -4.91634
12440.0000   -5.44606
12480.0000   -5.23681
12520.0000   -5.76360
12560.0000   -6.01773
12600.0000   -5.14491
12640.0000   -5.57540
12680.0000   -5.38752
12720.0000   -6.00745
12760.0000   -5.70407
12800.0000   -5.18585
12840.0000   -5.45912
12880.0000   -5.27976
12920.0000   -4.97639
12960.0000   -5.47854
13000.0000   -5.56322
13040.0000   -5.63890
13080.0000   -5.21737
13120.0000   -4.92656
13160.0000   -3.88258
13200.0000   -3.69891
13240.0000   -4.62301
13280.0000   -4.82434
13320.0000   -5.86180
13360.0000   -5.81093
13400.0000   -5.76420
13440.0000   -5.64877
13480.0000   -4.32612
13520.0000   -4.22186
13560.0000   -5.27345
13600.0000   -5.13409
13640.0000   -4.42052
13680.0000   -5.20182
13720.0000   -4.34930
13760.0000   -4.67689
13800.0000   -4.03043
13840.0000   -6.16027
13880.0000   -5.46946
13920.0000   -5.66845
13960.0000   -6.53912
14000.0000   -5.33068
14040.0000   -5.41292
14080.0000   -6.75116
14120.0000   -6.13191
14160.0000   -6.58317
14200.0000   -6.23107
14240.0000   -5.72731
14280.0000   -5.99458
14320.0000   -5.38545
14360.0000   -5.39251
14400.0000   -5.00323
14440.0000   -5.59227
14480.0000   -5.84450
14520.0000   -5.47344
14560.0000   -6.46135
14600.0000   -6.21907
14640.0000   -6.23944
14680.0000   -6.56866
14720.0000   -5.98718
14760.0000   -6.28506
14800.0000   -6.16529
14840.0000   -5.67363
14880.0000   -5.71032
14920.0000   -7.04211
14960.0000   -6.75207
15000.0000   -7.05412
15040.0000   -6.97883
15080.0000   -5.97746
15120.0000   -5.76851
15160.0000   -7.04046
15200.0000   -5.77716
15240.0000   -6.92197
15280.0000   -6.80312
15320.0000   -5.26226
15360.0000   -7.10248
15400.0000   -5.69204
15440.0000   -5.23671
15480.0000   -5.02995
15520.0000   -6.00679
15560.0000   -7.04187
15600.0000   -6.80080
15640.0000   -6.17733
15680.0000   -6.20698
15720.0000   -6.32489
15760.0000   -6.33380
15800.0000   -5.64242
15840.0000   -6.24803
15880.0000   -6.13064
15920.0000   -6.32684
15960.0000   -5.54832
16000.0000   -6.54701
16040.0000   -5.65686
16080.0000   -5.95920
16120.0000   -5.93161
16160.0000   -6.38798
16200.0000   -6.14624
16240.0000   -6.31256
16280.0000   -5.08348
16320.0000   -5.43830
16360.0000   -6.57775
16400.0000   -6.47178
16440.0000   -6.27911
16480.0000   -6.36904
16520.0000   -6.81884
16560.0000   -6.17880
16600.0000   -6.84139
16640.0000   -6.76188
16680.0000   -6.90851
16720.0000   -7.61153
16760.0000   -6.98576
16800.0000   -7.06132
16840.0000   -7.06475
16880.0000   -6.86642
16920.0000   -7.41528
16960.0000   -6.35917
17000.0000   -5.56157
17040.0000   -6.65932
17080.0000   -6.20183
17120.0000   -6.40749
17160.0000   -6.31571
17200.0000   -6.84168
17240.0000   -7.34485
17280.0000   -6.65151
17320.0000   -6.69606
17360.0000   -5.74689
17400.0000   -5.96792
17440.0000   -6.42112
17480.0000   -6.47189
17520.0000   -6.62820
17560.0000   -6.45780
17600.0000   -6.98027
17640.0000   -6.07603
17680.0000   -5.65028
17720.0000   -6.09464
17760.0000   -5.62249
17800.0000   -5.35848
17840.0000   -5.69949
17880.0000   -6.03637
17920.0000   -5.59211
17960.0000   -5.68248
18000.0000   -6.55321
18040.0000   -6.20840
18080.0000   -6.43094
18120.0000   -6.27490
18160.0000   -6.57527
18200.0000   -7.13407
18240.0000   -6.37833
18280.0000   -6.45697
18320.0000   -6.09462
18360.0000   -6.46255
18400.0000   -6.71256
18440.0000   -6.59869
18480.0000   -6.83475
18520.0000   -6.93118
18560.0000   -6.85739
18600.0000   -6.72043
18640.0000   -6.18956
18680.0000   -6.80275
18720.0000   -6.85800
18760.0000   -6.29828
18800.0000   -6.10776
18840.0000   -6.02775
18880.0000   -7.34480
18920.0000   -5.91911
18960.0000   -5.34141
19000.0000   -5.06172
19040.0000   -6.27957
19080.0000   -5.51757
19120.0000   -5.60869
19160.0000   -5.33532
19200.0000   -5.31815
19240.0000   -4.76334
19280.0000   -5.28313
19320.0000   -4.54637
19360.0000   -4.43046
19400.0000   -4.92457
19440.0000   -5.03776
19480.0000   -4.98851
19520.0000   -6.12769
19560.0000   -5.48997
19600.0000   -5.48541
19640.0000   -5.58236
19680.0000   -6.63807
19720.0000   -6.09160
19760.0000   -5.48496
19800.0000   -5.53843
19840.0000   -6.47125
19880.0000   -5.22515
19920.0000   -6.08929
19960.0000   -6.06233
20000.0000   -6.36103
20040.0000   -6.02616
20080.0000   -6.25982
20120.0000   -6.45705
20160.0000   -6.22541
20200.0000   -5.63293
20240.0000   -5.85482
20280.0000   -6.64484
20320.0000   -5.91304
20360.0000   -6.99909
20400.0000   -5.92417
20440.0000   -6.87030
20480.0000   -6.60589
20520.0000   -5.73400
20560.0000   -6.83979
20600.0000   -5.65387
20640.0000   -5.57154
20680.0000   -6.11153
20720.0000   -6.23805
20760.0000   -4.90663
20800.0000   -6.69098
20840.0000   -6.16716
20880.0000   -6.95392
20920.0000   -7.43357
20960.0000   -7.10256
21000.0000   -7.14835
21040.0000   -6.94830
21080.0000   -6.51450
21120.0000   -7.13566
21160.0000   -6.66265
21200.0000   -6.95088
21240.0000   -7.25216
21280.0000   -6.93187
21320.0000   -7.36552
21360.0000   -6.60764
21400.0000   -6.88879
21440.0000   -6.95381
21480.0000   -6.53576
21520.0000   -7.14823
21560.0000   -6.74661
21600.0000   -6.85315
21640.0000   -7.94046
21680.0000   -8.31611
21720.0000   -7.57099
21760.0000   -7.11307
21800.0000   -7.80693
21840.0000   -7.73609
21880.0000   -7.62233
21920.0000   -7.08028
21960.0000   -5.77482
22000.0000   -6.81978
22040.0000   -6.45131
22080.0000   -6.70905
22120.0000   -6.64483
22160.0000   -6.46766
22200.0000   -6.84764
22240.0000   -6.82677
22280.0000   -5.64720
22320.0000   -5.92445
22360.0000   -6.06534
22400.0000   -5.47385
22440.0000   -7.07872
22480.0000   -6.23974
22520.0000   -6.88840
22560.0000   -5.64856
22600.0000   -6.83069
22640.0000   -5.31179
22680.0000   -5.48061
22720.0000   -6.02695
22760.0000   -6.02735
22800.0000   -5.64690
22840.0000   -6.26548
22880.0000   -5.37121
22920.0000   -5.44609
22960.0000   -5.51055
23000.0000   -5.55340
23040.0000   -5.19209
23080.0000   -5.53261
23120.0000   -4.88749
23160.0000   -5.70285
23200.0000   -5.65103
23240.0000   -5.90805
23280.0000   -5.53224
23320.0000   -4.92235
23360.0000   -5.09198
23400.0000   -5.14133
23440.0000   -6.65160
23480.0000   -7.37200
23520.0000   -6.96735
23560.0000   -6.96726
23600.0000   -6.01346
23640.0000   -6.38347
23680.0000   -6.77782
23720.0000   -5.99137
23760.0000   -6.11414
23800.0000   -6.31850
23840.0000   -6.66606
23880.0000   -6.18270
23920.0000   -7.24387
23960.0000   -5.76546
24000.0000   -5.95514
24040.0000   -5.49062
24080.0000   -7.11118
24120.0000   -6.44860
24160.0000   -6.47057
24200.0000   -5.58518
24240.0000   -5.84422
24280.0000   -5.77889
24320.0000   -5.86271
24360.0000   -6.17645
24400.0000   -6.09454
24440.0000   -5.40848
24480.0000   -6.59972
24520.0000   -6.20499
24560.0000   -5.95524
24600.0000   -5.75968
24640.0000   -5.84217
24680.0000   -5.68391
24720.0000   -5.35401
24760.0000   -5.38941
24800.0000   -6.81775
24840.0000   -6.83885
24880.0000   -6.63387
24920.0000   -6.35957
24960.0000   -6.11591
25000.0000   -6.13051
25040.0000   -6.34594
25080.0000   -6.37271
25120.0000   -6.33696
25160.0000   -6.66673
25200.0000   -5.60232
25240.0000   -6.94303
25280.0000   -6.92911
25320.0000   -6.05910
25360.0000   -6.70805
25400.0000   -6.78022
25440.0000   -7.01113
25480.0000   -6.72010
25520.0000   -6.83664
25560.0000   -7.20222
25600.0000   -6.24913
25640.0000   -7.15505
25680.0000   -7.13592
25720.0000   -6.59557
25760.0000   -6.27723
25800.0000   -5.71577
25840.0000   -6.29236
25880.0000   -6.71194
25920.0000   -5.46830
25960.0000   -5.65647
26000.0000   -5.87543
26040.0000   -5.63564
26080.0000   -6.20839
26120.0000   -6.82209
26160.0000   -6.13799
26200.0000   -6.90155
26240.0000   -5.89763
26280.0000   -7.31840
26320.0000   -7.07486
26360.0000   -5.94572
26400.0000   -6.40700
26440.0000   -7.18648
26480.0000   -7.56257
26520.0000   -6.84456
26560.0000   -6.95871
26600.0000   -7.15244
26640.0000   -4.48647
26680.0000   -5.41870
26720.0000   -5.94356
26760.0000   -4.69924
26800.0000   -6.64309
26840.0000   -6.10453
26880.0000   -6.80688
26920.0000   -6.66328
26960.0000   -6.46570
27000.0000   -5.67873
27040.0000   -5.63275
27080.0000   -6.93935
27120.0000   -7.05520
27160.0000   -6.48078
27200.0000   -6.42813
27240.0000   -6.67130
27280.0000   -6.45276
27320.0000   -6.98318
27360.0000   -7.25581
27400.0000   -6.26507
27440.0000   -7.70420
27480.0000   -5.58848
27520.0000   -6.48970
27560.0000   -6.60264
27600.0000   -5.63381
27640.0000   -6.34837
27680.0000   -6.47919
27720.0000   -6.29517
27760.0000   -6.35715
27800.0000   -6.70665
27840.0000   -6.48705
27880.0000   -5.05926
27920.0000   -4.97583
27960.0000   -5.59909
28000.0000   -5.82194
28040.0000   -6.29175
28080.0000   -5.93693
28120.0000   -5.95012
28160.0000   -5.48168
28200.0000   -6.52159
28240.0000   -5.14397
28280.0000   -5.52525
28320.0000   -5.46660
28360.0000   -6.31387
28400.0000   -6.40205
28440.0000   -5.58399
28480.0000   -6.15543
28520.0000   -5.63861
28560.0000   -5.66157
28600.0000   -7.14779
28640.0000   -6.12536
28680.0000   -7.07312
28720.0000   -7.26807
28760.0000   -7.49525
28800.0000   -6.66476
28840.0000   -6.11150
28880.0000   -7.31000
28920.0000   -7.31991
28960.0000   -7.53061
29000.0000   -7.01468
29040.0000   -6.56407
29080.0000   -6.46389
29120.0000   -6.81461
29160.0000   -6.74458
29200.0000   -6.52405
29240.0000   -6.08048
29280.0000   -7.16893
29320.0000   -7.55889
29360.0000   -6.64155
29400.0000   -5.69229
29440.0000   -6.07843
29480.0000   -6.16933
29520.0000   -6.03344
29560.0000   -4.73359
29600.0000   -5.19592
29640.0000   -6.00966
29680.0000   -5.48805
29720.0000   -5.68599
29760.0000   -6.32672
29800.0000   -5.42001
29840.0000   -6.36545
29880.0000   -6.43090
29920.0000   -6.60284
29960.0000   -6.98995
30000.0000   -5.49095
30040.0000   -6.20730
30080.0000   -6.18362
30120.0000   -6.56627
30160.0000   -6.56144
30200.0000   -6.32804
30240.0000   -6.62407
30280.0000   -5.80297
30320.0000   -6.70060
30360.0000   -6.26277
30400.0000   -6.88209
30440.0000   -7.99358
30480.0000   -7.49047
30520.0000   -8.00321
30560.0000   -6.82458
30600.0000   -7.14372
30640.0000   -6.45779
30680.0000   -6.60215
30720.0000   -6.21912
30760.0000   -6.50840
30800.0000   -5.71790
30840.0000   -5.86550
30880.0000   -6.05358
30920.0000   -6.86060
30960.0000   -8.12313
31000.0000   -6.75970
31040.0000   -7.15747
31080.0000   -6.72003
31120.0000   -6.35185
31160.0000   -6.92893
31200.0000   -6.89208
31240.0000   -6.99799
31280.0000   -6.75980
31320.0000   -6.30755
31360.0000   -6.26242
31400.0000   -6.53617
31440.0000   -6.18274
31480.0000   -6.01908
31520.0000   -6.03219
31560.0000   -7.15291
31600.0000   -6.53765
31640.0000   -6.81625
31680.0000   -6.53013
31720.0000   -6.56493
31760.0000   -6.87768
31800.0000   -6.55962
31840.0000   -6.39232
31880.0000   -6.04095
31920.0000   -5.69870
31960.0000   -6.92835
32000.0000   -7.14067
32040.0000   -7.02893
32080.0000   -6.33340
32120.0000   -7.11140
32160.0000   -6.47204
32200.0000   -7.03738
32240.0000   -7.07551
32280.0000   -6.57795
32320.0000   -6.90260
32360.0000   -5.89380
32400.0000   -6.38259
32440.0000   -7.35176
32480.0000   -7.19233
32520.0000   -6.05084
32560.0000   -6.19770
32600.0000   -6.55186
32640.0000   -5.99505
32680.0000   -7.14859
32720.0000   -6.98670
32760.0000   -6.73560
32800.0000   -6.23427
32840.0000   -6.93978
32880.0000   -6.24640
32920.0000   -6.83127
32960.0000   -6.50191
33000.0000   -6.84174
33040.0000   -7.12026
33080.0000   -6.70702
33120.0000   -6.49031
33160.0000   -6.01335
33200.0000   -7.08585
33240.0000   -6.11108
33280.0000   -6.53488
33320.0000   -6.57113
33360.0000   -6.89238
33400.0000   -5.97146
33440.0000   -6.36044
33480.0000   -5.77965
33520.0000   -6.75145
33560.0000   -6.43888
33600.0000   -7.48037
33640.0000   -6.46076
33680.0000   -5.87089
33720.0000   -6.55879
33760.0000   -6.42306
33800.0000   -6.44492
33840.0000   -6.91007
33880.0000   -6.80998
33920.0000   -6.01707
33960.0000   -6.94396
34000.0000   -6.53070
34040.0000   -6.77341
34080.0000   -7.26083
34120.0000   -6.50416
34160.0000   -6.56955
34200.0000   -5.61402
34240.0000   -6.67158
34280.0000   -6.21103
34320.0000   -6.56225
34360.0000   -7.40091
34400.0000   -6.96541
34440.0000   -6.64867
34480.0000   -6.82277
34520.0000   -6.60947
34560.0000   -6.19125
34600.0000   -6.16958
34640.0000   -6.39285
34680.0000   -7.04889
34720.0000   -5.99875
34760.0000   -5.65701
34800.0000   -5.97633
34840.0000   -5.83895
34880.0000   -5.59475
34920.0000   -5.84758
34960.0000   -6.15563
35000.0000   -6.04576
35040.0000   -6.23333
35080.0000   -5.13732
35120.0000   -5.33249
35160.0000   -5.76805
35200.0000   -6.12736
35240.0000   -7.11757
35280.0000   -6.29708
35320.0000   -6.83552
35360.0000   -7.33691
35400.0000   -6.27094
35440.0000   -5.34650
35480.0000   -5.57854
35520.0000   -6.34257
35560.0000   -6.05097
35600.0000   -7.16185
35640.0000   -6.15180
35680.0000   -6.05875
35720.0000   -6.65127
35760.0000   -6.35217
35800.0000   -6.27264
35840.0000   -6.56561
35880.0000   -6.27237
35920.0000   -6.72546
35960.0000   -6.65582
36000.0000   -7.15155
36040.0000   -7.38840
36080.0000   -6.42753
36120.0000   -7.03188
36160.0000   -5.23852
36200.0000   -5.48043
36240.0000   -5.59715
36280.0000   -7.32746
36320.0000   -7.04403
36360.0000   -5.97734
36400.0000   -6.85564
36440.0000   -6.48106
36480.0000   -6.51749
36520.0000   -6.53010
36560.0000   -6.55218
36600.0000   -6.45562
36640.0000   -7.53619
36680.0000   -5.56958
36720.0000   -5.90118
36760.0000   -6.59852
36800.0000   -6.31643
36840.0000   -7.11518
36880.0000   -8.20618
36920.0000   -6.64146
36960.0000   -6.42068
37000.0000   -7.07294
37040.0000   -6.90769
37080.0000   -6.66805
37120.0000   -6.27664
37160.0000   -7.48110
37200.0000   -6.48919
37240.0000   -6.18712
37280.0000   -5.96150
37320.0000   -6.10002
37360.0000   -5.23590
37400.0000   -5.58773
37440.0000   -6.17528
37480.0000   -6.10985
37520.0000   -6.12543
37560.0000   -5.34963
37600.0000   -4.85956
37640.0000   -5.98422
37680.0000   -6.43922
37720.0000   -5.82899
37760.0000   -6.37246
37800.0000   -5.18786
37840.0000   -5.99725
37880.0000   -5.24336
37920.0000   -5.81205
37960.0000   -6.13824
38000.0000   -5.01078
38040.0000   -5.50107
38080.0000   -6.19914
38120.0000   -5.93647
38160.0000   -6.28765
38200.0000   -6.33752
38240.0000   -5.46810
38280.0000   -5.83382
38320.0000   -5.25260
38360.0000   -5.13040
38400.0000   -5.16637
38440.0000   -4.79943
38480.0000   -4.93682
38520.0000   -5.50844
38560.0000   -4.91415
38600.0000   -5.33987
38640.0000   -5.21279
38680.0000   -5.60708
38720.0000   -6.33297
38760.0000   -6.07426
38800.0000   -5.04495
38840.0000   -5.74090
38880.0000   -5.81291
38920.0000   -5.48757
38960.0000   -5.73952
39000.0000   -6.23252
39040.0000   -6.11192
39080.0000   -5.59011
39120.0000   -6.33457
39160.0000   -6.35292
39200.0000   -5.48159
39240.0000   -5.96557
39280.0000   -6.52576
39320.0000   -6.99104
39360.0000   -7.14721
39400.0000   -6.11076
39440.0000   -5.99770
39480.0000   -6.14009
39520.0000   -6.02944
39560.0000   -5.94204
39600.0000   -5.91681
39640.0000   -5.09726
39680.0000   -5.92430
39720.0000   -5.94356
39760.0000   -5.86070
39800.0000   -5.46462
39840.0000   -6.45157
39880.0000   -6.35633
39920.0000   -6.41059
39960.0000   -5.11839
40000.0000   -5.49019
40040.0000   -4.83338
40080.0000   -5.75046
40120.0000   -4.97416
40160.0000   -5.60498
40200.0000   -5.66009
40240.0000   -4.85207
40280.0000   -5.80264
40320.0000   -5.09763
40360.0000   -5.81445
40400.0000   -6.65106
40440.0000   -5.89508
40480.0000   -6.23544
40520.0000   -5.54098
40560.0000   -6.08901
40600.0000   -6.05425
40640.0000   -6.19426
40680.0000   -6.50150
40720.0000   -6.23844
40760.0000   -5.53577
40800.0000   -4.35225
40840.0000   -5.38055
40880.0000   -4.98022
40920.0000   -4.59124
40960.0000   -5.05621
41000.0000   -5.65508
41040.0000   -5.15769
41080.0000   -5.77580
41120.0000   -5.77783
41160.0000   -5.54576
41200.0000   -5.81498
41240.0000   -5.39390
41280.0000   -5.75427
41320.0000   -5.93017
41360.0000   -7.03881
41400.0000   -7.04874
41440.0000   -6.55244
41480.0000   -6.58807
41520.0000   -5.79560
41560.0000   -6.30857
41600.0000   -5.73833
41640.0000   -6.50277
41680.0000   -6.62166
41720.0000   -5.78874
41760.0000   -4.85767
41800.0000   -5.78271
41840.0000   -6.50184
41880.0000   -6.26209
41920.0000   -5.64372
41960.0000   -5.35179
42000.0000   -5.57235
42040.0000   -6.39185
42080.0000   -5.76769
42120.0000   -6.58261
42160.0000   -6.44144
42200.0000   -5.61980
42240.0000   -5.89962
42280.0000   -5.67941
42320.0000   -5.57578
42360.0000   -5.38660
42400.0000   -5.10070
42440.0000   -5.21178
42480.0000   -5.78402
42520.0000   -5.64048
42560.0000   -5.60181
42600.0000   -6.27193
42640.0000   -7.45849
42680.0000   -6.57055
42720.0000   -5.84757
42760.0000   -5.95037
42800.0000   -6.08757
42840.0000   -6.57356
42880.0000   -6.44666
42920.0000   -5.82589
42960.0000   -6.36789
43000.0000   -6.29437
43040.0000   -6.10797
43080.0000   -6.11616
43120.0000   -5.89258
43160.0000   -6.75987
43200.0000   -7.32555
43240.0000   -7.85874
43280.0000   -6.79399
43320.0000   -6.06804
43360.0000   -6.45129
43400.0000   -5.77155
43440.0000   -6.41546
43480.0000   -6.29291
43520.0000   -6.61280
43560.0000   -6.17518
43600.0000   -6.20921
43640.0000   -6.47986
43680.0000   -6.18173
43720.0000   -6.33896
43760.0000   -4.92895
43800.0000   -5.54216
43840.0000   -6.73705
43880.0000   -6.09919
43920.0000   -5.54327
43960.0000   -5.33886
44000.0000   -5.86484
44040.0000   -5.92329
44080.0000   -6.33458
44120.0000   -5.96143
44160.0000   -6.24002
44200.0000   -5.25357
44240.0000   -5.45144
44280.0000   -4.66549
44320.0000   -5.29306
44360.0000   -5.37826
44400.0000   -5.68340
44440.0000   -5.47347
44480.0000   -5.01555
44520.0000   -5.39760
44560.0000   -5.26840
44600.0000   -4.76863
44640.0000   -4.91980
44680.0000   -3.63333
44720.0000   -4.78949
44760.0000   -5.37449
44800.0000   -5.13993
44840.0000   -4.81777
44880.0000   -5.26533
44920.0000   -4.95485
44960.0000   -5.29463
45000.0000   -4.79823
45040.0000   -4.57643
45080.0000   -5.34444
45120.0000   -5.31889
45160.0000   -5.48210
45200.0000   -5.41818
45240.0000   -6.08756
45280.0000   -4.95202
45320.0000   -6.36314
45360.0000   -5.82420
45400.0000   -5.79937
45440.0000   -5.83072
45480.0000   -5.26099
45520.0000   -6.03819
45560.0000   -5.60006
45600.0000   -5.24026
45640.0000   -5.36668
45680.0000   -5.56862
45720.0000   -7.17780
45760.0000   -6.59472
45800.0000   -5.91977
45840.0000   -6.10107
45880.0000   -6.27383
45920.0000   -7.31585
45960.0000   -6.87982
46000.0000   -6.91058
46040.0000   -6.67935
46080.0000   -6.72597
46120.0000   -5.92261
46160.0000   -6.71297
46200.0000   -6.26152
46240.0000   -7.38294
46280.0000   -6.99841
46320.0000   -6.76418
46360.0000   -6.75869
46400.0000   -6.45906
46440.0000   -7.11313
46480.0000   -6.00018
46520.0000   -6.94258
46560.0000   -6.47518
46600.0000   -6.18626
46640.0000   -6.30159
46680.0000   -6.95437
46720.0000   -6.62598
46760.0000   -5.59580
46800.0000   -6.60242
46840.0000   -7.23181
46880.0000   -6.39809
46920.0000   -7.22635
46960.0000   -5.99115
47000.0000   -4.58806
47040.0000   -6.88708
47080.0000   -6.49718
47120.0000   -7.29447
47160.0000   -5.95977
47200.0000   -5.76013
47240.0000   -6.05782
47280.0000   -6.67561
47320.0000   -7.49169
47360.0000   -6.90396
47400.0000   -6.44028
47440.0000   -6.18598
47480.0000   -5.97345
47520.0000   -6.13684
47560.0000   -5.44860
47600.0000   -5.81883
47640.0000   -5.89602
47680.0000   -6.96324
47720.0000   -6.14970
47760.0000   -5.60581
47800.0000   -5.88622
47840.0000   -6.12556
47880.0000   -6.96133
47920.0000   -6.14412
47960.0000   -5.33608
48000.0000   -6.35667
48040.0000   -6.19464
48080.0000   -6.90211
48120.0000   -5.73073
48160.0000   -6.25969
48200.0000   -4.85349
48240.0000   -5.87266
48280.0000   -5.86360
48320.0000   -6.26236
48360.0000   -6.30513
48400.0000   -6.08802
48440.0000   -6.29545
48480.0000   -5.80819
48520.0000   -7.04785
48560.0000   -6.23075
48600.0000   -6.84879
48640.0000   -6.98472
48680.0000   -7.08598
48720.0000   -6.81789
48760.0000   -5.59992
48800.0000   -5.23246
48840.0000   -6.16899
48880.0000   -6.30647
48920.0000   -6.77201
48960.0000   -5.93575
49000.0000   -6.20904
49040.0000   -6.28799
49080.0000   -6.86673
49120.0000   -6.46511
49160.0000   -6.25302
49200.0000   -7.29558
49240.0000   -7.39682
49280.0000   -7.17000
49320.0000   -6.30815
49360.0000   -5.92218
49400.0000   -7.05476
49440.0000   -8.28697
49480.0000   -7.34633
49520.0000   -5.43657
49560.0000   -6.91366
49600.0000   -8.10587
49640.0000   -6.14947
49680.0000   -5.86814
49720.0000   -6.38233
49760.0000   -6.33380
49800.0000   -6.53549
49840.0000   -6.99765
49880.0000   -7.59532
49920.0000   -6.44903
49960.0000   -6.79116
50000.0000   -6.87961
50040.0000   -6.27647
50080.0000   -6.66666
50120.0000   -6.70324
50160.0000   -7.15632
50200.0000   -6.08380
50240.0000   -5.51160
50280.0000   -6.09522
50320.0000   -6.12322
50360.0000   -6.50543
50400.0000   -6.28221
50440.0000   -6.66323
50480.0000   -6.59896
50520.0000   -6.39295
50560.0000   -6.47141
50600.0000   -7.62388
50640.0000   -7.06327
50680.0000   -7.15092
50720.0000   -7.65871
50760.0000   -7.74095
50800.0000   -6.90541
50840.0000   -7.17346
50880.0000   -7.09515
50920.0000   -7.52700
50960.0000   -7.64315
51000.0000   -6.94297
51040.0000   -7.59033
51080.0000   -6.47058
51120.0000   -7.05336
51160.0000   -6.52126
51200.0000   -6.53155
51240.0000   -7.05576
51280.0000   -6.62093
51320.0000   -6.86648
51360.0000   -6.57923
51400.0000   -7.83913
51440.0000   -6.77317
51480.0000   -5.72493
51520.0000   -5.31001
51560.0000   -5.32994
51600.0000   -5.19909
51640.0000   -5.91061
51680.0000   -6.41415
51720.0000   -6.93600
51760.0000   -6.31796
51800.0000   -5.95406
51840.0000   -6.30570
51880.0000   -6.79631
51920.0000   -7.17435
51960.0000   -6.27485
52000.0000   -5.98722
52040.0000   -6.07861
52080.0000   -6.59004
52120.0000   -7.12725
52160.0000   -6.82374
52200.0000   -6.23064
52240.0000   -6.60294
52280.0000   -5.99183
52320.0000   -5.12067
52360.0000   -5.83399
52400.0000   -6.28883
52440.0000   -6.12882
52480.0000   -5.67978
52520.0000   -5.59181
52560.0000   -5.69251
52600.0000   -5.35814
52640.0000   -6.20527
52680.0000   -5.80912
52720.0000   -5.95670
52760.0000   -6.40043
52800.0000   -5.57394
52840.0000   -6.42770
52880.0000   -5.94324
52920.0000   -6.62565
52960.0000   -6.46460
53000.0000   -5.57946
53040.0000   -5.69342
53080.0000   -6.03108
53120.0000   -6.99672
53160.0000   -7.14607
53200.0000   -7.48117
53240.0000   -6.47414
53280.0000   -6.68585
53320.0000   -8.00570
53360.0000   -6.72511
53400.0000   -7.08221
53440.0000   -7.29056
53480.0000   -7.33961
53520.0000   -6.75841
53560.0000   -6.28206
53600.0000   -5.72691
53640.0000   -5.59228
53680.0000   -6.89469
53720.0000   -6.68454
53760.0000   -6.38442
53800.0000   -7.11504
53840.0000   -6.41317
53880.0000   -6.74890
53920.0000   -5.77394
53960.0000   -5.26263
54000.0000   -6.17572
54040.0000   -6.19311
54080.0000   -5.86565
54120.0000   -6.55467
54160.0000   -6.46409
54200.0000   -6.86084
54240.0000   -6.32927
54280.0000   -5.31046
54320.0000   -5.36770
54360.0000   -5.50980
54400.0000   -6.16308
54440.0000   -6.46614
54480.0000   -6.10661
54520.0000   -5.58756
54560.0000   -5.80437
54600.0000   -5.07169
54640.0000   -5.51550
54680.0000   -5.11980
54720.0000   -5.11547
54760.0000   -4.66750
54800.0000   -5.53578
54840.0000   -4.89685
54880.0000   -4.10549
54920.0000   -4.93143
54960.0000   -5.57961
55000.0000   -5.37888
55040.0000   -5.56306
55080.0000   -5.03614
55120.0000   -5.37005
55160.0000   -4.82238
55200.0000   -6.23876
55240.0000   -5.26401
55280.0000   -5.21223
55320.0000   -5.79628
55360.0000   -5.04677
55400.0000   -5.69076
55440.0000   -5.68077
55480.0000   -6.13055
55520.0000   -5.55546
55560.0000   -6.29301
55600.0000   -5.61337
55640.0000   -5.36800
55680.0000   -6.44960
55720.0000   -5.29907
55760.0000   -5.61607
55800.0000   -6.18074
55840.0000   -5.55003
55880.0000   -5.81753
55920.0000   -5.73497
55960.0000   -6.32354
56000.0000   -5.64989
56040.0000   -5.80373
56080.0000   -6.37179
56120.0000   -6.40556
56160.0000   -5.54276
56200.0000   -6.16791
56240.0000   -7.16336
56280.0000   -6.53796
56320.0000   -6.03927
56360.0000   -6.48502
56400.0000   -6.94467
56440.0000   -7.05340
56480.0000   -5.89444
56520.0000   -6.06127
56560.0000   -6.30381
56600.0000   -6.05828
56640.0000   -7.15524
56680.0000   -6.29777
56720.0000   -6.89796
56760.0000   -6.95264
56800.0000   -6.20327
56840.0000   -6.94449
56880.0000   -6.55688
56920.0000   -5.60381
56960.0000   -7.35910
57000.0000   -6.12440
57040.0000   -6.86066
57080.0000   -6.12790
57120.0000   -5.75235
57160.0000   -5.98933
57200.0000   -7.58203
57240.0000   -5.66735
57280.0000   -6.32503
57320.0000   -6.13281
57360.0000   -6.29052
57400.0000   -6.43530
57440.0000   -5.83954
57480.0000   -5.44389
57520.0000   -5.93303
57560.0000   -6.95834
57600.0000   -5.97820
57640.0000   -7.74578
57680.0000   -6.40399
57720.0000   -5.85456
57760.0000   -6.22567
57800.0000   -5.38495
57840.0000   -5.97295
57880.0000   -5.49580
57920.0000   -6.46384
57960.0000   -6.44998
58000.0000   -5.51661
58040.0000   -6.57650
58080.0000   -6.28247
58120.0000   -7.39773
58160.0000   -6.47330
58200.0000   -6.41495
58240.0000   -6.72893
58280.0000   -6.86883
58320.0000   -6.66680
58360.0000   -7.09121
58400.0000   -6.88354
58440.0000   -6.99929
58480.0000   -7.39272
58520.0000   -6.27961
58560.0000   -7.15872
58600.0000   -6.48122
58640.0000   -6.00466
58680.0000   -6.43168
58720.0000   -6.28835
58760.0000   -4.25155
58800.0000   -4.31328
58840.0000   -5.23532
58880.0000   -3.98196
58920.0000   -4.84396
58960.0000   -5.87862
59000.0000   -5.80972
59040.0000   -5.33972
59080.0000   -5.72103
59120.0000   -5.38564
59160.0000   -5.81042
59200.0000   -6.04344
59240.0000   -5.93127
59280.0000   -4.82426
59320.0000   -6.48588
59360.0000   -4.99838
59400.0000   -5.88543
59440.0000   -6.24296
59480.0000   -6.64382
59520.0000   -5.95837
59560.0000   -5.21864
59600.0000   -6.18844
59640.0000   -5.42655
59680.0000   -6.35802
59720.0000   -5.95567
59760.0000   -6.07824
59800.0000   -6.03358
59840.0000   -4.88920
59880.0000   -5.65843
59920.0000   -5.65051
59960.0000   -5.71801
60000.0000   -5.77391
60040.0000   -5.24704
60080.0000   -6.46194
60120.0000   -6.94856
60160.0000   -6.15554
60200.0000   -6.26860
60240.0000   -5.57025
60280.0000   -5.67255
60320.0000   -6.62087
60360.0000   -5.55115
60400.0000   -5.72938
60440.0000   -5.58493
60480.0000   -5.98945
60520.0000   -6.21990
60560.0000   -4.81491
60600.0000   -6.88356
60640.0000   -6.06018
60680.0000   -5.46869
60720.0000   -5.94196
60760.0000   -5.36507
60800.0000   -5.28194
60840.0000   -5.09967
60880.0000   -6.25512
60920.0000   -5.07068
60960.0000   -5.23648
61000.0000   -5.08051
61040.0000   -5.38369
61080.0000   -4.70746
61120.0000   -5.45294
61160.0000   -5.45935
61200.0000   -4.68040
61240.0000   -4.94375
61280.0000   -5.18485
61320.0000   -5.37404
61360.0000   -4.51799
61400.0000   -5.90287
61440.0000   -5.48111
61480.0000   -5.90646
61520.0000   -5.35008
61560.0000   -5.30872
61600.0000   -5.51968
61640.0000   -5.29561
61680.0000   -5.27833
61720.0000   -4.77902
61760.0000   -4.94577
61800.0000   -5.37907
61840.0000   -6.14853
61880.0000   -5.75138
61920.0000   -5.69461
61960.0000   -5.99173
62000.0000   -5.37826
62040.0000   -5.10791
62080.0000   -5.38760
62120.0000   -4.45234
62160.0000   -5.10988
62200.0000   -4.80293
62240.0000   -5.14720
62280.0000   -4.91615
62320.0000   -5.63261
62360.0000   -5.94923
62400.0000   -6.27607
62440.0000   -4.97163
62480.0000   -5.45462
62520.0000   -5.51795
62560.0000   -5.85268
62600.0000   -5.25123
62640.0000   -6.35211
62680.0000   -5.98897
62720.0000   -6.35841
62760.0000   -5.56949
62800.0000   -6.30366
62840.0000   -5.64450
62880.0000   -5.61453
62920.0000   -5.88439
62960.0000   -6.04287
63000.0000   -5.37001
63040.0000   -5.54672
63080.0000   -4.79472
63120.0000   -5.93134
63160.0000   -4.99740
63200.0000   -5.41603
63240.0000   -5.84630
63280.0000   -5.58762
63320.0000   -4.82321
63360.0000   -4.54785
63400.0000   -5.09684
63440.0000   -5.14977
63480.0000   -4.46439
63520.0000   -4.56361
63560.0000   -4.80481
63600.0000   -5.51861
63640.0000   -5.32846
63680.0000   -5.36873
63720.0000   -5.16674
63760.0000   -4.75880
63800.0000   -5.13007
63840.0000   -4.92047
63880.0000   -5.15277
63920.0000   -4.63822
63960.0000   -4.57436
64000.0000   -5.18138
64040.0000   -4.90184
64080.0000   -5.46580
64120.0000   -5.58142
64160.0000   -4.85592
64200.0000   -4.97432
64240.0000   -5.43489
64280.0000   -5.22443
64320.0000   -5.12695
64360.0000   -4.90309
64400.0000   -5.42703
64440.0000   -5.03258
64480.0000   -4.33234
64520.0000   -4.83637
64560.0000   -4.63612
64600.0000   -4.40559
64640.0000   -4.24062
64680.0000   -5.00306
64720.0000   -5.28923
64760.0000   -5.35672
64800.0000   -5.91330
64840.0000   -4.44997
64880.0000   -4.21844
64920.0000   -5.05841
64960.0000   -4.67112
65000.0000   -4.42843
65040.0000   -4.62655
65080.0000   -5.12937
65120.0000   -5.68321
65160.0000   -6.38997
65200.0000   -4.79877
65240.0000   -6.05842
65280.0000   -5.57583
65320.0000   -5.18844
65360.0000   -5.01890
65400.0000   -5.08555
65440.0000   -4.71602
65480.0000   -4.86941
65520.0000   -4.39737
65560.0000   -5.25465
65600.0000   -5.75750
65640.0000   -5.13394
65680.0000   -4.49650
65720.0000   -4.16640
65760.0000   -3.82665
65800.0000   -4.06314
65840.0000   -5.11647
65880.0000   -4.88636
65920.0000   -4.73311
65960.0000   -4.92408
66000.0000   -5.06832
66040.0000   -4.87354
66080.0000   -5.40435
66120.0000   -5.09353
66160.0000   -5.46593
66200.0000   -5.50555
66240.0000   -5.29058
66280.0000   -5.65104
66320.0000   -4.60438
66360.0000   -5.15108
66400.0000   -4.33087
66440.0000   -4.65850
66480.0000   -5.72081
66520.0000   -4.81707
66560.0000   -5.46690
66600.0000   -5.00433
66640.0000   -5.22439
66680.0000   -5.02746
66720.0000   -4.91551
66760.0000   -4.87894
66800.0000   -5.44986
66840.0000   -6.76336
66880.0000   -6.45629
66920.0000   -6.49937
66960.0000   -4.97795
67000.0000   -6.94322
67040.0000   -7.35903
67080.0000   -6.60376
67120.0000   -6.54232
67160.0000   -5.92713
67200.0000   -5.37688
67240.0000   -5.13037
67280.0000   -5.78672
67320.0000   -5.57753
67360.0000   -4.91136
67400.0000   -5.13877
67440.0000   -5.16347
67480.0000   -4.92614
67520.0000   -5.11158
67560.0000   -5.63448
67600.0000   -5.34698
67640.0000   -6.38268
67680.0000   -5.27951
67720.0000   -5.57145
67760.0000   -5.58408
67800.0000   -4.94097
67840.0000   -4.98320
67880.0000   -4.76586
67920.0000   -6.09548
67960.0000   -5.43880
68000.0000   -5.90461
68040.0000   -5.74962
68080.0000   -5.38616
68120.0000   -6.31659
68160.0000   -6.62351
68200.0000   -6.03592
68240.0000   -6.13113
68280.0000   -5.20907
68320.0000   -5.88736
68360.0000   -5.95905
68400.0000   -5.21638
68440.0000   -5.65353
68480.0000   -5.21634
68520.0000   -7.31178
68560.0000   -5.33578
68600.0000   -5.54584
68640.0000   -5.13460
68680.0000   -5.23986
68720.0000   -3.64156
68760.0000   -4.92557
68800.0000   -4.76512
68840.0000   -5.22472
68880.0000   -5.79819
68920.0000   -4.72499
68960.0000   -5.23839
69000.0000   -4.98201
69040.0000   -5.05446
69080.0000   -5.02716
69120.0000   -5.41462
69160.0000   -4.59456
69200.0000   -5.27213
69240.0000   -6.28367
69280.0000   -6.48129
69320.0000   -6.25824
69360.0000   -5.23572
69400.0000   -6.03204
69440.0000   -4.78264
69480.0000   -5.09900
69520.0000   -4.31864
69560.0000   -4.05230
69600.0000   -5.04968
69640.0000   -5.21808
69680.0000   -5.61346
69720.0000   -6.20842
69760.0000   -4.76790
69800.0000   -5.71603
69840.0000   -5.81722
69880.0000   -6.07248
69920.0000   -5.29731
69960.0000   -6.01188
70000.0000   -5.38728
70040.0000   -5.39542
70080.0000   -5.21833
70120.0000   -5.15905
70160.0000   -5.26639
70200.0000   -5.76011
70240.0000   -5.66380
70280.0000   -5.78970
70320.0000   -6.66918
70360.0000   -6.23505
70400.0000   -5.76030
70440.0000   -5.91153
70480.0000   -5.54559
70520.0000   -4.95594
70560.0000   -5.10088
70600.0000   -4.14695
70640.0000   -4.97511
70680.0000   -4.91242
70720.0000   -4.57511
70760.0000   -5.01685
70800.0000   -5.08282
70840.0000   -5.30955
70880.0000   -5.22320
70920.0000   -5.52262
70960.0000   -5.35766
71000.0000   -4.69653
71040.0000   -5.05236
71080.0000   -4.33399
71120.0000   -5.15557
71160.0000   -5.91496
71200.0000   -5.01161
71240.0000   -5.68791
71280.0000   -5.58809
71320.0000   -5.26145
71360.0000   -5.67791
71400.0000   -3.92364
71440.0000   -4.82634
71480.0000   -4.93784
71520.0000   -5.09980
71560.0000   -5.05629
71600.0000   -5.40090
71640.0000   -5.11892
71680.0000   -5.37073
71720.0000   -5.27995
71760.0000   -5.26450
71800.0000   -5.96516
71840.0000   -5.40995
71880.0000   -4.74570
71920.0000   -5.00960
71960.0000   -5.93245
72000.0000   -5.00038
72040.0000   -5.89123
72080.0000   -5.63019
72120.0000   -5.91888
72160.0000   -5.58308
72200.0000   -5.73640
72240.0000   -5.49602
72280.0000   -3.83051
72320.0000   -5.57117
72360.0000   -4.80995
72400.0000   -4.54291
72440.0000   -4.22567
72480.0000   -5.42676
72520.0000   -5.09521
72560.0000   -4.69219
72600.0000   -4.66575
72640.0000   -5.25642
72680.0000   -5.38586
72720.0000   -4.36999
72760.0000   -4.77895
72800.0000   -4.88585
72840.0000   -4.79130
72880.0000   -4.53659
72920.0000   -4.71538
72960.0000   -5.35733
73000.0000   -4.95762
73040.0000   -5.03472
73080.0000   -5.30438
73120.0000   -4.56178
73160.0000   -5.30380
73200.0000   -4.46667
73240.0000   -5.65420
73280.0000   -5.63345
73320.0000   -4.73667
73360.0000   -5.11287
73400.0000   -5.47065
73440.0000   -5.01085
73480.0000   -4.34222
73520.0000   -5.04872
73560.0000   -4.59975
73600.0000   -4.84245
73640.0000   -5.27173
73680.0000   -4.45945
73720.0000   -5.19439
73760.0000   -5.43840
73800.0000   -5.66005
73840.0000   -5.87687
73880.0000   -4.44492
73920.0000   -4.87507
73960.0000   -4.42368
74000.0000   -3.93540
74040.0000   -4.21802
74080.0000   -4.99119
74120.0000   -5.17445
74160.0000   -4.65176
74200.0000   -5.00515
74240.0000   -5.07190
74280.0000   -4.70897
74320.0000   -4.69767
74360.0000   -4.52092
74400.0000   -4.46911
74440.0000   -4.71676
74480.0000   -5.11166
74520.0000   -5.94250
74560.0000   -5.01597
74600.0000   -3.99760
74640.0000   -3.84907
74680.0000   -3.87375
74720.0000   -3.89735
74760.0000   -3.74992
74800.0000   -3.75321
74840.0000   -4.27600
74880.0000   -4.31110
74920.0000   -4.39020
74960.0000   -5.34600
75000.0000   -4.31817
75040.0000   -5.03674
75080.0000   -4.90012
75120.0000   -4.41551
75160.0000   -4.67172
75200.0000   -4.60266
75240.0000   -4.08342
75280.0000   -4.92682
75320.0000   -4.11035
75360.0000   -3.29150
75400.0000   -3.45772
75440.0000   -4.50052
75480.0000   -4.20231
75520.0000   -3.94056
75560.0000   -4.61411
75600.0000   -4.85405
75640.0000   -4.36544
75680.0000   -4.45794
75720.0000   -4.34931
75760.0000   -5.25015
75800.0000   -5.35372
75840.0000   -4.98145
75880.0000   -4.71631
75920.0000   -5.13097
75960.0000   -5.03187
76000.0000   -6.18012
76040.0000   -4.82589
76080.0000   -5.27317
76120.0000   -5.12256
76160.0000   -4.65445
76200.0000   -5.01098
76240.0000   -5.05320
76280.0000   -5.04984
76320.0000   -4.80594
76360.0000   -5.64265
76400.0000   -5.02190
76440.0000   -5.58725
76480.0000   -5.77604
76520.0000   -5.12320
76560.0000   -5.28724
76600.0000   -4.51967
76640.0000   -5.22994
76680.0000   -5.01851
76720.0000   -5.33837
76760.0000   -5.50915
76800.0000   -4.49397
76840.0000   -4.45865
76880.0000   -5.35019
76920.0000   -5.00115
76960.0000   -6.41385
77000.0000   -5.59365
77040.0000   -5.81242
77080.0000   -5.16956
77120.0000   -5.73821
77160.0000   -4.67371
77200.0000   -5.27105
77240.0000   -5.32338
77280.0000   -5.27525
77320.0000   -5.25044
77360.0000   -4.76456
77400.0000   -5.03650
77440.0000   -5.40141
77480.0000   -4.98358
77520.0000   -5.49235
77560.0000   -5.10199
77600.0000   -5.23864
77640.0000   -5.28803
77680.0000   -5.28191
77720.0000   -5.30752
77760.0000   -5.55378
77800.0000   -5.77244
77840.0000   -5.70111
77880.0000   -5.63437
77920.0000   -4.98785
77960.0000   -5.28862
78000.0000   -5.15830
78040.0000   -5.18722
78080.0000   -5.34282
78120.0000   -5.33323
78160.0000   -4.80079
78200.0000   -4.59416
78240.0000   -5.06674
78280.0000   -6.34106
78320.0000   -6.41350
78360.0000   -6.16359
78400.0000   -6.18211
78440.0000   -5.24352
78480.0000   -5.15739
78520.0000   -5.40731
78560.0000   -4.72874
78600.0000   -4.96495
78640.0000   -4.54009
78680.0000   -5.29861
78720.0000   -4.81090
78760.0000   -3.81715
78800.0000   -4.71649
78840.0000   -5.16006
78880.0000   -5.09834
78920.0000   -4.65474
78960.0000   -5.08304
79000.0000   -4.78524
79040.0000   -5.13096
79080.0000   -4.24719
79120.0000   -4.81776
79160.0000   -5.55878
79200.0000   -4.78317
79240.0000   -4.68296
79280.0000   -6.27797
79320.0000   -5.43494
79360.0000   -5.34975
79400.0000   -5.20836
79440.0000   -5.62039
79480.0000   -5.31024
79520.0000   -5.61698
79560.0000   -5.09586
79600.0000   -4.84319
79640.0000   -5.26351
79680.0000   -5.40327
79720.0000   -5.42205
79760.0000   -4.83461
79800.0000   -5.96169
79840.0000   -4.90987
79880.0000   -5.10795
79920.0000   -4.49296
79960.0000   -5.64688
80000.0000   -5.68250
80040.0000   -3.79711
80080.0000   -3.59836
80120.0000   -2.69980
80160.0000   -2.58891
80200.0000   -2.29209
80240.0000   -2.08746
80280.0000   -1.75045
80320.0000   -1.17057
80360.0000   -1.14308
80400.0000   -0.12721
80440.0000    0.00624
80480.0000   -0.46621
80520.0000   -0.41466
80560.0000   -0.76739
80600.0000    0.29423
80640.0000   -0.43624
80680.0000   -0.38013
80720.0000   -1.11371
80760.0000    0.30546
80800.0000   -0.37992
80840.0000   -0.31079
80880.0000   -0.16174
80920.0000   -0.50621
80960.0000   -0.75185
81000.0000   -0.19074
81040.0000   -0.63853
81080.0000   -0.95034
81120.0000   -0.51386
81160.0000   -0.70608
81200.0000   -0.87429
81240.0000   -0.44021
81280.0000   -0.36569
81320.0000   -0.48653
81360.0000    0.02477
81400.0000    0.67499
81440.0000    1.05437
81480.0000    0.94313
81520.0000    1.16291
81560.0000    0.35950
81600.0000    0.22545
81640.0000    0.57797
81680.0000    0.19773
81720.0000    0.42724
81760.0000    1.02115
81800.0000    1.07100
81840.0000    1.17515
81880.0000    0.17864
81920.0000    1.00268
81960.0000    0.41362
82000.0000    0.12533
82040.0000    1.21045
82080.0000    1.01741
82120.0000    0.72368
82160.0000    1.95738
82200.0000    0.23857
82240.0000    0.41916
82280.0000    1.44722
82320.0000    0.40848
82360.0000    0.72782
82400.0000    0.74976
82440.0000    0.75948
82480.0000    0.65819
82520.0000    0.20537
82560.0000    0.77180
82600.0000    0.65697
82640.0000    0.35277
82680.0000    1.30526
82720.0000    0.78410
82760.0000    0.56881
82800.0000    1.14506
82840.0000    1.94921
82880.0000    1.34072
82920.0000    0.76881
82960.0000    1.37797
83000.0000    1.50563
83040.0000    0.43759
83080.0000    1.12834
83120.0000    1.36513
83160.0000    2.73119
83200.0000    2.88878
83240.0000    1.51079
83280.0000    1.48791
83320.0000    1.44517
83360.0000    1.90212
83400.0000    1.48354
83440.0000    0.94368
83480.0000    0.52597
83520.0000    2.33570
83560.0000    2.04192
83600.0000    1.92292
83640.0000    2.21734
83680.0000    0.87882
83720.0000    0.91869
83760.0000    1.33318
83800.0000    1.05842
83840.0000    0.40506
83880.0000    0.27988
83920.0000    0.57860
83960.0000    0.91476
84000.0000    0.93624
84040.0000    0.66617
84080.0000    1.17844
84120.0000    1.31108
84160.0000    1.33879
84200.0000    1.02894
84240.0000    1.65644
84280.0000    1.83921
84320.0000    1.47782
84360.0000    2.82884
84400.0000    1.55479
84440.0000    1.62949
84480.0000    1.29510
84520.0000    1.18317
84560.0000    1.51752
84600.0000    2.08600
84640.0000    2.20006
84680.0000    3.05820
84720.0000    2.77131
84760.0000    2.63059
84800.0000    2.00564
84840.0000    2.57793
84880.0000    1.80940
84920.0000    2.02134
84960.0000    1.22928
85000.0000    1.35312
85040.0000    1.66385
85080.0000    2.22878
85120.0000    2.41789
85160.0000    2.58398
85200.0000    2.30949
85240.0000    1.58098
85280.0000    0.48074
85320.0000    2.51994
85360.0000    2.87716
85400.0000    1.93841
85440.0000    0.41175
85480.0000    1.85177
85520.0000    1.33508
85560.0000    0.95724
85600.0000    1.26673
85640.0000    0.97630
85680.0000    0.50529
85720.0000    1.18551
85760.0000    3.18474
85800.0000    1.32419
85840.0000    2.04297
85880.0000    2.17195
85920.0000    1.32143
85960.0000    2.54550
86000.0000    1.65885
86040.0000    1.91124
86080.0000    1.67377
86120.0000    1.91054
86160.0000    1.54376
86200.0000    1.65613
86240.0000    1.80261
86280.0000    1.45240
86320.0000    1.34812
86360.0000    0.55637
86400.0000    1.37162
86440.0000    0.56863
86480.0000    1.60192
86520.0000    1.05375
86560.0000    2.18710
86600.0000    1.66814
86640.0000    1.99654
86680.0000    1.85592
86720.0000    2.30036
86760.0000    1.35724
86800.0000    1.81412
86840.0000    2.20820
86880.0000    2.37914
86920.0000    1.74134
86960.0000    2.37919
87000.0000    1.63480
87040.0000    2.12843
87080.0000    1.84784
87120.0000    1.83499
87160.0000    2.80338
87200.0000    2.54755
87240.0000    1.43594
87280.0000    1.67675
87320.0000    1.64634
87360.0000    1.42302
87400.0000    1.96507
87440.0000    2.01814
87480.0000    2.95810
87520.0000    2.20484
87560.0000    2.23252
87600.0000    3.26064
87640.0000    3.33001
87680.0000    2.13346
87720.0000    1.15376
87760.0000    1.87875
87800.0000    1.78962
87840.0000    1.19346
87880.0000    0.97837
87920.0000    0.88871
87960.0000    1.05768
88000.0000    1.02862
88040.0000    0.76004
88080.0000    1.35793
88120.0000    1.21355
88160.0000    1.46025
88200.0000    1.02130
88240.0000    1.23015
88280.0000    2.03766
88320.0000    2.12543
88360.0000    1.43262
88400.0000    2.36199
88440.0000    1.54812
88480.0000    1.06587
88520.0000    1.65527
88560.0000    1.70705
88600.0000    1.64479
88640.0000    1.91558
88680.0000    2.41992
88720.0000    1.08972
88760.0000    1.35220
88800.0000    2.12078
88840.0000    1.75339
88880.0000    1.52736
88920.0000    1.53661
88960.0000    1.98644
89000.0000    1.61330
89040.0000    1.49002
89080.0000    1.35111
89120.0000    1.12891
89160.0000    0.49254
89200.0000    0.62325
89240.0000    1.21071
89280.0000    2.26327
89320.0000    2.38152
89360.0000    1.82872
89400.0000    1.95396
89440.0000    2.23592
89480.0000    1.97785
89520.0000    1.45594
89560.0000    0.96623
89600.0000    1.14836
89640.0000    0.64893
89680.0000    1.47509
89720.0000    2.45968
89760.0000    0.98456
89800.0000    1.83558
89840.0000    1.90585
89880.0000    0.66685
89920.0000    1.28126
89960.0000    1.64648
90000.0000    1.01943
90040.0000    0.65517
90080.0000    1.28876
90120.0000    1.98546
90160.0000    0.89298
90200.0000    1.22183
90240.0000    1.29010
90280.0000    1.14484
90320.0000    0.62327
90360.0000    0.52160
90400.0000    0.23406
90440.0000    0.55072
90480.0000    0.40137
90520.0000   -0.34213
90560.0000    0.42425
90600.0000   -0.18157
90640.0000    0.61602
90680.0000    0.80476
90720.0000    0.10840
90760.0000    0.80304
90800.0000    0.36864
90840.0000   -0.46694
90880.0000    0.42586
90920.0000    0.00441
90960.0000    0.90660
91000.0000    0.79411
91040.0000    0.28655
91080.0000   -0.90831
91120.0000    1.01068
91160.0000   -0.56275
91200.0000    0.14677
91240.0000   -0.44848
91280.0000   -0.74929
91320.0000   -0.48270
91360.0000   -1.04488
91400.0000   -1.18889
91440.0000   -1.76042
91480.0000    0.08687
91520.0000    0.28300
91560.0000    0.01896
91600.0000    0.44007
91640.0000    0.40726
91680.0000   -0.21573
91720.0000   -0.24667
91760.0000    0.24029
91800.0000   -0.20764
91840.0000    0.38038
91880.0000   -0.13406
91920.0000   -0.38610
91960.0000   -0.05799
92000.0000    0.28229
92040.0000   -1.07316
92080.0000    0.00015
92120.0000   -0.41434
92160.0000    0.33460
92200.0000   -0.00527
92240.0000    1.26980
92280.0000    1.16235
92320.0000   -0.35199
92360.0000    0.31056
92400.0000    0.66907
92440.0000    1.12199
92480.0000    1.02604
92520.0000    1.85538
92560.0000    0.95329
92600.0000    0.67016
92640.0000    1.35730
92680.0000    1.49803
92720.0000    1.25779
92760.0000    1.07545
92800.0000    0.76606
92840.0000    1.30719
92880.0000    0.57624
92920.0000    1.28418
92960.0000    1.03928
93000.0000    0.84829
93040.0000    2.18269
93080.0000    1.04955
93120.0000    0.81030
93160.0000   -0.13237
93200.0000    0.42564
93240.0000    1.03692
93280.0000    1.04131
93320.0000    0.90834
93360.0000    2.05855
93400.0000    2.08430
93440.0000    1.94479
93480.0000    2.09561
93520.0000    1.61545
93560.0000    1.74216
93600.0000    1.21223
93640.0000    1.62079
93680.0000    1.72272
93720.0000    1.60884
93760.0000    1.74439
93800.0000    1.72434
93840.0000    1.07587
93880.0000    1.20897
93920.0000    0.71394
93960.0000    1.06170
94000.0000    0.76040
94040.0000    0.46543
94080.0000    0.95087
94120.0000    1.83163
94160.0000    1.64194
94200.0000    0.49016
94240.0000    0.05675
94280.0000    1.13651
94320.0000    0.24899
94360.0000    0.79549
94400.0000    1.35978
94440.0000   -0.13449
94480.0000    0.54581
94520.0000    0.56199
94560.0000    0.05374
94600.0000    0.97990
94640.0000    1.34748
94680.0000    2.01132
94720.0000    1.98582
94760.0000    2.33337
94800.0000    1.70307
94840.0000    1.69161
94880.0000    1.06756
94920.0000    0.28966
94960.0000    1.38567
95000.0000    1.44339
95040.0000    1.96548
95080.0000    2.47624
95120.0000    2.31428
95160.0000    0.91275
95200.0000    2.13479
95240.0000    2.40356
95280.0000    1.77117
95320.0000    1.38104
95360.0000    2.40607
95400.0000    2.12637
95440.0000    3.12035
95480.0000    2.21974
95520.0000    1.20579
95560.0000   -0.19369
95600.0000    1.16779
95640.0000    0.10187
95680.0000    0.99010
95720.0000    0.73231
95760.0000    1.80235
95800.0000    2.55284
95840.0000    1.32605
95880.0000    1.84462
95920.0000    0.92009
95960.0000    0.35201
96000.0000    1.43751
96040.0000    2.34690
96080.0000    1.71692
96120.0000    0.97803
96160.0000    1.03826
96200.0000    0.88613
96240.0000    1.13999
96280.0000    1.09556
96320.0000    1.71799
96360.0000    0.89247
96400.0000   -0.05444
96440.0000    0.58241
96480.0000    1.56192
96520.0000    1.55345
96560.0000   -0.00039
96600.0000    0.88872
96640.0000    0.19036
96680.0000    1.73303
96720.0000    2.29215
96760.0000    1.38746
96800.0000    1.41953
96840.0000    1.34417
96880.0000    1.59990
96920.0000    1.61170
96960.0000    1.11982
97000.0000    1.21540
97040.0000    1.09538
97080.0000    0.39463
97120.0000    1.04055
97160.0000    1.38858
97200.0000   -0.24701
97240.0000    0.76026
97280.0000    0.06986
97320.0000    0.05777
97360.0000    0.84127
97400.0000    0.99877
97440.0000    1.14140
97480.0000    0.79886
97520.0000    0.87917
97560.0000    1.07002
97600.0000    1.23521
97640.0000    0.76285
97680.0000    1.31346
97720.0000    0.39942
97760.0000    0.91665
97800.0000    1.19565
97840.0000    0.34035
97880.0000    0.08693
97920.0000    0.65939
97960.0000    1.20105
98000.0000    1.28345
98040.0000    0.92445
98080.0000    0.59538
98120.0000    1.76687
98160.0000    0.61191
98200.0000    0.94923
98240.0000    0.69540
98280.0000    0.86173
98320.0000    1.28679
98360.0000    0.43103
98400.0000    0.73907
98440.0000    1.08749
98480.0000    0.57882
98520.0000    1.06795
98560.0000    1.86058
98600.0000    0.89102
98640.0000    0.32935
98680.0000    1.44090
98720.0000    0.93576
98760.0000    0.84740
98800.0000    1.25612
98840.0000    1.16249
98880.0000    1.21536
98920.0000    0.44890
98960.0000    1.77404
99000.0000    0.97655
99040.0000    1.21223
99080.0000    1.65412
99120.0000    1.36788
99160.0000    0.30147
99200.0000    0.53636
99240.0000    0.94507
99280.0000    1.48913
99320.0000    0.86089
99360.0000    0.16222
99400.0000   -0.11802
99440.0000    0.50541
99480.0000    0.94992
99520.0000    1.78316
99560.0000    0.39686
99600.0000    0.94902
99640.0000    0.90585
99680.0000    0.61851
99720.0000    0.23803
99760.0000    0.27599
99800.0000    0.05125
99840.0000    0.91934
99880.0000    0.34465
99920.0000    0.64917
99960.0000    0.45632
100000.0000    1.03713
100040.0000    1.21480
100080.0000    2.14285
100120.0000    1.72914
100160.0000    0.57774
100200.0000    0.50870
100240.0000    0.31007
100280.0000    1.03563
100320.0000    1.09437
100360.0000    1.48919
100400.0000    0.29662
100440.0000    0.06699
100480.0000    0.82329
100520.0000    0.27217
100560.0000    0.51233
100600.0000    0.86732
100640.0000    0.87991
100680.0000    0.56024
100720.0000    0.53252
100760.0000    0.74343
100800.0000    1.70261
100840.0000    1.63630
100880.0000    1.54766
100920.0000    1.32100
100960.0000    1.48080
101000.0000    0.77531
101040.0000    0.80441
101080.0000    0.30521
101120.0000    1.03005
101160.0000    0.65175
101200.0000    0.57667
101240.0000    0.44262
101280.0000    0.61405
101320.0000    1.02637
101360.0000    0.39991
101400.0000    0.46984
101440.0000   -0.10719
101480.0000    0.29473
101520.0000    0.06758
101560.0000    1.28585
101600.0000    0.90375
101640.0000    0.40621
101680.0000    0.67335
101720.0000    0.99794
101760.0000    1.18769
101800.0000    1.55407
101840.0000    0.61513
101880.0000    1.14178
101920.0000    0.07517
101960.0000    1.32023
102000.0000    0.99537
102040.0000    0.21357
102080.0000    0.30883
102120.0000    0.51650
102160.0000    0.79034
102200.0000    0.94618
102240.0000    0.38851
102280.0000    1.45259
102320.0000    1.08927
102360.0000    0.61891
102400.0000   -0.14015
102440.0000    0.47378
102480.0000    1.05972
102520.0000    1.58676
102560.0000    1.81932
102600.0000    1.03340
102640.0000    1.47485
102680 5
102720 5
102760 5
102800 5
102840 5
102880 5
102920 5
102960 5
103000 5
103040 5
103080 5
103120 5
103160 5
103200 5
103240 5
103280 5
103320 5
103360 5
103400 5
103440 5
103480 5
103520 5
103560 5
103600 5
103640 5
103680 5
103720 5
103760 5
103800 5
103840 5
103880 5
103920 5
103960 5
104000 5
104040 5
104080 5
104120 5
104160 5
104200 5
104240 5
104280 5
104320 5
104360 5
104400 5
104440 5
104480 5
104520 5
104560 5
104600 5
104640 5
104680 5
104720 5
104760 5
104800 5
104840 5
104880 5
104920 5
104960 5
105000 5
105040 5
105080 5
105120 5
105160 5
105200 5
105240 5
105280 5
105320 5
105360 5
105400 5
105440 5
105480 5
105520 5
105560 5
105600 5
105640 5
105680 5
105720 5
105760 5
105800 5
105840 5
105880 5
105920 5
105960 5
106000 5
106040 5
106080 5
106120 5
106160 5
106200 5
106240 5
106280 5
106320 5
106360 5
106400 5
106440 5
106480 5
106520 5
106560 5
106600 5
106640 5
106680 5
106720 5
106760 5
106800 5
106840 5
106880 5
106920 5
106960 5
107000 5
107040 5
107080 5
107120 5
107160 5
107200 5
107240 5
107280 5
107320 5
107360 5
107400 5
107440 5
107480 5
107520 5
107560 5
107600 5
107640 5
107680 5
107720 5
107760 5
107800 5
107840 5
107880 5
107920 5
107960 5
108000 5
108040 5
108080 5
108120 5
108160 5
108200 5
108240 5
108280 5
108320 5
108360 5
108400 5
108440 5
108480 5
108520 5
108560 5
108600 5
108640 5
108680 5
108720 5
108760 5
108800 5
108840 5
108880 5
108920 5
108960 5
109000 5
109040 5
109080 5
109120 5
109160 5
109200 5
109240 5
109280 5
109320 5
109360 5
109400 5
109440 5
109480 5
109520 5
109560 5
109600 5
109640 5
109680 5
109720 5
109760 5
109800 5
109840 5
109880 5
109920 5
109960 5
110000 5
110040 5
110080 5
110120 5
110160 5
110200 5
110240 5
110280 5
110320 5
110360 5
110400 5
110440 5
110480 5
110520 5
110560 5
110600 5
110640 5
110680 5
110720 5
110760 5
110800 5
110840 5
110880 5
110920 5
110960 5
111000 5
111040 5
111080 5
111120 5
111160 5
111200 5
111240 5
111280 5
111320 5
111360 5
111400 5
111440 5
111480 5
111520 5
111560 5
111600 5
111640 5
111680 5
111720 5
111760 5
111800 5
111840 5
111880 5
111920 5
111960 5
112000 5
112040 5
112080 5
112120 5
112160 5
112200 5
112240 5
112280 5
112320 5
112360 5
112400 5
112440 5
112480 5
112520 5
112560 5
112600 5
112640 5
112680 5
112720 5
112760 5
112800 5
112840 5
112880 5
112920 5
112960 5
113000 5
113040 5
113080 5
113120 5
113160 5
113200 5
113240 5
113280 5
113320 5
113360 5
113400 5
113440 5
113480 5
113520 5
113560 5
113600 5
113640 5
113680 5
113720 5
113760 5
113800 5
113840 5
113880 5
113920 5
113960 5
114000 5
114040 5
114080 5
114120 5
114160 5
114200 5
114240 5
114280 5
114320 5
114360 5
114400 5
114440 5
114480 5
114520 5
114560 5
114600 5
114640 5
114680 5
114720 5
114760 5
114800 5
114840 5
114880 5
114920 5
114960 5
115000 5
115040 5
115080 5
115120 5
115160 5
115200 5
115240 5
115280 5
115320 5
115360 5
115400 5
115440 5
115480 5
115520 5
115560 5
115600 5
115640 5
115680 5
115720 5
115760 5
115800 5
115840 5
115880 5
115920 5
115960 5
116000 5
116040 5
116080 5
116120 5
116160 5
116200 5
116240 5
116280 5
116320 5
116360 5
116400 5
116440 5
116480 5
116520 5
116560 5
116600 5
116640 5
116680 5
116720 5
116760 5
116800 5
116840 5
116880 5
116920 5
116960 5
117000 5
117040 5
117080 5
117120 5
117160 5
117200 5
117240 5
117280 5
117320 5
117360 5
117400 5
117440 5
117480 5
117520 5
117560 5
117600 5
117640 5
117680 5
117720 5
117760 5
117800 5
117840 5
117880 5
117920 5
117960 5
118000 5
118040 5
118080 5
118120 5
118160 5
118200 5
118240 5
118280 5
118320 5
118360 5
118400 5
118440 5
118480 5
118520 5
118560 5
118600 5
118640 5
118680 5
118720 5
118760 5
118800 5
118840 5
118880 5
118920 5
118960 5
119000 5
119040 5
119080 5
119120 5
119160 5
119200 5
119240 5
119280 5
119320 5
119360 5
119400 5
119440 5
119480 5
119520 5
119560 5
119600 5
119640 5
119680 5
119720 5
119760 5
119800 5
119840 5
119880 5
119920 5
119960 5
120000 5
120040 5
120080 5
120120 5
120160 5
120200 5
120240 5
120280 5
120320 5
120360 5
120400 5
120440 5
120480 5
120520 5
120560 5
120600 5
120640 5
120680 5
120720 5
120760 5
120800 5
120840 5
120880 5
120920 5
120960 5
121000 5
121040 5
121080 5
121120 5
121160 5
121200 5
121240 5
121280 5
121320 5
121360 5
121400 5
121440 5
121480 5
121520 5
121560 5
121600 5
121640 5
121680 5
121720 5
121760 5
121800 5
121840 5
121880 5
121920 5
121960 5
122000 5
122040 5
122080 5
122120 5
122160 5
122200 5
122240 5
122280 5
122320 5
122360 5
122400 5
122440 5
122480 5
122520 5
122560 5
122600 5
122640 5
122680 5
122720 5
122760 5
122800 5
122840 5
122880 5
122920 5
122960 5
123000 5
123040 5
123080 5
123120 5
123160 5
123200 5
123240 5
123280 5
123320 5
123360 5
123400 5
123440 5
123480 5
123520 5
123560 5
123600 5
123640 5
123680 5
123720 5
123760 5
123800 5
123840 5
123880 5
123920 5
123960 5
124000 5
124040 5
124080 5
124120 5
124160 5
124200 5
124240 5
124280 5
124320 5
124360 5
124400 5
124440 5
124480 5
124520 5
124560 5
124600 5
124640 5
124680 5
124720 5
124760 5
124800 5
124840 5
124880 5
124920 5
124960 5
125000 5
125040 5
125080 5
125120 5
125160 5
125200 5
125240 5
125280 5
125320 5
125360 5
125400 5
125440 5
125480 5
125520 5
125560 5
125600 5
125640 5
125680 5
125720 5
125760 5
125800 5
125840 5
125880 5
125920 5
125960 5
126000 5
126040 5
126080 5
126120 5
126160 5
126200 5
126240 5
126280 5
126320 5
126360 5
126400 5
126440 5
126480 5
126520 5
126560 5
126600 5
126640 5
126680 5
126720 5
126760 5
126800 5
126840 5
126880 5
126920 5
126960 5
127000 5
127040 5
127080 5
127120 5
127160 5
127200 5
127240 5
127280 5
127320 5
127360 5
127400 5
127440 5
127480 5
127520 5
127560 5
127600 5
127640 5
127680 5
127720 5
127760 5
127800 5
127840 5
127880 5
127920 5
127960 5
128000 5
128040 5
128080 5
128120 5
128160 5
128200 5
128240 5
128280 5
128320 5
128360 5
128400 5
128440 5
128480 5
128520 5
128560 5
128600 5
128640 5
128680 5
128720 5
128760 5
128800 5
128840 5
128880 5
128920 5
128960 5
129000 5
129040 5
129080 5
129120 5
129160 5
129200 5
129240 5
129280 5
129320 5
129360 5
129400 5
129440 5
129480 5
129520 5
129560 5
129600 5
129640 5
129680 5
129720 5
129760 5
129800 5
129840 5
129880 5
129920 5
129960 5
130000 5
130040 5
130080 5
130120 5
130160 5
130200 5
130240 5
130280 5
130320 5
130360 5
130400 5
130440 5
130480 5
130520 5
130560 5
130600 5
130640 5
130680 5
130720 5
130760 5
130800 5
130840 5
130880 5
130920 5
130960 5
131000 5
131040 5
131080 5
131120 5
131160 5
131200 5
131240 5
131280 5
131320 5
131360 5
131400 5
131440 5
131480 5
131520 5
131560 5
131600 5
131640 5
131680 5
131720 5
131760 5
131800 5
131840 5
131880 5
131920 5
131960 5
132000 5
132040 5
132080 5
132120 5
132160 5
132200 5
132240 5
132280 5
132320 5
132360 5
132400 5
132440 5
132480 5
132520 5
132560 5
132600 5
132640 5
132680 5
132720 5
132760 5
132800 5
132840 5
132880 5
132920 5
132960 5
133000 5
133040 5
133080 5
133120 5
133160 5
133200 5
133240 5
133280 5
133320 5
133360 5
133400 5
133440 5
133480 5
133520 5
133560 5
133600 5
133640 5
133680 5
133720 5
133760 5
133800 5
133840 5
133880 5
133920 5
133960 5
134000 5
134040 5
134080 5
134120 5
134160 5
134200 5
134240 5
134280 5
134320 5
134360 5
134400 5
134440 5
134480 5
134520 5
134560 5
134600 5
134640 5
134680 5
134720 5
134760 5
134800 5
134840 5
134880 5
134920 5
134960 5
135000 5
135040 5
135080 5
135120 5
135160 5
135200 5
135240 5
135280 5
135320 5
135360 5
135400 5
135440 5
135480 5
135520 5
135560 5
135600 5
135640 5
135680 5
135720 5
135760 5
135800 5
135840 5
135880 5
135920 5
135960 5
136000 5
136040 5
136080 5
136120 5
136160 5
136200 5
136240 5
136280 5
136320 5
136360 5
136400 5
136440 5
136480 5
136520 5
136560 5
136600 5
136640 5
136680 5
136720 5
136760 5
136800 5
136840 5
136880 5
136920 5
136960 5
137000 5
137040 5
137080 5
137120 5
137160 5
137200 5
137240 5
137280 5
137320 5
137360 5
137400 5
137440 5
137480 5
137520 5
137560 5
137600 5
137640 5
137680 5
137720 5
137760 5
137800 5
137840 5
137880 5
137920 5
137960 5
138000 5
138040 5
138080 5
138120 5
138160 5
138200 5
138240 5
138280 5
138320 5
138360 5
138400 5
138440 5
138480 5
138520 5
138560 5
138600 5
138640 5
138680 5
138720 5
138760 5
138800 5
138840 5
138880 5
138920 5
138960 5
139000 5
139040 5
139080 5
139120 5
139160 5
139200 5
139240 5
139280 5
139320 5
139360 5
139400 5
139440 5
139480 5
139520 5
139560 5
139600 5
139640 5
139680 5
139720 5
139760 5
139800 5
139840 5
139880 5
139920 5
139960 5
140000 5
140040 5
140080 5
140120 5
140160 5
140200 5
140240 5
140280 5
140320 5
140360 5
140400 5
140440 5
140480 5
140520 5
140560 5
140600 5
140640 5
140680 5
140720 5
140760 5
140800 5
140840 5
140880 5
140920 5
140960 5
141000 5
141040 5
141080 5
141120 5
141160 5
141200 5
141240 5
141280 5
141320 5
141360 5
141400 5
141440 5
141480 5
141520 5
141560 5
141600 5
141640 5
141680 5
141720 5
141760 5
141800 5
141840 5
141880 5
141920 5
141960 5
142000 5
142040 5
142080 5
142120 5
142160 5
142200 5
142240 5
142280 5
142320 5
142360 5
142400 5
142440 5
142480 5
142520 5
142560 5
142600 5
142640 5
142680 5
142720 5
142760 5
142800 5
142840 5
142880 5
142920 5
142960 5
143000 5
143040 5
143080 5
143120 5
143160 5
143200 5
143240 5
143280 5
143320 5
143360 5
143400 5
143440 5
143480 5
143520 5
143560 5
143600 5
143640 5
143680 5
143720 5
143760 5
143800 5
143840 5
143880 5
143920 5
143960 5
144000 5
144040 5
144080 5
144120 5
144160 5
144200 5
144240 5
144280 5
144320 5
144360 5
144400 5
144440 5
144480 5
144520 5
144560 5
144600 5
144640 5
144680 5
144720 5
144760 5
144800 5
144840 5
144880 5
144920 5
144960 5
145000 5
145040 5
145080 5
145120 5
145160 5
145200 5
145240 5
145280 5
145320 5
145360 5
145400 5
145440 5
145480 5
145520 5
145560 5
145600 5
145640 5
145680 5
145720 5
145760 5
145800 5
145840 5
145880 5
145920 5
145960 5
146000 5
146040 5
146080 5
146120 5
146160 5
146200 5
146240 5
146280 5
146320 5
146360 5
146400 5
146440 5
146480 5
146520 5
146560 5
146600 5
146640 5
146680 5
146720 5
146760 5
146800 5
146840 5
146880 5
146920 5
146960 5
147000 5
147040 5
147080 5
147120 5
147160 5
147200 5
147240 5
147280 5
147320 5
147360 5
147400 5
147440 5
147480 5
147520 5
147560 5
147600 5
147640 5
147680 5
147720 5
147760 5
147800 5
147840 5
147880 5
147920 5
147960 5
148000 5
148040 5
148080 5
148120 5
148160 5
148200 5
148240 5
148280 5
148320 5
148360 5
148400 5
148440 5
148480 5
148520 5
148560 5
148600 5
148640 5
148680 5
148720 5
148760 5
148800 5
148840 5
148880 5
148920 5
148960 5
149000 5
149040 5
149080 5
149120 5
149160 5
149200 5
149240 5
149280 5
149320 5
149360 5
149400 5
149440 5
149480 5
149520 5
149560 5
149600 5
149640 5
149680 5
149720 5
149760 5
149800 5
149840 5
149880 5
149920 5
149960 5
150000 5
150040 5
150080 5
150120 5
150160 5
150200 5
150240 5
150280 5
150320 5
150360 5
150400 5
150440 5
150480 5
150520 5
150560 5
150600 5
150640 5
150680 5
150720 5
150760 5
150800 5
150840 5
150880 5
150920 5
150960 5
151000 5
151040 5
151080 5
151120 5
151160 5
151200 5
151240 5
151280 5
151320 5
151360 5
151400 5
151440 5
151480 5
151520 5
151560 5
151600 5
151640 5
151680 5
151720 5
151760 5
151800 5
151840 5
151880 5
151920 5
151960 5
152000 5
152040 5
152080 5
152120 5
152160 5
152200 5
152240 5
152280 5
152320 5
152360 5
152400 5
152440 5
152480 5
152520 5
152560 5
152600 5
152640 5
152680 5
152720 5
152760 5
152800 5
152840 5
152880 5
152920 5
152960 5
153000 5
153040 5
153080 5
153120 5
153160 5
153200 5
153240 5
153280 5
153320 5
153360 5
153400 5
153440 5
153480 5
153520 5
153560 5
153600 5
153640 5
153680 5
153720 5
153760 5
153800 5
153840 5
153880 5
153920 5
153960 5
154000 5
154040 5
154080 5
154120 5
154160 5
154200 5
154240 5
154280 5
154320 5
154360 5
154400 5
154440 5
154480 5
154520 5
154560 5
154600 5
154640 5
154680 5
154720 5
154760 5
154800 5
154840 5
154880 5
154920 5
154960 5
155000 5
155040 5
155080 5
155120 5
155160 5
155200 5
155240 5
155280 5
155320 5
155360 5
155400 5
155440 5
155480 5
155520 5
155560 5
155600 5
155640 5
155680 5
155720 5
155760 5
155800 5
155840 5
155880 5
155920 5
155960 5
156000 5
156040 5
156080 5
156120 5
156160 5
156200 5
156240 5
156280 5
156320 5
156360 5
156400 5
156440 5
156480 5
156520 5
156560 5
156600 5
156640 5
156680 5
156720 5
156760 5
156800 5
156840 5
156880 5
156920 5
156960 5
157000 5
157040 5
157080 5
157120 5
157160 5
157200 5
157240 5
157280 5
157320 5
157360 5
157400 5
157440 5
157480 5
157520 5
157560 5
157600 5
157640 5
157680 5
157720 5
157760 5
157800 5
157840 5
157880 5
157920 5
157960 5
158000 5
158040 5
158080 5
158120 5
158160 5
158200 5
158240 5
158280 5
158320 5
158360 5
158400 5
158440 5
158480 5
158520 5
158560 5
158600 5
158640 5
158680 5
158720 5
158760 5
158800 5
158840 5
158880 5
158920 5
158960 5
159000 5
159040 5
159080 5
159120 5
159160 5
159200 5
159240 5
159280 5
159320 5
159360 5
159400 5
159440 5
159480 5
159520 5
159560 5
159600 5
159640 5
159680 5
159720 5
159760 5
159800 5
159840 5
159880 5
159920 5
159960 5
160000 5
160040 5
160080 5
160120 5
160160 5
160200 5
160240 5
160280 5
160320 5
160360 5
160400 5
160440 5
160480 5
160520 5
160560 5
160600 5
160640 5
160680 5
160720 5
160760 5
160800 5
160840 5
160880 5
160920 5
160960 5
161000 5
161040 5
161080 5
161120 5
161160 5
161200 5
161240 5
161280 5
161320 5
161360 5
161400 5
161440 5
161480 5
161520 5
161560 5
161600 5
161640 5
161680 5
161720 5
161760 5
161800 5
161840 5
161880 5
161920 5
161960 5
162000 5
162040 5
162080 5
162120 5
162160 5
162200 5
162240 5
162280 5
162320 5
162360 5
162400 5
162440 5
162480 5
162520 5
162560 5
162600 5
162640 5
162680 5
162720 5
162760 5
162800 5
162840 5
162880 5
162920 5
162960 5
163000 5
163040 5
163080 5
163120 5
163160 5
163200 5
163240 5
163280 5
163320 5
163360 5
163400 5
163440 5
163480 5
163520 5
163560 5
163600 5
163640 5
163680 5
163720 5
163760 5
163800 5
163840 5
163880 5
163920 5
163960 5
164000 5
164040 5
164080 5
164120 5
164160 5
164200 5
164240 5
164280 5
164320 5
164360 5
164400 5
164440 5
164480 5
164520 5
164560 5
164600 5
164640 5
164680 5
164720 5
164760 5
164800 5
164840 5
164880 5
164920 5
164960 5
165000 5
165040 5
165080 5
165120 5
165160 5
165200 5
165240 5
165280 5
165320 5
165360 5
165400 5
165440 5
165480 5
165520 5
165560 5
165600 5
165640 5
165680 5
165720 5
165760 5
165800 5
165840 5
165880 5
165920 5
165960 5
166000 5
166040 5
166080 5
166120 5
166160 5
166200 5
166240 5
166280 5
166320 5
166360 5
166400 5
166440 5
166480 5
166520 5
166560 5
166600 5
166640 5
166680 5
166720 5
166760 5
166800 5
166840 5
166880 5
166920 5
166960 5
167000 5
167040 5
167080 5
167120 5
167160 5
167200 5
167240 5
167280 5
167320 5
167360 5
167400 5
167440 5
167480 5
167520 5
167560 5
167600 5
167640 5
167680 5
167720 5
167760 5
167800 5
167840 5
167880 5
167920 5
167960 5
168000 5
168040 5
168080 5
168120 5
168160 5
168200 5
168240 5
168280 5
168320 5
168360 5
168400 5
168440 5
168480 5
168520 5
168560 5
168600 5
168640 5
168680 5
168720 5
168760 5
168800 5
168840 5
168880 5
168920 5
168960 5
169000 5
169040 5
169080 5
169120 5
169160 5
169200 5
169240 5
169280 5
169320 5
169360 5
169400 5
169440 5
169480 5
169520 5
169560 5
169600 5
169640 5
169680 5
169720 5
169760 5
169800 5
169840 5
169880 5
169920 5
169960 5
170000 5
170040 5
170080 5
170120 5
170160 5
170200 5
170240 5
170280 5
170320 5
170360 5
170400 5
170440 5
170480 5
170520 5
170560 5
170600 5
170640 5
170680 5
170720 5
170760 5
170800 5
170840 5
170880 5
170920 5
170960 5
171000 5
171040 5
171080 5
171120 5
171160 5
171200 5
171240 5
171280 5
171320 5
171360 5
171400 5
171440 5
171480 5
171520 5
171560 5
171600 5
171640 5
171680 5
171720 5
171760 5
171800 5
171840 5
171880 5
171920 5
171960 5
172000 5
172040 5
172080 5
172120 5
172160 5
172200 5
172240 5
172280 5
172320 5
172360 5
172400 5
172440 5
172480 5
172520 5
172560 5
172600 5
172640 5
172680 5
172720 5
172760 5
172800 5
172840 5
172880 5
172920 5
172960 5
173000 5
173040 5
173080 5
173120 5
173160 5
173200 5
173240 5
173280 5
173320 5
173360 5
173400 5
173440 5
173480 5
173520 5
173560 5
173600 5
173640 5
173680 5
173720 5
173760 5
173800 5
173840 5
173880 5
173920 5
173960 5
174000 5
174040 5
174080 5
174120 5
174160 5
174200 5
174240 5
174280 5
174320 5
174360 5
174400 5
174440 5
174480 5
174520 5
174560 5
174600 5
174640 5
174680 5
174720 5
174760 5
174800 5
174840 5
174880 5
174920 5
174960 5
175000 5
175040 5
175080 5
175120 5
175160 5
175200 5
175240 5
175280 5
175320 5
175360 5
175400 5
175440 5
175480 5
175520 5
175560 5
175600 5
175640 5
175680 5
175720 5
175760 5
175800 5
175840 5
175880 5
175920 5
175960 5
176000 5
176040 5
176080 5
176120 5
176160 5
176200 5
176240 5
176280 5
176320 5
176360 5
176400 5
176440 5
176480 5
176520 5
176560 5
176600 5
176640 5
176680 5
176720 5
176760 5
176800 5
176840 5
176880 5
176920 5
176960 5
177000 5
177040 5
177080 5
177120 5
177160 5
177200 5
177240 5
177280 5
177320 5
177360 5
177400 5
177440 5
177480 5
177520 5
177560 5
177600 5
177640 5
177680 5
177720 5
177760 5
177800 5
177840 5
177880 5
177920 5
177960 5
178000 5
178040 5
178080 5
178120 5
178160 5
178200 5
178240 5
178280 5
178320 5
178360 5
178400 5
178440 5
178480 5
178520 5
178560 5
178600 5
178640 5
178680 5
178720 5
178760 5
178800 5
178840 5
178880 5
178920 5
178960 5
179000 5
179040 5
179080 5
179120 5
179160 5
179200 5
179240 5
179280 5
179320 5
179360 5
179400 5
179440 5
179480 5
179520 5
179560 5
179600 5
179640 5
179680 5
179720 5
179760 5
179800 5
179840 5
179880 5
179920 5
179960 5
180000 5
180040 5
180080 5
180120 5
180160 5
180200 5
180240 5
180280 5
180320 5
180360 5
180400 5
180440 5
180480 5
180520 5
180560 5
180600 5
180640 5
180680 5
180720 5
180760 5
180800 5
180840 5
180880 5
180920 5
180960 5
181000 5
181040 5
181080 5
181120 5
181160 5
181200 5
181240 5
181280 5
181320 5
181360 5
181400 5
181440 5
181480 5
181520 5
181560 5
181600 5
181640 5
181680 5
181720 5
181760 5
181800 5
181840 5
181880 5
181920 5
181960 5
182000 5
182040 5
182080 5
182120 5
182160 5
182200 5
182240 5
182280 5
182320 5
182360 5
182400 5
182440 5
182480 5
182520 5
182560 5
182600 5
182640 5
182680 5
182720 5
182760 5
182800 5
182840 5
182880 5
182920 5
182960 5
183000 5
183040 5
183080 5
183120 5
183160 5
183200 5
183240 5
183280 5
183320 5
183360 5
183400 5
183440 5
183480 5
183520 5
183560 5
183600 5
183640 5
183680 5
183720 5
183760 5
183800 5
183840 5
183880 5
183920 5
183960 5
184000 5
184040 5
184080 5
184120 5
184160 5
184200 5
184240 5
184280 5
184320 5
184360 5
184400 5
184440 5
184480 5
184520 5
184560 5
184600 5
184640 5
184680 5
184720 5
184760 5
184800 5
184840 5
184880 5
184920 5
184960 5
185000 5
185040 5
185080 5
185120 5
185160 5
185200 5
185240 5
185280 5
185320 5
185360 5
185400 5
185440 5
185480 5
185520 5
185560 5
185600 5
185640 5
185680 5
185720 5
185760 5
185800 5
185840 5
185880 5
185920 5
185960 5
186000 5
186040 5
186080 5
186120 5
186160 5
186200 5
186240 5
186280 5
186320 5
186360 5
186400 5
186440 5
186480 5
186520 5
186560 5
186600 5
186640 5
186680 5
186720 5
186760 5
186800 5
186840 5
186880 5
186920 5
186960 5
187000 5
187040 5
187080 5
187120 5
187160 5
187200 5
187240 5
187280 5
187320 5
187360 5
187400 5
187440 5
187480 5
187520 5
187560 5
187600 5
187640 5
187680 5
187720 5
187760 5
187800 5
187840 5
187880 5
187920 5
187960 5
188000 5
188040 5
188080 5
188120 5
188160 5
188200 5
188240 5
188280 5
188320 5
188360 5
188400 5
188440 5
188480 5
188520 5
188560 5
188600 5
188640 5
188680 5
188720 5
188760 5
188800 5
188840 5
188880 5
188920 5
188960 5
189000 5
189040 5
189080 5
189120 5
189160 5
189200 5
189240 5
189280 5
189320 5
189360 5
189400 5
189440 5
189480 5
189520 5
189560 5
189600 5
189640 5
189680 5
189720 5
189760 5
189800 5
189840 5
189880 5
189920 5
189960 5
190000 5
190040 5
190080 5
190120 5
190160 5
190200 5
190240 5
190280 5
190320 5
190360 5
190400 5
190440 5
190480 5
190520 5
190560 5
190600 5
190640 5
190680 5
190720 5
190760 5
190800 5
190840 5
190880 5
190920 5
190960 5
191000 5
191040 5
191080 5
191120 5
191160 5
191200 5
191240 5
191280 5
191320 5
191360 5
191400 5
191440 5
191480 5
191520 5
191560 5
191600 5
191640 5
191680 5
191720 5
191760 5
191800 5
191840 5
191880 5
191920 5
191960 5
192000 5
192040 5
192080 5
192120 5
192160 5
192200 5
192240 5
192280 5
192320 5
192360 5
192400 5
192440 5
192480 5
192520 5
192560 5
192600 5
192640 5
192680 5
192720 5
192760 5
192800 5
192840 5
192880 5
192920 5
192960 5
193000 5
193040 5
193080 5
193120 5
193160 5
193200 5
193240 5
193280 5
193320 5
193360 5
193400 5
193440 5
193480 5
193520 5
193560 5
193600 5
193640 5
193680 5
193720 5
193760 5
193800 5
193840 5
193880 5
193920 5
193960 5
194000 5
194040 5
194080 5
194120 5
194160 5
194200 5
194240 5
194280 5
194320 5
194360 5
194400 5
194440 5
194480 5
194520 5
194560 5
194600 5
194640 5
194680 5
194720 5
194760 5
194800 5
194840 5
194880 5
194920 5
194960 5
195000 5
195040 5
195080 5
195120 5
195160 5
195200 5
195240 5
195280 5
195320 5
195360 5
195400 5
195440 5
195480 5
195520 5
195560 5
195600 5
195640 5
195680 5
195720 5
195760 5
195800 5
195840 5
195880 5
195920 5
195960 5
196000 5
196040 5
196080 5
196120 5
196160 5
196200 5
196240 5
196280 5
196320 5
196360 5
196400 5
196440 5
196480 5
196520 5
196560 5
196600 5
196640 5
196680 5
196720 5
196760 5
196800 5
196840 5
196880 5
196920 5
196960 5
197000 5
197040 5
197080 5
197120 5
197160 5
197200 5
197240 5
197280 5
197320 5
197360 5
197400 5
197440 5
197480 5
197520 5
197560 5
197600 5
197640 5
197680 5
197720 5
197760 5
197800 5
197840 5
197880 5
197920 5
197960 5
198000 5
198040 5
198080 5
198120 5
198160 5
198200 5
198240 5
198280 5
198320 5
198360 5
198400 5
198440 5
198480 5
198520 5
198560 5
198600 5
198640 5
198680 5
198720 5
198760 5
198800 5
198840 5
198880 5
198920 5
198960 5
199000 5
199040 5
199080 5
199120 5
199160 5
199200 5
199240 5
199280 5
199320 5
199360 5
199400 5
199440 5
199480 5
199520 5
199560 5
199600 5
199640 5
199680 5
199720 5
199760 5
199800 5
199840 5
199880 5
199920 5
199960 5
200000 5
200040 5
200080 5
200120 5
200160 5
200200 5
200240 5
200280 5
200320 5
200360 5
200400 5
200440 5
200480 5
200520 5
200560 5
200600 5
200640 5
200680 5
200720 5
200760 5
200800 5
200840 5
200880 5
200920 5
200960 5
201000 5
201040 5
201080 5
201120 5
201160 5
201200 5
201240 5
201280 5
201320 5
201360 5
201400 5
201440 5
201480 5
201520 5
201560 5
201600 5
201640 5
201680 5
201720 5
201760 5
201800 5
201840 5
201880 5
201920 5
201960 5
202000 5
202040 5
202080 5
202120 5
202160 5
202200 5
202240 5
202280 5
202320 5
202360 5
202400 5
202440 5
202480 5
202520 5
202560 5
202600 5
202640 5
202680 5
202720 5
202760 5
202800 5
202840 5
202880 5
202920 5
202960 5
203000 5
203040 5
203080 5
203120 5
203160 5
203200 5
203240 5
203280 5
203320 5
203360 5
203400 5
203440 5
203480 5
203520 5
203560 5
203600 5
203640 5
203680 5
203720 5
203760 5
203800 5
203840 5
203880 5
203920 5
203960 5
204000 5
204040 5
204080 5
204120 5
204160 5
204200 5
204240 5
204280 5
204320 5
204360 5
204400 5
204440 5
204480 5
204520 5
204560 5
204600 5
204640 5
204680 5
204720 5
204760 5
204800 5
204840 5
204880 5
204920 5
204960 5
205000 5
205040 5
205080 5
205120 5
205160 5
205200 5
205240 5
205280 5
205320 5
205360 5
205400 5
205440 5
205480 5
205520 5
205560 5
205600 5
205640 5
205680 5
205720 5
205760 5
205800 5
205840 5
205880 5
205920 5
205960 5
206000 5
206040 5
206080 5
206120 5
206160 5
206200 5
206240 5
206280 5
206320 5
206360 5
206400 5
206440 5
206480 5
206520 5
206560 5
206600 5
206640 5
206680 5
206720 5
206760 5
206800 5
206840 5
206880 5
206920 5
206960 5
207000 5
207040 5
207080 5
207120 5
207160 5
207200 5
207240 5
207280 5
207320 5
207360 5
207400 5
207440 5
207480 5
207520 5
207560 5
207600 5
207640 5
207680 5
207720 5
207760 5
207800 5
207840 5
207880 5
207920 5
207960 5
208000 5
208040 5
208080 5
208120 5
208160 5
208200 5
208240 5
208280 5
208320 5
208360 5
208400 5
208440 5
208480 5
208520 5
208560 5
208600 5
208640 5
208680 5
208720 5
208760 5
208800 5
208840 5
208880 5
208920 5
208960 5
209000 5
209040 5
209080 5
209120 5
209160 5
209200 5
209240 5
209280 5
209320 5
209360 5
209400 5
209440 5
209480 5
209520 5
209560 5
209600 5
209640 5
209680 5
209720 5
209760 5
209800 5
209840 5
209880 5
209920 5
209960 5
210000 5
210040 5
210080 5
210120 5
210160 5
210200 5
210240 5
210280 5
210320 5
210360 5
210400 5
210440 5
210480 5
210520 5
210560 5
210600 5
210640 5
210680 5
210720 5
210760 5
210800 5
210840 5
210880 5
210920 5
210960 5
211000 5
211040 5
211080 5
211120 5
211160 5
211200 5
211240 5
211280 5
211320 5
211360 5
211400 5
211440 5
211480 5
211520 5
211560 5
211600 5
211640 5
211680 5
211720 5
211760 5
211800 5
211840 5
211880 5
211920 5
211960 5
212000 5
212040 5
212080 5
212120 5
212160 5
212200 5
212240 5
212280 5
212320 5
212360 5
212400 5
212440 5
212480 5
212520 5
212560 5
212600 5
212640 5
212680 5
212720 5
212760 5
212800 5
212840 5
212880 5
212920 5
212960 5
213000 5
213040 5
213080 5
213120 5
213160 5
213200 5
213240 5
213280 5
213320 5
213360 5
213400 5
213440 5
213480 5
213520 5
213560 5
213600 5
213640 5
213680 5
213720 5
213760 5
213800 5
213840 5
213880 5
213920 5
213960 5
214000 5
214040 5
214080 5
214120 5
214160 5
214200 5
214240 5
214280 5
214320 5
214360 5
214400 5
214440 5
214480 5
214520 5
214560 5
214600 5
214640 5
214680 5
214720 5
214760 5
214800 5
214840 5
214880 5
214920 5
214960 5
215000 5
215040 5
215080 5
215120 5
215160 5
215200 5
215240 5
215280 5
215320 5
215360 5
215400 5
215440 5
215480 5
215520 5
215560 5
215600 5
215640 5
215680 5
215720 5
215760 5
215800 5
215840 5
215880 5
215920 5
215960 5
216000 5
216040 5
216080 5
216120 5
216160 5
216200 5
216240 5
216280 5
216320 5
216360 5
216400 5
216440 5
216480 5
216520 5
216560 5
216600 5
216640 5
216680 5
216720 5
216760 5
216800 5
216840 5
216880 5
216920 5
216960 5
217000 5
217040 5
217080 5
217120 5
217160 5
217200 5
217240 5
217280 5
217320 5
217360 5
217400 5
217440 5
217480 5
217520 5
217560 5
217600 5
217640 5
217680 5
217720 5
217760 5
217800 5
217840 5
217880 5
217920 5
217960 5
218000 5
218040 5
218080 5
218120 5
218160 5
218200 5
218240 5
218280 5
218320 5
218360 5
218400 5
218440 5
218480 5
218520 5
218560 5
218600 5
218640 5
218680 5
218720 5
218760 5
218800 5
218840 5
218880 5
218920 5
218960 5
219000 5
219040 5
219080 5
219120 5
219160 5
219200 5
219240 5
219280 5
219320 5
219360 5
219400 5
219440 5
219480 5
219520 5
219560 5
219600 5
219640 5
219680 5
219720 5
219760 5
219800 5
219840 5
219880 5
219920 5
219960 5
220000 5
220040 5
220080 5
220120 5
220160 5
220200 5
220240 5
220280 5
220320 5
220360 5
220400 5
220440 5
220480 5
220520 5
220560 5
220600 5
220640 5
220680 5
220720 5
220760 5
220800 5
220840 5
220880 5
220920 5
220960 5
221000 5
221040 5
221080 5
221120 5
221160 5
221200 5
221240 5
221280 5
221320 5
221360 5
221400 5
221440 5
221480 5
221520 5
221560 5
221600 5
221640 5
221680 5
221720 5
221760 5
221800 5
221840 5
221880 5
221920 5
221960 5
222000 5
222040 5
222080 5
222120 5
222160 5
222200 5
222240 5
222280 5
222320 5
222360 5
222400 5
222440 5
222480 5
222520 5
222560 5
222600 5
222640 5
222680 5
222720 5
222760 5
222800 5
222840 5
222880 5
222920 5
222960 5
223000 5
223040 5
223080 5
223120 5
223160 5
223200 5
223240 5
223280 5
223320 5
223360 5
223400 5
223440 5
223480 5
223520 5
223560 5
223600 5
223640 5
223680 5
223720 5
223760 5
223800 5
223840 5
223880 5
223920 5
223960 5
224000 5
224040 5
224080 5
224120 5
224160 5
224200 5
224240 5
224280 5
224320 5
224360 5
224400 5
224440 5
224480 5
224520 5
224560 5
224600 5
224640 5
224680 5
224720 5
224760 5
224800 5
224840 5
224880 5
224920 5
224960 5
225000 5
225040 5
225080 5
225120 5
225160 5
225200 5
225240 5
225280 5
225320 5
225360 5
225400 5
225440 5
225480 5
225520 5
225560 5
225600 5
225640 5
225680 5
225720 5
225760 5
225800 5
225840 5
225880 5
225920 5
225960 5
226000 5
226040 5
226080 5
226120 5
226160 5
226200 5
226240 5
226280 5
226320 5
226360 5
226400 5
226440 5
226480 5
226520 5
226560 5
226600 5
226640 5
226680 5
226720 5
226760 5
226800 5
226840 5
226880 5
226920 5
226960 5
227000 5
227040 5
227080 5
227120 5
227160 5
227200 5
227240 5
227280 5
227320 5
227360 5
227400 5
227440 5
227480 5
227520 5
227560 5
227600 5
227640 5
227680 5
227720 5
227760 5
227800 5
227840 5
227880 5
227920 5
227960 5
228000 5
228040 5
228080 5
228120 5
228160 5
228200 5
228240 5
228280 5
228320 5
228360 5
228400 5
228440 5
228480 5
228520 5
228560 5
228600 5
228640 5
228680 5
228720 5
228760 5
228800 5
228840 5
228880 5
228920 5
228960 5
229000 5
229040 5
229080 5
229120 5
229160 5
229200 5
229240 5
229280 5
229320 5
229360 5
229400 5
229440 5
229480 5
229520 5
229560 5
229600 5
229640 5
229680 5
229720 5
229760 5
229800 5
229840 5
229880 5
229920 5
229960 5
230000 5
230040 5
230080 5
230120 5
230160 5
230200 5
230240 5
230280 5
230320 5
230360 5
230400 5
230440 5
230480 5
230520 5
230560 5
230600 5
230640 5
230680 5
230720 5
230760 5
230800 5
230840 5
230880 5
230920 5
230960 5
231000 5
231040 5
231080 5
231120 5
231160 5
231200 5
231240 5
231280 5
231320 5
231360 5
231400 5
231440 5
231480 5
231520 5
231560 5
231600 5
231640 5
231680 5
231720 5
231760 5
231800 5
231840 5
231880 5
231920 5
231960 5
232000 5
232040 5
232080 5
232120 5
232160 5
232200 5
232240 5
232280 5
232320 5
232360 5
232400 5
232440 5
232480 5
232520 5
232560 5
232600 5
232640 5
232680 5
232720 5
232760 5
232800 5
232840 5
232880 5
232920 5
232960 5
233000 5
233040 5
233080 5
233120 5
233160 5
233200 5
233240 5
233280 5
233320 5
233360 5
233400 5
233440 5
233480 5
233520 5
233560 5
233600 5
233640 5
233680 5
233720 5
233760 5
233800 5
233840 5
233880 5
233920 5
233960 5
234000 5
234040 5
234080 5
234120 5
234160 5
234200 5
234240 5
234280 5
234320 5
234360 5
234400 5
234440 5
234480 5
234520 5
234560 5
234600 5
234640 5
234680 5
234720 5
234760 5
234800 5
234840 5
234880 5
234920 5
234960 5
235000 5
235040 5
235080 5
235120 5
235160 5
235200 5
235240 5
235280 5
235320 5
235360 5
235400 5
235440 5
235480 5
235520 5
235560 5
235600 5
235640 5
235680 5
235720 5
235760 5
235800 5
235840 5
235880 5
235920 5
235960 5
236000 5
236040 5
236080 5
236120 5
236160 5
236200 5
236240 5
236280 5
236320 5
236360 5
236400 5
236440 5
236480 5
236520 5
236560 5
236600 5
236640 5
236680 5
236720 5
236760 5
236800 5
236840 5
236880 5
236920 5
236960 5
237000 5
237040 5
237080 5
237120 5
237160 5
237200 5
237240 5
237280 5
237320 5
237360 5
237400 5
237440 5
237480 5
237520 5
237560 5
237600 5
237640 5
237680 5
237720 5
237760 5
237800 5
237840 5
237880 5
237920 5
237960 5
238000 5
238040 5
238080 5
238120 5
238160 5
238200 5
238240 5
238280 5
238320 5
238360 5
238400 5
238440 5
238480 5
238520 5
238560 5
238600 5
238640 5
238680 5
238720 5
238760 5
238800 5
238840 5
238880 5
238920 5
238960 5
239000 5
239040 5
239080 5
239120 5
239160 5
239200 5
239240 5
239280 5
239320 5
239360 5
239400 5
239440 5
239480 5
239520 5
239560 5
239600 5
239640 5
239680 5
239720 5
239760 5
239800 5
239840 5
239880 5
239920 5
239960 5
240000 5
240040 5
240080 5
240120 5
240160 5
240200 5
240240 5
240280 5
240320 5
240360 5
240400 5
240440 5
240480 5
240520 5
240560 5
240600 5
240640 5
240680 5
240720 5
240760 5
240800 5
240840 5
240880 5
240920 5
240960 5
241000 5
241040 5
241080 5
241120 5
241160 5
241200 5
241240 5
241280 5
241320 5
241360 5
241400 5
241440 5
241480 5
241520 5
241560 5
241600 5
241640 5
241680 5
241720 5
241760 5
241800 5
241840 5
241880 5
241920 5
241960 5
242000 5
242040 5
242080 5
242120 5
242160 5
242200 5
242240 5
242280 5
242320 5
242360 5
242400 5
242440 5
242480 5
242520 5
242560 5
242600 5
242640 5
242680 5
242720 5
242760 5
242800 5
242840 5
242880 5
242920 5
242960 5
243000 5
243040 5
243080 5
243120 5
243160 5
243200 5
243240 5
243280 5
243320 5
243360 5
243400 5
243440 5
243480 5
243520 5
243560 5
243600 5
243640 5
243680 5
243720 5
243760 5
243800 5
243840 5
243880 5
243920 5
243960 5
244000 5
244040 5
244080 5
244120 5
244160 5
244200 5
244240 5
244280 5
244320 5
244360 5
244400 5
244440 5
244480 5
244520 5
244560 5
244600 5
244640 5
244680 5
244720 5
244760 5
244800 5
244840 5
244880 5
244920 5
244960 5
245000 5
245040 5
245080 5
245120 5
245160 5
245200 5
245240 5
245280 5
245320 5
245360 5
245400 5
245440 5
245480 5
245520 5
245560 5
245600 5
245640 5
245680 5
245720 5
245760 5
245800 5
245840 5
245880 5
245920 5
245960 5
246000 5
246040 5
246080 5
246120 5
246160 5
246200 5
246240 5
246280 5
246320 5
246360 5
246400 5
246440 5
246480 5
246520 5
246560 5
246600 5
246640 5
246680 5
246720 5
246760 5
246800 5
246840 5
246880 5
246920 5
246960 5
247000 5
247040 5
247080 5
247120 5
247160 5
247200 5
247240 5
247280 5
247320 5
247360 5
247400 5
247440 5
247480 5
247520 5
247560 5
247600 5
247640 5
247680 5
247720 5
247760 5
247800 5
247840 5
247880 5
247920 5
247960 5
248000 5
248040 5
248080 5
248120 5
248160 5
248200 5
248240 5
248280 5
248320 5
248360 5
248400 5
248440 5
248480 5
248520 5
248560 5
248600 5
248640 5
248680 5
248720 5
248760 5
248800 5
248840 5
248880 5
248920 5
248960 5
249000 5
249040 5
249080 5
249120 5
249160 5
249200 5
249240 5
249280 5
249320 5
249360 5
249400 5
249440 5
249480 5
249520 5
249560 5
249600 5
249640 5
249680 5
249720 5
249760 5
249800 5
249840 5
249880 5
249920 5
249960 5
250000 5
250040 5
250080 5
250120 5
250160 5
250200 5
250240 5
250280 5
250320 5
250360 5
250400 5
250440 5
250480 5
250520 5
250560 5
250600 5
250640 5
250680 5
250720 5
250760 5
250800 5
250840 5
250880 5
250920 5
250960 5
251000 5
251040 5
251080 5
251120 5
251160 5
251200 5
251240 5
251280 5
251320 5
251360 5
251400 5
251440 5
251480 5
251520 5
251560 5
251600 5
251640 5
251680 5
251720 5
251760 5
251800 5
251840 5
251880 5
251920 5
251960 5
252000 5
252040 5
252080 5
252120 5
252160 5
252200 5
252240 5
252280 5
252320 5
252360 5
252400 5
252440 5
252480 5
252520 5
252560 5
252600 5
252640 5
252680 5
252720 5
252760 5
252800 5
252840 5
252880 5
252920 5
252960 5
253000 5
253040 5
253080 5
253120 5
253160 5
253200 5
253240 5
253280 5
253320 5
253360 5
253400 5
253440 5
253480 5
253520 5
253560 5
253600 5
253640 5
253680 5
253720 5
253760 5
253800 5
253840 5
253880 5
253920 5
253960 5
254000 5
254040 5
254080 5
254120 5
254160 5
254200 5
254240 5
254280 5
254320 5
254360 5
254400 5
254440 5
254480 5
254520 5
254560 5
254600 5
254640 5
254680 5
254720 5
254760 5
254800 5
254840 5
254880 5
254920 5
254960 5
255000 5
255040 5
255080 5
255120 5
255160 5
255200 5
255240 5
255280 5
255320 5
255360 5
255400 5
255440 5
255480 5
255520 5
255560 5
255600 5
255640 5
255680 5
255720 5
255760 5
255800 5
255840 5
255880 5
255920 5
255960 5
256000 5
256040 5
256080 5
256120 5
256160 5
256200 5
256240 5
256280 5
256320 5
256360 5
256400 5
256440 5
256480 5
256520 5
256560 5
256600 5
256640 5
256680 5
256720 5
256760 5
256800 5
256840 5
256880 5
256920 5
256960 5
257000 5
257040 5
257080 5
257120 5
257160 5
257200 5
257240 5
257280 5
257320 5
257360 5
257400 5
257440 5
257480 5
257520 5
257560 5
257600 5
257640 5
257680 5
257720 5
257760 5
257800 5
257840 5
257880 5
257920 5
257960 5
258000 5
258040 5
258080 5
258120 5
258160 5
258200 5
258240 5
258280 5
258320 5
258360 5
258400 5
258440 5
258480 5
258520 5
258560 5
258600 5
258640 5
258680 5
258720 5
258760 5
258800 5
258840 5
258880 5
258920 5
258960 5
259000 5
259040 5
259080 5
259120 5
259160 5
259200 5
259240 5
259280 5
259320 5
259360 5
259400 5
259440 5
259480 5
259520 5
259560 5
259600 5
259640 5
259680 5
259720 5
259760 5
259800 5
259840 5
259880 5
259920 5
259960 5
260000 5
260040 5
260080 5
260120 5
260160 5
260200 5
260240 5
260280 5
260320 5
260360 5
260400 5
260440 5
260480 5
260520 5
260560 5
260600 5
260640 5
260680 5
260720 5
260760 5
260800 5
260840 5
260880 5
260920 5
260960 5
261000 5
261040 5
261080 5
261120 5
261160 5
261200 5
261240 5
261280 5
261320 5
261360 5
261400 5
261440 5
261480 5
261520 5
261560 5
261600 5
261640 5
261680 5
261720 5
261760 5
261800 5
261840 5
261880 5
261920 5
261960 5
262000 5
262040 5
262080 5
262120 5
262160 5
262200 5
262240 5
262280 5
262320 5
262360 5
262400 5
262440 5
262480 5
262520 5
262560 5
262600 5
262640 5
262680 5
262720 5
262760 5
262800 5
262840 5
262880 5
262920 5
262960 5
263000 5
263040 5
263080 5
263120 5
263160 5
263200 5
263240 5
263280 5
263320 5
263360 5
263400 5
263440 5
263480 5
263520 5
263560 5
263600 5
263640 5
263680 5
263720 5
263760 5
263800 5
263840 5
263880 5
263920 5
263960 5
264000 5
264040 5
264080 5
264120 5
264160 5
264200 5
264240 5
264280 5
264320 5
264360 5
264400 5
264440 5
264480 5
264520 5
264560 5
264600 5
264640 5
264680 5
264720 5
264760 5
264800 5
264840 5
264880 5
264920 5
264960 5
265000 5
265040 5
265080 5
265120 5
265160 5
265200 5
265240 5
265280 5
265320 5
265360 5
265400 5
265440 5
265480 5
265520 5
265560 5
265600 5
265640 5
265680 5
265720 5
265760 5
265800 5
265840 5
265880 5
265920 5
265960 5
266000 5
266040 5
266080 5
266120 5
266160 5
266200 5
266240 5
266280 5
266320 5
266360 5
266400 5
266440 5
266480 5
266520 5
266560 5
266600 5
266640 5
266680 5
266720 5
266760 5
266800 5
266840 5
266880 5
266920 5
266960 5
267000 5
267040 5
267080 5
267120 5
267160 5
267200 5
267240 5
267280 5
267320 5
267360 5
267400 5
267440 5
267480 5
267520 5
267560 5
267600 5
267640 5
267680 5
267720 5
267760 5
267800 5
267840 5
267880 5
267920 5
267960 5
268000 5
268040 5
268080 5
268120 5
268160 5
268200 5
268240 5
268280 5
268320 5
268360 5
268400 5
268440 5
268480 5
268520 5
268560 5
268600 5
268640 5
268680 5
268720 5
268760 5
268800 5
268840 5
268880 5
268920 5
268960 5
269000 5
269040 5
269080 5
269120 5
269160 5
269200 5
269240 5
269280 5
269320 5
269360 5
269400 5
269440 5
269480 5
269520 5
269560 5
269600 5
269640 5
269680 5
269720 5
269760 5
269800 5
269840 5
269880 5
269920 5
269960 5
270000 5
270040 5
270080 5
270120 5
270160 5
270200 5
270240 5
270280 5
270320 5
270360 5
270400 5
270440 5
270480 5
270520 5
270560 5
270600 5
270640 5
270680 5
270720 5
270760 5
270800 5
270840 5
270880 5
270920 5
270960 5
271000 5
271040 5
271080 5
271120 5
271160 5
271200 5
271240 5
271280 5
271320 5
271360 5
271400 5
271440 5
271480 5
271520 5
271560 5
271600 5
271640 5
271680 5
271720 5
271760 5
271800 5
271840 5
271880 5
271920 5
271960 5
272000 5
272040 5
272080 5
272120 5
272160 5
272200 5
272240 5
272280 5
272320 5
272360 5
272400 5
272440 5
272480 5
272520 5
272560 5
272600 5
272640 5
272680 5
272720 5
272760 5
272800 5
272840 5
272880 5
272920 5
272960 5
273000 5
273040 5
273080 5
273120 5
273160 5
273200 5
273240 5
273280 5
273320 5
273360 5
273400 5
273440 5
273480 5
273520 5
273560 5
273600 5
273640 5
273680 5
273720 5
273760 5
273800 5
273840 5
273880 5
273920 5
273960 5
274000 5
274040 5
274080 5
274120 5
274160 5
274200 5
274240 5
274280 5
274320 5
274360 5
274400 5
274440 5
274480 5
274520 5
274560 5
274600 5
274640 5
274680 5
274720 5
274760 5
274800 5
274840 5
274880 5
274920 5
274960 5
275000 5
275040 5
275080 5
275120 5
275160 5
275200 5
275240 5
275280 5
275320 5
275360 5
275400 5
275440 5
275480 5
275520 5
275560 5
275600 5
275640 5
275680 5
275720 5
275760 5
275800 5
275840 5
275880 5
275920 5
275960 5
276000 5
276040 5
276080 5
276120 5
276160 5
276200 5
276240 5
276280 5
276320 5
276360 5
276400 5
276440 5
276480 5
276520 5
276560 5
276600 5
276640 5
276680 5
276720 5
276760 5
276800 5
276840 5
276880 5
276920 5
276960 5
277000 5
277040 5
277080 5
277120 5
277160 5
277200 5
277240 5
277280 5
277320 5
277360 5
277400 5
277440 5
277480 5
277520 5
277560 5
277600 5
277640 5
277680 5
277720 5
277760 5
277800 5
277840 5
277880 5
277920 5
277960 5
278000 5
278040 5
278080 5
278120 5
278160 5
278200 5
278240 5
278280 5
278320 5
278360 5
278400 5
278440 5
278480 5
278520 5
278560 5
278600 5
278640 5
278680 5
278720 5
278760 5
278800 5
278840 5
278880 5
278920 5
278960 5
279000 5
279040 5
279080 5
279120 5
279160 5
279200 5
279240 5
279280 5
279320 5
279360 5
279400 5
279440 5
279480 5
279520 5
279560 5
279600 5
279640 5
279680 5
279720 5
279760 5
279800 5
279840 5
279880 5
279920 5
279960 5
280000 5
280040 5
280080 5
280120 5
280160 5
280200 5
280240 5
280280 5
280320 5
280360 5
280400 5
280440 5
280480 5
280520 5
280560 5
280600 5
280640 5
280680 5
280720 5
280760 5
280800 5
280840 5
280880 5
280920 5
280960 5
281000 5
281040 5
281080 5
281120 5
281160 5
281200 5
281240 5
281280 5
281320 5
281360 5
281400 5
281440 5
281480 5
281520 5
281560 5
281600 5
281640 5
281680 5
281720 5
281760 5
281800 5
281840 5
281880 5
281920 5
281960 5
282000 5
282040 5
282080 5
282120 5
282160 5
282200 5
282240 5
282280 5
282320 5
282360 5
282400 5
282440 5
282480 5
282520 5
282560 5
282600 5
282640 5
282680 5
282720 5
282760 5
282800 5
282840 5
282880 5
282920 5
282960 5
283000 5
283040 5
283080 5
283120 5
283160 5
283200 5
283240 5
283280 5
283320 5
283360 5
283400 5
283440 5
283480 5
283520 5
283560 5
283600 5
283640 5
283680 5
283720 5
283760 5
283800 5
283840 5
283880 5
283920 5
283960 5
284000 5
284040 5
284080 5
284120 5
284160 5
284200 5
284240 5
284280 5
284320 5
284360 5
284400 5
284440 5
284480 5
284520 5
284560 5
284600 5
284640 5
284680 5
284720 5
284760 5
284800 5
284840 5
284880 5
284920 5
284960 5
285000 5
285040 5
285080 5
285120 5
285160 5
285200 5
285240 5
285280 5
285320 5
285360 5
285400 5
285440 5
285480 5
285520 5
285560 5
285600 5
285640 5
285680 5
285720 5
285760 5
285800 5
285840 5
285880 5
285920 5
285960 5
286000 5
286040 5
286080 5
286120 5
286160 5
286200 5
286240 5
286280 5
286320 5
286360 5
286400 5
286440 5
286480 5
286520 5
286560 5
286600 5
286640 5
286680 5
286720 5
286760 5
286800 5
286840 5
286880 5
286920 5
286960 5
287000 5
287040 5
287080 5
287120 5
287160 5
287200 5
287240 5
287280 5
287320 5
287360 5
287400 5
287440 5
287480 5
287520 5
287560 5
287600 5
287640 5
287680 5
287720 5
287760 5
287800 5
287840 5
287880 5
287920 5
287960 5
288000 5
288040 5
288080 5
288120 5
288160 5
288200 5
288240 5
288280 5
288320 5
288360 5
288400 5
288440 5
288480 5
288520 5
288560 5
288600 5
288640 5
288680 5
288720 5
288760 5
288800 5
288840 5
288880 5
288920 5
288960 5
289000 5
289040 5
289080 5
289120 5
289160 5
289200 5
289240 5
289280 5
289320 5
289360 5
289400 5
289440 5
289480 5
289520 5
289560 5
289600 5
289640 5
289680 5
289720 5
289760 5
289800 5
289840 5
289880 5
289920 5
289960 5
290000 5
290040 5
290080 5
290120 5
290160 5
290200 5
290240 5
290280 5
290320 5
290360 5
290400 5
290440 5
290480 5
290520 5
290560 5
290600 5
290640 5
290680 5
290720 5
290760 5
290800 5
290840 5
290880 5
290920 5
290960 5
291000 5
291040 5
291080 5
291120 5
291160 5
291200 5
291240 5
291280 5
291320 5
291360 5
291400 5
291440 5
291480 5
291520 5
291560 5
291600 5
291640 5
291680 5
291720 5
291760 5
291800 5
291840 5
291880 5
291920 5
291960 5
292000 5
292040 5
292080 5
292120 5
292160 5
292200 5
292240 5
292280 5
292320 5
292360 5
292400 5
292440 5
292480 5
292520 5
292560 5
292600 5
292640 5
292680 5
292720 5
292760 5
292800 5
292840 5
292880 5
292920 5
292960 5
293000 5
293040 5
293080 5
293120 5
293160 5
293200 5
293240 5
293280 5
293320 5
293360 5
293400 5
293440 5
293480 5
293520 5
293560 5
293600 5
293640 5
293680 5
293720 5
293760 5
293800 5
293840 5
293880 5
293920 5
293960 5
294000 5
294040 5
294080 5
294120 5
294160 5
294200 5
294240 5
294280 5
294320 5
294360 5
294400 5
294440 5
294480 5
294520 5
294560 5
294600 5
294640 5
294680 5
294720 5
294760 5
294800 5
294840 5
294880 5
294920 5
294960 5
295000 5
295040 5
295080 5
295120 5
295160 5
295200 5
295240 5
295280 5
295320 5
295360 5
295400 5
295440 5
295480 5
295520 5
295560 5
295600 5
295640 5
295680 5
295720 5
295760 5
295800 5
295840 5
295880 5
295920 5
295960 5
296000 5
296040 5
296080 5
296120 5
296160 5
296200 5
296240 5
296280 5
296320 5
296360 5
296400 5
296440 5
296480 5
296520 5
296560 5
296600 5
296640 5
296680 5
296720 5
296760 5
296800 5
296840 5
296880 5
296920 5
296960 5
297000 5
297040 5
297080 5
297120 5
297160 5
297200 5
297240 5
297280 5
297320 5
297360 5
297400 5
297440 5
297480 5
297520 5
297560 5
297600 5
297640 5
297680 5
297720 5
297760 5
297800 5
297840 5
297880 5
297920 5
297960 5
298000 5
298040 5
298080 5
298120 5
298160 5
298200 5
298240 5
298280 5
298320 5
298360 5
298400 5
298440 5
298480 5
298520 5
298560 5
298600 5
298640 5
298680 5
298720 5
298760 5
298800 5
298840 5
298880 5
298920 5
298960 5
299000 5
299040 5
299080 5
299120 5
299160 5
299200 5
299240 5
299280 5
299320 5
299360 5
299400 5
299440 5
299480 5
299520 5
299560 5
299600 5
299640 5
299680 5
299720 5
299760 5
299800 5
299840 5
299880 5
299920 5
299960 5
300000 5
300040 5
300080 5
300120 5
300160 5
300200 5
300240 5
300280 5
300320 5
300360 5
300400 5
300440 5
300480 5
300520 5
300560 5
300600 5
300640 5
300680 5
300720 5
300760 5
300800 5
300840 5
300880 5
300920 5
300960 5
301000 5
301040 5
301080 5
301120 5
301160 5
301200 5
301240 5
301280 5
301320 5
301360 5
301400 5
301440 5
301480 5
301520 5
301560 5
301600 5
301640 5
301680 5
301720 5
301760 5
301800 5
301840 5
301880 5
301920 5
301960 5
302000 5
302040 5
302080 5
302120 5
302160 5
302200 5
302240 5
302280 5
302320 5
302360 5
302400 5
302440 5
302480 5
302520 5
302560 5
302600 5
302640 5
302680 5
302720 5
302760 5
302800 5
302840 5
302880 5
302920 5
302960 5
303000 5
303040 5
303080 5
303120 5
303160 5
303200 5
303240 5
303280 5
303320 5
303360 5
303400 5
303440 5
303480 5
303520 5
303560 5
303600 5
303640 5
303680 5
303720 5
303760 5
303800 5
303840 5
303880 5
303920 5
303960 5
304000 5
304040 5
304080 5
304120 5
304160 5
304200 5
304240 5
304280 5
304320 5
304360 5
304400 5
304440 5
304480 5
304520 5
304560 5
304600 5
304640 5
304680 5
304720 5
304760 5
304800 5
304840 5
304880 5
304920 5
304960 5
305000 5
305040 5
305080 5
305120 5
305160 5
305200 5
305240 5
305280 5
305320 5
305360 5
305400 5
305440 5
305480 5
305520 5
305560 5
305600 5
305640 5
305680 5
305720 5
305760 5
305800 5
305840 5
305880 5
305920 5
305960 5
306000 5
306040 5
306080 5
306120 5
306160 5
306200 5
306240 5
306280 5
306320 5
306360 5
306400 5
306440 5
306480 5
306520 5
306560 5
306600 5
306640 5
306680 5
306720 5
306760 5
306800 5
306840 5
306880 5
306920 5
306960 5
307000 5
307040 5
307080 5
307120 5
307160 5
307200 5
307240 5
307280 5
307320 5
307360 5
307400 5
307440 5
307480 5
307520 5
307560 5
307600 5
307640 5
307680 5
307720 5
307760 5
307800 5
307840 5
307880 5
307920 5
307960 5
308000 5
308040 5
308080 5
308120 5
308160 5
308200 5
308240 5
308280 5
308320 5
308360 5
308400 5
308440 5
308480 5
308520 5
308560 5
308600 5
308640 5
308680 5
308720 5
308760 5
308800 5
308840 5
308880 5
308920 5
308960 5
309000 5
309040 5
309080 5
309120 5
309160 5
309200 5
309240 5
309280 5
309320 5
309360 5
309400 5
309440 5
309480 5
309520 5
309560 5
309600 5
309640 5
309680 5
309720 5
309760 5
309800 5
309840 5
309880 5
309920 5
309960 5
310000 5
310040 5
310080 5
310120 5
310160 5
310200 5
310240 5
310280 5
310320 5
310360 5
310400 5
310440 5
310480 5
310520 5
310560 5
310600 5
310640 5
310680 5
310720 5
310760 5
310800 5
310840 5
310880 5
310920 5
310960 5
311000 5
311040 5
311080 5
311120 5
311160 5
311200 5
311240 5
311280 5
311320 5
311360 5
311400 5
311440 5
311480 5
311520 5
311560 5
311600 5
311640 5
311680 5
311720 5
311760 5
311800 5
311840 5
311880 5
311920 5
311960 5
312000 5
312040 5
312080 5
312120 5
312160 5
312200 5
312240 5
312280 5
312320 5
312360 5
312400 5
312440 5
312480 5
312520 5
312560 5
312600 5
312640 5
312680 5
312720 5
312760 5
312800 5
312840 5
312880 5
312920 5
312960 5
313000 5
313040 5
313080 5
313120 5
313160 5
313200 5
313240 5
313280 5
313320 5
313360 5
313400 5
313440 5
313480 5
313520 5
313560 5
313600 5
313640 5
313680 5
313720 5
313760 5
313800 5
313840 5
313880 5
313920 5
313960 5
314000 5
314040 5
314080 5
314120 5
314160 5
314200 5
314240 5
314280 5
314320 5
314360 5
314400 5
314440 5
314480 5
314520 5
314560 5
314600 5
314640 5
314680 5
314720 5
314760 5
314800 5
314840 5
314880 5
314920 5
314960 5
315000 5
315040 5
315080 5
315120 5
315160 5
315200 5
315240 5
315280 5
315320 5
315360 5
315400 5
315440 5
315480 5
315520 5
315560 5
315600 5
315640 5
315680 5
315720 5
315760 5
315800 5
315840 5
315880 5
315920 5
315960 5
316000 5
316040 5
316080 5
316120 5
316160 5
316200 5
316240 5
316280 5
316320 5
316360 5
316400 5
316440 5
316480 5
316520 5
316560 5
316600 5
316640 5
316680 5
316720 5
316760 5
316800 5
316840 5
316880 5
316920 5
316960 5
317000 5
317040 5
317080 5
317120 5
317160 5
317200 5
317240 5
317280 5
317320 5
317360 5
317400 5
317440 5
317480 5
317520 5
317560 5
317600 5
317640 5
317680 5
317720 5
317760 5
317800 5
317840 5
317880 5
317920 5
317960 5
318000 5
318040 5
318080 5
318120 5
318160 5
318200 5
318240 5
318280 5
318320 5
318360 5
318400 5
318440 5
318480 5
318520 5
318560 5
318600 5
318640 5
318680 5
318720 5
318760 5
318800 5
318840 5
318880 5
318920 5
318960 5
319000 5
319040 5
319080 5
319120 5
319160 5
319200 5
319240 5
319280 5
319320 5
319360 5
319400 5
319440 5
319480 5
319520 5
319560 5
319600 5
319640 5
319680 5
319720 5
319760 5
319800 5
319840 5
319880 5
319920 5
319960 5
320000 5
320040 5
320080 5
320120 5
320160 5
320200 5
320240 5
320280 5
320320 5
320360 5
320400 5
320440 5
320480 5
320520 5
320560 5
320600 5
320640 5
320680 5
320720 5
320760 5
320800 5
320840 5
320880 5
320920 5
320960 5
321000 5
321040 5
321080 5
321120 5
321160 5
321200 5
321240 5
321280 5
321320 5
321360 5
321400 5
321440 5
321480 5
321520 5
321560 5
321600 5
321640 5
321680 5
321720 5
321760 5
321800 5
321840 5
321880 5
321920 5
321960 5
322000 5
322040 5
322080 5
322120 5
322160 5
322200 5
322240 5
322280 5
322320 5
322360 5
322400 5
322440 5
322480 5
322520 5
322560 5
322600 5
322640 5
322680 5
322720 5
322760 5
322800 5
322840 5
322880 5
322920 5
322960 5
323000 5
323040 5
323080 5
323120 5
323160 5
323200 5
323240 5
323280 5
323320 5
323360 5
323400 5
323440 5
323480 5
323520 5
323560 5
323600 5
323640 5
323680 5
323720 5
323760 5
323800 5
323840 5
323880 5
323920 5
323960 5
324000 5
324040 5
324080 5
324120 5
324160 5
324200 5
324240 5
324280 5
324320 5
324360 5
324400 5
324440 5
324480 5
324520 5
324560 5
324600 5
324640 5
324680 5
324720 5
324760 5
324800 5
324840 5
324880 5
324920 5
324960 5
325000 5
325040 5
325080 5
325120 5
325160 5
325200 5
325240 5
325280 5
325320 5
325360 5
325400 5
325440 5
325480 5
325520 5
325560 5
325600 5
325640 5
325680 5
325720 5
325760 5
325800 5
325840 5
325880 5
325920 5
325960 5
326000 5
326040 5
326080 5
326120 5
326160 5
326200 5
326240 5
326280 5
326320 5
326360 5
326400 5
326440 5
326480 5
326520 5
326560 5
326600 5
326640 5
326680 5
326720 5
326760 5
326800 5
326840 5
326880 5
326920 5
326960 5
327000 5
327040 5
327080 5
327120 5
327160 5
327200 5
327240 5
327280 5
327320 5
327360 5
327400 5
327440 5
327480 5
327520 5
327560 5
327600 5
327640 5
327680 5
327720 5
327760 5
327800 5
327840 5
327880 5
327920 5
327960 5
328000 5
328040 5
328080 5
328120 5
328160 5
328200 5
328240 5
328280 5
328320 5
328360 5
328400 5
328440 5
328480 5
328520 5
328560 5
328600 5
328640 5
328680 5
328720 5
328760 5
328800 5
328840 5
328880 5
328920 5
328960 5
329000 5
329040 5
329080 5
329120 5
329160 5
329200 5
329240 5
329280 5
329320 5
329360 5
329400 5
329440 5
329480 5
329520 5
329560 5
329600 5
329640 5
329680 5
329720 5
329760 5
329800 5
329840 5
329880 5
329920 5
329960 5
330000 5
330040 5
330080 5
330120 5
330160 5
330200 5
330240 5
330280 5
330320 5
330360 5
330400 5
330440 5
330480 5
330520 5
330560 5
330600 5
330640 5
330680 5
330720 5
330760 5
330800 5
330840 5
330880 5
330920 5
330960 5
331000 5
331040 5
331080 5
331120 5
331160 5
331200 5
331240 5
331280 5
331320 5
331360 5
331400 5
331440 5
331480 5
331520 5
331560 5
331600 5
331640 5
331680 5
331720 5
331760 5
331800 5
331840 5
331880 5
331920 5
331960 5
332000 5
332040 5
332080 5
332120 5
332160 5
332200 5
332240 5
332280 5
332320 5
332360 5
332400 5
332440 5
332480 5
332520 5
332560 5
332600 5
332640 5
332680 5
332720 5
332760 5
332800 5
332840 5
332880 5
332920 5
332960 5
333000 5
333040 5
333080 5
333120 5
333160 5
333200 5
333240 5
333280 5
333320 5
333360 5
333400 5
333440 5
333480 5
333520 5
333560 5
333600 5
333640 5
333680 5
333720 5
333760 5
333800 5
333840 5
333880 5
333920 5
333960 5
334000 5
334040 5
334080 5
334120 5
334160 5
334200 5
334240 5
334280 5
334320 5
334360 5
334400 5
334440 5
334480 5
334520 5
334560 5
334600 5
334640 5
334680 5
334720 5
334760 5
334800 5
334840 5
334880 5
334920 5
334960 5
335000 5
335040 5
335080 5
335120 5
335160 5
335200 5
335240 5
335280 5
335320 5
335360 5
335400 5
335440 5
335480 5
335520 5
335560 5
335600 5
335640 5
335680 5
335720 5
335760 5
335800 5
335840 5
335880 5
335920 5
335960 5
336000 5
336040 5
336080 5
336120 5
336160 5
336200 5
336240 5
336280 5
336320 5
336360 5
336400 5
336440 5
336480 5
336520 5
336560 5
336600 5
336640 5
336680 5
336720 5
336760 5
336800 5
336840 5
336880 5
336920 5
336960 5
337000 5
337040 5
337080 5
337120 5
337160 5
337200 5
337240 5
337280 5
337320 5
337360 5
337400 5
337440 5
337480 5
337520 5
337560 5
337600 5
337640 5
337680 5
337720 5
337760 5
337800 5
337840 5
337880 5
337920 5
337960 5
338000 5
338040 5
338080 5
338120 5
338160 5
338200 5
338240 5
338280 5
338320 5
338360 5
338400 5
338440 5
338480 5
338520 5
338560 5
338600 5
338640 5
338680 5
338720 5
338760 5
338800 5
338840 5
338880 5
338920 5
338960 5
339000 5
339040 5
339080 5
339120 5
339160 5
339200 5
339240 5
339280 5
339320 5
339360 5
339400 5
339440 5
339480 5
339520 5
339560 5
339600 5
339640 5
339680 5
339720 5
339760 5
339800 5
339840 5
339880 5
339920 5
339960 5
340000 5
340040 5
340080 5
340120 5
340160 5
340200 5
340240 5
340280 5
340320 5
340360 5
340400 5
340440 5
340480 5
340520 5
340560 5
340600 5
340640 5
340680 5
340720 5
340760 5
340800 5
340840 5
340880 5
340920 5
340960 5
341000 5
341040 5
341080 5
341120 5
341160 5
341200 5
341240 5
341280 5
341320 5
341360 5
341400 5
341440 5
341480 5
341520 5
341560 5
341600 5
341640 5
341680 5
341720 5
341760 5
341800 5
341840 5
341880 5
341920 5
341960 5
342000 5
342040 5
342080 5
342120 5
342160 5
342200 5
342240 5
342280 5
342320 5
342360 5
342400 5
342440 5
342480 5
342520 5
342560 5
342600 5
342640 5
342680 5
342720 5
342760 5
342800 5
342840 5
342880 5
342920 5
342960 5
343000 5
343040 5
343080 5
343120 5
343160 5
343200 5
343240 5
343280 5
343320 5
343360 5
343400 5
343440 5
343480 5
343520 5
343560 5
343600 5
343640 5
343680 5
343720 5
343760 5
343800 5
343840 5
343880 5
343920 5
343960 5
344000 5
344040 5
344080 5
344120 5
344160 5
344200 5
344240 5
344280 5
344320 5
344360 5
344400 5
344440 5
344480 5
344520 5
344560 5
344600 5
344640 5
344680 5
344720 5
344760 5
344800 5
344840 5
344880 5
344920 5
344960 5
345000 5
345040 5
345080 5
345120 5
345160 5
345200 5
345240 5
345280 5
345320 5
345360 5
345400 5
345440 5
345480 5
345520 5
345560 5
345600 5
345640 5
345680 5
345720 5
345760 5
345800 5
345840 5
345880 5
345920 5
345960 5
346000 5
346040 5
346080 5
346120 5
346160 5
346200 5
346240 5
346280 5
346320 5
346360 5
346400 5
346440 5
346480 5
346520 5
346560 5
346600 5
346640 5
346680 5
346720 5
346760 5
346800 5
346840 5
346880 5
346920 5
346960 5
347000 5
347040 5
347080 5
347120 5
347160 5
347200 5
347240 5
347280 5
347320 5
347360 5
347400 5
347440 5
347480 5
347520 5
347560 5
347600 5
347640 5
347680 5
347720 5
347760 5
347800 5
347840 5
347880 5
347920 5
347960 5
348000 5
348040 5
348080 5
348120 5
348160 5
348200 5
348240 5
348280 5
348320 5
348360 5
348400 5
348440 5
348480 5
348520 5
348560 5
348600 5
348640 5
348680 5
348720 5
348760 5
348800 5
348840 5
348880 5
348920 5
348960 5
349000 5
349040 5
349080 5
349120 5
349160 5
349200 5
349240 5
349280 5
349320 5
349360 5
349400 5
349440 5
349480 5
349520 5
349560 5
349600 5
349640 5
349680 5
349720 5
349760 5
349800 5
349840 5
349880 5
349920 5
349960 5
350000 5
350040 5
350080 5
350120 5
350160 5
350200 5
350240 5
350280 5
350320 5
350360 5
350400 5
350440 5
350480 5
350520 5
350560 5
350600 5
350640 5
350680 5
350720 5
350760 5
350800 5
350840 5
350880 5
350920 5
350960 5
351000 5
351040 5
351080 5
351120 5
351160 5
351200 5
351240 5
351280 5
351320 5
351360 5
351400 5
351440 5
351480 5
351520 5
351560 5
351600 5
351640 5
351680 5
351720 5
351760 5
351800 5
351840 5
351880 5
351920 5
351960 5
352000 5
352040 5
352080 5
352120 5
352160 5
352200 5
352240 5
352280 5
352320 5
352360 5
352400 5
352440 5
352480 5
352520 5
352560 5
352600 5
352640 5
352680 5
352720 5
352760 5
352800 5
352840 5
352880 5
352920 5
352960 5
353000 5
353040 5
353080 5
353120 5
353160 5
353200 5
353240 5
353280 5
353320 5
353360 5
353400 5
353440 5
353480 5
353520 5
353560 5
353600 5
353640 5
353680 5
353720 5
353760 5
353800 5
353840 5
353880 5
353920 5
353960 5
354000 5
354040 5
354080 5
354120 5
354160 5
354200 5
354240 5
354280 5
354320 5
354360 5
354400 5
354440 5
354480 5
354520 5
354560 5
354600 5
354640 5
354680 5
354720 5
354760 5
354800 5
354840 5
354880 5
354920 5
354960 5
355000 5
355040 5
355080 5
355120 5
355160 5
355200 5
355240 5
355280 5
355320 5
355360 5
355400 5
355440 5
355480 5
355520 5
355560 5
355600 5
355640 5
355680 5
355720 5
355760 5
355800 5
355840 5
355880 5
355920 5
355960 5
356000 5
356040 5
356080 5
356120 5
356160 5
356200 5
356240 5
356280 5
356320 5
356360 5
356400 5
356440 5
356480 5
356520 5
356560 5
356600 5
356640 5
356680 5
356720 5
356760 5
356800 5
356840 5
356880 5
356920 5
356960 5
357000 5
357040 5
357080 5
357120 5
357160 5
357200 5
357240 5
357280 5
357320 5
357360 5
357400 5
357440 5
357480 5
357520 5
357560 5
357600 5
357640 5
357680 5
357720 5
357760 5
357800 5
357840 5
357880 5
357920 5
357960 5
358000 5
358040 5
358080 5
358120 5
358160 5
358200 5
358240 5
358280 5
358320 5
358360 5
358400 5
358440 5
358480 5
358520 5
358560 5
358600 5
358640 5
358680 5
358720 5
358760 5
358800 5
358840 5
358880 5
358920 5
358960 5
359000 5
359040 5
359080 5
359120 5
359160 5
359200 5
359240 5
359280 5
359320 5
359360 5
359400 5
359440 5
359480 5
359520 5
359560 5
359600 5
359640 5
359680 5
359720 5
359760 5
359800 5
359840 5
359880 5
359920 5
359960 5
360000 5
360040 5
360080 5
360120 5
360160 5
360200 5
360240 5
360280 5
360320 5
360360 5
360400 5
360440 5
360480 5
360520 5
360560 5
360600 5
360640 5
360680 5
360720 5
360760 5
360800 5
360840 5
360880 5
360920 5
360960 5
361000 5
361040 5
361080 5
361120 5
361160 5
361200 5
361240 5
361280 5
361320 5
361360 5
361400 5
361440 5
361480 5
361520 5
361560 5
361600 5
361640 5
361680 5
361720 5
361760 5
361800 5
361840 5
361880 5
361920 5
361960 5
362000 5
362040 5
362080 5
362120 5
362160 5
362200 5
362240 5
362280 5
362320 5
362360 5
362400 5
362440 5
362480 5
362520 5
362560 5
362600 5
362640 5
362680 5
362720 5
362760 5
362800 5
362840 5
362880 5
362920 5
362960 5
363000 5
363040 5
363080 5
363120 5
363160 5
363200 5
363240 5
363280 5
363320 5
363360 5
363400 5
363440 5
363480 5
363520 5
363560 5
363600 5
363640 5
363680 5
363720 5
363760 5
363800 5
363840 5
363880 5
363920 5
363960 5
364000 5
364040 5
364080 5
364120 5
364160 5
364200 5
364240 5
364280 5
364320 5
364360 5
364400 5
364440 5
364480 5
364520 5
364560 5
364600 5
364640 5
364680 5
364720 5
364760 5
364800 5
364840 5
364880 5
364920 5
364960 5
365000 5
365040 5
365080 5
365120 5
365160 5
365200 5
365240 5
365280 5
365320 5
365360 5
365400 5
365440 5
365480 5
365520 5
365560 5
365600 5
365640 5
365680 5
365720 5
365760 5
365800 5
365840 5
365880 5
365920 5
365960 5
366000 5
366040 5
366080 5
366120 5
366160 5
366200 5
366240 5
366280 5
366320 5
366360 5
366400 5
366440 5
366480 5
366520 5
366560 5
366600 5
366640 5
366680 5
366720 5
366760 5
366800 5
366840 5
366880 5
366920 5
366960 5
367000 5
367040 5
367080 5
367120 5
367160 5
367200 5
367240 5
367280 5
367320 5
367360 5
367400 5
367440 5
367480 5
367520 5
367560 5
367600 5
367640 5
367680 5
367720 5
367760 5
367800 5
367840 5
367880 5
367920 5
367960 5
368000 5
368040 5
368080 5
368120 5
368160 5
368200 5
368240 5
368280 5
368320 5
368360 5
368400 5
368440 5
368480 5
368520 5
368560 5
368600 5
368640 5
368680 5
368720 5
368760 5
368800 5
368840 5
368880 5
368920 5
368960 5
369000 5
369040 5
369080 5
369120 5
369160 5
369200 5
369240 5
369280 5
369320 5
369360 5
369400 5
369440 5
369480 5
369520 5
369560 5
369600 5
369640 5
369680 5
369720 5
369760 5
369800 5
369840 5
369880 5
369920 5
369960 5
370000 5
370040 5
370080 5
370120 5
370160 5
370200 5
370240 5
370280 5
370320 5
370360 5
370400 5
370440 5
370480 5
370520 5
370560 5
370600 5
370640 5
370680 5
370720 5
370760 5
370800 5
370840 5
370880 5
370920 5
370960 5
371000 5
371040 5
371080 5
371120 5
371160 5
371200 5
371240 5
371280 5
371320 5
371360 5
371400 5
371440 5
371480 5
371520 5
371560 5
371600 5
371640 5
371680 5
371720 5
371760 5
371800 5
371840 5
371880 5
371920 5
371960 5
372000 5
372040 5
372080 5
372120 5
372160 5
372200 5
372240 5
372280 5
372320 5
372360 5
372400 5
372440 5
372480 5
372520 5
372560 5
372600 5
372640 5
372680 5
372720 5
372760 5
372800 5
372840 5
372880 5
372920 5
372960 5
373000 5
373040 5
373080 5
373120 5
373160 5
373200 5
373240 5
373280 5
373320 5
373360 5
373400 5
373440 5
373480 5
373520 5
373560 5
373600 5
373640 5
373680 5
373720 5
373760 5
373800 5
373840 5
373880 5
373920 5
373960 5
374000 5
374040 5
374080 5
374120 5
374160 5
374200 5
374240 5
374280 5
374320 5
374360 5
374400 5
374440 5
374480 5
374520 5
374560 5
374600 5
374640 5
374680 5
374720 5
374760 5
374800 5
374840 5
374880 5
374920 5
374960 5
375000 5
375040 5
375080 5
375120 5
375160 5
375200 5
375240 5
375280 5
375320 5
375360 5
375400 5
375440 5
375480 5
375520 5
375560 5
375600 5
375640 5
375680 5
375720 5
375760 5
375800 5
375840 5
375880 5
375920 5
375960 5
376000 5
376040 5
376080 5
376120 5
376160 5
376200 5
376240 5
376280 5
376320 5
376360 5
376400 5
376440 5
376480 5
376520 5
376560 5
376600 5
376640 5
376680 5
376720 5
376760 5
376800 5
376840 5
376880 5
376920 5
376960 5
377000 5
377040 5
377080 5
377120 5
377160 5
377200 5
377240 5
377280 5
377320 5
377360 5
377400 5
377440 5
377480 5
377520 5
377560 5
377600 5
377640 5
377680 5
377720 5
377760 5
377800 5
377840 5
377880 5
377920 5
377960 5
378000 5
378040 5
378080 5
378120 5
378160 5
378200 5
378240 5
378280 5
378320 5
378360 5
378400 5
378440 5
378480 5
378520 5
378560 5
378600 5
378640 5
378680 5
378720 5
378760 5
378800 5
378840 5
378880 5
378920 5
378960 5
379000 5
379040 5
379080 5
379120 5
379160 5
379200 5
379240 5
379280 5
379320 5
379360 5
379400 5
379440 5
379480 5
379520 5
379560 5
379600 5
379640 5
379680 5
379720 5
379760 5
379800 5
379840 5
379880 5
379920 5
379960 5
380000 5
380040 5
380080 5
380120 5
380160 5
380200 5
380240 5
380280 5
380320 5
380360 5
380400 5
380440 5
380480 5
380520 5
380560 5
380600 5
380640 5
380680 5
380720 5
380760 5
380800 5
380840 5
380880 5
380920 5
380960 5
381000 5
381040 5
381080 5
381120 5
381160 5
381200 5
381240 5
381280 5
381320 5
381360 5
381400 5
381440 5
381480 5
381520 5
381560 5
381600 5
381640 5
381680 5
381720 5
381760 5
381800 5
381840 5
381880 5
381920 5
381960 5
382000 5
382040 5
382080 5
382120 5
382160 5
382200 5
382240 5
382280 5
382320 5
382360 5
382400 5
382440 5
382480 5
382520 5
382560 5
382600 5
382640 5
382680 5
382720 5
382760 5
382800 5
382840 5
382880 5
382920 5
382960 5
383000 5
383040 5
383080 5
383120 5
383160 5
383200 5
383240 5
383280 5
383320 5
383360 5
383400 5
383440 5
383480 5
383520 5
383560 5
383600 5
383640 5
383680 5
383720 5
383760 5
383800 5
383840 5
383880 5
383920 5
383960 5
384000 5
384040 5
384080 5
384120 5
384160 5
384200 5
384240 5
384280 5
384320 5
384360 5
384400 5
384440 5
384480 5
384520 5
384560 5
384600 5
384640 5
384680 5
384720 5
384760 5
384800 5
384840 5
384880 5
384920 5
384960 5
385000 5
385040 5
385080 5
385120 5
385160 5
385200 5
385240 5
385280 5
385320 5
385360 5
385400 5
385440 5
385480 5
385520 5
385560 5
385600 5
385640 5
385680 5
385720 5
385760 5
385800 5
385840 5
385880 5
385920 5
385960 5
386000 5
386040 5
386080 5
386120 5
386160 5
386200 5
386240 5
386280 5
386320 5
386360 5
386400 5
386440 5
386480 5
386520 5
386560 5
386600 5
386640 5
386680 5
386720 5
386760 5
386800 5
386840 5
386880 5
386920 5
386960 5
387000 5
387040 5
387080 5
387120 5
387160 5
387200 5
387240 5
387280 5
387320 5
387360 5
387400 5
387440 5
387480 5
387520 5
387560 5
387600 5
387640 5
387680 5
387720 5
387760 5
387800 5
387840 5
387880 5
387920 5
387960 5
388000 5
388040 5
388080 5
388120 5
388160 5
388200 5
388240 5
388280 5
388320 5
388360 5
388400 5
388440 5
388480 5
388520 5
388560 5
388600 5
388640 5
388680 5
388720 5
388760 5
388800 5
388840 5
388880 5
388920 5
388960 5
389000 5
389040 5
389080 5
389120 5
389160 5
389200 5
389240 5
389280 5
389320 5
389360 5
389400 5
389440 5
389480 5
389520 5
389560 5
389600 5
389640 5
389680 5
389720 5
389760 5
389800 5
389840 5
389880 5
389920 5
389960 5
390000 5
390040 5
390080 5
390120 5
390160 5
390200 5
390240 5
390280 5
390320 5
390360 5
390400 5
390440 5
390480 5
390520 5
390560 5
390600 5
390640 5
390680 5
390720 5
390760 5
390800 5
390840 5
390880 5
390920 5
390960 5
391000 5
391040 5
391080 5
391120 5
391160 5
391200 5
391240 5
391280 5
391320 5
391360 5
391400 5
391440 5
391480 5
391520 5
391560 5
391600 5
391640 5
391680 5
391720 5
391760 5
391800 5
391840 5
391880 5
391920 5
391960 5
392000 5
392040 5
392080 5
392120 5
392160 5
392200 5
392240 5
392280 5
392320 5
392360 5
392400 5
392440 5
392480 5
392520 5
392560 5
392600 5
392640 5
392680 5
392720 5
392760 5
392800 5
392840 5
392880 5
392920 5
392960 5
393000 5
393040 5
393080 5
393120 5
393160 5
393200 5
393240 5
393280 5
393320 5
393360 5
393400 5
393440 5
393480 5
393520 5
393560 5
393600 5
393640 5
393680 5
393720 5
393760 5
393800 5
393840 5
393880 5
393920 5
393960 5
394000 5
394040 5
394080 5
394120 5
394160 5
394200 5
394240 5
394280 5
394320 5
394360 5
394400 5
394440 5
394480 5
394520 5
394560 5
394600 5
394640 5
394680 5
394720 5
394760 5
394800 5
394840 5
394880 5
394920 5
394960 5
395000 5
395040 5
395080 5
395120 5
395160 5
395200 5
395240 5
395280 5
395320 5
395360 5
395400 5
395440 5
395480 5
395520 5
395560 5
395600 5
395640 5
395680 5
395720 5
395760 5
395800 5
395840 5
395880 5
395920 5
395960 5
396000 5
396040 5
396080 5
396120 5
396160 5
396200 5
396240 5
396280 5
396320 5
396360 5
396400 5
396440 5
396480 5
396520 5
396560 5
396600 5
396640 5
396680 5
396720 5
396760 5
396800 5
396840 5
396880 5
396920 5
396960 5
397000 5
397040 5
397080 5
397120 5
397160 5
397200 5
397240 5
397280 5
397320 5
397360 5
397400 5
397440 5
397480 5
397520 5
397560 5
397600 5
397640 5
397680 5
397720 5
397760 5
397800 5
397840 5
397880 5
397920 5
397960 5
398000 5
398040 5
398080 5
398120 5
398160 5
398200 5
398240 5
398280 5
398320 5
398360 5
398400 5
398440 5
398480 5
398520 5
398560 5
398600 5
398640 5
398680 5
398720 5
398760 5
398800 5
398840 5
398880 5
398920 5
398960 5
399000 5
399040 5
399080 5
399120 5
399160 5
399200 5
399240 5
399280 5
399320 5
399360 5
399400 5
399440 5
399480 5
399520 5
399560 5
399600 5
399640 5
399680 5
399720 5
399760 5
399800 5
399840 5
399880 5
399920 5
399960 5
400000 5
400040 5
400080 5
400120 5
400160 5
400200 5
400240 5
400280 5
400320 5
400360 5
400400 5
400440 5
400480 5
400520 5
400560 5
400600 5
400640 5
400680 5
400720 5
400760 5
400800 5
400840 5
400880 5
400920 5
400960 5
401000 5
401040 5
401080 5
401120 5
401160 5
401200 5
401240 5
401280 5
401320 5
401360 5
401400 5
401440 5
401480 5
401520 5
401560 5
401600 5
401640 5
401680 5
401720 5
401760 5
401800 5
401840 5
401880 5
401920 5
401960 5
402000 5
402040 5
402080 5
402120 5
402160 5
402200 5
402240 5
402280 5
402320 5
402360 5
402400 5
402440 5
402480 5
402520 5
402560 5
402600 5
402640 5
402680 5
402720 5
402760 5
402800 5
402840 5
402880 5
402920 5
402960 5
403000 5
403040 5
403080 5
403120 5
403160 5
403200 5
403240 5
403280 5
403320 5
403360 5
403400 5
403440 5
403480 5
403520 5
403560 5
403600 5
403640 5
403680 5
403720 5
403760 5
403800 5
403840 5
403880 5
403920 5
403960 5
404000 5
404040 5
404080 5
404120 5
404160 5
404200 5
404240 5
404280 5
404320 5
404360 5
404400 5
404440 5
404480 5
404520 5
404560 5
404600 5
404640 5
404680 5
404720 5
404760 5
404800 5
404840 5
404880 5
404920 5
404960 5
405000 5
405040 5
405080 5
405120 5
405160 5
405200 5
405240 5
405280 5
405320 5
405360 5
405400 5
405440 5
405480 5
405520 5
405560 5
405600 5
405640 5
405680 5
405720 5
405760 5
405800 5
405840 5
405880 5
405920 5
405960 5
406000 5
406040 5
406080 5
406120 5
406160 5
406200 5
406240 5
406280 5
406320 5
406360 5
406400 5
406440 5
406480 5
406520 5
406560 5
406600 5
406640 5
406680 5
406720 5
406760 5
406800 5
406840 5
406880 5
406920 5
406960 5
407000 5
407040 5
407080 5
407120 5
407160 5
407200 5
407240 5
407280 5
407320 5
407360 5
407400 5
407440 5
407480 5
407520 5
407560 5
407600 5
407640 5
407680 5
407720 5
407760 5
407800 5
407840 5
407880 5
407920 5
407960 5
408000 5
408040 5
408080 5
408120 5
408160 5
408200 5
408240 5
408280 5
408320 5
408360 5
408400 5
408440 5
408480 5
408520 5
408560 5
408600 5
408640 5
408680 5
408720 5
408760 5
408800 5
408840 5
408880 5
408920 5
408960 5
409000 5
409040 5
409080 5
409120 5
409160 5
409200 5
409240 5
409280 5
409320 5
409360 5
409400 5
409440 5
409480 5
409520 5
409560 5
409600 5
409640 5
409680 5
409720 5
409760 5
409800 5
409840 5
409880 5
409920 5
409960 5
410000 5
410040 5
410080 5
410120 5
410160 5
410200 5
410240 5
410280 5
410320 5
410360 5
410400 5
410440 5
410480 5
410520 5
410560 5
410600 5
410640 5
410680 5
410720 5
410760 5
410800 5
410840 5
410880 5
410920 5
410960 5
411000 5
411040 5
411080 5
411120 5
411160 5
411200 5
411240 5
411280 5
411320 5
411360 5
411400 5
411440 5
411480 5
411520 5
411560 5
411600 5
411640 5
411680 5
411720 5
411760 5
411800 5
411840 5
411880 5
411920 5
411960 5
412000 5
412040 5
412080 5
412120 5
412160 5
412200 5
412240 5
412280 5
412320 5
412360 5
412400 5
412440 5
412480 5
412520 5
412560 5
412600 5
412640 5
412680 5
412720 5
412760 5
412800 5
412840 5
412880 5
412920 5
412960 5
413000 5
413040 5
413080 5
413120 5
413160 5
413200 5
413240 5
413280 5
413320 5
413360 5
413400 5
413440 5
413480 5
413520 5
413560 5
413600 5
413640 5
413680 5
413720 5
413760 5
413800 5
413840 5
413880 5
413920 5
413960 5
414000 5
414040 5
414080 5
414120 5
414160 5
414200 5
414240 5
414280 5
414320 5
414360 5
414400 5
414440 5
414480 5
414520 5
414560 5
414600 5
414640 5
414680 5
414720 5
414760 5
414800 5
414840 5
414880 5
414920 5
414960 5
415000 5
415040 5
415080 5
415120 5
415160 5
415200 5
415240 5
415280 5
415320 5
415360 5
415400 5
415440 5
415480 5
415520 5
415560 5
415600 5
415640 5
415680 5
415720 5
415760 5
415800 5
415840 5
415880 5
415920 5
415960 5
416000 5
416040 5
416080 5
416120 5
416160 5
416200 5
416240 5
416280 5
416320 5
416360 5
416400 5
416440 5
416480 5
416520 5
416560 5
416600 5
416640 5
416680 5
416720 5
416760 5
416800 5
416840 5
416880 5
416920 5
416960 5
417000 5
417040 5
417080 5
417120 5
417160 5
417200 5
417240 5
417280 5
417320 5
