# Supplementary material for: Comment on 'Valid molecular dynamics simulations of human hemoglobin require a surprisingly large box size'
Source: eLife. 2019 Jun 20;8:e44718. doi: 10.7554/eLife.44718 (PMC6586461; doi:10.7554/eLife.44718)
Supplement: Figure 3—source data 1. — The zip archive contains a README file describing which source files correspond to the different panels. [file elife-44718-fig3-data1.zip › figure3/panel_A/kovalevsky/large/8/proj.xvg]

@ autoscale onread none
@ with g0
@ g0 on
@ title "projection on eigenvectors (nm)"
@ xaxis  label "Time (ps)"
@ world xmin 0
@ world xmax 202240
@ world ymin -9.18055
@ world ymax 4.33323
@ view xmin 0.15
@ view xmax 0.85
@ view ymin 0.15
@ view ymax 0.85
@ yaxis  label "vec 1"
@ xaxis tick major 50000
@ xaxis tick minor 25000
@ xaxis ticklabel start type spec
@ xaxis ticklabel start -0
@ yaxis tick major 5
@ yaxis tick minor 2.5
@ yaxis ticklabel start type spec
@ yaxis ticklabel start -5
@ zeroxaxis bar on
@ zeroxaxis bar linestyle 3
    0.0000   -5.00332
   40.0000   -4.67043
   80.0000   -4.28616
  120.0000   -5.16774
  160.0000   -5.14252
  200.0000   -5.85206
  240.0000   -6.20329
  280.0000   -5.30034
  320.0000   -5.29508
  360.0000   -4.98144
  400.0000   -5.16379
  440.0000   -4.42407
  480.0000   -5.98078
  520.0000   -5.11148
  560.0000   -5.25875
  600.0000   -5.94926
  640.0000   -5.34896
  680.0000   -6.36863
  720.0000   -5.83251
  760.0000   -4.93338
  800.0000   -5.56770
  840.0000   -5.12174
  880.0000   -4.93998
  920.0000   -5.04188
  960.0000   -5.92505
 1000.0000   -4.51800
 1040.0000   -4.59908
 1080.0000   -4.49828
 1120.0000   -5.07226
 1160.0000   -5.34194
 1200.0000   -6.31050
 1240.0000   -6.93628
 1280.0000   -6.60645
 1320.0000   -5.19947
 1360.0000   -5.90813
 1400.0000   -5.74648
 1440.0000   -6.60696
 1480.0000   -5.53773
 1520.0000   -5.54207
 1560.0000   -6.29334
 1600.0000   -5.81553
 1640.0000   -5.81085
 1680.0000   -5.15373
 1720.0000   -5.29575
 1760.0000   -5.99815
 1800.0000   -5.65198
 1840.0000   -5.42543
 1880.0000   -5.83329
 1920.0000   -4.49115
 1960.0000   -5.02472
 2000.0000   -4.03002
 2040.0000   -5.20332
 2080.0000   -4.67592
 2120.0000   -5.46595
 2160.0000   -5.40532
 2200.0000   -5.04150
 2240.0000   -4.20924
 2280.0000   -3.91163
 2320.0000   -5.03770
 2360.0000   -4.44328
 2400.0000   -5.58417
 2440.0000   -5.28056
 2480.0000   -4.64897
 2520.0000   -4.51086
 2560.0000   -3.19586
 2600.0000   -4.54554
 2640.0000   -4.55474
 2680.0000   -5.04720
 2720.0000   -4.89222
 2760.0000   -4.99215
 2800.0000   -4.12703
 2840.0000   -4.08566
 2880.0000   -4.45132
 2920.0000   -5.18247
 2960.0000   -5.12744
 3000.0000   -5.08524
 3040.0000   -4.54535
 3080.0000   -5.48948
 3120.0000   -4.64258
 3160.0000   -5.69199
 3200.0000   -6.18999
 3240.0000   -5.43922
 3280.0000   -6.02740
 3320.0000   -5.89361
 3360.0000   -5.37015
 3400.0000   -4.92949
 3440.0000   -4.88903
 3480.0000   -4.24229
 3520.0000   -4.52011
 3560.0000   -4.79354
 3600.0000   -4.66317
 3640.0000   -5.89271
 3680.0000   -5.69247
 3720.0000   -5.20501
 3760.0000   -4.59301
 3800.0000   -4.62358
 3840.0000   -5.43719
 3880.0000   -5.43902
 3920.0000   -5.65759
 3960.0000   -6.10934
 4000.0000   -5.93557
 4040.0000   -6.17268
 4080.0000   -5.88549
 4120.0000   -6.02926
 4160.0000   -6.35867
 4200.0000   -5.88597
 4240.0000   -5.04590
 4280.0000   -4.62510
 4320.0000   -5.48426
 4360.0000   -4.74901
 4400.0000   -5.40228
 4440.0000   -4.93831
 4480.0000   -5.32980
 4520.0000   -4.54528
 4560.0000   -4.60846
 4600.0000   -4.65902
 4640.0000   -5.42469
 4680.0000   -5.33047
 4720.0000   -5.53989
 4760.0000   -5.63086
 4800.0000   -6.12621
 4840.0000   -6.42773
 4880.0000   -5.79437
 4920.0000   -5.67229
 4960.0000   -5.71339
 5000.0000   -6.25624
 5040.0000   -5.84715
 5080.0000   -6.23109
 5120.0000   -5.91055
 5160.0000   -7.01360
 5200.0000   -6.68417
 5240.0000   -5.05517
 5280.0000   -5.82285
 5320.0000   -5.34419
 5360.0000   -5.44341
 5400.0000   -5.58667
 5440.0000   -6.10784
 5480.0000   -5.98354
 5520.0000   -5.68323
 5560.0000   -5.62562
 5600.0000   -5.47532
 5640.0000   -5.77127
 5680.0000   -5.51663
 5720.0000   -5.73806
 5760.0000   -6.62541
 5800.0000   -6.25165
 5840.0000   -6.30741
 5880.0000   -5.90179
 5920.0000   -5.53555
 5960.0000   -5.60725
 6000.0000   -5.07724
 6040.0000   -6.11141
 6080.0000   -6.23654
 6120.0000   -5.57441
 6160.0000   -6.46125
 6200.0000   -6.47678
 6240.0000   -5.85235
 6280.0000   -6.07688
 6320.0000   -6.37021
 6360.0000   -5.57903
 6400.0000   -6.43751
 6440.0000   -5.36959
 6480.0000   -6.25142
 6520.0000   -5.59098
 6560.0000   -6.30096
 6600.0000   -5.65648
 6640.0000   -6.77407
 6680.0000   -6.35144
 6720.0000   -6.42843
 6760.0000   -6.43896
 6800.0000   -6.74570
 6840.0000   -6.42336
 6880.0000   -5.89402
 6920.0000   -6.04283
 6960.0000   -6.23185
 7000.0000   -6.22173
 7040.0000   -6.55780
 7080.0000   -6.21138
 7120.0000   -5.37097
 7160.0000   -5.43528
 7200.0000   -4.89371
 7240.0000   -5.54021
 7280.0000   -5.88256
 7320.0000   -6.40346
 7360.0000   -5.86708
 7400.0000   -5.77372
 7440.0000   -6.48859
 7480.0000   -6.63965
 7520.0000   -6.75120
 7560.0000   -6.58165
 7600.0000   -6.58772
 7640.0000   -5.90407
 7680.0000   -6.73910
 7720.0000   -6.14955
 7760.0000   -6.21341
 7800.0000   -6.70177
 7840.0000   -6.44854
 7880.0000   -5.88237
 7920.0000   -5.62492
 7960.0000   -6.44090
 8000.0000   -6.45834
 8040.0000   -6.74441
 8080.0000   -6.37438
 8120.0000   -5.68330
 8160.0000   -6.01109
 8200.0000   -6.15763
 8240.0000   -5.23546
 8280.0000   -6.73286
 8320.0000   -6.25936
 8360.0000   -6.32386
 8400.0000   -6.18598
 8440.0000   -6.09012
 8480.0000   -6.88006
 8520.0000   -6.48200
 8560.0000   -6.10898
 8600.0000   -5.61856
 8640.0000   -6.56301
 8680.0000   -6.75737
 8720.0000   -6.45707
 8760.0000   -6.49910
 8800.0000   -6.93364
 8840.0000   -5.21486
 8880.0000   -6.08205
 8920.0000   -6.52119
 8960.0000   -5.48978
 9000.0000   -5.73589
 9040.0000   -6.33842
 9080.0000   -6.29303
 9120.0000   -5.95196
 9160.0000   -6.71835
 9200.0000   -6.33718
 9240.0000   -6.31373
 9280.0000   -6.17520
 9320.0000   -6.07694
 9360.0000   -5.78649
 9400.0000   -6.00854
 9440.0000   -5.87235
 9480.0000   -5.94526
 9520.0000   -5.72294
 9560.0000   -6.89728
 9600.0000   -7.15444
 9640.0000   -6.51350
 9680.0000   -6.82187
 9720.0000   -6.36470
 9760.0000   -5.59614
 9800.0000   -6.05425
 9840.0000   -6.10069
 9880.0000   -6.20274
 9920.0000   -6.45131
 9960.0000   -6.79562
10000.0000   -6.81802
10040.0000   -6.40435
10080.0000   -6.87764
10120.0000   -7.15595
10160.0000   -7.25059
10200.0000   -7.19339
10240.0000   -6.77483
10280.0000   -6.93663
10320.0000   -6.41304
10360.0000   -6.52728
10400.0000   -6.27141
10440.0000   -6.32320
10480.0000   -5.88628
10520.0000   -6.22913
10560.0000   -6.15369
10600.0000   -5.86131
10640.0000   -5.78321
10680.0000   -6.28970
10720.0000   -6.64375
10760.0000   -6.31871
10800.0000   -6.37024
10840.0000   -6.50590
10880.0000   -6.24499
10920.0000   -5.78390
10960.0000   -6.66545
11000.0000   -6.65371
11040.0000   -5.24962
11080.0000   -6.52140
11120.0000   -6.01606
11160.0000   -6.93268
11200.0000   -6.34861
11240.0000   -6.86936
11280.0000   -6.60060
11320.0000   -6.61696
11360.0000   -6.58815
11400.0000   -6.21404
11440.0000   -6.52908
11480.0000   -6.36286
11520.0000   -5.89192
11560.0000   -6.08042
11600.0000   -6.82249
11640.0000   -6.72266
11680.0000   -6.18624
11720.0000   -6.24751
11760.0000   -5.84524
11800.0000   -6.24617
11840.0000   -5.16804
11880.0000   -6.19767
11920.0000   -6.56663
11960.0000   -5.96521
12000.0000   -5.30368
12040.0000   -5.71764
12080.0000   -6.06705
12120.0000   -5.70424
12160.0000   -6.74630
12200.0000   -6.46634
12240.0000   -6.67913
12280.0000   -5.33326
12320.0000   -5.42520
12360.0000   -5.84559
12400.0000   -5.97975
12440.0000   -6.23895
12480.0000   -6.61808
12520.0000   -5.78689
12560.0000   -5.90889
12600.0000   -6.25809
12640.0000   -6.95600
12680.0000   -5.84867
12720.0000   -6.50761
12760.0000   -6.22066
12800.0000   -6.85548
12840.0000   -7.09919
12880.0000   -5.89262
12920.0000   -7.31363
12960.0000   -7.72813
13000.0000   -6.79787
13040.0000   -6.35335
13080.0000   -5.79707
13120.0000   -6.39797
13160.0000   -5.92805
13200.0000   -6.72733
13240.0000   -6.64055
13280.0000   -6.57446
13320.0000   -6.14292
13360.0000   -6.23840
13400.0000   -6.34653
13440.0000   -5.88087
13480.0000   -6.29832
13520.0000   -5.92096
13560.0000   -6.36098
13600.0000   -4.77496
13640.0000   -5.05537
13680.0000   -4.88558
13720.0000   -5.39978
13760.0000   -5.81079
13800.0000   -4.43304
13840.0000   -5.52368
13880.0000   -5.05312
13920.0000   -4.66018
13960.0000   -5.27793
14000.0000   -4.88051
14040.0000   -5.00535
14080.0000   -5.50684
14120.0000   -5.47981
14160.0000   -5.11965
14200.0000   -6.45102
14240.0000   -5.24863
14280.0000   -6.21710
14320.0000   -5.58080
14360.0000   -6.21075
14400.0000   -6.41144
14440.0000   -6.76557
14480.0000   -5.67235
14520.0000   -5.74035
14560.0000   -7.11635
14600.0000   -6.44521
14640.0000   -6.21394
14680.0000   -5.74502
14720.0000   -6.68851
14760.0000   -6.00638
14800.0000   -6.04191
14840.0000   -7.70279
14880.0000   -6.84369
14920.0000   -7.38332
14960.0000   -6.71193
15000.0000   -6.83450
15040.0000   -6.16792
15080.0000   -6.28223
15120.0000   -7.24364
15160.0000   -6.25780
15200.0000   -6.54626
15240.0000   -6.56054
15280.0000   -6.92440
15320.0000   -6.82871
15360.0000   -6.75060
15400.0000   -5.90031
15440.0000   -6.12335
15480.0000   -5.42278
15520.0000   -5.47335
15560.0000   -5.84005
15600.0000   -5.86194
15640.0000   -5.45783
15680.0000   -5.78847
15720.0000   -4.88191
15760.0000   -5.74328
15800.0000   -5.70956
15840.0000   -6.02507
15880.0000   -6.78091
15920.0000   -6.13546
15960.0000   -6.36458
16000.0000   -5.06646
16040.0000   -5.52974
16080.0000   -6.28856
16120.0000   -6.18731
16160.0000   -6.31278
16200.0000   -6.44329
16240.0000   -6.22680
16280.0000   -5.90083
16320.0000   -6.20258
16360.0000   -5.96281
16400.0000   -6.50104
16440.0000   -6.64393
16480.0000   -5.34023
16520.0000   -5.60636
16560.0000   -5.43751
16600.0000   -5.94103
16640.0000   -6.10210
16680.0000   -6.99751
16720.0000   -6.57345
16760.0000   -6.67115
16800.0000   -6.42684
16840.0000   -6.90895
16880.0000   -6.31273
16920.0000   -7.00403
16960.0000   -6.53847
17000.0000   -6.27138
17040.0000   -6.77078
17080.0000   -6.39817
17120.0000   -5.97480
17160.0000   -6.36252
17200.0000   -6.49590
17240.0000   -7.14651
17280.0000   -7.00630
17320.0000   -6.79779
17360.0000   -6.05219
17400.0000   -5.40193
17440.0000   -5.77170
17480.0000   -6.11466
17520.0000   -6.69196
17560.0000   -5.88215
17600.0000   -6.16964
17640.0000   -6.24697
17680.0000   -5.50411
17720.0000   -5.85449
17760.0000   -6.45325
17800.0000   -6.71433
17840.0000   -6.26085
17880.0000   -6.76386
17920.0000   -6.45133
17960.0000   -5.10466
18000.0000   -6.51739
18040.0000   -6.43814
18080.0000   -5.49671
18120.0000   -6.44965
18160.0000   -5.89392
18200.0000   -6.01362
18240.0000   -5.60374
18280.0000   -6.01079
18320.0000   -5.78049
18360.0000   -5.86468
18400.0000   -6.12888
18440.0000   -7.04915
18480.0000   -5.93187
18520.0000   -6.00061
18560.0000   -5.33924
18600.0000   -6.21181
18640.0000   -7.09250
18680.0000   -7.40781
18720.0000   -6.73221
18760.0000   -7.20216
18800.0000   -7.55907
18840.0000   -7.27851
18880.0000   -6.64862
18920.0000   -6.56024
18960.0000   -6.48798
19000.0000   -6.99917
19040.0000   -5.92131
19080.0000   -7.19262
19120.0000   -7.58118
19160.0000   -7.53138
19200.0000   -6.36789
19240.0000   -7.08032
19280.0000   -5.98002
19320.0000   -6.04122
19360.0000   -6.69819
19400.0000   -6.07396
19440.0000   -5.88267
19480.0000   -6.72164
19520.0000   -6.59137
19560.0000   -5.92753
19600.0000   -6.33109
19640.0000   -5.46690
19680.0000   -4.85704
19720.0000   -5.63238
19760.0000   -5.19554
19800.0000   -3.85030
19840.0000   -5.11381
19880.0000   -5.10163
19920.0000   -3.92247
19960.0000   -4.69541
20000.0000   -4.78405
20040.0000   -4.25580
20080.0000   -4.39130
20120.0000   -4.87769
20160.0000   -3.89949
20200.0000   -4.47198
20240.0000   -5.15511
20280.0000   -4.51069
20320.0000   -4.38835
20360.0000   -4.55498
20400.0000   -4.44483
20440.0000   -4.49361
20480.0000   -4.82271
20520.0000   -5.27345
20560.0000   -5.22889
20600.0000   -4.66648
20640.0000   -4.81663
20680.0000   -4.50043
20720.0000   -5.23708
20760.0000   -5.08077
20800.0000   -5.31813
20840.0000   -6.30021
20880.0000   -5.56090
20920.0000   -5.38798
20960.0000   -5.08789
21000.0000   -5.38379
21040.0000   -4.87316
21080.0000   -5.40254
21120.0000   -5.27631
21160.0000   -5.35084
21200.0000   -5.45893
21240.0000   -6.03850
21280.0000   -5.58489
21320.0000   -5.39582
21360.0000   -5.56505
21400.0000   -4.86273
21440.0000   -4.55513
21480.0000   -5.75420
21520.0000   -5.37179
21560.0000   -5.25199
21600.0000   -5.10375
21640.0000   -4.90460
21680.0000   -5.99788
21720.0000   -5.66719
21760.0000   -5.85406
21800.0000   -6.58859
21840.0000   -5.84421
21880.0000   -7.06185
21920.0000   -6.32304
21960.0000   -6.25462
22000.0000   -5.60398
22040.0000   -4.71848
22080.0000   -5.93723
22120.0000   -6.67797
22160.0000   -6.90755
22200.0000   -5.92264
22240.0000   -5.60193
22280.0000   -5.60973
22320.0000   -6.11270
22360.0000   -6.14140
22400.0000   -6.40039
22440.0000   -6.21625
22480.0000   -5.58998
22520.0000   -6.35166
22560.0000   -5.57864
22600.0000   -5.65241
22640.0000   -6.43510
22680.0000   -6.05001
22720.0000   -5.76679
22760.0000   -4.99072
22800.0000   -5.93382
22840.0000   -5.92446
22880.0000   -6.10450
22920.0000   -5.70039
22960.0000   -6.70414
23000.0000   -6.96492
23040.0000   -7.19470
23080.0000   -6.82565
23120.0000   -6.71053
23160.0000   -6.91171
23200.0000   -6.55603
23240.0000   -6.54996
23280.0000   -6.32400
23320.0000   -6.12160
23360.0000   -6.94380
23400.0000   -5.62032
23440.0000   -5.72606
23480.0000   -5.63590
23520.0000   -4.72255
23560.0000   -5.67279
23600.0000   -5.35116
23640.0000   -5.72905
23680.0000   -6.20031
23720.0000   -6.43787
23760.0000   -5.67038
23800.0000   -6.04295
23840.0000   -5.77509
23880.0000   -5.42819
23920.0000   -5.95522
23960.0000   -5.42610
24000.0000   -5.74514
24040.0000   -5.54311
24080.0000   -4.13270
24120.0000   -4.70606
24160.0000   -5.20666
24200.0000   -4.67359
24240.0000   -5.03901
24280.0000   -5.60197
24320.0000   -5.52019
24360.0000   -6.62646
24400.0000   -5.96015
24440.0000   -5.88434
24480.0000   -5.81786
24520.0000   -5.64037
24560.0000   -5.45270
24600.0000   -5.75856
24640.0000   -6.01301
24680.0000   -6.18783
24720.0000   -5.74160
24760.0000   -5.76592
24800.0000   -5.50516
24840.0000   -5.30098
24880.0000   -4.98823
24920.0000   -4.76494
24960.0000   -4.90290
25000.0000   -4.79643
25040.0000   -4.49266
25080.0000   -4.25473
25120.0000   -5.05325
25160.0000   -5.49692
25200.0000   -5.51993
25240.0000   -6.11656
25280.0000   -5.36395
25320.0000   -5.44634
25360.0000   -6.15874
25400.0000   -6.26951
25440.0000   -5.23761
25480.0000   -5.45803
25520.0000   -5.58342
25560.0000   -5.70503
25600.0000   -5.25674
25640.0000   -4.75301
25680.0000   -5.29706
25720.0000   -5.89659
25760.0000   -6.37391
25800.0000   -6.29969
25840.0000   -5.64180
25880.0000   -5.63016
25920.0000   -6.11240
25960.0000   -5.36582
26000.0000   -6.39801
26040.0000   -5.26792
26080.0000   -5.57307
26120.0000   -5.55859
26160.0000   -6.09751
26200.0000   -6.48923
26240.0000   -5.80829
26280.0000   -5.76133
26320.0000   -5.51211
26360.0000   -6.05686
26400.0000   -5.05453
26440.0000   -6.38856
26480.0000   -6.78969
26520.0000   -7.15300
26560.0000   -7.66062
26600.0000   -7.15099
26640.0000   -7.10699
26680.0000   -5.97212
26720.0000   -6.09773
26760.0000   -5.61575
26800.0000   -5.42900
26840.0000   -5.13158
26880.0000   -5.45025
26920.0000   -5.68967
26960.0000   -5.44574
27000.0000   -5.45889
27040.0000   -5.70035
27080.0000   -5.64760
27120.0000   -4.75007
27160.0000   -5.39165
27200.0000   -6.51279
27240.0000   -5.46983
27280.0000   -5.58646
27320.0000   -5.37728
27360.0000   -5.31321
27400.0000   -5.54627
27440.0000   -6.03220
27480.0000   -4.92374
27520.0000   -4.93279
27560.0000   -5.17381
27600.0000   -5.36048
27640.0000   -6.08106
27680.0000   -4.96801
27720.0000   -5.54572
27760.0000   -5.47606
27800.0000   -6.04370
27840.0000   -6.22450
27880.0000   -5.44710
27920.0000   -6.61954
27960.0000   -5.75300
28000.0000   -6.68967
28040.0000   -6.49651
28080.0000   -6.70423
28120.0000   -6.35407
28160.0000   -6.39601
28200.0000   -5.26348
28240.0000   -6.81520
28280.0000   -6.07354
28320.0000   -7.00057
28360.0000   -6.23083
28400.0000   -6.31196
28440.0000   -5.84171
28480.0000   -5.97869
28520.0000   -6.12515
28560.0000   -6.51115
28600.0000   -6.43249
28640.0000   -5.35767
28680.0000   -6.03601
28720.0000   -6.65732
28760.0000   -5.32564
28800.0000   -5.66671
28840.0000   -5.68735
28880.0000   -5.91388
28920.0000   -5.18710
28960.0000   -4.82880
29000.0000   -5.37494
29040.0000   -5.02329
29080.0000   -5.29144
29120.0000   -5.20261
29160.0000   -4.69225
29200.0000   -4.66594
29240.0000   -5.39875
29280.0000   -5.44612
29320.0000   -5.44895
29360.0000   -5.31623
29400.0000   -6.03767
29440.0000   -5.71257
29480.0000   -6.07697
29520.0000   -5.64471
29560.0000   -5.32031
29600.0000   -5.60379
29640.0000   -6.46971
29680.0000   -6.23358
29720.0000   -5.69772
29760.0000   -4.92403
29800.0000   -6.19024
29840.0000   -6.16615
29880.0000   -5.72873
29920.0000   -6.13331
29960.0000   -5.93411
30000.0000   -5.23464
30040.0000   -4.65192
30080.0000   -5.68455
30120.0000   -6.55478
30160.0000   -5.98849
30200.0000   -6.19493
30240.0000   -5.48921
30280.0000   -5.94364
30320.0000   -5.63011
30360.0000   -4.75429
30400.0000   -4.92493
30440.0000   -5.14883
30480.0000   -6.75732
30520.0000   -6.25193
30560.0000   -5.69550
30600.0000   -5.18055
30640.0000   -5.73809
30680.0000   -5.24516
30720.0000   -5.60938
30760.0000   -6.61834
30800.0000   -6.36358
30840.0000   -6.27753
30880.0000   -6.61258
30920.0000   -6.34122
30960.0000   -5.54247
31000.0000   -6.31872
31040.0000   -6.22022
31080.0000   -5.72164
31120.0000   -6.08236
31160.0000   -5.55610
31200.0000   -5.51344
31240.0000   -5.91122
31280.0000   -6.86114
31320.0000   -7.02162
31360.0000   -6.45155
31400.0000   -6.11237
31440.0000   -5.80827
31480.0000   -5.65844
31520.0000   -5.67641
31560.0000   -4.02419
31600.0000   -4.83829
31640.0000   -4.76641
31680.0000   -4.84670
31720.0000   -5.75890
31760.0000   -6.13934
31800.0000   -5.09635
31840.0000   -6.02647
31880.0000   -5.22627
31920.0000   -5.39428
31960.0000   -5.27756
32000.0000   -5.43969
32040.0000   -5.36732
32080.0000   -5.33985
32120.0000   -4.83580
32160.0000   -5.39377
32200.0000   -5.91831
32240.0000   -5.64709
32280.0000   -5.56406
32320.0000   -6.99996
32360.0000   -6.87266
32400.0000   -5.54554
32440.0000   -5.16731
32480.0000   -4.34835
32520.0000   -5.55990
32560.0000   -5.11351
32600.0000   -5.76084
32640.0000   -5.42224
32680.0000   -6.39804
32720.0000   -6.24954
32760.0000   -6.92804
32800.0000   -5.64359
32840.0000   -4.98705
32880.0000   -5.13271
32920.0000   -6.04921
32960.0000   -5.14754
33000.0000   -5.56638
33040.0000   -5.39756
33080.0000   -5.48171
33120.0000   -4.86735
33160.0000   -4.69700
33200.0000   -4.95957
33240.0000   -5.00974
33280.0000   -5.45196
33320.0000   -4.86928
33360.0000   -4.83619
33400.0000   -5.21259
33440.0000   -5.55767
33480.0000   -4.04314
33520.0000   -5.17391
33560.0000   -4.74035
33600.0000   -5.41045
33640.0000   -5.51056
33680.0000   -5.81586
33720.0000   -4.91291
33760.0000   -5.44230
33800.0000   -6.13586
33840.0000   -5.52907
33880.0000   -5.98190
33920.0000   -5.56231
33960.0000   -6.06943
34000.0000   -5.15771
34040.0000   -4.18505
34080.0000   -4.54160
34120.0000   -5.55670
34160.0000   -5.70189
34200.0000   -5.32191
34240.0000   -5.62598
34280.0000   -5.33114
34320.0000   -5.37462
34360.0000   -5.47629
34400.0000   -4.66985
34440.0000   -5.73748
34480.0000   -5.82736
34520.0000   -5.76176
34560.0000   -6.36677
34600.0000   -6.12803
34640.0000   -6.29935
34680.0000   -6.88443
34720.0000   -6.38931
34760.0000   -6.15891
34800.0000   -5.78166
34840.0000   -6.50894
34880.0000   -5.82050
34920.0000   -5.21389
34960.0000   -5.78018
35000.0000   -5.25411
35040.0000   -5.95674
35080.0000   -5.83890
35120.0000   -5.86353
35160.0000   -5.41543
35200.0000   -6.17337
35240.0000   -5.77215
35280.0000   -5.84435
35320.0000   -6.76125
35360.0000   -5.48286
35400.0000   -5.19746
35440.0000   -4.73706
35480.0000   -4.45064
35520.0000   -6.10975
35560.0000   -5.62468
35600.0000   -4.85892
35640.0000   -5.81004
35680.0000   -5.70834
35720.0000   -5.33869
35760.0000   -5.02207
35800.0000   -5.23600
35840.0000   -4.80350
35880.0000   -4.98205
35920.0000   -4.69264
35960.0000   -4.31243
36000.0000   -5.31964
36040.0000   -5.27601
36080.0000   -5.33931
36120.0000   -6.15097
36160.0000   -4.88641
36200.0000   -4.77425
36240.0000   -5.15216
36280.0000   -4.84067
36320.0000   -5.56589
36360.0000   -6.16734
36400.0000   -5.42343
36440.0000   -5.26102
36480.0000   -5.07732
36520.0000   -5.23939
36560.0000   -5.44589
36600.0000   -4.60846
36640.0000   -4.62091
36680.0000   -5.42678
36720.0000   -4.61921
36760.0000   -4.60293
36800.0000   -5.18571
36840.0000   -5.35055
36880.0000   -5.66608
36920.0000   -4.89409
36960.0000   -5.23720
37000.0000   -4.81993
37040.0000   -4.75893
37080.0000   -5.47611
37120.0000   -5.32998
37160.0000   -4.69340
37200.0000   -5.72287
37240.0000   -4.98084
37280.0000   -5.94455
37320.0000   -6.20534
37360.0000   -4.94167
37400.0000   -5.01443
37440.0000   -4.32846
37480.0000   -4.80808
37520.0000   -5.34094
37560.0000   -4.38666
37600.0000   -4.52149
37640.0000   -3.29299
37680.0000   -2.48461
37720.0000   -3.30937
37760.0000   -3.11612
37800.0000   -3.56614
37840.0000   -4.64741
37880.0000   -4.57088
37920.0000   -5.50171
37960.0000   -5.35319
38000.0000   -4.26487
38040.0000   -4.50643
38080.0000   -4.82515
38120.0000   -5.53121
38160.0000   -4.88801
38200.0000   -5.74452
38240.0000   -4.16991
38280.0000   -5.69989
38320.0000   -5.60937
38360.0000   -5.57975
38400.0000   -5.59884
38440.0000   -6.23621
38480.0000   -5.68449
38520.0000   -5.58419
38560.0000   -5.57947
38600.0000   -6.06034
38640.0000   -5.73308
38680.0000   -5.56310
38720.0000   -5.59317
38760.0000   -5.31902
38800.0000   -5.12731
38840.0000   -5.39480
38880.0000   -5.09166
38920.0000   -6.31223
38960.0000   -6.12025
39000.0000   -5.70846
39040.0000   -5.79919
39080.0000   -5.88311
39120.0000   -4.19879
39160.0000   -6.24330
39200.0000   -5.66702
39240.0000   -5.40163
39280.0000   -5.08596
39320.0000   -5.94805
39360.0000   -5.31926
39400.0000   -5.54022
39440.0000   -5.00286
39480.0000   -6.04787
39520.0000   -5.62648
39560.0000   -6.11082
39600.0000   -5.89773
39640.0000   -5.93267
39680.0000   -6.23832
39720.0000   -5.84503
39760.0000   -6.21640
39800.0000   -5.34823
39840.0000   -4.72227
39880.0000   -6.68868
39920.0000   -5.99364
39960.0000   -5.56093
40000.0000   -5.75352
40040.0000   -5.72589
40080.0000   -5.44165
40120.0000   -4.34566
40160.0000   -5.44582
40200.0000   -5.98290
40240.0000   -5.45707
40280.0000   -5.32749
40320.0000   -5.93832
40360.0000   -5.24062
40400.0000   -5.81411
40440.0000   -5.15304
40480.0000   -5.85472
40520.0000   -5.18525
40560.0000   -5.12007
40600.0000   -5.97397
40640.0000   -5.59840
40680.0000   -5.96585
40720.0000   -6.21174
40760.0000   -6.47480
40800.0000   -6.45135
40840.0000   -6.74170
40880.0000   -6.68634
40920.0000   -5.99637
40960.0000   -5.83095
41000.0000   -6.57343
41040.0000   -6.32652
41080.0000   -6.20721
41120.0000   -6.16004
41160.0000   -6.02287
41200.0000   -6.66688
41240.0000   -6.01777
41280.0000   -6.20632
41320.0000   -7.99868
41360.0000   -6.97495
41400.0000   -7.79514
41440.0000   -6.08927
41480.0000   -6.34415
41520.0000   -5.02925
41560.0000   -5.61199
41600.0000   -5.40731
41640.0000   -5.90486
41680.0000   -5.55209
41720.0000   -5.82899
41760.0000   -5.73496
41800.0000   -4.93530
41840.0000   -6.48095
41880.0000   -6.31046
41920.0000   -5.71847
41960.0000   -5.97008
42000.0000   -6.80155
42040.0000   -6.47685
42080.0000   -6.21879
42120.0000   -6.97310
42160.0000   -6.94891
42200.0000   -6.55995
42240.0000   -5.76550
42280.0000   -6.25115
42320.0000   -5.85782
42360.0000   -5.64802
42400.0000   -6.51617
42440.0000   -6.80009
42480.0000   -6.62967
42520.0000   -6.70455
42560.0000   -7.05725
42600.0000   -7.32638
42640.0000   -5.62182
42680.0000   -6.54379
42720.0000   -6.51837
42760.0000   -6.17663
42800.0000   -6.77230
42840.0000   -7.29503
42880.0000   -6.64845
42920.0000   -5.83155
42960.0000   -6.58994
43000.0000   -6.75891
43040.0000   -6.44377
43080.0000   -6.05820
43120.0000   -6.06541
43160.0000   -5.82034
43200.0000   -6.10291
43240.0000   -5.17574
43280.0000   -6.10138
43320.0000   -6.22066
43360.0000   -6.31690
43400.0000   -5.27972
43440.0000   -5.65508
43480.0000   -5.52715
43520.0000   -5.13115
43560.0000   -6.22841
43600.0000   -5.06637
43640.0000   -6.47621
43680.0000   -6.57033
43720.0000   -5.35617
43760.0000   -5.93502
43800.0000   -6.27669
43840.0000   -6.03607
43880.0000   -6.02901
43920.0000   -5.61701
43960.0000   -5.05086
44000.0000   -6.29574
44040.0000   -6.81073
44080.0000   -6.06749
44120.0000   -6.33847
44160.0000   -7.61517
44200.0000   -6.74157
44240.0000   -6.18676
44280.0000   -6.16015
44320.0000   -5.57282
44360.0000   -5.91529
44400.0000   -6.07988
44440.0000   -5.86153
44480.0000   -5.69325
44520.0000   -6.14758
44560.0000   -6.20611
44600.0000   -6.11599
44640.0000   -6.13566
44680.0000   -7.67513
44720.0000   -6.61013
44760.0000   -6.75438
44800.0000   -7.12083
44840.0000   -6.75379
44880.0000   -6.11646
44920.0000   -5.41615
44960.0000   -5.86295
45000.0000   -5.60401
45040.0000   -5.35954
45080.0000   -5.23754
45120.0000   -5.94690
45160.0000   -6.16727
45200.0000   -5.59992
45240.0000   -6.40792
45280.0000   -6.31743
45320.0000   -6.46616
45360.0000   -6.49159
45400.0000   -6.98788
45440.0000   -7.35971
45480.0000   -7.26448
45520.0000   -6.76993
45560.0000   -6.72972
45600.0000   -5.79519
45640.0000   -6.84018
45680.0000   -6.25996
45720.0000   -6.02344
45760.0000   -6.93323
45800.0000   -7.84310
45840.0000   -6.16116
45880.0000   -6.32332
45920.0000   -6.50696
45960.0000   -6.71300
46000.0000   -6.43317
46040.0000   -6.97194
46080.0000   -6.10281
46120.0000   -5.79676
46160.0000   -6.70872
46200.0000   -6.69268
46240.0000   -5.74435
46280.0000   -6.61445
46320.0000   -5.92843
46360.0000   -6.09106
46400.0000   -6.49345
46440.0000   -6.18762
46480.0000   -5.93925
46520.0000   -6.65485
46560.0000   -7.43109
46600.0000   -7.06154
46640.0000   -6.19491
46680.0000   -6.24692
46720.0000   -5.26806
46760.0000   -6.26031
46800.0000   -5.60645
46840.0000   -5.36727
46880.0000   -6.00950
46920.0000   -5.98317
46960.0000   -5.87918
47000.0000   -6.11756
47040.0000   -5.74671
47080.0000   -6.72601
47120.0000   -5.97708
47160.0000   -5.06687
47200.0000   -6.25508
47240.0000   -6.56006
47280.0000   -6.62550
47320.0000   -5.89567
47360.0000   -5.90165
47400.0000   -5.24523
47440.0000   -5.94795
47480.0000   -5.74201
47520.0000   -6.07515
47560.0000   -5.84073
47600.0000   -6.11926
47640.0000   -6.96155
47680.0000   -7.38922
47720.0000   -7.11459
47760.0000   -6.51322
47800.0000   -6.55834
47840.0000   -6.65161
47880.0000   -7.11675
47920.0000   -6.73507
47960.0000   -6.39239
48000.0000   -5.91537
48040.0000   -6.27842
48080.0000   -7.10910
48120.0000   -5.90475
48160.0000   -7.19320
48200.0000   -6.09366
48240.0000   -5.79912
48280.0000   -6.14302
48320.0000   -5.42288
48360.0000   -5.87577
48400.0000   -6.78120
48440.0000   -6.53070
48480.0000   -6.30693
48520.0000   -6.95406
48560.0000   -6.83376
48600.0000   -7.30775
48640.0000   -6.20414
48680.0000   -6.08171
48720.0000   -5.85156
48760.0000   -5.41696
48800.0000   -5.12521
48840.0000   -6.33520
48880.0000   -6.23458
48920.0000   -5.91482
48960.0000   -6.32718
49000.0000   -5.55290
49040.0000   -6.50232
49080.0000   -5.51057
49120.0000   -6.00931
49160.0000   -6.09037
49200.0000   -6.65426
49240.0000   -6.78792
49280.0000   -6.21896
49320.0000   -5.86488
49360.0000   -6.20424
49400.0000   -5.92869
49440.0000   -6.45274
49480.0000   -5.72997
49520.0000   -6.49821
49560.0000   -4.63795
49600.0000   -5.33460
49640.0000   -6.26407
49680.0000   -6.55200
49720.0000   -6.57801
49760.0000   -6.28630
49800.0000   -6.20142
49840.0000   -6.75918
49880.0000   -6.13915
49920.0000   -6.48681
49960.0000   -7.14650
50000.0000   -6.21631
50040.0000   -6.15221
50080.0000   -6.31036
50120.0000   -6.89764
50160.0000   -7.04308
50200.0000   -6.56849
50240.0000   -5.35998
50280.0000   -6.09884
50320.0000   -7.10352
50360.0000   -5.55420
50400.0000   -6.82462
50440.0000   -7.19596
50480.0000   -5.99217
50520.0000   -6.74853
50560.0000   -5.59348
50600.0000   -5.50608
50640.0000   -5.86880
50680.0000   -6.25737
50720.0000   -6.44313
50760.0000   -5.82964
50800.0000   -4.62576
50840.0000   -5.66247
50880.0000   -6.13111
50920.0000   -6.24864
50960.0000   -5.44868
51000.0000   -5.95210
51040.0000   -6.66623
51080.0000   -6.65928
51120.0000   -6.82649
51160.0000   -7.72953
51200.0000   -6.41038
51240.0000   -6.33820
51280.0000   -6.33976
51320.0000   -5.37262
51360.0000   -5.70061
51400.0000   -5.67422
51440.0000   -5.42298
51480.0000   -5.71538
51520.0000   -5.35506
51560.0000   -4.67370
51600.0000   -3.99663
51640.0000   -5.08303
51680.0000   -4.82438
51720.0000   -5.36554
51760.0000   -5.81453
51800.0000   -4.61219
51840.0000   -4.29705
51880.0000   -4.57659
51920.0000   -4.83399
51960.0000   -5.87580
52000.0000   -5.04772
52040.0000   -5.21470
52080.0000   -5.58638
52120.0000   -5.71971
52160.0000   -5.78701
52200.0000   -5.76881
52240.0000   -5.71899
52280.0000   -4.41633
52320.0000   -3.66613
52360.0000   -4.93236
52400.0000   -5.44304
52440.0000   -5.30490
52480.0000   -5.93830
52520.0000   -5.58730
52560.0000   -6.76535
52600.0000   -6.91793
52640.0000   -7.65506
52680.0000   -7.50957
52720.0000   -7.37104
52760.0000   -6.04744
52800.0000   -5.93105
52840.0000   -5.66457
52880.0000   -5.83442
52920.0000   -5.86283
52960.0000   -5.39704
53000.0000   -5.76966
53040.0000   -6.97679
53080.0000   -6.54443
53120.0000   -5.60565
53160.0000   -5.05132
53200.0000   -6.00033
53240.0000   -4.66166
53280.0000   -5.28072
53320.0000   -5.39091
53360.0000   -5.84602
53400.0000   -5.43453
53440.0000   -5.96138
53480.0000   -5.49622
53520.0000   -4.60889
53560.0000   -5.20323
53600.0000   -4.60983
53640.0000   -6.45648
53680.0000   -6.14110
53720.0000   -6.85063
53760.0000   -6.29954
53800.0000   -7.69318
53840.0000   -6.59218
53880.0000   -5.65566
53920.0000   -5.16249
53960.0000   -5.14586
54000.0000   -5.45555
54040.0000   -5.51501
54080.0000   -5.95012
54120.0000   -5.66034
54160.0000   -5.95271
54200.0000   -4.83827
54240.0000   -5.33038
54280.0000   -5.08873
54320.0000   -5.26818
54360.0000   -5.82319
54400.0000   -5.56707
54440.0000   -5.10469
54480.0000   -5.82472
54520.0000   -6.15149
54560.0000   -6.19363
54600.0000   -6.25940
54640.0000   -7.36847
54680.0000   -6.52332
54720.0000   -6.39388
54760.0000   -7.07396
54800.0000   -5.85136
54840.0000   -6.28128
54880.0000   -6.84253
54920.0000   -8.05841
54960.0000   -7.60240
55000.0000   -7.94281
55040.0000   -6.97373
55080.0000   -6.67734
55120.0000   -6.84379
55160.0000   -7.23040
55200.0000   -7.05819
55240.0000   -6.47568
55280.0000   -5.80977
55320.0000   -6.39205
55360.0000   -5.93844
55400.0000   -5.05144
55440.0000   -5.38840
55480.0000   -5.21206
55520.0000   -5.40867
55560.0000   -6.00420
55600.0000   -5.24673
55640.0000   -4.83754
55680.0000   -5.70254
55720.0000   -4.22456
55760.0000   -5.75224
55800.0000   -5.05984
55840.0000   -5.40844
55880.0000   -5.44809
55920.0000   -4.48539
55960.0000   -4.31963
56000.0000   -4.96347
56040.0000   -5.20776
56080.0000   -5.92569
56120.0000   -6.12271
56160.0000   -6.24832
56200.0000   -5.86006
56240.0000   -5.09928
56280.0000   -6.05523
56320.0000   -5.29320
56360.0000   -5.04761
56400.0000   -6.79443
56440.0000   -6.24075
56480.0000   -6.15380
56520.0000   -5.28824
56560.0000   -6.65866
56600.0000   -6.20016
56640.0000   -5.06079
56680.0000   -6.78879
56720.0000   -5.34397
56760.0000   -5.93571
56800.0000   -6.49351
56840.0000   -5.72062
56880.0000   -5.27276
56920.0000   -6.53318
56960.0000   -5.36962
57000.0000   -5.50192
57040.0000   -5.72918
57080.0000   -4.96177
57120.0000   -5.71542
57160.0000   -5.96525
57200.0000   -6.75650
57240.0000   -6.64309
57280.0000   -6.63834
57320.0000   -5.12782
57360.0000   -5.85293
57400.0000   -6.72862
57440.0000   -5.45607
57480.0000   -5.59892
57520.0000   -5.94486
57560.0000   -5.21020
57600.0000   -6.22846
57640.0000   -6.28558
57680.0000   -6.04689
57720.0000   -6.07607
57760.0000   -5.70529
57800.0000   -6.18361
57840.0000   -6.19139
57880.0000   -6.74168
57920.0000   -5.53064
57960.0000   -5.05500
58000.0000   -5.50296
58040.0000   -5.98038
58080.0000   -7.78356
58120.0000   -6.60037
58160.0000   -5.68250
58200.0000   -5.84268
58240.0000   -6.09362
58280.0000   -6.10448
58320.0000   -6.07079
58360.0000   -5.37945
58400.0000   -5.42298
58440.0000   -5.69877
58480.0000   -5.22629
58520.0000   -4.25528
58560.0000   -4.74032
58600.0000   -6.39278
58640.0000   -4.26013
58680.0000   -4.54676
58720.0000   -4.89753
58760.0000   -4.52537
58800.0000   -3.26108
58840.0000   -3.98436
58880.0000   -4.59658
58920.0000   -3.85273
58960.0000   -3.32364
59000.0000   -4.17830
59040.0000   -4.96099
59080.0000   -4.23505
59120.0000   -4.05870
59160.0000   -4.69023
59200.0000   -4.64096
59240.0000   -4.99221
59280.0000   -4.25289
59320.0000   -5.16557
59360.0000   -3.27356
59400.0000   -3.95654
59440.0000   -4.22530
59480.0000   -5.34612
59520.0000   -4.62710
59560.0000   -6.12825
59600.0000   -5.37515
59640.0000   -5.23853
59680.0000   -5.70901
59720.0000   -5.49591
59760.0000   -5.55401
59800.0000   -6.58928
59840.0000   -7.11418
59880.0000   -6.13212
59920.0000   -6.39649
59960.0000   -6.70688
60000.0000   -4.72111
60040.0000   -4.96745
60080.0000   -5.57613
60120.0000   -4.99608
60160.0000   -4.43248
60200.0000   -4.34532
60240.0000   -4.56703
60280.0000   -5.06991
60320.0000   -4.12472
60360.0000   -5.51096
60400.0000   -4.72503
60440.0000   -5.13623
60480.0000   -5.16520
60520.0000   -5.18374
60560.0000   -4.33355
60600.0000   -5.11579
60640.0000   -4.75532
60680.0000   -4.00463
60720.0000   -5.11804
60760.0000   -5.47484
60800.0000   -5.92182
60840.0000   -5.52592
60880.0000   -4.77822
60920.0000   -4.64496
60960.0000   -5.10766
61000.0000   -5.65296
61040.0000   -5.54988
61080.0000   -4.79001
61120.0000   -5.30808
61160.0000   -5.35970
61200.0000   -4.89262
61240.0000   -5.28857
61280.0000   -6.50067
61320.0000   -5.36279
61360.0000   -4.67180
61400.0000   -3.49826
61440.0000   -4.54837
61480.0000   -4.03501
61520.0000   -4.69831
61560.0000   -4.69360
61600.0000   -4.30899
61640.0000   -5.25418
61680.0000   -4.18620
61720.0000   -4.65446
61760.0000   -4.80173
61800.0000   -4.19373
61840.0000   -3.80101
61880.0000   -5.29807
61920.0000   -5.38839
61960.0000   -5.35397
62000.0000   -5.07459
62040.0000   -5.50073
62080.0000   -4.63332
62120.0000   -4.79836
62160.0000   -4.35889
62200.0000   -4.16445
62240.0000   -3.87455
62280.0000   -3.73573
62320.0000   -4.62965
62360.0000   -4.17961
62400.0000   -4.70684
62440.0000   -4.79177
62480.0000   -5.42365
62520.0000   -5.70378
62560.0000   -4.61323
62600.0000   -4.73864
62640.0000   -4.63807
62680.0000   -4.43594
62720.0000   -4.51865
62760.0000   -4.87312
62800.0000   -4.79295
62840.0000   -4.86643
62880.0000   -5.16935
62920.0000   -6.05189
62960.0000   -5.13770
63000.0000   -6.13317
63040.0000   -5.12396
63080.0000   -4.43643
63120.0000   -4.80370
63160.0000   -4.90623
63200.0000   -5.47316
63240.0000   -5.31768
63280.0000   -5.47600
63320.0000   -5.39050
63360.0000   -3.97980
63400.0000   -4.10921
63440.0000   -4.44286
63480.0000   -4.15598
63520.0000   -4.37558
63560.0000   -4.88789
63600.0000   -5.22728
63640.0000   -5.70819
63680.0000   -4.97814
63720.0000   -5.49576
63760.0000   -4.76955
63800.0000   -5.26126
63840.0000   -6.22403
63880.0000   -5.10096
63920.0000   -5.19133
63960.0000   -4.90839
64000.0000   -5.43577
64040.0000   -4.66602
64080.0000   -4.36322
64120.0000   -4.95170
64160.0000   -5.18284
64200.0000   -5.49961
64240.0000   -6.51204
64280.0000   -5.05854
64320.0000   -5.18688
64360.0000   -5.26738
64400.0000   -6.35808
64440.0000   -5.76367
64480.0000   -5.11626
64520.0000   -5.24886
64560.0000   -5.70375
64600.0000   -5.64383
64640.0000   -5.14702
64680.0000   -5.02271
64720.0000   -5.35033
64760.0000   -6.10847
64800.0000   -5.50100
64840.0000   -5.22639
64880.0000   -6.36266
64920.0000   -6.14771
64960.0000   -5.89531
65000.0000   -5.19820
65040.0000   -5.92245
65080.0000   -5.82333
65120.0000   -5.32821
65160.0000   -4.63686
65200.0000   -4.85062
65240.0000   -5.65075
65280.0000   -5.96821
65320.0000   -5.52866
65360.0000   -4.87454
65400.0000   -4.77526
65440.0000   -4.48808
65480.0000   -5.88162
65520.0000   -5.28157
65560.0000   -5.09364
65600.0000   -5.97810
65640.0000   -5.70945
65680.0000   -5.39503
65720.0000   -5.28931
65760.0000   -5.71585
65800.0000   -5.47877
65840.0000   -5.82364
65880.0000   -5.77451
65920.0000   -5.87715
65960.0000   -5.13293
66000.0000   -5.06410
66040.0000   -5.48661
66080.0000   -6.12066
66120.0000   -6.08029
66160.0000   -6.81195
66200.0000   -5.78359
66240.0000   -5.87022
66280.0000   -5.93242
66320.0000   -7.09422
66360.0000   -5.53724
66400.0000   -5.31915
66440.0000   -5.89223
66480.0000   -6.07814
66520.0000   -5.49072
66560.0000   -5.89156
66600.0000   -6.76278
66640.0000   -6.20911
66680.0000   -5.72998
66720.0000   -5.88273
66760.0000   -5.26033
66800.0000   -5.32190
66840.0000   -5.61291
66880.0000   -5.58338
66920.0000   -6.00566
66960.0000   -6.24756
67000.0000   -5.31083
67040.0000   -5.49546
67080.0000   -6.20771
67120.0000   -5.74476
67160.0000   -5.46965
67200.0000   -5.44212
67240.0000   -6.20812
67280.0000   -5.87033
67320.0000   -5.70285
67360.0000   -5.70977
67400.0000   -5.42044
67440.0000   -6.83298
67480.0000   -5.91762
67520.0000   -6.13497
67560.0000   -5.61245
67600.0000   -6.16994
67640.0000   -5.93894
67680.0000   -5.46496
67720.0000   -5.70965
67760.0000   -4.64166
67800.0000   -5.08848
67840.0000   -5.02023
67880.0000   -5.09020
67920.0000   -5.90106
67960.0000   -4.80574
68000.0000   -5.41844
68040.0000   -6.09461
68080.0000   -6.24465
68120.0000   -5.82901
68160.0000   -5.49619
68200.0000   -5.64195
68240.0000   -6.03474
68280.0000   -5.47867
68320.0000   -5.42812
68360.0000   -5.79261
68400.0000   -6.20260
68440.0000   -6.22710
68480.0000   -6.32645
68520.0000   -5.92137
68560.0000   -6.32099
68600.0000   -5.10120
68640.0000   -5.32032
68680.0000   -6.15124
68720.0000   -6.25224
68760.0000   -6.61220
68800.0000   -6.43515
68840.0000   -6.02975
68880.0000   -6.59195
68920.0000   -5.73225
68960.0000   -6.66157
69000.0000   -5.61079
69040.0000   -5.52130
69080.0000   -5.44248
69120.0000   -6.47653
69160.0000   -5.19479
69200.0000   -4.99276
69240.0000   -5.89091
69280.0000   -5.29904
69320.0000   -5.89539
69360.0000   -6.04216
69400.0000   -6.51441
69440.0000   -6.17240
69480.0000   -5.16435
69520.0000   -6.20512
69560.0000   -5.14767
69600.0000   -5.48965
69640.0000   -5.54368
69680.0000   -5.33043
69720.0000   -5.00867
69760.0000   -5.72448
69800.0000   -5.72271
69840.0000   -5.38334
69880.0000   -5.41082
69920.0000   -5.53091
69960.0000   -4.57874
70000.0000   -4.40376
70040.0000   -4.34437
70080.0000   -4.59486
70120.0000   -4.33275
70160.0000   -4.31590
70200.0000   -5.11075
70240.0000   -4.43308
70280.0000   -4.86393
70320.0000   -5.26518
70360.0000   -6.17154
70400.0000   -5.32504
70440.0000   -6.03013
70480.0000   -5.14688
70520.0000   -5.58436
70560.0000   -5.37434
70600.0000   -6.18833
70640.0000   -5.29366
70680.0000   -5.86167
70720.0000   -5.73583
70760.0000   -6.12999
70800.0000   -6.00449
70840.0000   -5.87110
70880.0000   -5.46853
70920.0000   -5.25463
70960.0000   -5.29872
71000.0000   -5.26563
71040.0000   -5.08438
71080.0000   -5.83401
71120.0000   -4.93233
71160.0000   -5.48417
71200.0000   -4.29062
71240.0000   -5.76380
71280.0000   -5.15980
71320.0000   -5.21778
71360.0000   -4.61759
71400.0000   -4.87585
71440.0000   -5.28103
71480.0000   -4.71638
71520.0000   -4.71081
71560.0000   -4.96742
71600.0000   -5.59755
71640.0000   -5.62534
71680.0000   -5.23825
71720.0000   -6.26139
71760.0000   -6.68254
71800.0000   -5.56103
71840.0000   -5.86058
71880.0000   -5.77767
71920.0000   -6.07738
71960.0000   -5.23804
72000.0000   -5.57616
72040.0000   -6.89248
72080.0000   -5.61255
72120.0000   -5.83591
72160.0000   -5.66095
72200.0000   -6.13806
72240.0000   -5.23548
72280.0000   -5.91589
72320.0000   -5.73173
72360.0000   -6.51039
72400.0000   -6.18869
72440.0000   -5.43195
72480.0000   -5.82332
72520.0000   -6.53223
72560.0000   -6.35409
72600.0000   -5.93645
72640.0000   -6.03946
72680.0000   -5.72951
72720.0000   -4.54484
72760.0000   -3.87119
72800.0000   -4.93433
72840.0000   -4.69938
72880.0000   -4.74613
72920.0000   -4.71403
72960.0000   -5.01093
73000.0000   -5.22816
73040.0000   -4.80566
73080.0000   -5.11119
73120.0000   -5.94079
73160.0000   -6.36536
73200.0000   -5.27567
73240.0000   -5.44666
73280.0000   -5.30289
73320.0000   -4.86486
73360.0000   -4.73069
73400.0000   -4.61755
73440.0000   -4.95877
73480.0000   -3.49120
73520.0000   -5.38933
73560.0000   -5.70805
73600.0000   -5.52245
73640.0000   -4.94728
73680.0000   -6.14654
73720.0000   -5.98105
73760.0000   -5.31368
73800.0000   -4.99360
73840.0000   -5.10170
73880.0000   -4.87911
73920.0000   -5.13256
73960.0000   -6.14041
74000.0000   -5.20158
74040.0000   -4.52902
74080.0000   -4.87158
74120.0000   -4.75940
74160.0000   -5.10601
74200.0000   -4.73349
74240.0000   -5.56797
74280.0000   -5.85881
74320.0000   -5.83020
74360.0000   -7.40466
74400.0000   -5.40619
74440.0000   -5.90523
74480.0000   -6.63783
74520.0000   -6.58921
74560.0000   -6.61747
74600.0000   -6.76629
74640.0000   -6.92546
74680.0000   -6.84152
74720.0000   -7.29791
74760.0000   -6.59144
74800.0000   -7.15476
74840.0000   -6.88883
74880.0000   -6.15329
74920.0000   -5.69732
74960.0000   -6.92073
75000.0000   -5.65444
75040.0000   -5.98310
75080.0000   -6.77033
75120.0000   -6.43848
75160.0000   -5.92414
75200.0000   -5.57917
75240.0000   -6.27046
75280.0000   -6.29820
75320.0000   -5.68274
75360.0000   -5.79487
75400.0000   -6.30732
75440.0000   -5.97709
75480.0000   -5.24621
75520.0000   -5.38823
75560.0000   -5.14597
75600.0000   -4.62473
75640.0000   -5.25185
75680.0000   -5.82582
75720.0000   -5.22685
75760.0000   -4.91120
75800.0000   -6.31744
75840.0000   -5.38716
75880.0000   -6.23603
75920.0000   -5.85035
75960.0000   -6.35027
76000.0000   -6.09819
76040.0000   -6.31462
76080.0000   -5.97536
76120.0000   -5.70249
76160.0000   -5.91320
76200.0000   -5.21728
76240.0000   -5.78489
76280.0000   -6.11203
76320.0000   -6.30953
76360.0000   -5.90875
76400.0000   -6.70438
76440.0000   -6.08142
76480.0000   -6.69671
76520.0000   -6.48308
76560.0000   -5.73438
76600.0000   -6.39836
76640.0000   -6.80468
76680.0000   -4.51375
76720.0000   -5.34334
76760.0000   -4.85758
76800.0000   -5.13962
76840.0000   -5.51781
76880.0000   -5.47023
76920.0000   -4.36032
76960.0000   -3.86350
77000.0000   -4.49786
77040.0000   -5.64596
77080.0000   -6.50642
77120.0000   -6.04211
77160.0000   -6.13332
77200.0000   -5.85745
77240.0000   -4.70376
77280.0000   -5.50896
77320.0000   -5.12674
77360.0000   -6.28928
77400.0000   -5.25885
77440.0000   -6.06694
77480.0000   -5.79308
77520.0000   -5.71033
77560.0000   -5.03486
77600.0000   -5.75326
77640.0000   -6.01198
77680.0000   -6.46301
77720.0000   -4.98324
77760.0000   -5.40938
77800.0000   -4.21123
77840.0000   -4.31758
77880.0000   -4.79556
77920.0000   -4.55512
77960.0000   -5.36590
78000.0000   -5.37898
78040.0000   -6.11273
78080.0000   -5.11601
78120.0000   -4.43156
78160.0000   -4.03769
78200.0000   -4.61823
78240.0000   -5.01626
78280.0000   -4.62117
78320.0000   -4.76933
78360.0000   -4.34451
78400.0000   -5.26858
78440.0000   -5.05600
78480.0000   -3.86399
78520.0000   -4.31332
78560.0000   -4.63038
78600.0000   -4.54218
78640.0000   -4.77708
78680.0000   -4.79435
78720.0000   -4.66385
78760.0000   -4.94568
78800.0000   -4.39268
78840.0000   -5.08745
78880.0000   -5.78666
78920.0000   -5.07794
78960.0000   -5.42697
79000.0000   -4.79971
79040.0000   -5.25147
79080.0000   -4.98881
79120.0000   -5.94231
79160.0000   -5.49878
79200.0000   -5.43062
79240.0000   -5.92372
79280.0000   -5.26101
79320.0000   -5.44977
79360.0000   -5.12956
79400.0000   -5.70776
79440.0000   -5.76976
79480.0000   -5.85423
79520.0000   -6.61968
79560.0000   -6.04295
79600.0000   -5.51271
79640.0000   -5.08948
79680.0000   -6.18484
79720.0000   -5.00323
79760.0000   -6.08087
79800.0000   -5.02804
79840.0000   -5.22988
79880.0000   -5.40699
79920.0000   -6.41795
79960.0000   -5.61509
80000.0000   -6.22932
80040.0000   -5.65538
80080.0000   -5.97346
80120.0000   -5.77615
80160.0000   -5.38411
80200.0000   -4.86940
80240.0000   -5.08057
80280.0000   -4.49305
80320.0000   -5.96441
80360.0000   -5.18715
80400.0000   -5.23391
80440.0000   -5.45792
80480.0000   -5.66144
80520.0000   -6.02585
80560.0000   -5.64910
80600.0000   -5.51384
80640.0000   -5.64967
80680.0000   -5.57613
80720.0000   -5.49569
80760.0000   -5.48660
80800.0000   -5.17395
80840.0000   -5.36422
80880.0000   -5.54199
80920.0000   -5.86280
80960.0000   -5.54945
81000.0000   -5.71570
81040.0000   -6.64080
81080.0000   -5.31170
81120.0000   -5.40879
81160.0000   -5.47722
81200.0000   -5.16949
81240.0000   -5.41474
81280.0000   -5.24189
81320.0000   -6.40294
81360.0000   -5.44849
81400.0000   -6.22738
81440.0000   -6.32296
81480.0000   -5.23259
81520.0000   -3.75217
81560.0000   -4.78305
81600.0000   -3.76297
81640.0000   -4.79396
81680.0000   -5.02954
81720.0000   -5.56302
81760.0000   -5.85191
81800.0000   -5.40148
81840.0000   -5.24189
81880.0000   -5.04975
81920.0000   -5.14943
81960.0000   -5.74402
82000.0000   -5.46740
82040.0000   -4.88703
82080.0000   -5.47194
82120.0000   -4.68856
82160.0000   -5.22801
82200.0000   -5.35615
82240.0000   -5.03243
82280.0000   -5.07229
82320.0000   -6.42339
82360.0000   -4.54734
82400.0000   -5.14126
82440.0000   -6.56033
82480.0000   -4.89388
82520.0000   -6.09657
82560.0000   -5.79532
82600.0000   -4.94150
82640.0000   -4.47634
82680.0000   -5.52884
82720.0000   -4.14428
82760.0000   -5.18476
82800.0000   -4.49011
82840.0000   -4.67548
82880.0000   -4.98345
82920.0000   -4.16011
82960.0000   -4.53834
83000.0000   -4.58351
83040.0000   -4.72259
83080.0000   -5.34567
83120.0000   -5.20054
83160.0000   -4.52757
83200.0000   -4.61818
83240.0000   -5.17217
83280.0000   -5.76416
83320.0000   -4.31745
83360.0000   -5.42952
83400.0000   -5.32946
83440.0000   -5.89887
83480.0000   -5.05758
83520.0000   -5.39050
83560.0000   -5.49279
83600.0000   -5.19861
83640.0000   -5.63067
83680.0000   -5.22168
83720.0000   -4.40763
83760.0000   -4.61810
83800.0000   -4.15180
83840.0000   -4.35162
83880.0000   -3.96889
83920.0000   -4.39454
83960.0000   -5.43938
84000.0000   -5.22542
84040.0000   -5.09434
84080.0000   -4.17589
84120.0000   -4.42923
84160.0000   -4.40085
84200.0000   -5.07999
84240.0000   -4.38171
84280.0000   -4.94084
84320.0000   -4.41808
84360.0000   -5.11046
84400.0000   -4.10188
84440.0000   -4.47762
84480.0000   -5.66701
84520.0000   -5.58617
84560.0000   -6.08664
84600.0000   -5.79123
84640.0000   -5.12447
84680.0000   -5.73714
84720.0000   -5.67730
84760.0000   -5.74226
84800.0000   -4.75291
84840.0000   -5.31388
84880.0000   -4.65068
84920.0000   -5.94402
84960.0000   -5.73606
85000.0000   -6.53873
85040.0000   -5.16429
85080.0000   -4.83719
85120.0000   -4.41688
85160.0000   -4.77743
85200.0000   -5.89419
85240.0000   -5.38326
85280.0000   -5.83101
85320.0000   -5.51761
85360.0000   -6.37116
85400.0000   -5.10204
85440.0000   -4.66166
85480.0000   -4.70483
85520.0000   -5.13139
85560.0000   -3.99781
85600.0000   -3.86370
85640.0000   -4.94769
85680.0000   -5.01679
85720.0000   -4.55807
85760.0000   -4.70797
85800.0000   -4.68791
85840.0000   -4.81118
85880.0000   -4.83608
85920.0000   -4.87160
85960.0000   -4.91893
86000.0000   -5.17768
86040.0000   -4.98303
86080.0000   -5.07076
86120.0000   -5.99163
86160.0000   -6.64250
86200.0000   -6.32338
86240.0000   -5.75850
86280.0000   -6.35635
86320.0000   -6.39293
86360.0000   -6.99808
86400.0000   -6.56824
86440.0000   -6.22661
86480.0000   -6.33072
86520.0000   -5.99088
86560.0000   -6.26053
86600.0000   -6.24241
86640.0000   -6.62154
86680.0000   -5.83585
86720.0000   -4.88735
86760.0000   -5.56748
86800.0000   -5.48189
86840.0000   -6.21011
86880.0000   -6.12069
86920.0000   -4.81430
86960.0000   -6.37713
87000.0000   -6.15278
87040.0000   -6.11454
87080.0000   -4.88883
87120.0000   -5.17969
87160.0000   -5.15999
87200.0000   -5.85639
87240.0000   -5.59483
87280.0000   -5.87075
87320.0000   -5.68094
87360.0000   -5.51053
87400.0000   -5.53208
87440.0000   -5.38936
87480.0000   -4.90144
87520.0000   -5.57580
87560.0000   -6.31871
87600.0000   -5.29982
87640.0000   -5.02255
87680.0000   -6.54669
87720.0000   -6.93180
87760.0000   -6.51284
87800.0000   -5.92144
87840.0000   -5.69297
87880.0000   -5.65779
87920.0000   -6.01608
87960.0000   -5.55812
88000.0000   -5.27510
88040.0000   -5.25786
88080.0000   -4.46253
88120.0000   -5.85298
88160.0000   -4.48537
88200.0000   -4.52687
88240.0000   -4.50658
88280.0000   -5.15954
88320.0000   -5.66404
88360.0000   -6.35055
88400.0000   -6.03331
88440.0000   -5.66754
88480.0000   -5.42973
88520.0000   -4.74364
88560.0000   -5.38310
88600.0000   -4.54933
88640.0000   -6.43728
88680.0000   -4.95986
88720.0000   -5.10801
88760.0000   -5.09065
88800.0000   -5.56529
88840.0000   -5.60663
88880.0000   -4.87943
88920.0000   -5.09573
88960.0000   -5.87925
89000.0000   -5.54270
89040.0000   -5.72617
89080.0000   -5.63201
89120.0000   -5.08465
89160.0000   -6.24354
89200.0000   -6.31999
89240.0000   -6.12533
89280.0000   -6.42947
89320.0000   -5.09358
89360.0000   -6.81241
89400.0000   -6.02953
89440.0000   -6.50484
89480.0000   -6.33753
89520.0000   -6.19416
89560.0000   -7.43852
89600.0000   -6.90413
89640.0000   -5.74174
89680.0000   -6.90318
89720.0000   -6.23050
89760.0000   -5.65881
89800.0000   -6.87336
89840.0000   -6.28363
89880.0000   -6.39321
89920.0000   -6.80050
89960.0000   -5.84428
90000.0000   -6.15289
90040.0000   -6.01974
90080.0000   -6.73201
90120.0000   -6.45604
90160.0000   -5.86513
90200.0000   -5.40413
90240.0000   -5.68206
90280.0000   -6.32530
90320.0000   -5.62201
90360.0000   -6.17454
90400.0000   -4.81055
90440.0000   -5.20993
90480.0000   -6.25148
90520.0000   -5.75684
90560.0000   -5.41700
90600.0000   -6.43376
90640.0000   -4.43924
90680.0000   -5.25987
90720.0000   -6.00295
90760.0000   -5.87269
90800.0000   -5.08135
90840.0000   -5.10401
90880.0000   -4.59536
90920.0000   -5.43127
90960.0000   -5.57249
91000.0000   -5.28859
91040.0000   -6.02447
91080.0000   -5.99475
91120.0000   -4.98846
91160.0000   -6.38690
91200.0000   -4.89255
91240.0000   -5.00290
91280.0000   -5.26002
91320.0000   -4.64075
91360.0000   -4.84403
91400.0000   -5.38211
91440.0000   -5.38355
91480.0000   -4.65713
91520.0000   -5.96548
91560.0000   -5.93595
91600.0000   -6.01234
91640.0000   -5.45878
91680.0000   -5.20528
91720.0000   -5.91361
91760.0000   -4.60674
91800.0000   -5.27959
91840.0000   -6.08414
91880.0000   -6.53680
91920.0000   -6.03257
91960.0000   -5.67089
92000.0000   -6.23569
92040.0000   -5.78254
92080.0000   -5.51165
92120.0000   -5.87741
92160.0000   -6.04249
92200.0000   -6.55267
92240.0000   -6.89325
92280.0000   -6.01579
92320.0000   -6.36437
92360.0000   -6.54143
92400.0000   -7.21549
92440.0000   -6.87783
92480.0000   -6.10097
92520.0000   -6.65225
92560.0000   -6.67041
92600.0000   -7.54825
92640.0000   -6.61728
92680.0000   -6.11746
92720.0000   -5.85002
92760.0000   -6.47136
92800.0000   -6.32450
92840.0000   -6.75253
92880.0000   -5.79768
92920.0000   -6.01485
92960.0000   -6.03868
93000.0000   -5.27979
93040.0000   -5.97180
93080.0000   -5.43627
93120.0000   -5.67141
93160.0000   -5.61223
93200.0000   -5.63951
93240.0000   -5.74678
93280.0000   -4.48871
93320.0000   -6.01133
93360.0000   -5.83710
93400.0000   -4.84803
93440.0000   -5.93796
93480.0000   -6.04959
93520.0000   -6.82804
93560.0000   -6.69693
93600.0000   -7.48608
93640.0000   -7.43346
93680.0000   -6.59894
93720.0000   -6.35369
93760.0000   -6.67229
93800.0000   -6.32450
93840.0000   -6.19326
93880.0000   -5.66900
93920.0000   -5.67243
93960.0000   -6.39451
94000.0000   -6.33230
94040.0000   -6.02552
94080.0000   -6.88575
94120.0000   -6.58447
94160.0000   -5.94535
94200.0000   -5.88115
94240.0000   -6.03274
94280.0000   -5.78419
94320.0000   -6.72705
94360.0000   -6.46902
94400.0000   -6.35127
94440.0000   -6.70493
94480.0000   -6.82242
94520.0000   -5.85805
94560.0000   -6.26577
94600.0000   -6.06188
94640.0000   -6.03828
94680.0000   -5.87434
94720.0000   -6.81208
94760.0000   -6.76287
94800.0000   -6.55915
94840.0000   -5.90053
94880.0000   -6.41017
94920.0000   -7.04367
94960.0000   -5.56848
95000.0000   -5.16063
95040.0000   -6.87746
95080.0000   -5.41617
95120.0000   -6.00048
95160.0000   -5.97987
95200.0000   -6.49680
95240.0000   -6.45082
95280.0000   -6.67154
95320.0000   -6.45025
95360.0000   -6.13518
95400.0000   -6.47586
95440.0000   -5.83808
95480.0000   -5.81772
95520.0000   -6.06422
95560.0000   -6.43847
95600.0000   -6.40563
95640.0000   -5.81462
95680.0000   -6.14946
95720.0000   -6.18380
95760.0000   -5.71903
95800.0000   -5.35631
95840.0000   -5.94358
95880.0000   -5.99220
95920.0000   -7.15117
95960.0000   -6.97730
96000.0000   -5.85942
96040.0000   -5.54900
96080.0000   -5.52696
96120.0000   -5.07636
96160.0000   -7.17709
96200.0000   -5.73461
96240.0000   -5.82241
96280.0000   -5.41849
96320.0000   -5.96621
96360.0000   -5.16050
96400.0000   -5.43455
96440.0000   -4.42879
96480.0000   -5.63830
96520.0000   -5.90540
96560.0000   -6.90425
96600.0000   -5.89864
96640.0000   -5.95105
96680.0000   -5.31247
96720.0000   -5.20111
96760.0000   -5.79715
96800.0000   -5.73208
96840.0000   -5.85570
96880.0000   -5.64801
96920.0000   -5.47950
96960.0000   -5.04015
97000.0000   -5.02506
97040.0000   -4.83132
97080.0000   -4.85376
97120.0000   -4.98134
97160.0000   -5.74199
97200.0000   -6.50826
97240.0000   -5.29990
97280.0000   -6.55932
97320.0000   -6.77088
97360.0000   -6.33713
97400.0000   -5.66549
97440.0000   -5.10852
97480.0000   -5.75107
97520.0000   -5.18566
97560.0000   -6.23441
97600.0000   -5.87382
97640.0000   -5.18490
97680.0000   -5.33888
97720.0000   -5.75210
97760.0000   -6.16585
97800.0000   -5.95517
97840.0000   -6.21554
97880.0000   -6.34045
97920.0000   -6.06035
97960.0000   -5.05624
98000.0000   -6.04808
98040.0000   -6.39238
98080.0000   -6.93865
98120.0000   -7.22282
98160.0000   -6.61195
98200.0000   -6.65896
98240.0000   -7.47658
98280.0000   -6.17271
98320.0000   -5.78354
98360.0000   -5.87482
98400.0000   -6.15667
98440.0000   -6.05081
98480.0000   -6.22387
98520.0000   -6.31051
98560.0000   -5.71815
98600.0000   -5.45119
98640.0000   -5.96918
98680.0000   -4.69322
98720.0000   -6.07600
98760.0000   -6.97407
98800.0000   -6.26908
98840.0000   -5.41066
98880.0000   -6.05256
98920.0000   -6.33454
98960.0000   -6.46488
99000.0000   -7.04053
99040.0000   -5.97972
99080.0000   -7.11832
99120.0000   -6.91446
99160.0000   -7.37796
99200.0000   -7.64153
99240.0000   -7.89471
99280.0000   -8.06371
99320.0000   -7.78034
99360.0000   -7.13734
99400.0000   -6.66701
99440.0000   -6.84194
99480.0000   -5.69294
99520.0000   -5.44580
99560.0000   -6.30478
99600.0000   -6.17931
99640.0000   -5.99916
99680.0000   -5.82609
99720.0000   -5.60831
99760.0000   -5.50642
99800.0000   -5.63646
99840.0000   -4.81141
99880.0000   -5.75189
99920.0000   -6.38402
99960.0000   -5.10666
100000.0000   -6.23392
100040.0000   -4.93417
100080.0000   -6.02498
100120.0000   -6.58037
100160.0000   -6.53603
100200.0000   -7.11297
100240.0000   -6.42321
100280.0000   -6.81326
100320.0000   -7.54484
100360.0000   -7.87340
100400.0000   -6.08454
100440.0000   -6.38376
100480.0000   -6.25155
100520.0000   -4.64773
100560.0000   -4.46399
100600.0000   -4.00922
100640.0000   -4.28933
100680.0000   -4.54267
100720.0000   -3.95960
100760.0000   -4.58786
100800.0000   -4.19917
100840.0000   -3.51232
100880.0000   -4.96934
100920.0000   -5.36075
100960.0000   -4.72685
101000.0000   -4.05297
101040.0000   -3.92033
101080.0000   -4.51197
101120.0000   -4.73904
101160.0000   -3.62997
101200.0000   -3.76824
101240.0000   -3.78219
101280.0000   -3.64185
101320.0000   -3.28219
101360.0000   -3.18690
101400.0000   -2.32705
101440.0000   -3.36745
101480.0000   -3.75876
101520.0000   -3.80853
101560.0000   -3.82846
101600.0000   -4.19674
101640.0000   -3.98764
101680.0000   -3.87780
101720.0000   -3.92701
101760.0000   -4.52878
101800.0000   -5.75809
101840.0000   -5.36589
101880.0000   -5.16213
101920.0000   -4.77772
101960.0000   -5.22990
102000.0000   -5.82381
102040.0000   -4.74528
102080.0000   -4.79903
102120.0000   -3.83539
102160.0000   -4.76451
102200.0000   -4.57858
102240.0000   -4.80795
102280.0000   -5.65096
102320.0000   -4.79072
102360.0000   -5.35681
102400.0000   -5.74049
102440.0000   -4.97016
102480.0000   -5.37082
102520.0000   -5.86984
102560.0000   -4.92687
102600.0000   -5.79456
102640.0000   -6.45271
102680.0000   -7.05646
102720.0000   -7.69284
102760.0000   -6.47199
102800.0000   -7.28848
102840.0000   -7.20545
102880.0000   -7.44834
102920.0000   -5.83753
102960.0000   -6.15781
103000.0000   -5.67536
103040.0000   -6.97122
103080.0000   -5.73791
103120.0000   -6.34603
103160.0000   -5.90782
103200.0000   -6.62237
103240.0000   -5.17558
103280.0000   -7.26879
103320.0000   -7.62683
103360.0000   -6.68322
103400.0000   -5.96334
103440.0000   -4.41538
103480.0000   -3.58494
103520.0000   -4.85938
103560.0000   -5.22462
103600.0000   -5.12448
103640.0000   -3.86149
103680.0000   -3.86446
103720.0000   -4.53725
103760.0000   -4.33601
103800.0000   -4.10043
103840.0000   -4.43242
103880.0000   -4.53434
103920.0000   -4.11353
103960.0000   -5.25255
104000.0000   -4.25363
104040.0000   -3.61239
104080.0000   -4.03079
104120.0000   -3.86091
104160.0000   -5.54770
104200.0000   -5.38059
104240.0000   -5.08765
104280.0000   -4.70100
104320.0000   -4.69878
104360.0000   -5.20542
104400.0000   -5.13964
104440.0000   -4.80164
104480.0000   -4.98429
104520.0000   -4.77917
104560.0000   -4.15743
104600.0000   -5.18883
104640.0000   -4.15249
104680.0000   -5.31779
104720.0000   -4.28067
104760.0000   -4.74938
104800.0000   -3.33901
104840.0000   -4.43252
104880.0000   -3.68546
104920.0000   -3.72356
104960.0000   -4.28190
105000.0000   -4.83713
105040.0000   -4.94581
105080.0000   -4.37561
105120.0000   -4.33850
105160.0000   -4.37209
105200.0000   -4.50983
105240.0000   -3.96391
105280.0000   -3.96028
105320.0000   -6.09015
105360.0000   -5.81788
105400.0000   -5.26805
105440.0000   -4.97752
105480.0000   -3.99934
105520.0000   -4.40618
105560.0000   -4.50269
105600.0000   -4.62467
105640.0000   -4.77404
105680.0000   -5.42218
105720.0000   -4.66917
105760.0000   -3.96874
105800.0000   -3.49405
105840.0000   -3.34536
105880.0000   -2.76387
105920.0000   -3.61248
105960.0000   -2.77772
106000.0000   -4.26567
106040.0000   -3.26899
106080.0000   -4.82985
106120.0000   -4.58799
106160.0000   -3.94564
106200.0000   -3.16379
106240.0000   -3.72925
106280.0000   -3.05765
106320.0000   -3.25889
106360.0000   -3.79467
106400.0000   -3.33307
106440.0000   -4.19858
106480.0000   -3.04902
106520.0000   -3.52413
106560.0000   -3.70336
106600.0000   -3.95156
106640.0000   -3.98981
106680.0000   -3.79118
106720.0000   -3.13561
106760.0000   -2.82738
106800.0000   -3.28842
106840.0000   -3.15711
106880.0000   -4.58830
106920.0000   -3.66251
106960.0000   -4.23054
107000.0000   -3.89500
107040.0000   -3.22030
107080.0000   -5.09210
107120.0000   -3.66672
107160.0000   -4.16444
107200.0000   -3.88983
107240.0000   -4.69246
107280.0000   -4.28436
107320.0000   -3.54153
107360.0000   -2.73099
107400.0000   -4.16413
107440.0000   -2.72925
107480.0000   -2.19810
107520.0000   -1.79781
107560.0000   -1.41918
107600.0000   -1.81072
107640.0000   -1.54066
107680.0000   -1.58117
107720.0000   -1.46811
107760.0000   -0.35407
107800.0000   -0.72139
107840.0000    0.01699
107880.0000   -0.29182
107920.0000   -0.35619
107960.0000    0.13690
108000.0000   -0.68167
108040.0000   -1.53808
108080.0000   -2.18216
108120.0000   -0.71699
108160.0000   -0.06121
108200.0000   -1.26313
108240.0000   -1.75063
108280.0000   -0.68704
108320.0000    0.19543
108360.0000   -0.25199
108400.0000   -0.68518
108440.0000   -0.37331
108480.0000   -1.44490
108520.0000   -2.46842
108560.0000   -1.16127
108600.0000   -1.54009
108640.0000   -2.00463
108680.0000   -1.53709
108720.0000   -1.16942
108760.0000   -0.87868
108800.0000   -0.73823
108840.0000   -1.55829
108880.0000   -0.68847
108920.0000   -2.05927
108960.0000   -0.53852
109000.0000   -0.75808
109040.0000    0.02799
109080.0000   -0.36076
109120.0000   -1.12269
109160.0000   -0.25767
109200.0000    0.09213
109240.0000    1.20138
109280.0000    0.07835
109320.0000    0.11471
109360.0000   -0.45292
109400.0000    0.63159
109440.0000    0.75662
109480.0000    1.08301
109520.0000    1.02866
109560.0000    0.20402
109600.0000   -0.22841
109640.0000   -0.36053
109680.0000   -0.33522
109720.0000    0.31598
109760.0000   -0.80212
109800.0000   -0.19691
109840.0000   -1.41740
109880.0000   -0.45843
109920.0000   -0.29118
109960.0000   -0.15790
110000.0000    0.17579
110040.0000    0.81410
110080.0000    1.53132
110120.0000    1.70665
110160.0000    0.83647
110200.0000    1.45750
110240.0000    1.24055
110280.0000    1.49417
110320.0000    0.76603
110360.0000    0.93588
110400.0000    1.36425
110440.0000    0.55026
110480.0000    1.60421
110520.0000    1.45737
110560.0000    1.25398
110600.0000    0.12905
110640.0000    1.48138
110680.0000    0.72243
110720.0000    1.07930
110760.0000    1.44473
110800.0000    0.92513
110840.0000    1.16823
110880.0000    1.15524
110920.0000    1.04613
110960.0000    0.82396
111000.0000    1.43555
111040.0000    1.25128
111080.0000    1.71330
111120.0000    1.49675
111160.0000    0.62579
111200.0000    0.52965
111240.0000    0.65706
111280.0000    1.10345
111320.0000    1.35314
111360.0000    1.44205
111400.0000    1.31605
111440.0000    1.21180
111480.0000    1.62642
111520.0000    1.73588
111560.0000    1.11205
111600.0000    0.34958
111640.0000    0.51948
111680.0000    0.89046
111720.0000    1.21989
111760.0000    1.02015
111800.0000    0.58227
111840.0000    0.28125
111880.0000    1.33547
111920.0000    1.31496
111960.0000    1.84036
112000.0000    0.31173
112040.0000    1.21939
112080.0000    1.34755
112120.0000    1.09565
112160.0000    1.22121
112200.0000    2.23828
112240.0000    0.99943
112280.0000    1.24356
112320.0000    1.01822
112360.0000    0.02684
112400.0000    0.25194
112440.0000   -0.07865
112480.0000    0.52546
112520.0000    1.14590
112560.0000    1.27800
112600.0000    1.18332
112640.0000    1.43281
112680.0000    2.19429
112720.0000    1.72584
112760.0000    1.69022
112800.0000    1.07462
112840.0000    1.12040
112880.0000    1.30103
112920.0000    1.46960
112960.0000    0.84420
113000.0000    0.56934
113040.0000    1.33426
113080.0000    1.23523
113120.0000    0.60500
113160.0000    2.42163
113200.0000    0.13756
113240.0000    0.12552
113280.0000    0.85961
113320.0000    0.91031
113360.0000    1.23862
113400.0000    0.42871
113440.0000    1.57386
113480.0000    1.42093
113520.0000   -0.33336
113560.0000   -0.34228
113600.0000    0.22773
113640.0000    1.42885
113680.0000    0.95384
113720.0000    1.79226
113760.0000    0.95269
113800.0000    1.73621
113840.0000    0.75166
113880.0000    0.09121
113920.0000   -0.56879
113960.0000   -0.55800
114000.0000    1.24277
114040.0000    0.80541
114080.0000    0.56332
114120.0000    0.85423
114160.0000    0.59054
114200.0000    1.06955
114240.0000    1.92471
114280.0000    0.72414
114320.0000    1.32006
114360.0000    1.01437
114400.0000    0.55068
114440.0000    1.25410
114480.0000    1.53116
114520.0000    1.34911
114560.0000    1.13282
114600.0000    2.00794
114640.0000    0.25774
114680.0000    0.63759
114720.0000    0.32374
114760.0000   -0.59763
114800.0000    0.54496
114840.0000   -0.04056
114880.0000    0.27796
114920.0000    1.58435
114960.0000    0.53217
115000.0000    0.91581
115040.0000   -0.24620
115080.0000   -0.42605
115120.0000   -0.38886
115160.0000   -0.48629
115200.0000   -0.14751
115240.0000    0.55553
115280.0000   -0.67006
115320.0000   -0.20338
115360.0000   -0.38676
115400.0000    0.04509
115440.0000    0.76932
115480.0000    0.80952
115520.0000   -0.38107
115560.0000    0.47476
115600.0000   -1.15578
115640.0000   -0.16440
115680.0000   -0.14556
115720.0000    0.40451
115760.0000    0.95758
115800.0000    1.20580
115840.0000    1.68442
115880.0000    1.50254
115920.0000    0.43878
115960.0000    0.38782
116000.0000    1.13280
116040.0000    0.25283
116080.0000    0.73103
116120.0000    0.47902
116160.0000    0.31710
116200.0000   -0.13536
116240.0000   -0.11065
116280.0000   -0.11607
116320.0000    0.30819
116360.0000    1.35256
116400.0000    0.60787
116440.0000    2.36914
116480.0000    1.75697
116520.0000    0.85528
116560.0000    1.43816
116600.0000    1.14021
116640.0000    1.53776
116680.0000    1.37709
116720.0000    0.76957
116760.0000    1.28827
116800.0000    1.20160
116840.0000    0.81864
116880.0000    0.64370
116920.0000    0.78825
116960.0000    0.19081
117000.0000    0.95693
117040.0000    0.99470
117080.0000    1.43740
117120.0000    0.81427
117160.0000    1.44449
117200.0000    1.13116
117240.0000    0.99405
117280.0000    0.61749
117320.0000    0.15354
117360.0000    0.98756
117400.0000    1.96143
117440.0000    1.00179
117480.0000    1.38180
117520.0000    1.24994
117560.0000    1.38318
117600.0000    0.62282
117640.0000    0.32340
117680.0000   -0.06193
117720.0000    0.47136
117760.0000   -0.57041
117800.0000    0.47713
117840.0000   -0.50779
117880.0000    0.22932
117920.0000    0.01791
117960.0000   -0.14363
118000.0000   -0.29001
118040.0000   -0.17384
118080.0000    0.37099
118120.0000    0.52382
118160.0000    0.24082
118200.0000    0.68052
118240.0000    0.79127
118280.0000    1.59674
118320.0000    0.80518
118360.0000    1.52985
118400.0000    0.66425
118440.0000    1.91704
118480.0000    0.82353
118520.0000    1.17280
118560.0000    1.04814
118600.0000    1.71217
118640.0000    1.41245
118680.0000    1.48132
118720.0000    1.90034
118760.0000    0.56452
118800.0000    0.46484
118840.0000    0.11610
118880.0000    0.91762
118920.0000   -0.34203
118960.0000    0.52906
119000.0000    0.11081
119040.0000    0.50937
119080.0000    0.54943
119120.0000    0.14504
119160.0000   -0.29837
119200.0000   -0.13259
119240.0000   -0.50705
119280.0000    0.52485
119320.0000   -0.61350
119360.0000   -0.72632
119400.0000   -0.28118
119440.0000   -0.32105
119480.0000    0.01404
119520.0000   -0.07280
119560.0000   -0.03410
119600.0000   -0.15037
119640.0000   -0.12371
119680.0000    0.59934
119720.0000    0.81735
119760.0000    0.18164
119800.0000    0.31547
119840.0000    0.22241
119880.0000    0.65140
119920.0000   -0.04504
119960.0000    1.40551
120000.0000    0.19567
120040.0000    0.76936
120080.0000    0.78414
120120.0000    1.08246
120160.0000    1.00374
120200.0000    0.83205
120240.0000    0.81345
120280.0000    0.90571
120320.0000    0.68288
120360.0000   -0.03261
120400.0000    0.30007
120440.0000    0.99182
120480.0000    1.74961
120520.0000    0.95511
120560.0000    0.48441
120600.0000    0.62534
120640.0000   -0.01077
120680.0000    0.35278
120720.0000    0.69848
120760.0000    0.26720
120800.0000    0.99280
120840.0000    0.75503
120880.0000    0.60542
120920.0000    1.96567
120960.0000    1.67668
121000.0000    2.50962
121040.0000    2.19394
121080.0000    3.10471
121120.0000    1.63295
121160.0000    1.10373
121200.0000    1.58425
121240.0000    2.17465
121280.0000    1.25355
121320.0000    1.71645
121360.0000    1.34885
121400.0000    0.38474
121440.0000    0.95600
121480.0000    1.37056
121520.0000    1.27361
121560.0000    0.93323
121600.0000    0.81490
121640.0000    0.93408
121680.0000    1.54295
121720.0000    1.97137
121760.0000    1.30089
121800.0000    2.34732
121840.0000    0.82462
121880.0000    1.41372
121920.0000    1.17992
121960.0000    0.96057
122000.0000    1.24249
122040.0000    1.82336
122080.0000    2.04071
122120.0000    0.96750
122160.0000    0.93826
122200.0000    1.18666
122240.0000    1.27696
122280.0000    0.91344
122320.0000    0.84748
122360.0000    0.98667
122400.0000    1.35805
122440.0000    1.17675
122480.0000    1.72050
122520.0000    1.21121
122560.0000    1.49179
122600.0000    1.26356
122640.0000    2.26738
122680.0000    1.14426
122720.0000    2.16937
122760.0000    1.79415
122800.0000    1.33487
122840.0000    1.53964
122880.0000    1.50165
122920.0000    1.84742
122960.0000    1.54403
123000.0000    1.78095
123040.0000    1.88533
123080.0000    1.64276
123120.0000    0.74501
123160.0000    2.28277
123200.0000    1.91684
123240.0000    2.61856
123280.0000    2.19210
123320.0000    2.01239
123360.0000    2.13850
123400.0000    2.10340
123440.0000    1.57810
123480.0000    2.16072
123520.0000    1.71728
123560.0000    2.29698
123600.0000    2.25112
123640.0000    1.53099
123680.0000    1.77624
123720.0000    2.61597
123760.0000    1.60962
123800.0000    1.40158
123840.0000    1.44140
123880.0000    1.34519
123920.0000    1.37139
123960.0000    1.48145
124000.0000    1.75822
124040.0000    1.37231
124080.0000    1.67713
124120.0000    2.05571
124160.0000    1.44057
124200.0000    2.30133
124240.0000    1.98232
124280.0000    1.69092
124320.0000    2.03317
124360.0000    1.55838
124400.0000    1.98432
124440.0000    1.63343
124480.0000    1.77190
124520.0000    1.86348
124560.0000    1.77092
124600.0000    1.28206
124640.0000    2.05355
124680.0000    1.36789
124720.0000    1.29413
124760.0000    1.43516
124800.0000    1.48763
124840.0000    1.71525
124880.0000    1.39569
124920.0000    1.10858
124960.0000    1.37104
125000.0000    1.71015
125040.0000    1.62387
125080.0000    1.82063
125120.0000    1.97572
125160.0000    2.01900
125200.0000    1.69140
125240.0000    1.88273
125280.0000    1.98174
125320.0000    1.81943
125360.0000    1.74145
125400.0000    1.50955
125440.0000    1.98949
125480.0000    1.72566
125520.0000    1.66249
125560.0000    1.72823
125600.0000    2.57693
125640.0000    2.63986
125680.0000    1.61332
125720.0000    2.10954
125760.0000    1.79832
125800.0000    1.59593
125840.0000    1.77870
125880.0000    1.81198
125920.0000    1.42516
125960.0000    1.29270
126000.0000    1.86275
126040.0000    1.59881
126080.0000    1.34244
126120.0000    1.09817
126160.0000    1.61398
126200.0000    1.65516
126240.0000    2.51054
126280.0000    2.41273
126320.0000    1.43387
126360.0000    1.78110
126400.0000    1.45743
126440.0000    2.23228
126480.0000    1.96645
126520.0000    1.77845
126560.0000    2.76210
126600.0000    2.38094
126640.0000    2.03451
126680.0000    2.41587
126720.0000    1.90073
126760.0000    1.96101
126800.0000    2.05944
126840.0000    1.71839
126880.0000    1.04170
126920.0000    1.81978
126960.0000    1.18388
127000.0000    1.34259
127040.0000    1.18507
127080.0000    1.05858
127120.0000    1.23739
127160.0000    1.31661
127200.0000    0.67988
127240.0000    1.51696
127280.0000    1.25703
127320.0000    1.89771
127360.0000    1.47959
127400.0000    1.61008
127440.0000    1.49913
127480.0000    0.84440
127520.0000    1.85702
127560.0000    1.62014
127600.0000    2.02719
127640.0000    1.44062
127680.0000    2.12231
127720.0000    1.87674
127760.0000    1.39482
127800.0000    2.05087
127840.0000    1.47056
127880.0000    0.95918
127920.0000    1.63193
127960.0000    2.21048
128000.0000    1.77041
128040.0000    1.69283
128080.0000    1.50483
128120.0000    2.06740
128160.0000    1.51686
128200.0000    1.96974
128240.0000    2.07150
128280.0000    2.28320
128320.0000    2.58948
128360.0000    2.46306
128400.0000    1.72855
128440.0000    1.34469
128480.0000    1.25122
128520.0000    2.11513
128560.0000    1.56198
128600.0000    1.99584
128640.0000    1.87115
128680.0000    1.94261
128720.0000    1.76409
128760.0000    2.11268
128800.0000    0.48008
128840.0000    0.26031
128880.0000    1.35338
128920.0000    1.16806
128960.0000    0.85590
129000.0000    0.91818
129040.0000    1.11486
129080.0000    0.74847
129120.0000    0.82410
129160.0000    0.90594
129200.0000    0.81749
129240.0000    1.34647
129280.0000    1.72100
129320.0000    1.40246
129360.0000    1.29107
129400.0000    2.35104
129440.0000    1.53519
129480.0000    1.83858
129520.0000    1.87941
129560.0000    2.15090
129600.0000    1.89450
129640.0000    2.32676
129680.0000    1.91144
129720.0000    1.62338
129760.0000    1.64418
129800.0000    2.21479
129840.0000    2.17949
129880.0000    2.00942
129920.0000    1.50058
129960.0000    1.64042
130000.0000    1.34307
130040.0000    1.23457
130080.0000    1.66121
130120.0000    1.16815
130160.0000    1.86053
130200.0000    2.76798
130240.0000    1.72464
130280.0000    1.74275
130320.0000    1.94812
130360.0000    1.46612
130400.0000    1.79362
130440.0000    1.41142
130480.0000    2.04466
130520.0000    1.69704
130560.0000    1.85680
130600.0000    1.54114
130640.0000    1.57889
130680.0000    1.29413
130720.0000    1.15552
130760.0000    1.40704
130800.0000    1.13069
130840.0000    1.38016
130880.0000    1.89628
130920.0000    1.43092
130960.0000    1.31620
131000.0000    0.92662
131040.0000    1.80204
131080.0000    1.18796
131120.0000    1.76160
131160.0000    1.22672
131200.0000    1.33696
131240.0000    1.23925
131280.0000    1.32313
131320.0000    1.46539
131360.0000    1.60877
131400.0000    1.14617
131440.0000    1.71387
131480.0000    2.36617
131520.0000    1.02105
131560.0000    1.25689
131600.0000    0.42872
131640.0000    1.33703
131680.0000    1.83401
131720.0000    1.07366
131760.0000    1.78431
131800.0000    1.15871
131840.0000    2.13545
131880.0000    1.22273
131920.0000    1.44088
131960.0000    1.95664
132000.0000    1.54738
132040.0000    1.39315
132080.0000    1.96370
132120.0000    1.61395
132160.0000    1.65815
132200.0000    1.41014
132240.0000    1.77403
132280.0000    1.27024
132320.0000    1.18341
132360.0000    1.75874
132400.0000    1.09596
132440.0000    1.78079
132480.0000    1.51636
132520.0000    1.30697
132560.0000    1.12061
132600.0000    2.18375
132640.0000    2.40704
132680.0000    1.52458
132720.0000    2.03638
132760.0000    1.98152
132800.0000    1.65547
132840.0000    1.91685
132880.0000    1.87013
132920.0000    1.97665
132960.0000    2.52585
133000.0000    1.64497
133040.0000    0.96934
133080.0000    1.13161
133120.0000    1.11170
133160.0000    1.67823
133200.0000    2.29948
133240.0000    1.66036
133280.0000    1.53404
133320.0000    1.94574
133360.0000    2.35859
133400.0000    1.40127
133440.0000    1.65789
133480.0000    1.38203
133520.0000    1.23283
133560.0000    1.52523
133600.0000    1.97609
133640.0000    1.52877
133680.0000    1.82814
133720.0000    1.61200
133760.0000    1.23522
133800.0000    2.16564
133840.0000    1.43567
133880.0000    1.24073
133920.0000    1.88024
133960.0000    1.00263
134000.0000    1.77165
134040.0000    2.13920
134080.0000    1.71285
134120.0000    2.02837
134160.0000    1.94666
134200.0000    2.18975
134240.0000    2.02102
134280.0000    2.23997
134320.0000    1.93693
134360.0000    2.05635
134400.0000    2.23740
134440.0000    1.52830
134480.0000    1.79478
134520.0000    1.61111
134560.0000    1.59695
134600.0000    1.67391
134640.0000    1.95921
134680.0000    2.45013
134720.0000    1.66043
134760.0000    1.11247
134800.0000    2.07721
134840.0000    1.92344
134880.0000    1.71568
134920.0000    2.39620
134960.0000    2.53802
135000.0000    2.04262
135040.0000    1.85731
135080.0000    2.08473
135120.0000    1.38952
135160.0000    1.76498
135200.0000    0.75555
135240.0000    0.69528
135280.0000    1.15276
135320.0000    1.52182
135360.0000    2.13358
135400.0000    1.38493
135440.0000    1.48546
135480.0000    1.47237
135520.0000    1.06258
135560.0000    1.13672
135600.0000    1.59924
135640.0000    1.37985
135680.0000    0.98122
135720.0000    2.37740
135760.0000    1.76183
135800.0000    1.21857
135840.0000    1.52776
135880.0000    1.24331
135920.0000    1.37296
135960.0000    1.45247
136000.0000    1.21214
136040.0000    1.24996
136080.0000    1.61971
136120.0000    1.25032
136160.0000    1.03293
136200.0000    0.87716
136240.0000    0.27270
136280.0000    1.03002
136320.0000    0.34812
136360.0000   -0.19200
136400.0000   -0.31701
136440.0000   -0.60332
136480.0000   -0.40642
136520.0000   -0.35538
136560.0000   -0.79862
136600.0000   -0.39294
136640.0000   -0.72410
136680.0000   -0.47133
136720.0000   -0.04078
136760.0000   -0.59048
136800.0000    0.11497
136840.0000    0.27654
136880.0000    0.18144
136920.0000    1.01873
136960.0000    1.11380
137000.0000    0.95891
137040.0000    0.92267
137080.0000    0.33593
137120.0000    0.28514
137160.0000    1.11827
137200.0000    0.79438
137240.0000    1.24979
137280.0000    0.67092
137320.0000    0.31381
137360.0000    0.45418
137400.0000    0.69631
137440.0000    0.04797
137480.0000    0.95937
137520.0000    1.04386
137560.0000    0.66693
137600.0000    0.40413
137640.0000    1.33188
137680.0000    1.51287
137720.0000    1.59922
137760.0000    1.48229
137800.0000    1.55848
137840.0000    1.35463
137880.0000    1.42633
137920.0000    1.22016
137960.0000    1.21946
138000.0000    0.78018
138040.0000    0.61056
138080.0000    1.11196
138120.0000    0.86246
138160.0000    0.98525
138200.0000    1.05435
138240.0000    0.72485
138280.0000   -0.11809
138320.0000    0.39384
138360.0000    1.07098
138400.0000    0.66979
138440.0000    0.15672
138480.0000    0.66312
138520.0000    1.48063
138560.0000    1.16357
138600.0000    0.11592
138640.0000   -0.05623
138680.0000    1.02912
138720.0000    0.00445
138760.0000    1.26346
138800.0000    1.02140
138840.0000    0.95926
138880.0000    1.03930
138920.0000    0.38966
138960.0000    0.51560
139000.0000   -0.00346
139040.0000    0.60317
139080.0000    0.79381
139120.0000    0.99397
139160.0000    0.78730
139200.0000    0.37834
139240.0000    0.35227
139280.0000    0.04137
139320.0000    0.67896
139360.0000    0.18895
139400.0000    1.26552
139440.0000    0.69079
139480.0000   -0.20439
139520.0000   -0.15456
139560.0000   -0.43193
139600.0000    1.36965
139640.0000    0.51312
139680.0000   -0.52922
139720.0000   -0.00920
139760.0000    0.74370
139800.0000    0.46717
139840.0000    0.26588
139880.0000    0.80190
139920.0000    1.19136
139960.0000    0.65210
140000.0000    0.28529
140040.0000    0.78724
140080.0000    0.49361
140120.0000    0.47873
140160.0000    0.64425
140200.0000    0.80116
140240.0000    0.46729
140280.0000    0.74248
140320.0000    0.41190
140360.0000    0.97047
140400.0000    1.07097
140440.0000    0.54234
140480.0000    0.28323
140520.0000   -0.45198
140560.0000   -0.69704
140600.0000   -0.44466
140640.0000    0.16598
140680.0000    0.99555
140720.0000    0.65836
140760.0000    0.20068
140800.0000    0.43109
140840.0000    0.51022
140880.0000    0.90037
140920.0000    0.85854
140960.0000    0.34538
141000.0000    1.39652
141040.0000    0.22507
141080.0000    0.64631
141120.0000   -0.01708
141160.0000   -0.18068
141200.0000    0.34657
141240.0000    0.33928
141280.0000    0.31008
141320.0000    0.63935
141360.0000    0.04175
141400.0000    0.55885
141440.0000    0.79304
141480.0000    0.43482
141520.0000    0.54428
141560.0000    0.21188
141600.0000    1.34476
141640.0000    1.37916
141680.0000    0.38961
141720.0000    0.40539
141760.0000    1.56654
141800.0000    2.12147
141840.0000    0.93431
141880.0000    2.16878
141920.0000    2.09043
141960.0000    2.27817
142000.0000    2.89479
142040.0000    2.64114
142080.0000    2.71592
142120.0000    1.79117
142160.0000    2.60293
142200.0000    1.66936
142240.0000    1.67050
142280.0000    0.97690
142320.0000    1.70771
142360.0000    1.71141
142400.0000    1.37756
142440.0000    1.00598
142480.0000    1.03648
142520.0000    0.75991
142560.0000    1.35062
142600.0000    1.25846
142640.0000    1.72781
142680.0000    1.36734
142720.0000    1.24744
142760.0000    0.77729
142800.0000    0.93192
142840.0000    1.12110
142880.0000    0.95802
142920.0000    1.47177
142960.0000    1.56267
143000.0000    2.06643
143040.0000    2.17826
143080.0000    2.11979
143120.0000    2.11199
143160.0000    1.90015
143200.0000    2.09356
143240.0000    1.94167
143280.0000    1.83348
143320.0000    2.12383
143360.0000    0.66722
143400.0000    1.57079
143440.0000    1.40262
143480.0000    1.32127
143520.0000    1.59204
143560.0000    1.13086
143600.0000    1.02773
143640.0000    1.73490
143680.0000    0.77300
143720.0000    1.64970
143760.0000    1.03173
143800.0000    1.88299
143840.0000    2.08351
143880.0000    1.32415
143920.0000    1.31411
143960.0000    1.11592
144000.0000    1.06849
144040.0000    0.99939
144080.0000    1.34965
144120.0000    1.57662
144160.0000    1.31427
144200.0000    1.49871
144240.0000    1.11373
144280.0000    1.52820
144320.0000    1.81752
144360.0000    1.43638
144400.0000    1.37221
144440.0000    1.60155
144480.0000    0.74990
144520.0000    0.88227
144560.0000    0.83746
144600.0000    0.13947
144640.0000    1.05929
144680.0000    0.82686
144720.0000    1.36113
144760.0000    1.42278
144800.0000    2.24356
144840.0000    1.36957
144880.0000    1.32860
144920.0000    0.50387
144960.0000    0.77484
145000.0000    1.45530
145040.0000    1.10884
145080.0000    0.72384
145120.0000    1.10425
145160.0000    0.90441
145200.0000    1.03159
145240.0000    1.06956
145280.0000    1.24810
145320.0000    1.88870
145360.0000    2.36485
145400.0000    1.04114
145440.0000    0.56078
145480.0000    1.90591
145520.0000    1.13722
145560.0000    1.07604
145600.0000    1.56960
145640.0000    1.65729
145680.0000    1.57377
145720.0000    2.04798
145760.0000    1.75828
145800.0000    2.03706
145840.0000    1.86306
145880.0000    2.14985
145920.0000    1.44209
145960.0000    2.01053
146000.0000    1.77802
146040.0000    2.02105
146080.0000    1.44106
146120.0000    1.35793
146160.0000    1.35916
146200.0000    1.56345
146240.0000    1.47288
146280.0000    1.11620
146320.0000    1.24564
146360.0000    0.97910
146400.0000    1.71009
146440.0000    1.87369
146480.0000    1.80010
146520.0000    2.20391
146560.0000    1.95756
146600.0000    1.78703
146640.0000    2.08325
146680.0000    1.53083
146720.0000    1.43407
146760.0000    0.97925
146800.0000    1.01641
146840.0000    0.98976
146880.0000    1.32836
146920.0000    1.16095
146960.0000    0.80789
147000.0000    0.71778
147040.0000    0.50265
147080.0000    1.43654
147120.0000    1.34722
147160.0000    1.47983
147200.0000    1.42009
147240.0000    1.31398
147280.0000    1.72866
147320.0000    1.76766
147360.0000    1.88982
147400.0000    0.94387
147440.0000    1.84341
147480.0000    1.65131
147520.0000    2.04605
147560.0000    1.61922
147600.0000    1.61850
147640.0000    1.57396
147680.0000    1.81998
147720.0000    2.55101
147760.0000    1.56889
147800.0000    2.01616
147840.0000    1.15095
147880.0000    0.88494
147920.0000    0.95958
147960.0000    1.70720
148000.0000    1.45069
148040.0000    1.23730
148080.0000    1.20654
148120.0000    2.19571
148160.0000    1.32518
148200.0000    0.80303
148240.0000    1.47743
148280.0000    2.08703
148320.0000    1.31659
148360.0000    1.29139
148400.0000    1.28575
148440.0000    1.60359
148480.0000    1.54119
148520.0000    1.05618
148560.0000    2.02692
148600.0000    2.03950
148640.0000    1.69678
148680.0000    2.01099
148720.0000    0.95999
148760.0000    1.07353
148800.0000    1.13265
148840.0000    1.57210
148880.0000    0.74469
148920.0000    1.21785
148960.0000    0.83345
149000.0000    0.82400
149040.0000    0.81971
149080.0000    1.23237
149120.0000    0.81561
149160.0000    0.59992
149200.0000    1.04965
149240.0000    0.74007
149280.0000    1.16771
149320.0000    0.65358
149360.0000   -0.03828
149400.0000    0.61259
149440.0000    0.03707
149480.0000   -0.18937
149520.0000    0.63831
149560.0000    0.52893
149600.0000   -0.00943
149640.0000    0.37678
149680.0000    0.28443
149720.0000   -0.10283
149760.0000   -0.23057
149800.0000    0.12219
149840.0000    0.72687
149880.0000    0.80168
149920.0000    0.24044
149960.0000   -0.31876
150000.0000    0.13310
150040.0000    0.29078
150080.0000    0.31758
150120.0000    0.23041
150160.0000    1.20649
150200.0000    0.63789
150240.0000    0.32118
150280.0000    0.78292
150320.0000    0.91110
150360.0000    1.30582
150400.0000    1.82742
150440.0000    1.12166
150480.0000    0.76936
150520.0000    0.93358
150560.0000   -0.04444
150600.0000    0.51326
150640.0000    0.40414
150680.0000    0.94562
150720.0000    0.55700
150760.0000    1.31150
150800.0000    1.07192
150840.0000    1.16497
150880.0000    1.07804
150920.0000   -0.44882
150960.0000    0.37339
151000.0000    0.11021
151040.0000   -0.01557
151080.0000    0.19174
151120.0000    0.83519
151160.0000   -0.44443
151200.0000   -0.17955
151240.0000   -0.70372
151280.0000    0.07281
151320.0000    0.25080
151360.0000    0.62353
151400.0000   -0.10619
151440.0000    0.65536
151480.0000   -0.30846
151520.0000    0.10860
151560.0000    0.48971
151600.0000    0.65243
151640.0000    0.20764
151680.0000    0.00306
151720.0000    0.39696
151760.0000   -0.25404
151800.0000    0.02042
151840.0000    0.66841
151880.0000    0.59642
151920.0000    0.27880
151960.0000   -0.33576
152000.0000   -0.01431
152040.0000    0.81933
152080.0000    0.17499
152120.0000    0.59609
152160.0000    0.29370
152200.0000    0.61482
152240.0000   -0.12830
152280.0000    0.06313
152320.0000    0.05505
152360.0000    0.36124
152400.0000    0.69169
152440.0000    0.05292
152480.0000    1.02334
152520.0000    0.32559
152560.0000    0.39825
152600.0000    0.69822
152640.0000   -0.12726
152680.0000    0.42002
152720.0000    0.98766
152760.0000    1.21241
152800.0000    0.54111
152840.0000    0.50453
152880.0000    0.31697
152920.0000    0.02344
152960.0000   -0.26739
153000.0000   -0.60257
153040.0000    0.38789
153080.0000   -0.22622
153120.0000    0.27439
153160.0000    0.92587
153200.0000    0.40898
153240.0000    0.21381
153280.0000    0.23607
153320.0000   -0.15225
153360.0000    0.76139
153400.0000    0.75527
153440.0000    0.41117
153480.0000    0.67160
153520.0000    0.53829
153560.0000    1.18766
153600.0000    0.96517
153640.0000    1.09497
153680.0000    0.74121
153720.0000    0.99862
153760.0000    0.47313
153800.0000    0.22270
153840.0000    0.62068
153880.0000    0.47709
153920.0000    0.76477
153960.0000    0.47958
154000.0000    0.71343
154040.0000    1.01879
154080.0000    1.27679
154120.0000    0.74385
154160.0000    0.89161
154200.0000    0.29085
154240.0000    0.24643
154280.0000    0.33993
154320.0000    0.34729
154360.0000   -0.20649
154400.0000    0.25151
154440.0000    0.88035
154480.0000    0.75896
154520.0000    0.82767
154560.0000    1.12399
154600.0000    1.12564
154640.0000    0.84688
154680.0000    0.88110
154720.0000    0.71313
154760.0000    0.70132
154800.0000    0.17959
154840.0000    0.29107
154880.0000    0.38921
154920.0000    1.06122
154960.0000    0.82101
155000.0000    1.03555
155040.0000    0.54000
155080.0000    0.96420
155120.0000    0.86667
155160.0000    0.17690
155200.0000    0.90311
155240.0000    0.92165
155280.0000    0.75171
155320.0000    0.48036
155360.0000    0.89053
155400.0000    0.95556
155440.0000    0.82704
155480.0000    1.72257
155520.0000    0.91546
155560.0000    0.59337
155600.0000    0.74103
155640.0000    0.30829
155680.0000    0.37967
155720.0000    0.33608
155760.0000   -0.36726
155800.0000   -0.42427
155840.0000    0.70250
155880.0000    0.33887
155920.0000    0.44793
155960.0000   -0.54322
156000.0000   -0.03262
156040.0000    0.23793
156080.0000    1.00755
156120.0000    0.71815
156160.0000    0.82546
156200.0000    0.33888
156240.0000    0.28653
156280.0000    0.14840
156320.0000    0.11511
156360.0000    0.33859
156400.0000   -0.57932
156440.0000   -0.99558
156480.0000   -0.34658
156520.0000   -0.95563
156560.0000    0.14873
156600.0000    0.15328
156640.0000   -0.31319
156680.0000    0.71476
156720.0000    0.01378
156760.0000    0.52629
156800.0000    0.55337
156840.0000    0.16992
156880.0000    0.68408
156920.0000    0.71836
156960.0000    0.43468
157000.0000    0.40557
157040.0000    0.45999
157080.0000    0.32007
157120.0000    0.01282
157160.0000    0.07999
157200.0000    0.02089
157240.0000    0.21100
157280.0000    0.28052
157320.0000    0.26173
157360.0000    0.00279
157400.0000    0.81014
157440.0000    0.71643
157480.0000    0.31559
157520.0000    1.05233
157560.0000    0.68929
157600.0000    1.18526
157640.0000    1.29223
157680.0000    1.22816
157720.0000    0.54526
157760.0000    1.18966
157800.0000    0.23175
157840.0000    0.92166
157880.0000    0.49340
157920.0000    1.03480
157960.0000    0.38562
158000.0000    0.23447
158040.0000    0.95123
158080.0000    0.65442
158120.0000    0.60932
158160.0000    0.21868
158200.0000    0.52107
158240.0000    0.64128
158280.0000    0.88880
158320.0000    0.78801
158360.0000   -0.21546
158400.0000   -0.00202
158440.0000   -0.07610
158480.0000    0.44027
158520.0000   -0.07724
158560.0000    0.10645
158600.0000    0.11464
158640.0000    0.91289
158680.0000    0.36608
158720.0000   -0.28950
158760.0000    0.08923
158800.0000    0.36054
158840.0000    0.25808
158880.0000    1.02582
158920.0000   -0.00876
158960.0000    0.33633
159000.0000    0.70704
159040.0000    1.13260
159080.0000    0.66555
159120.0000    0.34012
159160.0000    0.28792
159200.0000    0.49019
159240.0000    0.77933
159280.0000    0.89397
159320.0000    1.00499
159360.0000    0.89032
159400.0000    1.39188
159440.0000    0.80751
159480.0000    1.04664
159520.0000    1.02486
159560.0000    1.07113
159600.0000    0.47164
159640.0000    0.65436
159680.0000    0.38462
159720.0000    0.48187
159760.0000    1.10633
159800.0000    0.79418
159840.0000    1.06691
159880.0000    0.59824
159920.0000    0.59472
159960.0000    0.36001
160000.0000   -0.28252
160040.0000    0.44200
160080.0000    0.14958
160120.0000    0.52378
160160.0000    0.63095
160200.0000    0.38215
160240.0000   -0.52643
160280.0000    0.29169
160320.0000   -0.49602
160360.0000   -0.29593
160400.0000    0.27690
160440.0000    0.55601
160480.0000    0.10871
160520.0000   -0.05046
160560.0000   -0.72358
160600.0000   -0.41313
160640.0000   -0.37107
160680.0000    0.19168
160720.0000    0.11031
160760.0000   -0.40071
160800.0000   -0.46497
160840.0000    0.85157
160880.0000    1.03958
160920.0000    0.36542
160960.0000    0.02717
161000.0000   -0.08290
161040.0000   -0.12417
161080.0000   -0.26785
161120.0000   -0.09964
161160.0000    0.58746
161200.0000    0.13548
161240.0000    1.22924
161280.0000    0.41555
161320.0000    0.47761
161360.0000    0.51464
161400.0000    0.69949
161440.0000    0.39084
161480.0000    0.63747
161520.0000    1.01618
161560.0000    0.85864
161600.0000    0.92221
161640.0000   -0.02348
161680.0000    1.17187
161720.0000    1.03586
161760.0000    0.12479
161800.0000    0.26915
161840.0000    0.46376
161880.0000    0.54766
161920.0000    0.22883
161960.0000    0.72016
162000.0000    1.48295
162040.0000    1.39039
162080.0000    1.17105
162120.0000    1.21467
162160.0000    1.32618
162200.0000    1.28854
162240.0000    1.39649
162280.0000    0.91606
162320.0000    1.40536
162360.0000    0.52604
162400.0000    0.68869
162440.0000    1.34921
162480.0000    1.93224
162520.0000    1.67227
162560.0000    1.51053
162600.0000    1.48686
162640.0000    1.28434
162680.0000    1.03733
162720.0000    1.83239
162760.0000    0.82773
162800.0000    0.40475
162840.0000    0.00003
162880.0000    0.59714
162920.0000    1.01797
162960.0000    0.77964
163000.0000    1.29535
163040.0000    0.62983
163080.0000    0.25509
163120.0000    0.33303
163160.0000    1.03396
163200.0000    1.06442
163240.0000    1.78204
163280.0000    1.97784
163320.0000    1.16709
163360.0000    1.67318
163400.0000    1.55546
163440.0000    1.45171
163480.0000    1.88704
163520.0000    1.88269
163560.0000    1.36040
163600.0000    1.72989
163640.0000    1.50045
163680.0000    1.62171
163720.0000    1.84133
163760.0000    2.37238
163800.0000    0.99011
163840.0000    1.47105
163880.0000    1.24490
163920.0000    1.61200
163960.0000    1.12138
164000.0000    0.72847
164040.0000    1.33617
164080.0000    0.55361
164120.0000    1.62836
164160.0000    2.18682
164200.0000    1.49038
164240.0000    2.22178
164280.0000    1.54212
164320.0000    1.82684
164360.0000    1.59022
164400.0000    1.35985
164440.0000    1.03570
164480.0000    1.27179
164520.0000    1.12853
164560.0000    1.38188
164600.0000    1.36637
164640.0000    1.16807
164680.0000    1.78722
164720.0000    0.39070
164760.0000    2.04262
164800.0000    2.08104
164840.0000    1.38437
164880.0000    1.45051
164920.0000    1.78021
164960.0000    1.60800
165000.0000    2.03428
165040.0000    0.75908
165080.0000    0.83131
165120.0000    0.30512
165160.0000    0.24729
165200.0000    1.69069
165240.0000    1.47630
165280.0000    1.11690
165320.0000    1.78318
165360.0000    1.17042
165400.0000    1.23157
165440.0000    1.89139
165480.0000    1.76156
165520.0000    1.28202
165560.0000    0.84838
165600.0000    0.40021
165640.0000    1.10453
165680.0000    1.17974
165720.0000    0.74767
165760.0000    1.18018
165800.0000    0.18258
165840.0000    0.65121
165880.0000    0.64842
165920.0000    1.11930
165960.0000    1.30135
166000.0000    1.40531
166040.0000    1.07987
166080.0000    1.87580
166120.0000    1.41398
166160.0000    1.28019
166200.0000    1.13045
166240.0000    1.14923
166280.0000    1.05596
166320.0000    1.81544
166360.0000    1.48872
166400.0000    1.73756
166440.0000    1.09450
166480.0000    1.21884
166520.0000    1.79833
166560.0000    1.19077
166600.0000    1.43935
166640.0000    1.42021
166680.0000    0.65912
166720.0000    1.39560
166760.0000    1.78949
166800.0000    1.55152
166840.0000    1.39932
166880.0000    1.47380
166920.0000    1.61694
166960.0000    0.76697
167000.0000    1.26125
167040.0000    1.38019
167080.0000    1.20943
167120.0000    1.36682
167160.0000    0.96220
167200.0000    1.51332
167240.0000    1.14549
167280.0000    1.65754
167320.0000    1.27961
167360.0000    1.00284
167400.0000    1.28399
167440.0000    1.83433
167480.0000    1.10584
167520.0000    1.55939
167560.0000    1.57320
167600.0000    0.68012
167640.0000    2.00821
167680.0000    2.03648
167720.0000    2.33814
167760.0000    2.28279
167800.0000    1.88574
167840.0000    1.96646
167880.0000    2.02330
167920.0000    0.92365
167960.0000    0.82162
168000.0000    0.97068
168040.0000    0.39852
168080.0000    0.91394
168120.0000    0.59575
168160.0000    0.67018
168200.0000    1.07415
168240.0000    0.85067
168280.0000    1.63615
168320.0000    1.55056
168360.0000    1.23965
168400.0000    1.59406
168440.0000    1.35854
168480.0000    1.21395
168520.0000    0.90946
168560.0000    1.50568
168600.0000    0.70610
168640.0000    1.45282
168680.0000    1.01033
168720.0000    1.71698
168760.0000    1.08803
168800.0000    0.67224
168840.0000    0.89053
168880.0000    1.41205
168920.0000    1.92055
168960.0000    0.93589
169000.0000    0.75391
169040.0000    1.89576
169080.0000    0.88062
169120.0000    0.70717
169160.0000    1.03318
169200.0000    0.99994
169240.0000    0.93082
169280.0000    1.29378
169320.0000    1.40389
169360.0000    1.09034
169400.0000    1.01676
169440.0000    1.48746
169480.0000    1.25152
169520.0000    0.49169
169560.0000    1.52685
169600.0000    1.00207
169640.0000    1.08321
169680.0000    1.20708
169720.0000    1.27954
169760.0000    1.12263
169800.0000    1.15391
169840.0000    1.62798
169880.0000    1.07092
169920.0000    0.45073
169960.0000    0.78110
170000.0000    1.09494
170040.0000    1.28697
170080.0000    1.93744
170120.0000    1.02145
170160.0000    1.01137
170200.0000    0.23939
170240.0000    0.42506
170280.0000    1.39496
170320.0000    0.74424
170360.0000    0.82989
170400.0000    1.16444
170440.0000    0.70949
170480.0000    1.02075
170520.0000    0.65731
170560.0000    0.33866
170600.0000    0.59281
170640.0000    0.15809
170680.0000    0.39325
170720.0000    0.96743
170760.0000    1.39635
170800.0000    1.09465
170840.0000    0.50560
170880.0000    0.67606
170920.0000    1.08349
170960.0000    0.91367
171000.0000    1.18938
171040.0000    1.28136
171080.0000    0.98722
171120.0000    0.92855
171160.0000    0.78798
171200.0000    0.89182
171240.0000    0.33161
171280.0000    0.91114
171320.0000    1.09687
171360.0000    1.04505
171400.0000    1.15617
171440.0000    1.09943
171480.0000    0.48064
171520.0000    0.68413
171560.0000    0.52833
171600.0000    0.69476
171640.0000    0.11776
171680.0000    0.27763
171720.0000    0.77492
171760.0000    0.49496
171800.0000    0.50521
171840.0000    0.77303
171880.0000    0.71439
171920.0000    0.51089
171960.0000    0.81008
172000.0000    0.85518
172040.0000    0.70795
172080.0000    0.72926
172120.0000    0.98411
172160.0000    0.98339
172200.0000    0.56303
172240.0000   -0.13128
172280.0000   -0.02572
172320.0000    0.54322
172360.0000    0.68720
172400.0000    0.33902
172440.0000    0.36909
172480.0000    0.21112
172520.0000    0.39526
172560.0000    0.32443
172600.0000    0.20792
172640.0000    0.81430
172680.0000    0.78530
172720.0000    0.12200
172760.0000    1.05757
172800.0000    0.15735
172840.0000   -0.23472
172880.0000    0.20939
172920.0000   -0.01108
172960.0000    1.19008
173000.0000    0.90814
173040.0000    0.84155
173080.0000    0.45468
173120.0000    0.67695
173160.0000    0.09713
173200.0000    0.76504
173240.0000    0.63337
173280.0000    0.95537
173320.0000   -0.17049
173360.0000    0.22018
173400.0000    0.14044
173440.0000    0.30543
173480.0000    0.39480
173520.0000    0.16660
173560.0000   -0.26592
173600.0000    1.04223
173640.0000    0.65570
173680.0000    0.65845
173720.0000    0.36996
173760.0000    0.12833
173800.0000    0.61105
173840.0000    1.58740
173880.0000    0.63918
173920.0000    0.78156
173960.0000    0.46012
174000.0000    0.69133
174040.0000    0.32090
174080.0000    0.84592
174120.0000    1.19806
174160.0000    1.27522
174200.0000    0.87899
174240.0000    0.57097
174280.0000    0.11735
174320.0000    0.27124
174360.0000    0.35195
174400.0000    0.42061
174440.0000    0.31322
174480.0000    0.72932
174520.0000    0.74528
174560.0000    0.89010
174600.0000    0.51491
174640.0000    0.62694
174680.0000    0.23392
174720.0000    0.36112
174760.0000    0.55851
174800.0000    0.27329
174840.0000    1.05322
174880.0000    0.34047
174920.0000    0.20141
174960.0000    0.30292
175000.0000    0.90367
175040.0000    0.45092
175080.0000    0.54555
175120.0000    0.49685
175160.0000    1.18624
175200.0000    0.93806
175240.0000    0.62064
175280.0000    1.21422
175320.0000    1.09097
175360.0000    1.52123
175400.0000    2.38738
175440.0000    2.28297
175480.0000    0.90626
175520.0000    0.76440
175560.0000    0.30477
175600.0000    1.29196
175640.0000    0.97411
175680.0000    0.36153
175720.0000    1.29638
175760.0000    0.90454
175800.0000    0.71975
175840.0000    0.93621
175880.0000   -0.02030
175920.0000    0.32857
175960.0000    0.54924
176000.0000    0.90699
176040.0000    0.92284
176080.0000    0.59230
176120.0000    1.43823
176160.0000    1.25234
176200.0000    1.27396
176240.0000    1.20927
176280.0000    1.03578
176320.0000    0.95048
176360.0000    1.17153
176400.0000    1.75359
176440.0000    1.46556
176480.0000    0.61227
176520.0000    1.16115
176560.0000    0.84523
176600.0000    1.05663
176640.0000    1.34226
176680.0000    0.56461
176720.0000    1.15920
176760.0000    0.43768
176800.0000    0.64551
176840.0000    1.32339
176880.0000    1.36306
176920.0000    1.50833
176960.0000    1.86232
177000.0000    1.08077
177040.0000    2.20467
177080.0000    1.45574
177120.0000    1.60167
177160.0000    1.59075
177200.0000    1.25229
177240.0000    1.16866
177280.0000    1.12806
177320.0000    1.92271
177360.0000    0.80737
177400.0000    1.45595
177440.0000    1.18156
177480.0000    1.72570
177520.0000    1.42375
177560.0000    1.53263
177600.0000    1.17265
177640.0000    1.24435
177680.0000    1.44121
177720.0000    1.15375
177760.0000    1.77800
177800.0000    1.38058
177840.0000    0.82460
177880.0000    1.16361
177920.0000    1.33278
177960.0000    1.41955
178000.0000    1.40101
178040.0000    1.22412
178080.0000    1.48913
178120.0000    0.93177
178160.0000    0.59979
178200.0000    1.59252
178240.0000    1.26181
178280.0000    0.81085
178320.0000    0.35003
178360.0000    0.82961
178400.0000    0.76946
178440.0000    0.60577
178480.0000    1.22714
178520.0000    0.72755
178560.0000    1.06658
178600.0000    0.61868
178640.0000    1.33866
178680.0000    1.07427
178720.0000    0.51264
178760.0000    0.44441
178800.0000    0.78485
178840.0000   -0.12478
178880.0000   -0.28986
178920.0000    1.00391
178960.0000    0.16831
179000.0000   -0.36778
179040.0000    0.96058
179080.0000    0.94756
179120.0000    0.59828
179160.0000    0.49186
179200.0000   -0.29795
179240.0000    0.64093
179280.0000   -0.12255
179320.0000    0.11930
179360.0000    0.42699
179400.0000    0.96945
179440.0000    1.58517
179480.0000    1.36016
179520.0000    1.31580
179560.0000    1.48877
179600.0000    1.32510
179640.0000    0.81228
179680.0000    0.03116
179720.0000    0.13272
179760.0000    0.61219
179800.0000    0.22994
179840.0000   -0.08889
179880.0000    0.42065
179920.0000   -0.32155
179960.0000    0.02558
180000.0000    0.34440
180040.0000    0.05409
180080.0000    0.86148
180120.0000    0.52212
180160.0000   -0.15373
180200.0000    0.52584
180240.0000    0.68414
180280.0000    0.68698
180320.0000   -0.05235
180360.0000    0.66499
180400.0000    0.91510
180440.0000    1.21954
180480.0000    1.01088
180520.0000    0.72773
180560.0000    1.43837
180600.0000    1.52797
180640.0000    0.81230
180680.0000    0.91282
180720.0000    0.91065
180760.0000    0.80005
180800.0000    0.61639
180840.0000    1.26944
180880.0000    1.30956
180920.0000    0.94023
180960.0000    0.75332
181000.0000    0.64459
181040.0000    1.12031
181080.0000    0.27587
181120.0000    0.38392
181160.0000    0.98196
181200.0000    0.40141
181240.0000    0.02090
181280.0000    0.59275
181320.0000    0.52655
181360.0000    0.56982
181400.0000    0.99870
181440.0000    0.96048
181480.0000    0.70901
181520.0000    1.35315
181560.0000    1.29803
181600.0000    0.22332
181640.0000    0.75548
181680.0000    1.03223
181720.0000    0.75354
181760.0000    1.06757
181800.0000    0.46996
181840.0000    1.32688
181880.0000    2.58857
181920.0000    2.72593
181960.0000    2.56504
182000.0000    2.14178
182040.0000    1.12118
182080.0000    0.92234
182120.0000    0.77633
182160.0000    0.63663
182200.0000    0.63251
182240.0000    0.47342
182280.0000    0.72413
182320.0000    0.39009
182360.0000    0.46027
182400.0000   -0.00215
182440.0000    0.21568
182480.0000    1.09700
182520.0000    0.31814
182560.0000   -0.29383
182600.0000    0.63786
182640.0000    0.17270
182680.0000   -0.37385
182720.0000   -0.41542
182760.0000    0.10184
182800.0000    0.37515
182840.0000    0.72375
182880.0000    0.23601
182920.0000    1.10913
182960.0000    1.18794
183000.0000    1.30273
183040.0000    1.11307
183080.0000    0.56059
183120.0000    0.83489
183160.0000    0.91226
183200.0000    0.51105
183240.0000    1.02243
183280.0000    0.80042
183320.0000    1.36698
183360.0000    0.57721
183400.0000    0.99097
183440.0000    1.14776
183480.0000    1.12589
183520.0000    0.81600
183560.0000    0.91588
183600.0000    0.97252
183640.0000    1.18774
183680.0000    1.02327
183720.0000    0.63279
183760.0000    0.97932
183800.0000    0.88997
183840.0000    0.42162
183880.0000    0.19050
183920.0000    0.60037
183960.0000   -0.15617
184000.0000    0.05697
184040.0000   -0.44120
184080.0000    0.26101
184120.0000   -0.37076
184160.0000   -1.01239
184200.0000   -0.22800
184240.0000   -0.32525
184280.0000   -0.55178
184320.0000   -0.62750
184360.0000   -0.43827
184400.0000   -0.22160
184440.0000   -0.64082
184480.0000   -0.35003
184520.0000    0.04826
184560.0000    0.26351
184600.0000    0.37925
184640.0000    0.50611
184680.0000    0.40606
184720.0000    0.63164
184760.0000    0.31494
184800.0000    0.24473
184840.0000    1.00045
184880.0000    0.66955
184920.0000    0.54302
184960.0000    0.72179
185000.0000    0.86416
185040.0000   -0.05481
185080.0000    0.74069
185120.0000    0.14477
185160.0000    0.26440
185200.0000    0.51981
185240.0000    0.28757
185280.0000    0.61615
185320.0000    0.36383
185360.0000    0.16168
185400.0000    0.29626
185440.0000    0.92552
185480.0000    0.81242
185520.0000    0.80185
185560.0000   -0.25152
185600.0000    0.26817
185640.0000    0.24098
185680.0000    0.49942
185720.0000    0.53003
185760.0000    0.78460
185800.0000    0.44964
185840.0000    0.59564
185880.0000    0.55872
185920.0000    0.68022
185960.0000    0.70665
186000.0000    0.61440
186040.0000    0.96497
186080.0000    0.56571
186120.0000   -0.22788
186160.0000    0.65782
186200.0000    0.56131
186240.0000   -0.30951
186280.0000    0.37987
186320.0000    1.14535
186360.0000    0.90881
186400.0000    0.84534
186440.0000    1.44668
186480.0000    1.24202
186520.0000    0.56753
186560.0000    1.47968
186600.0000    0.38681
186640.0000    0.87453
186680.0000    0.79696
186720.0000    1.78384
186760.0000    1.32617
186800.0000    1.74389
186840.0000    1.00313
186880.0000    0.91825
186920.0000    0.93046
186960.0000    1.37671
187000.0000    1.76971
187040.0000    1.34356
187080.0000    1.68986
187120.0000    2.09835
187160.0000    1.71971
187200.0000    1.42311
187240.0000    1.78709
187280.0000    1.18986
187320.0000    0.82217
187360.0000    0.39858
187400.0000    0.72115
187440.0000    0.73690
187480.0000    0.96925
187520.0000    0.68198
187560.0000    1.04395
187600.0000    1.08948
187640.0000    0.75340
187680.0000    1.00690
187720.0000    0.71324
187760.0000    0.38481
187800.0000    0.62089
187840.0000    0.76775
187880.0000    1.12429
187920.0000    1.37998
187960.0000    0.82966
188000.0000    1.34578
188040.0000    1.20572
188080.0000    1.09606
188120.0000    1.12232
188160.0000    1.01669
188200.0000    1.18199
188240.0000    1.26089
188280.0000    1.37781
188320.0000    1.67333
188360.0000    0.80308
188400.0000    0.76900
188440.0000    0.41448
188480.0000    0.61491
188520.0000    1.22099
188560.0000    1.07085
188600.0000    0.96152
188640.0000    0.90840
188680.0000    1.22788
188720.0000    1.23667
188760.0000    1.97820
188800.0000    1.57243
188840.0000    1.85011
188880.0000    1.81781
188920.0000    1.18832
188960.0000    1.03021
189000.0000    1.34165
189040.0000    1.76573
189080.0000    1.38358
189120.0000    2.09555
189160.0000    1.24545
189200.0000    1.47624
189240.0000    1.49463
189280.0000    1.68130
189320.0000    2.05993
189360.0000    2.71672
189400.0000    2.31639
189440.0000    1.78660
189480.0000    1.66333
189520.0000    1.49450
189560.0000    1.73538
189600.0000    1.38986
189640.0000    1.35779
189680.0000    1.83201
189720.0000    2.09231
189760.0000    1.97416
189800.0000    1.85043
189840.0000    1.27058
189880.0000    1.32639
189920.0000    1.95384
189960.0000    1.58368
190000.0000    2.05652
190040.0000    1.90247
190080.0000    1.49658
190120.0000    1.65335
190160.0000    1.99159
190200.0000    2.43911
190240.0000    1.54338
190280.0000    1.80200
190320.0000    0.64009
190360.0000    1.37036
190400.0000    1.61527
190440.0000    0.95807
190480.0000    1.62299
190520.0000    1.45096
190560.0000    1.72497
190600.0000    1.94120
190640.0000    1.64633
190680.0000    0.73033
190720.0000    1.47019
190760.0000    1.26026
190800.0000    0.87792
190840.0000    1.22660
190880.0000    1.63450
190920.0000    1.50509
190960.0000    2.12905
191000.0000    0.64517
191040.0000    0.29874
191080.0000    0.22221
191120.0000    1.13337
191160.0000    0.94121
191200.0000    1.30470
191240.0000    1.39203
191280.0000    0.99480
191320.0000    1.08500
191360.0000    0.78304
191400.0000    0.53181
191440.0000    0.98926
191480.0000    0.52261
191520.0000    1.16178
191560.0000    1.23661
191600.0000    0.88810
191640.0000    1.04256
191680.0000    0.84226
191720.0000    0.47836
191760.0000    0.97060
191800.0000    1.33586
191840.0000    0.77911
191880.0000    0.26754
191920.0000    0.97276
191960.0000    1.19159
192000.0000    1.33779
192040.0000    1.17707
192080.0000    0.66635
192120.0000    1.74588
192160.0000    0.94453
192200.0000    1.89410
192240.0000    0.88446
192280.0000    0.70292
192320.0000    0.71226
192360.0000    0.89185
192400.0000    1.03593
192440.0000    2.14357
192480.0000    1.61842
192520.0000    1.67544
192560.0000    1.43194
192600.0000    1.76634
192640.0000    2.02006
192680.0000    2.29170
192720.0000    1.91606
192760.0000    1.40276
192800.0000    2.01420
192840.0000    1.52946
192880.0000    1.19118
192920.0000    0.96058
192960.0000    1.27870
193000.0000    1.23187
193040.0000    0.85968
193080.0000    0.49132
193120.0000    1.31230
193160.0000    1.57868
193200.0000    1.40050
193240.0000    1.13854
193280.0000    0.45482
193320.0000    1.10832
193360.0000    0.95718
193400.0000    1.11427
193440.0000    1.61616
193480.0000    0.90178
193520.0000    1.54469
193560.0000    0.89494
193600.0000    1.70111
193640.0000    1.52079
193680.0000    1.23098
193720.0000    1.22216
193760.0000    0.93338
193800.0000    1.37582
193840.0000    1.11055
193880.0000    1.70669
193920.0000    1.23899
193960.0000    1.36255
194000.0000    0.93404
194040.0000    1.44997
194080.0000    0.39568
194120.0000    0.58052
194160.0000    0.69503
194200.0000    0.68019
194240.0000    0.52352
194280.0000    0.38544
194320.0000    0.51727
194360.0000    0.24651
194400.0000    0.44235
194440.0000    1.04598
194480.0000    0.88200
194520.0000    0.46670
194560.0000    0.87074
194600.0000    1.18647
194640.0000    1.39444
194680.0000    0.91611
194720.0000    0.34992
194760.0000    0.66426
194800.0000    0.95714
194840.0000    0.17039
194880.0000    0.53743
194920.0000    0.71024
194960.0000    1.35856
195000.0000    0.52224
195040.0000    0.85370
195080.0000    0.85729
195120.0000    0.14732
195160.0000    1.10968
195200.0000    1.12762
195240.0000    1.04901
195280.0000    0.87869
195320.0000    0.48439
195360.0000   -0.11551
195400.0000    0.36568
195440.0000    0.48880
195480.0000    0.35535
195520.0000    1.14620
195560.0000    0.32097
195600.0000    0.71672
195640.0000    0.48233
195680.0000    0.62056
195720.0000    0.78720
195760.0000    0.40724
195800.0000    1.37263
195840.0000    0.60021
195880.0000    0.95815
195920.0000    0.87874
195960.0000    0.34104
196000.0000    1.12323
196040.0000    1.06047
196080.0000   -0.00128
196120.0000    0.48893
196160.0000    0.25915
196200.0000    0.44851
196240.0000   -0.13230
196280.0000    0.29979
196320.0000    0.18027
196360.0000    0.41891
196400.0000    0.33364
196440.0000    0.17939
196480.0000   -0.03488
196520.0000    0.38349
196560.0000    0.74086
196600.0000    1.62843
196640.0000    0.45003
196680.0000    1.08053
196720.0000    1.09137
196760.0000    0.68971
196800.0000    0.49723
196840.0000    0.86277
196880.0000    0.63009
196920.0000    0.74201
196960.0000    0.59167
197000.0000    0.37429
197040.0000    1.17931
197080.0000    0.91988
197120.0000    0.66008
197160.0000    0.58163
197200.0000    0.65087
197240.0000    0.86125
197280.0000    0.75859
197320.0000    1.03838
197360.0000    1.75188
197400.0000    1.02701
197440.0000   -0.11816
197480.0000    0.19915
197520.0000    1.07194
197560.0000    1.12701
197600.0000    0.38603
197640.0000    0.58959
197680.0000    0.92899
197720.0000    1.03947
197760.0000    0.44732
197800.0000    0.79796
197840.0000    1.06207
197880.0000    1.00023
197920.0000    0.63411
197960.0000    1.41951
198000.0000    0.76090
198040.0000    1.10750
198080.0000    0.58084
198120.0000    1.28740
198160.0000    0.86987
198200.0000    0.50561
198240.0000    1.01557
198280.0000    1.41787
198320.0000    0.47553
198360.0000    1.22978
198400.0000    0.89495
198440.0000    0.48296
198480.0000    0.69121
198520.0000    0.95797
198560.0000    1.51071
198600.0000    0.79082
198640.0000    0.97415
198680.0000    1.11912
198720.0000    0.72147
198760.0000    1.27977
198800.0000    0.83444
198840.0000    1.00340
198880.0000    0.45457
198920.0000    0.93286
198960.0000    0.87040
199000.0000    0.26903
199040.0000    0.25542
199080.0000    0.78086
199120.0000    0.78485
199160.0000    1.15618
199200.0000    0.89063
199240.0000    0.93029
199280.0000    1.05829
199320.0000    0.90617
199360.0000    1.34207
199400.0000    0.47425
199440.0000    1.17847
199480.0000    0.47914
199520.0000    0.87450
199560.0000    1.13192
199600.0000    1.65777
199640.0000    0.81142
199680.0000    0.44441
199720.0000    1.23055
199760.0000    1.90933
199800.0000    1.40683
199840.0000    1.62929
199880.0000    1.11977
199920.0000    1.49482
199960.0000    1.59353
200000.0000    1.44213
200040.0000    1.31764
200080.0000    0.59887
200120.0000    1.59434
200160.0000    1.76934
200200.0000    1.10712
200240.0000    0.91271
200280.0000    1.15792
200320.0000    1.42830
200360.0000    1.73889
200400.0000    1.83598
200440.0000    1.58961
200480.0000    1.08913
200520.0000    1.80003
200560.0000    1.81595
200600.0000    1.19411
200640.0000    1.53208
200680.0000    1.50252
200720.0000    1.49089
200760.0000    1.40782
200800.0000    1.73292
200840.0000    1.88916
200880.0000    0.56378
200920.0000    1.21915
200960.0000    1.19575
201000.0000    1.86184
201040.0000    0.50145
201080.0000    1.13672
201120.0000    1.47854
201160.0000    1.32749
201200.0000    2.28747
201240.0000    2.05082
201280.0000    2.06551
201320.0000    1.97888
201360.0000    1.80138
201400.0000    1.52870
201440.0000    0.99616
201480.0000    1.29735
201520.0000    1.84576
201560.0000    2.00919
201600.0000    1.10281
201640.0000    1.31371
201680.0000    1.48850
201720.0000    1.63992
201760.0000    2.37866
201800.0000    1.94743
201840.0000    1.71398
201880.0000    1.06341
201920.0000    1.43135
201960.0000    0.87413
202000.0000    0.81531
202040.0000    2.52875
202080.0000    2.06970
202120.0000    2.01420
202160.0000    1.20628
202200.0000    1.33296
202240.0000    1.08853
202280 5
202320 5
202360 5
202400 5
202440 5
202480 5
202520 5
202560 5
202600 5
202640 5
202680 5
202720 5
202760 5
202800 5
202840 5
202880 5
202920 5
202960 5
203000 5
203040 5
203080 5
203120 5
203160 5
203200 5
203240 5
203280 5
203320 5
203360 5
203400 5
203440 5
203480 5
203520 5
203560 5
203600 5
203640 5
203680 5
203720 5
203760 5
203800 5
203840 5
203880 5
203920 5
203960 5
204000 5
204040 5
204080 5
204120 5
204160 5
204200 5
204240 5
204280 5
204320 5
204360 5
204400 5
204440 5
204480 5
204520 5
204560 5
204600 5
204640 5
204680 5
204720 5
204760 5
204800 5
204840 5
204880 5
204920 5
204960 5
205000 5
205040 5
205080 5
205120 5
205160 5
205200 5
205240 5
205280 5
205320 5
205360 5
205400 5
205440 5
205480 5
205520 5
205560 5
205600 5
205640 5
205680 5
205720 5
205760 5
205800 5
205840 5
205880 5
205920 5
205960 5
206000 5
206040 5
206080 5
206120 5
206160 5
206200 5
206240 5
206280 5
206320 5
206360 5
206400 5
206440 5
206480 5
206520 5
206560 5
206600 5
206640 5
206680 5
206720 5
206760 5
206800 5
206840 5
206880 5
206920 5
206960 5
207000 5
207040 5
207080 5
207120 5
207160 5
207200 5
207240 5
207280 5
207320 5
207360 5
207400 5
207440 5
207480 5
207520 5
207560 5
207600 5
207640 5
207680 5
207720 5
207760 5
207800 5
207840 5
207880 5
207920 5
207960 5
208000 5
208040 5
208080 5
208120 5
208160 5
208200 5
208240 5
208280 5
208320 5
208360 5
208400 5
208440 5
208480 5
208520 5
208560 5
208600 5
208640 5
208680 5
208720 5
208760 5
208800 5
208840 5
208880 5
208920 5
208960 5
209000 5
209040 5
209080 5
209120 5
209160 5
209200 5
209240 5
209280 5
209320 5
209360 5
209400 5
209440 5
209480 5
209520 5
209560 5
209600 5
209640 5
209680 5
209720 5
209760 5
209800 5
209840 5
209880 5
209920 5
209960 5
210000 5
210040 5
210080 5
210120 5
210160 5
210200 5
210240 5
210280 5
210320 5
210360 5
210400 5
210440 5
210480 5
210520 5
210560 5
210600 5
210640 5
210680 5
210720 5
210760 5
210800 5
210840 5
210880 5
210920 5
210960 5
211000 5
211040 5
211080 5
211120 5
211160 5
211200 5
211240 5
211280 5
211320 5
211360 5
211400 5
211440 5
211480 5
211520 5
211560 5
211600 5
211640 5
211680 5
211720 5
211760 5
211800 5
211840 5
211880 5
211920 5
211960 5
212000 5
212040 5
212080 5
212120 5
212160 5
212200 5
212240 5
212280 5
212320 5
212360 5
212400 5
212440 5
212480 5
212520 5
212560 5
212600 5
212640 5
212680 5
212720 5
212760 5
212800 5
212840 5
212880 5
212920 5
212960 5
213000 5
213040 5
213080 5
213120 5
213160 5
213200 5
213240 5
213280 5
213320 5
213360 5
213400 5
213440 5
213480 5
213520 5
213560 5
213600 5
213640 5
213680 5
213720 5
213760 5
213800 5
213840 5
213880 5
213920 5
213960 5
214000 5
214040 5
214080 5
214120 5
214160 5
214200 5
214240 5
214280 5
214320 5
214360 5
214400 5
214440 5
214480 5
214520 5
214560 5
214600 5
214640 5
214680 5
214720 5
214760 5
214800 5
214840 5
214880 5
214920 5
214960 5
215000 5
215040 5
215080 5
215120 5
215160 5
215200 5
215240 5
215280 5
215320 5
215360 5
215400 5
215440 5
215480 5
215520 5
215560 5
215600 5
215640 5
215680 5
215720 5
215760 5
215800 5
215840 5
215880 5
215920 5
215960 5
216000 5
216040 5
216080 5
216120 5
216160 5
216200 5
216240 5
216280 5
216320 5
216360 5
216400 5
216440 5
216480 5
216520 5
216560 5
216600 5
216640 5
216680 5
216720 5
216760 5
216800 5
216840 5
216880 5
216920 5
216960 5
217000 5
217040 5
217080 5
217120 5
217160 5
217200 5
217240 5
217280 5
217320 5
217360 5
217400 5
217440 5
217480 5
217520 5
217560 5
217600 5
217640 5
217680 5
217720 5
217760 5
217800 5
217840 5
217880 5
217920 5
217960 5
218000 5
218040 5
218080 5
218120 5
218160 5
218200 5
218240 5
218280 5
218320 5
218360 5
218400 5
218440 5
218480 5
218520 5
218560 5
218600 5
218640 5
218680 5
218720 5
218760 5
218800 5
218840 5
218880 5
218920 5
218960 5
219000 5
219040 5
219080 5
219120 5
219160 5
219200 5
219240 5
219280 5
219320 5
219360 5
219400 5
219440 5
219480 5
219520 5
219560 5
219600 5
219640 5
219680 5
219720 5
219760 5
219800 5
219840 5
219880 5
219920 5
219960 5
220000 5
220040 5
220080 5
220120 5
220160 5
220200 5
220240 5
220280 5
220320 5
220360 5
220400 5
220440 5
220480 5
220520 5
220560 5
220600 5
220640 5
220680 5
220720 5
220760 5
220800 5
220840 5
220880 5
220920 5
220960 5
221000 5
221040 5
221080 5
221120 5
221160 5
221200 5
221240 5
221280 5
221320 5
221360 5
221400 5
221440 5
221480 5
221520 5
221560 5
221600 5
221640 5
221680 5
221720 5
221760 5
221800 5
221840 5
221880 5
221920 5
221960 5
222000 5
222040 5
222080 5
222120 5
222160 5
222200 5
222240 5
222280 5
222320 5
222360 5
222400 5
222440 5
222480 5
222520 5
222560 5
222600 5
222640 5
222680 5
222720 5
222760 5
222800 5
222840 5
222880 5
222920 5
222960 5
223000 5
223040 5
223080 5
223120 5
223160 5
223200 5
223240 5
223280 5
223320 5
223360 5
223400 5
223440 5
223480 5
223520 5
223560 5
223600 5
223640 5
223680 5
223720 5
223760 5
223800 5
223840 5
223880 5
223920 5
223960 5
224000 5
224040 5
224080 5
224120 5
224160 5
224200 5
224240 5
224280 5
224320 5
224360 5
224400 5
224440 5
224480 5
224520 5
224560 5
224600 5
224640 5
224680 5
224720 5
224760 5
224800 5
224840 5
224880 5
224920 5
224960 5
225000 5
225040 5
225080 5
225120 5
225160 5
225200 5
225240 5
225280 5
225320 5
225360 5
225400 5
225440 5
225480 5
225520 5
225560 5
225600 5
225640 5
225680 5
225720 5
225760 5
225800 5
225840 5
225880 5
225920 5
225960 5
226000 5
226040 5
226080 5
226120 5
226160 5
226200 5
226240 5
226280 5
226320 5
226360 5
226400 5
226440 5
226480 5
226520 5
226560 5
226600 5
226640 5
226680 5
226720 5
226760 5
226800 5
226840 5
226880 5
226920 5
226960 5
227000 5
227040 5
227080 5
227120 5
227160 5
227200 5
227240 5
227280 5
227320 5
227360 5
227400 5
227440 5
227480 5
227520 5
227560 5
227600 5
227640 5
227680 5
227720 5
227760 5
227800 5
227840 5
227880 5
227920 5
227960 5
228000 5
228040 5
228080 5
228120 5
228160 5
228200 5
228240 5
228280 5
228320 5
228360 5
228400 5
228440 5
228480 5
228520 5
228560 5
228600 5
228640 5
228680 5
228720 5
228760 5
228800 5
228840 5
228880 5
228920 5
228960 5
229000 5
229040 5
229080 5
229120 5
229160 5
229200 5
229240 5
229280 5
229320 5
229360 5
229400 5
229440 5
229480 5
229520 5
229560 5
229600 5
229640 5
229680 5
229720 5
229760 5
229800 5
229840 5
229880 5
229920 5
229960 5
230000 5
230040 5
230080 5
230120 5
230160 5
230200 5
230240 5
230280 5
230320 5
230360 5
230400 5
230440 5
230480 5
230520 5
230560 5
230600 5
230640 5
230680 5
230720 5
230760 5
230800 5
230840 5
230880 5
230920 5
230960 5
231000 5
231040 5
231080 5
231120 5
231160 5
231200 5
231240 5
231280 5
231320 5
231360 5
231400 5
231440 5
231480 5
231520 5
231560 5
231600 5
231640 5
231680 5
231720 5
231760 5
231800 5
231840 5
231880 5
231920 5
231960 5
232000 5
232040 5
232080 5
232120 5
232160 5
232200 5
232240 5
232280 5
232320 5
232360 5
232400 5
232440 5
232480 5
232520 5
232560 5
232600 5
232640 5
232680 5
232720 5
232760 5
232800 5
232840 5
232880 5
232920 5
232960 5
233000 5
233040 5
233080 5
233120 5
233160 5
233200 5
233240 5
233280 5
233320 5
233360 5
233400 5
233440 5
233480 5
233520 5
233560 5
233600 5
233640 5
233680 5
233720 5
233760 5
233800 5
233840 5
233880 5
233920 5
233960 5
234000 5
234040 5
234080 5
234120 5
234160 5
234200 5
234240 5
234280 5
234320 5
234360 5
234400 5
234440 5
234480 5
234520 5
234560 5
234600 5
234640 5
234680 5
234720 5
234760 5
234800 5
234840 5
234880 5
234920 5
234960 5
235000 5
235040 5
235080 5
235120 5
235160 5
235200 5
235240 5
235280 5
235320 5
235360 5
235400 5
235440 5
235480 5
235520 5
235560 5
235600 5
235640 5
235680 5
235720 5
235760 5
235800 5
235840 5
235880 5
235920 5
235960 5
236000 5
236040 5
236080 5
236120 5
236160 5
236200 5
236240 5
236280 5
236320 5
236360 5
236400 5
236440 5
236480 5
236520 5
236560 5
236600 5
236640 5
236680 5
236720 5
236760 5
236800 5
236840 5
236880 5
236920 5
236960 5
237000 5
237040 5
237080 5
237120 5
237160 5
237200 5
237240 5
237280 5
237320 5
237360 5
237400 5
237440 5
237480 5
237520 5
237560 5
237600 5
237640 5
237680 5
237720 5
237760 5
237800 5
237840 5
237880 5
237920 5
237960 5
238000 5
238040 5
238080 5
238120 5
238160 5
238200 5
238240 5
238280 5
238320 5
238360 5
238400 5
238440 5
238480 5
238520 5
238560 5
238600 5
238640 5
238680 5
238720 5
238760 5
238800 5
238840 5
238880 5
238920 5
238960 5
239000 5
239040 5
239080 5
239120 5
239160 5
239200 5
239240 5
239280 5
239320 5
239360 5
239400 5
239440 5
239480 5
239520 5
239560 5
239600 5
239640 5
239680 5
239720 5
239760 5
239800 5
239840 5
239880 5
239920 5
239960 5
240000 5
240040 5
240080 5
240120 5
240160 5
240200 5
240240 5
240280 5
240320 5
240360 5
240400 5
240440 5
240480 5
240520 5
240560 5
240600 5
240640 5
240680 5
240720 5
240760 5
240800 5
240840 5
240880 5
240920 5
240960 5
241000 5
241040 5
241080 5
241120 5
241160 5
241200 5
241240 5
241280 5
241320 5
241360 5
241400 5
241440 5
241480 5
241520 5
241560 5
241600 5
241640 5
241680 5
241720 5
241760 5
241800 5
241840 5
241880 5
241920 5
241960 5
242000 5
242040 5
242080 5
242120 5
242160 5
242200 5
242240 5
242280 5
242320 5
242360 5
242400 5
242440 5
242480 5
242520 5
242560 5
242600 5
242640 5
242680 5
242720 5
242760 5
242800 5
242840 5
242880 5
242920 5
242960 5
243000 5
243040 5
243080 5
243120 5
243160 5
243200 5
243240 5
243280 5
243320 5
243360 5
243400 5
243440 5
243480 5
243520 5
243560 5
243600 5
243640 5
243680 5
243720 5
243760 5
243800 5
243840 5
243880 5
243920 5
243960 5
244000 5
244040 5
244080 5
244120 5
244160 5
244200 5
244240 5
244280 5
244320 5
244360 5
244400 5
244440 5
244480 5
244520 5
244560 5
244600 5
244640 5
244680 5
244720 5
244760 5
244800 5
244840 5
244880 5
244920 5
244960 5
245000 5
245040 5
245080 5
245120 5
245160 5
245200 5
245240 5
245280 5
245320 5
245360 5
245400 5
245440 5
245480 5
245520 5
245560 5
245600 5
245640 5
245680 5
245720 5
245760 5
245800 5
245840 5
245880 5
245920 5
245960 5
246000 5
246040 5
246080 5
246120 5
246160 5
246200 5
246240 5
246280 5
246320 5
246360 5
246400 5
246440 5
246480 5
246520 5
246560 5
246600 5
246640 5
246680 5
246720 5
246760 5
246800 5
246840 5
246880 5
246920 5
246960 5
247000 5
247040 5
247080 5
247120 5
247160 5
247200 5
247240 5
247280 5
247320 5
247360 5
247400 5
247440 5
247480 5
247520 5
247560 5
247600 5
247640 5
247680 5
247720 5
247760 5
247800 5
247840 5
247880 5
247920 5
247960 5
248000 5
248040 5
248080 5
248120 5
248160 5
248200 5
248240 5
248280 5
248320 5
248360 5
248400 5
248440 5
248480 5
248520 5
248560 5
248600 5
248640 5
248680 5
248720 5
248760 5
248800 5
248840 5
248880 5
248920 5
248960 5
249000 5
249040 5
249080 5
249120 5
249160 5
249200 5
249240 5
249280 5
249320 5
249360 5
249400 5
249440 5
249480 5
249520 5
249560 5
249600 5
249640 5
249680 5
249720 5
249760 5
249800 5
249840 5
249880 5
249920 5
249960 5
250000 5
250040 5
250080 5
250120 5
250160 5
250200 5
250240 5
250280 5
250320 5
250360 5
250400 5
250440 5
250480 5
250520 5
250560 5
250600 5
250640 5
250680 5
250720 5
250760 5
250800 5
250840 5
250880 5
250920 5
250960 5
251000 5
251040 5
251080 5
251120 5
251160 5
251200 5
251240 5
251280 5
251320 5
251360 5
251400 5
251440 5
251480 5
251520 5
251560 5
251600 5
251640 5
251680 5
251720 5
251760 5
251800 5
251840 5
251880 5
251920 5
251960 5
252000 5
252040 5
252080 5
252120 5
252160 5
252200 5
252240 5
252280 5
252320 5
252360 5
252400 5
252440 5
252480 5
252520 5
252560 5
252600 5
252640 5
252680 5
252720 5
252760 5
252800 5
252840 5
252880 5
252920 5
252960 5
253000 5
253040 5
253080 5
253120 5
253160 5
253200 5
253240 5
253280 5
253320 5
253360 5
253400 5
253440 5
253480 5
253520 5
253560 5
253600 5
253640 5
253680 5
253720 5
253760 5
253800 5
253840 5
253880 5
253920 5
253960 5
254000 5
254040 5
254080 5
254120 5
254160 5
254200 5
254240 5
254280 5
254320 5
254360 5
254400 5
254440 5
254480 5
254520 5
254560 5
254600 5
254640 5
254680 5
254720 5
254760 5
254800 5
254840 5
254880 5
254920 5
254960 5
255000 5
255040 5
255080 5
255120 5
255160 5
255200 5
255240 5
255280 5
255320 5
255360 5
255400 5
255440 5
255480 5
255520 5
255560 5
255600 5
255640 5
255680 5
255720 5
255760 5
255800 5
255840 5
255880 5
255920 5
255960 5
256000 5
256040 5
256080 5
256120 5
256160 5
256200 5
256240 5
256280 5
256320 5
256360 5
256400 5
256440 5
256480 5
256520 5
256560 5
256600 5
256640 5
256680 5
256720 5
256760 5
256800 5
256840 5
256880 5
256920 5
256960 5
257000 5
257040 5
257080 5
257120 5
257160 5
257200 5
257240 5
257280 5
257320 5
257360 5
257400 5
257440 5
257480 5
257520 5
257560 5
257600 5
257640 5
257680 5
257720 5
257760 5
257800 5
257840 5
257880 5
257920 5
257960 5
258000 5
258040 5
258080 5
258120 5
258160 5
258200 5
258240 5
258280 5
258320 5
258360 5
258400 5
258440 5
258480 5
258520 5
258560 5
258600 5
258640 5
258680 5
258720 5
258760 5
258800 5
258840 5
258880 5
258920 5
258960 5
259000 5
259040 5
259080 5
259120 5
259160 5
259200 5
259240 5
259280 5
259320 5
259360 5
259400 5
259440 5
259480 5
259520 5
259560 5
259600 5
259640 5
259680 5
259720 5
259760 5
259800 5
259840 5
259880 5
259920 5
259960 5
260000 5
260040 5
260080 5
260120 5
260160 5
260200 5
260240 5
260280 5
260320 5
260360 5
260400 5
260440 5
260480 5
260520 5
260560 5
260600 5
260640 5
260680 5
260720 5
260760 5
260800 5
260840 5
260880 5
260920 5
260960 5
261000 5
261040 5
261080 5
261120 5
261160 5
261200 5
261240 5
261280 5
261320 5
261360 5
261400 5
261440 5
261480 5
261520 5
261560 5
261600 5
261640 5
261680 5
261720 5
261760 5
261800 5
261840 5
261880 5
261920 5
261960 5
262000 5
262040 5
262080 5
262120 5
262160 5
262200 5
262240 5
262280 5
262320 5
262360 5
262400 5
262440 5
262480 5
262520 5
262560 5
262600 5
262640 5
262680 5
262720 5
262760 5
262800 5
262840 5
262880 5
262920 5
262960 5
263000 5
263040 5
263080 5
263120 5
263160 5
263200 5
263240 5
263280 5
263320 5
263360 5
263400 5
263440 5
263480 5
263520 5
263560 5
263600 5
263640 5
263680 5
263720 5
263760 5
263800 5
263840 5
263880 5
263920 5
263960 5
264000 5
264040 5
264080 5
264120 5
264160 5
264200 5
264240 5
264280 5
264320 5
264360 5
264400 5
264440 5
264480 5
264520 5
264560 5
264600 5
264640 5
264680 5
264720 5
264760 5
264800 5
264840 5
264880 5
264920 5
264960 5
265000 5
265040 5
265080 5
265120 5
265160 5
265200 5
265240 5
265280 5
265320 5
265360 5
265400 5
265440 5
265480 5
265520 5
265560 5
265600 5
265640 5
265680 5
265720 5
265760 5
265800 5
265840 5
265880 5
265920 5
265960 5
266000 5
266040 5
266080 5
266120 5
266160 5
266200 5
266240 5
266280 5
266320 5
266360 5
266400 5
266440 5
266480 5
266520 5
266560 5
266600 5
266640 5
266680 5
266720 5
266760 5
266800 5
266840 5
266880 5
266920 5
266960 5
267000 5
267040 5
267080 5
267120 5
267160 5
267200 5
267240 5
267280 5
267320 5
267360 5
267400 5
267440 5
267480 5
267520 5
267560 5
267600 5
267640 5
267680 5
267720 5
267760 5
267800 5
267840 5
267880 5
267920 5
267960 5
268000 5
268040 5
268080 5
268120 5
268160 5
268200 5
268240 5
268280 5
268320 5
268360 5
268400 5
268440 5
268480 5
268520 5
268560 5
268600 5
268640 5
268680 5
268720 5
268760 5
268800 5
268840 5
268880 5
268920 5
268960 5
269000 5
269040 5
269080 5
269120 5
269160 5
269200 5
269240 5
269280 5
269320 5
269360 5
269400 5
269440 5
269480 5
269520 5
269560 5
269600 5
269640 5
269680 5
269720 5
269760 5
269800 5
269840 5
269880 5
269920 5
269960 5
270000 5
270040 5
270080 5
270120 5
270160 5
270200 5
270240 5
270280 5
270320 5
270360 5
270400 5
270440 5
270480 5
270520 5
270560 5
270600 5
270640 5
270680 5
270720 5
270760 5
270800 5
270840 5
270880 5
270920 5
270960 5
271000 5
271040 5
271080 5
271120 5
271160 5
271200 5
271240 5
271280 5
271320 5
271360 5
271400 5
271440 5
271480 5
271520 5
271560 5
271600 5
271640 5
271680 5
271720 5
271760 5
271800 5
271840 5
271880 5
271920 5
271960 5
272000 5
272040 5
272080 5
272120 5
272160 5
272200 5
272240 5
272280 5
272320 5
272360 5
272400 5
272440 5
272480 5
272520 5
272560 5
272600 5
272640 5
272680 5
272720 5
272760 5
272800 5
272840 5
272880 5
272920 5
272960 5
273000 5
273040 5
273080 5
273120 5
273160 5
273200 5
273240 5
273280 5
273320 5
273360 5
273400 5
273440 5
273480 5
273520 5
273560 5
273600 5
273640 5
273680 5
273720 5
273760 5
273800 5
273840 5
273880 5
273920 5
273960 5
274000 5
274040 5
274080 5
274120 5
274160 5
274200 5
274240 5
274280 5
274320 5
274360 5
274400 5
274440 5
274480 5
274520 5
274560 5
274600 5
274640 5
274680 5
274720 5
274760 5
274800 5
274840 5
274880 5
274920 5
274960 5
275000 5
275040 5
275080 5
275120 5
275160 5
275200 5
275240 5
275280 5
275320 5
275360 5
275400 5
275440 5
275480 5
275520 5
275560 5
275600 5
275640 5
275680 5
275720 5
275760 5
275800 5
275840 5
275880 5
275920 5
275960 5
276000 5
276040 5
276080 5
276120 5
276160 5
276200 5
276240 5
276280 5
276320 5
276360 5
276400 5
276440 5
276480 5
276520 5
276560 5
276600 5
276640 5
276680 5
276720 5
276760 5
276800 5
276840 5
276880 5
276920 5
276960 5
277000 5
277040 5
277080 5
277120 5
277160 5
277200 5
277240 5
277280 5
277320 5
277360 5
277400 5
277440 5
277480 5
277520 5
277560 5
277600 5
277640 5
277680 5
277720 5
277760 5
277800 5
277840 5
277880 5
277920 5
277960 5
278000 5
278040 5
278080 5
278120 5
278160 5
278200 5
278240 5
278280 5
278320 5
278360 5
278400 5
278440 5
278480 5
278520 5
278560 5
278600 5
278640 5
278680 5
278720 5
278760 5
278800 5
278840 5
278880 5
278920 5
278960 5
279000 5
279040 5
279080 5
279120 5
279160 5
279200 5
279240 5
279280 5
279320 5
279360 5
279400 5
279440 5
279480 5
279520 5
279560 5
279600 5
279640 5
279680 5
279720 5
279760 5
279800 5
279840 5
279880 5
279920 5
279960 5
280000 5
280040 5
280080 5
280120 5
280160 5
280200 5
280240 5
280280 5
280320 5
280360 5
280400 5
280440 5
280480 5
280520 5
280560 5
280600 5
280640 5
280680 5
280720 5
280760 5
280800 5
280840 5
280880 5
280920 5
280960 5
281000 5
281040 5
281080 5
281120 5
281160 5
281200 5
281240 5
281280 5
281320 5
281360 5
281400 5
281440 5
281480 5
281520 5
281560 5
281600 5
281640 5
281680 5
281720 5
281760 5
281800 5
281840 5
281880 5
281920 5
281960 5
282000 5
282040 5
282080 5
282120 5
282160 5
282200 5
282240 5
282280 5
282320 5
282360 5
282400 5
282440 5
282480 5
282520 5
282560 5
282600 5
282640 5
282680 5
282720 5
282760 5
282800 5
282840 5
282880 5
282920 5
282960 5
283000 5
283040 5
283080 5
283120 5
283160 5
283200 5
283240 5
283280 5
283320 5
283360 5
283400 5
283440 5
283480 5
283520 5
283560 5
283600 5
283640 5
283680 5
283720 5
283760 5
283800 5
283840 5
283880 5
283920 5
283960 5
284000 5
284040 5
284080 5
284120 5
284160 5
284200 5
284240 5
284280 5
284320 5
284360 5
284400 5
284440 5
284480 5
284520 5
284560 5
284600 5
284640 5
284680 5
284720 5
284760 5
284800 5
284840 5
284880 5
284920 5
284960 5
285000 5
285040 5
285080 5
285120 5
285160 5
285200 5
285240 5
285280 5
285320 5
285360 5
285400 5
285440 5
285480 5
285520 5
285560 5
285600 5
285640 5
285680 5
285720 5
285760 5
285800 5
285840 5
285880 5
285920 5
285960 5
286000 5
286040 5
286080 5
286120 5
286160 5
286200 5
286240 5
286280 5
286320 5
286360 5
286400 5
286440 5
286480 5
286520 5
286560 5
286600 5
286640 5
286680 5
286720 5
286760 5
286800 5
286840 5
286880 5
286920 5
286960 5
287000 5
287040 5
287080 5
287120 5
287160 5
287200 5
287240 5
287280 5
287320 5
287360 5
287400 5
287440 5
287480 5
287520 5
287560 5
287600 5
287640 5
287680 5
287720 5
287760 5
287800 5
287840 5
287880 5
287920 5
287960 5
288000 5
288040 5
288080 5
288120 5
288160 5
288200 5
288240 5
288280 5
288320 5
288360 5
288400 5
288440 5
288480 5
288520 5
288560 5
288600 5
288640 5
288680 5
288720 5
288760 5
288800 5
288840 5
288880 5
288920 5
288960 5
289000 5
289040 5
289080 5
289120 5
289160 5
289200 5
289240 5
289280 5
289320 5
289360 5
289400 5
289440 5
289480 5
289520 5
289560 5
289600 5
289640 5
289680 5
289720 5
289760 5
289800 5
289840 5
289880 5
289920 5
289960 5
290000 5
290040 5
290080 5
290120 5
290160 5
290200 5
290240 5
290280 5
290320 5
290360 5
290400 5
290440 5
290480 5
290520 5
290560 5
290600 5
290640 5
290680 5
290720 5
290760 5
290800 5
290840 5
290880 5
290920 5
290960 5
291000 5
291040 5
291080 5
291120 5
291160 5
291200 5
291240 5
291280 5
291320 5
291360 5
291400 5
291440 5
291480 5
291520 5
291560 5
291600 5
291640 5
291680 5
291720 5
291760 5
291800 5
291840 5
291880 5
291920 5
291960 5
292000 5
292040 5
292080 5
292120 5
292160 5
292200 5
292240 5
292280 5
292320 5
292360 5
292400 5
292440 5
292480 5
292520 5
292560 5
292600 5
292640 5
292680 5
292720 5
292760 5
292800 5
292840 5
292880 5
292920 5
292960 5
293000 5
293040 5
293080 5
293120 5
293160 5
293200 5
293240 5
293280 5
293320 5
293360 5
293400 5
293440 5
293480 5
293520 5
293560 5
293600 5
293640 5
293680 5
293720 5
293760 5
293800 5
293840 5
293880 5
293920 5
293960 5
294000 5
294040 5
294080 5
294120 5
294160 5
294200 5
294240 5
294280 5
294320 5
294360 5
294400 5
294440 5
294480 5
294520 5
294560 5
294600 5
294640 5
294680 5
294720 5
294760 5
294800 5
294840 5
294880 5
294920 5
294960 5
295000 5
295040 5
295080 5
295120 5
295160 5
295200 5
295240 5
295280 5
295320 5
295360 5
295400 5
295440 5
295480 5
295520 5
295560 5
295600 5
295640 5
295680 5
295720 5
295760 5
295800 5
295840 5
295880 5
295920 5
295960 5
296000 5
296040 5
296080 5
296120 5
296160 5
296200 5
296240 5
296280 5
296320 5
296360 5
296400 5
296440 5
296480 5
296520 5
296560 5
296600 5
296640 5
296680 5
296720 5
296760 5
296800 5
296840 5
296880 5
296920 5
296960 5
297000 5
297040 5
297080 5
297120 5
297160 5
297200 5
297240 5
297280 5
297320 5
297360 5
297400 5
297440 5
297480 5
297520 5
297560 5
297600 5
297640 5
297680 5
297720 5
297760 5
297800 5
297840 5
297880 5
297920 5
297960 5
298000 5
298040 5
298080 5
298120 5
298160 5
298200 5
298240 5
298280 5
298320 5
298360 5
298400 5
298440 5
298480 5
298520 5
298560 5
298600 5
298640 5
298680 5
298720 5
298760 5
298800 5
298840 5
298880 5
298920 5
298960 5
299000 5
299040 5
299080 5
299120 5
299160 5
299200 5
299240 5
299280 5
299320 5
299360 5
299400 5
299440 5
299480 5
299520 5
299560 5
299600 5
299640 5
299680 5
299720 5
299760 5
299800 5
299840 5
299880 5
299920 5
299960 5
300000 5
300040 5
300080 5
300120 5
300160 5
300200 5
300240 5
300280 5
300320 5
300360 5
300400 5
300440 5
300480 5
300520 5
300560 5
300600 5
300640 5
300680 5
300720 5
300760 5
300800 5
300840 5
300880 5
300920 5
300960 5
301000 5
301040 5
301080 5
301120 5
301160 5
301200 5
301240 5
301280 5
301320 5
301360 5
301400 5
301440 5
301480 5
301520 5
301560 5
301600 5
301640 5
301680 5
301720 5
301760 5
301800 5
301840 5
301880 5
301920 5
301960 5
302000 5
302040 5
302080 5
302120 5
302160 5
302200 5
302240 5
302280 5
302320 5
302360 5
302400 5
302440 5
302480 5
302520 5
302560 5
302600 5
302640 5
302680 5
302720 5
302760 5
302800 5
302840 5
302880 5
302920 5
302960 5
303000 5
303040 5
303080 5
303120 5
303160 5
303200 5
303240 5
303280 5
303320 5
303360 5
303400 5
303440 5
303480 5
303520 5
303560 5
303600 5
303640 5
303680 5
303720 5
303760 5
303800 5
303840 5
303880 5
303920 5
303960 5
304000 5
304040 5
304080 5
304120 5
304160 5
304200 5
304240 5
304280 5
304320 5
304360 5
304400 5
304440 5
304480 5
304520 5
304560 5
304600 5
304640 5
304680 5
304720 5
304760 5
304800 5
304840 5
304880 5
304920 5
304960 5
305000 5
305040 5
305080 5
305120 5
305160 5
305200 5
305240 5
305280 5
305320 5
305360 5
305400 5
305440 5
305480 5
305520 5
305560 5
305600 5
305640 5
305680 5
305720 5
305760 5
305800 5
305840 5
305880 5
305920 5
305960 5
306000 5
306040 5
306080 5
306120 5
306160 5
306200 5
306240 5
306280 5
306320 5
306360 5
306400 5
306440 5
306480 5
306520 5
306560 5
306600 5
306640 5
306680 5
306720 5
306760 5
306800 5
306840 5
306880 5
306920 5
306960 5
307000 5
307040 5
307080 5
307120 5
307160 5
307200 5
307240 5
307280 5
307320 5
307360 5
307400 5
307440 5
307480 5
307520 5
307560 5
307600 5
307640 5
307680 5
307720 5
307760 5
307800 5
307840 5
307880 5
307920 5
307960 5
308000 5
308040 5
308080 5
308120 5
308160 5
308200 5
308240 5
308280 5
308320 5
308360 5
308400 5
308440 5
308480 5
308520 5
308560 5
308600 5
308640 5
308680 5
308720 5
308760 5
308800 5
308840 5
308880 5
308920 5
308960 5
309000 5
309040 5
309080 5
309120 5
309160 5
309200 5
309240 5
309280 5
309320 5
309360 5
309400 5
309440 5
309480 5
309520 5
309560 5
309600 5
309640 5
309680 5
309720 5
309760 5
309800 5
309840 5
309880 5
309920 5
309960 5
310000 5
310040 5
310080 5
310120 5
310160 5
310200 5
310240 5
310280 5
310320 5
310360 5
310400 5
310440 5
310480 5
310520 5
310560 5
310600 5
310640 5
310680 5
310720 5
310760 5
310800 5
310840 5
310880 5
310920 5
310960 5
311000 5
311040 5
311080 5
311120 5
311160 5
311200 5
311240 5
311280 5
311320 5
311360 5
311400 5
311440 5
311480 5
311520 5
311560 5
311600 5
311640 5
311680 5
311720 5
311760 5
311800 5
311840 5
311880 5
311920 5
311960 5
312000 5
312040 5
312080 5
312120 5
312160 5
312200 5
312240 5
312280 5
312320 5
312360 5
312400 5
312440 5
312480 5
312520 5
312560 5
312600 5
312640 5
312680 5
312720 5
312760 5
312800 5
312840 5
312880 5
312920 5
312960 5
313000 5
313040 5
313080 5
313120 5
313160 5
313200 5
313240 5
313280 5
313320 5
313360 5
313400 5
313440 5
313480 5
313520 5
313560 5
313600 5
313640 5
313680 5
313720 5
313760 5
313800 5
313840 5
313880 5
313920 5
313960 5
314000 5
314040 5
314080 5
314120 5
314160 5
314200 5
314240 5
314280 5
314320 5
314360 5
314400 5
314440 5
314480 5
314520 5
314560 5
314600 5
314640 5
314680 5
314720 5
314760 5
314800 5
314840 5
314880 5
314920 5
314960 5
315000 5
315040 5
315080 5
315120 5
315160 5
315200 5
315240 5
315280 5
315320 5
315360 5
315400 5
315440 5
315480 5
315520 5
315560 5
315600 5
315640 5
315680 5
315720 5
315760 5
315800 5
315840 5
315880 5
315920 5
315960 5
316000 5
316040 5
316080 5
316120 5
316160 5
316200 5
316240 5
316280 5
316320 5
316360 5
316400 5
316440 5
316480 5
316520 5
316560 5
316600 5
316640 5
316680 5
316720 5
316760 5
316800 5
316840 5
316880 5
316920 5
316960 5
317000 5
317040 5
317080 5
317120 5
317160 5
317200 5
317240 5
317280 5
317320 5
317360 5
317400 5
317440 5
317480 5
317520 5
317560 5
317600 5
317640 5
317680 5
317720 5
317760 5
317800 5
317840 5
317880 5
317920 5
317960 5
318000 5
318040 5
318080 5
318120 5
318160 5
318200 5
318240 5
318280 5
318320 5
318360 5
318400 5
318440 5
318480 5
318520 5
318560 5
318600 5
318640 5
318680 5
318720 5
318760 5
318800 5
318840 5
318880 5
318920 5
318960 5
319000 5
319040 5
319080 5
319120 5
319160 5
319200 5
319240 5
319280 5
319320 5
319360 5
319400 5
319440 5
319480 5
319520 5
319560 5
319600 5
319640 5
319680 5
319720 5
319760 5
319800 5
319840 5
319880 5
319920 5
319960 5
320000 5
320040 5
320080 5
320120 5
320160 5
320200 5
320240 5
320280 5
320320 5
320360 5
320400 5
320440 5
320480 5
320520 5
320560 5
320600 5
320640 5
320680 5
320720 5
320760 5
320800 5
320840 5
320880 5
320920 5
320960 5
321000 5
321040 5
321080 5
321120 5
321160 5
321200 5
321240 5
321280 5
321320 5
321360 5
321400 5
321440 5
321480 5
321520 5
321560 5
321600 5
321640 5
321680 5
321720 5
321760 5
321800 5
321840 5
321880 5
321920 5
321960 5
322000 5
322040 5
322080 5
322120 5
322160 5
322200 5
322240 5
322280 5
322320 5
322360 5
322400 5
322440 5
322480 5
322520 5
322560 5
322600 5
322640 5
322680 5
322720 5
322760 5
322800 5
322840 5
322880 5
322920 5
322960 5
323000 5
323040 5
323080 5
323120 5
323160 5
323200 5
323240 5
323280 5
323320 5
323360 5
323400 5
323440 5
323480 5
323520 5
323560 5
323600 5
323640 5
323680 5
323720 5
323760 5
323800 5
323840 5
323880 5
323920 5
323960 5
324000 5
324040 5
324080 5
324120 5
324160 5
324200 5
324240 5
324280 5
324320 5
324360 5
324400 5
324440 5
324480 5
324520 5
324560 5
324600 5
324640 5
324680 5
324720 5
324760 5
324800 5
324840 5
324880 5
324920 5
324960 5
325000 5
325040 5
325080 5
325120 5
325160 5
325200 5
325240 5
325280 5
325320 5
325360 5
325400 5
325440 5
325480 5
325520 5
325560 5
325600 5
325640 5
325680 5
325720 5
325760 5
325800 5
325840 5
325880 5
325920 5
325960 5
326000 5
326040 5
326080 5
326120 5
326160 5
326200 5
326240 5
326280 5
326320 5
326360 5
326400 5
326440 5
326480 5
326520 5
326560 5
326600 5
326640 5
326680 5
326720 5
326760 5
326800 5
326840 5
326880 5
326920 5
326960 5
327000 5
327040 5
327080 5
327120 5
327160 5
327200 5
327240 5
327280 5
327320 5
327360 5
327400 5
327440 5
327480 5
327520 5
327560 5
327600 5
327640 5
327680 5
327720 5
327760 5
327800 5
327840 5
327880 5
327920 5
327960 5
328000 5
328040 5
328080 5
328120 5
328160 5
328200 5
328240 5
328280 5
328320 5
328360 5
328400 5
328440 5
328480 5
328520 5
328560 5
328600 5
328640 5
328680 5
328720 5
328760 5
328800 5
328840 5
328880 5
328920 5
328960 5
329000 5
329040 5
329080 5
329120 5
329160 5
329200 5
329240 5
329280 5
329320 5
329360 5
329400 5
329440 5
329480 5
329520 5
329560 5
329600 5
329640 5
329680 5
329720 5
329760 5
329800 5
329840 5
329880 5
329920 5
329960 5
330000 5
330040 5
330080 5
330120 5
330160 5
330200 5
330240 5
330280 5
330320 5
330360 5
330400 5
330440 5
330480 5
330520 5
330560 5
330600 5
330640 5
330680 5
330720 5
330760 5
330800 5
330840 5
330880 5
330920 5
330960 5
331000 5
331040 5
331080 5
331120 5
331160 5
331200 5
331240 5
331280 5
331320 5
331360 5
331400 5
331440 5
331480 5
331520 5
331560 5
331600 5
331640 5
331680 5
331720 5
331760 5
331800 5
331840 5
331880 5
331920 5
331960 5
332000 5
332040 5
332080 5
332120 5
332160 5
332200 5
332240 5
332280 5
332320 5
332360 5
332400 5
332440 5
332480 5
332520 5
332560 5
332600 5
332640 5
332680 5
332720 5
332760 5
332800 5
332840 5
332880 5
332920 5
332960 5
333000 5
333040 5
333080 5
333120 5
333160 5
333200 5
333240 5
333280 5
333320 5
333360 5
333400 5
333440 5
333480 5
333520 5
333560 5
333600 5
333640 5
333680 5
333720 5
333760 5
333800 5
333840 5
333880 5
333920 5
333960 5
334000 5
334040 5
334080 5
334120 5
334160 5
334200 5
334240 5
334280 5
334320 5
334360 5
334400 5
334440 5
334480 5
334520 5
334560 5
334600 5
334640 5
334680 5
334720 5
334760 5
334800 5
334840 5
334880 5
334920 5
334960 5
335000 5
335040 5
335080 5
335120 5
335160 5
335200 5
335240 5
335280 5
335320 5
335360 5
335400 5
335440 5
335480 5
335520 5
335560 5
335600 5
335640 5
335680 5
335720 5
335760 5
335800 5
335840 5
335880 5
335920 5
335960 5
336000 5
336040 5
336080 5
336120 5
336160 5
336200 5
336240 5
336280 5
336320 5
336360 5
336400 5
336440 5
336480 5
336520 5
336560 5
336600 5
336640 5
336680 5
336720 5
336760 5
336800 5
336840 5
336880 5
336920 5
336960 5
337000 5
337040 5
337080 5
337120 5
337160 5
337200 5
337240 5
337280 5
337320 5
337360 5
337400 5
337440 5
337480 5
337520 5
337560 5
337600 5
337640 5
337680 5
337720 5
337760 5
337800 5
337840 5
337880 5
337920 5
337960 5
338000 5
338040 5
338080 5
338120 5
338160 5
338200 5
338240 5
338280 5
338320 5
338360 5
338400 5
338440 5
338480 5
338520 5
338560 5
338600 5
338640 5
338680 5
338720 5
338760 5
338800 5
338840 5
338880 5
338920 5
338960 5
339000 5
339040 5
339080 5
339120 5
339160 5
339200 5
339240 5
339280 5
339320 5
339360 5
339400 5
339440 5
339480 5
339520 5
339560 5
339600 5
339640 5
339680 5
339720 5
339760 5
339800 5
339840 5
339880 5
339920 5
339960 5
340000 5
340040 5
340080 5
340120 5
340160 5
340200 5
340240 5
340280 5
340320 5
340360 5
340400 5
340440 5
340480 5
340520 5
340560 5
340600 5
340640 5
340680 5
340720 5
340760 5
340800 5
340840 5
340880 5
340920 5
340960 5
341000 5
341040 5
341080 5
341120 5
341160 5
341200 5
341240 5
341280 5
341320 5
341360 5
341400 5
341440 5
341480 5
341520 5
341560 5
341600 5
341640 5
341680 5
341720 5
341760 5
341800 5
341840 5
341880 5
341920 5
341960 5
342000 5
342040 5
342080 5
342120 5
342160 5
342200 5
342240 5
342280 5
342320 5
342360 5
342400 5
342440 5
342480 5
342520 5
342560 5
342600 5
342640 5
342680 5
342720 5
342760 5
342800 5
342840 5
342880 5
342920 5
342960 5
343000 5
343040 5
343080 5
343120 5
343160 5
343200 5
343240 5
343280 5
343320 5
343360 5
343400 5
343440 5
343480 5
343520 5
343560 5
343600 5
343640 5
343680 5
343720 5
343760 5
343800 5
343840 5
343880 5
343920 5
343960 5
344000 5
344040 5
344080 5
344120 5
344160 5
344200 5
344240 5
344280 5
344320 5
344360 5
344400 5
344440 5
344480 5
344520 5
344560 5
344600 5
344640 5
344680 5
344720 5
344760 5
344800 5
344840 5
344880 5
344920 5
344960 5
345000 5
345040 5
345080 5
345120 5
345160 5
345200 5
345240 5
345280 5
345320 5
345360 5
345400 5
345440 5
345480 5
345520 5
345560 5
345600 5
345640 5
345680 5
345720 5
345760 5
345800 5
345840 5
345880 5
345920 5
345960 5
346000 5
346040 5
346080 5
346120 5
346160 5
346200 5
346240 5
346280 5
346320 5
346360 5
346400 5
346440 5
346480 5
346520 5
346560 5
346600 5
346640 5
346680 5
346720 5
346760 5
346800 5
346840 5
346880 5
346920 5
346960 5
347000 5
347040 5
347080 5
347120 5
347160 5
347200 5
347240 5
347280 5
347320 5
347360 5
347400 5
347440 5
347480 5
347520 5
347560 5
347600 5
347640 5
347680 5
347720 5
347760 5
347800 5
347840 5
347880 5
347920 5
347960 5
348000 5
348040 5
348080 5
348120 5
348160 5
348200 5
348240 5
348280 5
348320 5
348360 5
348400 5
348440 5
348480 5
348520 5
348560 5
348600 5
348640 5
348680 5
348720 5
348760 5
348800 5
348840 5
348880 5
348920 5
348960 5
349000 5
349040 5
349080 5
349120 5
349160 5
349200 5
349240 5
349280 5
349320 5
349360 5
349400 5
349440 5
349480 5
349520 5
349560 5
349600 5
349640 5
349680 5
349720 5
349760 5
349800 5
349840 5
349880 5
349920 5
349960 5
350000 5
350040 5
350080 5
350120 5
350160 5
350200 5
350240 5
350280 5
350320 5
350360 5
350400 5
350440 5
350480 5
350520 5
350560 5
350600 5
350640 5
350680 5
350720 5
350760 5
350800 5
350840 5
350880 5
350920 5
350960 5
351000 5
351040 5
351080 5
351120 5
351160 5
351200 5
351240 5
351280 5
351320 5
351360 5
351400 5
351440 5
351480 5
351520 5
351560 5
351600 5
351640 5
351680 5
351720 5
351760 5
351800 5
351840 5
351880 5
351920 5
351960 5
352000 5
352040 5
352080 5
352120 5
352160 5
352200 5
352240 5
352280 5
352320 5
352360 5
352400 5
352440 5
352480 5
352520 5
352560 5
352600 5
352640 5
352680 5
352720 5
352760 5
352800 5
352840 5
352880 5
352920 5
352960 5
353000 5
353040 5
353080 5
353120 5
353160 5
353200 5
353240 5
353280 5
353320 5
353360 5
353400 5
353440 5
353480 5
353520 5
353560 5
353600 5
353640 5
353680 5
353720 5
353760 5
353800 5
353840 5
353880 5
353920 5
353960 5
354000 5
354040 5
354080 5
354120 5
354160 5
354200 5
354240 5
354280 5
354320 5
354360 5
354400 5
354440 5
354480 5
354520 5
354560 5
354600 5
354640 5
354680 5
354720 5
354760 5
354800 5
354840 5
354880 5
354920 5
354960 5
355000 5
355040 5
355080 5
355120 5
355160 5
355200 5
355240 5
355280 5
355320 5
355360 5
355400 5
355440 5
355480 5
355520 5
355560 5
355600 5
355640 5
355680 5
355720 5
355760 5
355800 5
355840 5
355880 5
355920 5
355960 5
356000 5
356040 5
356080 5
356120 5
356160 5
356200 5
356240 5
356280 5
356320 5
356360 5
356400 5
356440 5
356480 5
356520 5
356560 5
356600 5
356640 5
356680 5
356720 5
356760 5
356800 5
356840 5
356880 5
356920 5
356960 5
357000 5
357040 5
357080 5
357120 5
357160 5
357200 5
357240 5
357280 5
357320 5
357360 5
357400 5
357440 5
357480 5
357520 5
357560 5
357600 5
357640 5
357680 5
357720 5
357760 5
357800 5
357840 5
357880 5
357920 5
357960 5
358000 5
358040 5
358080 5
358120 5
358160 5
358200 5
358240 5
358280 5
358320 5
358360 5
358400 5
358440 5
358480 5
358520 5
358560 5
358600 5
358640 5
358680 5
358720 5
358760 5
358800 5
358840 5
358880 5
358920 5
358960 5
359000 5
359040 5
359080 5
359120 5
359160 5
359200 5
359240 5
359280 5
359320 5
359360 5
359400 5
359440 5
359480 5
359520 5
359560 5
359600 5
359640 5
359680 5
359720 5
359760 5
359800 5
359840 5
359880 5
359920 5
359960 5
360000 5
360040 5
360080 5
360120 5
360160 5
360200 5
360240 5
360280 5
360320 5
360360 5
360400 5
360440 5
360480 5
360520 5
360560 5
360600 5
360640 5
360680 5
360720 5
360760 5
360800 5
360840 5
360880 5
360920 5
360960 5
361000 5
361040 5
361080 5
361120 5
361160 5
361200 5
361240 5
361280 5
361320 5
361360 5
361400 5
361440 5
361480 5
361520 5
361560 5
361600 5
361640 5
361680 5
361720 5
361760 5
361800 5
361840 5
361880 5
361920 5
361960 5
362000 5
362040 5
362080 5
362120 5
362160 5
362200 5
362240 5
362280 5
362320 5
362360 5
362400 5
362440 5
362480 5
362520 5
362560 5
362600 5
362640 5
362680 5
362720 5
362760 5
362800 5
362840 5
362880 5
362920 5
362960 5
363000 5
363040 5
363080 5
363120 5
363160 5
363200 5
363240 5
363280 5
363320 5
363360 5
363400 5
363440 5
363480 5
363520 5
363560 5
363600 5
363640 5
363680 5
363720 5
363760 5
363800 5
363840 5
363880 5
363920 5
363960 5
364000 5
364040 5
364080 5
364120 5
364160 5
364200 5
364240 5
364280 5
364320 5
364360 5
364400 5
364440 5
364480 5
364520 5
364560 5
364600 5
364640 5
364680 5
364720 5
364760 5
364800 5
364840 5
364880 5
364920 5
364960 5
365000 5
365040 5
365080 5
365120 5
365160 5
365200 5
365240 5
365280 5
365320 5
365360 5
365400 5
365440 5
365480 5
365520 5
365560 5
365600 5
365640 5
365680 5
365720 5
365760 5
365800 5
365840 5
365880 5
365920 5
365960 5
366000 5
366040 5
366080 5
366120 5
366160 5
366200 5
366240 5
366280 5
366320 5
366360 5
366400 5
366440 5
366480 5
366520 5
366560 5
366600 5
366640 5
366680 5
366720 5
366760 5
366800 5
366840 5
366880 5
366920 5
366960 5
367000 5
367040 5
367080 5
367120 5
367160 5
367200 5
367240 5
367280 5
367320 5
367360 5
367400 5
367440 5
367480 5
367520 5
367560 5
367600 5
367640 5
367680 5
367720 5
367760 5
367800 5
367840 5
367880 5
367920 5
367960 5
368000 5
368040 5
368080 5
368120 5
368160 5
368200 5
368240 5
368280 5
368320 5
368360 5
368400 5
368440 5
368480 5
368520 5
368560 5
368600 5
368640 5
368680 5
368720 5
368760 5
368800 5
368840 5
368880 5
368920 5
368960 5
369000 5
369040 5
369080 5
369120 5
369160 5
369200 5
369240 5
369280 5
369320 5
369360 5
369400 5
369440 5
369480 5
369520 5
369560 5
369600 5
369640 5
369680 5
369720 5
369760 5
369800 5
369840 5
369880 5
369920 5
369960 5
370000 5
370040 5
370080 5
370120 5
370160 5
370200 5
370240 5
370280 5
370320 5
370360 5
370400 5
370440 5
370480 5
370520 5
370560 5
370600 5
370640 5
370680 5
370720 5
370760 5
370800 5
370840 5
370880 5
370920 5
370960 5
371000 5
371040 5
371080 5
371120 5
371160 5
371200 5
371240 5
371280 5
371320 5
371360 5
371400 5
371440 5
371480 5
371520 5
371560 5
371600 5
371640 5
371680 5
371720 5
371760 5
371800 5
371840 5
371880 5
371920 5
371960 5
372000 5
372040 5
372080 5
372120 5
372160 5
372200 5
372240 5
372280 5
372320 5
372360 5
372400 5
372440 5
372480 5
372520 5
372560 5
372600 5
372640 5
372680 5
372720 5
372760 5
372800 5
372840 5
372880 5
372920 5
372960 5
373000 5
373040 5
373080 5
373120 5
373160 5
373200 5
373240 5
373280 5
373320 5
373360 5
373400 5
373440 5
373480 5
373520 5
373560 5
373600 5
373640 5
373680 5
373720 5
373760 5
373800 5
373840 5
373880 5
373920 5
373960 5
374000 5
374040 5
374080 5
374120 5
374160 5
374200 5
374240 5
374280 5
374320 5
374360 5
374400 5
374440 5
374480 5
374520 5
374560 5
374600 5
374640 5
374680 5
374720 5
374760 5
374800 5
374840 5
374880 5
374920 5
374960 5
375000 5
375040 5
375080 5
375120 5
375160 5
375200 5
375240 5
375280 5
375320 5
375360 5
375400 5
375440 5
375480 5
375520 5
375560 5
375600 5
375640 5
375680 5
375720 5
375760 5
375800 5
375840 5
375880 5
375920 5
375960 5
376000 5
376040 5
376080 5
376120 5
376160 5
376200 5
376240 5
376280 5
376320 5
376360 5
376400 5
376440 5
376480 5
376520 5
376560 5
376600 5
376640 5
376680 5
376720 5
376760 5
376800 5
376840 5
376880 5
376920 5
376960 5
377000 5
377040 5
377080 5
377120 5
377160 5
377200 5
377240 5
377280 5
377320 5
377360 5
377400 5
377440 5
377480 5
377520 5
377560 5
377600 5
377640 5
377680 5
377720 5
377760 5
377800 5
377840 5
377880 5
377920 5
377960 5
378000 5
378040 5
378080 5
378120 5
378160 5
378200 5
378240 5
378280 5
378320 5
378360 5
378400 5
378440 5
378480 5
378520 5
378560 5
378600 5
378640 5
378680 5
378720 5
378760 5
378800 5
378840 5
378880 5
378920 5
378960 5
379000 5
379040 5
379080 5
379120 5
379160 5
379200 5
379240 5
379280 5
379320 5
379360 5
379400 5
379440 5
379480 5
379520 5
379560 5
379600 5
379640 5
379680 5
379720 5
379760 5
379800 5
379840 5
379880 5
379920 5
379960 5
380000 5
380040 5
380080 5
380120 5
380160 5
380200 5
380240 5
380280 5
380320 5
380360 5
380400 5
380440 5
380480 5
380520 5
380560 5
380600 5
380640 5
380680 5
380720 5
380760 5
380800 5
380840 5
380880 5
380920 5
380960 5
381000 5
381040 5
381080 5
381120 5
381160 5
381200 5
381240 5
381280 5
381320 5
381360 5
381400 5
381440 5
381480 5
381520 5
381560 5
381600 5
381640 5
381680 5
381720 5
381760 5
381800 5
381840 5
381880 5
381920 5
381960 5
382000 5
382040 5
382080 5
382120 5
382160 5
382200 5
382240 5
382280 5
382320 5
382360 5
382400 5
382440 5
382480 5
382520 5
382560 5
382600 5
382640 5
382680 5
382720 5
382760 5
382800 5
382840 5
382880 5
382920 5
382960 5
383000 5
383040 5
383080 5
383120 5
383160 5
383200 5
383240 5
383280 5
383320 5
383360 5
383400 5
383440 5
383480 5
383520 5
383560 5
383600 5
383640 5
383680 5
383720 5
383760 5
383800 5
383840 5
383880 5
383920 5
383960 5
384000 5
384040 5
384080 5
384120 5
384160 5
384200 5
384240 5
384280 5
384320 5
384360 5
384400 5
384440 5
384480 5
384520 5
384560 5
384600 5
384640 5
384680 5
384720 5
384760 5
384800 5
384840 5
384880 5
384920 5
384960 5
385000 5
385040 5
385080 5
385120 5
385160 5
385200 5
385240 5
385280 5
385320 5
385360 5
385400 5
385440 5
385480 5
385520 5
385560 5
385600 5
385640 5
385680 5
385720 5
385760 5
385800 5
385840 5
385880 5
385920 5
385960 5
386000 5
386040 5
386080 5
386120 5
386160 5
386200 5
386240 5
386280 5
386320 5
386360 5
386400 5
386440 5
386480 5
386520 5
386560 5
386600 5
386640 5
386680 5
386720 5
386760 5
386800 5
386840 5
386880 5
386920 5
386960 5
387000 5
387040 5
387080 5
387120 5
387160 5
387200 5
387240 5
387280 5
387320 5
387360 5
387400 5
387440 5
387480 5
387520 5
387560 5
387600 5
387640 5
387680 5
387720 5
387760 5
387800 5
387840 5
387880 5
387920 5
387960 5
388000 5
388040 5
388080 5
388120 5
388160 5
388200 5
388240 5
388280 5
388320 5
388360 5
388400 5
388440 5
388480 5
388520 5
388560 5
388600 5
388640 5
388680 5
388720 5
388760 5
388800 5
388840 5
388880 5
388920 5
388960 5
389000 5
389040 5
389080 5
389120 5
389160 5
389200 5
389240 5
389280 5
389320 5
389360 5
389400 5
389440 5
389480 5
389520 5
389560 5
389600 5
389640 5
389680 5
389720 5
389760 5
389800 5
389840 5
389880 5
389920 5
389960 5
390000 5
390040 5
390080 5
390120 5
390160 5
390200 5
390240 5
390280 5
390320 5
390360 5
390400 5
390440 5
390480 5
390520 5
390560 5
390600 5
390640 5
390680 5
390720 5
390760 5
390800 5
390840 5
390880 5
390920 5
390960 5
391000 5
391040 5
391080 5
391120 5
391160 5
391200 5
391240 5
391280 5
391320 5
391360 5
391400 5
391440 5
391480 5
391520 5
391560 5
391600 5
391640 5
391680 5
391720 5
391760 5
391800 5
391840 5
391880 5
391920 5
391960 5
392000 5
392040 5
392080 5
392120 5
392160 5
392200 5
392240 5
392280 5
392320 5
392360 5
392400 5
392440 5
392480 5
392520 5
392560 5
392600 5
392640 5
392680 5
392720 5
392760 5
392800 5
392840 5
392880 5
392920 5
392960 5
393000 5
393040 5
393080 5
393120 5
393160 5
393200 5
393240 5
393280 5
393320 5
393360 5
393400 5
393440 5
393480 5
393520 5
393560 5
393600 5
393640 5
393680 5
393720 5
393760 5
393800 5
393840 5
393880 5
393920 5
393960 5
394000 5
394040 5
394080 5
394120 5
394160 5
394200 5
394240 5
394280 5
394320 5
394360 5
394400 5
394440 5
394480 5
394520 5
394560 5
394600 5
394640 5
394680 5
394720 5
394760 5
394800 5
394840 5
394880 5
394920 5
394960 5
395000 5
395040 5
395080 5
395120 5
395160 5
395200 5
395240 5
395280 5
395320 5
395360 5
395400 5
395440 5
395480 5
395520 5
395560 5
395600 5
395640 5
395680 5
395720 5
395760 5
395800 5
395840 5
395880 5
395920 5
395960 5
396000 5
396040 5
396080 5
396120 5
396160 5
396200 5
396240 5
396280 5
396320 5
396360 5
396400 5
396440 5
396480 5
396520 5
396560 5
396600 5
396640 5
396680 5
396720 5
396760 5
396800 5
396840 5
396880 5
396920 5
396960 5
397000 5
397040 5
397080 5
397120 5
397160 5
397200 5
397240 5
397280 5
397320 5
397360 5
397400 5
397440 5
397480 5
397520 5
397560 5
397600 5
397640 5
397680 5
397720 5
397760 5
397800 5
397840 5
397880 5
397920 5
397960 5
398000 5
398040 5
398080 5
398120 5
398160 5
398200 5
398240 5
398280 5
398320 5
398360 5
398400 5
398440 5
398480 5
398520 5
398560 5
398600 5
398640 5
398680 5
398720 5
398760 5
398800 5
398840 5
398880 5
398920 5
398960 5
399000 5
399040 5
399080 5
399120 5
399160 5
399200 5
399240 5
399280 5
399320 5
399360 5
399400 5
399440 5
399480 5
399520 5
399560 5
399600 5
399640 5
399680 5
399720 5
399760 5
399800 5
399840 5
399880 5
399920 5
399960 5
400000 5
400040 5
400080 5
400120 5
400160 5
400200 5
400240 5
400280 5
400320 5
400360 5
400400 5
400440 5
400480 5
400520 5
400560 5
400600 5
400640 5
400680 5
400720 5
400760 5
400800 5
400840 5
400880 5
400920 5
400960 5
401000 5
401040 5
401080 5
401120 5
401160 5
401200 5
401240 5
401280 5
401320 5
401360 5
401400 5
401440 5
401480 5
401520 5
401560 5
401600 5
401640 5
401680 5
401720 5
401760 5
401800 5
401840 5
401880 5
401920 5
401960 5
402000 5
402040 5
402080 5
402120 5
402160 5
402200 5
402240 5
402280 5
402320 5
402360 5
402400 5
402440 5
402480 5
402520 5
402560 5
402600 5
402640 5
402680 5
402720 5
402760 5
402800 5
402840 5
402880 5
402920 5
402960 5
403000 5
403040 5
403080 5
403120 5
403160 5
403200 5
403240 5
403280 5
403320 5
403360 5
403400 5
403440 5
403480 5
403520 5
403560 5
403600 5
403640 5
403680 5
403720 5
403760 5
403800 5
403840 5
403880 5
403920 5
403960 5
404000 5
404040 5
404080 5
404120 5
404160 5
404200 5
404240 5
404280 5
404320 5
404360 5
404400 5
404440 5
404480 5
404520 5
404560 5
404600 5
404640 5
404680 5
404720 5
404760 5
404800 5
404840 5
404880 5
404920 5
404960 5
405000 5
405040 5
405080 5
405120 5
405160 5
405200 5
405240 5
405280 5
405320 5
405360 5
405400 5
405440 5
405480 5
405520 5
405560 5
405600 5
405640 5
405680 5
405720 5
405760 5
405800 5
405840 5
405880 5
405920 5
405960 5
406000 5
406040 5
406080 5
406120 5
406160 5
406200 5
406240 5
406280 5
406320 5
406360 5
406400 5
406440 5
406480 5
406520 5
406560 5
406600 5
406640 5
406680 5
406720 5
406760 5
406800 5
406840 5
406880 5
406920 5
406960 5
407000 5
407040 5
407080 5
407120 5
407160 5
407200 5
407240 5
407280 5
407320 5
407360 5
407400 5
407440 5
407480 5
407520 5
407560 5
407600 5
407640 5
407680 5
407720 5
407760 5
407800 5
407840 5
407880 5
407920 5
407960 5
408000 5
408040 5
408080 5
408120 5
408160 5
408200 5
408240 5
408280 5
408320 5
408360 5
408400 5
408440 5
408480 5
408520 5
408560 5
408600 5
408640 5
408680 5
408720 5
408760 5
408800 5
408840 5
408880 5
408920 5
408960 5
409000 5
409040 5
409080 5
409120 5
409160 5
409200 5
409240 5
409280 5
409320 5
409360 5
409400 5
409440 5
409480 5
409520 5
409560 5
409600 5
409640 5
409680 5
409720 5
409760 5
409800 5
409840 5
409880 5
409920 5
409960 5
410000 5
410040 5
410080 5
410120 5
410160 5
410200 5
410240 5
410280 5
410320 5
410360 5
410400 5
410440 5
410480 5
410520 5
410560 5
410600 5
410640 5
410680 5
410720 5
410760 5
410800 5
410840 5
410880 5
410920 5
410960 5
411000 5
411040 5
411080 5
411120 5
411160 5
411200 5
411240 5
411280 5
411320 5
411360 5
411400 5
411440 5
411480 5
411520 5
411560 5
411600 5
411640 5
411680 5
411720 5
411760 5
411800 5
411840 5
411880 5
411920 5
411960 5
412000 5
412040 5
412080 5
412120 5
412160 5
412200 5
412240 5
412280 5
412320 5
412360 5
412400 5
412440 5
412480 5
412520 5
412560 5
412600 5
412640 5
412680 5
412720 5
412760 5
412800 5
412840 5
412880 5
412920 5
412960 5
413000 5
413040 5
413080 5
413120 5
413160 5
413200 5
413240 5
413280 5
413320 5
413360 5
413400 5
413440 5
413480 5
413520 5
413560 5
413600 5
413640 5
413680 5
413720 5
413760 5
413800 5
413840 5
413880 5
413920 5
413960 5
414000 5
414040 5
414080 5
414120 5
414160 5
414200 5
414240 5
414280 5
414320 5
414360 5
414400 5
414440 5
414480 5
414520 5
414560 5
414600 5
414640 5
414680 5
414720 5
414760 5
414800 5
414840 5
414880 5
414920 5
414960 5
415000 5
415040 5
415080 5
415120 5
415160 5
415200 5
415240 5
415280 5
415320 5
415360 5
415400 5
415440 5
415480 5
415520 5
415560 5
415600 5
415640 5
415680 5
415720 5
415760 5
415800 5
415840 5
415880 5
415920 5
415960 5
416000 5
416040 5
416080 5
416120 5
416160 5
416200 5
416240 5
416280 5
416320 5
416360 5
416400 5
416440 5
416480 5
416520 5
416560 5
416600 5
416640 5
416680 5
416720 5
416760 5
416800 5
416840 5
416880 5
416920 5
416960 5
417000 5
417040 5
417080 5
417120 5
417160 5
417200 5
417240 5
417280 5
417320 5
