# Supplementary material for: Comment on 'Valid molecular dynamics simulations of human hemoglobin require a surprisingly large box size'
Source: eLife. 2019 Jun 20;8:e44718. doi: 10.7554/eLife.44718 (PMC6586461; doi:10.7554/eLife.44718)
Supplement: Figure 3—source data 1. — The zip archive contains a README file describing which source files correspond to the different panels. [file elife-44718-fig3-data1.zip › figure3/panel_A/kovalevsky/large/3/proj.xvg]

@ autoscale onread none
@ with g0
@ g0 on
@ title "projection on eigenvectors (nm)"
@ xaxis  label "Time (ps)"
@ world xmin 0
@ world xmax 358520
@ world ymin -12.2383
@ world ymax 25.067
@ view xmin 0.15
@ view xmax 0.85
@ view ymin 0.15
@ view ymax 0.85
@ yaxis  label "vec 1"
@ xaxis tick major 100000
@ xaxis tick minor 50000
@ xaxis ticklabel start type spec
@ xaxis ticklabel start -0
@ yaxis tick major 10
@ yaxis tick minor 5
@ yaxis ticklabel start type spec
@ yaxis ticklabel start -10
@ zeroxaxis bar on
@ zeroxaxis bar linestyle 3
    0.0000   -5.00332
   40.0000   -5.62615
   80.0000   -4.94373
  120.0000   -6.21754
  160.0000   -6.11263
  200.0000   -5.65701
  240.0000   -5.52572
  280.0000   -5.24813
  320.0000   -4.70538
  360.0000   -4.89517
  400.0000   -5.84914
  440.0000   -5.36636
  480.0000   -5.83684
  520.0000   -4.73920
  560.0000   -5.58323
  600.0000   -6.41721
  640.0000   -5.37576
  680.0000   -6.39376
  720.0000   -5.87506
  760.0000   -5.92286
  800.0000   -5.16342
  840.0000   -4.27268
  880.0000   -5.26447
  920.0000   -5.71420
  960.0000   -6.40205
 1000.0000   -5.17087
 1040.0000   -5.56184
 1080.0000   -6.89957
 1120.0000   -5.86838
 1160.0000   -5.75375
 1200.0000   -6.21797
 1240.0000   -5.68938
 1280.0000   -6.11448
 1320.0000   -5.95934
 1360.0000   -5.42455
 1400.0000   -5.52843
 1440.0000   -5.17233
 1480.0000   -5.85907
 1520.0000   -6.27277
 1560.0000   -5.23339
 1600.0000   -5.74131
 1640.0000   -5.84735
 1680.0000   -6.31419
 1720.0000   -7.11333
 1760.0000   -5.76991
 1800.0000   -7.11166
 1840.0000   -5.72326
 1880.0000   -6.82857
 1920.0000   -6.37880
 1960.0000   -5.19864
 2000.0000   -6.33466
 2040.0000   -6.11155
 2080.0000   -5.75838
 2120.0000   -4.78978
 2160.0000   -5.53549
 2200.0000   -5.86776
 2240.0000   -5.33368
 2280.0000   -6.05275
 2320.0000   -6.17136
 2360.0000   -6.14742
 2400.0000   -5.36082
 2440.0000   -6.65896
 2480.0000   -6.91709
 2520.0000   -5.96788
 2560.0000   -7.09559
 2600.0000   -6.98554
 2640.0000   -5.66497
 2680.0000   -6.18032
 2720.0000   -5.60096
 2760.0000   -6.43279
 2800.0000   -6.57799
 2840.0000   -6.45105
 2880.0000   -5.97655
 2920.0000   -7.05061
 2960.0000   -6.47008
 3000.0000   -5.67966
 3040.0000   -6.03289
 3080.0000   -6.58903
 3120.0000   -5.67790
 3160.0000   -6.74539
 3200.0000   -5.67778
 3240.0000   -5.43225
 3280.0000   -5.94743
 3320.0000   -6.00170
 3360.0000   -6.15438
 3400.0000   -6.63712
 3440.0000   -6.33604
 3480.0000   -5.92220
 3520.0000   -6.72721
 3560.0000   -7.23552
 3600.0000   -6.80406
 3640.0000   -7.00928
 3680.0000   -6.38396
 3720.0000   -6.51896
 3760.0000   -6.33613
 3800.0000   -6.07371
 3840.0000   -7.19943
 3880.0000   -6.45900
 3920.0000   -5.43412
 3960.0000   -5.89680
 4000.0000   -6.43157
 4040.0000   -6.48310
 4080.0000   -7.05301
 4120.0000   -6.13914
 4160.0000   -6.13362
 4200.0000   -6.15267
 4240.0000   -6.75543
 4280.0000   -6.23888
 4320.0000   -6.17082
 4360.0000   -6.17289
 4400.0000   -5.88657
 4440.0000   -5.10514
 4480.0000   -5.68309
 4520.0000   -6.46549
 4560.0000   -6.56587
 4600.0000   -6.13717
 4640.0000   -6.18196
 4680.0000   -6.07322
 4720.0000   -5.75828
 4760.0000   -5.97924
 4800.0000   -5.51715
 4840.0000   -6.44411
 4880.0000   -5.75640
 4920.0000   -5.89349
 4960.0000   -6.23660
 5000.0000   -6.38910
 5040.0000   -7.07835
 5080.0000   -6.29786
 5120.0000   -6.21476
 5160.0000   -6.90669
 5200.0000   -5.69237
 5240.0000   -5.68221
 5280.0000   -6.41769
 5320.0000   -5.16200
 5360.0000   -4.46942
 5400.0000   -4.93221
 5440.0000   -4.90839
 5480.0000   -5.87715
 5520.0000   -5.40903
 5560.0000   -5.32790
 5600.0000   -5.36054
 5640.0000   -5.63329
 5680.0000   -5.84170
 5720.0000   -6.69161
 5760.0000   -6.52973
 5800.0000   -7.44382
 5840.0000   -5.61248
 5880.0000   -5.51243
 5920.0000   -6.03113
 5960.0000   -6.02646
 6000.0000   -6.38230
 6040.0000   -6.35113
 6080.0000   -6.44586
 6120.0000   -5.70405
 6160.0000   -5.11534
 6200.0000   -5.85055
 6240.0000   -5.47177
 6280.0000   -6.16869
 6320.0000   -5.83831
 6360.0000   -5.84401
 6400.0000   -6.50769
 6440.0000   -5.62967
 6480.0000   -6.68214
 6520.0000   -5.85696
 6560.0000   -6.06614
 6600.0000   -5.82260
 6640.0000   -5.27393
 6680.0000   -4.90714
 6720.0000   -5.12628
 6760.0000   -5.57477
 6800.0000   -5.82483
 6840.0000   -5.51376
 6880.0000   -6.95405
 6920.0000   -7.30669
 6960.0000   -6.37190
 7000.0000   -6.38916
 7040.0000   -6.01147
 7080.0000   -5.15046
 7120.0000   -5.42174
 7160.0000   -5.06882
 7200.0000   -5.61318
 7240.0000   -5.40550
 7280.0000   -4.81808
 7320.0000   -5.14834
 7360.0000   -5.38186
 7400.0000   -5.43851
 7440.0000   -5.46128
 7480.0000   -5.55615
 7520.0000   -5.69364
 7560.0000   -5.30340
 7600.0000   -6.27145
 7640.0000   -6.27449
 7680.0000   -6.42960
 7720.0000   -5.47463
 7760.0000   -5.26955
 7800.0000   -5.91934
 7840.0000   -5.87683
 7880.0000   -5.43900
 7920.0000   -6.38810
 7960.0000   -6.30308
 8000.0000   -5.44846
 8040.0000   -5.36581
 8080.0000   -4.81763
 8120.0000   -4.47580
 8160.0000   -5.34893
 8200.0000   -6.06389
 8240.0000   -5.46530
 8280.0000   -5.28171
 8320.0000   -6.06518
 8360.0000   -5.75365
 8400.0000   -5.36615
 8440.0000   -5.76950
 8480.0000   -5.51727
 8520.0000   -5.51998
 8560.0000   -5.01805
 8600.0000   -4.96345
 8640.0000   -5.00502
 8680.0000   -6.07603
 8720.0000   -5.58881
 8760.0000   -6.44108
 8800.0000   -6.37681
 8840.0000   -5.78798
 8880.0000   -5.35274
 8920.0000   -5.20546
 8960.0000   -5.99440
 9000.0000   -5.68843
 9040.0000   -4.76488
 9080.0000   -4.68233
 9120.0000   -4.63523
 9160.0000   -4.76239
 9200.0000   -5.22820
 9240.0000   -4.74677
 9280.0000   -4.80995
 9320.0000   -4.86814
 9360.0000   -4.86714
 9400.0000   -5.74458
 9440.0000   -4.57266
 9480.0000   -4.21307
 9520.0000   -5.39984
 9560.0000   -4.62314
 9600.0000   -4.60248
 9640.0000   -4.85950
 9680.0000   -5.62945
 9720.0000   -5.44590
 9760.0000   -4.47223
 9800.0000   -5.41395
 9840.0000   -5.38056
 9880.0000   -5.62906
 9920.0000   -5.50170
 9960.0000   -5.62190
10000.0000   -5.39121
10040.0000   -5.25527
10080.0000   -5.37347
10120.0000   -4.45425
10160.0000   -4.56842
10200.0000   -5.03672
10240.0000   -5.03765
10280.0000   -5.49025
10320.0000   -5.11129
10360.0000   -6.09597
10400.0000   -5.18248
10440.0000   -5.19539
10480.0000   -4.99655
10520.0000   -4.30404
10560.0000   -4.75299
10600.0000   -5.61480
10640.0000   -5.18775
10680.0000   -5.41068
10720.0000   -5.34622
10760.0000   -5.26094
10800.0000   -4.57882
10840.0000   -5.18257
10880.0000   -5.73360
10920.0000   -5.55673
10960.0000   -3.62573
11000.0000   -5.21911
11040.0000   -4.97911
11080.0000   -5.62570
11120.0000   -5.24240
11160.0000   -5.23734
11200.0000   -5.46565
11240.0000   -5.98045
11280.0000   -6.97203
11320.0000   -5.55070
11360.0000   -5.19520
11400.0000   -5.34405
11440.0000   -5.77583
11480.0000   -6.35922
11520.0000   -5.55865
11560.0000   -4.65065
11600.0000   -6.03931
11640.0000   -6.75344
11680.0000   -5.15609
11720.0000   -6.24773
11760.0000   -5.69964
11800.0000   -5.41498
11840.0000   -5.24717
11880.0000   -6.40211
11920.0000   -6.24103
11960.0000   -5.54901
12000.0000   -4.62608
12040.0000   -5.00345
12080.0000   -4.47782
12120.0000   -4.52397
12160.0000   -6.14038
12200.0000   -5.26781
12240.0000   -5.73704
12280.0000   -4.98358
12320.0000   -5.53145
12360.0000   -5.34142
12400.0000   -5.59184
12440.0000   -5.81942
12480.0000   -6.60186
12520.0000   -5.54021
12560.0000   -5.81309
12600.0000   -6.17732
12640.0000   -6.42779
12680.0000   -5.28366
12720.0000   -5.87715
12760.0000   -5.62718
12800.0000   -5.96741
12840.0000   -6.22612
12880.0000   -6.32732
12920.0000   -6.23203
12960.0000   -6.57085
13000.0000   -6.09699
13040.0000   -5.20066
13080.0000   -5.37325
13120.0000   -5.44485
13160.0000   -5.25835
13200.0000   -5.13517
13240.0000   -5.52035
13280.0000   -5.72182
13320.0000   -5.92101
13360.0000   -5.85249
13400.0000   -5.31655
13440.0000   -5.60670
13480.0000   -6.18766
13520.0000   -5.59332
13560.0000   -5.27708
13600.0000   -6.28212
13640.0000   -4.93919
13680.0000   -5.12768
13720.0000   -5.04883
13760.0000   -4.96663
13800.0000   -5.30450
13840.0000   -5.68012
13880.0000   -5.31386
13920.0000   -5.18282
13960.0000   -4.68001
14000.0000   -4.57498
14040.0000   -5.12918
14080.0000   -6.32029
14120.0000   -5.44206
14160.0000   -5.83255
14200.0000   -5.24649
14240.0000   -5.63327
14280.0000   -4.50729
14320.0000   -4.44633
14360.0000   -5.17219
14400.0000   -5.10603
14440.0000   -4.91443
14480.0000   -4.72307
14520.0000   -5.59844
14560.0000   -5.04153
14600.0000   -5.75937
14640.0000   -5.27477
14680.0000   -5.11283
14720.0000   -4.89354
14760.0000   -4.35225
14800.0000   -4.61161
14840.0000   -4.94347
14880.0000   -5.64903
14920.0000   -5.91758
14960.0000   -5.03599
15000.0000   -5.40475
15040.0000   -5.45416
15080.0000   -5.94337
15120.0000   -6.59701
15160.0000   -5.81912
15200.0000   -5.81145
15240.0000   -5.57056
15280.0000   -5.94158
15320.0000   -5.42856
15360.0000   -5.45165
15400.0000   -5.71836
15440.0000   -5.06579
15480.0000   -6.22494
15520.0000   -6.21359
15560.0000   -6.75411
15600.0000   -5.73265
15640.0000   -6.23178
15680.0000   -6.57260
15720.0000   -7.60759
15760.0000   -6.65495
15800.0000   -6.13140
15840.0000   -5.67462
15880.0000   -7.25039
15920.0000   -6.00897
15960.0000   -6.11332
16000.0000   -5.64504
16040.0000   -6.05509
16080.0000   -6.04173
16120.0000   -6.25776
16160.0000   -6.40785
16200.0000   -5.09852
16240.0000   -5.95253
16280.0000   -6.79134
16320.0000   -6.74237
16360.0000   -5.92793
16400.0000   -6.72747
16440.0000   -6.24093
16480.0000   -5.78022
16520.0000   -6.23465
16560.0000   -5.06794
16600.0000   -5.52020
16640.0000   -5.86910
16680.0000   -5.55406
16720.0000   -5.99798
16760.0000   -5.97445
16800.0000   -5.73002
16840.0000   -5.66402
16880.0000   -6.30744
16920.0000   -7.78534
16960.0000   -6.57794
17000.0000   -7.53126
17040.0000   -6.79995
17080.0000   -6.51816
17120.0000   -5.90963
17160.0000   -7.70936
17200.0000   -6.35537
17240.0000   -6.13502
17280.0000   -6.86488
17320.0000   -6.66989
17360.0000   -6.26317
17400.0000   -6.83103
17440.0000   -5.26986
17480.0000   -6.27845
17520.0000   -6.61287
17560.0000   -6.80711
17600.0000   -7.91370
17640.0000   -6.43198
17680.0000   -5.90157
17720.0000   -6.04765
17760.0000   -6.50221
17800.0000   -5.90013
17840.0000   -6.63136
17880.0000   -5.78429
17920.0000   -6.88774
17960.0000   -6.59989
18000.0000   -6.85756
18040.0000   -6.97679
18080.0000   -6.56671
18120.0000   -6.81218
18160.0000   -6.21196
18200.0000   -5.88352
18240.0000   -6.26389
18280.0000   -6.33140
18320.0000   -6.14422
18360.0000   -6.20095
18400.0000   -5.86554
18440.0000   -5.99923
18480.0000   -5.91944
18520.0000   -5.60033
18560.0000   -6.67634
18600.0000   -6.11443
18640.0000   -6.26633
18680.0000   -5.63173
18720.0000   -5.53133
18760.0000   -5.99930
18800.0000   -5.59004
18840.0000   -5.75064
18880.0000   -5.97263
18920.0000   -5.57346
18960.0000   -5.40884
19000.0000   -5.91803
19040.0000   -5.68795
19080.0000   -4.95913
19120.0000   -5.59207
19160.0000   -4.94422
19200.0000   -4.89535
19240.0000   -5.04996
19280.0000   -5.00557
19320.0000   -4.26644
19360.0000   -5.54872
19400.0000   -5.70781
19440.0000   -4.31128
19480.0000   -5.27752
19520.0000   -5.49877
19560.0000   -5.51908
19600.0000   -5.34206
19640.0000   -5.39700
19680.0000   -5.41198
19720.0000   -5.88309
19760.0000   -5.71967
19800.0000   -6.52278
19840.0000   -5.55654
19880.0000   -6.15890
19920.0000   -5.01214
19960.0000   -5.40146
20000.0000   -5.80339
20040.0000   -4.51478
20080.0000   -5.58486
20120.0000   -5.43818
20160.0000   -5.58618
20200.0000   -5.65353
20240.0000   -5.46044
20280.0000   -5.67692
20320.0000   -5.42601
20360.0000   -5.67780
20400.0000   -5.68809
20440.0000   -5.21590
20480.0000   -5.17818
20520.0000   -5.73360
20560.0000   -6.06503
20600.0000   -6.60404
20640.0000   -6.42678
20680.0000   -6.34372
20720.0000   -6.55744
20760.0000   -5.72046
20800.0000   -5.34438
20840.0000   -4.99012
20880.0000   -4.74170
20920.0000   -5.58223
20960.0000   -4.52359
21000.0000   -4.77875
21040.0000   -4.88894
21080.0000   -4.76421
21120.0000   -4.68259
21160.0000   -4.73311
21200.0000   -5.35164
21240.0000   -5.48375
21280.0000   -5.39678
21320.0000   -4.94178
21360.0000   -5.34912
21400.0000   -4.90879
21440.0000   -5.37136
21480.0000   -5.06236
21520.0000   -4.69414
21560.0000   -4.88389
21600.0000   -4.95890
21640.0000   -4.92985
21680.0000   -5.74405
21720.0000   -5.92718
21760.0000   -5.67880
21800.0000   -5.43700
21840.0000   -4.65787
21880.0000   -5.77964
21920.0000   -5.36922
21960.0000   -6.15882
22000.0000   -5.47205
22040.0000   -5.09954
22080.0000   -5.83899
22120.0000   -6.23309
22160.0000   -6.12322
22200.0000   -6.25481
22240.0000   -6.09368
22280.0000   -8.12956
22320.0000   -7.27974
22360.0000   -5.77810
22400.0000   -6.29008
22440.0000   -7.06161
22480.0000   -6.93995
22520.0000   -6.00343
22560.0000   -5.13916
22600.0000   -5.50896
22640.0000   -6.11678
22680.0000   -5.71088
22720.0000   -5.99966
22760.0000   -6.00120
22800.0000   -6.79731
22840.0000   -6.08483
22880.0000   -6.00531
22920.0000   -6.09240
22960.0000   -6.17109
23000.0000   -5.93993
23040.0000   -5.61650
23080.0000   -5.54915
23120.0000   -5.47626
23160.0000   -5.79056
23200.0000   -6.13204
23240.0000   -7.12056
23280.0000   -5.82118
23320.0000   -6.42912
23360.0000   -6.51162
23400.0000   -5.23741
23440.0000   -4.92617
23480.0000   -6.00140
23520.0000   -5.79051
23560.0000   -5.14691
23600.0000   -5.24485
23640.0000   -5.55576
23680.0000   -5.15301
23720.0000   -5.52949
23760.0000   -5.48111
23800.0000   -4.98230
23840.0000   -5.65363
23880.0000   -4.89716
23920.0000   -5.58269
23960.0000   -5.03487
24000.0000   -5.12979
24040.0000   -5.19236
24080.0000   -4.64311
24120.0000   -3.60446
24160.0000   -5.09315
24200.0000   -5.47901
24240.0000   -5.24555
24280.0000   -4.48684
24320.0000   -4.72375
24360.0000   -5.45863
24400.0000   -4.62966
24440.0000   -4.84168
24480.0000   -3.88017
24520.0000   -4.63979
24560.0000   -4.80902
24600.0000   -4.62721
24640.0000   -3.63205
24680.0000   -6.18238
24720.0000   -4.19057
24760.0000   -5.08961
24800.0000   -5.59692
24840.0000   -6.02597
24880.0000   -5.32777
24920.0000   -5.23903
24960.0000   -5.86330
25000.0000   -5.85610
25040.0000   -4.27204
25080.0000   -4.71032
25120.0000   -4.58244
25160.0000   -4.75038
25200.0000   -4.94408
25240.0000   -4.65010
25280.0000   -4.83536
25320.0000   -5.29994
25360.0000   -5.14412
25400.0000   -5.70448
25440.0000   -4.84930
25480.0000   -5.61409
25520.0000   -4.96624
25560.0000   -4.85003
25600.0000   -5.05959
25640.0000   -5.17112
25680.0000   -5.25504
25720.0000   -4.97976
25760.0000   -5.36814
25800.0000   -5.10129
25840.0000   -5.29633
25880.0000   -5.33726
25920.0000   -5.32898
25960.0000   -4.79997
26000.0000   -4.88090
26040.0000   -5.21798
26080.0000   -5.32381
26120.0000   -4.31079
26160.0000   -4.46016
26200.0000   -4.43037
26240.0000   -3.98672
26280.0000   -4.13524
26320.0000   -4.45629
26360.0000   -5.08811
26400.0000   -4.99873
26440.0000   -4.17734
26480.0000   -3.85889
26520.0000   -3.67510
26560.0000   -4.37665
26600.0000   -4.96920
26640.0000   -6.73092
26680.0000   -6.06944
26720.0000   -4.96005
26760.0000   -6.47752
26800.0000   -5.21746
26840.0000   -5.31100
26880.0000   -4.86507
26920.0000   -5.47823
26960.0000   -5.00548
27000.0000   -5.59720
27040.0000   -4.67774
27080.0000   -4.74963
27120.0000   -4.40591
27160.0000   -5.58469
27200.0000   -4.87416
27240.0000   -4.98888
27280.0000   -5.51433
27320.0000   -4.75177
27360.0000   -4.28313
27400.0000   -4.64032
27440.0000   -4.42104
27480.0000   -4.63394
27520.0000   -4.27314
27560.0000   -4.20515
27600.0000   -4.15902
27640.0000   -4.37596
27680.0000   -4.23370
27720.0000   -3.92901
27760.0000   -4.16944
27800.0000   -4.52811
27840.0000   -4.69459
27880.0000   -4.72824
27920.0000   -4.57267
27960.0000   -3.81597
28000.0000   -4.27746
28040.0000   -4.03050
28080.0000   -4.57334
28120.0000   -5.13148
28160.0000   -5.33978
28200.0000   -4.65275
28240.0000   -5.39771
28280.0000   -4.54025
28320.0000   -4.20399
28360.0000   -5.49212
28400.0000   -5.72859
28440.0000   -5.36345
28480.0000   -5.68438
28520.0000   -4.73390
28560.0000   -4.63748
28600.0000   -5.26654
28640.0000   -6.30614
28680.0000   -5.24289
28720.0000   -5.47436
28760.0000   -4.95840
28800.0000   -5.73018
28840.0000   -4.13886
28880.0000   -4.74320
28920.0000   -5.39303
28960.0000   -5.01458
29000.0000   -4.71049
29040.0000   -5.12179
29080.0000   -5.07346
29120.0000   -5.80103
29160.0000   -4.93568
29200.0000   -5.37242
29240.0000   -6.27942
29280.0000   -6.67801
29320.0000   -5.51635
29360.0000   -6.00213
29400.0000   -5.36314
29440.0000   -6.35126
29480.0000   -5.11664
29520.0000   -6.34565
29560.0000   -5.08649
29600.0000   -5.85638
29640.0000   -5.30704
29680.0000   -5.07881
29720.0000   -5.98797
29760.0000   -5.80319
29800.0000   -5.56032
29840.0000   -4.93235
29880.0000   -5.00616
29920.0000   -5.65111
29960.0000   -5.66047
30000.0000   -5.99595
30040.0000   -6.00801
30080.0000   -5.50742
30120.0000   -6.06508
30160.0000   -6.01983
30200.0000   -6.07661
30240.0000   -6.29455
30280.0000   -5.50996
30320.0000   -5.57595
30360.0000   -5.54447
30400.0000   -5.60179
30440.0000   -5.26276
30480.0000   -6.06461
30520.0000   -6.47282
30560.0000   -5.39505
30600.0000   -5.05078
30640.0000   -4.85746
30680.0000   -4.82718
30720.0000   -5.12430
30760.0000   -5.23747
30800.0000   -5.23912
30840.0000   -4.93374
30880.0000   -5.76285
30920.0000   -5.43483
30960.0000   -5.38316
31000.0000   -6.12176
31040.0000   -6.58288
31080.0000   -6.54415
31120.0000   -6.43811
31160.0000   -6.55213
31200.0000   -6.49113
31240.0000   -5.87705
31280.0000   -6.23217
31320.0000   -5.58920
31360.0000   -5.25845
31400.0000   -5.87728
31440.0000   -6.39009
31480.0000   -6.82974
31520.0000   -5.50201
31560.0000   -6.11433
31600.0000   -6.06192
31640.0000   -4.89914
31680.0000   -4.52072
31720.0000   -4.78250
31760.0000   -5.37429
31800.0000   -5.74156
31840.0000   -5.60899
31880.0000   -5.71559
31920.0000   -5.18760
31960.0000   -5.38423
32000.0000   -4.80288
32040.0000   -5.32322
32080.0000   -5.10712
32120.0000   -5.28645
32160.0000   -4.18604
32200.0000   -3.89261
32240.0000   -5.52080
32280.0000   -5.61400
32320.0000   -4.60689
32360.0000   -5.60104
32400.0000   -4.43085
32440.0000   -4.79128
32480.0000   -4.96309
32520.0000   -5.39087
32560.0000   -6.19263
32600.0000   -5.53057
32640.0000   -5.41463
32680.0000   -6.16129
32720.0000   -5.05816
32760.0000   -4.43038
32800.0000   -5.69712
32840.0000   -5.50876
32880.0000   -4.67528
32920.0000   -3.97120
32960.0000   -4.94270
33000.0000   -4.54612
33040.0000   -5.97001
33080.0000   -5.23717
33120.0000   -5.74892
33160.0000   -4.80439
33200.0000   -4.60062
33240.0000   -4.89771
33280.0000   -4.87056
33320.0000   -5.24822
33360.0000   -5.27345
33400.0000   -5.63966
33440.0000   -5.13556
33480.0000   -4.99755
33520.0000   -4.40153
33560.0000   -4.95011
33600.0000   -4.68978
33640.0000   -4.62334
33680.0000   -3.70680
33720.0000   -4.89891
33760.0000   -4.56327
33800.0000   -5.32833
33840.0000   -6.28160
33880.0000   -5.50708
33920.0000   -4.28647
33960.0000   -5.83308
34000.0000   -5.39213
34040.0000   -3.97406
34080.0000   -3.89156
34120.0000   -5.01158
34160.0000   -4.96458
34200.0000   -4.02390
34240.0000   -4.44673
34280.0000   -4.62700
34320.0000   -4.27703
34360.0000   -4.80807
34400.0000   -5.20109
34440.0000   -5.94692
34480.0000   -5.53818
34520.0000   -5.27694
34560.0000   -4.98447
34600.0000   -5.08924
34640.0000   -4.60164
34680.0000   -4.71389
34720.0000   -4.52592
34760.0000   -4.69902
34800.0000   -4.62621
34840.0000   -5.01444
34880.0000   -5.33447
34920.0000   -4.27968
34960.0000   -4.23908
35000.0000   -4.78251
35040.0000   -5.37096
35080.0000   -4.95543
35120.0000   -4.71094
35160.0000   -5.33177
35200.0000   -4.56155
35240.0000   -5.28460
35280.0000   -5.52609
35320.0000   -4.58806
35360.0000   -6.15529
35400.0000   -4.62367
35440.0000   -4.16135
35480.0000   -5.13876
35520.0000   -4.62627
35560.0000   -5.24312
35600.0000   -4.61978
35640.0000   -5.24320
35680.0000   -5.43269
35720.0000   -6.05197
35760.0000   -5.50097
35800.0000   -5.09748
35840.0000   -5.58635
35880.0000   -4.86576
35920.0000   -5.68658
35960.0000   -5.32028
36000.0000   -5.06769
36040.0000   -5.76263
36080.0000   -5.65781
36120.0000   -5.00219
36160.0000   -3.53546
36200.0000   -4.93541
36240.0000   -4.72007
36280.0000   -4.85759
36320.0000   -4.23728
36360.0000   -4.54424
36400.0000   -3.81005
36440.0000   -4.74672
36480.0000   -3.98802
36520.0000   -5.07748
36560.0000   -4.81602
36600.0000   -3.62300
36640.0000   -4.59544
36680.0000   -4.43034
36720.0000   -4.77256
36760.0000   -5.02424
36800.0000   -4.33779
36840.0000   -4.55637
36880.0000   -4.34938
36920.0000   -4.20519
36960.0000   -4.59642
37000.0000   -5.22006
37040.0000   -4.34645
37080.0000   -4.26361
37120.0000   -3.88303
37160.0000   -4.93505
37200.0000   -5.79106
37240.0000   -4.74017
37280.0000   -4.15845
37320.0000   -3.78910
37360.0000   -5.34536
37400.0000   -4.88600
37440.0000   -4.49498
37480.0000   -4.80485
37520.0000   -4.02793
37560.0000   -5.54398
37600.0000   -5.35357
37640.0000   -4.82457
37680.0000   -5.22585
37720.0000   -5.23787
37760.0000   -4.41363
37800.0000   -4.86025
37840.0000   -4.69788
37880.0000   -5.00385
37920.0000   -4.74488
37960.0000   -4.80286
38000.0000   -4.46521
38040.0000   -4.41592
38080.0000   -5.02616
38120.0000   -4.19300
38160.0000   -4.20428
38200.0000   -4.61348
38240.0000   -3.60933
38280.0000   -3.90722
38320.0000   -4.33329
38360.0000   -3.56847
38400.0000   -4.30676
38440.0000   -4.22617
38480.0000   -5.43193
38520.0000   -4.64011
38560.0000   -5.29850
38600.0000   -4.50330
38640.0000   -4.86995
38680.0000   -4.86878
38720.0000   -4.24869
38760.0000   -4.70678
38800.0000   -4.46399
38840.0000   -5.19548
38880.0000   -4.29196
38920.0000   -5.05510
38960.0000   -3.89728
39000.0000   -4.80052
39040.0000   -4.57251
39080.0000   -4.28515
39120.0000   -4.42721
39160.0000   -4.28423
39200.0000   -4.90448
39240.0000   -4.84388
39280.0000   -5.04940
39320.0000   -4.24472
39360.0000   -3.58967
39400.0000   -3.82298
39440.0000   -4.42374
39480.0000   -4.79467
39520.0000   -5.24962
39560.0000   -5.90675
39600.0000   -5.72615
39640.0000   -5.43535
39680.0000   -5.63456
39720.0000   -5.74645
39760.0000   -5.05621
39800.0000   -5.51882
39840.0000   -4.34470
39880.0000   -3.75669
39920.0000   -5.79733
39960.0000   -4.65063
40000.0000   -4.39343
40040.0000   -3.36478
40080.0000   -4.07933
40120.0000   -4.07669
40160.0000   -3.93651
40200.0000   -5.27966
40240.0000   -4.65691
40280.0000   -4.04853
40320.0000   -4.05138
40360.0000   -4.26770
40400.0000   -3.55712
40440.0000   -4.12356
40480.0000   -4.77855
40520.0000   -4.68044
40560.0000   -5.49632
40600.0000   -4.99492
40640.0000   -4.30453
40680.0000   -4.81853
40720.0000   -5.45885
40760.0000   -4.90584
40800.0000   -4.88450
40840.0000   -3.50076
40880.0000   -5.00126
40920.0000   -5.57198
40960.0000   -4.81468
41000.0000   -4.20653
41040.0000   -4.77305
41080.0000   -5.18842
41120.0000   -5.18590
41160.0000   -4.91580
41200.0000   -5.25815
41240.0000   -5.77695
41280.0000   -4.94571
41320.0000   -5.18096
41360.0000   -5.47915
41400.0000   -5.46081
41440.0000   -5.64932
41480.0000   -4.22754
41520.0000   -5.38898
41560.0000   -4.25281
41600.0000   -5.32922
41640.0000   -5.25234
41680.0000   -5.42179
41720.0000   -4.50648
41760.0000   -4.73193
41800.0000   -4.92139
41840.0000   -4.20975
41880.0000   -4.17996
41920.0000   -4.25111
41960.0000   -3.25173
42000.0000   -3.77288
42040.0000   -3.48711
42080.0000   -4.03780
42120.0000   -3.93701
42160.0000   -3.29025
42200.0000   -4.45571
42240.0000   -4.46571
42280.0000   -5.38488
42320.0000   -4.89858
42360.0000   -4.60930
42400.0000   -4.59615
42440.0000   -5.23764
42480.0000   -5.39609
42520.0000   -5.31684
42560.0000   -5.62913
42600.0000   -5.55267
42640.0000   -4.90243
42680.0000   -5.71241
42720.0000   -5.23080
42760.0000   -4.27264
42800.0000   -4.11994
42840.0000   -5.66845
42880.0000   -5.45389
42920.0000   -4.39707
42960.0000   -4.85722
43000.0000   -4.77728
43040.0000   -5.33123
43080.0000   -4.73683
43120.0000   -5.50398
43160.0000   -4.41018
43200.0000   -4.17611
43240.0000   -5.42124
43280.0000   -5.31202
43320.0000   -4.80292
43360.0000   -4.75736
43400.0000   -5.17074
43440.0000   -3.57063
43480.0000   -4.76952
43520.0000   -4.66555
43560.0000   -4.47049
43600.0000   -4.30092
43640.0000   -4.88693
43680.0000   -4.05187
43720.0000   -5.30283
43760.0000   -5.64088
43800.0000   -4.75175
43840.0000   -4.82613
43880.0000   -4.06995
43920.0000   -5.00167
43960.0000   -4.07433
44000.0000   -5.04136
44040.0000   -4.86705
44080.0000   -4.66029
44120.0000   -4.49743
44160.0000   -4.20649
44200.0000   -3.76247
44240.0000   -4.07116
44280.0000   -3.97516
44320.0000   -4.36245
44360.0000   -4.18238
44400.0000   -4.45118
44440.0000   -4.84541
44480.0000   -4.53183
44520.0000   -3.92927
44560.0000   -4.02415
44600.0000   -4.54281
44640.0000   -5.41361
44680.0000   -5.08897
44720.0000   -5.09684
44760.0000   -5.58355
44800.0000   -5.57262
44840.0000   -4.90973
44880.0000   -5.95017
44920.0000   -5.99594
44960.0000   -5.39034
45000.0000   -5.62424
45040.0000   -5.34453
45080.0000   -5.29943
45120.0000   -5.39274
45160.0000   -4.57063
45200.0000   -4.55108
45240.0000   -5.25596
45280.0000   -5.35116
45320.0000   -4.95354
45360.0000   -5.60358
45400.0000   -4.74551
45440.0000   -5.26623
45480.0000   -4.40801
45520.0000   -4.97821
45560.0000   -4.75412
45600.0000   -4.64246
45640.0000   -5.28304
45680.0000   -5.23987
45720.0000   -4.58629
45760.0000   -5.53747
45800.0000   -4.94040
45840.0000   -4.85356
45880.0000   -4.85113
45920.0000   -5.18936
45960.0000   -4.90572
46000.0000   -5.11139
46040.0000   -4.95888
46080.0000   -4.86454
46120.0000   -4.63192
46160.0000   -3.92750
46200.0000   -4.64788
46240.0000   -4.69159
46280.0000   -4.98086
46320.0000   -4.40560
46360.0000   -4.04314
46400.0000   -4.37910
46440.0000   -4.24522
46480.0000   -4.01181
46520.0000   -4.23337
46560.0000   -5.22676
46600.0000   -5.06694
46640.0000   -5.22720
46680.0000   -4.67187
46720.0000   -5.10192
46760.0000   -4.94813
46800.0000   -5.58457
46840.0000   -4.73826
46880.0000   -5.57309
46920.0000   -4.49252
46960.0000   -4.02774
47000.0000   -4.80901
47040.0000   -6.06537
47080.0000   -5.24317
47120.0000   -5.61938
47160.0000   -5.48362
47200.0000   -5.56179
47240.0000   -4.75809
47280.0000   -4.76375
47320.0000   -5.67996
47360.0000   -5.25114
47400.0000   -4.82656
47440.0000   -5.21036
47480.0000   -4.42655
47520.0000   -5.02408
47560.0000   -4.82494
47600.0000   -5.15996
47640.0000   -5.57111
47680.0000   -5.93624
47720.0000   -5.04338
47760.0000   -5.78608
47800.0000   -4.98533
47840.0000   -5.15078
47880.0000   -4.87879
47920.0000   -5.36112
47960.0000   -5.16400
48000.0000   -5.80970
48040.0000   -5.91088
48080.0000   -5.30500
48120.0000   -5.07429
48160.0000   -5.63336
48200.0000   -5.27011
48240.0000   -4.37629
48280.0000   -4.72501
48320.0000   -4.81675
48360.0000   -5.40290
48400.0000   -5.33067
48440.0000   -4.83583
48480.0000   -4.72624
48520.0000   -5.10744
48560.0000   -4.82508
48600.0000   -5.60366
48640.0000   -5.52562
48680.0000   -5.49591
48720.0000   -5.66261
48760.0000   -6.16122
48800.0000   -5.58536
48840.0000   -5.55898
48880.0000   -5.61007
48920.0000   -6.39100
48960.0000   -6.25761
49000.0000   -5.09494
49040.0000   -5.47493
49080.0000   -5.24840
49120.0000   -4.84183
49160.0000   -5.44565
49200.0000   -5.76164
49240.0000   -4.83200
49280.0000   -5.02539
49320.0000   -5.75739
49360.0000   -4.79181
49400.0000   -4.67371
49440.0000   -5.91780
49480.0000   -5.21671
49520.0000   -4.06949
49560.0000   -4.75325
49600.0000   -5.45781
49640.0000   -5.45329
49680.0000   -5.98980
49720.0000   -5.06453
49760.0000   -5.37988
49800.0000   -4.71675
49840.0000   -5.27430
49880.0000   -4.00187
49920.0000   -4.84588
49960.0000   -5.13883
50000.0000   -5.06393
50040.0000   -4.98705
50080.0000   -5.76611
50120.0000   -5.10763
50160.0000   -4.35611
50200.0000   -4.23888
50240.0000   -4.38400
50280.0000   -4.22307
50320.0000   -5.18033
50360.0000   -5.37652
50400.0000   -5.40632
50440.0000   -5.18428
50480.0000   -5.57013
50520.0000   -5.37490
50560.0000   -4.77422
50600.0000   -5.32134
50640.0000   -5.59244
50680.0000   -4.17473
50720.0000   -4.15779
50760.0000   -4.21418
50800.0000   -4.24749
50840.0000   -4.07520
50880.0000   -4.74881
50920.0000   -4.41938
50960.0000   -4.68882
51000.0000   -4.51093
51040.0000   -4.91659
51080.0000   -4.42406
51120.0000   -5.28310
51160.0000   -4.80579
51200.0000   -4.17225
51240.0000   -4.12342
51280.0000   -4.52037
51320.0000   -4.78814
51360.0000   -5.46909
51400.0000   -5.18367
51440.0000   -4.65715
51480.0000   -4.00008
51520.0000   -4.57809
51560.0000   -4.31654
51600.0000   -4.33055
51640.0000   -4.68735
51680.0000   -5.32094
51720.0000   -4.46220
51760.0000   -4.87582
51800.0000   -4.41318
51840.0000   -4.54439
51880.0000   -4.32132
51920.0000   -5.03523
51960.0000   -5.10400
52000.0000   -5.31074
52040.0000   -4.82778
52080.0000   -4.75689
52120.0000   -3.51704
52160.0000   -4.40324
52200.0000   -4.20834
52240.0000   -3.80613
52280.0000   -3.93617
52320.0000   -4.01746
52360.0000   -3.85689
52400.0000   -4.40452
52440.0000   -4.20083
52480.0000   -5.19973
52520.0000   -5.49398
52560.0000   -4.79773
52600.0000   -4.22090
52640.0000   -4.84116
52680.0000   -4.86104
52720.0000   -4.18348
52760.0000   -5.12656
52800.0000   -4.79632
52840.0000   -4.85807
52880.0000   -3.94353
52920.0000   -4.11739
52960.0000   -4.71420
53000.0000   -4.10926
53040.0000   -5.39217
53080.0000   -4.67498
53120.0000   -4.69294
53160.0000   -5.59434
53200.0000   -4.21927
53240.0000   -4.14814
53280.0000   -4.16159
53320.0000   -4.43258
53360.0000   -4.19357
53400.0000   -5.05439
53440.0000   -5.31798
53480.0000   -6.28422
53520.0000   -5.70147
53560.0000   -5.79836
53600.0000   -5.58046
53640.0000   -6.04373
53680.0000   -5.68818
53720.0000   -5.34755
53760.0000   -5.17958
53800.0000   -4.86529
53840.0000   -5.25934
53880.0000   -5.45513
53920.0000   -5.87461
53960.0000   -5.03573
54000.0000   -5.16089
54040.0000   -5.25624
54080.0000   -5.10142
54120.0000   -4.08239
54160.0000   -4.36945
54200.0000   -4.33541
54240.0000   -4.41822
54280.0000   -4.71815
54320.0000   -5.33694
54360.0000   -4.87782
54400.0000   -5.78588
54440.0000   -4.97272
54480.0000   -3.98477
54520.0000   -4.30979
54560.0000   -4.27566
54600.0000   -3.86989
54640.0000   -5.23488
54680.0000   -5.25487
54720.0000   -6.02830
54760.0000   -5.25121
54800.0000   -5.24717
54840.0000   -4.53659
54880.0000   -4.96870
54920.0000   -5.00272
54960.0000   -4.92006
55000.0000   -5.13541
55040.0000   -5.70245
55080.0000   -4.62119
55120.0000   -5.04417
55160.0000   -5.25613
55200.0000   -5.47977
55240.0000   -5.48419
55280.0000   -4.93626
55320.0000   -4.77334
55360.0000   -4.58668
55400.0000   -5.26126
55440.0000   -5.31216
55480.0000   -5.40290
55520.0000   -4.61351
55560.0000   -4.18621
55600.0000   -4.81810
55640.0000   -5.45083
55680.0000   -4.60666
55720.0000   -4.66919
55760.0000   -4.53867
55800.0000   -4.55398
55840.0000   -4.64430
55880.0000   -4.91702
55920.0000   -5.27936
55960.0000   -5.49674
56000.0000   -4.75120
56040.0000   -5.72044
56080.0000   -4.42185
56120.0000   -5.15474
56160.0000   -5.73732
56200.0000   -5.53695
56240.0000   -6.02653
56280.0000   -6.40333
56320.0000   -5.87315
56360.0000   -5.35404
56400.0000   -5.48071
56440.0000   -5.69193
56480.0000   -5.56794
56520.0000   -5.39361
56560.0000   -5.96132
56600.0000   -5.74622
56640.0000   -5.41245
56680.0000   -5.71137
56720.0000   -5.08812
56760.0000   -4.88161
56800.0000   -5.11491
56840.0000   -5.57704
56880.0000   -5.36207
56920.0000   -5.33429
56960.0000   -5.03581
57000.0000   -4.76015
57040.0000   -4.18860
57080.0000   -4.61376
57120.0000   -5.53890
57160.0000   -4.46462
57200.0000   -4.13555
57240.0000   -4.04378
57280.0000   -5.13883
57320.0000   -5.15688
57360.0000   -4.22599
57400.0000   -4.51657
57440.0000   -4.46473
57480.0000   -4.84188
57520.0000   -4.63606
57560.0000   -5.09223
57600.0000   -5.81388
57640.0000   -6.07193
57680.0000   -5.70762
57720.0000   -6.27975
57760.0000   -6.01452
57800.0000   -5.50052
57840.0000   -5.91577
57880.0000   -5.21681
57920.0000   -5.52885
57960.0000   -5.95195
58000.0000   -5.89155
58040.0000   -5.67770
58080.0000   -6.25666
58120.0000   -5.73292
58160.0000   -5.80835
58200.0000   -5.52377
58240.0000   -6.56310
58280.0000   -5.99395
58320.0000   -6.36654
58360.0000   -5.01948
58400.0000   -5.75051
58440.0000   -5.75233
58480.0000   -5.25699
58520.0000   -5.25652
58560.0000   -4.91104
58600.0000   -5.42584
58640.0000   -5.75615
58680.0000   -5.44812
58720.0000   -5.86018
58760.0000   -5.46646
58800.0000   -5.72992
58840.0000   -5.29714
58880.0000   -5.09098
58920.0000   -4.48745
58960.0000   -5.26545
59000.0000   -5.57623
59040.0000   -5.22623
59080.0000   -5.49143
59120.0000   -5.08161
59160.0000   -5.83300
59200.0000   -5.90251
59240.0000   -5.35345
59280.0000   -5.39981
59320.0000   -4.38496
59360.0000   -5.00216
59400.0000   -5.31429
59440.0000   -5.02340
59480.0000   -4.51871
59520.0000   -5.22740
59560.0000   -4.73938
59600.0000   -5.19207
59640.0000   -4.34846
59680.0000   -5.41122
59720.0000   -5.17803
59760.0000   -4.91593
59800.0000   -5.59893
59840.0000   -5.40379
59880.0000   -5.03202
59920.0000   -5.74471
59960.0000   -5.64169
60000.0000   -4.42577
60040.0000   -5.24114
60080.0000   -4.33596
60120.0000   -3.83478
60160.0000   -4.65800
60200.0000   -4.05456
60240.0000   -3.89400
60280.0000   -6.19634
60320.0000   -5.69815
60360.0000   -6.02550
60400.0000   -5.92420
60440.0000   -5.92149
60480.0000   -6.32425
60520.0000   -5.78630
60560.0000   -5.61308
60600.0000   -6.22560
60640.0000   -5.50407
60680.0000   -5.12729
60720.0000   -4.76783
60760.0000   -5.50544
60800.0000   -4.54778
60840.0000   -5.34919
60880.0000   -5.56172
60920.0000   -4.34749
60960.0000   -4.33845
61000.0000   -4.73842
61040.0000   -5.86704
61080.0000   -4.93572
61120.0000   -5.18136
61160.0000   -5.67949
61200.0000   -5.19944
61240.0000   -5.77671
61280.0000   -5.45612
61320.0000   -4.66318
61360.0000   -4.64917
61400.0000   -4.93867
61440.0000   -4.47219
61480.0000   -4.68732
61520.0000   -5.50725
61560.0000   -6.22701
61600.0000   -6.21055
61640.0000   -5.54266
61680.0000   -5.29931
61720.0000   -5.74663
61760.0000   -4.99157
61800.0000   -4.89294
61840.0000   -4.97048
61880.0000   -3.91185
61920.0000   -4.69333
61960.0000   -4.24720
62000.0000   -5.58015
62040.0000   -5.46060
62080.0000   -4.41290
62120.0000   -4.59042
62160.0000   -4.51440
62200.0000   -4.61308
62240.0000   -5.26862
62280.0000   -4.15623
62320.0000   -4.46781
62360.0000   -4.23077
62400.0000   -4.37012
62440.0000   -4.82910
62480.0000   -4.39035
62520.0000   -4.96165
62560.0000   -4.75155
62600.0000   -4.46204
62640.0000   -4.18528
62680.0000   -5.30320
62720.0000   -4.83768
62760.0000   -5.55976
62800.0000   -5.23611
62840.0000   -4.31315
62880.0000   -3.96381
62920.0000   -4.26054
62960.0000   -4.14544
63000.0000   -3.67289
63040.0000   -4.16007
63080.0000   -5.16013
63120.0000   -5.34493
63160.0000   -6.22476
63200.0000   -5.35989
63240.0000   -4.94876
63280.0000   -4.12769
63320.0000   -4.40791
63360.0000   -4.15828
63400.0000   -4.22256
63440.0000   -4.14407
63480.0000   -3.72156
63520.0000   -4.11102
63560.0000   -4.49843
63600.0000   -4.21025
63640.0000   -5.49005
63680.0000   -4.79918
63720.0000   -6.17550
63760.0000   -6.53641
63800.0000   -5.76788
63840.0000   -5.86574
63880.0000   -6.77173
63920.0000   -5.87291
63960.0000   -5.98850
64000.0000   -7.02830
64040.0000   -6.13040
64080.0000   -5.91440
64120.0000   -7.01161
64160.0000   -7.12395
64200.0000   -7.58293
64240.0000   -7.25763
64280.0000   -7.51170
64320.0000   -6.83726
64360.0000   -6.69982
64400.0000   -5.27928
64440.0000   -6.16324
64480.0000   -5.43616
64520.0000   -5.53701
64560.0000   -6.76938
64600.0000   -6.21592
64640.0000   -5.53613
64680.0000   -5.61275
64720.0000   -5.14513
64760.0000   -5.30338
64800.0000   -4.59558
64840.0000   -4.23667
64880.0000   -4.73345
64920.0000   -5.88679
64960.0000   -5.61722
65000.0000   -5.27214
65040.0000   -6.17188
65080.0000   -6.08498
65120.0000   -5.38213
65160.0000   -5.50008
65200.0000   -5.92752
65240.0000   -5.77367
65280.0000   -5.68981
65320.0000   -5.45340
65360.0000   -6.64191
65400.0000   -5.18546
65440.0000   -6.21647
65480.0000   -5.06726
65520.0000   -4.84373
65560.0000   -4.79846
65600.0000   -5.71851
65640.0000   -4.93018
65680.0000   -4.38679
65720.0000   -5.11270
65760.0000   -5.95976
65800.0000   -4.87938
65840.0000   -5.12640
65880.0000   -5.64612
65920.0000   -4.75344
65960.0000   -5.25701
66000.0000   -5.17449
66040.0000   -5.09833
66080.0000   -5.39095
66120.0000   -5.04301
66160.0000   -6.25349
66200.0000   -5.39345
66240.0000   -5.96209
66280.0000   -4.94934
66320.0000   -5.84672
66360.0000   -4.63047
66400.0000   -5.19398
66440.0000   -4.92515
66480.0000   -4.70813
66520.0000   -4.97360
66560.0000   -5.20271
66600.0000   -5.02312
66640.0000   -6.02793
66680.0000   -5.31551
66720.0000   -6.79700
66760.0000   -5.92828
66800.0000   -4.95223
66840.0000   -5.56333
66880.0000   -4.11970
66920.0000   -5.13618
66960.0000   -4.99511
67000.0000   -6.13478
67040.0000   -5.51459
67080.0000   -5.14378
67120.0000   -5.57035
67160.0000   -5.54081
67200.0000   -5.58617
67240.0000   -5.80103
67280.0000   -6.15114
67320.0000   -5.48462
67360.0000   -5.46123
67400.0000   -5.10567
67440.0000   -5.89896
67480.0000   -5.88616
67520.0000   -5.32632
67560.0000   -5.75386
67600.0000   -5.97063
67640.0000   -4.86066
67680.0000   -5.69051
67720.0000   -5.95810
67760.0000   -4.82932
67800.0000   -4.78362
67840.0000   -5.59992
67880.0000   -5.48497
67920.0000   -5.12699
67960.0000   -6.08459
68000.0000   -5.36400
68040.0000   -4.76062
68080.0000   -5.26908
68120.0000   -5.37037
68160.0000   -5.09964
68200.0000   -5.09917
68240.0000   -5.06060
68280.0000   -4.60448
68320.0000   -4.88362
68360.0000   -5.03407
68400.0000   -5.45399
68440.0000   -4.49789
68480.0000   -5.23808
68520.0000   -5.59973
68560.0000   -5.06087
68600.0000   -5.29038
68640.0000   -5.71104
68680.0000   -5.08008
68720.0000   -6.19832
68760.0000   -6.03116
68800.0000   -4.99570
68840.0000   -4.99247
68880.0000   -5.01669
68920.0000   -6.05771
68960.0000   -5.77191
69000.0000   -4.78539
69040.0000   -5.02881
69080.0000   -5.93151
69120.0000   -5.35738
69160.0000   -6.43111
69200.0000   -5.87672
69240.0000   -5.35834
69280.0000   -5.71963
69320.0000   -4.92197
69360.0000   -4.97498
69400.0000   -5.62468
69440.0000   -4.97508
69480.0000   -4.83922
69520.0000   -5.16436
69560.0000   -5.48302
69600.0000   -4.78464
69640.0000   -5.26558
69680.0000   -4.99063
69720.0000   -6.04034
69760.0000   -5.21915
69800.0000   -5.16116
69840.0000   -6.20436
69880.0000   -5.61725
69920.0000   -5.05150
69960.0000   -5.99759
70000.0000   -4.45988
70040.0000   -5.18046
70080.0000   -5.09623
70120.0000   -6.45125
70160.0000   -4.86279
70200.0000   -6.08417
70240.0000   -4.71089
70280.0000   -4.61184
70320.0000   -4.81175
70360.0000   -5.46413
70400.0000   -4.86606
70440.0000   -4.80723
70480.0000   -4.20857
70520.0000   -4.93075
70560.0000   -4.86148
70600.0000   -4.66254
70640.0000   -3.93381
70680.0000   -4.89153
70720.0000   -4.51816
70760.0000   -4.16602
70800.0000   -5.00437
70840.0000   -4.49202
70880.0000   -4.24078
70920.0000   -4.33625
70960.0000   -3.84952
71000.0000   -4.14133
71040.0000   -4.92437
71080.0000   -4.78758
71120.0000   -4.36021
71160.0000   -4.19410
71200.0000   -5.18600
71240.0000   -4.42975
71280.0000   -4.56423
71320.0000   -4.36489
71360.0000   -5.03615
71400.0000   -4.94531
71440.0000   -4.28564
71480.0000   -4.12522
71520.0000   -3.95503
71560.0000   -3.99910
71600.0000   -4.67909
71640.0000   -3.87276
71680.0000   -3.72890
71720.0000   -4.49916
71760.0000   -4.42239
71800.0000   -4.73710
71840.0000   -3.76688
71880.0000   -4.56157
71920.0000   -4.68025
71960.0000   -4.41300
72000.0000   -4.02838
72040.0000   -4.51542
72080.0000   -4.76115
72120.0000   -3.68216
72160.0000   -4.35994
72200.0000   -4.23410
72240.0000   -4.48775
72280.0000   -3.72421
72320.0000   -3.45477
72360.0000   -4.15717
72400.0000   -4.77782
72440.0000   -4.49682
72480.0000   -5.33529
72520.0000   -4.84348
72560.0000   -4.81662
72600.0000   -5.36190
72640.0000   -4.51997
72680.0000   -4.79379
72720.0000   -4.58257
72760.0000   -5.37321
72800.0000   -5.16505
72840.0000   -4.91251
72880.0000   -5.00017
72920.0000   -5.33990
72960.0000   -4.63568
73000.0000   -4.59003
73040.0000   -5.22072
73080.0000   -5.53099
73120.0000   -5.84639
73160.0000   -5.31586
73200.0000   -5.58904
73240.0000   -5.37059
73280.0000   -5.37228
73320.0000   -5.60380
73360.0000   -4.58060
73400.0000   -5.84343
73440.0000   -4.86030
73480.0000   -5.54456
73520.0000   -4.65629
73560.0000   -4.45401
73600.0000   -4.97151
73640.0000   -5.99112
73680.0000   -4.87009
73720.0000   -4.79257
73760.0000   -4.27834
73800.0000   -5.69542
73840.0000   -4.11858
73880.0000   -5.34474
73920.0000   -5.05947
73960.0000   -5.33882
74000.0000   -5.19314
74040.0000   -5.15945
74080.0000   -4.65207
74120.0000   -5.33538
74160.0000   -5.12019
74200.0000   -5.37488
74240.0000   -5.40285
74280.0000   -4.77955
74320.0000   -4.98335
74360.0000   -6.03224
74400.0000   -5.41533
74440.0000   -4.98118
74480.0000   -3.86705
74520.0000   -5.06636
74560.0000   -4.48741
74600.0000   -5.05227
74640.0000   -5.91509
74680.0000   -5.70065
74720.0000   -5.41817
74760.0000   -5.62270
74800.0000   -5.53015
74840.0000   -6.61846
74880.0000   -6.22448
74920.0000   -6.97121
74960.0000   -6.32298
75000.0000   -5.05868
75040.0000   -4.87426
75080.0000   -5.07024
75120.0000   -5.22497
75160.0000   -4.81143
75200.0000   -4.89076
75240.0000   -5.41132
75280.0000   -5.87707
75320.0000   -4.84646
75360.0000   -4.51385
75400.0000   -5.17735
75440.0000   -4.84388
75480.0000   -4.65217
75520.0000   -5.12992
75560.0000   -4.59519
75600.0000   -4.04519
75640.0000   -5.24728
75680.0000   -3.81302
75720.0000   -4.37431
75760.0000   -5.39057
75800.0000   -5.03954
75840.0000   -6.22051
75880.0000   -5.50276
75920.0000   -5.10105
75960.0000   -5.79350
76000.0000   -5.50561
76040.0000   -5.75203
76080.0000   -5.53816
76120.0000   -4.56596
76160.0000   -4.82728
76200.0000   -6.56730
76240.0000   -5.22692
76280.0000   -5.79542
76320.0000   -4.82903
76360.0000   -3.81366
76400.0000   -3.49625
76440.0000   -4.24116
76480.0000   -3.46338
76520.0000   -3.94995
76560.0000   -5.37218
76600.0000   -5.75640
76640.0000   -5.66990
76680.0000   -4.13028
76720.0000   -4.48777
76760.0000   -5.15927
76800.0000   -5.03535
76840.0000   -5.00918
76880.0000   -5.06136
76920.0000   -5.60759
76960.0000   -4.73407
77000.0000   -4.21050
77040.0000   -4.87770
77080.0000   -4.87611
77120.0000   -4.96945
77160.0000   -4.68930
77200.0000   -5.33830
77240.0000   -5.31412
77280.0000   -4.15811
77320.0000   -5.56939
77360.0000   -5.26633
77400.0000   -5.00758
77440.0000   -5.50329
77480.0000   -4.67069
77520.0000   -4.72256
77560.0000   -4.50997
77600.0000   -4.56617
77640.0000   -5.37664
77680.0000   -4.80789
77720.0000   -5.41130
77760.0000   -5.36910
77800.0000   -3.80588
77840.0000   -4.54814
77880.0000   -4.69503
77920.0000   -4.19177
77960.0000   -4.63032
78000.0000   -4.38677
78040.0000   -4.88944
78080.0000   -5.00879
78120.0000   -4.98246
78160.0000   -5.51727
78200.0000   -4.91119
78240.0000   -4.86671
78280.0000   -5.66881
78320.0000   -5.70579
78360.0000   -5.52652
78400.0000   -4.81436
78440.0000   -4.89222
78480.0000   -5.56963
78520.0000   -6.07883
78560.0000   -5.73093
78600.0000   -4.80939
78640.0000   -4.86609
78680.0000   -4.94661
78720.0000   -4.60865
78760.0000   -5.11667
78800.0000   -5.40443
78840.0000   -5.14111
78880.0000   -4.63715
78920.0000   -5.53542
78960.0000   -4.31399
79000.0000   -5.19359
79040.0000   -4.41105
79080.0000   -5.04514
79120.0000   -4.87564
79160.0000   -4.91529
79200.0000   -5.82544
79240.0000   -4.87187
79280.0000   -6.13980
79320.0000   -5.01151
79360.0000   -6.57590
79400.0000   -6.87433
79440.0000   -6.36237
79480.0000   -5.82969
79520.0000   -6.20486
79560.0000   -5.72133
79600.0000   -5.28589
79640.0000   -5.35604
79680.0000   -5.58887
79720.0000   -5.29200
79760.0000   -4.83675
79800.0000   -6.00427
79840.0000   -5.99905
79880.0000   -4.35631
79920.0000   -5.05852
79960.0000   -4.68208
80000.0000   -4.23589
80040.0000   -5.05762
80080.0000   -4.57465
80120.0000   -4.49367
80160.0000   -4.13803
80200.0000   -4.56202
80240.0000   -4.92217
80280.0000   -4.12648
80320.0000   -3.56740
80360.0000   -3.46180
80400.0000   -4.02724
80440.0000   -4.10272
80480.0000   -4.49085
80520.0000   -4.71461
80560.0000   -4.95025
80600.0000   -5.37740
80640.0000   -5.66317
80680.0000   -4.70431
80720.0000   -5.11078
80760.0000   -5.79006
80800.0000   -5.02233
80840.0000   -4.45219
80880.0000   -3.99886
80920.0000   -3.91696
80960.0000   -4.47571
81000.0000   -4.42349
81040.0000   -4.26274
81080.0000   -5.21299
81120.0000   -5.03785
81160.0000   -4.83904
81200.0000   -4.41158
81240.0000   -4.90748
81280.0000   -4.71720
81320.0000   -5.82152
81360.0000   -6.06973
81400.0000   -6.02561
81440.0000   -5.64783
81480.0000   -5.22209
81520.0000   -6.02325
81560.0000   -5.90895
81600.0000   -5.44634
81640.0000   -5.01925
81680.0000   -5.69484
81720.0000   -5.87910
81760.0000   -4.85756
81800.0000   -5.44187
81840.0000   -5.70801
81880.0000   -5.36499
81920.0000   -6.27969
81960.0000   -5.86606
82000.0000   -5.46575
82040.0000   -5.77398
82080.0000   -4.98790
82120.0000   -5.59960
82160.0000   -6.03190
82200.0000   -6.87504
82240.0000   -6.99544
82280.0000   -6.94126
82320.0000   -6.18024
82360.0000   -6.23630
82400.0000   -6.03952
82440.0000   -6.63817
82480.0000   -6.74275
82520.0000   -6.96581
82560.0000   -6.89439
82600.0000   -6.10318
82640.0000   -5.36130
82680.0000   -6.15377
82720.0000   -6.88880
82760.0000   -6.92021
82800.0000   -6.22432
82840.0000   -7.24633
82880.0000   -6.55675
82920.0000   -5.97007
82960.0000   -6.16696
83000.0000   -6.77676
83040.0000   -7.05256
83080.0000   -5.55336
83120.0000   -5.13781
83160.0000   -5.20243
83200.0000   -5.06040
83240.0000   -4.72035
83280.0000   -5.02870
83320.0000   -5.39846
83360.0000   -5.39681
83400.0000   -6.09804
83440.0000   -5.10019
83480.0000   -4.43563
83520.0000   -5.39182
83560.0000   -5.15799
83600.0000   -4.98023
83640.0000   -5.02928
83680.0000   -5.78292
83720.0000   -5.14305
83760.0000   -4.38936
83800.0000   -4.95929
83840.0000   -5.53630
83880.0000   -4.64092
83920.0000   -4.88067
83960.0000   -5.21385
84000.0000   -4.53716
84040.0000   -4.43681
84080.0000   -5.40169
84120.0000   -6.05553
84160.0000   -4.45232
84200.0000   -5.29001
84240.0000   -5.38365
84280.0000   -5.40513
84320.0000   -5.78916
84360.0000   -3.62141
84400.0000   -4.78004
84440.0000   -4.55161
84480.0000   -4.67193
84520.0000   -5.78167
84560.0000   -3.91020
84600.0000   -5.31947
84640.0000   -4.86320
84680.0000   -5.36494
84720.0000   -5.47413
84760.0000   -6.41905
84800.0000   -6.09222
84840.0000   -6.15840
84880.0000   -5.32535
84920.0000   -6.07679
84960.0000   -6.02398
85000.0000   -4.94178
85040.0000   -5.30822
85080.0000   -5.05724
85120.0000   -4.79267
85160.0000   -5.08643
85200.0000   -4.28289
85240.0000   -4.90660
85280.0000   -4.46256
85320.0000   -4.89349
85360.0000   -5.59054
85400.0000   -5.28062
85440.0000   -5.11572
85480.0000   -5.23032
85520.0000   -5.84395
85560.0000   -4.79286
85600.0000   -5.20918
85640.0000   -5.31806
85680.0000   -4.55017
85720.0000   -5.19375
85760.0000   -4.70715
85800.0000   -3.96823
85840.0000   -4.82864
85880.0000   -5.40158
85920.0000   -4.75342
85960.0000   -5.66072
86000.0000   -5.23620
86040.0000   -5.16773
86080.0000   -5.85520
86120.0000   -4.86783
86160.0000   -4.84348
86200.0000   -4.89860
86240.0000   -5.15831
86280.0000   -5.17805
86320.0000   -4.96068
86360.0000   -5.72644
86400.0000   -4.96955
86440.0000   -5.36603
86480.0000   -5.19628
86520.0000   -5.22624
86560.0000   -5.42124
86600.0000   -5.14025
86640.0000   -4.81904
86680.0000   -5.26605
86720.0000   -4.79986
86760.0000   -6.22404
86800.0000   -5.99321
86840.0000   -5.98735
86880.0000   -5.84626
86920.0000   -5.99946
86960.0000   -4.60211
87000.0000   -5.83561
87040.0000   -5.81938
87080.0000   -6.44665
87120.0000   -4.88575
87160.0000   -5.92628
87200.0000   -6.03271
87240.0000   -4.85384
87280.0000   -5.07057
87320.0000   -5.66742
87360.0000   -4.97753
87400.0000   -6.02064
87440.0000   -5.60416
87480.0000   -5.92306
87520.0000   -4.67904
87560.0000   -5.50979
87600.0000   -5.87067
87640.0000   -4.72951
87680.0000   -4.60489
87720.0000   -4.49763
87760.0000   -4.50243
87800.0000   -4.78016
87840.0000   -4.17340
87880.0000   -6.22188
87920.0000   -4.58559
87960.0000   -5.06132
88000.0000   -4.37054
88040.0000   -4.87810
88080.0000   -4.59790
88120.0000   -3.96316
88160.0000   -5.88412
88200.0000   -5.85503
88240.0000   -5.01552
88280.0000   -5.43736
88320.0000   -5.07252
88360.0000   -5.04792
88400.0000   -4.34666
88440.0000   -5.92894
88480.0000   -5.72615
88520.0000   -5.34212
88560.0000   -5.82437
88600.0000   -5.50827
88640.0000   -6.23832
88680.0000   -5.38735
88720.0000   -4.93430
88760.0000   -6.02168
88800.0000   -6.47905
88840.0000   -6.25866
88880.0000   -5.67371
88920.0000   -5.73754
88960.0000   -5.85678
89000.0000   -5.93233
89040.0000   -6.04113
89080.0000   -6.21087
89120.0000   -5.04525
89160.0000   -5.72686
89200.0000   -5.85965
89240.0000   -5.34700
89280.0000   -6.16837
89320.0000   -5.21089
89360.0000   -4.73199
89400.0000   -5.44546
89440.0000   -5.13788
89480.0000   -6.03188
89520.0000   -6.19028
89560.0000   -4.72093
89600.0000   -4.87757
89640.0000   -5.10881
89680.0000   -4.53642
89720.0000   -4.11125
89760.0000   -4.29777
89800.0000   -4.32500
89840.0000   -4.93411
89880.0000   -4.28928
89920.0000   -3.80466
89960.0000   -4.38439
90000.0000   -4.01516
90040.0000   -4.39491
90080.0000   -3.43725
90120.0000   -3.23608
90160.0000   -2.86586
90200.0000   -4.59688
90240.0000   -4.53111
90280.0000   -4.57038
90320.0000   -4.36786
90360.0000   -5.16901
90400.0000   -4.76109
90440.0000   -5.04140
90480.0000   -4.59804
90520.0000   -4.07567
90560.0000   -4.16921
90600.0000   -4.30027
90640.0000   -5.01115
90680.0000   -4.47744
90720.0000   -4.47855
90760.0000   -4.52857
90800.0000   -4.01544
90840.0000   -4.34789
90880.0000   -4.18791
90920.0000   -4.60405
90960.0000   -4.11033
91000.0000   -4.06105
91040.0000   -4.44549
91080.0000   -4.57674
91120.0000   -4.93726
91160.0000   -5.30874
91200.0000   -4.69790
91240.0000   -5.35418
91280.0000   -4.51087
91320.0000   -4.19816
91360.0000   -4.48803
91400.0000   -4.52146
91440.0000   -5.15833
91480.0000   -4.64446
91520.0000   -5.11545
91560.0000   -3.82595
91600.0000   -4.58443
91640.0000   -4.30158
91680.0000   -5.04682
91720.0000   -3.73564
91760.0000   -4.14782
91800.0000   -3.79667
91840.0000   -5.18319
91880.0000   -4.66899
91920.0000   -4.60591
91960.0000   -5.10534
92000.0000   -4.70545
92040.0000   -3.82035
92080.0000   -4.73209
92120.0000   -5.04292
92160.0000   -4.28527
92200.0000   -4.16801
92240.0000   -4.88313
92280.0000   -4.93754
92320.0000   -4.19870
92360.0000   -3.95261
92400.0000   -5.05532
92440.0000   -5.34875
92480.0000   -4.20638
92520.0000   -4.87230
92560.0000   -5.18804
92600.0000   -4.49022
92640.0000   -4.79600
92680.0000   -4.55635
92720.0000   -4.23761
92760.0000   -4.13830
92800.0000   -4.39120
92840.0000   -4.68778
92880.0000   -4.73817
92920.0000   -5.30093
92960.0000   -4.85780
93000.0000   -4.88186
93040.0000   -4.92613
93080.0000   -4.97357
93120.0000   -5.43305
93160.0000   -5.70906
93200.0000   -4.91037
93240.0000   -5.09281
93280.0000   -4.81611
93320.0000   -4.77588
93360.0000   -4.84180
93400.0000   -4.66532
93440.0000   -4.76110
93480.0000   -5.31325
93520.0000   -4.37732
93560.0000   -4.65161
93600.0000   -4.67465
93640.0000   -3.95546
93680.0000   -4.80497
93720.0000   -4.83368
93760.0000   -5.93347
93800.0000   -4.84585
93840.0000   -5.28187
93880.0000   -5.14702
93920.0000   -4.66709
93960.0000   -5.74866
94000.0000   -5.37875
94040.0000   -5.60374
94080.0000   -4.57613
94120.0000   -5.19090
94160.0000   -4.58903
94200.0000   -5.44163
94240.0000   -4.66862
94280.0000   -5.80740
94320.0000   -4.53886
94360.0000   -5.64494
94400.0000   -4.68889
94440.0000   -4.23200
94480.0000   -4.53327
94520.0000   -4.61734
94560.0000   -4.02882
94600.0000   -4.02338
94640.0000   -4.44101
94680.0000   -3.78576
94720.0000   -4.49387
94760.0000   -4.61201
94800.0000   -4.26072
94840.0000   -4.60443
94880.0000   -4.52430
94920.0000   -4.24949
94960.0000   -4.90836
95000.0000   -5.15243
95040.0000   -5.20819
95080.0000   -5.89774
95120.0000   -4.39936
95160.0000   -4.65115
95200.0000   -4.90903
95240.0000   -5.64172
95280.0000   -4.95384
95320.0000   -4.64505
95360.0000   -4.76995
95400.0000   -5.16383
95440.0000   -4.81016
95480.0000   -4.38930
95520.0000   -4.45342
95560.0000   -5.80203
95600.0000   -5.46611
95640.0000   -5.66433
95680.0000   -6.36712
95720.0000   -5.42840
95760.0000   -5.24516
95800.0000   -4.94838
95840.0000   -5.40684
95880.0000   -4.33089
95920.0000   -4.91921
95960.0000   -6.06096
96000.0000   -5.30103
96040.0000   -5.14994
96080.0000   -5.45692
96120.0000   -4.72645
96160.0000   -5.45716
96200.0000   -4.88658
96240.0000   -5.53601
96280.0000   -5.11351
96320.0000   -5.35280
96360.0000   -4.57965
96400.0000   -5.10510
96440.0000   -5.23494
96480.0000   -6.19541
96520.0000   -5.18609
96560.0000   -5.96629
96600.0000   -5.41408
96640.0000   -5.31678
96680.0000   -4.59933
96720.0000   -4.96937
96760.0000   -5.16472
96800.0000   -5.20236
96840.0000   -5.56849
96880.0000   -6.10882
96920.0000   -5.55597
96960.0000   -5.87203
97000.0000   -5.76966
97040.0000   -6.62512
97080.0000   -6.18616
97120.0000   -5.34418
97160.0000   -4.98875
97200.0000   -4.66725
97240.0000   -4.47975
97280.0000   -4.34716
97320.0000   -5.75246
97360.0000   -5.03316
97400.0000   -4.58319
97440.0000   -5.74463
97480.0000   -5.42685
97520.0000   -5.55690
97560.0000   -5.70414
97600.0000   -5.44927
97640.0000   -5.61091
97680.0000   -5.21165
97720.0000   -5.44157
97760.0000   -5.36043
97800.0000   -4.98178
97840.0000   -6.39927
97880.0000   -5.40207
97920.0000   -5.93730
97960.0000   -5.08832
98000.0000   -4.73878
98040.0000   -4.83980
98080.0000   -4.50108
98120.0000   -4.50150
98160.0000   -4.24496
98200.0000   -4.17904
98240.0000   -4.76607
98280.0000   -4.81774
98320.0000   -4.74571
98360.0000   -5.16193
98400.0000   -5.19553
98440.0000   -4.45716
98480.0000   -3.79917
98520.0000   -4.70235
98560.0000   -5.25684
98600.0000   -4.95122
98640.0000   -4.96864
98680.0000   -5.01165
98720.0000   -5.47685
98760.0000   -4.42236
98800.0000   -3.04718
98840.0000   -4.81151
98880.0000   -4.01198
98920.0000   -4.34663
98960.0000   -5.42376
99000.0000   -5.02309
99040.0000   -4.58509
99080.0000   -5.51914
99120.0000   -5.62343
99160.0000   -5.46143
99200.0000   -5.42133
99240.0000   -5.39112
99280.0000   -4.71998
99320.0000   -5.48025
99360.0000   -6.05837
99400.0000   -5.50882
99440.0000   -4.04498
99480.0000   -3.65978
99520.0000   -4.82613
99560.0000   -5.14761
99600.0000   -4.74108
99640.0000   -6.13383
99680.0000   -6.61460
99720.0000   -6.10664
99760.0000   -5.51537
99800.0000   -6.06232
99840.0000   -5.46793
99880.0000   -5.49297
99920.0000   -4.06522
99960.0000   -4.64311
100000.0000   -4.35725
100040.0000   -4.21386
100080.0000   -4.78141
100120.0000   -5.12027
100160.0000   -4.72444
100200.0000   -5.87940
100240.0000   -5.17009
100280.0000   -5.01116
100320.0000   -5.53697
100360.0000   -5.09035
100400.0000   -5.29020
100440.0000   -4.26130
100480.0000   -4.91027
100520.0000   -5.08900
100560.0000   -5.55686
100600.0000   -4.86002
100640.0000   -5.08414
100680.0000   -5.13440
100720.0000   -5.50558
100760.0000   -5.02313
100800.0000   -5.10621
100840.0000   -5.66710
100880.0000   -5.23502
100920.0000   -4.65874
100960.0000   -5.32882
101000.0000   -4.32290
101040.0000   -5.92052
101080.0000   -4.03089
101120.0000   -6.20784
101160.0000   -4.68378
101200.0000   -4.74696
101240.0000   -4.97312
101280.0000   -5.17088
101320.0000   -4.38944
101360.0000   -5.17620
101400.0000   -5.46617
101440.0000   -4.61564
101480.0000   -4.89430
101520.0000   -4.70706
101560.0000   -4.78129
101600.0000   -5.10522
101640.0000   -5.74090
101680.0000   -5.13488
101720.0000   -5.66607
101760.0000   -5.73051
101800.0000   -6.04939
101840.0000   -4.12048
101880.0000   -4.19314
101920.0000   -4.37725
101960.0000   -4.47886
102000.0000   -4.63964
102040.0000   -3.90529
102080.0000   -4.90995
102120.0000   -4.55375
102160.0000   -4.06523
102200.0000   -3.68275
102240.0000   -4.11420
102280.0000   -5.01006
102320.0000   -4.65188
102360.0000   -4.94473
102400.0000   -4.45057
102440.0000   -4.43083
102480.0000   -5.10421
102520.0000   -5.35654
102560.0000   -5.80782
102600.0000   -5.06686
102640.0000   -3.83268
102680.0000   -5.16496
102720.0000   -4.27431
102760.0000   -5.77468
102800.0000   -5.04202
102840.0000   -5.50126
102880.0000   -4.79453
102920.0000   -5.46731
102960.0000   -5.69382
103000.0000   -5.85346
103040.0000   -6.53986
103080.0000   -6.52034
103120.0000   -5.45194
103160.0000   -5.95773
103200.0000   -5.41469
103240.0000   -5.81267
103280.0000   -4.94206
103320.0000   -5.00603
103360.0000   -4.95890
103400.0000   -5.43641
103440.0000   -5.50944
103480.0000   -5.22442
103520.0000   -5.31819
103560.0000   -5.63148
103600.0000   -5.62930
103640.0000   -4.77749
103680.0000   -5.08981
103720.0000   -5.50039
103760.0000   -6.01833
103800.0000   -5.27519
103840.0000   -5.61814
103880.0000   -5.82005
103920.0000   -4.90555
103960.0000   -4.95878
104000.0000   -4.39320
104040.0000   -4.05625
104080.0000   -4.03195
104120.0000   -4.13945
104160.0000   -4.84163
104200.0000   -5.31386
104240.0000   -3.88899
104280.0000   -4.02055
104320.0000   -3.98376
104360.0000   -3.85877
104400.0000   -3.32285
104440.0000   -3.75921
104480.0000   -3.81101
104520.0000   -4.30620
104560.0000   -4.55531
104600.0000   -3.49843
104640.0000   -4.74441
104680.0000   -3.76593
104720.0000   -4.80585
104760.0000   -4.99700
104800.0000   -3.93829
104840.0000   -3.82733
104880.0000   -4.11067
104920.0000   -3.81129
104960.0000   -4.16452
105000.0000   -3.97116
105040.0000   -4.30761
105080.0000   -3.87463
105120.0000   -4.47801
105160.0000   -4.43095
105200.0000   -4.12589
105240.0000   -4.25494
105280.0000   -3.68892
105320.0000   -4.39384
105360.0000   -4.50001
105400.0000   -4.56800
105440.0000   -4.31433
105480.0000   -4.45497
105520.0000   -4.61331
105560.0000   -4.72457
105600.0000   -4.37349
105640.0000   -4.05284
105680.0000   -4.32149
105720.0000   -4.01614
105760.0000   -3.43199
105800.0000   -3.87072
105840.0000   -4.12295
105880.0000   -4.42336
105920.0000   -4.40984
105960.0000   -4.13120
106000.0000   -4.57979
106040.0000   -4.98449
106080.0000   -5.15800
106120.0000   -6.25693
106160.0000   -5.87968
106200.0000   -6.23440
106240.0000   -4.72667
106280.0000   -5.83190
106320.0000   -4.45431
106360.0000   -6.03691
106400.0000   -4.85283
106440.0000   -4.55894
106480.0000   -3.87220
106520.0000   -4.12892
106560.0000   -4.58775
106600.0000   -3.79444
106640.0000   -5.29492
106680.0000   -4.77998
106720.0000   -4.52104
106760.0000   -4.90022
106800.0000   -4.85335
106840.0000   -4.85893
106880.0000   -3.98597
106920.0000   -4.72088
106960.0000   -5.42763
107000.0000   -4.73165
107040.0000   -4.44708
107080.0000   -4.59483
107120.0000   -4.26369
107160.0000   -4.36772
107200.0000   -4.39262
107240.0000   -4.66998
107280.0000   -4.16587
107320.0000   -5.09264
107360.0000   -4.57456
107400.0000   -3.59618
107440.0000   -4.44560
107480.0000   -4.13819
107520.0000   -4.20716
107560.0000   -4.98744
107600.0000   -4.09988
107640.0000   -4.32332
107680.0000   -4.08695
107720.0000   -4.80812
107760.0000   -4.07848
107800.0000   -4.42487
107840.0000   -5.72384
107880.0000   -5.30247
107920.0000   -4.58638
107960.0000   -4.83302
108000.0000   -4.53502
108040.0000   -3.93785
108080.0000   -4.08902
108120.0000   -4.01162
108160.0000   -4.18928
108200.0000   -3.98309
108240.0000   -4.39550
108280.0000   -5.15241
108320.0000   -4.10666
108360.0000   -4.49778
108400.0000   -3.94653
108440.0000   -4.49803
108480.0000   -4.49783
108520.0000   -5.32045
108560.0000   -5.20037
108600.0000   -5.14844
108640.0000   -5.05924
108680.0000   -4.78936
108720.0000   -4.70221
108760.0000   -6.03910
108800.0000   -5.19294
108840.0000   -5.15438
108880.0000   -4.81824
108920.0000   -4.76300
108960.0000   -5.31529
109000.0000   -4.73357
109040.0000   -4.35978
109080.0000   -4.57607
109120.0000   -4.42969
109160.0000   -4.32447
109200.0000   -4.86883
109240.0000   -4.24443
109280.0000   -4.50059
109320.0000   -3.98148
109360.0000   -3.92360
109400.0000   -3.74423
109440.0000   -4.70479
109480.0000   -4.35487
109520.0000   -3.64376
109560.0000   -4.87170
109600.0000   -5.45574
109640.0000   -5.33712
109680.0000   -4.28611
109720.0000   -3.61071
109760.0000   -4.08166
109800.0000   -4.01391
109840.0000   -4.47416
109880.0000   -4.70406
109920.0000   -4.55162
109960.0000   -4.30672
110000.0000   -4.76285
110040.0000   -3.96591
110080.0000   -4.79334
110120.0000   -4.71224
110160.0000   -4.43043
110200.0000   -4.78156
110240.0000   -4.84376
110280.0000   -4.45765
110320.0000   -4.18982
110360.0000   -4.73530
110400.0000   -4.55888
110440.0000   -4.38428
110480.0000   -4.63743
110520.0000   -5.22677
110560.0000   -4.70768
110600.0000   -4.30969
110640.0000   -3.67601
110680.0000   -3.84289
110720.0000   -4.84047
110760.0000   -3.85604
110800.0000   -4.78208
110840.0000   -4.82309
110880.0000   -4.68048
110920.0000   -4.43649
110960.0000   -4.48890
111000.0000   -4.06563
111040.0000   -4.13797
111080.0000   -4.83809
111120.0000   -3.91911
111160.0000   -4.57847
111200.0000   -4.70534
111240.0000   -4.07554
111280.0000   -4.69912
111320.0000   -4.53577
111360.0000   -4.36765
111400.0000   -4.88825
111440.0000   -5.02465
111480.0000   -5.00048
111520.0000   -4.13368
111560.0000   -4.45215
111600.0000   -4.38114
111640.0000   -3.94870
111680.0000   -4.26883
111720.0000   -4.17142
111760.0000   -4.78107
111800.0000   -3.82744
111840.0000   -3.99045
111880.0000   -4.55726
111920.0000   -3.53438
111960.0000   -4.20332
112000.0000   -5.10691
112040.0000   -4.27739
112080.0000   -4.56373
112120.0000   -4.11806
112160.0000   -5.02121
112200.0000   -4.74798
112240.0000   -4.01076
112280.0000   -4.59781
112320.0000   -4.38709
112360.0000   -4.73147
112400.0000   -4.30809
112440.0000   -4.33986
112480.0000   -4.70294
112520.0000   -4.52265
112560.0000   -4.92178
112600.0000   -4.31051
112640.0000   -3.65677
112680.0000   -4.26123
112720.0000   -3.57042
112760.0000   -3.94326
112800.0000   -3.52734
112840.0000   -2.82150
112880.0000   -3.31317
112920.0000   -4.10465
112960.0000   -4.44507
113000.0000   -4.30318
113040.0000   -4.17647
113080.0000   -4.07837
113120.0000   -4.47398
113160.0000   -4.29841
113200.0000   -4.38566
113240.0000   -4.77827
113280.0000   -4.77132
113320.0000   -3.79667
113360.0000   -5.19745
113400.0000   -4.01167
113440.0000   -4.37740
113480.0000   -4.31051
113520.0000   -4.25932
113560.0000   -4.15827
113600.0000   -3.82861
113640.0000   -4.83835
113680.0000   -3.56537
113720.0000   -3.77051
113760.0000   -4.28629
113800.0000   -3.91178
113840.0000   -3.76942
113880.0000   -4.73761
113920.0000   -4.14697
113960.0000   -3.08503
114000.0000   -3.64138
114040.0000   -3.66800
114080.0000   -3.33126
114120.0000   -4.52592
114160.0000   -4.69457
114200.0000   -3.33964
114240.0000   -4.08517
114280.0000   -3.51100
114320.0000   -3.59726
114360.0000   -2.82928
114400.0000   -3.40362
114440.0000   -2.70101
114480.0000   -3.66130
114520.0000   -3.87280
114560.0000   -3.67182
114600.0000   -4.31984
114640.0000   -4.64552
114680.0000   -5.41696
114720.0000   -3.80251
114760.0000   -5.17136
114800.0000   -4.34007
114840.0000   -4.81446
114880.0000   -4.08828
114920.0000   -4.37622
114960.0000   -4.18447
115000.0000   -4.45740
115040.0000   -3.58670
115080.0000   -3.07248
115120.0000   -3.65931
115160.0000   -2.75183
115200.0000   -2.85816
115240.0000   -3.11278
115280.0000   -4.02047
115320.0000   -3.49100
115360.0000   -3.08974
115400.0000   -3.25313
115440.0000   -4.38422
115480.0000   -4.02361
115520.0000   -3.95180
115560.0000   -4.57184
115600.0000   -3.65793
115640.0000   -3.78793
115680.0000   -3.34621
115720.0000   -3.27745
115760.0000   -3.91768
115800.0000   -3.16556
115840.0000   -4.06812
115880.0000   -4.78700
115920.0000   -4.18778
115960.0000   -4.90670
116000.0000   -4.59762
116040.0000   -4.15895
116080.0000   -4.61946
116120.0000   -4.10053
116160.0000   -3.97011
116200.0000   -4.05271
116240.0000   -4.26624
116280.0000   -4.14467
116320.0000   -4.26662
116360.0000   -3.09201
116400.0000   -3.37165
116440.0000   -3.99659
116480.0000   -4.14316
116520.0000   -4.75471
116560.0000   -4.38139
116600.0000   -4.05170
116640.0000   -4.21935
116680.0000   -3.75271
116720.0000   -4.02082
116760.0000   -5.37333
116800.0000   -3.99335
116840.0000   -4.55117
116880.0000   -3.71353
116920.0000   -3.85072
116960.0000   -3.18917
117000.0000   -3.35071
117040.0000   -4.25924
117080.0000   -4.18844
117120.0000   -5.00096
117160.0000   -4.35215
117200.0000   -4.48476
117240.0000   -4.16674
117280.0000   -4.20625
117320.0000   -4.21690
117360.0000   -4.34402
117400.0000   -3.70775
117440.0000   -3.37634
117480.0000   -3.97591
117520.0000   -4.98158
117560.0000   -4.73286
117600.0000   -4.36619
117640.0000   -4.29135
117680.0000   -4.17683
117720.0000   -4.20948
117760.0000   -3.58314
117800.0000   -3.69441
117840.0000   -4.84722
117880.0000   -5.22844
117920.0000   -4.68833
117960.0000   -4.45246
118000.0000   -4.98991
118040.0000   -4.45863
118080.0000   -4.86130
118120.0000   -5.26996
118160.0000   -5.57309
118200.0000   -5.02590
118240.0000   -4.43844
118280.0000   -5.19720
118320.0000   -5.14075
118360.0000   -4.50220
118400.0000   -4.94450
118440.0000   -4.34865
118480.0000   -4.58795
118520.0000   -3.77961
118560.0000   -5.20340
118600.0000   -4.32136
118640.0000   -5.22581
118680.0000   -4.83501
118720.0000   -5.43838
118760.0000   -4.53380
118800.0000   -5.53143
118840.0000   -5.46381
118880.0000   -5.60383
118920.0000   -5.03686
118960.0000   -5.10399
119000.0000   -3.78715
119040.0000   -5.46408
119080.0000   -5.39739
119120.0000   -4.95118
119160.0000   -4.88506
119200.0000   -5.08403
119240.0000   -4.46230
119280.0000   -5.20518
119320.0000   -5.76365
119360.0000   -5.17631
119400.0000   -4.50576
119440.0000   -4.83125
119480.0000   -4.80047
119520.0000   -4.75923
119560.0000   -4.94355
119600.0000   -5.03931
119640.0000   -4.80750
119680.0000   -4.26787
119720.0000   -5.04098
119760.0000   -4.54544
119800.0000   -5.12205
119840.0000   -4.25527
119880.0000   -4.26823
119920.0000   -4.10537
119960.0000   -4.83608
120000.0000   -4.36233
120040.0000   -5.12273
120080.0000   -5.60975
120120.0000   -4.65787
120160.0000   -5.22405
120200.0000   -4.29984
120240.0000   -4.70822
120280.0000   -3.98023
120320.0000   -4.24909
120360.0000   -4.75964
120400.0000   -3.53773
120440.0000   -4.35641
120480.0000   -4.36004
120520.0000   -3.84132
120560.0000   -4.60600
120600.0000   -4.58870
120640.0000   -4.53055
120680.0000   -4.14703
120720.0000   -4.60777
120760.0000   -4.37173
120800.0000   -4.74724
120840.0000   -4.97450
120880.0000   -4.88951
120920.0000   -4.50882
120960.0000   -4.19463
121000.0000   -4.08914
121040.0000   -4.27946
121080.0000   -4.56089
121120.0000   -3.85679
121160.0000   -4.53740
121200.0000   -3.95338
121240.0000   -3.67412
121280.0000   -4.04403
121320.0000   -4.18014
121360.0000   -3.58845
121400.0000   -3.79836
121440.0000   -4.29168
121480.0000   -4.37575
121520.0000   -4.88940
121560.0000   -5.53109
121600.0000   -4.83703
121640.0000   -4.28595
121680.0000   -4.68376
121720.0000   -4.32298
121760.0000   -4.34796
121800.0000   -4.63916
121840.0000   -5.13031
121880.0000   -4.76232
121920.0000   -4.67309
121960.0000   -5.40856
122000.0000   -5.10258
122040.0000   -4.67758
122080.0000   -5.10706
122120.0000   -5.17067
122160.0000   -4.48186
122200.0000   -4.98863
122240.0000   -4.83820
122280.0000   -4.93712
122320.0000   -5.01405
122360.0000   -6.28055
122400.0000   -5.13199
122440.0000   -5.46194
122480.0000   -5.52660
122520.0000   -4.49192
122560.0000   -5.01364
122600.0000   -4.26078
122640.0000   -3.96008
122680.0000   -2.97690
122720.0000   -4.68346
122760.0000   -4.75696
122800.0000   -4.16708
122840.0000   -5.06903
122880.0000   -4.69173
122920.0000   -4.94625
122960.0000   -4.76838
123000.0000   -4.90687
123040.0000   -3.89308
123080.0000   -4.40749
123120.0000   -4.36707
123160.0000   -3.76790
123200.0000   -3.69984
123240.0000   -4.21582
123280.0000   -3.13851
123320.0000   -5.05611
123360.0000   -4.90113
123400.0000   -5.37494
123440.0000   -4.84027
123480.0000   -4.36798
123520.0000   -3.90566
123560.0000   -4.26104
123600.0000   -4.96230
123640.0000   -4.75928
123680.0000   -4.62552
123720.0000   -4.47716
123760.0000   -4.59236
123800.0000   -4.68161
123840.0000   -4.91149
123880.0000   -4.34339
123920.0000   -4.24841
123960.0000   -4.51414
124000.0000   -4.87464
124040.0000   -4.44385
124080.0000   -4.15040
124120.0000   -4.71733
124160.0000   -4.89120
124200.0000   -5.67726
124240.0000   -4.77688
124280.0000   -4.41561
124320.0000   -4.79496
124360.0000   -4.66392
124400.0000   -4.27834
124440.0000   -4.17971
124480.0000   -4.16566
124520.0000   -4.86755
124560.0000   -4.09634
124600.0000   -4.32150
124640.0000   -3.69513
124680.0000   -3.83559
124720.0000   -4.16087
124760.0000   -4.49673
124800.0000   -5.50722
124840.0000   -4.90265
124880.0000   -5.40369
124920.0000   -5.57930
124960.0000   -4.45213
125000.0000   -3.82487
125040.0000   -4.76270
125080.0000   -4.56455
125120.0000   -4.59066
125160.0000   -4.08635
125200.0000   -4.25670
125240.0000   -4.75404
125280.0000   -3.91596
125320.0000   -4.85198
125360.0000   -4.77595
125400.0000   -5.14155
125440.0000   -4.49610
125480.0000   -4.31752
125520.0000   -3.63171
125560.0000   -4.86485
125600.0000   -3.76601
125640.0000   -4.20246
125680.0000   -3.59570
125720.0000   -3.51348
125760.0000   -3.34537
125800.0000   -4.97862
125840.0000   -4.76211
125880.0000   -4.99930
125920.0000   -3.92039
125960.0000   -3.80439
126000.0000   -4.50352
126040.0000   -4.31351
126080.0000   -4.41003
126120.0000   -4.85532
126160.0000   -4.83716
126200.0000   -4.61012
126240.0000   -4.62311
126280.0000   -3.73611
126320.0000   -3.54976
126360.0000   -4.47320
126400.0000   -4.57195
126440.0000   -4.37400
126480.0000   -4.08175
126520.0000   -4.11827
126560.0000   -4.30313
126600.0000   -3.95560
126640.0000   -4.65777
126680.0000   -5.34758
126720.0000   -4.09349
126760.0000   -5.23414
126800.0000   -5.26548
126840.0000   -5.62172
126880.0000   -4.68161
126920.0000   -4.80722
126960.0000   -4.91088
127000.0000   -4.08298
127040.0000   -4.79629
127080.0000   -4.78489
127120.0000   -3.83255
127160.0000   -4.84487
127200.0000   -4.89199
127240.0000   -4.15978
127280.0000   -5.05314
127320.0000   -4.63385
127360.0000   -4.91037
127400.0000   -5.39743
127440.0000   -4.89211
127480.0000   -5.03705
127520.0000   -4.99005
127560.0000   -4.86624
127600.0000   -4.76525
127640.0000   -4.12225
127680.0000   -4.78341
127720.0000   -4.39009
127760.0000   -4.63928
127800.0000   -4.56286
127840.0000   -4.90701
127880.0000   -4.60437
127920.0000   -3.99255
127960.0000   -3.99245
128000.0000   -4.62268
128040.0000   -4.52294
128080.0000   -3.90550
128120.0000   -4.04528
128160.0000   -4.17877
128200.0000   -3.82228
128240.0000   -3.93729
128280.0000   -3.84667
128320.0000   -4.04893
128360.0000   -3.98638
128400.0000   -3.47881
128440.0000   -4.41646
128480.0000   -3.82758
128520.0000   -4.37228
128560.0000   -4.04084
128600.0000   -3.99244
128640.0000   -3.65257
128680.0000   -3.40982
128720.0000   -3.94602
128760.0000   -4.45508
128800.0000   -3.72862
128840.0000   -4.28193
128880.0000   -4.85596
128920.0000   -3.78465
128960.0000   -4.11800
129000.0000   -4.21832
129040.0000   -4.32158
129080.0000   -4.31330
129120.0000   -4.66123
129160.0000   -4.18882
129200.0000   -4.78853
129240.0000   -5.00506
129280.0000   -3.83269
129320.0000   -4.86418
129360.0000   -5.64249
129400.0000   -5.51011
129440.0000   -4.05114
129480.0000   -4.01359
129520.0000   -5.17965
129560.0000   -4.30745
129600.0000   -4.30060
129640.0000   -3.63419
129680.0000   -4.19911
129720.0000   -5.36875
129760.0000   -5.35925
129800.0000   -4.96234
129840.0000   -4.89097
129880.0000   -3.82174
129920.0000   -4.47168
129960.0000   -4.53142
130000.0000   -4.82548
130040.0000   -3.29641
130080.0000   -3.95963
130120.0000   -4.41613
130160.0000   -4.68708
130200.0000   -4.43280
130240.0000   -4.90466
130280.0000   -4.45813
130320.0000   -5.20564
130360.0000   -3.98581
130400.0000   -4.72266
130440.0000   -5.21790
130480.0000   -4.39597
130520.0000   -4.51932
130560.0000   -4.24583
130600.0000   -4.64014
130640.0000   -4.45970
130680.0000   -4.28596
130720.0000   -5.25430
130760.0000   -4.50874
130800.0000   -5.02271
130840.0000   -4.70482
130880.0000   -4.52437
130920.0000   -4.84607
130960.0000   -4.16598
131000.0000   -4.44778
131040.0000   -4.91238
131080.0000   -4.84597
131120.0000   -4.30277
131160.0000   -5.53995
131200.0000   -4.67382
131240.0000   -6.04109
131280.0000   -5.49735
131320.0000   -5.07349
131360.0000   -4.11825
131400.0000   -4.64820
131440.0000   -4.82566
131480.0000   -3.49682
131520.0000   -3.95108
131560.0000   -4.85802
131600.0000   -4.56199
131640.0000   -4.58454
131680.0000   -4.36123
131720.0000   -4.29551
131760.0000   -4.13387
131800.0000   -4.10533
131840.0000   -4.46678
131880.0000   -5.12171
131920.0000   -3.74455
131960.0000   -4.46298
132000.0000   -3.71425
132040.0000   -5.32978
132080.0000   -4.88629
132120.0000   -4.36934
132160.0000   -4.30229
132200.0000   -4.68071
132240.0000   -4.49181
132280.0000   -4.12760
132320.0000   -4.77164
132360.0000   -4.88029
132400.0000   -4.36567
132440.0000   -4.39570
132480.0000   -3.75973
132520.0000   -3.93980
132560.0000   -4.77144
132600.0000   -3.85771
132640.0000   -5.35282
132680.0000   -3.98582
132720.0000   -4.31046
132760.0000   -4.87693
132800.0000   -4.32067
132840.0000   -5.03840
132880.0000   -5.00960
132920.0000   -5.00617
132960.0000   -3.90713
133000.0000   -5.38691
133040.0000   -5.10759
133080.0000   -4.31682
133120.0000   -4.40234
133160.0000   -4.98396
133200.0000   -4.36070
133240.0000   -5.19307
133280.0000   -5.14581
133320.0000   -4.68490
133360.0000   -3.91892
133400.0000   -3.94222
133440.0000   -4.50944
133480.0000   -3.73577
133520.0000   -4.95134
133560.0000   -3.82973
133600.0000   -4.09894
133640.0000   -4.27689
133680.0000   -4.87919
133720.0000   -4.25218
133760.0000   -4.83550
133800.0000   -3.15194
133840.0000   -4.32011
133880.0000   -4.34030
133920.0000   -4.06236
133960.0000   -3.89195
134000.0000   -4.21384
134040.0000   -4.26230
134080.0000   -4.60432
134120.0000   -4.53813
134160.0000   -4.66077
134200.0000   -5.23370
134240.0000   -4.73938
134280.0000   -4.60305
134320.0000   -4.42122
134360.0000   -4.26223
134400.0000   -5.17044
134440.0000   -4.76256
134480.0000   -4.70236
134520.0000   -4.79552
134560.0000   -4.19304
134600.0000   -4.23499
134640.0000   -4.28310
134680.0000   -4.16027
134720.0000   -3.72742
134760.0000   -4.07806
134800.0000   -3.99405
134840.0000   -4.16802
134880.0000   -4.01288
134920.0000   -4.10548
134960.0000   -3.69745
135000.0000   -4.01538
135040.0000   -3.70514
135080.0000   -3.08556
135120.0000   -3.50895
135160.0000   -4.31389
135200.0000   -4.52083
135240.0000   -5.14988
135280.0000   -5.23297
135320.0000   -5.16654
135360.0000   -3.66313
135400.0000   -5.41208
135440.0000   -4.39378
135480.0000   -4.33596
135520.0000   -6.46389
135560.0000   -5.40380
135600.0000   -4.45649
135640.0000   -4.83800
135680.0000   -5.25299
135720.0000   -4.63245
135760.0000   -4.99905
135800.0000   -5.16815
135840.0000   -5.47451
135880.0000   -5.59616
135920.0000   -5.53020
135960.0000   -5.09015
136000.0000   -4.51692
136040.0000   -4.73599
136080.0000   -5.01090
136120.0000   -4.48332
136160.0000   -5.29868
136200.0000   -5.22474
136240.0000   -5.39739
136280.0000   -4.03653
136320.0000   -4.34633
136360.0000   -4.26608
136400.0000   -4.31222
136440.0000   -4.68852
136480.0000   -4.55196
136520.0000   -4.68728
136560.0000   -3.48231
136600.0000   -3.42445
136640.0000   -4.01677
136680.0000   -2.81389
136720.0000   -3.89040
136760.0000   -5.39817
136800.0000   -4.99116
136840.0000   -4.12569
136880.0000   -3.19943
136920.0000   -3.99735
136960.0000   -5.11202
137000.0000   -4.91546
137040.0000   -3.75628
137080.0000   -4.10061
137120.0000   -3.45988
137160.0000   -3.84995
137200.0000   -4.29293
137240.0000   -4.26905
137280.0000   -3.65920
137320.0000   -4.75033
137360.0000   -3.80797
137400.0000   -4.01836
137440.0000   -4.22322
137480.0000   -4.92429
137520.0000   -4.61787
137560.0000   -4.12314
137600.0000   -4.05904
137640.0000   -4.44072
137680.0000   -3.80047
137720.0000   -3.56562
137760.0000   -5.00536
137800.0000   -5.47188
137840.0000   -3.70497
137880.0000   -4.14255
137920.0000   -3.26786
137960.0000   -3.60723
138000.0000   -4.38625
138040.0000   -5.37969
138080.0000   -5.65245
138120.0000   -3.73072
138160.0000   -5.30305
138200.0000   -5.58202
138240.0000   -5.39385
138280.0000   -4.86302
138320.0000   -5.39513
138360.0000   -5.51787
138400.0000   -4.45962
138440.0000   -4.58039
138480.0000   -5.18404
138520.0000   -5.15249
138560.0000   -5.92191
138600.0000   -5.29824
138640.0000   -5.52444
138680.0000   -4.32637
138720.0000   -5.31841
138760.0000   -5.37803
138800.0000   -4.50174
138840.0000   -5.39292
138880.0000   -5.14802
138920.0000   -5.07811
138960.0000   -5.28291
139000.0000   -5.18340
139040.0000   -4.56793
139080.0000   -5.46557
139120.0000   -4.82979
139160.0000   -5.29484
139200.0000   -5.08473
139240.0000   -5.65784
139280.0000   -6.30181
139320.0000   -5.75645
139360.0000   -4.89252
139400.0000   -5.91234
139440.0000   -4.63180
139480.0000   -4.75929
139520.0000   -4.78856
139560.0000   -5.19213
139600.0000   -4.71032
139640.0000   -4.64817
139680.0000   -4.52157
139720.0000   -5.08293
139760.0000   -5.25450
139800.0000   -4.33149
139840.0000   -4.07434
139880.0000   -4.07760
139920.0000   -4.44571
139960.0000   -5.06304
140000.0000   -4.56189
140040.0000   -3.99104
140080.0000   -3.28801
140120.0000   -4.40750
140160.0000   -3.71462
140200.0000   -4.99399
140240.0000   -3.97118
140280.0000   -4.23584
140320.0000   -5.33395
140360.0000   -4.34839
140400.0000   -4.64380
140440.0000   -4.65231
140480.0000   -4.40815
140520.0000   -5.00759
140560.0000   -3.98373
140600.0000   -4.55015
140640.0000   -4.45795
140680.0000   -5.29344
140720.0000   -4.85892
140760.0000   -4.53740
140800.0000   -4.69976
140840.0000   -4.64702
140880.0000   -3.86985
140920.0000   -4.38785
140960.0000   -3.64006
141000.0000   -3.43735
141040.0000   -4.18338
141080.0000   -3.73958
141120.0000   -3.39405
141160.0000   -4.68665
141200.0000   -5.52991
141240.0000   -4.88211
141280.0000   -4.93592
141320.0000   -4.52357
141360.0000   -3.43081
141400.0000   -3.61091
141440.0000   -4.64397
141480.0000   -5.55429
141520.0000   -4.34349
141560.0000   -3.81735
141600.0000   -4.61741
141640.0000   -4.05882
141680.0000   -4.89402
141720.0000   -4.16290
141760.0000   -4.31185
141800.0000   -5.02294
141840.0000   -4.08113
141880.0000   -5.00129
141920.0000   -5.17890
141960.0000   -4.66138
142000.0000   -4.99806
142040.0000   -5.03353
142080.0000   -4.62946
142120.0000   -4.34460
142160.0000   -4.57794
142200.0000   -4.50966
142240.0000   -4.82777
142280.0000   -4.50834
142320.0000   -5.06891
142360.0000   -5.20628
142400.0000   -5.00288
142440.0000   -5.17186
142480.0000   -4.92536
142520.0000   -5.00830
142560.0000   -4.65435
142600.0000   -4.79242
142640.0000   -4.77682
142680.0000   -4.61232
142720.0000   -3.96356
142760.0000   -4.44521
142800.0000   -4.69726
142840.0000   -4.11731
142880.0000   -4.81617
142920.0000   -4.61618
142960.0000   -3.80648
143000.0000   -3.85900
143040.0000   -2.80191
143080.0000   -4.53046
143120.0000   -4.96245
143160.0000   -4.65567
143200.0000   -3.94284
143240.0000   -4.50223
143280.0000   -4.26816
143320.0000   -4.34151
143360.0000   -4.07505
143400.0000   -4.69494
143440.0000   -5.28740
143480.0000   -4.86371
143520.0000   -5.62364
143560.0000   -4.38529
143600.0000   -4.81543
143640.0000   -4.70264
143680.0000   -5.09817
143720.0000   -5.04973
143760.0000   -5.64373
143800.0000   -5.38196
143840.0000   -6.04737
143880.0000   -6.52475
143920.0000   -5.16513
143960.0000   -6.02529
144000.0000   -5.69211
144040.0000   -5.63504
144080.0000   -4.90144
144120.0000   -4.90992
144160.0000   -5.42132
144200.0000   -5.00745
144240.0000   -4.98165
144280.0000   -5.65343
144320.0000   -4.44616
144360.0000   -4.40205
144400.0000   -5.63231
144440.0000   -5.47386
144480.0000   -4.88174
144520.0000   -4.65094
144560.0000   -5.15623
144600.0000   -5.93655
144640.0000   -4.78224
144680.0000   -4.95198
144720.0000   -4.67085
144760.0000   -4.88257
144800.0000   -4.21007
144840.0000   -4.51514
144880.0000   -5.52334
144920.0000   -4.91912
144960.0000   -5.06546
145000.0000   -4.95490
145040.0000   -4.95133
145080.0000   -4.61193
145120.0000   -5.33965
145160.0000   -4.59292
145200.0000   -3.98039
145240.0000   -3.87747
145280.0000   -4.63337
145320.0000   -5.00761
145360.0000   -4.91036
145400.0000   -4.31265
145440.0000   -4.37677
145480.0000   -4.34980
145520.0000   -5.30466
145560.0000   -4.92300
145600.0000   -4.96544
145640.0000   -4.73106
145680.0000   -5.23960
145720.0000   -5.27546
145760.0000   -4.89035
145800.0000   -4.28205
145840.0000   -4.06547
145880.0000   -4.10421
145920.0000   -4.31260
145960.0000   -4.16784
146000.0000   -3.97482
146040.0000   -4.56456
146080.0000   -4.66085
146120.0000   -4.23930
146160.0000   -3.85629
146200.0000   -4.31575
146240.0000   -4.19851
146280.0000   -4.53675
146320.0000   -4.48804
146360.0000   -3.99235
146400.0000   -3.86765
146440.0000   -3.75973
146480.0000   -4.85194
146520.0000   -3.96708
146560.0000   -4.94190
146600.0000   -5.68819
146640.0000   -4.99515
146680.0000   -5.00160
146720.0000   -5.65674
146760.0000   -4.60610
146800.0000   -4.65009
146840.0000   -5.01392
146880.0000   -5.58712
146920.0000   -5.42991
146960.0000   -4.96730
147000.0000   -4.95362
147040.0000   -4.26510
147080.0000   -4.12476
147120.0000   -4.49786
147160.0000   -4.67288
147200.0000   -5.06248
147240.0000   -5.47176
147280.0000   -4.60020
147320.0000   -4.11393
147360.0000   -5.12407
147400.0000   -5.29710
147440.0000   -3.94954
147480.0000   -5.51186
147520.0000   -4.88945
147560.0000   -5.58485
147600.0000   -5.11250
147640.0000   -4.58683
147680.0000   -4.41219
147720.0000   -3.97036
147760.0000   -3.60962
147800.0000   -4.26572
147840.0000   -5.00122
147880.0000   -4.38948
147920.0000   -3.83876
147960.0000   -3.85923
148000.0000   -4.31084
148040.0000   -4.87338
148080.0000   -4.39072
148120.0000   -4.35696
148160.0000   -5.52091
148200.0000   -5.64004
148240.0000   -5.11138
148280.0000   -5.65623
148320.0000   -5.09685
148360.0000   -3.91925
148400.0000   -4.90694
148440.0000   -4.63434
148480.0000   -5.05599
148520.0000   -4.26730
148560.0000   -4.70205
148600.0000   -4.97088
148640.0000   -5.05193
148680.0000   -4.92681
148720.0000   -5.13499
148760.0000   -4.54056
148800.0000   -4.38067
148840.0000   -5.82228
148880.0000   -4.68412
148920.0000   -4.27096
148960.0000   -3.90971
149000.0000   -3.07833
149040.0000   -3.58956
149080.0000   -4.08637
149120.0000   -4.03720
149160.0000   -4.45144
149200.0000   -4.42899
149240.0000   -5.34345
149280.0000   -4.29448
149320.0000   -5.00125
149360.0000   -4.54712
149400.0000   -4.47801
149440.0000   -4.83680
149480.0000   -4.89968
149520.0000   -4.52455
149560.0000   -4.62315
149600.0000   -4.47513
149640.0000   -3.59948
149680.0000   -4.14826
149720.0000   -3.95853
149760.0000   -5.44239
149800.0000   -4.94175
149840.0000   -4.96727
149880.0000   -4.92600
149920.0000   -5.26361
149960.0000   -4.63097
150000.0000   -5.14251
150040.0000   -4.95428
150080.0000   -5.04615
150120.0000   -4.70073
150160.0000   -4.65885
150200.0000   -5.67223
150240.0000   -5.13379
150280.0000   -5.56614
150320.0000   -5.86831
150360.0000   -5.82829
150400.0000   -5.36014
150440.0000   -5.11876
150480.0000   -4.53008
150520.0000   -3.51118
150560.0000   -4.66210
150600.0000   -5.32363
150640.0000   -4.88226
150680.0000   -3.27422
150720.0000   -4.03744
150760.0000   -4.42996
150800.0000   -4.78355
150840.0000   -4.12797
150880.0000   -4.14977
150920.0000   -4.11241
150960.0000   -5.35824
151000.0000   -5.55537
151040.0000   -6.52716
151080.0000   -4.97852
151120.0000   -5.82207
151160.0000   -5.31171
151200.0000   -5.24716
151240.0000   -5.58464
151280.0000   -5.07294
151320.0000   -6.42897
151360.0000   -6.31291
151400.0000   -5.97402
151440.0000   -6.48935
151480.0000   -6.10245
151520.0000   -6.64505
151560.0000   -6.45291
151600.0000   -5.91202
151640.0000   -5.81756
151680.0000   -6.27596
151720.0000   -6.45129
151760.0000   -5.51161
151800.0000   -5.84111
151840.0000   -6.19523
151880.0000   -5.90535
151920.0000   -5.76101
151960.0000   -5.79441
152000.0000   -6.12977
152040.0000   -5.26821
152080.0000   -6.77351
152120.0000   -5.77022
152160.0000   -6.31659
152200.0000   -6.92547
152240.0000   -5.80179
152280.0000   -5.66187
152320.0000   -5.60360
152360.0000   -4.77808
152400.0000   -5.67967
152440.0000   -5.40521
152480.0000   -5.61681
152520.0000   -5.42805
152560.0000   -5.19795
152600.0000   -5.45351
152640.0000   -5.13258
152680.0000   -6.61010
152720.0000   -6.78486
152760.0000   -5.90179
152800.0000   -5.72562
152840.0000   -6.10546
152880.0000   -6.04450
152920.0000   -5.41739
152960.0000   -5.99568
153000.0000   -6.03759
153040.0000   -5.67675
153080.0000   -5.33290
153120.0000   -3.77784
153160.0000   -4.49725
153200.0000   -5.17753
153240.0000   -5.38987
153280.0000   -5.74155
153320.0000   -5.25313
153360.0000   -6.04494
153400.0000   -6.01635
153440.0000   -5.69087
153480.0000   -5.18839
153520.0000   -5.19678
153560.0000   -4.75835
153600.0000   -5.47908
153640.0000   -4.68924
153680.0000   -4.86793
153720.0000   -4.86705
153760.0000   -4.23897
153800.0000   -4.87554
153840.0000   -4.52588
153880.0000   -5.50617
153920.0000   -4.86045
153960.0000   -4.62562
154000.0000   -3.94986
154040.0000   -4.21854
154080.0000   -4.06540
154120.0000   -5.08537
154160.0000   -4.63403
154200.0000   -5.01857
154240.0000   -4.78595
154280.0000   -5.85840
154320.0000   -4.28525
154360.0000   -5.42495
154400.0000   -4.30639
154440.0000   -5.74821
154480.0000   -4.45007
154520.0000   -5.94966
154560.0000   -6.68306
154600.0000   -5.66271
154640.0000   -6.02133
154680.0000   -5.48244
154720.0000   -5.31133
154760.0000   -5.23948
154800.0000   -5.12685
154840.0000   -5.35027
154880.0000   -5.65511
154920.0000   -4.73120
154960.0000   -4.67800
155000.0000   -4.59131
155040.0000   -4.59221
155080.0000   -4.71535
155120.0000   -4.07305
155160.0000   -4.47469
155200.0000   -4.84592
155240.0000   -5.15217
155280.0000   -4.08612
155320.0000   -4.83856
155360.0000   -5.01047
155400.0000   -5.05962
155440.0000   -4.63154
155480.0000   -4.38916
155520.0000   -4.55973
155560.0000   -5.13197
155600.0000   -4.98697
155640.0000   -4.60849
155680.0000   -4.98059
155720.0000   -5.19195
155760.0000   -4.92641
155800.0000   -5.13903
155840.0000   -5.16834
155880.0000   -5.47027
155920.0000   -5.21320
155960.0000   -5.41647
156000.0000   -4.68243
156040.0000   -4.93024
156080.0000   -5.21759
156120.0000   -4.47409
156160.0000   -4.63938
156200.0000   -4.81059
156240.0000   -4.69574
156280.0000   -4.75990
156320.0000   -3.99200
156360.0000   -4.00733
156400.0000   -4.58751
156440.0000   -5.05154
156480.0000   -4.67065
156520.0000   -4.42133
156560.0000   -5.21803
156600.0000   -3.78550
156640.0000   -5.33610
156680.0000   -4.65716
156720.0000   -5.60172
156760.0000   -5.47194
156800.0000   -4.92955
156840.0000   -5.30475
156880.0000   -5.72580
156920.0000   -5.42141
156960.0000   -5.88521
157000.0000   -5.59959
157040.0000   -4.25284
157080.0000   -3.64726
157120.0000   -4.93310
157160.0000   -3.77293
157200.0000   -3.73147
157240.0000   -4.32095
157280.0000   -3.71332
157320.0000   -3.87649
157360.0000   -4.20266
157400.0000   -4.66871
157440.0000   -3.46259
157480.0000   -4.82213
157520.0000   -3.73669
157560.0000   -5.31676
157600.0000   -5.22906
157640.0000   -5.41374
157680.0000   -4.85827
157720.0000   -4.54688
157760.0000   -4.64276
157800.0000   -4.33739
157840.0000   -4.41387
157880.0000   -4.57903
157920.0000   -4.61827
157960.0000   -5.05209
158000.0000   -4.53883
158040.0000   -4.85515
158080.0000   -3.57526
158120.0000   -4.53639
158160.0000   -4.36291
158200.0000   -4.90739
158240.0000   -4.59388
158280.0000   -3.88638
158320.0000   -3.74797
158360.0000   -4.16808
158400.0000   -4.48180
158440.0000   -3.89200
158480.0000   -3.03407
158520.0000   -3.40151
158560.0000   -2.51861
158600.0000   -4.52031
158640.0000   -3.10709
158680.0000   -4.08079
158720.0000   -4.29491
158760.0000   -4.19005
158800.0000   -4.63618
158840.0000   -4.86645
158880.0000   -5.21767
158920.0000   -4.31078
158960.0000   -3.82262
159000.0000   -3.74649
159040.0000   -5.02013
159080.0000   -5.05879
159120.0000   -5.17705
159160.0000   -4.80914
159200.0000   -5.12256
159240.0000   -4.41598
159280.0000   -5.05808
159320.0000   -5.01904
159360.0000   -5.09005
159400.0000   -3.92582
159440.0000   -4.09826
159480.0000   -3.72187
159520.0000   -4.37936
159560.0000   -4.30474
159600.0000   -4.44883
159640.0000   -4.08193
159680.0000   -4.86883
159720.0000   -4.91378
159760.0000   -4.89067
159800.0000   -3.79402
159840.0000   -4.58971
159880.0000   -4.19057
159920.0000   -4.82735
159960.0000   -4.51888
160000.0000   -5.09318
160040.0000   -5.12123
160080.0000   -4.48759
160120.0000   -4.27347
160160.0000   -3.76837
160200.0000   -3.70232
160240.0000   -3.23256
160280.0000   -3.67798
160320.0000   -3.33159
160360.0000   -4.70983
160400.0000   -3.95251
160440.0000   -4.06890
160480.0000   -3.41492
160520.0000   -3.39557
160560.0000   -3.02952
160600.0000   -3.68055
160640.0000   -3.71557
160680.0000   -4.33144
160720.0000   -4.16180
160760.0000   -4.65689
160800.0000   -5.45758
160840.0000   -4.19907
160880.0000   -4.39633
160920.0000   -4.18483
160960.0000   -3.86199
161000.0000   -3.12927
161040.0000   -3.22733
161080.0000   -3.91286
161120.0000   -4.01918
161160.0000   -4.10834
161200.0000   -4.11789
161240.0000   -3.93314
161280.0000   -3.22300
161320.0000   -4.60368
161360.0000   -3.76101
161400.0000   -3.89369
161440.0000   -3.65930
161480.0000   -4.34881
161520.0000   -4.72652
161560.0000   -4.17208
161600.0000   -3.72503
161640.0000   -4.15589
161680.0000   -5.06500
161720.0000   -4.86596
161760.0000   -5.34976
161800.0000   -4.49284
161840.0000   -4.20496
161880.0000   -3.92720
161920.0000   -3.83603
161960.0000   -4.09232
162000.0000   -3.29773
162040.0000   -4.69888
162080.0000   -3.80533
162120.0000   -3.71861
162160.0000   -3.30306
162200.0000   -3.84566
162240.0000   -3.81771
162280.0000   -4.29388
162320.0000   -3.28404
162360.0000   -5.34673
162400.0000   -4.68600
162440.0000   -5.30189
162480.0000   -3.76694
162520.0000   -3.89313
162560.0000   -4.56325
162600.0000   -4.45880
162640.0000   -6.26525
162680.0000   -4.29202
162720.0000   -4.45292
162760.0000   -4.16379
162800.0000   -4.71727
162840.0000   -4.73235
162880.0000   -4.77921
162920.0000   -4.61348
162960.0000   -5.45038
163000.0000   -4.49182
163040.0000   -4.56972
163080.0000   -5.01809
163120.0000   -4.08680
163160.0000   -5.74810
163200.0000   -5.07400
163240.0000   -4.35414
163280.0000   -4.56114
163320.0000   -4.34367
163360.0000   -4.47371
163400.0000   -3.64266
163440.0000   -5.02665
163480.0000   -5.16583
163520.0000   -5.22974
163560.0000   -5.66741
163600.0000   -5.25934
163640.0000   -5.22985
163680.0000   -5.26737
163720.0000   -4.16437
163760.0000   -4.92318
163800.0000   -5.15019
163840.0000   -5.05056
163880.0000   -4.57669
163920.0000   -4.41179
163960.0000   -5.92338
164000.0000   -5.06827
164040.0000   -4.59305
164080.0000   -5.18243
164120.0000   -4.95737
164160.0000   -4.81014
164200.0000   -3.71373
164240.0000   -5.17264
164280.0000   -3.91345
164320.0000   -4.72727
164360.0000   -4.72376
164400.0000   -4.20191
164440.0000   -4.07066
164480.0000   -4.03227
164520.0000   -4.26784
164560.0000   -3.75683
164600.0000   -4.06425
164640.0000   -4.16232
164680.0000   -3.73207
164720.0000   -3.90924
164760.0000   -4.04432
164800.0000   -4.95136
164840.0000   -5.24335
164880.0000   -5.60564
164920.0000   -5.17315
164960.0000   -4.73229
165000.0000   -4.41872
165040.0000   -4.52606
165080.0000   -3.18585
165120.0000   -4.36307
165160.0000   -5.03593
165200.0000   -3.94378
165240.0000   -4.31922
165280.0000   -4.80208
165320.0000   -3.84874
165360.0000   -4.46344
165400.0000   -4.05061
165440.0000   -3.76823
165480.0000   -3.74314
165520.0000   -4.78575
165560.0000   -5.43506
165600.0000   -4.31625
165640.0000   -4.47243
165680.0000   -5.03199
165720.0000   -4.03029
165760.0000   -5.07962
165800.0000   -4.13438
165840.0000   -3.96185
165880.0000   -3.48611
165920.0000   -3.37702
165960.0000   -4.46135
166000.0000   -3.44144
166040.0000   -4.20271
166080.0000   -4.25310
166120.0000   -3.26300
166160.0000   -3.90163
166200.0000   -4.16142
166240.0000   -3.94279
166280.0000   -4.00985
166320.0000   -2.98604
166360.0000   -4.01620
166400.0000   -3.48861
166440.0000   -3.56548
166480.0000   -4.21822
166520.0000   -4.83568
166560.0000   -3.90327
166600.0000   -4.34788
166640.0000   -4.79643
166680.0000   -4.80978
166720.0000   -5.09654
166760.0000   -5.13442
166800.0000   -4.32055
166840.0000   -4.21889
166880.0000   -4.85754
166920.0000   -4.27245
166960.0000   -4.45962
167000.0000   -4.12389
167040.0000   -5.22453
167080.0000   -3.76038
167120.0000   -5.28296
167160.0000   -4.66017
167200.0000   -4.59774
167240.0000   -4.40685
167280.0000   -4.52407
167320.0000   -4.85791
167360.0000   -4.75210
167400.0000   -5.32996
167440.0000   -5.07249
167480.0000   -4.80619
167520.0000   -4.34201
167560.0000   -5.50553
167600.0000   -5.32372
167640.0000   -3.82916
167680.0000   -5.64562
167720.0000   -4.22907
167760.0000   -4.42511
167800.0000   -4.41089
167840.0000   -4.58073
167880.0000   -4.33356
167920.0000   -4.72977
167960.0000   -5.89684
168000.0000   -4.86682
168040.0000   -4.96352
168080.0000   -5.34122
168120.0000   -5.76942
168160.0000   -4.89854
168200.0000   -4.72264
168240.0000   -4.12576
168280.0000   -5.02223
168320.0000   -4.95089
168360.0000   -5.13400
168400.0000   -4.98464
168440.0000   -4.55190
168480.0000   -4.23183
168520.0000   -5.44436
168560.0000   -6.16834
168600.0000   -4.36686
168640.0000   -4.44447
168680.0000   -4.94532
168720.0000   -5.64558
168760.0000   -5.84203
168800.0000   -5.76556
168840.0000   -4.65960
168880.0000   -5.80046
168920.0000   -5.66486
168960.0000   -4.71324
169000.0000   -3.99075
169040.0000   -4.23901
169080.0000   -4.24345
169120.0000   -3.95817
169160.0000   -5.05217
169200.0000   -5.21828
169240.0000   -5.68220
169280.0000   -5.18871
169320.0000   -5.00155
169360.0000   -5.97448
169400.0000   -5.56610
169440.0000   -5.82411
169480.0000   -5.55910
169520.0000   -5.45443
169560.0000   -4.95870
169600.0000   -5.38026
169640.0000   -4.87045
169680.0000   -4.84424
169720.0000   -5.23855
169760.0000   -4.92571
169800.0000   -5.11226
169840.0000   -5.94716
169880.0000   -6.71391
169920.0000   -5.98027
169960.0000   -5.17128
170000.0000   -6.23103
170040.0000   -5.94504
170080.0000   -5.73764
170120.0000   -4.62536
170160.0000   -5.40148
170200.0000   -6.04765
170240.0000   -4.07977
170280.0000   -4.88086
170320.0000   -5.09974
170360.0000   -5.33423
170400.0000   -6.31838
170440.0000   -5.16872
170480.0000   -5.10072
170520.0000   -4.77218
170560.0000   -5.54218
170600.0000   -4.61813
170640.0000   -4.69517
170680.0000   -5.51942
170720.0000   -5.36523
170760.0000   -5.93753
170800.0000   -4.99005
170840.0000   -5.42116
170880.0000   -6.36667
170920.0000   -4.51362
170960.0000   -4.39431
171000.0000   -4.75420
171040.0000   -4.11820
171080.0000   -5.24869
171120.0000   -4.63630
171160.0000   -4.67981
171200.0000   -4.75482
171240.0000   -5.12125
171280.0000   -4.81596
171320.0000   -5.76039
171360.0000   -5.19028
171400.0000   -4.79820
171440.0000   -5.29054
171480.0000   -4.49161
171520.0000   -4.78419
171560.0000   -4.28002
171600.0000   -5.25944
171640.0000   -5.38777
171680.0000   -5.15002
171720.0000   -5.70571
171760.0000   -4.68269
171800.0000   -4.70557
171840.0000   -4.57464
171880.0000   -4.71991
171920.0000   -5.45948
171960.0000   -5.48983
172000.0000   -5.43562
172040.0000   -5.04010
172080.0000   -5.89841
172120.0000   -5.38189
172160.0000   -5.05236
172200.0000   -5.69110
172240.0000   -5.35976
172280.0000   -4.93936
172320.0000   -4.55316
172360.0000   -3.92663
172400.0000   -4.48832
172440.0000   -4.25149
172480.0000   -4.54783
172520.0000   -5.53837
172560.0000   -4.31815
172600.0000   -5.40722
172640.0000   -4.71490
172680.0000   -4.25084
172720.0000   -4.27430
172760.0000   -5.25125
172800.0000   -4.57136
172840.0000   -4.96007
172880.0000   -5.10403
172920.0000   -5.51649
172960.0000   -3.74040
173000.0000   -5.16732
173040.0000   -4.99697
173080.0000   -5.38685
173120.0000   -5.33870
173160.0000   -4.66978
173200.0000   -4.71816
173240.0000   -5.17663
173280.0000   -4.66834
173320.0000   -5.88309
173360.0000   -5.10692
173400.0000   -5.38159
173440.0000   -4.75391
173480.0000   -4.34118
173520.0000   -4.51654
173560.0000   -5.70335
173600.0000   -5.43840
173640.0000   -5.21510
173680.0000   -5.59543
173720.0000   -5.07467
173760.0000   -4.97640
173800.0000   -5.12721
173840.0000   -4.99876
173880.0000   -5.05900
173920.0000   -5.30224
173960.0000   -5.72903
174000.0000   -4.96206
174040.0000   -5.66342
174080.0000   -5.72888
174120.0000   -5.37386
174160.0000   -4.97167
174200.0000   -5.73357
174240.0000   -5.76802
174280.0000   -5.95139
174320.0000   -5.78949
174360.0000   -4.37374
174400.0000   -4.51210
174440.0000   -4.86680
174480.0000   -5.05391
174520.0000   -4.72273
174560.0000   -4.68930
174600.0000   -5.04410
174640.0000   -5.51918
174680.0000   -4.94266
174720.0000   -4.98398
174760.0000   -4.42362
174800.0000   -4.40234
174840.0000   -4.97146
174880.0000   -4.17443
174920.0000   -4.78041
174960.0000   -4.12875
175000.0000   -5.48354
175040.0000   -4.40108
175080.0000   -4.20741
175120.0000   -4.69627
175160.0000   -3.95738
175200.0000   -4.81808
175240.0000   -3.84037
175280.0000   -3.48479
175320.0000   -4.17881
175360.0000   -3.76654
175400.0000   -4.91691
175440.0000   -5.00782
175480.0000   -5.09306
175520.0000   -5.84317
175560.0000   -5.21804
175600.0000   -3.83951
175640.0000   -5.99633
175680.0000   -4.36607
175720.0000   -5.22773
175760.0000   -5.16917
175800.0000   -5.63224
175840.0000   -5.97847
175880.0000   -5.00647
175920.0000   -4.40640
175960.0000   -4.81623
176000.0000   -4.83362
176040.0000   -5.46922
176080.0000   -4.25700
176120.0000   -3.58752
176160.0000   -3.99673
176200.0000   -4.35951
176240.0000   -4.93117
176280.0000   -5.08579
176320.0000   -6.33916
176360.0000   -6.03991
176400.0000   -5.36840
176440.0000   -4.69825
176480.0000   -5.70050
176520.0000   -5.05394
176560.0000   -4.01161
176600.0000   -4.96003
176640.0000   -3.27942
176680.0000   -5.51875
176720.0000   -4.33551
176760.0000   -4.51340
176800.0000   -4.82583
176840.0000   -3.93855
176880.0000   -4.56116
176920.0000   -4.49568
176960.0000   -4.31420
177000.0000   -3.26211
177040.0000   -3.61694
177080.0000   -4.06326
177120.0000   -4.49570
177160.0000   -5.16664
177200.0000   -5.27141
177240.0000   -6.36861
177280.0000   -6.20167
177320.0000   -5.53326
177360.0000   -4.77854
177400.0000   -5.56792
177440.0000   -5.12360
177480.0000   -5.02552
177520.0000   -5.14729
177560.0000   -5.01945
177600.0000   -5.25334
177640.0000   -5.16974
177680.0000   -5.25838
177720.0000   -4.53723
177760.0000   -4.85337
177800.0000   -5.18962
177840.0000   -5.61411
177880.0000   -4.83129
177920.0000   -5.60444
177960.0000   -5.20271
178000.0000   -4.58696
178040.0000   -3.87596
178080.0000   -5.18385
178120.0000   -5.72606
178160.0000   -5.18335
178200.0000   -4.73557
178240.0000   -5.09942
178280.0000   -5.10438
178320.0000   -6.03032
178360.0000   -5.72241
178400.0000   -4.61657
178440.0000   -4.36892
178480.0000   -4.67235
178520.0000   -4.02643
178560.0000   -4.03755
178600.0000   -4.64110
178640.0000   -4.93430
178680.0000   -4.11556
178720.0000   -5.74860
178760.0000   -5.35183
178800.0000   -4.26723
178840.0000   -4.61187
178880.0000   -4.19023
178920.0000   -5.13597
178960.0000   -4.50530
179000.0000   -4.68392
179040.0000   -4.77285
179080.0000   -5.40396
179120.0000   -4.18670
179160.0000   -4.17553
179200.0000   -4.18968
179240.0000   -4.54956
179280.0000   -4.26037
179320.0000   -5.24384
179360.0000   -4.98150
179400.0000   -5.83883
179440.0000   -5.07492
179480.0000   -5.31190
179520.0000   -3.92426
179560.0000   -5.17195
179600.0000   -5.11660
179640.0000   -5.68709
179680.0000   -4.86443
179720.0000   -4.09382
179760.0000   -3.64399
179800.0000   -4.62414
179840.0000   -5.19652
179880.0000   -5.66725
179920.0000   -5.64762
179960.0000   -5.63483
180000.0000   -5.16052
180040.0000   -5.31043
180080.0000   -5.78398
180120.0000   -5.86714
180160.0000   -6.02921
180200.0000   -5.96452
180240.0000   -6.11988
180280.0000   -6.04188
180320.0000   -5.34541
180360.0000   -4.54700
180400.0000   -4.17926
180440.0000   -5.06678
180480.0000   -4.84551
180520.0000   -5.12518
180560.0000   -5.18922
180600.0000   -5.11975
180640.0000   -4.11590
180680.0000   -4.35961
180720.0000   -5.41540
180760.0000   -6.71847
180800.0000   -4.85677
180840.0000   -5.13633
180880.0000   -4.90557
180920.0000   -4.57505
180960.0000   -5.19468
181000.0000   -5.28172
181040.0000   -5.26642
181080.0000   -4.21510
181120.0000   -5.24796
181160.0000   -5.23343
181200.0000   -4.97179
181240.0000   -5.72434
181280.0000   -6.15549
181320.0000   -5.25311
181360.0000   -4.28985
181400.0000   -5.53632
181440.0000   -5.26008
181480.0000   -6.18320
181520.0000   -5.83369
181560.0000   -5.88686
181600.0000   -6.47553
181640.0000   -5.69745
181680.0000   -5.71065
181720.0000   -5.61530
181760.0000   -4.76073
181800.0000   -5.35085
181840.0000   -4.89321
181880.0000   -6.55553
181920.0000   -6.19842
181960.0000   -6.27819
182000.0000   -5.07969
182040.0000   -5.22607
182080.0000   -5.63001
182120.0000   -5.90496
182160.0000   -5.72309
182200.0000   -5.90341
182240.0000   -5.67761
182280.0000   -6.15136
182320.0000   -4.75235
182360.0000   -5.57084
182400.0000   -5.84262
182440.0000   -5.59305
182480.0000   -5.80277
182520.0000   -5.77682
182560.0000   -6.09308
182600.0000   -6.07178
182640.0000   -5.06786
182680.0000   -6.31016
182720.0000   -5.57947
182760.0000   -6.56637
182800.0000   -5.93173
182840.0000   -5.09825
182880.0000   -6.19335
182920.0000   -6.27051
182960.0000   -5.82769
183000.0000   -6.18092
183040.0000   -5.56879
183080.0000   -5.23206
183120.0000   -5.33148
183160.0000   -6.06020
183200.0000   -5.89544
183240.0000   -5.88095
183280.0000   -6.52104
183320.0000   -5.83736
183360.0000   -6.29722
183400.0000   -6.32225
183440.0000   -5.49606
183480.0000   -6.03730
183520.0000   -6.13203
183560.0000   -6.09423
183600.0000   -5.99737
183640.0000   -7.23064
183680.0000   -5.59372
183720.0000   -5.91151
183760.0000   -6.38819
183800.0000   -5.73902
183840.0000   -5.63649
183880.0000   -6.80006
183920.0000   -6.56325
183960.0000   -5.18773
184000.0000   -6.23248
184040.0000   -6.50007
184080.0000   -4.61753
184120.0000   -5.48228
184160.0000   -6.10885
184200.0000   -6.40558
184240.0000   -7.03674
184280.0000   -6.01612
184320.0000   -5.21085
184360.0000   -6.32187
184400.0000   -6.71875
184440.0000   -6.59428
184480.0000   -6.54489
184520.0000   -6.57903
184560.0000   -6.48911
184600.0000   -5.96654
184640.0000   -6.67367
184680.0000   -6.86938
184720.0000   -6.49111
184760.0000   -5.94907
184800.0000   -5.79871
184840.0000   -5.73707
184880.0000   -5.47337
184920.0000   -5.77636
184960.0000   -5.73519
185000.0000   -6.56292
185040.0000   -5.72877
185080.0000   -4.69757
185120.0000   -6.16335
185160.0000   -5.53310
185200.0000   -6.36263
185240.0000   -6.12945
185280.0000   -5.74485
185320.0000   -5.19298
185360.0000   -6.45205
185400.0000   -5.29560
185440.0000   -4.08652
185480.0000   -5.11176
185520.0000   -5.77035
185560.0000   -5.18166
185600.0000   -4.52548
185640.0000   -5.50998
185680.0000   -6.11230
185720.0000   -6.42483
185760.0000   -5.51637
185800.0000   -6.23160
185840.0000   -5.43632
185880.0000   -4.78184
185920.0000   -5.45286
185960.0000   -6.15269
186000.0000   -4.97046
186040.0000   -4.06569
186080.0000   -4.86088
186120.0000   -4.49739
186160.0000   -5.11363
186200.0000   -5.41256
186240.0000   -5.15379
186280.0000   -5.16098
186320.0000   -4.52644
186360.0000   -5.29569
186400.0000   -6.05217
186440.0000   -4.62451
186480.0000   -4.94057
186520.0000   -4.77485
186560.0000   -5.46137
186600.0000   -4.75440
186640.0000   -4.42049
186680.0000   -5.53837
186720.0000   -4.15887
186760.0000   -4.84458
186800.0000   -5.12231
186840.0000   -5.15041
186880.0000   -5.47528
186920.0000   -6.53136
186960.0000   -5.20244
187000.0000   -5.94970
187040.0000   -5.69325
187080.0000   -5.80400
187120.0000   -5.36952
187160.0000   -5.15569
187200.0000   -5.31160
187240.0000   -5.43834
187280.0000   -6.48634
187320.0000   -6.38649
187360.0000   -6.02908
187400.0000   -5.71384
187440.0000   -5.68424
187480.0000   -6.50170
187520.0000   -4.93981
187560.0000   -6.59428
187600.0000   -5.42882
187640.0000   -6.45292
187680.0000   -5.87815
187720.0000   -5.88021
187760.0000   -5.71122
187800.0000   -5.00671
187840.0000   -5.58467
187880.0000   -6.73882
187920.0000   -6.36255
187960.0000   -5.17146
188000.0000   -5.78111
188040.0000   -5.42293
188080.0000   -5.93893
188120.0000   -4.94446
188160.0000   -6.06315
188200.0000   -5.22317
188240.0000   -4.92336
188280.0000   -6.37582
188320.0000   -6.39898
188360.0000   -6.79644
188400.0000   -5.58327
188440.0000   -5.03783
188480.0000   -5.24935
188520.0000   -5.50705
188560.0000   -6.29849
188600.0000   -5.84300
188640.0000   -6.07379
188680.0000   -5.63077
188720.0000   -4.38962
188760.0000   -5.08528
188800.0000   -5.91019
188840.0000   -5.63050
188880.0000   -6.37674
188920.0000   -5.71046
188960.0000   -5.83340
189000.0000   -6.06085
189040.0000   -6.00433
189080.0000   -6.86898
189120.0000   -5.85221
189160.0000   -6.92488
189200.0000   -5.96119
189240.0000   -6.61563
189280.0000   -7.19933
189320.0000   -7.27265
189360.0000   -7.11415
189400.0000   -7.16913
189440.0000   -6.66876
189480.0000   -5.79512
189520.0000   -7.31790
189560.0000   -8.13248
189600.0000   -6.64383
189640.0000   -6.31679
189680.0000   -5.49336
189720.0000   -6.62088
189760.0000   -6.78429
189800.0000   -6.76964
189840.0000   -6.78933
189880.0000   -5.86169
189920.0000   -5.22804
189960.0000   -5.59240
190000.0000   -6.93630
190040.0000   -6.28525
190080.0000   -6.25930
190120.0000   -5.81517
190160.0000   -6.22269
190200.0000   -6.24942
190240.0000   -6.40812
190280.0000   -7.32789
190320.0000   -6.21141
190360.0000   -6.65129
190400.0000   -6.52422
190440.0000   -6.26089
190480.0000   -6.78717
190520.0000   -6.70392
190560.0000   -6.15167
190600.0000   -7.08659
190640.0000   -5.61053
190680.0000   -6.71130
190720.0000   -6.83605
190760.0000   -6.86073
190800.0000   -6.93611
190840.0000   -6.05009
190880.0000   -6.25665
190920.0000   -6.36384
190960.0000   -6.23910
191000.0000   -6.38126
191040.0000   -7.33383
191080.0000   -7.14531
191120.0000   -6.37667
191160.0000   -6.46827
191200.0000   -6.27495
191240.0000   -7.30881
191280.0000   -6.60172
191320.0000   -7.72713
191360.0000   -7.52650
191400.0000   -6.81476
191440.0000   -7.33902
191480.0000   -6.80459
191520.0000   -6.60131
191560.0000   -6.90953
191600.0000   -5.53845
191640.0000   -4.97667
191680.0000   -6.64512
191720.0000   -6.48282
191760.0000   -7.25440
191800.0000   -7.47532
191840.0000   -6.57905
191880.0000   -6.72229
191920.0000   -7.48399
191960.0000   -7.87834
192000.0000   -7.43894
192040.0000   -6.63460
192080.0000   -6.14830
192120.0000   -7.08733
192160.0000   -6.48812
192200.0000   -7.32401
192240.0000   -7.36341
192280.0000   -6.53139
192320.0000   -5.91427
192360.0000   -7.22941
192400.0000   -6.40254
192440.0000   -6.63001
192480.0000   -6.35254
192520.0000   -6.27866
192560.0000   -4.84943
192600.0000   -5.78281
192640.0000   -4.98898
192680.0000   -6.02953
192720.0000   -5.73475
192760.0000   -6.08649
192800.0000   -6.04994
192840.0000   -7.03275
192880.0000   -6.70092
192920.0000   -6.17292
192960.0000   -5.85356
193000.0000   -6.65417
193040.0000   -6.91169
193080.0000   -6.19021
193120.0000   -5.72728
193160.0000   -5.83016
193200.0000   -5.83266
193240.0000   -5.15984
193280.0000   -5.67459
193320.0000   -5.01149
193360.0000   -4.98728
193400.0000   -4.39689
193440.0000   -6.40224
193480.0000   -6.03351
193520.0000   -6.30389
193560.0000   -6.75903
193600.0000   -6.32019
193640.0000   -7.49239
193680.0000   -7.85329
193720.0000   -8.16835
193760.0000   -7.44062
193800.0000   -7.16258
193840.0000   -6.13333
193880.0000   -6.17690
193920.0000   -6.66074
193960.0000   -6.67482
194000.0000   -5.45565
194040.0000   -6.26421
194080.0000   -6.07102
194120.0000   -7.19892
194160.0000   -6.49051
194200.0000   -7.41982
194240.0000   -5.76961
194280.0000   -5.58410
194320.0000   -7.47297
194360.0000   -7.47730
194400.0000   -6.32108
194440.0000   -6.38983
194480.0000   -6.34635
194520.0000   -6.82856
194560.0000   -6.18997
194600.0000   -6.60540
194640.0000   -7.19033
194680.0000   -6.23737
194720.0000   -7.25985
194760.0000   -6.88964
194800.0000   -5.88902
194840.0000   -7.11409
194880.0000   -5.69736
194920.0000   -5.80429
194960.0000   -5.77298
195000.0000   -6.01743
195040.0000   -5.47402
195080.0000   -6.75848
195120.0000   -6.45737
195160.0000   -8.14947
195200.0000   -5.98366
195240.0000   -6.91529
195280.0000   -7.54106
195320.0000   -7.18557
195360.0000   -6.77017
195400.0000   -7.42211
195440.0000   -6.42429
195480.0000   -6.54530
195520.0000   -6.47674
195560.0000   -5.99416
195600.0000   -7.27023
195640.0000   -6.44114
195680.0000   -6.60625
195720.0000   -6.68595
195760.0000   -5.78890
195800.0000   -5.25858
195840.0000   -6.12710
195880.0000   -6.67253
195920.0000   -5.80886
195960.0000   -5.65725
196000.0000   -6.63376
196040.0000   -7.21502
196080.0000   -5.62941
196120.0000   -7.86325
196160.0000   -6.86902
196200.0000   -6.97193
196240.0000   -7.11461
196280.0000   -7.23294
196320.0000   -7.95474
196360.0000   -7.57345
196400.0000   -7.74234
196440.0000   -7.01517
196480.0000   -6.92075
196520.0000   -6.68971
196560.0000   -7.25054
196600.0000   -6.31028
196640.0000   -6.59091
196680.0000   -7.01571
196720.0000   -6.59819
196760.0000   -5.50926
196800.0000   -5.60626
196840.0000   -5.49738
196880.0000   -5.30120
196920.0000   -5.58123
196960.0000   -6.91812
197000.0000   -6.15348
197040.0000   -6.25590
197080.0000   -5.23892
197120.0000   -4.96913
197160.0000   -5.23712
197200.0000   -6.38693
197240.0000   -5.53110
197280.0000   -4.91328
197320.0000   -6.03219
197360.0000   -6.12147
197400.0000   -6.10810
197440.0000   -7.57937
197480.0000   -6.60813
197520.0000   -6.61708
197560.0000   -6.60006
197600.0000   -6.47186
197640.0000   -7.00234
197680.0000   -6.96277
197720.0000   -7.31321
197760.0000   -7.27314
197800.0000   -6.87393
197840.0000   -6.82970
197880.0000   -6.95328
197920.0000   -6.21199
197960.0000   -6.23616
198000.0000   -6.70887
198040.0000   -6.25883
198080.0000   -7.03703
198120.0000   -7.49033
198160.0000   -6.26172
198200.0000   -7.20824
198240.0000   -6.71553
198280.0000   -5.61125
198320.0000   -6.24924
198360.0000   -6.39282
198400.0000   -5.52523
198440.0000   -6.38373
198480.0000   -6.50496
198520.0000   -6.09585
198560.0000   -6.73138
198600.0000   -5.72922
198640.0000   -6.33826
198680.0000   -6.42242
198720.0000   -4.73893
198760.0000   -5.28194
198800.0000   -4.83066
198840.0000   -6.24805
198880.0000   -6.21839
198920.0000   -6.90510
198960.0000   -6.85409
199000.0000   -5.84885
199040.0000   -6.11004
199080.0000   -5.30552
199120.0000   -5.23794
199160.0000   -6.12190
199200.0000   -4.83826
199240.0000   -5.44578
199280.0000   -5.17057
199320.0000   -6.09967
199360.0000   -5.87293
199400.0000   -6.36119
199440.0000   -6.75618
199480.0000   -6.18070
199520.0000   -5.84079
199560.0000   -6.02093
199600.0000   -6.94362
199640.0000   -5.27459
199680.0000   -5.81247
199720.0000   -5.92463
199760.0000   -6.52731
199800.0000   -5.95576
199840.0000   -4.83320
199880.0000   -6.29771
199920.0000   -6.03014
199960.0000   -6.00472
200000.0000   -6.55166
200040.0000   -5.91846
200080.0000   -6.63988
200120.0000   -6.54324
200160.0000   -6.84165
200200.0000   -6.81111
200240.0000   -7.06137
200280.0000   -6.00628
200320.0000   -6.10848
200360.0000   -5.58202
200400.0000   -6.44330
200440.0000   -6.90527
200480.0000   -6.82552
200520.0000   -6.67755
200560.0000   -6.71210
200600.0000   -5.70923
200640.0000   -8.19843
200680.0000   -7.97373
200720.0000   -7.36015
200760.0000   -6.48426
200800.0000   -5.67384
200840.0000   -6.43308
200880.0000   -5.60227
200920.0000   -5.33830
200960.0000   -4.57760
201000.0000   -4.55301
201040.0000   -4.85956
201080.0000   -5.45304
201120.0000   -5.74853
201160.0000   -6.57139
201200.0000   -6.21949
201240.0000   -6.83279
201280.0000   -6.21924
201320.0000   -7.73589
201360.0000   -8.02609
201400.0000   -7.47880
201440.0000   -7.11745
201480.0000   -6.95643
201520.0000   -6.10922
201560.0000   -6.08895
201600.0000   -7.13030
201640.0000   -7.24757
201680.0000   -6.84218
201720.0000   -6.43181
201760.0000   -5.55073
201800.0000   -6.18836
201840.0000   -6.96348
201880.0000   -6.93717
201920.0000   -7.08036
201960.0000   -7.32211
202000.0000   -6.93993
202040.0000   -8.04694
202080.0000   -7.30777
202120.0000   -6.65183
202160.0000   -6.80078
202200.0000   -6.85964
202240.0000   -7.53426
202280.0000   -7.38684
202320.0000   -7.32923
202360.0000   -7.15212
202400.0000   -7.59064
202440.0000   -7.46993
202480.0000   -6.54127
202520.0000   -7.02463
202560.0000   -7.05036
202600.0000   -7.12380
202640.0000   -7.15496
202680.0000   -6.14308
202720.0000   -6.73748
202760.0000   -7.33035
202800.0000   -7.77963
202840.0000   -6.61018
202880.0000   -6.79254
202920.0000   -5.97772
202960.0000   -7.02458
203000.0000   -6.43438
203040.0000   -6.57130
203080.0000   -6.09668
203120.0000   -6.09126
203160.0000   -7.34294
203200.0000   -6.18608
203240.0000   -5.92276
203280.0000   -6.87137
203320.0000   -6.15913
203360.0000   -6.14283
203400.0000   -5.87084
203440.0000   -5.76682
203480.0000   -5.97028
203520.0000   -7.33520
203560.0000   -5.75046
203600.0000   -6.09757
203640.0000   -6.73437
203680.0000   -6.27110
203720.0000   -6.03674
203760.0000   -7.90426
203800.0000   -6.96125
203840.0000   -7.52433
203880.0000   -6.43049
203920.0000   -7.79409
203960.0000   -8.42113
204000.0000   -7.79572
204040.0000   -7.88750
204080.0000   -7.62404
204120.0000   -8.45918
204160.0000   -7.43114
204200.0000   -7.24070
204240.0000   -6.19491
204280.0000   -5.96029
204320.0000   -6.98449
204360.0000   -6.20467
204400.0000   -7.07701
204440.0000   -6.05944
204480.0000   -5.19108
204520.0000   -5.26926
204560.0000   -5.75742
204600.0000   -6.57509
204640.0000   -5.25305
204680.0000   -5.36986
204720.0000   -6.25008
204760.0000   -5.44809
204800.0000   -4.85002
204840.0000   -4.10609
204880.0000   -4.77994
204920.0000   -5.40254
204960.0000   -4.13939
205000.0000   -5.07510
205040.0000   -4.75724
205080.0000   -4.25252
205120.0000   -3.85865
205160.0000   -3.78205
205200.0000   -4.93039
205240.0000   -6.07373
205280.0000   -5.48598
205320.0000   -5.58666
205360.0000   -5.11229
205400.0000   -4.37860
205440.0000   -5.26474
205480.0000   -4.64528
205520.0000   -4.71133
205560.0000   -5.87479
205600.0000   -5.99639
205640.0000   -5.27491
205680.0000   -5.28979
205720.0000   -6.73058
205760.0000   -6.45045
205800.0000   -6.22706
205840.0000   -6.05256
205880.0000   -6.17028
205920.0000   -5.70695
205960.0000   -5.26194
206000.0000   -4.32897
206040.0000   -4.52236
206080.0000   -5.67366
206120.0000   -4.94626
206160.0000   -5.16343
206200.0000   -4.36157
206240.0000   -5.84076
206280.0000   -4.86988
206320.0000   -3.53701
206360.0000   -3.87533
206400.0000   -3.75161
206440.0000   -4.46630
206480.0000   -3.45759
206520.0000   -4.71879
206560.0000   -4.70316
206600.0000   -5.02651
206640.0000   -6.27914
206680.0000   -6.08331
206720.0000   -4.27963
206760.0000   -4.64382
206800.0000   -3.60893
206840.0000   -4.95604
206880.0000   -5.70696
206920.0000   -6.30295
206960.0000   -5.17498
207000.0000   -5.95747
207040.0000   -5.67362
207080.0000   -5.34783
207120.0000   -6.40623
207160.0000   -6.54604
207200.0000   -7.14562
207240.0000   -6.43513
207280.0000   -6.26010
207320.0000   -5.75062
207360.0000   -6.98331
207400.0000   -6.46596
207440.0000   -6.07865
207480.0000   -6.25652
207520.0000   -6.27892
207560.0000   -5.63014
207600.0000   -5.78066
207640.0000   -6.53874
207680.0000   -6.57207
207720.0000   -5.19970
207760.0000   -5.41263
207800.0000   -5.80262
207840.0000   -5.20643
207880.0000   -5.73548
207920.0000   -6.78326
207960.0000   -6.95257
208000.0000   -6.42339
208040.0000   -6.28847
208080.0000   -7.19171
208120.0000   -6.89588
208160.0000   -6.80256
208200.0000   -4.99033
208240.0000   -6.12423
208280.0000   -6.42721
208320.0000   -5.88123
208360.0000   -5.76277
208400.0000   -7.17439
208440.0000   -5.81354
208480.0000   -5.48623
208520.0000   -5.52372
208560.0000   -5.61813
208600.0000   -6.72490
208640.0000   -5.59392
208680.0000   -5.65661
208720.0000   -5.06200
208760.0000   -5.58467
208800.0000   -6.48534
208840.0000   -6.18067
208880.0000   -6.08753
208920.0000   -6.17826
208960.0000   -5.02968
209000.0000   -5.19737
209040.0000   -5.47598
209080.0000   -5.02062
209120.0000   -4.55682
209160.0000   -5.98138
209200.0000   -4.75089
209240.0000   -4.57801
209280.0000   -5.44896
209320.0000   -6.64505
209360.0000   -5.52835
209400.0000   -5.32507
209440.0000   -5.71086
209480.0000   -6.33971
209520.0000   -4.32170
209560.0000   -5.63200
209600.0000   -5.94245
209640.0000   -5.46269
209680.0000   -5.92018
209720.0000   -5.88162
209760.0000   -3.91472
209800.0000   -5.68336
209840.0000   -5.98678
209880.0000   -6.78052
209920.0000   -6.52454
209960.0000   -5.20052
210000.0000   -6.57276
210040.0000   -6.06668
210080.0000   -5.69087
210120.0000   -7.08698
210160.0000   -7.04143
210200.0000   -6.09381
210240.0000   -5.20262
210280.0000   -6.59033
210320.0000   -6.42290
210360.0000   -6.64291
210400.0000   -5.38958
210440.0000   -5.98400
210480.0000   -5.97135
210520.0000   -6.18064
210560.0000   -5.73165
210600.0000   -5.66343
210640.0000   -5.67294
210680.0000   -5.91240
210720.0000   -6.97246
210760.0000   -6.23167
210800.0000   -6.47082
210840.0000   -6.22200
210880.0000   -5.44569
210920.0000   -5.97627
210960.0000   -4.88698
211000.0000   -5.30983
211040.0000   -5.55200
211080.0000   -5.41908
211120.0000   -5.97296
211160.0000   -6.02960
211200.0000   -6.18191
211240.0000   -5.67167
211280.0000   -6.00783
211320.0000   -5.20148
211360.0000   -5.60405
211400.0000   -4.56539
211440.0000   -5.76306
211480.0000   -5.16529
211520.0000   -4.85470
211560.0000   -6.18347
211600.0000   -6.16782
211640.0000   -5.81191
211680.0000   -6.34866
211720.0000   -6.17443
211760.0000   -5.38612
211800.0000   -5.48057
211840.0000   -5.93762
211880.0000   -5.51794
211920.0000   -4.64077
211960.0000   -5.30502
212000.0000   -5.96115
212040.0000   -5.21911
212080.0000   -6.10929
212120.0000   -5.20451
212160.0000   -5.26585
212200.0000   -6.34645
212240.0000   -5.31304
212280.0000   -4.82276
212320.0000   -4.64059
212360.0000   -4.39777
212400.0000   -5.62549
212440.0000   -6.06786
212480.0000   -5.24871
212520.0000   -6.67912
212560.0000   -5.97271
212600.0000   -5.32991
212640.0000   -5.66149
212680.0000   -6.69986
212720.0000   -5.88535
212760.0000   -5.51400
212800.0000   -4.52393
212840.0000   -4.85706
212880.0000   -4.91009
212920.0000   -5.23217
212960.0000   -5.61124
213000.0000   -5.36211
213040.0000   -5.59865
213080.0000   -5.87154
213120.0000   -6.51266
213160.0000   -5.28841
213200.0000   -5.29144
213240.0000   -6.19970
213280.0000   -5.24162
213320.0000   -6.68905
213360.0000   -5.94032
213400.0000   -5.54034
213440.0000   -6.01037
213480.0000   -5.60173
213520.0000   -5.19044
213560.0000   -6.30171
213600.0000   -6.54394
213640.0000   -6.08256
213680.0000   -5.98189
213720.0000   -6.97796
213760.0000   -5.95112
213800.0000   -7.11593
213840.0000   -5.78399
213880.0000   -6.63612
213920.0000   -6.62278
213960.0000   -7.11273
214000.0000   -6.28066
214040.0000   -6.82627
214080.0000   -7.82605
214120.0000   -7.79800
214160.0000   -7.11000
214200.0000   -7.11562
214240.0000   -6.41669
214280.0000   -6.59041
214320.0000   -6.89790
214360.0000   -6.60920
214400.0000   -6.84475
214440.0000   -6.66614
214480.0000   -6.77556
214520.0000   -6.12787
214560.0000   -5.93804
214600.0000   -5.31664
214640.0000   -5.25606
214680.0000   -4.59020
214720.0000   -5.71592
214760.0000   -5.73700
214800.0000   -6.15252
214840.0000   -5.60856
214880.0000   -6.31985
214920.0000   -5.23719
214960.0000   -5.64016
215000.0000   -6.52955
215040.0000   -5.92441
215080.0000   -5.53084
215120.0000   -6.90161
215160.0000   -5.63064
215200.0000   -5.70664
215240.0000   -6.57759
215280.0000   -6.00379
215320.0000   -6.06536
215360.0000   -5.65779
215400.0000   -5.50048
215440.0000   -5.43257
215480.0000   -5.78722
215520.0000   -6.68017
215560.0000   -5.15051
215600.0000   -5.85617
215640.0000   -4.79317
215680.0000   -5.25195
215720.0000   -4.82068
215760.0000   -5.17563
215800.0000   -5.86349
215840.0000   -4.88096
215880.0000   -5.07177
215920.0000   -5.67490
215960.0000   -5.55193
216000.0000   -5.95908
216040.0000   -5.37739
216080.0000   -5.69577
216120.0000   -6.08456
216160.0000   -5.11210
216200.0000   -5.38827
216240.0000   -5.93721
216280.0000   -5.03587
216320.0000   -5.56341
216360.0000   -6.04246
216400.0000   -5.59703
216440.0000   -5.30792
216480.0000   -6.03222
216520.0000   -6.73715
216560.0000   -6.41444
216600.0000   -6.66104
216640.0000   -6.36769
216680.0000   -6.52267
216720.0000   -6.46737
216760.0000   -6.19334
216800.0000   -6.13699
216840.0000   -6.01136
216880.0000   -6.68662
216920.0000   -5.87240
216960.0000   -7.02111
217000.0000   -5.79884
217040.0000   -6.25156
217080.0000   -6.88222
217120.0000   -6.51506
217160.0000   -5.81725
217200.0000   -6.33388
217240.0000   -6.14713
217280.0000   -5.98008
217320.0000   -5.36569
217360.0000   -4.73427
217400.0000   -5.64477
217440.0000   -5.53357
217480.0000   -5.31254
217520.0000   -6.09080
217560.0000   -5.30478
217600.0000   -4.79773
217640.0000   -4.55997
217680.0000   -5.78919
217720.0000   -6.31004
217760.0000   -6.51502
217800.0000   -7.51151
217840.0000   -7.96485
217880.0000   -6.98576
217920.0000   -8.26032
217960.0000   -7.11544
218000.0000   -6.20982
218040.0000   -6.89924
218080.0000   -6.02750
218120.0000   -7.29104
218160.0000   -6.57328
218200.0000   -6.68748
218240.0000   -7.97508
218280.0000   -5.63484
218320.0000   -6.15739
218360.0000   -5.77914
218400.0000   -7.14227
218440.0000   -7.41503
218480.0000   -5.52194
218520.0000   -6.07821
218560.0000   -6.16354
218600.0000   -6.47633
218640.0000   -5.93094
218680.0000   -6.15141
218720.0000   -6.41348
218760.0000   -6.90511
218800.0000   -6.46511
218840.0000   -6.01729
218880.0000   -6.41658
218920.0000   -5.59951
218960.0000   -6.15273
219000.0000   -7.77194
219040.0000   -7.57273
219080.0000   -7.01807
219120.0000   -6.97987
219160.0000   -6.72362
219200.0000   -6.40787
219240.0000   -5.11786
219280.0000   -5.74870
219320.0000   -5.95121
219360.0000   -5.93381
219400.0000   -6.48380
219440.0000   -5.80511
219480.0000   -6.82411
219520.0000   -7.06668
219560.0000   -6.13030
219600.0000   -5.82097
219640.0000   -7.18144
219680.0000   -6.12115
219720.0000   -7.49149
219760.0000   -6.14107
219800.0000   -6.73614
219840.0000   -8.21914
219880.0000   -7.57192
219920.0000   -7.37768
219960.0000   -7.12681
220000.0000   -8.01275
220040.0000   -6.40840
220080.0000   -7.94878
220120.0000   -6.28100
220160.0000   -6.26744
220200.0000   -6.56027
220240.0000   -7.21568
220280.0000   -6.51719
220320.0000   -7.77135
220360.0000   -7.85057
220400.0000   -7.83402
220440.0000   -7.62809
220480.0000   -7.52586
220520.0000   -7.23485
220560.0000   -6.73366
220600.0000   -6.47207
220640.0000   -6.93561
220680.0000   -7.21208
220720.0000   -6.31216
220760.0000   -6.94160
220800.0000   -7.35480
220840.0000   -6.82042
220880.0000   -5.83427
220920.0000   -6.64354
220960.0000   -7.14538
221000.0000   -6.05049
221040.0000   -6.79287
221080.0000   -6.58906
221120.0000   -6.45133
221160.0000   -6.17042
221200.0000   -6.18734
221240.0000   -7.13326
221280.0000   -7.11956
221320.0000   -6.68185
221360.0000   -6.22909
221400.0000   -6.31235
221440.0000   -6.45110
221480.0000   -6.40725
221520.0000   -7.16358
221560.0000   -6.15511
221600.0000   -7.58689
221640.0000   -7.25695
221680.0000   -7.42955
221720.0000   -5.64073
221760.0000   -6.50025
221800.0000   -6.43392
221840.0000   -7.12966
221880.0000   -6.33743
221920.0000   -6.04913
221960.0000   -7.00260
222000.0000   -6.72247
222040.0000   -5.12182
222080.0000   -5.54126
222120.0000   -6.16367
222160.0000   -6.00689
222200.0000   -5.56425
222240.0000   -5.53425
222280.0000   -5.93741
222320.0000   -5.24587
222360.0000   -6.36885
222400.0000   -5.88875
222440.0000   -4.69949
222480.0000   -4.43733
222520.0000   -4.64926
222560.0000   -5.89620
222600.0000   -6.17066
222640.0000   -6.57963
222680.0000   -5.93584
222720.0000   -5.73678
222760.0000   -6.60910
222800.0000   -5.89905
222840.0000   -6.02468
222880.0000   -5.56082
222920.0000   -6.99655
222960.0000   -6.25534
223000.0000   -6.64690
223040.0000   -6.92284
223080.0000   -5.40321
223120.0000   -7.55857
223160.0000   -6.40613
223200.0000   -6.93926
223240.0000   -5.80877
223280.0000   -6.79623
223320.0000   -6.85114
223360.0000   -5.98482
223400.0000   -7.03360
223440.0000   -7.43190
223480.0000   -5.89790
223520.0000   -5.75772
223560.0000   -6.84442
223600.0000   -8.05801
223640.0000   -7.57173
223680.0000   -8.23163
223720.0000   -7.59330
223760.0000   -7.66449
223800.0000   -5.74895
223840.0000   -6.02117
223880.0000   -5.95535
223920.0000   -5.46420
223960.0000   -6.47725
224000.0000   -6.82344
224040.0000   -7.47777
224080.0000   -7.06186
224120.0000   -5.94598
224160.0000   -5.57231
224200.0000   -5.95111
224240.0000   -5.64157
224280.0000   -5.68711
224320.0000   -5.43293
224360.0000   -6.18795
224400.0000   -4.79502
224440.0000   -5.94488
224480.0000   -7.30158
224520.0000   -6.51790
224560.0000   -6.02053
224600.0000   -6.54432
224640.0000   -6.96742
224680.0000   -6.08436
224720.0000   -5.72185
224760.0000   -6.16872
224800.0000   -6.91936
224840.0000   -7.04286
224880.0000   -6.56738
224920.0000   -6.33146
224960.0000   -6.48015
225000.0000   -6.46900
225040.0000   -6.06263
225080.0000   -6.86516
225120.0000   -6.66426
225160.0000   -5.64175
225200.0000   -7.36409
225240.0000   -6.94116
225280.0000   -7.19950
225320.0000   -6.24784
225360.0000   -5.71659
225400.0000   -5.17359
225440.0000   -6.56559
225480.0000   -5.57379
225520.0000   -6.42662
225560.0000   -5.95469
225600.0000   -6.87119
225640.0000   -5.42576
225680.0000   -6.57823
225720.0000   -6.12039
225760.0000   -5.96455
225800.0000   -6.22960
225840.0000   -6.72052
225880.0000   -4.20814
225920.0000   -5.31255
225960.0000   -6.36608
226000.0000   -5.99854
226040.0000   -6.15569
226080.0000   -4.76033
226120.0000   -5.29730
226160.0000   -4.88587
226200.0000   -5.09139
226240.0000   -6.20752
226280.0000   -5.78494
226320.0000   -6.02974
226360.0000   -6.01574
226400.0000   -6.20089
226440.0000   -6.29475
226480.0000   -6.30265
226520.0000   -5.33078
226560.0000   -6.55841
226600.0000   -6.40663
226640.0000   -6.82421
226680.0000   -7.08758
226720.0000   -6.72315
226760.0000   -6.23578
226800.0000   -6.80299
226840.0000   -5.61160
226880.0000   -6.28469
226920.0000   -7.15050
226960.0000   -6.95485
227000.0000   -7.46515
227040.0000   -6.25921
227080.0000   -6.71725
227120.0000   -7.61506
227160.0000   -7.59201
227200.0000   -7.65724
227240.0000   -7.00374
227280.0000   -7.67686
227320.0000   -6.65631
227360.0000   -6.24357
227400.0000   -7.90324
227440.0000   -7.60705
227480.0000   -5.60013
227520.0000   -6.74039
227560.0000   -6.20235
227600.0000   -7.00648
227640.0000   -7.30252
227680.0000   -7.17637
227720.0000   -6.87789
227760.0000   -7.13695
227800.0000   -6.54228
227840.0000   -6.65798
227880.0000   -6.58260
227920.0000   -6.30957
227960.0000   -5.09487
228000.0000   -5.58415
228040.0000   -6.07484
228080.0000   -5.84167
228120.0000   -5.46684
228160.0000   -5.22035
228200.0000   -5.62435
228240.0000   -6.49591
228280.0000   -6.79631
228320.0000   -7.17109
228360.0000   -7.29157
228400.0000   -5.58390
228440.0000   -5.77217
228480.0000   -5.57105
228520.0000   -6.37216
228560.0000   -5.12367
228600.0000   -5.26672
228640.0000   -5.97200
228680.0000   -4.74704
228720.0000   -5.24521
228760.0000   -6.20295
228800.0000   -6.79508
228840.0000   -6.32801
228880.0000   -5.60643
228920.0000   -5.88706
228960.0000   -6.23917
229000.0000   -6.92142
229040.0000   -5.88159
229080.0000   -5.67558
229120.0000   -5.82075
229160.0000   -5.28354
229200.0000   -4.95118
229240.0000   -5.68753
229280.0000   -5.23414
229320.0000   -6.29037
229360.0000   -6.26323
229400.0000   -5.51454
229440.0000   -5.81994
229480.0000   -6.14889
229520.0000   -6.31291
229560.0000   -6.48833
229600.0000   -5.83855
229640.0000   -7.15200
229680.0000   -8.47373
229720.0000   -7.98176
229760.0000   -6.71470
229800.0000   -6.72909
229840.0000   -6.43914
229880.0000   -7.38922
229920.0000   -6.59858
229960.0000   -6.07573
230000.0000   -4.55539
230040.0000   -4.92253
230080.0000   -5.62097
230120.0000   -5.15159
230160.0000   -5.98397
230200.0000   -5.88775
230240.0000   -6.26456
230280.0000   -5.93674
230320.0000   -5.69447
230360.0000   -7.10938
230400.0000   -5.81073
230440.0000   -6.50043
230480.0000   -6.95064
230520.0000   -5.82701
230560.0000   -6.04240
230600.0000   -6.20126
230640.0000   -6.30375
230680.0000   -5.62004
230720.0000   -6.28672
230760.0000   -5.24158
230800.0000   -4.96732
230840.0000   -6.42882
230880.0000   -6.65855
230920.0000   -5.27763
230960.0000   -6.13368
231000.0000   -5.87962
231040.0000   -5.22993
231080.0000   -5.40523
231120.0000   -5.67066
231160.0000   -6.68280
231200.0000   -6.79859
231240.0000   -6.67523
231280.0000   -7.66027
231320.0000   -6.85082
231360.0000   -6.74782
231400.0000   -6.58317
231440.0000   -5.87796
231480.0000   -5.73349
231520.0000   -6.72789
231560.0000   -7.95029
231600.0000   -7.19957
231640.0000   -6.05455
231680.0000   -6.16252
231720.0000   -6.50097
231760.0000   -5.71671
231800.0000   -5.67314
231840.0000   -6.33320
231880.0000   -5.04864
231920.0000   -5.76697
231960.0000   -5.69609
232000.0000   -5.04645
232040.0000   -6.51295
232080.0000   -6.41021
232120.0000   -5.89763
232160.0000   -5.76482
232200.0000   -7.12466
232240.0000   -6.35687
232280.0000   -6.44211
232320.0000   -5.59903
232360.0000   -6.35589
232400.0000   -6.15835
232440.0000   -5.31026
232480.0000   -5.71461
232520.0000   -5.19010
232560.0000   -6.30402
232600.0000   -6.52946
232640.0000   -6.05506
232680.0000   -5.60569
232720.0000   -6.12226
232760.0000   -7.12578
232800.0000   -6.46718
232840.0000   -6.72936
232880.0000   -7.20650
232920.0000   -7.16820
232960.0000   -5.77949
233000.0000   -5.60875
233040.0000   -6.56856
233080.0000   -6.69837
233120.0000   -7.19344
233160.0000   -7.67816
233200.0000   -7.73573
233240.0000   -7.45429
233280.0000   -6.77697
233320.0000   -6.69974
233360.0000   -6.57078
233400.0000   -7.17955
233440.0000   -6.44640
233480.0000   -6.05487
233520.0000   -6.11639
233560.0000   -6.30101
233600.0000   -7.14274
233640.0000   -7.23411
233680.0000   -7.51056
233720.0000   -7.64870
233760.0000   -7.38252
233800.0000   -7.01190
233840.0000   -6.27959
233880.0000   -6.04004
233920.0000   -5.46473
233960.0000   -7.12003
234000.0000   -6.08756
234040.0000   -6.54724
234080.0000   -7.35883
234120.0000   -8.04435
234160.0000   -7.37432
234200.0000   -6.08411
234240.0000   -6.66274
234280.0000   -6.62820
234320.0000   -5.60850
234360.0000   -5.35265
234400.0000   -6.58872
234440.0000   -6.61364
234480.0000   -6.12864
234520.0000   -6.03793
234560.0000   -6.37170
234600.0000   -6.74894
234640.0000   -7.15748
234680.0000   -6.29181
234720.0000   -5.03713
234760.0000   -5.14861
234800.0000   -5.94627
234840.0000   -5.24551
234880.0000   -6.33753
234920.0000   -5.30004
234960.0000   -5.81106
235000.0000   -6.10357
235040.0000   -5.65478
235080.0000   -5.85836
235120.0000   -7.27371
235160.0000   -7.02692
235200.0000   -6.51787
235240.0000   -6.75035
235280.0000   -6.36639
235320.0000   -5.91941
235360.0000   -6.53473
235400.0000   -6.29228
235440.0000   -7.06304
235480.0000   -5.58765
235520.0000   -6.74001
235560.0000   -4.66237
235600.0000   -6.72562
235640.0000   -4.94959
235680.0000   -5.57321
235720.0000   -6.43480
235760.0000   -6.68126
235800.0000   -4.60665
235840.0000   -6.09937
235880.0000   -6.70320
235920.0000   -6.49594
235960.0000   -6.18641
236000.0000   -4.96878
236040.0000   -5.16258
236080.0000   -5.13308
236120.0000   -4.74131
236160.0000   -4.41118
236200.0000   -4.01696
236240.0000   -4.52976
236280.0000   -5.24354
236320.0000   -5.54999
236360.0000   -6.10911
236400.0000   -6.05403
236440.0000   -5.36011
236480.0000   -5.67396
236520.0000   -6.22285
236560.0000   -6.31407
236600.0000   -5.83844
236640.0000   -6.31618
236680.0000   -6.01281
236720.0000   -5.89015
236760.0000   -5.45613
236800.0000   -6.07453
236840.0000   -6.69809
236880.0000   -6.58622
236920.0000   -6.38172
236960.0000   -6.88483
237000.0000   -5.89534
237040.0000   -6.37503
237080.0000   -5.69839
237120.0000   -5.39517
237160.0000   -6.80782
237200.0000   -6.52222
237240.0000   -6.06174
237280.0000   -7.12924
237320.0000   -6.36687
237360.0000   -5.89126
237400.0000   -6.39033
237440.0000   -6.33112
237480.0000   -6.54541
237520.0000   -5.81620
237560.0000   -4.34990
237600.0000   -4.11952
237640.0000   -4.65620
237680.0000   -5.13974
237720.0000   -5.65158
237760.0000   -5.08175
237800.0000   -4.41402
237840.0000   -5.72107
237880.0000   -5.73525
237920.0000   -5.54905
237960.0000   -5.31179
238000.0000   -4.78909
238040.0000   -4.93002
238080.0000   -4.70124
238120.0000   -4.24683
238160.0000   -5.69921
238200.0000   -5.20050
238240.0000   -6.03973
238280.0000   -6.03696
238320.0000   -5.82452
238360.0000   -5.53043
238400.0000   -5.14509
238440.0000   -5.32495
238480.0000   -4.92505
238520.0000   -6.32567
238560.0000   -6.21272
238600.0000   -6.50076
238640.0000   -5.96731
238680.0000   -5.80113
238720.0000   -6.81388
238760.0000   -6.42956
238800.0000   -4.69060
238840.0000   -5.18383
238880.0000   -5.80084
238920.0000   -6.00368
238960.0000   -6.47508
239000.0000   -4.87931
239040.0000   -4.29762
239080.0000   -5.37807
239120.0000   -5.90627
239160.0000   -7.09572
239200.0000   -5.34946
239240.0000   -6.95544
239280.0000   -7.72219
239320.0000   -6.90848
239360.0000   -7.15194
239400.0000   -7.27829
239440.0000   -7.34986
239480.0000   -7.97212
239520.0000   -5.62752
239560.0000   -5.16124
239600.0000   -5.82509
239640.0000   -5.72452
239680.0000   -5.79772
239720.0000   -7.74795
239760.0000   -5.66372
239800.0000   -7.20446
239840.0000   -6.75000
239880.0000   -6.31007
239920.0000   -6.87916
239960.0000   -7.51953
240000.0000   -7.10229
240040.0000   -8.01565
240080.0000   -9.15522
240120.0000   -7.95003
240160.0000   -7.51518
240200.0000   -8.27651
240240.0000   -7.64161
240280.0000   -6.75912
240320.0000   -6.53392
240360.0000   -6.46708
240400.0000   -6.55378
240440.0000   -6.61633
240480.0000   -6.61361
240520.0000   -5.99162
240560.0000   -6.16753
240600.0000   -6.11448
240640.0000   -6.48604
240680.0000   -5.73041
240720.0000   -5.86003
240760.0000   -6.08597
240800.0000   -6.16229
240840.0000   -6.17549
240880.0000   -6.45334
240920.0000   -8.09990
240960.0000   -7.01910
241000.0000   -7.42134
241040.0000   -7.57683
241080.0000   -7.41453
241120.0000   -7.43510
241160.0000   -8.22387
241200.0000   -8.12391
241240.0000   -7.55582
241280.0000   -7.87524
241320.0000   -6.60519
241360.0000   -7.68342
241400.0000   -7.37235
241440.0000   -5.14261
241480.0000   -5.62826
241520.0000   -6.44749
241560.0000   -5.82142
241600.0000   -7.09781
241640.0000   -5.91910
241680.0000   -5.03750
241720.0000   -5.96600
241760.0000   -4.23361
241800.0000   -4.86201
241840.0000   -5.40075
241880.0000   -4.23155
241920.0000   -3.92037
241960.0000   -3.49771
242000.0000   -4.85219
242040.0000   -3.57169
242080.0000   -4.87032
242120.0000   -3.90740
242160.0000   -3.60128
242200.0000   -3.82573
242240.0000   -3.91080
242280.0000   -4.19547
242320.0000   -5.59662
242360.0000   -4.54222
242400.0000   -2.79785
242440.0000   -2.29772
242480.0000   -2.35383
242520.0000   -3.21141
242560.0000   -1.22382
242600.0000   -0.46488
242640.0000   -0.14137
242680.0000   -0.44662
242720.0000    0.27701
242760.0000   -1.28140
242800.0000    0.04010
242840.0000   -1.21046
242880.0000   -1.14731
242920.0000   -2.87643
242960.0000   -2.44688
243000.0000   -2.64595
243040.0000   -4.07456
243080.0000   -2.62533
243120.0000   -1.60030
243160.0000   -0.26441
243200.0000    0.74035
243240.0000    0.48171
243280.0000   -0.99513
243320.0000    0.39416
243360.0000   -0.30551
243400.0000   -0.81770
243440.0000    0.88074
243480.0000    0.06988
243520.0000   -1.43703
243560.0000   -0.48605
243600.0000   -0.59598
243640.0000   -0.01271
243680.0000    1.35308
243720.0000    1.16159
243760.0000    0.58053
243800.0000    1.81787
243840.0000    4.00796
243880.0000    3.46540
243920.0000    2.43096
243960.0000    4.63730
244000.0000    1.88737
244040.0000    3.16928
244080.0000    4.48665
244120.0000    2.48530
244160.0000    2.12635
244200.0000   -0.15576
244240.0000    0.32748
244280.0000    1.61668
244320.0000    2.59938
244360.0000    1.36160
244400.0000    2.62818
244440.0000    1.69497
244480.0000    0.62697
244520.0000    0.73667
244560.0000   -0.83406
244600.0000   -3.55407
244640.0000   -4.25256
244680.0000   -3.97225
244720.0000   -4.66359
244760.0000   -0.92531
244800.0000   -1.77168
244840.0000   -2.01491
244880.0000   -0.43612
244920.0000   -0.18385
244960.0000    0.68728
245000.0000   -1.29700
245040.0000    1.02050
245080.0000   -3.25043
245120.0000   -1.83525
245160.0000   -1.62092
245200.0000   -1.77789
245240.0000   -1.12613
245280.0000   -1.99253
245320.0000   -1.37201
245360.0000   -1.68728
245400.0000   -1.25191
245440.0000   -0.58762
245480.0000   -1.50442
245520.0000   -2.97297
245560.0000   -2.14877
245600.0000   -0.73352
245640.0000   -0.98190
245680.0000   -0.21227
245720.0000    0.01787
245760.0000   -0.54719
245800.0000    0.72392
245840.0000    0.44393
245880.0000   -1.65747
245920.0000   -3.49334
245960.0000   -4.79324
246000.0000   -4.62557
246040.0000   -5.17184
246080.0000   -6.07122
246120.0000   -5.74166
246160.0000   -6.83745
246200.0000   -7.36608
246240.0000   -8.97768
246280.0000   -8.61990
246320.0000   -4.85028
246360.0000   -7.43555
246400.0000   -5.66201
246440.0000   -4.86577
246480.0000   -5.25079
246520.0000   -3.85595
246560.0000   -3.21752
246600.0000   -3.50496
246640.0000   -4.33009
246680.0000   -3.27583
246720.0000   -6.11471
246760.0000   -5.48553
246800.0000   -6.56215
246840.0000   -6.82502
246880.0000   -7.30589
246920.0000   -8.49976
246960.0000   -7.97969
247000.0000   -8.14490
247040.0000   -5.61874
247080.0000   -3.57894
247120.0000   -5.11429
247160.0000   -5.75109
247200.0000   -6.28992
247240.0000   -5.12573
247280.0000   -5.62824
247320.0000   -4.09136
247360.0000   -4.03755
247400.0000   -5.05131
247440.0000   -4.85659
247480.0000   -5.62983
247520.0000   -5.13196
247560.0000   -4.28645
247600.0000   -2.54345
247640.0000   -2.24763
247680.0000   -4.01269
247720.0000   -4.19331
247760.0000   -2.89731
247800.0000   -3.02190
247840.0000   -3.43526
247880.0000   -1.28104
247920.0000   -1.16065
247960.0000   -1.55288
248000.0000   -1.42382
248040.0000   -1.03622
248080.0000   -2.18495
248120.0000   -3.19510
248160.0000   -4.21003
248200.0000   -2.38883
248240.0000   -0.62762
248280.0000    3.95539
248320.0000    1.82570
248360.0000    0.05061
248400.0000   -0.63418
248440.0000   -0.52025
248480.0000   -0.35404
248520.0000   -2.11732
248560.0000   -2.92793
248600.0000   -0.89698
248640.0000    0.99808
248680.0000    1.23267
248720.0000    1.66656
248760.0000    0.22138
248800.0000   -1.15492
248840.0000   -1.91162
248880.0000   -0.93937
248920.0000    0.72503
248960.0000    1.55694
249000.0000    0.05158
249040.0000   -0.82687
249080.0000    0.22523
249120.0000    1.98015
249160.0000    0.00035
249200.0000    0.03322
249240.0000   -0.46313
249280.0000    1.46120
249320.0000   -1.74694
249360.0000   -0.53768
249400.0000   -1.59178
249440.0000   -0.32631
249480.0000    1.18847
249520.0000    2.37723
249560.0000    0.43440
249600.0000    1.60328
249640.0000    1.93126
249680.0000    2.68902
249720.0000    1.62622
249760.0000    1.12140
249800.0000    1.36621
249840.0000    2.12588
249880.0000    2.24187
249920.0000    2.17194
249960.0000    3.48478
250000.0000    1.78346
250040.0000    3.45067
250080.0000    1.39180
250120.0000    3.40834
250160.0000    3.28120
250200.0000    2.43873
250240.0000    3.85340
250280.0000    5.34002
250320.0000    4.37821
250360.0000    2.19010
250400.0000   -0.27778
250440.0000    2.77863
250480.0000    2.66000
250520.0000    4.77647
250560.0000    4.13075
250600.0000    2.34475
250640.0000    0.32011
250680.0000   -1.71888
250720.0000    0.59394
250760.0000    1.59134
250800.0000    3.48212
250840.0000    2.21871
250880.0000    2.17193
250920.0000    2.53783
250960.0000    4.23492
251000.0000    4.62218
251040.0000    5.35039
251080.0000    4.74709
251120.0000    5.39130
251160.0000    4.09131
251200.0000    2.03155
251240.0000    1.67733
251280.0000    4.43522
251320.0000    2.76181
251360.0000    2.45337
251400.0000   -0.20884
251440.0000    0.79569
251480.0000    1.52051
251520.0000    2.46306
251560.0000    1.66534
251600.0000    0.18060
251640.0000    0.73987
251680.0000    1.91237
251720.0000    1.48395
251760.0000    0.23247
251800.0000    1.96437
251840.0000    1.19878
251880.0000    0.90780
251920.0000    3.27804
251960.0000    2.63154
252000.0000   -0.74836
252040.0000   -1.37273
252080.0000   -1.80068
252120.0000   -2.69106
252160.0000   -2.58435
252200.0000   -2.14720
252240.0000   -1.39835
252280.0000   -1.95748
252320.0000   -3.25664
252360.0000   -3.94794
252400.0000   -3.29963
252440.0000   -2.39907
252480.0000   -2.87632
252520.0000   -0.81183
252560.0000   -0.71764
252600.0000   -0.15998
252640.0000   -0.31940
252680.0000   -0.28732
252720.0000   -0.15162
252760.0000    0.76379
252800.0000    1.70321
252840.0000    1.75849
252880.0000    1.47807
252920.0000    1.08891
252960.0000   -0.60924
253000.0000   -1.56689
253040.0000   -1.21305
253080.0000   -1.25961
253120.0000   -0.64048
253160.0000   -2.00249
253200.0000   -2.73945
253240.0000   -3.32429
253280.0000   -5.08125
253320.0000   -1.66763
253360.0000   -1.04591
253400.0000   -0.80827
253440.0000   -2.78350
253480.0000   -1.26853
253520.0000   -0.86599
253560.0000   -1.83516
253600.0000   -0.62709
253640.0000   -3.86391
253680.0000   -3.92878
253720.0000   -4.51788
253760.0000   -3.40216
253800.0000   -3.01756
253840.0000   -2.94554
253880.0000   -4.48355
253920.0000   -2.99412
253960.0000   -2.76088
254000.0000   -3.52137
254040.0000   -2.04886
254080.0000   -3.66411
254120.0000   -3.12599
254160.0000   -2.19207
254200.0000   -2.30219
254240.0000   -0.43623
254280.0000   -2.17389
254320.0000   -2.83413
254360.0000   -4.21812
254400.0000   -2.75514
254440.0000   -5.24142
254480.0000   -5.41921
254520.0000   -5.29252
254560.0000   -6.75137
254600.0000   -4.44967
254640.0000   -5.41610
254680.0000   -3.52012
254720.0000   -5.27836
254760.0000   -4.41682
254800.0000   -4.65032
254840.0000   -5.66717
254880.0000   -5.87897
254920.0000   -6.41854
254960.0000   -5.25450
255000.0000   -6.23139
255040.0000   -5.33059
255080.0000   -5.05635
255120.0000   -5.22770
255160.0000   -6.01745
255200.0000   -5.13436
255240.0000   -6.70304
255280.0000   -6.75879
255320.0000   -6.93077
255360.0000   -6.73648
255400.0000   -7.71873
255440.0000   -4.84037
255480.0000   -5.30890
255520.0000   -5.00232
255560.0000   -3.13982
255600.0000   -3.23750
255640.0000   -0.76354
255680.0000   -1.60626
255720.0000   -1.32367
255760.0000   -0.09193
255800.0000   -2.58577
255840.0000   -0.95289
255880.0000   -0.55216
255920.0000   -4.17176
255960.0000   -2.73127
256000.0000   -4.22743
256040.0000   -5.25858
256080.0000   -3.48550
256120.0000   -2.65701
256160.0000   -3.89607
256200.0000   -5.22370
256240.0000   -5.45424
256280.0000   -3.65115
256320.0000   -3.34310
256360.0000   -0.59100
256400.0000   -4.20541
256440.0000   -3.61823
256480.0000   -4.83448
256520.0000   -7.00083
256560.0000   -5.16235
256600.0000   -4.17901
256640.0000   -5.59959
256680.0000   -7.85437
256720.0000   -6.39066
256760.0000   -6.03369
256800.0000   -6.72560
256840.0000   -5.19478
256880.0000   -6.48065
256920.0000   -5.01294
256960.0000   -4.95513
257000.0000   -4.92868
257040.0000   -4.21743
257080.0000   -5.35638
257120.0000   -3.77996
257160.0000   -4.20243
257200.0000   -3.53359
257240.0000   -4.69383
257280.0000   -4.04165
257320.0000   -2.26761
257360.0000   -2.74611
257400.0000   -2.00914
257440.0000   -2.01815
257480.0000   -2.51363
257520.0000   -0.87003
257560.0000   -0.11613
257600.0000   -1.23054
257640.0000   -0.37633
257680.0000   -1.14833
257720.0000   -1.42109
257760.0000   -1.29585
257800.0000   -2.47457
257840.0000   -1.20723
257880.0000   -1.99261
257920.0000   -0.01840
257960.0000   -0.90945
258000.0000   -2.87202
258040.0000    0.27179
258080.0000    2.29371
258120.0000   -1.06168
258160.0000    0.78996
258200.0000    3.38524
258240.0000    4.49711
258280.0000    1.52557
258320.0000    4.78878
258360.0000    3.78036
258400.0000    2.68034
258440.0000    1.37492
258480.0000   -1.28845
258520.0000   -3.09896
258560.0000   -3.68683
258600.0000   -0.83311
258640.0000   -3.10073
258680.0000   -1.16015
258720.0000   -4.56901
258760.0000   -4.72845
258800.0000   -5.29775
258840.0000   -6.28209
258880.0000   -5.33986
258920.0000   -7.93429
258960.0000   -5.76370
259000.0000   -6.00332
259040.0000   -5.61119
259080.0000   -3.35173
259120.0000   -4.50444
259160.0000   -5.14642
259200.0000   -5.09066
259240.0000   -5.96566
259280.0000   -4.20975
259320.0000   -6.39564
259360.0000   -5.03699
259400.0000   -3.94886
259440.0000   -4.26614
259480.0000   -3.25222
259520.0000   -3.96985
259560.0000   -3.74871
259600.0000   -2.10616
259640.0000   -3.98900
259680.0000   -6.38355
259720.0000   -4.78496
259760.0000   -8.05540
259800.0000   -7.40670
259840.0000   -5.95691
259880.0000   -5.87355
259920.0000   -6.65892
259960.0000   -7.84696
260000.0000   -8.18307
260040.0000   -7.96034
260080.0000   -7.40668
260120.0000   -7.35253
260160.0000   -6.72373
260200.0000   -5.81018
260240.0000   -5.08139
260280.0000   -6.12477
260320.0000   -4.65539
260360.0000   -4.96414
260400.0000   -2.89910
260440.0000   -3.14813
260480.0000   -4.47835
260520.0000   -4.13565
260560.0000   -3.15823
260600.0000   -2.59705
260640.0000   -1.66922
260680.0000   -2.01381
260720.0000   -2.90257
260760.0000   -5.30019
260800.0000   -5.14941
260840.0000   -4.23194
260880.0000   -5.33909
260920.0000   -6.43253
260960.0000   -6.06435
261000.0000   -4.53372
261040.0000   -4.81641
261080.0000   -3.77018
261120.0000   -3.86960
261160.0000   -3.08966
261200.0000   -4.47240
261240.0000   -1.99338
261280.0000   -2.24381
261320.0000   -2.95941
261360.0000   -3.86937
261400.0000   -4.44415
261440.0000   -2.95691
261480.0000   -2.99452
261520.0000   -2.88442
261560.0000   -1.00931
261600.0000   -3.22821
261640.0000   -3.46846
261680.0000   -1.76487
261720.0000   -2.22664
261760.0000   -2.88960
261800.0000   -2.89868
261840.0000   -4.90502
261880.0000   -5.58876
261920.0000   -5.03327
261960.0000   -4.34932
262000.0000   -4.14125
262040.0000   -2.70539
262080.0000   -2.86028
262120.0000   -3.58825
262160.0000   -3.94032
262200.0000   -5.33388
262240.0000   -4.30706
262280.0000   -3.64787
262320.0000   -4.84638
262360.0000   -5.97846
262400.0000   -4.87107
262440.0000   -5.64214
262480.0000   -6.78551
262520.0000   -6.97812
262560.0000   -6.34282
262600.0000   -5.88157
262640.0000   -5.80137
262680.0000   -5.09321
262720.0000   -5.19155
262760.0000   -4.70217
262800.0000   -5.76495
262840.0000   -5.88619
262880.0000   -7.06500
262920.0000   -6.09122
262960.0000   -4.92514
263000.0000   -7.36576
263040.0000   -8.88330
263080.0000   -6.64269
263120.0000   -7.79455
263160.0000   -8.35653
263200.0000   -6.09698
263240.0000   -5.93304
263280.0000   -5.91765
263320.0000   -4.13088
263360.0000   -4.68698
263400.0000   -4.29855
263440.0000   -3.41868
263480.0000   -4.49069
263520.0000   -5.01685
263560.0000   -4.33800
263600.0000   -6.42676
263640.0000   -5.43954
263680.0000   -4.41340
263720.0000   -6.72992
263760.0000   -6.94856
263800.0000   -7.35113
263840.0000   -8.16776
263880.0000   -6.75963
263920.0000   -7.28464
263960.0000   -6.25765
264000.0000   -5.83561
264040.0000   -5.55264
264080.0000   -4.75437
264120.0000   -3.14524
264160.0000   -2.65326
264200.0000   -1.49101
264240.0000   -1.54180
264280.0000   -0.62745
264320.0000   -0.23905
264360.0000    0.95687
264400.0000    0.21429
264440.0000    0.40372
264480.0000    1.94336
264520.0000    2.31270
264560.0000   -0.43898
264600.0000   -0.83266
264640.0000   -1.82015
264680.0000   -0.40649
264720.0000   -1.29010
264760.0000   -3.11995
264800.0000   -4.37468
264840.0000   -3.88858
264880.0000   -0.95281
264920.0000   -0.42076
264960.0000   -2.10586
265000.0000   -2.65113
265040.0000   -0.56752
265080.0000   -2.86476
265120.0000   -2.81105
265160.0000   -2.25528
265200.0000   -4.88796
265240.0000   -4.11213
265280.0000   -4.15980
265320.0000   -5.43709
265360.0000   -5.41836
265400.0000   -4.63966
265440.0000   -3.97223
265480.0000   -3.34846
265520.0000   -3.69971
265560.0000   -2.16735
265600.0000   -1.65079
265640.0000   -1.98511
265680.0000   -2.19658
265720.0000   -3.35421
265760.0000   -4.16536
265800.0000   -3.62311
265840.0000   -3.79794
265880.0000   -4.78885
265920.0000   -3.29976
265960.0000   -3.10323
266000.0000   -2.40364
266040.0000   -4.47530
266080.0000   -4.15066
266120.0000   -4.44586
266160.0000   -5.05012
266200.0000   -6.00680
266240.0000   -4.79979
266280.0000   -4.94962
266320.0000   -3.97838
266360.0000   -3.89395
266400.0000   -2.70185
266440.0000   -4.81273
266480.0000   -4.34674
266520.0000   -3.36525
266560.0000   -2.61394
266600.0000   -2.06286
266640.0000   -2.93722
266680.0000   -2.29387
266720.0000   -1.54896
266760.0000   -2.12709
266800.0000   -0.96406
266840.0000    0.08328
266880.0000   -0.98572
266920.0000    0.01735
266960.0000    0.40187
267000.0000   -0.50012
267040.0000   -1.15634
267080.0000   -1.53304
267120.0000   -2.02724
267160.0000   -1.36069
267200.0000   -0.09674
267240.0000   -2.26167
267280.0000   -1.92935
267320.0000   -0.17972
267360.0000    0.62441
267400.0000   -0.14391
267440.0000   -0.58354
267480.0000   -0.38316
267520.0000   -1.45429
267560.0000   -1.82306
267600.0000   -0.20889
267640.0000   -0.41651
267680.0000   -1.56897
267720.0000   -1.92794
267760.0000   -2.87367
267800.0000   -1.82095
267840.0000   -2.15914
267880.0000   -1.29392
267920.0000   -0.85703
267960.0000   -1.05349
268000.0000   -0.72305
268040.0000   -0.59794
268080.0000   -1.01632
268120.0000    0.22713
268160.0000    1.27573
268200.0000   -0.64071
268240.0000   -2.07851
268280.0000   -3.46691
268320.0000   -2.00596
268360.0000   -3.23699
268400.0000   -2.60454
268440.0000   -2.86047
268480.0000   -1.17458
268520.0000   -4.40214
268560.0000   -5.02803
268600.0000   -4.32100
268640.0000   -1.85137
268680.0000   -4.12841
268720.0000   -4.21703
268760.0000   -3.82422
268800.0000   -3.91743
268840.0000   -3.25234
268880.0000   -2.01288
268920.0000   -1.74838
268960.0000   -2.61733
269000.0000   -2.78073
269040.0000   -1.48142
269080.0000   -2.27632
269120.0000   -3.09506
269160.0000   -2.49555
269200.0000   -3.57839
269240.0000   -2.29561
269280.0000   -2.57688
269320.0000   -2.60100
269360.0000   -4.06981
269400.0000   -2.43779
269440.0000   -3.40275
269480.0000   -3.05780
269520.0000   -3.44568
269560.0000   -2.63147
269600.0000   -3.72625
269640.0000   -4.24664
269680.0000   -1.99934
269720.0000   -0.67048
269760.0000   -1.93593
269800.0000   -0.90295
269840.0000   -0.91975
269880.0000   -1.97119
269920.0000   -0.41634
269960.0000   -2.52529
270000.0000   -1.20122
270040.0000   -2.12677
270080.0000   -0.43908
270120.0000   -1.51121
270160.0000   -1.04187
270200.0000   -0.81525
270240.0000    1.15749
270280.0000   -0.01874
270320.0000   -0.24022
270360.0000    1.03340
270400.0000    1.49318
270440.0000    1.71468
270480.0000    1.05171
270520.0000    1.49920
270560.0000   -0.82537
270600.0000    0.88106
270640.0000    1.82066
270680.0000    4.40300
270720.0000    2.96012
270760.0000    1.09572
270800.0000    0.66954
270840.0000    1.48624
270880.0000   -0.67010
270920.0000   -0.37354
270960.0000    0.62164
271000.0000    0.52454
271040.0000    0.44983
271080.0000   -0.03090
271120.0000   -1.34999
271160.0000   -0.45540
271200.0000   -2.09228
271240.0000   -3.40601
271280.0000   -1.90172
271320.0000   -0.47885
271360.0000   -0.82407
271400.0000   -0.52342
271440.0000   -1.25191
271480.0000   -1.41769
271520.0000   -0.76912
271560.0000   -0.07419
271600.0000    1.15330
271640.0000    0.49280
271680.0000   -0.75971
271720.0000   -0.20035
271760.0000   -1.61344
271800.0000   -0.33116
271840.0000   -0.24324
271880.0000   -1.99071
271920.0000    0.65901
271960.0000   -0.67677
272000.0000   -2.25906
272040.0000   -1.38549
272080.0000   -0.74139
272120.0000   -0.27484
272160.0000   -1.06098
272200.0000    1.35563
272240.0000   -0.17666
272280.0000   -0.95092
272320.0000   -2.14519
272360.0000   -1.19567
272400.0000   -2.30278
272440.0000   -2.16816
272480.0000   -1.18884
272520.0000   -0.84186
272560.0000    1.38749
272600.0000    0.10536
272640.0000   -1.16367
272680.0000   -0.75543
272720.0000   -1.56280
272760.0000    0.33122
272800.0000   -0.70137
272840.0000    0.14951
272880.0000   -1.07935
272920.0000   -0.71733
272960.0000   -2.31023
273000.0000   -2.13665
273040.0000   -2.02230
273080.0000   -2.46522
273120.0000   -2.33574
273160.0000   -2.65839
273200.0000    0.24607
273240.0000    0.52585
273280.0000   -1.48152
273320.0000   -1.23506
273360.0000   -0.25959
273400.0000   -1.04793
273440.0000   -1.97480
273480.0000   -0.02786
273520.0000    1.99800
273560.0000   -0.42562
273600.0000    0.02819
273640.0000    2.23205
273680.0000    3.06102
273720.0000    0.62936
273760.0000    1.88421
273800.0000   -0.37603
273840.0000   -3.58868
273880.0000   -2.57735
273920.0000   -1.57090
273960.0000   -0.78431
274000.0000   -2.12097
274040.0000   -2.61032
274080.0000   -2.14950
274120.0000   -0.91887
274160.0000   -1.26366
274200.0000   -4.09257
274240.0000   -3.61864
274280.0000   -5.67345
274320.0000   -3.41360
274360.0000   -3.43299
274400.0000   -1.83607
274440.0000   -1.00695
274480.0000    0.75851
274520.0000    0.50526
274560.0000    0.48008
274600.0000   -2.59009
274640.0000   -2.91739
274680.0000   -1.56491
274720.0000   -0.50681
274760.0000   -1.29276
274800.0000   -1.66280
274840.0000   -4.04333
274880.0000   -0.35490
274920.0000   -1.86418
274960.0000   -0.89707
275000.0000   -0.34537
275040.0000   -1.46849
275080.0000   -0.62044
275120.0000   -0.49300
275160.0000   -1.78844
275200.0000   -1.22767
275240.0000   -0.31367
275280.0000   -0.55984
275320.0000   -1.84761
275360.0000   -0.72815
275400.0000    1.25326
275440.0000    2.15586
275480.0000    0.64990
275520.0000   -0.13545
275560.0000    1.14484
275600.0000    2.80138
275640.0000    3.67064
275680.0000    0.71538
275720.0000    0.78872
275760.0000   -0.98540
275800.0000   -1.41773
275840.0000   -0.60457
275880.0000    0.07084
275920.0000    1.12275
275960.0000    3.54246
276000.0000   -0.07347
276040.0000    0.01523
276080.0000    0.48950
276120.0000   -0.05139
276160.0000   -0.47709
276200.0000   -1.73055
276240.0000   -2.06007
276280.0000   -2.68535
276320.0000   -2.77145
276360.0000   -1.23231
276400.0000   -1.98945
276440.0000   -0.62722
276480.0000    2.41363
276520.0000    1.28273
276560.0000    0.62657
276600.0000    0.81792
276640.0000    1.68784
276680.0000    2.20457
276720.0000    1.64545
276760.0000    1.04777
276800.0000    0.85162
276840.0000   -0.03493
276880.0000    1.27717
276920.0000    0.33645
276960.0000    0.40343
277000.0000    0.73566
277040.0000    0.87185
277080.0000    1.79249
277120.0000    0.45996
277160.0000    1.48171
277200.0000   -0.72805
277240.0000    0.56457
277280.0000    1.94155
277320.0000    1.78730
277360.0000    1.06988
277400.0000    0.24289
277440.0000    1.71033
277480.0000    1.14133
277520.0000    2.75766
277560.0000    1.15276
277600.0000    0.09335
277640.0000    0.20062
277680.0000    0.02659
277720.0000    0.81289
277760.0000    0.28265
277800.0000    2.56250
277840.0000    2.77913
277880.0000    2.58530
277920.0000    2.66869
277960.0000    2.36229
278000.0000    1.07971
278040.0000    1.12971
278080.0000   -0.84556
278120.0000   -1.72198
278160.0000   -0.99587
278200.0000   -1.06691
278240.0000   -0.32716
278280.0000   -1.81823
278320.0000   -1.56633
278360.0000    0.02741
278400.0000    0.26631
278440.0000    1.93952
278480.0000    3.03160
278520.0000    3.94013
278560.0000    2.17520
278600.0000    3.53775
278640.0000    2.10065
278680.0000    2.61709
278720.0000    1.50234
278760.0000    1.40476
278800.0000    1.00718
278840.0000    1.59451
278880.0000    0.30359
278920.0000   -0.02825
278960.0000   -0.13011
279000.0000   -0.74057
279040.0000   -1.37671
279080.0000   -1.28593
279120.0000   -0.71846
279160.0000    0.54804
279200.0000   -0.57126
279240.0000    0.76049
279280.0000   -0.25143
279320.0000    2.38363
279360.0000    3.29214
279400.0000    3.06517
279440.0000    1.45756
279480.0000    2.93615
279520.0000    0.70266
279560.0000    1.33349
279600.0000    0.00119
279640.0000   -2.09323
279680.0000   -2.47191
279720.0000   -1.04096
279760.0000    0.63938
279800.0000   -0.64605
279840.0000   -0.63829
279880.0000    0.11648
279920.0000   -0.19877
279960.0000    1.54431
280000.0000   -1.79121
280040.0000    0.13748
280080.0000    1.32205
280120.0000    1.02878
280160.0000    1.63079
280200.0000    3.18642
280240.0000    4.97917
280280.0000    3.24425
280320.0000    4.30494
280360.0000    2.51601
280400.0000    3.61193
280440.0000    1.26207
280480.0000    1.66253
280520.0000    0.95704
280560.0000   -1.22891
280600.0000   -0.24465
280640.0000   -0.35403
280680.0000   -2.63266
280720.0000   -1.44350
280760.0000    0.67598
280800.0000    0.39675
280840.0000    0.73057
280880.0000   -0.60214
280920.0000    0.67626
280960.0000    0.13232
281000.0000   -0.01666
281040.0000    1.77825
281080.0000    0.01582
281120.0000   -0.65364
281160.0000    0.57885
281200.0000    1.72579
281240.0000    2.81741
281280.0000    3.49877
281320.0000    4.94245
281360.0000    6.94570
281400.0000    5.72422
281440.0000    7.25138
281480.0000    6.99778
281520.0000    6.19243
281560.0000    5.49243
281600.0000    4.35321
281640.0000    4.74661
281680.0000    3.14765
281720.0000    2.85392
281760.0000    2.99308
281800.0000    1.06226
281840.0000    0.52830
281880.0000    1.55495
281920.0000    1.35650
281960.0000    0.85129
282000.0000    1.36856
282040.0000    1.18923
282080.0000    3.69411
282120.0000    4.23991
282160.0000    4.57294
282200.0000    6.22853
282240.0000    6.78410
282280.0000    6.12548
282320.0000    5.52984
282360.0000    3.85388
282400.0000    3.60653
282440.0000    4.48555
282480.0000    3.78034
282520.0000    2.36519
282560.0000    3.47183
282600.0000    2.77045
282640.0000    5.19390
282680.0000    3.84346
282720.0000    3.30551
282760.0000    4.29254
282800.0000    3.23547
282840.0000    2.91584
282880.0000    5.58079
282920.0000    6.62501
282960.0000    3.42649
283000.0000    2.82667
283040.0000    4.10993
283080.0000    3.38764
283120.0000    3.44009
283160.0000    2.24373
283200.0000    2.64061
283240.0000    5.09947
283280.0000    5.46732
283320.0000    3.59289
283360.0000    3.51038
283400.0000    4.86390
283440.0000    4.94234
283480.0000    6.15420
283520.0000    4.03052
283560.0000    6.82327
283600.0000    5.26037
283640.0000    4.16079
283680.0000    3.32633
283720.0000    2.11348
283760.0000    1.86711
283800.0000    2.14847
283840.0000    2.88198
283880.0000   -0.89320
283920.0000   -1.32383
283960.0000    0.80919
284000.0000    2.28354
284040.0000    0.73221
284080.0000    0.78554
284120.0000    4.11884
284160.0000    2.28857
284200.0000    2.40737
284240.0000    2.77613
284280.0000    3.43040
284320.0000    3.12064
284360.0000    5.82613
284400.0000    4.15411
284440.0000    4.42740
284480.0000    4.92753
284520.0000    5.88336
284560.0000    5.62012
284600.0000    4.90629
284640.0000    5.55719
284680.0000    6.08841
284720.0000    5.24728
284760.0000    4.38240
284800.0000    5.14541
284840.0000    5.05373
284880.0000    3.23199
284920.0000    4.44172
284960.0000    4.70257
285000.0000    4.38317
285040.0000    3.96388
285080.0000    6.55094
285120.0000    5.42251
285160.0000    4.13341
285200.0000    3.28353
285240.0000    3.59135
285280.0000    2.00688
285320.0000    2.01890
285360.0000    0.81980
285400.0000    1.29387
285440.0000    3.06808
285480.0000    2.05278
285520.0000    3.04242
285560.0000    3.24335
285600.0000    2.85660
285640.0000    2.83299
285680.0000    1.32166
285720.0000    2.79202
285760.0000    1.96188
285800.0000    2.63984
285840.0000    3.27686
285880.0000    5.52515
285920.0000    4.97597
285960.0000    3.94405
286000.0000    4.65910
286040.0000    3.86191
286080.0000    6.04932
286120.0000    4.60793
286160.0000    4.33967
286200.0000    7.66575
286240.0000    5.96188
286280.0000    5.59702
286320.0000    4.98910
286360.0000    5.17800
286400.0000    5.35447
286440.0000    6.91393
286480.0000    8.28723
286520.0000    5.95570
286560.0000    6.01767
286600.0000    6.10568
286640.0000    5.23000
286680.0000    4.86255
286720.0000    6.42050
286760.0000    6.26408
286800.0000    6.36551
286840.0000    5.81856
286880.0000    3.77392
286920.0000    5.74538
286960.0000    6.33587
287000.0000    6.98575
287040.0000    7.81047
287080.0000   10.16605
287120.0000    8.91427
287160.0000    8.74763
287200.0000    7.93300
287240.0000    7.20715
287280.0000    7.84302
287320.0000    6.56334
287360.0000    7.59090
287400.0000    6.97520
287440.0000    6.76576
287480.0000    4.95878
287520.0000    5.15010
287560.0000    3.06269
287600.0000    5.33403
287640.0000    7.16054
287680.0000    7.08762
287720.0000   10.29969
287760.0000   10.17183
287800.0000   10.53000
287840.0000   10.12255
287880.0000    7.92677
287920.0000   10.71693
287960.0000   11.45131
288000.0000   13.51347
288040.0000   12.65582
288080.0000   13.01990
288120.0000   12.94361
288160.0000    9.98726
288200.0000   10.45736
288240.0000   10.47110
288280.0000   10.10307
288320.0000    9.61794
288360.0000    9.09842
288400.0000    9.25577
288440.0000    9.55457
288480.0000    8.73615
288520.0000   10.37198
288560.0000    9.45993
288600.0000   11.23249
288640.0000   11.23942
288680.0000   10.42797
288720.0000    9.90917
288760.0000   11.02194
288800.0000   11.93608
288840.0000    8.66075
288880.0000    9.81962
288920.0000    9.24061
288960.0000    9.11851
289000.0000    7.67146
289040.0000    7.94103
289080.0000    7.74491
289120.0000    8.64425
289160.0000    7.93184
289200.0000    8.47966
289240.0000    7.10255
289280.0000    7.29208
289320.0000    8.60805
289360.0000    9.47233
289400.0000    9.08599
289440.0000    8.16912
289480.0000    9.25310
289520.0000    9.23660
289560.0000    8.48075
289600.0000    9.52397
289640.0000    7.52523
289680.0000    6.82356
289720.0000    7.22522
289760.0000   10.26226
289800.0000    8.62224
289840.0000   11.34421
289880.0000   10.16337
289920.0000   10.36944
289960.0000   11.06036
290000.0000   10.07573
290040.0000    9.11380
290080.0000    9.04342
290120.0000    9.83483
290160.0000   10.86313
290200.0000   12.10402
290240.0000   12.32772
290280.0000   12.03957
290320.0000   13.99348
290360.0000   14.45240
290400.0000   13.55876
290440.0000   11.47870
290480.0000   12.16610
290520.0000   11.81132
290560.0000   13.64650
290600.0000   13.78890
290640.0000   15.04869
290680.0000   14.04619
290720.0000   12.35495
290760.0000   12.51763
290800.0000   13.06929
290840.0000   13.22562
290880.0000   13.61730
290920.0000   13.74481
290960.0000   12.88834
291000.0000   12.74817
291040.0000   12.82037
291080.0000   12.50300
291120.0000   12.70361
291160.0000   13.83190
291200.0000   13.04538
291240.0000   12.90615
291280.0000   14.03837
291320.0000   12.47497
291360.0000   12.96508
291400.0000   14.14370
291440.0000   12.50342
291480.0000   12.37846
291520.0000   11.57529
291560.0000   11.37103
291600.0000    9.52015
291640.0000    9.48432
291680.0000   10.15037
291720.0000    9.52243
291760.0000   10.07280
291800.0000    8.91891
291840.0000    7.84980
291880.0000    8.49508
291920.0000    7.88645
291960.0000    8.61481
292000.0000    8.27237
292040.0000    8.37013
292080.0000    8.36307
292120.0000    9.68635
292160.0000    9.35749
292200.0000    8.62142
292240.0000    9.32570
292280.0000    8.88818
292320.0000    9.95873
292360.0000   10.89733
292400.0000   12.32261
292440.0000   12.41186
292480.0000   12.65858
292520.0000   12.05427
292560.0000   12.30172
292600.0000   11.90716
292640.0000   12.63112
292680.0000   10.32336
292720.0000    9.29333
292760.0000   10.25416
292800.0000    9.34240
292840.0000    9.60347
292880.0000   10.26122
292920.0000   11.31627
292960.0000   11.01893
293000.0000   11.37813
293040.0000   10.88057
293080.0000    9.71986
293120.0000    9.80148
293160.0000    8.60398
293200.0000    9.10870
293240.0000    9.16550
293280.0000    8.86229
293320.0000    8.77391
293360.0000   10.92675
293400.0000   11.34852
293440.0000   12.57888
293480.0000   10.87169
293520.0000   11.30189
293560.0000   10.78923
293600.0000    9.72035
293640.0000    8.02682
293680.0000    6.84822
293720.0000    7.07610
293760.0000    8.04511
293800.0000    9.03811
293840.0000    8.35565
293880.0000    8.68943
293920.0000    9.32402
293960.0000   11.33896
294000.0000    9.71996
294040.0000    8.69554
294080.0000    8.13457
294120.0000    8.47324
294160.0000    9.31683
294200.0000    9.48571
294240.0000    9.20206
294280.0000    8.98401
294320.0000    8.78344
294360.0000    8.77903
294400.0000    7.88447
294440.0000    5.78285
294480.0000    5.70696
294520.0000    4.26308
294560.0000    7.06523
294600.0000    7.19182
294640.0000    5.70782
294680.0000    6.73405
294720.0000    6.26785
294760.0000    5.60378
294800.0000    5.25963
294840.0000    4.76714
294880.0000    5.85166
294920.0000    7.42026
294960.0000    6.78937
295000.0000    7.55806
295040.0000    6.56254
295080.0000    5.18214
295120.0000    6.31301
295160.0000    7.55626
295200.0000    4.13567
295240.0000    4.33705
295280.0000    4.23393
295320.0000    3.15702
295360.0000    3.67917
295400.0000    2.86502
295440.0000    2.59661
295480.0000    2.06091
295520.0000    1.27514
295560.0000    3.22044
295600.0000    3.30657
295640.0000    4.20826
295680.0000    4.72196
295720.0000    5.43742
295760.0000    5.30707
295800.0000    4.46663
295840.0000    4.99935
295880.0000    6.36514
295920.0000    4.56104
295960.0000    3.94680
296000.0000    4.56199
296040.0000    5.63504
296080.0000    5.91673
296120.0000    4.10104
296160.0000    4.08942
296200.0000    4.91029
296240.0000    5.47592
296280.0000    5.17848
296320.0000    5.45169
296360.0000    3.53522
296400.0000    6.59485
296440.0000    4.40286
296480.0000    5.07929
296520.0000    3.44385
296560.0000    2.05351
296600.0000    4.70246
296640.0000    5.06810
296680.0000    7.06009
296720.0000    7.27276
296760.0000    9.00747
296800.0000   10.51573
296840.0000    8.56454
296880.0000    9.74376
296920.0000    7.50849
296960.0000    6.52538
297000.0000    8.44629
297040.0000    9.24476
297080.0000    7.90284
297120.0000    7.80885
297160.0000    6.57403
297200.0000    5.97361
297240.0000    5.87738
297280.0000    6.00068
297320.0000    5.78776
297360.0000    4.96384
297400.0000    5.74227
297440.0000    8.84110
297480.0000   10.30532
297520.0000   10.89329
297560.0000   12.58755
297600.0000   11.18219
297640.0000   12.43875
297680.0000   12.30928
297720.0000   11.19719
297760.0000   11.49862
297800.0000   11.20166
297840.0000    9.83859
297880.0000    9.26626
297920.0000    9.66264
297960.0000    7.90313
298000.0000    8.39265
298040.0000    7.92496
298080.0000    9.47348
298120.0000   10.08383
298160.0000    8.89812
298200.0000    6.36157
298240.0000    7.28433
298280.0000    6.43101
298320.0000    6.21043
298360.0000    8.58841
298400.0000    9.48841
298440.0000   10.54654
298480.0000   11.77182
298520.0000   13.47008
298560.0000   12.66621
298600.0000   11.88951
298640.0000   11.74491
298680.0000   11.51920
298720.0000   11.26209
298760.0000   10.40548
298800.0000   12.39222
298840.0000   12.55015
298880.0000   11.75562
298920.0000    9.90106
298960.0000    9.65486
299000.0000    9.88056
299040.0000    9.58002
299080.0000    9.66028
299120.0000   10.94894
299160.0000   12.04529
299200.0000   12.43658
299240.0000   12.96052
299280.0000   14.23955
299320.0000   13.22617
299360.0000   13.69558
299400.0000   13.25273
299440.0000   11.74608
299480.0000   12.94323
299520.0000   14.29595
299560.0000   14.48038
299600.0000   15.17854
299640.0000   12.42885
299680.0000   13.30333
299720.0000   14.48009
299760.0000   14.06430
299800.0000   13.85100
299840.0000   13.49965
299880.0000   11.51835
299920.0000   11.84247
299960.0000    9.26886
300000.0000   10.49717
300040.0000   10.77480
300080.0000   12.06074
300120.0000   13.10907
300160.0000   12.64905
300200.0000    9.41371
300240.0000   10.66499
300280.0000    8.57085
300320.0000   10.28475
300360.0000   11.77060
300400.0000    9.99498
300440.0000   10.64121
300480.0000   12.11446
300520.0000    9.49325
300560.0000    9.64607
300600.0000   10.66826
300640.0000   11.49293
300680.0000    9.64511
300720.0000    8.87108
300760.0000    9.69671
300800.0000    9.01308
300840.0000    9.65637
300880.0000   10.11705
300920.0000    9.51486
300960.0000   12.11434
301000.0000    9.85549
301040.0000   10.72645
301080.0000   11.93639
301120.0000   10.05579
301160.0000   12.57440
301200.0000   12.45313
301240.0000   14.61950
301280.0000   15.18819
301320.0000   14.01697
301360.0000   12.79864
301400.0000   13.63635
301440.0000   12.09260
301480.0000   10.65775
301520.0000   11.18931
301560.0000   11.95365
301600.0000   14.82136
301640.0000   14.19489
301680.0000   12.65556
301720.0000   13.14087
301760.0000   13.04411
301800.0000   12.98067
301840.0000   14.12887
301880.0000   13.85219
301920.0000   14.30400
301960.0000   15.06595
302000.0000   13.67872
302040.0000   15.50223
302080.0000   13.00148
302120.0000   15.88504
302160.0000   15.71235
302200.0000   15.94230
302240.0000   14.32001
302280.0000   14.56898
302320.0000   14.39821
302360.0000   15.34118
302400.0000   13.98155
302440.0000   13.86001
302480.0000   14.11581
302520.0000   15.90737
302560.0000   14.89834
302600.0000   13.67853
302640.0000   14.18679
302680.0000   14.25649
302720.0000   14.32468
302760.0000   13.51887
302800.0000   14.94009
302840.0000   16.37548
302880.0000   14.10051
302920.0000   14.01224
302960.0000   15.58645
303000.0000   14.93945
303040.0000   17.19631
303080.0000   15.55707
303120.0000   18.65281
303160.0000   18.02648
303200.0000   18.80800
303240.0000   18.41905
303280.0000   18.04192
303320.0000   17.99533
303360.0000   16.56614
303400.0000   14.87671
303440.0000   15.73066
303480.0000   17.29918
303520.0000   18.89805
303560.0000   16.05359
303600.0000   15.25717
303640.0000   15.01024
303680.0000   16.14327
303720.0000   16.15809
303760.0000   16.54963
303800.0000   15.16817
303840.0000   15.06933
303880.0000   15.54978
303920.0000   16.41577
303960.0000   16.19225
304000.0000   17.51875
304040.0000   15.78991
304080.0000   16.75939
304120.0000   16.21262
304160.0000   17.55280
304200.0000   14.15520
304240.0000   13.25373
304280.0000   12.63651
304320.0000   11.35937
304360.0000   13.16901
304400.0000   14.65983
304440.0000   15.18486
304480.0000   16.54920
304520.0000   17.22592
304560.0000   17.39581
304600.0000   16.97368
304640.0000   17.98317
304680.0000   16.11989
304720.0000   15.70270
304760.0000   17.94322
304800.0000   16.77528
304840.0000   14.58710
304880.0000   17.05953
304920.0000   16.36873
304960.0000   18.93518
305000.0000   19.44469
305040.0000   17.99639
305080.0000   17.39119
305120.0000   17.20928
305160.0000   18.49774
305200.0000   18.94514
305240.0000   17.31718
305280.0000   17.92494
305320.0000   17.15428
305360.0000   15.60380
305400.0000   17.29740
305440.0000   16.84258
305480.0000   15.05506
305520.0000   15.25824
305560.0000   16.18976
305600.0000   15.55192
305640.0000   16.78534
305680.0000   17.10053
305720.0000   17.61770
305760.0000   17.65383
305800.0000   17.76723
305840.0000   16.13667
305880.0000   17.97750
305920.0000   16.43779
305960.0000   16.94418
306000.0000   18.42657
306040.0000   18.29736
306080.0000   16.53272
306120.0000   17.30709
306160.0000   17.29393
306200.0000   17.01702
306240.0000   16.98260
306280.0000   19.11063
306320.0000   21.26918
306360.0000   19.90216
306400.0000   18.33996
306440.0000   18.11136
306480.0000   20.33481
306520.0000   20.20572
306560.0000   18.59736
306600.0000   18.24915
306640.0000   17.43285
306680.0000   17.82974
306720.0000   18.41948
306760.0000   20.17436
306800.0000   19.03788
306840.0000   19.61571
306880.0000   19.48505
306920.0000   19.98930
306960.0000   17.04538
307000.0000   19.63503
307040.0000   18.37921
307080.0000   17.04082
307120.0000   17.36437
307160.0000   16.37983
307200.0000   18.63789
307240.0000   21.67561
307280.0000   19.30517
307320.0000   19.75187
307360.0000   20.41323
307400.0000   18.98229
307440.0000   17.39266
307480.0000   15.75212
307520.0000   16.82225
307560.0000   14.99802
307600.0000   13.58073
307640.0000   13.25189
307680.0000   15.36687
307720.0000   14.76965
307760.0000   14.64530
307800.0000   15.32988
307840.0000   16.97671
307880.0000   16.35973
307920.0000   14.50749
307960.0000   16.45729
308000.0000   15.00153
308040.0000   15.19435
308080.0000   14.11010
308120.0000   13.84060
308160.0000   14.41715
308200.0000   13.56463
308240.0000   14.58263
308280.0000   14.48065
308320.0000   13.17907
308360.0000   14.32484
308400.0000   11.48607
308440.0000   11.66748
308480.0000   12.64595
308520.0000   14.76228
308560.0000   12.74550
308600.0000   12.86713
308640.0000   12.96665
308680.0000   12.81518
308720.0000   15.06242
308760.0000   14.77466
308800.0000   14.72054
308840.0000   14.98858
308880.0000   14.58146
308920.0000   14.64372
308960.0000   15.57909
309000.0000   16.19314
309040.0000   15.72865
309080.0000   16.98636
309120.0000   15.83490
309160.0000   16.87046
309200.0000   15.23682
309240.0000   16.75006
309280.0000   14.74389
309320.0000   14.23969
309360.0000   15.48686
309400.0000   15.12299
309440.0000   15.01110
309480.0000   15.24590
309520.0000   15.94459
309560.0000   15.05618
309600.0000   14.61571
309640.0000   14.49988
309680.0000   14.96617
309720.0000   15.31565
309760.0000   17.32436
309800.0000   16.42389
309840.0000   16.62102
309880.0000   17.66881
309920.0000   16.93302
309960.0000   15.81421
310000.0000   17.18125
310040.0000   16.27175
310080.0000   15.44922
310120.0000   17.38840
310160.0000   16.54302
310200.0000   19.44327
310240.0000   19.02764
310280.0000   18.77258
310320.0000   15.78244
310360.0000   16.25407
310400.0000   14.54239
310440.0000   13.26427
310480.0000   15.25437
310520.0000   16.64275
310560.0000   15.56565
310600.0000   17.27831
310640.0000   16.75635
310680.0000   15.32304
310720.0000   17.02548
310760.0000   17.80738
310800.0000   19.82393
310840.0000   18.47633
310880.0000   16.93410
310920.0000   15.10573
310960.0000   15.08191
311000.0000   15.71803
311040.0000   16.48869
311080.0000   15.86249
311120.0000   16.70634
311160.0000   14.48769
311200.0000   13.71397
311240.0000   14.15986
311280.0000   15.01431
311320.0000   14.04541
311360.0000   16.04348
311400.0000   14.72955
311440.0000   12.40829
311480.0000   12.84595
311520.0000   13.29923
311560.0000   14.16202
311600.0000   11.55309
311640.0000   11.47211
311680.0000   14.40048
311720.0000   14.94702
311760.0000   14.59845
311800.0000   10.78475
311840.0000   11.85817
311880.0000   12.27942
311920.0000   12.68790
311960.0000   12.42292
312000.0000   13.05925
312040.0000   12.82696
312080.0000   10.32134
312120.0000    8.90732
312160.0000   11.42593
312200.0000   11.04441
312240.0000   10.38087
312280.0000    8.48094
312320.0000    8.87374
312360.0000   11.11599
312400.0000   13.35781
312440.0000   12.77981
312480.0000   13.05162
312520.0000   15.79870
312560.0000   16.09973
312600.0000   16.75832
312640.0000   14.30595
312680.0000   13.74871
312720.0000   13.41026
312760.0000   14.97997
312800.0000   15.70946
312840.0000   14.36886
312880.0000   14.45272
312920.0000   13.18491
312960.0000   12.11178
313000.0000   11.48974
313040.0000   11.38671
313080.0000    9.15194
313120.0000   12.56711
313160.0000   13.55745
313200.0000   12.20993
313240.0000   12.01480
313280.0000   13.28403
313320.0000    9.72665
313360.0000   10.20708
313400.0000   10.11713
313440.0000    9.40755
313480.0000    9.42293
313520.0000    9.34103
313560.0000    9.51688
313600.0000    8.39051
313640.0000    8.59207
313680.0000    7.15982
313720.0000    7.98535
313760.0000    9.24637
313800.0000    9.20592
313840.0000   10.88311
313880.0000   11.02950
313920.0000   10.30161
313960.0000    9.08375
314000.0000   10.24806
314040.0000   10.63680
314080.0000   12.12595
314120.0000   10.12907
314160.0000   10.96313
314200.0000    9.96968
314240.0000   12.69673
314280.0000   14.98268
314320.0000   13.12956
314360.0000   11.93600
314400.0000   12.20894
314440.0000   11.81021
314480.0000   13.27832
314520.0000   13.21038
314560.0000   12.94090
314600.0000   14.68912
314640.0000   13.31831
314680.0000   13.62337
314720.0000   12.82983
314760.0000   12.78116
314800.0000   12.14905
314840.0000   12.90141
314880.0000   11.34268
314920.0000   11.36024
314960.0000   10.16615
315000.0000   12.59477
315040.0000   11.31382
315080.0000   12.69664
315120.0000   11.89576
315160.0000   12.03570
315200.0000   11.54250
315240.0000   12.48820
315280.0000   12.79399
315320.0000   12.69532
315360.0000   12.89321
315400.0000   11.00371
315440.0000   11.09820
315480.0000   10.55428
315520.0000    8.88909
315560.0000    8.44149
315600.0000    9.61588
315640.0000   10.46323
315680.0000    9.18088
315720.0000    9.11500
315760.0000   10.90360
315800.0000   11.28683
315840.0000   10.30153
315880.0000    8.72478
315920.0000    9.09744
315960.0000    9.16696
316000.0000   10.39458
316040.0000    9.60677
316080.0000    8.00850
316120.0000    6.85458
316160.0000    8.36813
316200.0000    7.82542
316240.0000    9.08749
316280.0000    7.70620
316320.0000    8.73717
316360.0000    8.55791
316400.0000    9.22576
316440.0000    9.90252
316480.0000    8.68807
316520.0000    8.32170
316560.0000    9.16006
316600.0000    9.65256
316640.0000    8.84111
316680.0000   10.41455
316720.0000    9.91465
316760.0000   11.12199
316800.0000    7.83088
316840.0000    8.69960
316880.0000    8.95358
316920.0000    8.14730
316960.0000    7.93347
317000.0000    9.66730
317040.0000    8.89802
317080.0000    8.65005
317120.0000    7.95791
317160.0000    7.17148
317200.0000    7.73788
317240.0000    5.95038
317280.0000    9.97695
317320.0000    9.15819
317360.0000    9.12376
317400.0000    6.31452
317440.0000    6.46101
317480.0000    6.89974
317520.0000    6.41920
317560.0000    6.47673
317600.0000    6.11483
317640.0000    6.28785
317680.0000    3.49316
317720.0000    3.88694
317760.0000    1.15622
317800.0000    2.69613
317840.0000    3.23599
317880.0000    2.14749
317920.0000    0.31994
317960.0000    2.17660
318000.0000    0.38077
318040.0000    1.42022
318080.0000    0.48545
318120.0000   -2.74413
318160.0000   -5.07870
318200.0000   -5.38682
318240.0000   -3.13155
318280.0000   -2.75678
318320.0000    0.04071
318360.0000   -0.80945
318400.0000   -1.04516
318440.0000   -2.16841
318480.0000   -1.01373
318520.0000   -4.17100
318560.0000   -2.62465
318600.0000   -1.78920
318640.0000   -2.95593
318680.0000   -3.07340
318720.0000   -0.56215
318760.0000   -0.85101
318800.0000   -2.97193
318840.0000   -1.79565
318880.0000   -1.42912
318920.0000   -0.53086
318960.0000   -1.46035
319000.0000   -3.92353
319040.0000   -3.03855
319080.0000   -5.63992
319120.0000   -4.36984
319160.0000   -6.24674
319200.0000   -4.74062
319240.0000   -2.39454
319280.0000   -0.31707
319320.0000    1.28247
319360.0000   -0.08776
319400.0000    1.03544
319440.0000    1.17178
319480.0000    1.35754
319520.0000    1.04922
319560.0000    1.43765
319600.0000   -1.48161
319640.0000   -2.68379
319680.0000   -4.55841
319720.0000   -4.64728
319760.0000   -2.76851
319800.0000   -2.36969
319840.0000   -1.51228
319880.0000   -2.91506
319920.0000   -1.36488
319960.0000   -1.59121
320000.0000   -0.86114
320040.0000    0.07122
320080.0000   -0.24145
320120.0000    1.38794
320160.0000   -0.40326
320200.0000    0.38563
320240.0000    0.34153
320280.0000    1.72761
320320.0000    1.87406
320360.0000    1.61743
320400.0000    1.23430
320440.0000    1.94895
320480.0000    0.24514
320520.0000    0.65201
320560.0000    1.95707
320600.0000    1.21364
320640.0000    1.90484
320680.0000    1.16240
320720.0000    0.84545
320760.0000    1.67964
320800.0000    0.18494
320840.0000   -1.39875
320880.0000   -1.36640
320920.0000   -2.47993
320960.0000   -1.40363
321000.0000   -2.70385
321040.0000    1.22264
321080.0000    4.12721
321120.0000    1.53573
321160.0000   -0.40735
321200.0000    0.55851
321240.0000    2.08145
321280.0000    2.72028
321320.0000    1.66317
321360.0000    1.88963
321400.0000    1.87666
321440.0000    0.56808
321480.0000    0.74244
321520.0000    0.52275
321560.0000    2.32789
321600.0000    2.37935
321640.0000    4.13706
321680.0000    3.56008
321720.0000    1.71954
321760.0000    2.17069
321800.0000    3.25188
321840.0000    3.45622
321880.0000    4.07550
321920.0000    5.16923
321960.0000    4.96450
322000.0000    3.44722
322040.0000    3.02248
322080.0000    1.29850
322120.0000   -1.59075
322160.0000   -1.82391
322200.0000    0.06054
322240.0000   -0.14005
322280.0000    1.45842
322320.0000    2.40931
322360.0000    3.44567
322400.0000    5.78496
322440.0000    4.70449
322480.0000    3.55828
322520.0000    2.84782
322560.0000    4.84961
322600.0000    3.90240
322640.0000    2.51598
322680.0000    7.00084
322720.0000    4.83721
322760.0000    4.46381
322800.0000    4.91753
322840.0000    6.98796
322880.0000    8.00054
322920.0000    7.15253
322960.0000    7.64608
323000.0000    7.70590
323040.0000    5.99863
323080.0000    8.78616
323120.0000    8.86927
323160.0000    8.53604
323200.0000    7.09207
323240.0000    9.69011
323280.0000    8.54186
323320.0000    8.83535
323360.0000    9.69065
323400.0000    8.01035
323440.0000    7.23711
323480.0000    5.68663
323520.0000    4.34525
323560.0000    1.80063
323600.0000    1.49449
323640.0000    1.99110
323680.0000    2.33003
323720.0000    2.32811
323760.0000    4.58245
323800.0000    4.99220
323840.0000    5.81693
323880.0000    6.07731
323920.0000    6.23440
323960.0000    4.00892
324000.0000    3.85761
324040.0000    3.71850
324080.0000    4.52459
324120.0000    5.80863
324160.0000    5.78609
324200.0000    5.06738
324240.0000    3.17952
324280.0000    4.67834
324320.0000    4.95866
324360.0000    3.97446
324400.0000    3.88124
324440.0000    3.60159
324480.0000    5.14724
324520.0000    5.00202
324560.0000    5.55030
324600.0000    5.03146
324640.0000    4.84054
324680.0000    3.19782
324720.0000    3.17169
324760.0000    2.34765
324800.0000    2.80548
324840.0000    2.96234
324880.0000    4.14105
324920.0000    4.70315
324960.0000    6.93479
325000.0000    4.76303
325040.0000    3.60722
325080.0000    3.06667
325120.0000    3.97601
325160.0000    3.61721
325200.0000    1.27991
325240.0000    2.00469
325280.0000    2.18171
325320.0000    1.34273
325360.0000    1.80452
325400.0000    2.32114
325440.0000    0.53745
325480.0000    2.08932
325520.0000    2.40511
325560.0000    1.41779
325600.0000    0.55410
325640.0000   -0.47374
325680.0000   -2.40557
325720.0000   -3.18473
325760.0000   -4.73646
325800.0000   -4.32865
325840.0000   -2.50903
325880.0000    0.06577
325920.0000    1.88162
325960.0000    1.19194
326000.0000    4.26675
326040.0000    5.46552
326080.0000    2.45919
326120.0000    2.80571
326160.0000    3.97161
326200.0000    2.05125
326240.0000    0.53768
326280.0000   -0.68733
326320.0000   -1.38583
326360.0000    0.79109
326400.0000    0.28734
326440.0000    0.87807
326480.0000    2.69660
326520.0000    3.15980
326560.0000    4.23990
326600.0000    4.22969
326640.0000    2.23450
326680.0000    2.62826
326720.0000    3.12492
326760.0000    1.48492
326800.0000    1.95025
326840.0000    3.43415
326880.0000    3.48873
326920.0000    3.00754
326960.0000    3.53644
327000.0000    4.56959
327040.0000    1.09464
327080.0000    1.80579
327120.0000    1.82558
327160.0000    1.85742
327200.0000    3.04351
327240.0000    3.95252
327280.0000    2.77389
327320.0000    2.16808
327360.0000    2.39002
327400.0000    3.06358
327440.0000    3.63821
327480.0000    2.06885
327520.0000    4.36750
327560.0000    6.67040
327600.0000    4.78179
327640.0000    5.88494
327680.0000    5.78303
327720.0000    8.14467
327760.0000    6.22898
327800.0000    7.78573
327840.0000    5.09205
327880.0000    4.82918
327920.0000    4.93478
327960.0000    6.48134
328000.0000    5.93205
328040.0000    3.89126
328080.0000    4.15951
328120.0000    4.53254
328160.0000    4.51726
328200.0000    5.17163
328240.0000    4.73569
328280.0000    5.13456
328320.0000    6.88927
328360.0000    9.53007
328400.0000    9.63757
328440.0000    9.71316
328480.0000    9.39471
328520.0000    6.58378
328560.0000    5.19846
328600.0000    6.69947
328640.0000    5.31973
328680.0000    3.12858
328720.0000    4.27252
328760.0000    3.44804
328800.0000    3.59522
328840.0000    5.52757
328880.0000    3.85765
328920.0000    4.76545
328960.0000    5.94008
329000.0000    5.96897
329040.0000    4.86142
329080.0000    3.33734
329120.0000    3.71202
329160.0000    6.52788
329200.0000    6.51961
329240.0000    8.25351
329280.0000    7.13282
329320.0000    6.38927
329360.0000    7.42364
329400.0000    5.86590
329440.0000    5.80927
329480.0000    8.27848
329520.0000    5.74197
329560.0000    8.16418
329600.0000    8.38705
329640.0000    6.30032
329680.0000    5.09099
329720.0000    4.01444
329760.0000    3.99429
329800.0000    3.80733
329840.0000    2.93872
329880.0000    1.22451
329920.0000    1.02157
329960.0000    3.65358
330000.0000    4.09015
330040.0000    5.47554
330080.0000    9.05701
330120.0000    7.70953
330160.0000    5.00707
330200.0000    4.36512
330240.0000    3.36821
330280.0000    4.08641
330320.0000    3.48427
330360.0000    4.35860
330400.0000    3.74370
330440.0000    3.88570
330480.0000    4.85700
330520.0000    4.07514
330560.0000    6.23252
330600.0000    3.53299
330640.0000    5.47556
330680.0000    6.60889
330720.0000    7.24656
330760.0000    8.34673
330800.0000    5.68786
330840.0000    3.38176
330880.0000    2.95770
330920.0000    4.91009
330960.0000    3.97756
331000.0000    5.40265
331040.0000    5.75641
331080.0000    6.24039
331120.0000    5.83990
331160.0000    8.23905
331200.0000    6.06784
331240.0000    5.98871
331280.0000    3.43329
331320.0000    6.10007
331360.0000    5.67168
331400.0000    5.27452
331440.0000    4.95004
331480.0000    5.48402
331520.0000    4.63892
331560.0000    2.92802
331600.0000    3.92011
331640.0000    5.27497
331680.0000    3.31025
331720.0000    4.63712
331760.0000    5.86553
331800.0000    6.94530
331840.0000    7.19087
331880.0000    8.71805
331920.0000    8.54444
331960.0000    5.40974
332000.0000    5.89050
332040.0000    4.82291
332080.0000    3.30505
332120.0000    4.44860
332160.0000    4.37445
332200.0000    4.75008
332240.0000    4.77689
332280.0000    5.86267
332320.0000    5.31231
332360.0000    6.76235
332400.0000    6.33284
332440.0000    6.46910
332480.0000    5.88871
332520.0000    6.12899
332560.0000    7.08205
332600.0000    9.71893
332640.0000   11.54619
332680.0000   10.79049
332720.0000   10.65173
332760.0000   11.42277
332800.0000   10.38479
332840.0000    9.34380
332880.0000    8.75878
332920.0000   10.28716
332960.0000   11.36370
333000.0000   10.26215
333040.0000   11.66998
333080.0000   11.95474
333120.0000   12.30914
333160.0000   12.74509
333200.0000   11.27549
333240.0000   10.90167
333280.0000   11.88890
333320.0000   11.62239
333360.0000   12.05587
333400.0000   11.82877
333440.0000   11.34061
333480.0000   11.82534
333520.0000   10.92908
333560.0000    9.09592
333600.0000    8.63469
333640.0000    7.11638
333680.0000    8.84547
333720.0000    9.49426
333760.0000   10.54566
333800.0000   10.78186
333840.0000   10.76071
333880.0000   10.42810
333920.0000    9.29229
333960.0000    9.63292
334000.0000   10.93232
334040.0000   13.00229
334080.0000   12.05998
334120.0000   10.97199
334160.0000    9.90766
334200.0000    9.17945
334240.0000   11.22498
334280.0000    8.04351
334320.0000    9.21037
334360.0000    6.43948
334400.0000    9.80243
334440.0000    8.28652
334480.0000    8.70738
334520.0000    7.39832
334560.0000    6.79664
334600.0000    7.03514
334640.0000    7.59645
334680.0000    8.03415
334720.0000    6.42388
334760.0000    6.72500
334800.0000    7.21190
334840.0000    8.23539
334880.0000    5.80028
334920.0000    3.67255
334960.0000    5.44505
335000.0000    7.50138
335040.0000    6.23754
335080.0000    5.47569
335120.0000    5.15746
335160.0000    6.01330
335200.0000    8.12419
335240.0000    8.25517
335280.0000    7.13089
335320.0000    8.91878
335360.0000    7.78546
335400.0000    8.10336
335440.0000    6.79321
335480.0000    6.38044
335520.0000    6.41353
335560.0000    7.91460
335600.0000    7.30734
335640.0000    6.52856
335680.0000    6.59466
335720.0000    8.72447
335760.0000    9.72484
335800.0000    9.48913
335840.0000    8.46868
335880.0000    7.71983
335920.0000    8.15267
335960.0000    8.05800
336000.0000    7.35175
336040.0000    7.99418
336080.0000    7.22562
336120.0000    6.76660
336160.0000    7.73818
336200.0000   10.60830
336240.0000    8.87014
336280.0000    8.70020
336320.0000    8.94168
336360.0000    7.89523
336400.0000    7.29978
336440.0000    6.80678
336480.0000    7.45648
336520.0000    7.57218
336560.0000    6.59587
336600.0000    5.69823
336640.0000    6.59256
336680.0000    6.33340
336720.0000    6.66174
336760.0000    5.86549
336800.0000    2.66189
336840.0000    3.53042
336880.0000    4.24393
336920.0000    5.09799
336960.0000    5.03293
337000.0000    6.56820
337040.0000    5.49416
337080.0000    7.19482
337120.0000    5.98865
337160.0000    6.37952
337200.0000    5.96167
337240.0000    6.87652
337280.0000    6.12874
337320.0000    5.51424
337360.0000    4.54492
337400.0000    5.00834
337440.0000    5.67651
337480.0000    3.57966
337520.0000    4.90156
337560.0000    3.14913
337600.0000    2.40751
337640.0000    4.21548
337680.0000    4.76257
337720.0000    3.81068
337760.0000    3.02068
337800.0000    2.64543
337840.0000    3.28661
337880.0000    2.82704
337920.0000    3.39278
337960.0000    5.21511
338000.0000    4.18572
338040.0000    5.12500
338080.0000    5.52187
338120.0000    5.96389
338160.0000    4.86924
338200.0000    6.79751
338240.0000    4.47405
338280.0000    6.79944
338320.0000    7.37550
338360.0000    8.41098
338400.0000    7.44448
338440.0000    5.86224
338480.0000    4.88328
338520.0000    4.26366
338560.0000    5.01371
338600.0000    6.57453
338640.0000    7.36862
338680.0000    5.37290
338720.0000    4.47153
338760.0000    3.36325
338800.0000    2.48449
338840.0000    0.23724
338880.0000    1.29831
338920.0000    2.76864
338960.0000    2.14423
339000.0000    4.18396
339040.0000    2.71217
339080.0000    5.55305
339120.0000    5.30424
339160.0000    8.25990
339200.0000    7.96195
339240.0000    9.04962
339280.0000    5.86949
339320.0000    6.33709
339360.0000    4.85356
339400.0000    5.14756
339440.0000    6.65752
339480.0000    6.99267
339520.0000    7.22217
339560.0000    7.31040
339600.0000    9.27072
339640.0000   11.73633
339680.0000   10.80295
339720.0000   10.74251
339760.0000    8.56352
339800.0000    9.30897
339840.0000    8.59872
339880.0000    8.79475
339920.0000   10.03394
339960.0000   10.47227
340000.0000    9.80785
340040.0000   10.64088
340080.0000   12.09332
340120.0000   11.77384
340160.0000   12.18246
340200.0000   11.30184
340240.0000   11.07579
340280.0000    9.74814
340320.0000   10.62575
340360.0000   10.00280
340400.0000    8.65586
340440.0000    9.09918
340480.0000    9.54755
340520.0000    7.28682
340560.0000    7.22283
340600.0000    7.80813
340640.0000    7.18520
340680.0000    6.29972
340720.0000    6.70327
340760.0000    6.77603
340800.0000    6.09334
340840.0000    6.45145
340880.0000    4.91125
340920.0000    3.60345
340960.0000    5.30220
341000.0000    5.50996
341040.0000    4.87373
341080.0000    5.03548
341120.0000    5.59558
341160.0000    4.07177
341200.0000    4.14246
341240.0000    3.86275
341280.0000    3.77876
341320.0000    5.35442
341360.0000    4.05376
341400.0000    5.34632
341440.0000    5.32318
341480.0000    4.94181
341520.0000    3.30724
341560.0000    3.17094
341600.0000    3.72932
341640.0000    3.51684
341680.0000    2.57910
341720.0000    1.70241
341760.0000    3.34288
341800.0000    2.17165
341840.0000    2.95324
341880.0000    3.01895
341920.0000    3.32063
341960.0000    3.72327
342000.0000    4.82000
342040.0000    3.57363
342080.0000    3.15369
342120.0000    2.12175
342160.0000    1.50955
342200.0000    3.20408
342240.0000    4.45156
342280.0000    2.36757
342320.0000    2.48709
342360.0000    1.81791
342400.0000    2.43180
342440.0000    3.68466
342480.0000    3.14366
342520.0000    2.89447
342560.0000    4.32674
342600.0000    3.75947
342640.0000    2.21565
342680.0000    3.35420
342720.0000    3.76139
342760.0000    2.97600
342800.0000    2.79505
342840.0000    3.64291
342880.0000    2.24762
342920.0000    0.97679
342960.0000    0.53528
343000.0000    0.10410
343040.0000    0.91845
343080.0000   -2.42370
343120.0000   -1.95565
343160.0000   -1.03721
343200.0000   -1.54026
343240.0000    0.16624
343280.0000   -0.27667
343320.0000   -0.83889
343360.0000    0.20257
343400.0000    0.31525
343440.0000    0.46615
343480.0000   -0.91475
343520.0000   -0.06420
343560.0000    0.72721
343600.0000    1.75340
343640.0000    1.23524
343680.0000    0.20100
343720.0000    0.49541
343760.0000    1.77671
343800.0000    1.00994
343840.0000    1.05913
343880.0000    0.96198
343920.0000    0.99743
343960.0000   -0.12394
344000.0000    0.85255
344040.0000    1.33748
344080.0000   -0.96982
344120.0000   -0.23132
344160.0000    1.47656
344200.0000    1.04558
344240.0000    2.56970
344280.0000    0.35466
344320.0000    1.17743
344360.0000    2.07258
344400.0000    1.42094
344440.0000    0.95039
344480.0000    3.06785
344520.0000    2.49379
344560.0000    4.64976
344600.0000    5.05349
344640.0000    5.54362
344680.0000    3.53463
344720.0000    2.94633
344760.0000    3.34440
344800.0000    4.43347
344840.0000    5.08510
344880.0000    5.15731
344920.0000    4.76896
344960.0000    6.01458
345000.0000    4.34607
345040.0000    4.12722
345080.0000    2.65355
345120.0000    3.92376
345160.0000    3.73873
345200.0000    4.14811
345240.0000    3.84470
345280.0000    3.99870
345320.0000    3.46078
345360.0000    5.08877
345400.0000    5.28564
345440.0000    5.28502
345480.0000    5.88424
345520.0000    4.05969
345560.0000    3.60774
345600.0000    4.13040
345640.0000    6.54211
345680.0000    7.03900
345720.0000    8.01325
345760.0000    8.44308
345800.0000    7.65590
345840.0000    9.27345
345880.0000    8.16201
345920.0000    8.23788
345960.0000    7.02629
346000.0000    7.25807
346040.0000    6.98570
346080.0000    6.02677
346120.0000    4.66227
346160.0000    6.47780
346200.0000    4.80152
346240.0000    6.32646
346280.0000    4.64004
346320.0000    3.15652
346360.0000    3.50518
346400.0000    4.12175
346440.0000    4.56297
346480.0000    4.97366
346520.0000    4.57663
346560.0000    3.22733
346600.0000    4.59904
346640.0000    3.54889
346680.0000    3.98778
346720.0000    4.89132
346760.0000    5.85985
346800.0000    4.61854
346840.0000    3.49773
346880.0000    3.59235
346920.0000    2.39642
346960.0000    3.59607
347000.0000    5.42457
347040.0000    3.74530
347080.0000    3.38936
347120.0000    3.68776
347160.0000    2.60010
347200.0000    3.78136
347240.0000    2.07304
347280.0000    2.26165
347320.0000    4.73669
347360.0000    6.03086
347400.0000    4.33727
347440.0000    2.76439
347480.0000    2.97729
347520.0000    4.12132
347560.0000    3.57544
347600.0000    4.20362
347640.0000    3.89916
347680.0000    3.92318
347720.0000    3.55216
347760.0000    4.67562
347800.0000    4.37156
347840.0000    6.78118
347880.0000    3.56563
347920.0000    4.27602
347960.0000    4.59832
348000.0000    3.12781
348040.0000    3.38661
348080.0000    2.24027
348120.0000    3.16052
348160.0000    5.27381
348200.0000    7.05336
348240.0000    6.91039
348280.0000    8.12735
348320.0000    8.35054
348360.0000    9.82614
348400.0000    7.19111
348440.0000    7.44980
348480.0000    6.33896
348520.0000    6.25799
348560.0000    6.88967
348600.0000    5.81666
348640.0000    8.70179
348680.0000    7.59677
348720.0000    6.40860
348760.0000    6.42701
348800.0000    6.33895
348840.0000    4.37382
348880.0000    3.67618
348920.0000    3.18016
348960.0000    2.58137
349000.0000    0.93562
349040.0000    2.13619
349080.0000    2.62070
349120.0000    3.38527
349160.0000    3.46962
349200.0000    4.92509
349240.0000    4.01598
349280.0000    3.66428
349320.0000    6.17090
349360.0000    5.02822
349400.0000    2.72802
349440.0000    1.73156
349480.0000    0.83725
349520.0000    0.68618
349560.0000    0.84752
349600.0000    0.09847
349640.0000   -1.48862
349680.0000   -0.54204
349720.0000   -2.00286
349760.0000   -0.26189
349800.0000   -0.89333
349840.0000   -2.88589
349880.0000   -2.06278
349920.0000   -0.88236
349960.0000    1.54498
350000.0000    1.16150
350040.0000   -0.68554
350080.0000   -0.12187
350120.0000    0.43341
350160.0000   -0.18899
350200.0000   -1.03956
350240.0000   -0.18734
350280.0000   -0.64626
350320.0000    0.24865
350360.0000   -1.61720
350400.0000   -0.91092
350440.0000   -1.17097
350480.0000   -0.72395
350520.0000    2.03325
350560.0000    2.67515
350600.0000    2.02967
350640.0000    3.40556
350680.0000    3.36348
350720.0000    1.99733
350760.0000    3.17803
350800.0000    3.77028
350840.0000    3.45545
350880.0000    4.50439
350920.0000    5.99987
350960.0000    3.56837
351000.0000    2.76481
351040.0000    3.31908
351080.0000    5.47272
351120.0000    4.70875
351160.0000    4.86323
351200.0000    5.00055
351240.0000    6.15959
351280.0000    5.49307
351320.0000    6.47863
351360.0000    4.66811
351400.0000    5.40339
351440.0000    4.51065
351480.0000    3.94178
351520.0000    5.36833
351560.0000    5.11759
351600.0000    5.60473
351640.0000    4.99436
351680.0000    4.03334
351720.0000    4.52468
351760.0000    4.16514
351800.0000    3.96499
351840.0000    3.01150
351880.0000    4.31841
351920.0000    3.22383
351960.0000    5.52530
352000.0000    6.68445
352040.0000    7.34207
352080.0000    6.83456
352120.0000    8.61359
352160.0000    9.36859
352200.0000    8.47011
352240.0000    9.19608
352280.0000    8.86553
352320.0000    9.80492
352360.0000   10.32867
352400.0000   10.66797
352440.0000   10.59431
352480.0000   10.66631
352520.0000   10.90353
352560.0000    8.75192
352600.0000   10.10236
352640.0000    8.82958
352680.0000   10.89238
352720.0000   10.17012
352760.0000   11.12916
352800.0000    9.65350
352840.0000    8.12327
352880.0000    7.64189
352920.0000   10.11798
352960.0000    9.31858
353000.0000    8.94761
353040.0000    9.90501
353080.0000   11.77903
353120.0000   10.92574
353160.0000   10.91578
353200.0000   10.85401
353240.0000   11.42486
353280.0000   12.07725
353320.0000   12.31945
353360.0000   12.38168
353400.0000   12.24426
353440.0000   11.23813
353480.0000   12.12839
353520.0000   12.68014
353560.0000   10.26485
353600.0000   10.84402
353640.0000   11.54347
353680.0000   10.93363
353720.0000   11.10513
353760.0000   10.59081
353800.0000   12.03564
353840.0000   12.04854
353880.0000   11.80169
353920.0000   11.90435
353960.0000   13.21275
354000.0000   11.87672
354040.0000   10.65806
354080.0000   11.45744
354120.0000   11.83623
354160.0000   11.57301
354200.0000   13.19266
354240.0000   13.03039
354280.0000   15.05478
354320.0000   14.87875
354360.0000   14.21874
354400.0000   14.55849
354440.0000   12.74021
354480.0000   11.39451
354520.0000   12.65932
354560.0000   12.35907
354600.0000   12.47429
354640.0000   12.23043
354680.0000   12.10112
354720.0000   12.99017
354760.0000   12.70138
354800.0000   11.95665
354840.0000   11.55827
354880.0000   10.09692
354920.0000    9.99354
354960.0000   10.47771
355000.0000   10.36279
355040.0000   11.18406
355080.0000    9.66324
355120.0000   10.18178
355160.0000   10.74198
355200.0000    9.70412
355240.0000    9.05947
355280.0000    9.53429
355320.0000    8.32711
355360.0000    7.43909
355400.0000    7.29097
355440.0000    6.72666
355480.0000    6.39609
355520.0000    3.46787
355560.0000    2.86502
355600.0000    3.39355
355640.0000    3.86397
355680.0000    4.10821
355720.0000    3.32835
355760.0000    3.69247
355800.0000    3.67129
355840.0000    5.95898
355880.0000    5.08745
355920.0000    4.37267
355960.0000    3.76524
356000.0000    4.32370
356040.0000    4.62210
356080.0000    4.56552
356120.0000    5.92424
356160.0000    6.01657
356200.0000    4.20303
356240.0000    5.28328
356280.0000    3.86507
356320.0000    3.53898
356360.0000    4.13906
356400.0000    6.84130
356440.0000    7.51825
356480.0000    7.31153
356520.0000    8.25482
356560.0000    7.65378
356600.0000    8.15668
356640.0000    8.15658
356680.0000    6.67165
356720.0000    4.40539
356760.0000    4.26603
356800.0000    2.86409
356840.0000    3.35020
356880.0000    4.68783
356920.0000    3.52915
356960.0000    2.43320
357000.0000    2.98038
357040.0000    2.75338
357080.0000    1.88580
357120.0000    1.89560
357160.0000    3.44733
357200.0000    2.62293
357240.0000    2.62420
357280.0000    3.90653
357320.0000    3.64186
357360.0000    3.88648
357400.0000    3.81939
357440.0000    0.85455
357480.0000    1.17784
357520.0000    2.62807
357560.0000    1.50283
357600.0000    4.45418
357640.0000    3.13423
357680.0000    4.00876
357720.0000    2.98070
357760.0000    3.08665
357800.0000    3.54752
357840.0000    4.32006
357880.0000    4.08746
357920.0000    2.98946
357960.0000    4.36158
358000.0000    3.84261
358040.0000    3.40729
358080.0000    3.10999
358120.0000    4.04032
358160.0000    5.01930
358200.0000    3.26364
358240.0000    4.83234
358280.0000    3.98402
358320.0000    4.53813
358360.0000    4.84846
358400.0000    5.80571
358440.0000    6.05836
358480.0000    4.18045
358520.0000    4.99705
358560 5
358600 5
358640 5
358680 5
358720 5
358760 5
358800 5
358840 5
358880 5
358920 5
358960 5
359000 5
359040 5
359080 5
359120 5
359160 5
359200 5
359240 5
359280 5
359320 5
359360 5
359400 5
359440 5
359480 5
359520 5
359560 5
359600 5
359640 5
359680 5
359720 5
359760 5
359800 5
359840 5
359880 5
359920 5
359960 5
360000 5
360040 5
360080 5
360120 5
360160 5
360200 5
360240 5
360280 5
360320 5
360360 5
360400 5
360440 5
360480 5
360520 5
360560 5
360600 5
360640 5
360680 5
360720 5
360760 5
360800 5
360840 5
360880 5
360920 5
360960 5
361000 5
361040 5
361080 5
361120 5
361160 5
361200 5
361240 5
361280 5
361320 5
361360 5
361400 5
361440 5
361480 5
361520 5
361560 5
361600 5
361640 5
361680 5
361720 5
361760 5
361800 5
361840 5
361880 5
361920 5
361960 5
362000 5
362040 5
362080 5
362120 5
362160 5
362200 5
362240 5
362280 5
362320 5
362360 5
362400 5
362440 5
362480 5
362520 5
362560 5
362600 5
362640 5
362680 5
362720 5
362760 5
362800 5
362840 5
362880 5
362920 5
362960 5
363000 5
363040 5
363080 5
363120 5
363160 5
363200 5
363240 5
363280 5
363320 5
363360 5
363400 5
363440 5
363480 5
363520 5
363560 5
363600 5
363640 5
363680 5
363720 5
363760 5
363800 5
363840 5
363880 5
363920 5
363960 5
364000 5
364040 5
364080 5
364120 5
364160 5
364200 5
364240 5
364280 5
364320 5
364360 5
364400 5
364440 5
364480 5
364520 5
364560 5
364600 5
364640 5
364680 5
364720 5
364760 5
364800 5
364840 5
364880 5
364920 5
364960 5
365000 5
365040 5
365080 5
365120 5
365160 5
365200 5
365240 5
365280 5
365320 5
365360 5
365400 5
365440 5
365480 5
365520 5
365560 5
365600 5
365640 5
365680 5
365720 5
365760 5
365800 5
365840 5
365880 5
365920 5
365960 5
366000 5
366040 5
366080 5
366120 5
366160 5
366200 5
366240 5
366280 5
366320 5
366360 5
366400 5
366440 5
366480 5
366520 5
366560 5
366600 5
366640 5
366680 5
366720 5
366760 5
366800 5
366840 5
366880 5
366920 5
366960 5
367000 5
367040 5
367080 5
367120 5
367160 5
367200 5
367240 5
367280 5
367320 5
367360 5
367400 5
367440 5
367480 5
367520 5
367560 5
367600 5
367640 5
367680 5
367720 5
367760 5
367800 5
367840 5
367880 5
367920 5
367960 5
368000 5
368040 5
368080 5
368120 5
368160 5
368200 5
368240 5
368280 5
368320 5
368360 5
368400 5
368440 5
368480 5
368520 5
368560 5
368600 5
368640 5
368680 5
368720 5
368760 5
368800 5
368840 5
368880 5
368920 5
368960 5
369000 5
369040 5
369080 5
369120 5
369160 5
369200 5
369240 5
369280 5
369320 5
369360 5
369400 5
369440 5
369480 5
369520 5
369560 5
369600 5
369640 5
369680 5
369720 5
369760 5
369800 5
369840 5
369880 5
369920 5
369960 5
370000 5
370040 5
370080 5
370120 5
370160 5
370200 5
370240 5
370280 5
370320 5
370360 5
370400 5
370440 5
370480 5
370520 5
370560 5
370600 5
370640 5
370680 5
370720 5
370760 5
370800 5
370840 5
370880 5
370920 5
370960 5
371000 5
371040 5
371080 5
371120 5
371160 5
371200 5
371240 5
371280 5
371320 5
371360 5
371400 5
371440 5
371480 5
371520 5
371560 5
371600 5
371640 5
371680 5
371720 5
371760 5
371800 5
371840 5
371880 5
371920 5
371960 5
372000 5
372040 5
372080 5
372120 5
372160 5
372200 5
372240 5
372280 5
372320 5
372360 5
372400 5
372440 5
372480 5
372520 5
372560 5
372600 5
372640 5
372680 5
372720 5
372760 5
372800 5
372840 5
372880 5
372920 5
372960 5
373000 5
373040 5
373080 5
373120 5
373160 5
373200 5
373240 5
373280 5
373320 5
373360 5
373400 5
373440 5
373480 5
373520 5
373560 5
373600 5
373640 5
373680 5
373720 5
373760 5
373800 5
373840 5
373880 5
373920 5
373960 5
374000 5
374040 5
374080 5
374120 5
374160 5
374200 5
374240 5
374280 5
374320 5
374360 5
374400 5
374440 5
374480 5
374520 5
374560 5
374600 5
374640 5
374680 5
374720 5
374760 5
374800 5
374840 5
374880 5
374920 5
374960 5
375000 5
375040 5
375080 5
375120 5
375160 5
375200 5
375240 5
375280 5
375320 5
375360 5
375400 5
375440 5
375480 5
375520 5
375560 5
375600 5
375640 5
375680 5
375720 5
375760 5
375800 5
375840 5
375880 5
375920 5
375960 5
376000 5
376040 5
376080 5
376120 5
376160 5
376200 5
376240 5
376280 5
376320 5
376360 5
376400 5
376440 5
376480 5
376520 5
376560 5
376600 5
376640 5
376680 5
376720 5
376760 5
376800 5
376840 5
376880 5
376920 5
376960 5
377000 5
377040 5
377080 5
377120 5
377160 5
377200 5
377240 5
377280 5
377320 5
377360 5
377400 5
377440 5
377480 5
377520 5
377560 5
377600 5
377640 5
377680 5
377720 5
377760 5
377800 5
377840 5
377880 5
377920 5
377960 5
378000 5
378040 5
378080 5
378120 5
378160 5
378200 5
378240 5
378280 5
378320 5
378360 5
378400 5
378440 5
378480 5
378520 5
378560 5
378600 5
378640 5
378680 5
378720 5
378760 5
378800 5
378840 5
378880 5
378920 5
378960 5
379000 5
379040 5
379080 5
379120 5
379160 5
379200 5
379240 5
379280 5
379320 5
379360 5
379400 5
379440 5
379480 5
379520 5
379560 5
379600 5
379640 5
379680 5
379720 5
379760 5
379800 5
379840 5
379880 5
379920 5
379960 5
380000 5
380040 5
380080 5
380120 5
380160 5
380200 5
380240 5
380280 5
380320 5
380360 5
380400 5
380440 5
380480 5
380520 5
380560 5
380600 5
380640 5
380680 5
380720 5
380760 5
380800 5
380840 5
380880 5
380920 5
380960 5
381000 5
381040 5
381080 5
381120 5
381160 5
381200 5
381240 5
381280 5
381320 5
381360 5
381400 5
381440 5
381480 5
381520 5
381560 5
381600 5
381640 5
381680 5
381720 5
381760 5
381800 5
381840 5
381880 5
381920 5
381960 5
382000 5
382040 5
382080 5
382120 5
382160 5
382200 5
382240 5
382280 5
382320 5
382360 5
382400 5
382440 5
382480 5
382520 5
382560 5
382600 5
382640 5
382680 5
382720 5
382760 5
382800 5
382840 5
382880 5
382920 5
382960 5
383000 5
383040 5
383080 5
383120 5
383160 5
383200 5
383240 5
383280 5
383320 5
383360 5
383400 5
383440 5
383480 5
383520 5
383560 5
383600 5
383640 5
383680 5
383720 5
383760 5
383800 5
383840 5
383880 5
383920 5
383960 5
384000 5
384040 5
384080 5
384120 5
384160 5
384200 5
384240 5
384280 5
384320 5
384360 5
384400 5
384440 5
384480 5
384520 5
384560 5
384600 5
384640 5
384680 5
384720 5
384760 5
384800 5
384840 5
384880 5
384920 5
384960 5
385000 5
385040 5
385080 5
385120 5
385160 5
385200 5
385240 5
385280 5
385320 5
385360 5
385400 5
385440 5
385480 5
385520 5
385560 5
385600 5
385640 5
385680 5
385720 5
385760 5
385800 5
385840 5
385880 5
385920 5
385960 5
386000 5
386040 5
386080 5
386120 5
386160 5
386200 5
386240 5
386280 5
386320 5
386360 5
386400 5
386440 5
386480 5
386520 5
386560 5
386600 5
386640 5
386680 5
386720 5
386760 5
386800 5
386840 5
386880 5
386920 5
386960 5
387000 5
387040 5
387080 5
387120 5
387160 5
387200 5
387240 5
387280 5
387320 5
387360 5
387400 5
387440 5
387480 5
387520 5
387560 5
387600 5
387640 5
387680 5
387720 5
387760 5
387800 5
387840 5
387880 5
387920 5
387960 5
388000 5
388040 5
388080 5
388120 5
388160 5
388200 5
388240 5
388280 5
388320 5
388360 5
388400 5
388440 5
388480 5
388520 5
388560 5
388600 5
388640 5
388680 5
388720 5
388760 5
388800 5
388840 5
388880 5
388920 5
388960 5
389000 5
389040 5
389080 5
389120 5
389160 5
389200 5
389240 5
389280 5
389320 5
389360 5
389400 5
389440 5
389480 5
389520 5
389560 5
389600 5
389640 5
389680 5
389720 5
389760 5
389800 5
389840 5
389880 5
389920 5
389960 5
390000 5
390040 5
390080 5
390120 5
390160 5
390200 5
390240 5
390280 5
390320 5
390360 5
390400 5
390440 5
390480 5
390520 5
390560 5
390600 5
390640 5
390680 5
390720 5
390760 5
390800 5
390840 5
390880 5
390920 5
390960 5
391000 5
391040 5
391080 5
391120 5
391160 5
391200 5
391240 5
391280 5
391320 5
391360 5
391400 5
391440 5
391480 5
391520 5
391560 5
391600 5
391640 5
391680 5
391720 5
391760 5
391800 5
391840 5
391880 5
391920 5
391960 5
392000 5
392040 5
392080 5
392120 5
392160 5
392200 5
392240 5
392280 5
392320 5
392360 5
392400 5
392440 5
392480 5
392520 5
392560 5
392600 5
392640 5
392680 5
392720 5
392760 5
392800 5
392840 5
392880 5
392920 5
392960 5
393000 5
393040 5
393080 5
393120 5
393160 5
393200 5
393240 5
393280 5
393320 5
393360 5
393400 5
393440 5
393480 5
393520 5
393560 5
393600 5
393640 5
393680 5
393720 5
393760 5
393800 5
393840 5
393880 5
393920 5
393960 5
394000 5
394040 5
394080 5
394120 5
394160 5
394200 5
394240 5
394280 5
394320 5
394360 5
394400 5
394440 5
394480 5
394520 5
394560 5
394600 5
394640 5
394680 5
394720 5
394760 5
394800 5
394840 5
394880 5
394920 5
394960 5
395000 5
395040 5
395080 5
395120 5
395160 5
395200 5
395240 5
395280 5
395320 5
395360 5
395400 5
395440 5
395480 5
395520 5
395560 5
395600 5
395640 5
395680 5
395720 5
395760 5
395800 5
395840 5
395880 5
395920 5
395960 5
396000 5
396040 5
396080 5
396120 5
396160 5
396200 5
396240 5
396280 5
396320 5
396360 5
396400 5
396440 5
396480 5
396520 5
396560 5
396600 5
396640 5
396680 5
396720 5
396760 5
396800 5
396840 5
396880 5
396920 5
396960 5
397000 5
397040 5
397080 5
397120 5
397160 5
397200 5
397240 5
397280 5
397320 5
397360 5
397400 5
397440 5
397480 5
397520 5
397560 5
397600 5
397640 5
397680 5
397720 5
397760 5
397800 5
397840 5
397880 5
397920 5
397960 5
398000 5
398040 5
398080 5
398120 5
398160 5
398200 5
398240 5
398280 5
398320 5
398360 5
398400 5
398440 5
398480 5
398520 5
398560 5
398600 5
398640 5
398680 5
398720 5
398760 5
398800 5
398840 5
398880 5
398920 5
398960 5
399000 5
399040 5
399080 5
399120 5
399160 5
399200 5
399240 5
399280 5
399320 5
399360 5
399400 5
399440 5
399480 5
399520 5
399560 5
399600 5
399640 5
399680 5
399720 5
399760 5
399800 5
399840 5
399880 5
399920 5
399960 5
400000 5
400040 5
400080 5
400120 5
400160 5
400200 5
400240 5
400280 5
400320 5
400360 5
400400 5
400440 5
400480 5
400520 5
400560 5
400600 5
400640 5
400680 5
400720 5
400760 5
400800 5
400840 5
400880 5
400920 5
400960 5
401000 5
401040 5
401080 5
401120 5
401160 5
401200 5
401240 5
401280 5
401320 5
401360 5
401400 5
401440 5
401480 5
401520 5
401560 5
401600 5
401640 5
401680 5
401720 5
401760 5
401800 5
401840 5
401880 5
401920 5
401960 5
402000 5
402040 5
402080 5
402120 5
402160 5
402200 5
402240 5
402280 5
402320 5
402360 5
402400 5
402440 5
402480 5
402520 5
402560 5
402600 5
402640 5
402680 5
402720 5
402760 5
402800 5
402840 5
402880 5
402920 5
402960 5
403000 5
403040 5
403080 5
403120 5
403160 5
403200 5
403240 5
403280 5
403320 5
403360 5
403400 5
403440 5
403480 5
403520 5
403560 5
403600 5
403640 5
403680 5
403720 5
403760 5
403800 5
403840 5
403880 5
403920 5
403960 5
404000 5
404040 5
404080 5
404120 5
404160 5
404200 5
404240 5
404280 5
404320 5
404360 5
404400 5
404440 5
404480 5
404520 5
404560 5
404600 5
404640 5
404680 5
404720 5
404760 5
404800 5
404840 5
404880 5
404920 5
404960 5
405000 5
405040 5
405080 5
405120 5
405160 5
405200 5
405240 5
405280 5
405320 5
405360 5
405400 5
405440 5
405480 5
405520 5
405560 5
405600 5
405640 5
405680 5
405720 5
405760 5
405800 5
405840 5
405880 5
405920 5
405960 5
406000 5
406040 5
406080 5
406120 5
406160 5
406200 5
406240 5
406280 5
406320 5
406360 5
406400 5
406440 5
406480 5
406520 5
406560 5
406600 5
406640 5
406680 5
406720 5
406760 5
406800 5
406840 5
406880 5
406920 5
406960 5
407000 5
407040 5
407080 5
407120 5
407160 5
407200 5
407240 5
407280 5
407320 5
407360 5
407400 5
407440 5
407480 5
407520 5
407560 5
407600 5
407640 5
407680 5
407720 5
407760 5
407800 5
407840 5
407880 5
407920 5
407960 5
408000 5
408040 5
408080 5
408120 5
408160 5
408200 5
408240 5
408280 5
408320 5
408360 5
408400 5
408440 5
408480 5
408520 5
408560 5
408600 5
408640 5
408680 5
408720 5
408760 5
408800 5
408840 5
408880 5
408920 5
408960 5
409000 5
409040 5
409080 5
409120 5
409160 5
409200 5
409240 5
409280 5
409320 5
409360 5
409400 5
409440 5
409480 5
409520 5
409560 5
409600 5
409640 5
409680 5
409720 5
409760 5
409800 5
409840 5
409880 5
409920 5
409960 5
410000 5
410040 5
410080 5
410120 5
410160 5
410200 5
410240 5
410280 5
410320 5
410360 5
410400 5
410440 5
410480 5
410520 5
410560 5
410600 5
410640 5
410680 5
410720 5
410760 5
410800 5
410840 5
410880 5
410920 5
410960 5
411000 5
411040 5
411080 5
411120 5
411160 5
411200 5
411240 5
411280 5
411320 5
411360 5
411400 5
411440 5
411480 5
411520 5
411560 5
411600 5
411640 5
411680 5
411720 5
411760 5
411800 5
411840 5
411880 5
411920 5
411960 5
412000 5
412040 5
412080 5
412120 5
412160 5
412200 5
412240 5
412280 5
412320 5
412360 5
412400 5
412440 5
412480 5
412520 5
412560 5
412600 5
412640 5
412680 5
412720 5
412760 5
412800 5
412840 5
412880 5
412920 5
412960 5
413000 5
413040 5
413080 5
413120 5
413160 5
413200 5
413240 5
413280 5
413320 5
413360 5
413400 5
413440 5
413480 5
413520 5
413560 5
413600 5
413640 5
413680 5
413720 5
413760 5
413800 5
413840 5
413880 5
413920 5
413960 5
414000 5
414040 5
414080 5
414120 5
414160 5
414200 5
414240 5
414280 5
414320 5
414360 5
414400 5
414440 5
414480 5
414520 5
414560 5
414600 5
414640 5
414680 5
414720 5
414760 5
414800 5
414840 5
414880 5
414920 5
414960 5
415000 5
415040 5
415080 5
415120 5
415160 5
415200 5
415240 5
415280 5
415320 5
415360 5
415400 5
415440 5
415480 5
415520 5
415560 5
415600 5
415640 5
415680 5
415720 5
415760 5
415800 5
415840 5
415880 5
415920 5
415960 5
416000 5
416040 5
416080 5
416120 5
416160 5
416200 5
416240 5
416280 5
416320 5
416360 5
416400 5
416440 5
416480 5
416520 5
416560 5
416600 5
416640 5
416680 5
416720 5
416760 5
416800 5
416840 5
416880 5
416920 5
416960 5
417000 5
417040 5
417080 5
417120 5
417160 5
417200 5
417240 5
417280 5
417320 5
