# Supplementary material for: Comment on 'Valid molecular dynamics simulations of human hemoglobin require a surprisingly large box size'
Source: eLife. 2019 Jun 20;8:e44718. doi: 10.7554/eLife.44718 (PMC6586461; doi:10.7554/eLife.44718)
Supplement: Figure 3—source data 1. — The zip archive contains a README file describing which source files correspond to the different panels. [file elife-44718-fig3-data1.zip › figure3/panel_A/kovalevsky/large/4/proj.xvg]

@ autoscale onread none
@ with g0
@ g0 on
@ title "projection on eigenvectors (nm)"
@ xaxis  label "Time (ps)"
@ world xmin 0
@ world xmax 185680
@ world ymin -9.46771
@ world ymax 16.6243
@ view xmin 0.15
@ view xmax 0.85
@ view ymin 0.15
@ view ymax 0.85
@ yaxis  label "vec 1"
@ xaxis tick major 50000
@ xaxis tick minor 25000
@ xaxis ticklabel start type spec
@ xaxis ticklabel start -0
@ yaxis tick major 10
@ yaxis tick minor 5
@ yaxis ticklabel start type spec
@ yaxis ticklabel start -0
@ zeroxaxis bar on
@ zeroxaxis bar linestyle 3
    0.0000   -5.00332
   40.0000   -5.53349
   80.0000   -5.14033
  120.0000   -5.05303
  160.0000   -5.47003
  200.0000   -5.73594
  240.0000   -4.59392
  280.0000   -5.15861
  320.0000   -5.04806
  360.0000   -5.03250
  400.0000   -5.11142
  440.0000   -4.87425
  480.0000   -5.04415
  520.0000   -4.66302
  560.0000   -5.87653
  600.0000   -5.37835
  640.0000   -6.12371
  680.0000   -5.31597
  720.0000   -3.98597
  760.0000   -4.89883
  800.0000   -5.23800
  840.0000   -5.59861
  880.0000   -4.08841
  920.0000   -5.58329
  960.0000   -5.43796
 1000.0000   -5.40727
 1040.0000   -5.52932
 1080.0000   -5.11070
 1120.0000   -5.06776
 1160.0000   -5.38245
 1200.0000   -5.59660
 1240.0000   -5.64594
 1280.0000   -5.22030
 1320.0000   -4.64734
 1360.0000   -5.98275
 1400.0000   -5.70809
 1440.0000   -5.13500
 1480.0000   -5.04202
 1520.0000   -5.05719
 1560.0000   -4.77760
 1600.0000   -5.46154
 1640.0000   -5.28563
 1680.0000   -5.89971
 1720.0000   -5.35069
 1760.0000   -5.83116
 1800.0000   -5.86135
 1840.0000   -5.92902
 1880.0000   -5.98148
 1920.0000   -6.59149
 1960.0000   -5.95023
 2000.0000   -5.72887
 2040.0000   -4.99720
 2080.0000   -5.26845
 2120.0000   -4.95650
 2160.0000   -4.52166
 2200.0000   -4.51976
 2240.0000   -4.09775
 2280.0000   -4.75932
 2320.0000   -4.64633
 2360.0000   -5.31742
 2400.0000   -5.36392
 2440.0000   -4.91818
 2480.0000   -5.06667
 2520.0000   -4.99140
 2560.0000   -5.07676
 2600.0000   -5.31890
 2640.0000   -4.58389
 2680.0000   -5.20434
 2720.0000   -6.24939
 2760.0000   -5.04587
 2800.0000   -3.98861
 2840.0000   -5.53002
 2880.0000   -5.97992
 2920.0000   -5.91537
 2960.0000   -6.05958
 3000.0000   -6.18046
 3040.0000   -6.47779
 3080.0000   -6.60709
 3120.0000   -5.85488
 3160.0000   -5.62442
 3200.0000   -6.20989
 3240.0000   -5.69931
 3280.0000   -5.63804
 3320.0000   -6.51171
 3360.0000   -4.74149
 3400.0000   -5.52816
 3440.0000   -6.14738
 3480.0000   -7.02861
 3520.0000   -6.36181
 3560.0000   -6.71273
 3600.0000   -6.71725
 3640.0000   -6.79164
 3680.0000   -6.02088
 3720.0000   -6.51065
 3760.0000   -5.17917
 3800.0000   -5.29688
 3840.0000   -6.13436
 3880.0000   -6.15276
 3920.0000   -7.31135
 3960.0000   -7.12927
 4000.0000   -5.93506
 4040.0000   -5.80335
 4080.0000   -5.72874
 4120.0000   -5.54455
 4160.0000   -5.33606
 4200.0000   -5.45307
 4240.0000   -4.23044
 4280.0000   -5.78565
 4320.0000   -5.86597
 4360.0000   -5.57697
 4400.0000   -5.93230
 4440.0000   -5.77230
 4480.0000   -5.61221
 4520.0000   -6.04343
 4560.0000   -6.17109
 4600.0000   -7.19174
 4640.0000   -6.27595
 4680.0000   -5.74089
 4720.0000   -5.43126
 4760.0000   -5.57605
 4800.0000   -6.92960
 4840.0000   -6.01206
 4880.0000   -6.33180
 4920.0000   -6.37092
 4960.0000   -6.28781
 5000.0000   -6.94460
 5040.0000   -6.94822
 5080.0000   -6.15914
 5120.0000   -6.25556
 5160.0000   -5.40969
 5200.0000   -5.96980
 5240.0000   -6.42509
 5280.0000   -7.05954
 5320.0000   -6.27851
 5360.0000   -6.76961
 5400.0000   -5.97840
 5440.0000   -5.72843
 5480.0000   -5.46669
 5520.0000   -4.38002
 5560.0000   -5.08200
 5600.0000   -6.09137
 5640.0000   -6.23307
 5680.0000   -5.32231
 5720.0000   -6.12835
 5760.0000   -5.06491
 5800.0000   -5.24285
 5840.0000   -5.77851
 5880.0000   -5.98458
 5920.0000   -4.71715
 5960.0000   -5.77592
 6000.0000   -5.03413
 6040.0000   -5.78020
 6080.0000   -5.21191
 6120.0000   -5.77343
 6160.0000   -4.97374
 6200.0000   -5.99701
 6240.0000   -5.76634
 6280.0000   -4.69837
 6320.0000   -5.61734
 6360.0000   -5.37620
 6400.0000   -6.30357
 6440.0000   -6.62280
 6480.0000   -6.39836
 6520.0000   -6.71639
 6560.0000   -6.36010
 6600.0000   -5.86442
 6640.0000   -6.45636
 6680.0000   -6.34498
 6720.0000   -7.30620
 6760.0000   -5.57083
 6800.0000   -5.74924
 6840.0000   -6.63575
 6880.0000   -5.73944
 6920.0000   -5.91336
 6960.0000   -6.95092
 7000.0000   -5.85657
 7040.0000   -5.74448
 7080.0000   -5.93656
 7120.0000   -6.35808
 7160.0000   -6.11669
 7200.0000   -6.93076
 7240.0000   -6.67736
 7280.0000   -7.08043
 7320.0000   -7.27928
 7360.0000   -6.88925
 7400.0000   -5.67690
 7440.0000   -5.59550
 7480.0000   -5.54744
 7520.0000   -4.69995
 7560.0000   -4.50665
 7600.0000   -5.23040
 7640.0000   -4.64209
 7680.0000   -4.50408
 7720.0000   -4.46410
 7760.0000   -4.54806
 7800.0000   -4.89262
 7840.0000   -3.86408
 7880.0000   -4.24555
 7920.0000   -4.09891
 7960.0000   -4.24337
 8000.0000   -3.66644
 8040.0000   -2.63064
 8080.0000   -3.72387
 8120.0000   -3.69967
 8160.0000   -4.45001
 8200.0000   -3.71704
 8240.0000   -5.55096
 8280.0000   -4.94332
 8320.0000   -3.84328
 8360.0000   -3.74045
 8400.0000   -4.03278
 8440.0000   -3.85218
 8480.0000   -4.01328
 8520.0000   -4.57660
 8560.0000   -3.85801
 8600.0000   -3.62828
 8640.0000   -3.82413
 8680.0000   -3.85370
 8720.0000   -4.86264
 8760.0000   -4.13412
 8800.0000   -4.69499
 8840.0000   -3.47960
 8880.0000   -4.60812
 8920.0000   -4.30179
 8960.0000   -4.30185
 9000.0000   -4.47439
 9040.0000   -4.45314
 9080.0000   -5.82880
 9120.0000   -5.54264
 9160.0000   -3.93372
 9200.0000   -5.64476
 9240.0000   -4.90486
 9280.0000   -5.69853
 9320.0000   -4.12996
 9360.0000   -3.83120
 9400.0000   -4.09765
 9440.0000   -4.80518
 9480.0000   -4.58209
 9520.0000   -4.74849
 9560.0000   -4.55170
 9600.0000   -3.56407
 9640.0000   -3.95854
 9680.0000   -5.11777
 9720.0000   -4.51840
 9760.0000   -3.66608
 9800.0000   -4.20681
 9840.0000   -4.99805
 9880.0000   -4.28443
 9920.0000   -5.32376
 9960.0000   -5.89854
10000.0000   -4.82710
10040.0000   -4.72852
10080.0000   -3.49583
10120.0000   -3.83204
10160.0000   -5.22744
10200.0000   -3.81362
10240.0000   -4.68538
10280.0000   -4.10151
10320.0000   -4.22233
10360.0000   -4.18215
10400.0000   -3.29969
10440.0000   -4.61527
10480.0000   -3.43756
10520.0000   -3.53682
10560.0000   -4.18748
10600.0000   -4.36590
10640.0000   -3.15944
10680.0000   -3.06192
10720.0000   -4.08208
10760.0000   -4.45249
10800.0000   -3.28511
10840.0000   -3.19785
10880.0000   -4.33385
10920.0000   -4.18803
10960.0000   -3.55798
11000.0000   -3.48094
11040.0000   -3.34083
11080.0000   -4.01548
11120.0000   -4.29653
11160.0000   -4.22627
11200.0000   -4.36573
11240.0000   -4.13336
11280.0000   -2.76362
11320.0000   -2.79508
11360.0000   -3.44103
11400.0000   -3.61731
11440.0000   -2.73401
11480.0000   -3.36244
11520.0000   -3.34276
11560.0000   -2.68657
11600.0000   -2.43051
11640.0000   -1.55379
11680.0000   -1.78055
11720.0000   -1.61194
11760.0000   -1.52997
11800.0000   -1.66038
11840.0000   -1.64329
11880.0000   -2.35438
11920.0000   -2.39992
11960.0000   -1.87200
12000.0000   -0.82907
12040.0000   -1.17882
12080.0000   -0.66705
12120.0000    0.49847
12160.0000   -1.11205
12200.0000   -1.52510
12240.0000   -0.86511
12280.0000   -2.29596
12320.0000   -1.16551
12360.0000   -0.76532
12400.0000   -1.90032
12440.0000   -0.97720
12480.0000   -0.88324
12520.0000   -1.37702
12560.0000   -2.02623
12600.0000   -0.64872
12640.0000   -2.64204
12680.0000   -0.35148
12720.0000   -0.63794
12760.0000   -0.81946
12800.0000   -1.25385
12840.0000   -0.58479
12880.0000   -0.68970
12920.0000   -0.10807
12960.0000   -0.55479
13000.0000   -1.69423
13040.0000   -1.60755
13080.0000   -1.94481
13120.0000   -1.49425
13160.0000   -1.07180
13200.0000   -1.65515
13240.0000   -1.64702
13280.0000   -1.93027
13320.0000   -1.35422
13360.0000   -1.29368
13400.0000   -1.86761
13440.0000   -0.58588
13480.0000   -2.02798
13520.0000   -1.48935
13560.0000   -2.25075
13600.0000   -2.55696
13640.0000   -1.77467
13680.0000   -2.83836
13720.0000   -1.58781
13760.0000   -1.57907
13800.0000   -1.04215
13840.0000   -0.87530
13880.0000    0.55921
13920.0000   -0.41582
13960.0000   -0.53706
14000.0000   -3.47216
14040.0000   -4.08779
14080.0000   -3.23659
14120.0000   -2.07299
14160.0000   -2.89242
14200.0000   -2.43637
14240.0000   -2.68015
14280.0000   -3.13287
14320.0000   -2.19366
14360.0000   -3.59041
14400.0000   -3.42790
14440.0000   -3.39941
14480.0000   -2.06293
14520.0000   -2.55392
14560.0000   -3.29954
14600.0000   -3.82169
14640.0000   -3.11841
14680.0000   -2.12399
14720.0000   -2.18698
14760.0000   -1.23632
14800.0000   -3.20499
14840.0000   -2.24055
14880.0000   -1.77655
14920.0000   -3.55697
14960.0000   -3.57815
15000.0000   -3.80836
15040.0000   -2.36933
15080.0000   -2.84848
15120.0000   -4.47965
15160.0000   -3.61375
15200.0000   -2.93473
15240.0000   -2.44373
15280.0000   -3.00235
15320.0000   -2.98066
15360.0000   -2.03173
15400.0000   -3.93316
15440.0000   -2.81146
15480.0000   -2.35414
15520.0000   -2.73147
15560.0000   -1.34755
15600.0000   -2.39203
15640.0000   -3.06155
15680.0000   -1.57362
15720.0000   -1.08362
15760.0000   -0.62778
15800.0000    0.63925
15840.0000    0.76763
15880.0000    0.64561
15920.0000    0.96720
15960.0000    0.20327
16000.0000    0.67236
16040.0000   -0.08677
16080.0000   -1.92312
16120.0000   -1.10827
16160.0000   -1.52543
16200.0000   -2.85528
16240.0000   -1.50684
16280.0000   -2.01154
16320.0000   -1.36113
16360.0000   -2.44008
16400.0000   -0.16354
16440.0000   -2.27722
16480.0000   -1.63651
16520.0000   -1.07486
16560.0000   -0.83455
16600.0000   -2.24030
16640.0000   -2.11559
16680.0000   -1.79920
16720.0000   -2.37710
16760.0000   -1.50510
16800.0000   -0.89647
16840.0000   -0.70676
16880.0000   -1.29370
16920.0000   -1.91820
16960.0000   -1.69454
17000.0000   -2.42764
17040.0000   -1.81473
17080.0000   -3.09524
17120.0000   -2.99054
17160.0000   -3.10761
17200.0000   -1.27302
17240.0000   -1.88733
17280.0000   -2.28256
17320.0000   -1.89007
17360.0000   -3.03913
17400.0000   -2.42450
17440.0000   -1.44528
17480.0000   -1.75408
17520.0000   -1.43070
17560.0000    0.34077
17600.0000   -0.54610
17640.0000   -0.57938
17680.0000   -0.49880
17720.0000   -1.00668
17760.0000    0.26378
17800.0000    0.71802
17840.0000   -0.18869
17880.0000   -0.07426
17920.0000   -0.79999
17960.0000   -1.25803
18000.0000   -0.80153
18040.0000   -0.45415
18080.0000   -0.88151
18120.0000   -1.43138
18160.0000   -1.08695
18200.0000   -1.73147
18240.0000   -1.97406
18280.0000   -1.36164
18320.0000   -1.49072
18360.0000   -1.99030
18400.0000   -1.18141
18440.0000   -1.60531
18480.0000   -0.96567
18520.0000   -0.90739
18560.0000   -2.72206
18600.0000   -2.33006
18640.0000   -0.87005
18680.0000   -0.43999
18720.0000   -0.34449
18760.0000   -0.19869
18800.0000   -0.91695
18840.0000   -0.76959
18880.0000   -1.29269
18920.0000   -1.12712
18960.0000   -1.63317
19000.0000   -1.90998
19040.0000   -1.91544
19080.0000   -1.69683
19120.0000   -0.50332
19160.0000   -0.61629
19200.0000   -1.60832
19240.0000   -1.47353
19280.0000   -1.50511
19320.0000   -1.50928
19360.0000   -1.74243
19400.0000   -2.64860
19440.0000   -2.00491
19480.0000   -2.51422
19520.0000   -3.22221
19560.0000   -2.48143
19600.0000   -1.74138
19640.0000   -2.03567
19680.0000   -1.44553
19720.0000   -1.23336
19760.0000   -1.48038
19800.0000   -0.57423
19840.0000   -0.76858
19880.0000   -0.84527
19920.0000   -0.76396
19960.0000   -1.12307
20000.0000   -1.48601
20040.0000   -1.13771
20080.0000   -1.05298
20120.0000   -2.14276
20160.0000   -2.02485
20200.0000   -1.54263
20240.0000    0.16455
20280.0000   -0.88260
20320.0000   -1.35375
20360.0000   -1.28463
20400.0000   -1.16565
20440.0000   -1.24697
20480.0000   -1.39729
20520.0000   -1.85118
20560.0000   -1.89719
20600.0000   -2.25402
20640.0000   -2.82597
20680.0000   -1.85062
20720.0000   -2.52395
20760.0000   -2.48541
20800.0000   -1.09949
20840.0000   -0.98964
20880.0000    0.04274
20920.0000    0.10900
20960.0000    0.48668
21000.0000    0.01939
21040.0000    0.07713
21080.0000   -0.55661
21120.0000   -0.83230
21160.0000   -1.56510
21200.0000   -2.06507
21240.0000   -1.71475
21280.0000   -2.25370
21320.0000   -1.32839
21360.0000   -1.86363
21400.0000   -2.04513
21440.0000   -1.72919
21480.0000   -1.80989
21520.0000   -3.09011
21560.0000   -2.42515
21600.0000   -1.83257
21640.0000   -1.72318
21680.0000   -2.57655
21720.0000   -1.92475
21760.0000   -1.26590
21800.0000   -1.92930
21840.0000   -1.86160
21880.0000   -1.88876
21920.0000   -2.59131
21960.0000   -3.05560
22000.0000   -3.41743
22040.0000   -3.15805
22080.0000   -2.24556
22120.0000   -2.01575
22160.0000   -3.88091
22200.0000   -2.47019
22240.0000   -3.07960
22280.0000   -2.74625
22320.0000   -2.67865
22360.0000   -1.73925
22400.0000   -2.63271
22440.0000   -2.74749
22480.0000   -1.87005
22520.0000   -1.31179
22560.0000   -2.04895
22600.0000   -0.90099
22640.0000   -2.06308
22680.0000   -0.97252
22720.0000   -1.31945
22760.0000   -2.66794
22800.0000   -1.65101
22840.0000   -1.79775
22880.0000   -2.67935
22920.0000   -2.03377
22960.0000   -2.09265
23000.0000   -1.09225
23040.0000   -0.25540
23080.0000   -0.39049
23120.0000   -0.31066
23160.0000   -0.67852
23200.0000   -1.96430
23240.0000   -1.72470
23280.0000   -1.83260
23320.0000   -1.68444
23360.0000   -1.41566
23400.0000   -1.57975
23440.0000   -1.42566
23480.0000   -1.61350
23520.0000   -1.36430
23560.0000   -1.01871
23600.0000   -1.13285
23640.0000   -2.05713
23680.0000   -1.48516
23720.0000   -2.38636
23760.0000   -2.15837
23800.0000   -1.53238
23840.0000   -2.75757
23880.0000   -2.27485
23920.0000   -2.44422
23960.0000   -2.17420
24000.0000   -1.76272
24040.0000   -2.39532
24080.0000   -2.75023
24120.0000   -2.87625
24160.0000   -1.89811
24200.0000   -2.27903
24240.0000   -2.42071
24280.0000   -2.79939
24320.0000   -2.68113
24360.0000   -3.61298
24400.0000   -3.97227
24440.0000   -2.69270
24480.0000   -1.76001
24520.0000   -4.01656
24560.0000   -4.14532
24600.0000   -4.67843
24640.0000   -4.39057
24680.0000   -3.45394
24720.0000   -3.06001
24760.0000   -2.28040
24800.0000   -2.19766
24840.0000   -2.92930
24880.0000   -3.74868
24920.0000   -3.85207
24960.0000   -4.05447
25000.0000   -2.79525
25040.0000   -2.28884
25080.0000   -3.42629
25120.0000   -2.95966
25160.0000   -2.59170
25200.0000   -3.75684
25240.0000   -3.35334
25280.0000   -2.41869
25320.0000   -1.65993
25360.0000   -2.89377
25400.0000   -3.07726
25440.0000   -3.65417
25480.0000   -3.03318
25520.0000   -2.73091
25560.0000   -3.26378
25600.0000   -3.42567
25640.0000   -2.39991
25680.0000   -3.39283
25720.0000   -3.61663
25760.0000   -3.51311
25800.0000   -3.77066
25840.0000   -3.24702
25880.0000   -4.08671
25920.0000   -2.92550
25960.0000   -3.17662
26000.0000   -2.91530
26040.0000   -3.15126
26080.0000   -2.86858
26120.0000   -2.60909
26160.0000   -3.77536
26200.0000   -3.62802
26240.0000   -3.03162
26280.0000   -2.60008
26320.0000   -4.17178
26360.0000   -4.92122
26400.0000   -4.06699
26440.0000   -3.38770
26480.0000   -3.60612
26520.0000   -3.68123
26560.0000   -2.86965
26600.0000   -3.66147
26640.0000   -2.63013
26680.0000   -3.69161
26720.0000   -2.32723
26760.0000   -2.32204
26800.0000   -2.14669
26840.0000   -1.54876
26880.0000   -2.47088
26920.0000   -3.80122
26960.0000   -2.54380
27000.0000   -2.39679
27040.0000   -3.15130
27080.0000   -3.94169
27120.0000   -3.55843
27160.0000   -2.93480
27200.0000   -3.03457
27240.0000   -4.25539
27280.0000   -5.00954
27320.0000   -4.27715
27360.0000   -4.85223
27400.0000   -4.48036
27440.0000   -3.29856
27480.0000   -3.48030
27520.0000   -3.04576
27560.0000   -3.17442
27600.0000   -4.04649
27640.0000   -3.28627
27680.0000   -3.36799
27720.0000   -1.57103
27760.0000   -3.43459
27800.0000   -2.02409
27840.0000   -1.75673
27880.0000   -3.08596
27920.0000   -2.44808
27960.0000   -2.41271
28000.0000   -2.24539
28040.0000   -2.35943
28080.0000   -2.78847
28120.0000   -4.21225
28160.0000   -3.08160
28200.0000   -1.48520
28240.0000   -3.11970
28280.0000   -2.45468
28320.0000   -2.04520
28360.0000   -3.60734
28400.0000   -4.05881
28440.0000   -2.80961
28480.0000   -2.83717
28520.0000   -3.09632
28560.0000   -3.05041
28600.0000   -2.61726
28640.0000   -2.78466
28680.0000   -3.11236
28720.0000   -2.28377
28760.0000   -3.27025
28800.0000   -2.72887
28840.0000   -2.47088
28880.0000   -4.03093
28920.0000   -2.94257
28960.0000   -3.12802
29000.0000   -2.86196
29040.0000   -2.65636
29080.0000   -2.80398
29120.0000   -2.36596
29160.0000   -2.89509
29200.0000   -3.77436
29240.0000   -3.28489
29280.0000   -3.17738
29320.0000   -2.24950
29360.0000   -2.41929
29400.0000   -2.69670
29440.0000   -2.74777
29480.0000   -0.47733
29520.0000   -1.37336
29560.0000   -2.13647
29600.0000   -1.22657
29640.0000   -1.40560
29680.0000   -3.04573
29720.0000   -2.83654
29760.0000   -3.84730
29800.0000   -2.94730
29840.0000   -3.25577
29880.0000   -2.48573
29920.0000   -2.53391
29960.0000   -1.88504
30000.0000   -1.94430
30040.0000   -2.55430
30080.0000   -2.68809
30120.0000   -2.19720
30160.0000   -2.26397
30200.0000   -1.41730
30240.0000   -1.46571
30280.0000   -1.70945
30320.0000   -2.30543
30360.0000   -2.10233
30400.0000   -1.63998
30440.0000   -3.26955
30480.0000   -3.71207
30520.0000   -2.52155
30560.0000   -1.89246
30600.0000   -4.23817
30640.0000   -2.23563
30680.0000   -2.94525
30720.0000   -3.54242
30760.0000   -3.36778
30800.0000   -3.81726
30840.0000   -4.38858
30880.0000   -3.55589
30920.0000   -3.49564
30960.0000   -3.66276
31000.0000   -2.70893
31040.0000   -2.52502
31080.0000   -2.35778
31120.0000   -1.59880
31160.0000   -3.06110
31200.0000   -3.61689
31240.0000   -3.53924
31280.0000   -4.14439
31320.0000   -4.36060
31360.0000   -2.79459
31400.0000   -3.20273
31440.0000   -2.53169
31480.0000   -3.29395
31520.0000   -1.46829
31560.0000   -2.07979
31600.0000   -2.33685
31640.0000   -2.71938
31680.0000   -1.40353
31720.0000   -1.60471
31760.0000   -2.37024
31800.0000   -2.81504
31840.0000   -3.21870
31880.0000   -3.27386
31920.0000   -3.24914
31960.0000   -2.94211
32000.0000   -2.59615
32040.0000   -3.48606
32080.0000   -3.89187
32120.0000   -3.30502
32160.0000   -2.91357
32200.0000   -3.08506
32240.0000   -2.99448
32280.0000   -3.44828
32320.0000   -3.90861
32360.0000   -2.90547
32400.0000   -2.42248
32440.0000   -3.09012
32480.0000   -2.68672
32520.0000   -1.82412
32560.0000   -3.49269
32600.0000   -2.47701
32640.0000   -2.94642
32680.0000   -3.42627
32720.0000   -2.55572
32760.0000   -3.64257
32800.0000   -3.18925
32840.0000   -3.07003
32880.0000   -3.45198
32920.0000   -2.24018
32960.0000   -3.89367
33000.0000   -2.95560
33040.0000   -3.32259
33080.0000   -3.56340
33120.0000   -3.28093
33160.0000   -2.78548
33200.0000   -2.81753
33240.0000   -3.82525
33280.0000   -3.41380
33320.0000   -4.23396
33360.0000   -3.34103
33400.0000   -2.92517
33440.0000   -3.26730
33480.0000   -2.95045
33520.0000   -2.65224
33560.0000   -1.22027
33600.0000   -2.77699
33640.0000   -2.45303
33680.0000   -2.65538
33720.0000   -2.05082
33760.0000   -2.25270
33800.0000   -1.98672
33840.0000   -3.38604
33880.0000   -3.56514
33920.0000   -4.10662
33960.0000   -3.97962
34000.0000   -4.93092
34040.0000   -5.12194
34080.0000   -4.53598
34120.0000   -2.42488
34160.0000   -3.08644
34200.0000   -3.35847
34240.0000   -3.31204
34280.0000   -3.63833
34320.0000   -2.91741
34360.0000   -2.64498
34400.0000   -1.39275
34440.0000   -0.59615
34480.0000   -1.24369
34520.0000   -2.22943
34560.0000   -1.63048
34600.0000   -1.96527
34640.0000   -3.20062
34680.0000   -3.16688
34720.0000   -3.16565
34760.0000   -2.29744
34800.0000   -4.17524
34840.0000   -3.25351
34880.0000   -2.54373
34920.0000   -3.11107
34960.0000   -2.25461
35000.0000   -2.48658
35040.0000   -1.13888
35080.0000   -2.93400
35120.0000   -4.57059
35160.0000   -4.13156
35200.0000   -4.07556
35240.0000   -4.32552
35280.0000   -4.32866
35320.0000   -3.53172
35360.0000   -4.33547
35400.0000   -3.46367
35440.0000   -3.43684
35480.0000   -2.94320
35520.0000   -3.05322
35560.0000   -3.55507
35600.0000   -3.22393
35640.0000   -1.91602
35680.0000   -2.14963
35720.0000   -2.99821
35760.0000   -2.52258
35800.0000   -2.30488
35840.0000   -3.00310
35880.0000   -3.44295
35920.0000   -3.37588
35960.0000   -4.43899
36000.0000   -3.84503
36040.0000   -3.85032
36080.0000   -3.34380
36120.0000   -3.42082
36160.0000   -3.60315
36200.0000   -2.50173
36240.0000   -3.53387
36280.0000   -4.30078
36320.0000   -3.90445
36360.0000   -4.27053
36400.0000   -3.95877
36440.0000   -4.56794
36480.0000   -4.26957
36520.0000   -2.96717
36560.0000   -3.53713
36600.0000   -2.91060
36640.0000   -3.80614
36680.0000   -3.02568
36720.0000   -2.38888
36760.0000   -3.69165
36800.0000   -3.07648
36840.0000   -3.41960
36880.0000   -3.44905
36920.0000   -3.04433
36960.0000   -3.58811
37000.0000   -3.40106
37040.0000   -3.54666
37080.0000   -3.81416
37120.0000   -2.98773
37160.0000   -3.63616
37200.0000   -3.25835
37240.0000   -3.27989
37280.0000   -3.16515
37320.0000   -3.43787
37360.0000   -2.61910
37400.0000   -2.42400
37440.0000   -2.16930
37480.0000   -2.99195
37520.0000   -2.81970
37560.0000   -3.27591
37600.0000   -3.24270
37640.0000   -3.39437
37680.0000   -3.06661
37720.0000   -3.47070
37760.0000   -3.91147
37800.0000   -4.09294
37840.0000   -3.53361
37880.0000   -3.80749
37920.0000   -3.47503
37960.0000   -3.61781
38000.0000   -4.82528
38040.0000   -3.61527
38080.0000   -3.49209
38120.0000   -3.37654
38160.0000   -3.96515
38200.0000   -3.53641
38240.0000   -2.58725
38280.0000   -3.59403
38320.0000   -4.57864
38360.0000   -4.16528
38400.0000   -3.98769
38440.0000   -2.63022
38480.0000   -2.49732
38520.0000   -3.91925
38560.0000   -3.24241
38600.0000   -2.99351
38640.0000   -3.46244
38680.0000   -2.98087
38720.0000   -3.10302
38760.0000   -2.09574
38800.0000   -2.84496
38840.0000   -2.87694
38880.0000   -2.98502
38920.0000   -2.18255
38960.0000   -2.06059
39000.0000   -3.05452
39040.0000   -3.65717
39080.0000   -3.61481
39120.0000   -3.30317
39160.0000   -3.37437
39200.0000   -3.56122
39240.0000   -4.09566
39280.0000   -4.02177
39320.0000   -3.03569
39360.0000   -3.60625
39400.0000   -3.44578
39440.0000   -4.10494
39480.0000   -3.26474
39520.0000   -3.05313
39560.0000   -2.89929
39600.0000   -2.29192
39640.0000   -3.14051
39680.0000   -2.76780
39720.0000   -3.05164
39760.0000   -2.83701
39800.0000   -2.99959
39840.0000   -3.42978
39880.0000   -3.09198
39920.0000   -4.22912
39960.0000   -3.75414
40000.0000   -3.25157
40040.0000   -3.92993
40080.0000   -3.29588
40120.0000   -3.60488
40160.0000   -2.80453
40200.0000   -3.15937
40240.0000   -3.40501
40280.0000   -4.27591
40320.0000   -4.02145
40360.0000   -3.56949
40400.0000   -3.25822
40440.0000   -3.60882
40480.0000   -2.87647
40520.0000   -2.94913
40560.0000   -3.62904
40600.0000   -4.62831
40640.0000   -4.75735
40680.0000   -4.27085
40720.0000   -5.25449
40760.0000   -4.59681
40800.0000   -3.24959
40840.0000   -4.16818
40880.0000   -4.68407
40920.0000   -5.05561
40960.0000   -3.96869
41000.0000   -3.66399
41040.0000   -4.08795
41080.0000   -4.93021
41120.0000   -4.46601
41160.0000   -5.01153
41200.0000   -4.73761
41240.0000   -4.51436
41280.0000   -4.46868
41320.0000   -4.03018
41360.0000   -3.86076
41400.0000   -4.37902
41440.0000   -4.25274
41480.0000   -3.35667
41520.0000   -2.93337
41560.0000   -4.00519
41600.0000   -3.46818
41640.0000   -4.11908
41680.0000   -3.33857
41720.0000   -3.52427
41760.0000   -2.64920
41800.0000   -3.10514
41840.0000   -4.20170
41880.0000   -4.16551
41920.0000   -4.49910
41960.0000   -3.31478
42000.0000   -2.39184
42040.0000   -3.38842
42080.0000   -4.03351
42120.0000   -4.18332
42160.0000   -4.36201
42200.0000   -3.41074
42240.0000   -3.01863
42280.0000   -2.60965
42320.0000   -3.39042
42360.0000   -3.46356
42400.0000   -2.67364
42440.0000   -3.19225
42480.0000   -3.85503
42520.0000   -3.56150
42560.0000   -4.22508
42600.0000   -3.50093
42640.0000   -4.15666
42680.0000   -4.36624
42720.0000   -3.17132
42760.0000   -2.57831
42800.0000   -3.76347
42840.0000   -4.03073
42880.0000   -3.60988
42920.0000   -3.92427
42960.0000   -2.31418
43000.0000   -2.81058
43040.0000   -2.82641
43080.0000   -2.96039
43120.0000   -3.43321
43160.0000   -3.49988
43200.0000   -3.25462
43240.0000   -2.95641
43280.0000   -2.67870
43320.0000   -3.11356
43360.0000   -3.32996
43400.0000   -2.64776
43440.0000   -3.20590
43480.0000   -1.92772
43520.0000   -3.93532
43560.0000   -1.86054
43600.0000   -2.60407
43640.0000   -2.78155
43680.0000   -4.07121
43720.0000   -1.90379
43760.0000   -2.51529
43800.0000   -4.30130
43840.0000   -4.42954
43880.0000   -3.99414
43920.0000   -3.24484
43960.0000   -3.61781
44000.0000   -2.38728
44040.0000   -4.16543
44080.0000   -2.59150
44120.0000   -3.58757
44160.0000   -1.70736
44200.0000   -2.82039
44240.0000   -3.63676
44280.0000   -3.65998
44320.0000   -4.82793
44360.0000   -5.63448
44400.0000   -5.29609
44440.0000   -4.47711
44480.0000   -5.33864
44520.0000   -4.88978
44560.0000   -6.59815
44600.0000   -4.71811
44640.0000   -3.42257
44680.0000   -4.08991
44720.0000   -2.74378
44760.0000   -3.57435
44800.0000   -4.49853
44840.0000   -4.19883
44880.0000   -4.75164
44920.0000   -3.26593
44960.0000   -2.75288
45000.0000   -3.13485
45040.0000   -3.69862
45080.0000   -4.02092
45120.0000   -4.01838
45160.0000   -3.94837
45200.0000   -3.26723
45240.0000   -2.94736
45280.0000   -3.30905
45320.0000   -3.78828
45360.0000   -4.59340
45400.0000   -4.30804
45440.0000   -3.74514
45480.0000   -3.32797
45520.0000   -4.03064
45560.0000   -4.90591
45600.0000   -3.83349
45640.0000   -3.51977
45680.0000   -3.12671
45720.0000   -2.43042
45760.0000   -3.22052
45800.0000   -2.63968
45840.0000   -3.03509
45880.0000   -2.68445
45920.0000   -2.16293
45960.0000   -3.41933
46000.0000   -2.45594
46040.0000   -3.86794
46080.0000   -4.00783
46120.0000   -3.82156
46160.0000   -3.23939
46200.0000   -3.63268
46240.0000   -2.63538
46280.0000   -2.84904
46320.0000   -4.48575
46360.0000   -3.62648
46400.0000   -3.33056
46440.0000   -4.08978
46480.0000   -2.54479
46520.0000   -3.39321
46560.0000   -3.28843
46600.0000   -2.67084
46640.0000   -3.13693
46680.0000   -3.25499
46720.0000   -3.38998
46760.0000   -3.04226
46800.0000   -2.97915
46840.0000   -3.92027
46880.0000   -4.55305
46920.0000   -3.23242
46960.0000   -2.37827
47000.0000   -2.33560
47040.0000   -4.26677
47080.0000   -3.28183
47120.0000   -2.06471
47160.0000   -3.80473
47200.0000   -3.18564
47240.0000   -2.47763
47280.0000   -3.35580
47320.0000   -3.21911
47360.0000   -3.93245
47400.0000   -3.78492
47440.0000   -2.56890
47480.0000   -3.88139
47520.0000   -3.66813
47560.0000   -3.43520
47600.0000   -4.05538
47640.0000   -3.48613
47680.0000   -3.69168
47720.0000   -4.41147
47760.0000   -4.06095
47800.0000   -4.71704
47840.0000   -3.59413
47880.0000   -4.36990
47920.0000   -3.86040
47960.0000   -4.17755
48000.0000   -3.77945
48040.0000   -3.74133
48080.0000   -3.56010
48120.0000   -4.37596
48160.0000   -4.99334
48200.0000   -4.87253
48240.0000   -4.08535
48280.0000   -4.62730
48320.0000   -4.22002
48360.0000   -3.51822
48400.0000   -3.66115
48440.0000   -3.60870
48480.0000   -3.98465
48520.0000   -4.12434
48560.0000   -3.39787
48600.0000   -4.27643
48640.0000   -4.32094
48680.0000   -3.90248
48720.0000   -3.63997
48760.0000   -4.45062
48800.0000   -2.96393
48840.0000   -3.54185
48880.0000   -3.77345
48920.0000   -3.40804
48960.0000   -2.47801
49000.0000   -1.85975
49040.0000   -2.15343
49080.0000   -2.39191
49120.0000   -1.96287
49160.0000   -2.46036
49200.0000   -2.51326
49240.0000   -2.66609
49280.0000   -2.05851
49320.0000   -2.33136
49360.0000   -1.52480
49400.0000   -2.61077
49440.0000   -2.93023
49480.0000   -3.47248
49520.0000   -3.40102
49560.0000   -3.15957
49600.0000   -3.29613
49640.0000   -2.72564
49680.0000   -2.63539
49720.0000   -3.74590
49760.0000   -3.45451
49800.0000   -2.46774
49840.0000   -4.16555
49880.0000   -3.25830
49920.0000   -4.69581
49960.0000   -3.76952
50000.0000   -3.70615
50040.0000   -4.62953
50080.0000   -4.34405
50120.0000   -4.56057
50160.0000   -4.49461
50200.0000   -3.53713
50240.0000   -3.76260
50280.0000   -4.73002
50320.0000   -4.35485
50360.0000   -3.34936
50400.0000   -3.82085
50440.0000   -2.83492
50480.0000   -2.11227
50520.0000   -2.62354
50560.0000   -2.87782
50600.0000   -2.59551
50640.0000   -2.88712
50680.0000   -2.79999
50720.0000   -1.69803
50760.0000   -3.10601
50800.0000   -2.43713
50840.0000   -2.87677
50880.0000   -3.19806
50920.0000   -3.74545
50960.0000   -2.25582
51000.0000   -2.68766
51040.0000   -3.16877
51080.0000   -2.26495
51120.0000   -3.09705
51160.0000   -3.40031
51200.0000   -3.07434
51240.0000   -3.60971
51280.0000   -2.94259
51320.0000   -4.03352
51360.0000   -3.97821
51400.0000   -3.87737
51440.0000   -3.77504
51480.0000   -3.44543
51520.0000   -3.49570
51560.0000   -3.52551
51600.0000   -3.65558
51640.0000   -3.23393
51680.0000   -2.99214
51720.0000   -2.07657
51760.0000   -1.99690
51800.0000   -2.61732
51840.0000   -2.40065
51880.0000   -3.49320
51920.0000   -4.67189
51960.0000   -4.74824
52000.0000   -4.87762
52040.0000   -3.38506
52080.0000   -3.99019
52120.0000   -2.80976
52160.0000   -2.54854
52200.0000   -4.49135
52240.0000   -3.47064
52280.0000   -3.87455
52320.0000   -3.69829
52360.0000   -3.88268
52400.0000   -3.70313
52440.0000   -2.40609
52480.0000   -2.92715
52520.0000   -2.62496
52560.0000   -3.25955
52600.0000   -3.32987
52640.0000   -3.46733
52680.0000   -4.08825
52720.0000   -5.33357
52760.0000   -3.36018
52800.0000   -4.39594
52840.0000   -4.77544
52880.0000   -4.12351
52920.0000   -2.89948
52960.0000   -3.01532
53000.0000   -4.45623
53040.0000   -4.23443
53080.0000   -3.92847
53120.0000   -4.74601
53160.0000   -4.52738
53200.0000   -4.06605
53240.0000   -4.45843
53280.0000   -4.53144
53320.0000   -4.42359
53360.0000   -3.99804
53400.0000   -4.32678
53440.0000   -4.51133
53480.0000   -3.89222
53520.0000   -4.74743
53560.0000   -4.67507
53600.0000   -5.06672
53640.0000   -4.99434
53680.0000   -5.20260
53720.0000   -4.22371
53760.0000   -3.94039
53800.0000   -4.54060
53840.0000   -4.16469
53880.0000   -3.48328
53920.0000   -2.56042
53960.0000   -3.40494
54000.0000   -2.64538
54040.0000   -4.08674
54080.0000   -4.90653
54120.0000   -4.49106
54160.0000   -4.53774
54200.0000   -5.23642
54240.0000   -4.29204
54280.0000   -4.62958
54320.0000   -4.36759
54360.0000   -3.46683
54400.0000   -4.20439
54440.0000   -4.26914
54480.0000   -4.85460
54520.0000   -4.01175
54560.0000   -3.40698
54600.0000   -4.19167
54640.0000   -3.95205
54680.0000   -4.81068
54720.0000   -4.04321
54760.0000   -3.75520
54800.0000   -3.72706
54840.0000   -4.86275
54880.0000   -3.96841
54920.0000   -4.02990
54960.0000   -4.85055
55000.0000   -4.35547
55040.0000   -3.26981
55080.0000   -3.70039
55120.0000   -4.33181
55160.0000   -3.81491
55200.0000   -3.42214
55240.0000   -3.40575
55280.0000   -3.47733
55320.0000   -2.80484
55360.0000   -3.30995
55400.0000   -2.99333
55440.0000   -2.90397
55480.0000   -2.83767
55520.0000   -2.36064
55560.0000   -3.17945
55600.0000   -3.64147
55640.0000   -2.95364
55680.0000   -1.71560
55720.0000   -3.32812
55760.0000   -3.64392
55800.0000   -3.57917
55840.0000   -3.31903
55880.0000   -3.92219
55920.0000   -3.48621
55960.0000   -3.88740
56000.0000   -3.96929
56040.0000   -3.72233
56080.0000   -4.46978
56120.0000   -4.35426
56160.0000   -2.56942
56200.0000   -3.97700
56240.0000   -3.70466
56280.0000   -4.50834
56320.0000   -4.46266
56360.0000   -4.84048
56400.0000   -3.72037
56440.0000   -5.39730
56480.0000   -4.90826
56520.0000   -4.53977
56560.0000   -3.95842
56600.0000   -4.25504
56640.0000   -3.50404
56680.0000   -3.72785
56720.0000   -3.63173
56760.0000   -3.75020
56800.0000   -2.85677
56840.0000   -3.27041
56880.0000   -3.03625
56920.0000   -3.85201
56960.0000   -2.82520
57000.0000   -2.67534
57040.0000   -3.54560
57080.0000   -3.06336
57120.0000   -2.26809
57160.0000   -2.38664
57200.0000   -3.91915
57240.0000   -3.19635
57280.0000   -2.68459
57320.0000   -3.02083
57360.0000   -2.71699
57400.0000   -2.74748
57440.0000   -2.99547
57480.0000   -3.36831
57520.0000   -4.24337
57560.0000   -3.83470
57600.0000   -3.85474
57640.0000   -4.25078
57680.0000   -5.12558
57720.0000   -4.20398
57760.0000   -4.33987
57800.0000   -5.52733
57840.0000   -5.42300
57880.0000   -5.97703
57920.0000   -3.63656
57960.0000   -4.32054
58000.0000   -4.13682
58040.0000   -4.54857
58080.0000   -3.85305
58120.0000   -3.08703
58160.0000   -3.32865
58200.0000   -3.63616
58240.0000   -4.05524
58280.0000   -2.48622
58320.0000   -4.14714
58360.0000   -3.78627
58400.0000   -3.63933
58440.0000   -4.55479
58480.0000   -4.09596
58520.0000   -3.58394
58560.0000   -3.58067
58600.0000   -3.65015
58640.0000   -4.19651
58680.0000   -4.05787
58720.0000   -4.49760
58760.0000   -4.71080
58800.0000   -4.12082
58840.0000   -4.41904
58880.0000   -4.25283
58920.0000   -4.21268
58960.0000   -5.14523
59000.0000   -3.73370
59040.0000   -3.60318
59080.0000   -4.05897
59120.0000   -2.92326
59160.0000   -2.54130
59200.0000   -2.53424
59240.0000   -4.13138
59280.0000   -3.92195
59320.0000   -4.31888
59360.0000   -4.70799
59400.0000   -5.01480
59440.0000   -5.63232
59480.0000   -6.03080
59520.0000   -6.10643
59560.0000   -5.17324
59600.0000   -5.49030
59640.0000   -4.57363
59680.0000   -4.87935
59720.0000   -4.12581
59760.0000   -4.64595
59800.0000   -3.41118
59840.0000   -5.01463
59880.0000   -4.87095
59920.0000   -4.68963
59960.0000   -4.92739
60000.0000   -3.74332
60040.0000   -3.90251
60080.0000   -3.40362
60120.0000   -4.21123
60160.0000   -3.87302
60200.0000   -4.83970
60240.0000   -4.94944
60280.0000   -4.18710
60320.0000   -3.71364
60360.0000   -5.04206
60400.0000   -4.49749
60440.0000   -4.98842
60480.0000   -5.60058
60520.0000   -6.47873
60560.0000   -5.60944
60600.0000   -7.13052
60640.0000   -5.16293
60680.0000   -4.29885
60720.0000   -3.67994
60760.0000   -4.27290
60800.0000   -4.81998
60840.0000   -5.51155
60880.0000   -3.91482
60920.0000   -3.21683
60960.0000   -4.61983
61000.0000   -5.00587
61040.0000   -5.54695
61080.0000   -5.44073
61120.0000   -4.46232
61160.0000   -5.11728
61200.0000   -4.50246
61240.0000   -5.69512
61280.0000   -4.67174
61320.0000   -5.21131
61360.0000   -4.27263
61400.0000   -5.16991
61440.0000   -5.61469
61480.0000   -6.28620
61520.0000   -5.78769
61560.0000   -5.72064
61600.0000   -5.64402
61640.0000   -4.85864
61680.0000   -5.06837
61720.0000   -5.34433
61760.0000   -4.74649
61800.0000   -4.70795
61840.0000   -4.39713
61880.0000   -5.01605
61920.0000   -5.93541
61960.0000   -5.39638
62000.0000   -4.32916
62040.0000   -6.00037
62080.0000   -5.65379
62120.0000   -4.51034
62160.0000   -5.57676
62200.0000   -5.82090
62240.0000   -5.08303
62280.0000   -5.91853
62320.0000   -6.29841
62360.0000   -5.39004
62400.0000   -5.64934
62440.0000   -6.37889
62480.0000   -6.50380
62520.0000   -6.55235
62560.0000   -5.86217
62600.0000   -5.89417
62640.0000   -6.10946
62680.0000   -6.20783
62720.0000   -6.09203
62760.0000   -5.97663
62800.0000   -4.93114
62840.0000   -5.07652
62880.0000   -5.36389
62920.0000   -4.47853
62960.0000   -5.18921
63000.0000   -4.59909
63040.0000   -4.58847
63080.0000   -4.73505
63120.0000   -4.56079
63160.0000   -4.21779
63200.0000   -4.55315
63240.0000   -4.05748
63280.0000   -3.49906
63320.0000   -3.71887
63360.0000   -3.15008
63400.0000   -3.17930
63440.0000   -3.38439
63480.0000   -4.62096
63520.0000   -4.92422
63560.0000   -4.79322
63600.0000   -4.94219
63640.0000   -3.60139
63680.0000   -3.88391
63720.0000   -3.35182
63760.0000   -3.64425
63800.0000   -5.08372
63840.0000   -4.24117
63880.0000   -4.36756
63920.0000   -4.16592
63960.0000   -3.95591
64000.0000   -3.79387
64040.0000   -3.81274
64080.0000   -4.13695
64120.0000   -4.01434
64160.0000   -3.39805
64200.0000   -3.82607
64240.0000   -3.93881
64280.0000   -3.57079
64320.0000   -3.30194
64360.0000   -2.80942
64400.0000   -3.27568
64440.0000   -4.15675
64480.0000   -3.78157
64520.0000   -3.60794
64560.0000   -3.82505
64600.0000   -4.44695
64640.0000   -3.19612
64680.0000   -4.46721
64720.0000   -4.38386
64760.0000   -5.75574
64800.0000   -6.38996
64840.0000   -4.79466
64880.0000   -4.81963
64920.0000   -3.71590
64960.0000   -4.25757
65000.0000   -5.14340
65040.0000   -3.52476
65080.0000   -5.07758
65120.0000   -4.82563
65160.0000   -4.11978
65200.0000   -5.39470
65240.0000   -5.68439
65280.0000   -4.26166
65320.0000   -4.06516
65360.0000   -4.32306
65400.0000   -3.82113
65440.0000   -4.40541
65480.0000   -4.65593
65520.0000   -3.91704
65560.0000   -5.14757
65600.0000   -4.16562
65640.0000   -5.46125
65680.0000   -5.03615
65720.0000   -5.05717
65760.0000   -4.85748
65800.0000   -4.18788
65840.0000   -3.11616
65880.0000   -2.11179
65920.0000   -2.31764
65960.0000   -2.20960
66000.0000   -2.56605
66040.0000   -3.06114
66080.0000   -4.02373
66120.0000   -3.64832
66160.0000   -2.99559
66200.0000   -2.12163
66240.0000   -3.07728
66280.0000   -3.50472
66320.0000   -2.49621
66360.0000   -3.19340
66400.0000   -3.16860
66440.0000   -3.74667
66480.0000   -3.27122
66520.0000   -3.22176
66560.0000   -4.08303
66600.0000   -3.99512
66640.0000   -4.43180
66680.0000   -4.52269
66720.0000   -4.08967
66760.0000   -3.93094
66800.0000   -4.47669
66840.0000   -5.80596
66880.0000   -4.74580
66920.0000   -3.82759
66960.0000   -4.81075
67000.0000   -4.51658
67040.0000   -4.86748
67080.0000   -4.69350
67120.0000   -4.23981
67160.0000   -4.56204
67200.0000   -3.71442
67240.0000   -3.28127
67280.0000   -4.14289
67320.0000   -3.71515
67360.0000   -4.41172
67400.0000   -3.58932
67440.0000   -4.26559
67480.0000   -3.43358
67520.0000   -2.33495
67560.0000   -2.52637
67600.0000   -3.22122
67640.0000   -3.98967
67680.0000   -4.32547
67720.0000   -4.58484
67760.0000   -3.98545
67800.0000   -5.06033
67840.0000   -3.93987
67880.0000   -4.45224
67920.0000   -4.94010
67960.0000   -4.78178
68000.0000   -5.39813
68040.0000   -5.26759
68080.0000   -5.02751
68120.0000   -5.69711
68160.0000   -5.34529
68200.0000   -5.56319
68240.0000   -6.28731
68280.0000   -5.73791
68320.0000   -4.61243
68360.0000   -4.81902
68400.0000   -4.60367
68440.0000   -4.75720
68480.0000   -4.93057
68520.0000   -6.83450
68560.0000   -5.63238
68600.0000   -5.41842
68640.0000   -5.11828
68680.0000   -4.60031
68720.0000   -4.03055
68760.0000   -4.35118
68800.0000   -4.55721
68840.0000   -4.08153
68880.0000   -4.74324
68920.0000   -5.10057
68960.0000   -5.51543
69000.0000   -4.97734
69040.0000   -5.81361
69080.0000   -6.76759
69120.0000   -5.44077
69160.0000   -6.50887
69200.0000   -5.92016
69240.0000   -5.73784
69280.0000   -5.55094
69320.0000   -4.41468
69360.0000   -4.33060
69400.0000   -4.84988
69440.0000   -4.75156
69480.0000   -5.56507
69520.0000   -5.59586
69560.0000   -4.19889
69600.0000   -4.63026
69640.0000   -5.20063
69680.0000   -5.34015
69720.0000   -4.98003
69760.0000   -4.29823
69800.0000   -4.28147
69840.0000   -4.17872
69880.0000   -5.01750
69920.0000   -4.90812
69960.0000   -4.94936
70000.0000   -4.72151
70040.0000   -5.41999
70080.0000   -5.11101
70120.0000   -5.51167
70160.0000   -4.41108
70200.0000   -4.41347
70240.0000   -4.85493
70280.0000   -5.33489
70320.0000   -4.84240
70360.0000   -4.70725
70400.0000   -4.70587
70440.0000   -5.39049
70480.0000   -3.96607
70520.0000   -3.70715
70560.0000   -4.50237
70600.0000   -4.21207
70640.0000   -3.54943
70680.0000   -4.39719
70720.0000   -3.66702
70760.0000   -4.61266
70800.0000   -2.96440
70840.0000   -3.07643
70880.0000   -3.29211
70920.0000   -4.36712
70960.0000   -3.73469
71000.0000   -4.02964
71040.0000   -4.54927
71080.0000   -3.96609
71120.0000   -4.85053
71160.0000   -5.37716
71200.0000   -3.82343
71240.0000   -4.17882
71280.0000   -4.03318
71320.0000   -3.78126
71360.0000   -5.06767
71400.0000   -4.76985
71440.0000   -4.38736
71480.0000   -4.65974
71520.0000   -4.33293
71560.0000   -3.77935
71600.0000   -5.12469
71640.0000   -3.80569
71680.0000   -4.95928
71720.0000   -5.01737
71760.0000   -3.66264
71800.0000   -2.94870
71840.0000   -3.91688
71880.0000   -4.19305
71920.0000   -3.32694
71960.0000   -3.71853
72000.0000   -3.95615
72040.0000   -3.17662
72080.0000   -3.49099
72120.0000   -3.40710
72160.0000   -2.84962
72200.0000   -2.92850
72240.0000   -2.64772
72280.0000   -3.82972
72320.0000   -2.23683
72360.0000   -2.99835
72400.0000   -2.59538
72440.0000   -3.38361
72480.0000   -3.06717
72520.0000   -3.92322
72560.0000   -3.95934
72600.0000   -3.82726
72640.0000   -2.56672
72680.0000   -3.37939
72720.0000   -3.09985
72760.0000   -3.85035
72800.0000   -1.50037
72840.0000   -2.32611
72880.0000   -2.24158
72920.0000   -3.42763
72960.0000   -3.16578
73000.0000   -2.87389
73040.0000   -1.86324
73080.0000   -1.53760
73120.0000   -3.03352
73160.0000   -2.97680
73200.0000   -3.26302
73240.0000   -2.26477
73280.0000   -3.15778
73320.0000   -2.98774
73360.0000   -2.55408
73400.0000   -1.84759
73440.0000   -1.98746
73480.0000   -2.88157
73520.0000   -1.86947
73560.0000   -2.30651
73600.0000   -3.33005
73640.0000   -3.93697
73680.0000   -2.79970
73720.0000   -1.17534
73760.0000   -1.70433
73800.0000   -3.29214
73840.0000   -3.33264
73880.0000   -2.43874
73920.0000   -2.65128
73960.0000   -3.08076
74000.0000   -3.63538
74040.0000   -3.24292
74080.0000   -2.48679
74120.0000   -3.19231
74160.0000   -4.05514
74200.0000   -0.74968
74240.0000   -2.20124
74280.0000   -1.77211
74320.0000   -2.63726
74360.0000   -2.48996
74400.0000   -1.99833
74440.0000   -1.79404
74480.0000   -1.60601
74520.0000   -0.91779
74560.0000   -1.64143
74600.0000   -1.79405
74640.0000   -1.92240
74680.0000   -0.86456
74720.0000   -1.34366
74760.0000   -0.52699
74800.0000   -2.06880
74840.0000   -2.46574
74880.0000   -2.12922
74920.0000   -2.16322
74960.0000   -2.07346
75000.0000   -0.79522
75040.0000   -1.79879
75080.0000   -2.10913
75120.0000   -1.59426
75160.0000   -1.60510
75200.0000   -1.50387
75240.0000   -1.47407
75280.0000   -2.91657
75320.0000   -2.86766
75360.0000   -2.32803
75400.0000   -2.29422
75440.0000   -2.76769
75480.0000   -3.19395
75520.0000   -3.90102
75560.0000   -2.82325
75600.0000   -2.15376
75640.0000   -2.83718
75680.0000   -4.08527
75720.0000   -3.55352
75760.0000   -2.54514
75800.0000   -2.27417
75840.0000   -1.91040
75880.0000   -2.77280
75920.0000   -3.94664
75960.0000   -4.04629
76000.0000   -3.13949
76040.0000   -3.85954
76080.0000   -4.64694
76120.0000   -4.56239
76160.0000   -3.69980
76200.0000   -4.41103
76240.0000   -4.80217
76280.0000   -5.04814
76320.0000   -4.45854
76360.0000   -3.43089
76400.0000   -5.01096
76440.0000   -4.67066
76480.0000   -4.04349
76520.0000   -4.68600
76560.0000   -4.09712
76600.0000   -3.44156
76640.0000   -4.86024
76680.0000   -4.58013
76720.0000   -4.55321
76760.0000   -4.25247
76800.0000   -3.11499
76840.0000   -3.58122
76880.0000   -2.61565
76920.0000   -3.45184
76960.0000   -3.56283
77000.0000   -3.47373
77040.0000   -4.95923
77080.0000   -3.82438
77120.0000   -3.82059
77160.0000   -4.84989
77200.0000   -3.87831
77240.0000   -2.39665
77280.0000   -2.47884
77320.0000   -3.14552
77360.0000   -2.58349
77400.0000   -3.30423
77440.0000   -4.33501
77480.0000   -2.80232
77520.0000   -2.59083
77560.0000   -2.48064
77600.0000   -2.21312
77640.0000   -3.49458
77680.0000   -3.09240
77720.0000   -3.28972
77760.0000   -3.88366
77800.0000   -4.13391
77840.0000   -2.75818
77880.0000   -3.41503
77920.0000   -3.38081
77960.0000   -1.99952
78000.0000   -3.61765
78040.0000   -3.94788
78080.0000   -4.18260
78120.0000   -2.76865
78160.0000   -4.44125
78200.0000   -5.16132
78240.0000   -3.90264
78280.0000   -4.51539
78320.0000   -4.00054
78360.0000   -3.49665
78400.0000   -5.45119
78440.0000   -4.03637
78480.0000   -4.21462
78520.0000   -4.32333
78560.0000   -4.27777
78600.0000   -4.93328
78640.0000   -3.96637
78680.0000   -3.82509
78720.0000   -3.73662
78760.0000   -4.67674
78800.0000   -4.16401
78840.0000   -4.13340
78880.0000   -4.53342
78920.0000   -3.74745
78960.0000   -3.28438
79000.0000   -3.31616
79040.0000   -3.02923
79080.0000   -4.66453
79120.0000   -4.17698
79160.0000   -3.42379
79200.0000   -4.63902
79240.0000   -4.39586
79280.0000   -4.85419
79320.0000   -5.04407
79360.0000   -5.32581
79400.0000   -3.77462
79440.0000   -4.25041
79480.0000   -4.22812
79520.0000   -4.83665
79560.0000   -5.23993
79600.0000   -3.95634
79640.0000   -4.42850
79680.0000   -3.71583
79720.0000   -3.64742
79760.0000   -3.95300
79800.0000   -4.30090
79840.0000   -4.60188
79880.0000   -4.72137
79920.0000   -5.82321
79960.0000   -2.95462
80000.0000   -2.99841
80040.0000   -3.07079
80080.0000   -2.91275
80120.0000   -3.67187
80160.0000   -4.38176
80200.0000   -3.21793
80240.0000   -2.95565
80280.0000   -2.58465
80320.0000   -2.52686
80360.0000   -2.21549
80400.0000   -1.79614
80440.0000   -1.49422
80480.0000   -2.01594
80520.0000   -1.43264
80560.0000   -2.00194
80600.0000   -2.43237
80640.0000   -2.01152
80680.0000   -3.19556
80720.0000   -3.93571
80760.0000   -3.03234
80800.0000   -2.55232
80840.0000   -2.57864
80880.0000   -3.32234
80920.0000   -3.84661
80960.0000   -3.30574
81000.0000   -4.35246
81040.0000   -4.20372
81080.0000   -3.65236
81120.0000   -3.92144
81160.0000   -5.07774
81200.0000   -4.10692
81240.0000   -3.36522
81280.0000   -2.68806
81320.0000   -3.36895
81360.0000   -4.09426
81400.0000   -3.27338
81440.0000   -4.91029
81480.0000   -3.26333
81520.0000   -4.34288
81560.0000   -4.56489
81600.0000   -3.10497
81640.0000   -4.12963
81680.0000   -4.65546
81720.0000   -4.08294
81760.0000   -3.51379
81800.0000   -3.91494
81840.0000   -3.27982
81880.0000   -3.39053
81920.0000   -2.77298
81960.0000   -3.44885
82000.0000   -4.29992
82040.0000   -3.15685
82080.0000   -3.95104
82120.0000   -4.30992
82160.0000   -3.09683
82200.0000   -3.15887
82240.0000   -3.73904
82280.0000   -2.96348
82320.0000   -3.53819
82360.0000   -4.86437
82400.0000   -4.15447
82440.0000   -5.63411
82480.0000   -3.42694
82520.0000   -3.76169
82560.0000   -4.56798
82600.0000   -3.59141
82640.0000   -2.46505
82680.0000   -3.86171
82720.0000   -3.94916
82760.0000   -1.84828
82800.0000   -2.70078
82840.0000   -3.36715
82880.0000   -4.29143
82920.0000   -2.35721
82960.0000   -3.14685
83000.0000   -3.24435
83040.0000   -3.27001
83080.0000   -3.76775
83120.0000   -4.45307
83160.0000   -3.16546
83200.0000   -4.13485
83240.0000   -4.83394
83280.0000   -4.55400
83320.0000   -2.96025
83360.0000   -4.08060
83400.0000   -3.31771
83440.0000   -4.04092
83480.0000   -3.69803
83520.0000   -3.15490
83560.0000   -3.00702
83600.0000   -4.15371
83640.0000   -3.46895
83680.0000   -2.99859
83720.0000   -4.74246
83760.0000   -3.01479
83800.0000   -2.72460
83840.0000   -3.52527
83880.0000   -4.00169
83920.0000   -5.17321
83960.0000   -3.55425
84000.0000   -3.90167
84040.0000   -3.14171
84080.0000   -4.15033
84120.0000   -4.62696
84160.0000   -4.10592
84200.0000   -3.81579
84240.0000   -3.67556
84280.0000   -4.33033
84320.0000   -4.72086
84360.0000   -5.38650
84400.0000   -4.34885
84440.0000   -4.92706
84480.0000   -4.78167
84520.0000   -4.66478
84560.0000   -3.64013
84600.0000   -4.91568
84640.0000   -4.27339
84680.0000   -4.76064
84720.0000   -4.77940
84760.0000   -3.21922
84800.0000   -2.74162
84840.0000   -3.83759
84880.0000   -3.71927
84920.0000   -3.62201
84960.0000   -4.23413
85000.0000   -4.06308
85040.0000   -3.74734
85080.0000   -2.97018
85120.0000   -2.94608
85160.0000   -3.37873
85200.0000   -3.24256
85240.0000   -2.67196
85280.0000   -2.70599
85320.0000   -1.75271
85360.0000   -2.97719
85400.0000   -3.16902
85440.0000   -3.20487
85480.0000   -3.32983
85520.0000   -2.55283
85560.0000   -3.40165
85600.0000   -3.13931
85640.0000   -2.92167
85680.0000   -2.81893
85720.0000   -2.21201
85760.0000   -2.76124
85800.0000   -1.15456
85840.0000   -1.59433
85880.0000   -3.10686
85920.0000   -2.77491
85960.0000   -3.37234
86000.0000   -2.28558
86040.0000   -4.20222
86080.0000   -2.62003
86120.0000   -3.64373
86160.0000   -3.57736
86200.0000   -2.84006
86240.0000   -2.11382
86280.0000   -1.86181
86320.0000   -3.68497
86360.0000   -3.14092
86400.0000   -2.35178
86440.0000   -2.91588
86480.0000   -2.94990
86520.0000   -2.81860
86560.0000   -2.49068
86600.0000   -3.53805
86640.0000   -3.26867
86680.0000   -2.96201
86720.0000   -3.42364
86760.0000   -4.43893
86800.0000   -3.29415
86840.0000   -2.29951
86880.0000   -2.68834
86920.0000   -3.52402
86960.0000   -2.48230
87000.0000   -3.00594
87040.0000   -3.22249
87080.0000   -2.80671
87120.0000   -3.72631
87160.0000   -3.46639
87200.0000   -3.18141
87240.0000   -2.00382
87280.0000   -2.53890
87320.0000   -2.87915
87360.0000   -1.59867
87400.0000   -2.03303
87440.0000   -1.92512
87480.0000   -1.74547
87520.0000   -1.56750
87560.0000   -3.08288
87600.0000   -2.99602
87640.0000   -3.53081
87680.0000   -3.76983
87720.0000   -2.62801
87760.0000   -2.06455
87800.0000   -2.69056
87840.0000   -4.04060
87880.0000   -2.88267
87920.0000   -2.61097
87960.0000   -3.32035
88000.0000   -2.89458
88040.0000   -2.71637
88080.0000   -3.49551
88120.0000   -3.19639
88160.0000   -2.92860
88200.0000   -2.90600
88240.0000   -2.49572
88280.0000   -3.08979
88320.0000   -3.24801
88360.0000   -2.14303
88400.0000   -2.80918
88440.0000   -3.33150
88480.0000   -2.48630
88520.0000   -2.94580
88560.0000   -3.05699
88600.0000   -4.09911
88640.0000   -3.29951
88680.0000   -3.50632
88720.0000   -3.78692
88760.0000   -4.80647
88800.0000   -3.82777
88840.0000   -4.09414
88880.0000   -4.37652
88920.0000   -4.01738
88960.0000   -4.69582
89000.0000   -4.85557
89040.0000   -4.07108
89080.0000   -4.72571
89120.0000   -4.81242
89160.0000   -4.13726
89200.0000   -4.13055
89240.0000   -3.59320
89280.0000   -4.77069
89320.0000   -3.84605
89360.0000   -4.30954
89400.0000   -4.91848
89440.0000   -5.47837
89480.0000   -5.41617
89520.0000   -4.42679
89560.0000   -5.38588
89600.0000   -5.65963
89640.0000   -5.26963
89680.0000   -4.77561
89720.0000   -3.70439
89760.0000   -3.49663
89800.0000   -3.85743
89840.0000   -4.48856
89880.0000   -4.14922
89920.0000   -4.76184
89960.0000   -4.47930
90000.0000   -5.27175
90040.0000   -4.92374
90080.0000   -5.58415
90120.0000   -4.35650
90160.0000   -4.41310
90200.0000   -3.64716
90240.0000   -4.38061
90280.0000   -5.64471
90320.0000   -5.18112
90360.0000   -5.78628
90400.0000   -4.79157
90440.0000   -5.96152
90480.0000   -4.92906
90520.0000   -4.48942
90560.0000   -4.61664
90600.0000   -4.31880
90640.0000   -3.95156
90680.0000   -4.30551
90720.0000   -4.80671
90760.0000   -4.67464
90800.0000   -3.90238
90840.0000   -3.59294
90880.0000   -4.73590
90920.0000   -4.04883
90960.0000   -4.75256
91000.0000   -4.89254
91040.0000   -4.89096
91080.0000   -4.77630
91120.0000   -4.91459
91160.0000   -5.03544
91200.0000   -4.78624
91240.0000   -5.00853
91280.0000   -5.13881
91320.0000   -5.15381
91360.0000   -4.89839
91400.0000   -4.94676
91440.0000   -3.51337
91480.0000   -4.78689
91520.0000   -4.56414
91560.0000   -4.21641
91600.0000   -4.56685
91640.0000   -5.02815
91680.0000   -4.71090
91720.0000   -5.51338
91760.0000   -5.51066
91800.0000   -5.30748
91840.0000   -5.14241
91880.0000   -5.41179
91920.0000   -5.55341
91960.0000   -5.18864
92000.0000   -4.28865
92040.0000   -5.46019
92080.0000   -5.17228
92120.0000   -4.57818
92160.0000   -5.55494
92200.0000   -5.05657
92240.0000   -4.92907
92280.0000   -6.01774
92320.0000   -4.71790
92360.0000   -4.88677
92400.0000   -5.07509
92440.0000   -4.03350
92480.0000   -4.44827
92520.0000   -5.73834
92560.0000   -3.98727
92600.0000   -4.22486
92640.0000   -5.44082
92680.0000   -4.62822
92720.0000   -4.18508
92760.0000   -5.18913
92800.0000   -4.98761
92840.0000   -5.76014
92880.0000   -5.80092
92920.0000   -3.71984
92960.0000   -3.00022
93000.0000   -3.31413
93040.0000   -4.95580
93080.0000   -4.66423
93120.0000   -5.53455
93160.0000   -4.52278
93200.0000   -4.56189
93240.0000   -4.38210
93280.0000   -4.61473
93320.0000   -4.55235
93360.0000   -4.94330
93400.0000   -5.26311
93440.0000   -5.81575
93480.0000   -4.81601
93520.0000   -4.60531
93560.0000   -4.86981
93600.0000   -4.95204
93640.0000   -4.23141
93680.0000   -5.17560
93720.0000   -4.45842
93760.0000   -3.37297
93800.0000   -4.86034
93840.0000   -4.54144
93880.0000   -5.10658
93920.0000   -4.56771
93960.0000   -3.32061
94000.0000   -3.89544
94040.0000   -3.97854
94080.0000   -4.58880
94120.0000   -3.05297
94160.0000   -3.14654
94200.0000   -3.83247
94240.0000   -3.81266
94280.0000   -2.95771
94320.0000   -2.84621
94360.0000   -3.61795
94400.0000   -3.05876
94440.0000   -2.10385
94480.0000   -2.79504
94520.0000   -3.39739
94560.0000   -3.58500
94600.0000   -3.30331
94640.0000   -3.44558
94680.0000   -2.26776
94720.0000   -3.25308
94760.0000   -3.75090
94800.0000   -3.58832
94840.0000   -3.92924
94880.0000   -4.24031
94920.0000   -5.34231
94960.0000   -5.29742
95000.0000   -4.37749
95040.0000   -4.85806
95080.0000   -4.81232
95120.0000   -3.79239
95160.0000   -4.31039
95200.0000   -4.58698
95240.0000   -3.83018
95280.0000   -3.42641
95320.0000   -3.87409
95360.0000   -3.70265
95400.0000   -2.89031
95440.0000   -3.91172
95480.0000   -3.62511
95520.0000   -4.05851
95560.0000   -3.69770
95600.0000   -4.35176
95640.0000   -4.12972
95680.0000   -3.53313
95720.0000   -4.91506
95760.0000   -3.82003
95800.0000   -3.31067
95840.0000   -4.25531
95880.0000   -4.81530
95920.0000   -3.26004
95960.0000   -3.28081
96000.0000   -3.20656
96040.0000   -4.00565
96080.0000   -3.33429
96120.0000   -4.20436
96160.0000   -2.20174
96200.0000   -3.38470
96240.0000   -1.10542
96280.0000   -2.51822
96320.0000   -1.85745
96360.0000   -1.19816
96400.0000   -2.06930
96440.0000   -2.85236
96480.0000   -2.15283
96520.0000   -1.37249
96560.0000   -2.42790
96600.0000   -2.74841
96640.0000   -1.88236
96680.0000   -2.79655
96720.0000   -3.05120
96760.0000   -1.95791
96800.0000   -2.22646
96840.0000   -3.22042
96880.0000   -2.29725
96920.0000   -2.57486
96960.0000   -3.05065
97000.0000   -2.69058
97040.0000   -1.66844
97080.0000   -2.13867
97120.0000   -1.31705
97160.0000   -1.29386
97200.0000   -0.76498
97240.0000   -0.72058
97280.0000    1.05506
97320.0000    0.64852
97360.0000    0.45252
97400.0000   -0.58052
97440.0000   -0.04903
97480.0000    0.27453
97520.0000    1.73374
97560.0000    1.19421
97600.0000    1.31877
97640.0000    0.76783
97680.0000   -0.23226
97720.0000    0.82303
97760.0000    1.14270
97800.0000    0.12218
97840.0000    0.61749
97880.0000    1.02005
97920.0000    0.50904
97960.0000    0.80319
98000.0000   -0.43974
98040.0000   -0.70543
98080.0000   -0.35526
98120.0000    0.52149
98160.0000    0.01611
98200.0000    0.46580
98240.0000   -0.73996
98280.0000   -0.26025
98320.0000   -0.18475
98360.0000    1.16481
98400.0000    0.47970
98440.0000    1.32024
98480.0000    1.01046
98520.0000    2.65042
98560.0000    2.22630
98600.0000    2.64344
98640.0000    1.30199
98680.0000    2.28049
98720.0000    2.08734
98760.0000    1.33397
98800.0000    1.33975
98840.0000    1.98826
98880.0000    1.31104
98920.0000    0.99820
98960.0000    1.23870
99000.0000    1.15410
99040.0000    1.84435
99080.0000    1.49167
99120.0000    2.15769
99160.0000    1.65667
99200.0000    1.56997
99240.0000    0.52391
99280.0000    1.33790
99320.0000    2.45514
99360.0000    0.39780
99400.0000    0.47396
99440.0000    1.17298
99480.0000    0.14166
99520.0000   -0.11700
99560.0000    0.03438
99600.0000    0.07566
99640.0000    1.80931
99680.0000    1.65406
99720.0000    1.08329
99760.0000    0.95015
99800.0000    0.98857
99840.0000    1.50147
99880.0000    1.86672
99920.0000    1.24914
99960.0000    0.00854
100000.0000    1.01421
100040.0000    2.39769
100080.0000    1.85850
100120.0000    0.84553
100160.0000    1.14825
100200.0000    0.46711
100240.0000    1.89150
100280.0000    1.43978
100320.0000    0.98311
100360.0000    1.07902
100400.0000    1.44450
100440.0000    0.60994
100480.0000    0.44781
100520.0000    0.69193
100560.0000   -0.72208
100600.0000   -0.88992
100640.0000    0.97289
100680.0000    1.68463
100720.0000    0.50970
100760.0000   -2.04141
100800.0000   -1.02499
100840.0000   -1.03765
100880.0000   -1.36782
100920.0000   -1.16373
100960.0000   -1.37391
101000.0000   -0.20277
101040.0000   -1.12292
101080.0000   -1.68139
101120.0000   -1.59326
101160.0000   -0.99326
101200.0000   -0.23190
101240.0000   -0.97904
101280.0000    0.33828
101320.0000    0.64614
101360.0000    1.05728
101400.0000    0.52005
101440.0000    0.81909
101480.0000   -0.39245
101520.0000    1.22740
101560.0000    0.70391
101600.0000    1.32422
101640.0000    0.86861
101680.0000    1.53046
101720.0000    0.79569
101760.0000    1.36996
101800.0000    1.97087
101840.0000    2.22270
101880.0000    0.97942
101920.0000    2.32502
101960.0000    1.43304
102000.0000    0.80215
102040.0000    1.41956
102080.0000    2.02387
102120.0000    2.83497
102160.0000    0.86740
102200.0000    1.29955
102240.0000    0.71570
102280.0000    0.17989
102320.0000   -0.46782
102360.0000   -0.99417
102400.0000   -1.46355
102440.0000    0.29745
102480.0000    0.42817
102520.0000    0.08582
102560.0000    0.68921
102600.0000   -1.06177
102640.0000    0.86500
102680.0000    1.13778
102720.0000    1.34104
102760.0000    1.88759
102800.0000    1.34528
102840.0000    0.12808
102880.0000    0.86107
102920.0000    1.47019
102960.0000    1.34353
103000.0000    1.45992
103040.0000    0.63045
103080.0000    0.87947
103120.0000    1.52896
103160.0000    2.53280
103200.0000    2.97216
103240.0000    1.63904
103280.0000    1.59645
103320.0000    1.32274
103360.0000    0.35179
103400.0000    1.09334
103440.0000    1.27022
103480.0000    1.39107
103520.0000    1.39794
103560.0000    0.81838
103600.0000    1.34511
103640.0000   -0.00788
103680.0000   -0.25227
103720.0000   -0.06599
103760.0000    0.47692
103800.0000   -0.58441
103840.0000   -0.10740
103880.0000    0.20153
103920.0000   -0.16659
103960.0000   -0.20199
104000.0000   -0.03662
104040.0000    0.70670
104080.0000    1.10473
104120.0000    1.42081
104160.0000    1.83851
104200.0000    1.92429
104240.0000    2.28032
104280.0000    0.93863
104320.0000    0.34192
104360.0000    2.03013
104400.0000    1.49981
104440.0000    2.85392
104480.0000    2.09870
104520.0000    1.98402
104560.0000    1.36082
104600.0000    2.08963
104640.0000    2.11525
104680.0000    1.71059
104720.0000    2.70993
104760.0000    2.93603
104800.0000    3.61001
104840.0000    2.69819
104880.0000    1.09932
104920.0000    0.38213
104960.0000    1.23027
105000.0000    1.09028
105040.0000    1.89478
105080.0000    1.95523
105120.0000    1.70293
105160.0000    1.44215
105200.0000    1.90405
105240.0000    1.77280
105280.0000    2.68066
105320.0000    3.29526
105360.0000    4.73793
105400.0000    3.81858
105440.0000    3.60557
105480.0000    3.91355
105520.0000    2.94488
105560.0000    2.50774
105600.0000    2.28681
105640.0000    1.90492
105680.0000    3.06886
105720.0000    3.14245
105760.0000    1.70466
105800.0000    3.24495
105840.0000    5.03614
105880.0000    3.60131
105920.0000    3.11953
105960.0000    4.49645
106000.0000    4.01061
106040.0000    3.38289
106080.0000    4.65921
106120.0000    5.33853
106160.0000    4.84736
106200.0000    4.83541
106240.0000    5.03835
106280.0000    4.12034
106320.0000    3.87139
106360.0000    5.86010
106400.0000    6.77329
106440.0000    6.10007
106480.0000    5.77681
106520.0000    5.00699
106560.0000    6.02934
106600.0000    5.35784
106640.0000    5.08292
106680.0000    5.53611
106720.0000    5.34844
106760.0000    4.94169
106800.0000    5.07428
106840.0000    3.43999
106880.0000    4.04418
106920.0000    3.68842
106960.0000    4.76401
107000.0000    4.01699
107040.0000    3.00577
107080.0000    2.90927
107120.0000    2.54307
107160.0000    3.28575
107200.0000    2.37337
107240.0000    3.24154
107280.0000    3.96451
107320.0000    3.60746
107360.0000    1.60651
107400.0000    2.68130
107440.0000    1.97621
107480.0000    1.37413
107520.0000    2.10047
107560.0000    2.57781
107600.0000    3.18751
107640.0000    3.25799
107680.0000    2.35537
107720.0000    3.26067
107760.0000    2.54824
107800.0000    2.69833
107840.0000    2.50682
107880.0000    3.75524
107920.0000    4.84677
107960.0000    2.81483
108000.0000    2.84933
108040.0000    2.80472
108080.0000    2.78171
108120.0000    0.76725
108160.0000    2.79231
108200.0000    3.71469
108240.0000    3.20938
108280.0000    2.42364
108320.0000    1.87812
108360.0000    2.78718
108400.0000    3.46314
108440.0000    2.96463
108480.0000    3.99569
108520.0000    2.75791
108560.0000    3.30416
108600.0000    2.99113
108640.0000    2.47537
108680.0000    3.11845
108720.0000    4.37035
108760.0000    2.98318
108800.0000    1.53038
108840.0000    1.03980
108880.0000    1.28584
108920.0000    1.21211
108960.0000    3.04058
109000.0000    2.45649
109040.0000    2.56533
109080.0000    1.69126
109120.0000    1.09631
109160.0000    1.33636
109200.0000    1.78883
109240.0000    2.02103
109280.0000    2.86790
109320.0000    3.42653
109360.0000    3.15886
109400.0000    2.24779
109440.0000    1.71166
109480.0000    0.95464
109520.0000    2.34379
109560.0000    2.61494
109600.0000    3.05584
109640.0000    2.88204
109680.0000    2.72507
109720.0000    3.12813
109760.0000    2.93201
109800.0000    2.01604
109840.0000    2.18238
109880.0000    3.37523
109920.0000    3.58164
109960.0000    2.91064
110000.0000    2.64540
110040.0000    3.54932
110080.0000    3.34044
110120.0000    3.54322
110160.0000    4.00156
110200.0000    3.46546
110240.0000    4.39125
110280.0000    3.70967
110320.0000    3.06987
110360.0000    2.42357
110400.0000    2.44050
110440.0000    3.68799
110480.0000    3.83619
110520.0000    4.27598
110560.0000    3.98325
110600.0000    3.70601
110640.0000    3.06698
110680.0000    1.89168
110720.0000    1.39338
110760.0000    2.37762
110800.0000    3.50661
110840.0000    2.62527
110880.0000    4.38691
110920.0000    4.10679
110960.0000    3.27089
111000.0000    2.70249
111040.0000    4.18862
111080.0000    2.63535
111120.0000    3.60083
111160.0000    3.22952
111200.0000    3.78569
111240.0000    4.48105
111280.0000    3.72779
111320.0000    1.78761
111360.0000    2.05258
111400.0000    4.16760
111440.0000    3.78938
111480.0000    3.70812
111520.0000    2.66560
111560.0000    1.89850
111600.0000    2.81220
111640.0000    2.97761
111680.0000    3.03941
111720.0000    3.98411
111760.0000    2.91465
111800.0000    3.88526
111840.0000    3.52692
111880.0000    3.05401
111920.0000    3.35227
111960.0000    4.19971
112000.0000    3.87162
112040.0000    3.49417
112080.0000    2.80797
112120.0000    2.60823
112160.0000    3.49493
112200.0000    3.88067
112240.0000    5.89845
112280.0000    5.88249
112320.0000    6.94814
112360.0000    6.83674
112400.0000    7.11677
112440.0000    7.25042
112480.0000    6.50800
112520.0000    6.38486
112560.0000    4.94016
112600.0000    4.06528
112640.0000    4.65377
112680.0000    4.45008
112720.0000    3.51334
112760.0000    2.74336
112800.0000    2.08956
112840.0000    2.96465
112880.0000    2.28105
112920.0000    2.56721
112960.0000    3.93833
113000.0000    3.20336
113040.0000    3.31543
113080.0000    4.30013
113120.0000    5.42763
113160.0000    3.97020
113200.0000    2.63085
113240.0000    4.16562
113280.0000    3.54533
113320.0000    3.60812
113360.0000    1.81062
113400.0000    2.15917
113440.0000    2.65363
113480.0000    2.93097
113520.0000    3.67811
113560.0000    2.95090
113600.0000    3.17150
113640.0000    3.44715
113680.0000    3.27391
113720.0000    2.51756
113760.0000    2.72890
113800.0000    3.10536
113840.0000    3.05035
113880.0000    3.04455
113920.0000    3.44392
113960.0000    4.20529
114000.0000    4.48900
114040.0000    3.98401
114080.0000    3.49909
114120.0000    2.95430
114160.0000    4.30463
114200.0000    3.89240
114240.0000    3.85551
114280.0000    3.86532
114320.0000    2.96146
114360.0000    2.80903
114400.0000    5.53409
114440.0000    4.82045
114480.0000    4.96108
114520.0000    4.35411
114560.0000    5.51387
114600.0000    6.13158
114640.0000    4.36057
114680.0000    3.00424
114720.0000    4.02534
114760.0000    3.95211
114800.0000    3.37188
114840.0000    4.05807
114880.0000    4.36962
114920.0000    3.83726
114960.0000    4.96725
115000.0000    5.51889
115040.0000    3.87661
115080.0000    3.62181
115120.0000    4.51298
115160.0000    4.42095
115200.0000    3.73590
115240.0000    4.12169
115280.0000    4.57962
115320.0000    3.87921
115360.0000    3.12575
115400.0000    5.00937
115440.0000    5.57474
115480.0000    5.76550
115520.0000    4.86076
115560.0000    5.01556
115600.0000    4.21358
115640.0000    3.49599
115680.0000    2.62197
115720.0000    3.71652
115760.0000    4.36454
115800.0000    5.75535
115840.0000    4.15506
115880.0000    4.80759
115920.0000    5.59079
115960.0000    3.82002
116000.0000    5.54786
116040.0000    4.73519
116080.0000    4.31029
116120.0000    3.24764
116160.0000    4.19440
116200.0000    4.02572
116240.0000    2.55784
116280.0000    2.23759
116320.0000    1.72083
116360.0000    2.06107
116400.0000    3.00163
116440.0000    2.25157
116480.0000    3.05568
116520.0000    2.00620
116560.0000    2.36066
116600.0000    2.34470
116640.0000    3.19444
116680.0000    3.32364
116720.0000    2.38657
116760.0000    2.55103
116800.0000    1.32920
116840.0000    1.36583
116880.0000    1.03503
116920.0000    1.96149
116960.0000    2.37188
117000.0000    1.60568
117040.0000    0.66624
117080.0000    0.75174
117120.0000    1.40419
117160.0000    1.73814
117200.0000    3.74334
117240.0000    3.53868
117280.0000    2.78814
117320.0000    2.55980
117360.0000    3.52821
117400.0000    2.42420
117440.0000    3.49703
117480.0000    1.96440
117520.0000    2.47497
117560.0000    2.88876
117600.0000    2.95270
117640.0000    2.62234
117680.0000    2.65727
117720.0000    3.73889
117760.0000    2.35376
117800.0000    2.63596
117840.0000    3.06902
117880.0000    3.02914
117920.0000    3.73377
117960.0000    3.86584
118000.0000    3.30817
118040.0000    2.46433
118080.0000    4.31904
118120.0000    2.73943
118160.0000    2.93446
118200.0000    3.07256
118240.0000    2.00343
118280.0000    1.81782
118320.0000    3.19693
118360.0000    3.06276
118400.0000    4.10073
118440.0000    4.29365
118480.0000    2.55967
118520.0000    2.43575
118560.0000    4.53003
118600.0000    2.72804
118640.0000    3.48013
118680.0000    2.80799
118720.0000    3.34436
118760.0000    2.63489
118800.0000    2.18422
118840.0000    3.88083
118880.0000    3.55174
118920.0000    3.63647
118960.0000    3.54874
119000.0000    4.76999
119040.0000    3.83952
119080.0000    5.53641
119120.0000    7.29333
119160.0000    5.98832
119200.0000    5.72160
119240.0000    5.09273
119280.0000    6.19259
119320.0000    4.87765
119360.0000    6.48751
119400.0000    5.39552
119440.0000    4.62090
119480.0000    5.58463
119520.0000    4.80508
119560.0000    4.34607
119600.0000    4.21289
119640.0000    5.76450
119680.0000    6.47256
119720.0000    5.73523
119760.0000    4.55156
119800.0000    4.62975
119840.0000    4.64194
119880.0000    4.05846
119920.0000    3.68916
119960.0000    2.74096
120000.0000    3.98021
120040.0000    5.05444
120080.0000    4.34998
120120.0000    5.29254
120160.0000    5.84680
120200.0000    6.61808
120240.0000    7.16419
120280.0000    6.86104
120320.0000    6.96829
120360.0000    6.35998
120400.0000    7.57219
120440.0000    6.85942
120480.0000    7.11140
120520.0000    7.32176
120560.0000    7.38518
120600.0000    7.20620
120640.0000    6.52874
120680.0000    6.29386
120720.0000    6.49422
120760.0000    7.31335
120800.0000    6.63004
120840.0000    6.18599
120880.0000    6.27872
120920.0000    5.85643
120960.0000    5.60440
121000.0000    5.34296
121040.0000    4.70647
121080.0000    5.06573
121120.0000    5.55460
121160.0000    5.19596
121200.0000    4.99273
121240.0000    3.41580
121280.0000    4.08187
121320.0000    5.56291
121360.0000    5.06670
121400.0000    5.33303
121440.0000    5.34779
121480.0000    5.60278
121520.0000    5.11510
121560.0000    4.73192
121600.0000    5.32188
121640.0000    6.26640
121680.0000    4.41795
121720.0000    4.34771
121760.0000    4.26012
121800.0000    5.39800
121840.0000    5.30642
121880.0000    5.44562
121920.0000    4.26020
121960.0000    4.54463
122000.0000    5.41654
122040.0000    4.82760
122080.0000    5.73615
122120.0000    5.62929
122160.0000    4.54941
122200.0000    5.01945
122240.0000    3.90450
122280.0000    4.46549
122320.0000    4.35667
122360.0000    4.35699
122400.0000    4.71926
122440.0000    5.92102
122480.0000    5.15945
122520.0000    6.06275
122560.0000    6.16484
122600.0000    6.04989
122640.0000    7.81295
122680.0000    8.53154
122720.0000    8.68030
122760.0000    7.81072
122800.0000    7.34691
122840.0000    7.44691
122880.0000    6.93616
122920.0000    8.21036
122960.0000    7.26286
123000.0000    7.74997
123040.0000    8.45977
123080.0000    6.87087
123120.0000    8.44091
123160.0000    7.46104
123200.0000    7.26241
123240.0000    7.53693
123280.0000    7.61181
123320.0000    6.49284
123360.0000    7.20528
123400.0000    6.91944
123440.0000    5.96460
123480.0000    6.60698
123520.0000    6.31937
123560.0000    6.34898
123600.0000    5.26983
123640.0000    6.27893
123680.0000    6.27177
123720.0000    6.05369
123760.0000    6.08781
123800.0000    6.33379
123840.0000    5.46285
123880.0000    4.50534
123920.0000    4.90574
123960.0000    5.37142
124000.0000    5.90318
124040.0000    5.45107
124080.0000    4.75127
124120.0000    5.59651
124160.0000    4.80739
124200.0000    5.07196
124240.0000    5.00092
124280.0000    5.95569
124320.0000    5.72282
124360.0000    5.18810
124400.0000    6.82283
124440.0000    6.33893
124480.0000    5.62629
124520.0000    5.39339
124560.0000    5.39540
124600.0000    6.00559
124640.0000    6.21482
124680.0000    5.65632
124720.0000    6.69061
124760.0000    5.62434
124800.0000    5.95675
124840.0000    5.23744
124880.0000    5.36752
124920.0000    5.73520
124960.0000    6.18027
125000.0000    6.40508
125040.0000    6.28208
125080.0000    4.83960
125120.0000    4.85059
125160.0000    5.36553
125200.0000    5.10591
125240.0000    4.99891
125280.0000    6.28041
125320.0000    6.23879
125360.0000    5.71980
125400.0000    5.54299
125440.0000    5.94933
125480.0000    4.87593
125520.0000    4.00074
125560.0000    4.78405
125600.0000    5.03590
125640.0000    6.77932
125680.0000    4.82671
125720.0000    4.68521
125760.0000    4.67771
125800.0000    5.02450
125840.0000    5.04956
125880.0000    4.97766
125920.0000    5.23743
125960.0000    5.56413
126000.0000    5.31270
126040.0000    3.83449
126080.0000    4.91064
126120.0000    4.86364
126160.0000    6.64953
126200.0000    6.38106
126240.0000    5.28132
126280.0000    4.65202
126320.0000    4.20861
126360.0000    2.90454
126400.0000    4.36719
126440.0000    4.74495
126480.0000    5.43796
126520.0000    4.83705
126560.0000    5.66615
126600.0000    5.13967
126640.0000    5.28700
126680.0000    6.28488
126720.0000    5.86235
126760.0000    6.31538
126800.0000    5.55974
126840.0000    4.86983
126880.0000    4.32305
126920.0000    4.01677
126960.0000    5.13808
127000.0000    5.74467
127040.0000    5.70470
127080.0000    5.81613
127120.0000    5.44177
127160.0000    5.46168
127200.0000    6.82968
127240.0000    6.13504
127280.0000    7.84564
127320.0000    7.06438
127360.0000    7.34482
127400.0000    7.76760
127440.0000    6.87329
127480.0000    7.55769
127520.0000    7.97686
127560.0000    8.76614
127600.0000    8.52306
127640.0000    7.93544
127680.0000    7.40447
127720.0000    8.72794
127760.0000    8.91659
127800.0000    8.23860
127840.0000    7.32188
127880.0000    8.44812
127920.0000    8.45446
127960.0000    6.47072
128000.0000    5.45640
128040.0000    7.01258
128080.0000    6.48989
128120.0000    7.26838
128160.0000    8.60414
128200.0000    8.16690
128240.0000    8.71381
128280.0000    7.73265
128320.0000    9.04157
128360.0000    9.55336
128400.0000    9.13701
128440.0000    8.72654
128480.0000    9.39701
128520.0000    9.99639
128560.0000    9.09405
128600.0000    9.18083
128640.0000    8.93530
128680.0000    8.84453
128720.0000    8.02480
128760.0000    7.61414
128800.0000    6.41770
128840.0000    7.32370
128880.0000    7.06972
128920.0000    8.11619
128960.0000    7.69209
129000.0000    8.99053
129040.0000    7.32339
129080.0000    6.58072
129120.0000    6.18739
129160.0000    7.49606
129200.0000    8.57915
129240.0000    9.40954
129280.0000    7.48912
129320.0000    7.53829
129360.0000    7.13680
129400.0000    6.89289
129440.0000    7.78127
129480.0000    6.15103
129520.0000    7.81570
129560.0000    6.17645
129600.0000    7.50642
129640.0000    5.70943
129680.0000    5.43571
129720.0000    5.43117
129760.0000    5.10379
129800.0000    5.74465
129840.0000    6.07494
129880.0000    5.55795
129920.0000    3.82024
129960.0000    3.91992
130000.0000    5.43745
130040.0000    6.48821
130080.0000    8.12478
130120.0000    8.06063
130160.0000    6.46656
130200.0000    6.85074
130240.0000    6.47598
130280.0000    5.47685
130320.0000    5.83943
130360.0000    6.83648
130400.0000    4.88091
130440.0000    4.72005
130480.0000    5.59882
130520.0000    5.58544
130560.0000    5.16933
130600.0000    5.01443
130640.0000    4.26047
130680.0000    3.93301
130720.0000    3.49718
130760.0000    4.15854
130800.0000    5.32487
130840.0000    5.13448
130880.0000    5.39571
130920.0000    5.28062
130960.0000    4.75161
131000.0000    4.76428
131040.0000    3.48473
131080.0000    3.50755
131120.0000    4.19980
131160.0000    4.70507
131200.0000    4.72159
131240.0000    4.45349
131280.0000    5.03533
131320.0000    5.50973
131360.0000    5.15332
131400.0000    6.57478
131440.0000    5.71057
131480.0000    3.62034
131520.0000    5.01373
131560.0000    6.65346
131600.0000    5.11671
131640.0000    5.02985
131680.0000    4.99687
131720.0000    5.56422
131760.0000    4.22979
131800.0000    4.31535
131840.0000    4.55835
131880.0000    4.93145
131920.0000    4.64769
131960.0000    5.54202
132000.0000    5.08621
132040.0000    5.46381
132080.0000    3.71440
132120.0000    5.26087
132160.0000    5.10552
132200.0000    4.65390
132240.0000    5.91583
132280.0000    5.72957
132320.0000    5.46760
132360.0000    6.03265
132400.0000    6.93320
132440.0000    6.33317
132480.0000    7.28877
132520.0000    6.87118
132560.0000    7.86866
132600.0000    7.37218
132640.0000    6.93599
132680.0000    8.28452
132720.0000    8.12979
132760.0000    7.88763
132800.0000    7.69332
132840.0000    7.58428
132880.0000    8.61530
132920.0000    7.95695
132960.0000    5.67508
133000.0000    6.39013
133040.0000    6.78752
133080.0000    5.55877
133120.0000    6.68644
133160.0000    6.64269
133200.0000    6.60476
133240.0000    6.00288
133280.0000    5.12207
133320.0000    5.15470
133360.0000    5.08981
133400.0000    5.17686
133440.0000    4.90974
133480.0000    5.40719
133520.0000    5.88784
133560.0000    5.60928
133600.0000    6.54558
133640.0000    7.06273
133680.0000    6.66303
133720.0000    7.25477
133760.0000    8.89937
133800.0000    7.57683
133840.0000    7.24365
133880.0000    6.48401
133920.0000    6.08656
133960.0000    6.21145
134000.0000    6.24750
134040.0000    6.06670
134080.0000    7.51555
134120.0000    6.54289
134160.0000    6.67667
134200.0000    7.17778
134240.0000    6.06479
134280.0000    6.41638
134320.0000    5.96550
134360.0000    7.36408
134400.0000    8.48314
134440.0000    7.03197
134480.0000    7.90105
134520.0000    6.66321
134560.0000    6.14591
134600.0000    6.13199
134640.0000    6.09300
134680.0000    5.72254
134720.0000    6.99109
134760.0000    5.99505
134800.0000    5.90820
134840.0000    6.80385
134880.0000    6.47065
134920.0000    8.69496
134960.0000    7.69457
135000.0000    7.65646
135040.0000    7.67778
135080.0000    7.73449
135120.0000    6.81899
135160.0000    7.74050
135200.0000    7.55594
135240.0000    6.67189
135280.0000    7.16534
135320.0000    6.42695
135360.0000    7.36692
135400.0000    6.93886
135440.0000    7.35786
135480.0000    7.18187
135520.0000    8.48306
135560.0000    7.25714
135600.0000    7.61441
135640.0000    8.13464
135680.0000    7.73173
135720.0000    7.86543
135760.0000    6.74143
135800.0000    7.31110
135840.0000    8.28657
135880.0000    7.92940
135920.0000    7.58215
135960.0000    5.95207
136000.0000    5.35439
136040.0000    6.97551
136080.0000    6.28346
136120.0000    4.37815
136160.0000    5.19958
136200.0000    5.58266
136240.0000    4.87147
136280.0000    6.54717
136320.0000    6.44418
136360.0000    7.31234
136400.0000    6.94574
136440.0000    6.54044
136480.0000    6.31017
136520.0000    6.56429
136560.0000    6.86670
136600.0000    9.23956
136640.0000    8.64400
136680.0000    7.60574
136720.0000    6.79528
136760.0000    7.15870
136800.0000    7.50110
136840.0000    6.46105
136880.0000    7.12806
136920.0000    6.48153
136960.0000    6.17136
137000.0000    5.32824
137040.0000    5.45540
137080.0000    6.20858
137120.0000    6.31264
137160.0000    7.15866
137200.0000    7.52808
137240.0000    8.93722
137280.0000    6.46419
137320.0000    6.20136
137360.0000    8.04041
137400.0000    7.36201
137440.0000    7.59230
137480.0000    7.99214
137520.0000    7.34849
137560.0000    7.34915
137600.0000    7.09639
137640.0000    7.17210
137680.0000    7.81529
137720.0000    6.87068
137760.0000    8.28686
137800.0000    8.67787
137840.0000    8.51511
137880.0000    9.00579
137920.0000    8.84820
137960.0000    8.40755
138000.0000    8.26115
138040.0000    6.61090
138080.0000    7.76783
138120.0000    6.20815
138160.0000    6.39263
138200.0000    6.55374
138240.0000    6.57981
138280.0000    7.45814
138320.0000    5.53566
138360.0000    7.01456
138400.0000    6.75935
138440.0000    6.94541
138480.0000    7.63119
138520.0000    6.81779
138560.0000    6.87340
138600.0000    8.54858
138640.0000    7.94884
138680.0000    6.75731
138720.0000    7.63510
138760.0000    7.96498
138800.0000    8.10077
138840.0000    7.92305
138880.0000    7.92656
138920.0000    6.74814
138960.0000    6.88308
139000.0000    6.13992
139040.0000    7.71503
139080.0000    6.54194
139120.0000    6.78860
139160.0000    8.44902
139200.0000    8.22658
139240.0000    8.64956
139280.0000    9.48003
139320.0000   10.25641
139360.0000    9.02306
139400.0000    9.16399
139440.0000    8.97941
139480.0000    8.22202
139520.0000    8.40871
139560.0000    8.72872
139600.0000    9.30574
139640.0000   11.61743
139680.0000    9.09492
139720.0000    6.85497
139760.0000    7.34544
139800.0000    8.91469
139840.0000    7.60114
139880.0000    7.25009
139920.0000    7.80402
139960.0000    7.52290
140000.0000    6.81617
140040.0000    5.52879
140080.0000    6.77805
140120.0000    6.00284
140160.0000    6.14613
140200.0000    5.30523
140240.0000    5.83892
140280.0000    6.97538
140320.0000    6.39182
140360.0000    5.92560
140400.0000    5.64046
140440.0000    5.67347
140480.0000    6.86847
140520.0000    6.54806
140560.0000    6.70548
140600.0000    6.99848
140640.0000    7.95186
140680.0000    6.86788
140720.0000    8.35288
140760.0000    8.19785
140800.0000    7.83225
140840.0000    8.10994
140880.0000    7.14026
140920.0000    7.92098
140960.0000    8.85855
141000.0000    8.47117
141040.0000    7.23539
141080.0000    6.10061
141120.0000    7.88461
141160.0000    7.72936
141200.0000    7.32117
141240.0000    6.99898
141280.0000    6.59458
141320.0000    7.29475
141360.0000    7.65665
141400.0000    8.07551
141440.0000    8.32272
141480.0000    8.25238
141520.0000    8.70202
141560.0000    8.46270
141600.0000    8.78618
141640.0000    7.98401
141680.0000    9.18968
141720.0000    9.28398
141760.0000    8.92073
141800.0000    9.30837
141840.0000    9.61034
141880.0000   10.01764
141920.0000    9.44858
141960.0000    9.51210
142000.0000    9.09266
142040.0000    9.84997
142080.0000    9.70799
142120.0000    9.40630
142160.0000    8.97672
142200.0000    9.82210
142240.0000    8.90795
142280.0000   10.22855
142320.0000    9.00383
142360.0000    9.39154
142400.0000    9.94240
142440.0000    9.51909
142480.0000    9.44227
142520.0000    9.76015
142560.0000    9.22969
142600.0000    9.42618
142640.0000    9.04647
142680.0000    8.60025
142720.0000    8.22750
142760.0000   10.28744
142800.0000    8.83359
142840.0000    8.79413
142880.0000    8.55992
142920.0000    8.92775
142960.0000    7.35279
143000.0000    7.97434
143040.0000    8.35327
143080.0000    7.77477
143120.0000    8.62813
143160.0000    8.07033
143200.0000    7.19732
143240.0000    8.91813
143280.0000   10.07238
143320.0000    8.55784
143360.0000    9.10587
143400.0000    8.98695
143440.0000    9.34504
143480.0000    7.56683
143520.0000    9.28185
143560.0000    8.88369
143600.0000    8.32531
143640.0000    9.23935
143680.0000    8.87772
143720.0000    9.18442
143760.0000    9.05417
143800.0000    9.19902
143840.0000    9.42865
143880.0000   10.64231
143920.0000    9.60291
143960.0000    9.34718
144000.0000    8.97764
144040.0000    8.04477
144080.0000    9.58800
144120.0000   10.71611
144160.0000   10.33023
144200.0000   10.12896
144240.0000    9.82409
144280.0000   10.00276
144320.0000    9.66135
144360.0000    8.61466
144400.0000    9.59261
144440.0000   10.44977
144480.0000    9.44357
144520.0000    9.57084
144560.0000    9.72178
144600.0000    9.54329
144640.0000    9.06391
144680.0000    9.70641
144720.0000    9.84241
144760.0000    9.85562
144800.0000    8.51113
144840.0000    8.98668
144880.0000    9.85763
144920.0000    9.57679
144960.0000    8.93120
145000.0000    8.80368
145040.0000    8.33917
145080.0000   10.22817
145120.0000    9.14242
145160.0000    7.79242
145200.0000    8.42888
145240.0000    9.07773
145280.0000    8.90474
145320.0000    9.32631
145360.0000   10.17754
145400.0000    9.11786
145440.0000   10.18787
145480.0000    9.71428
145520.0000    8.53874
145560.0000    8.35887
145600.0000    8.36572
145640.0000    9.07146
145680.0000    9.13078
145720.0000    9.63544
145760.0000    9.72390
145800.0000    9.57796
145840.0000    8.91335
145880.0000    8.64872
145920.0000   10.48305
145960.0000    9.58111
146000.0000    8.12864
146040.0000    7.95123
146080.0000    7.97841
146120.0000    8.92419
146160.0000    9.32140
146200.0000   10.72359
146240.0000    9.11190
146280.0000    9.36171
146320.0000    9.17998
146360.0000    9.10557
146400.0000    9.74574
146440.0000    9.63611
146480.0000   10.29919
146520.0000   10.60199
146560.0000   10.88517
146600.0000   11.01627
146640.0000   10.65887
146680.0000    9.63967
146720.0000   10.20056
146760.0000   10.77532
146800.0000   10.21579
146840.0000   10.22256
146880.0000   10.16555
146920.0000    8.76437
146960.0000    8.93405
147000.0000    9.42753
147040.0000    8.79143
147080.0000    9.85985
147120.0000    9.58448
147160.0000    9.72525
147200.0000    7.78635
147240.0000    8.73547
147280.0000    8.74353
147320.0000    8.97999
147360.0000    8.99003
147400.0000    8.55196
147440.0000    8.97536
147480.0000    9.34686
147520.0000    9.71911
147560.0000    9.67739
147600.0000   10.10025
147640.0000   10.05256
147680.0000    9.39899
147720.0000   10.09688
147760.0000    9.66428
147800.0000   11.29922
147840.0000   11.47331
147880.0000   10.67818
147920.0000   10.39376
147960.0000   10.26496
148000.0000   11.32519
148040.0000   10.37998
148080.0000   10.49897
148120.0000   10.66568
148160.0000   10.61280
148200.0000   10.01952
148240.0000    9.44888
148280.0000   10.29464
148320.0000   10.21784
148360.0000    9.56488
148400.0000    9.31666
148440.0000    9.35608
148480.0000   10.00889
148520.0000    9.81144
148560.0000    9.88781
148600.0000   10.24419
148640.0000   10.36265
148680.0000    9.87499
148720.0000   10.65076
148760.0000   10.87441
148800.0000   10.30996
148840.0000   11.09781
148880.0000   10.51578
148920.0000   10.38979
148960.0000   10.37712
149000.0000    9.93389
149040.0000    9.63585
149080.0000    9.86217
149120.0000    9.05486
149160.0000   10.23920
149200.0000   10.20639
149240.0000   11.10568
149280.0000   10.17088
149320.0000    9.56488
149360.0000    9.82193
149400.0000   10.67396
149440.0000   10.41446
149480.0000   10.65978
149520.0000   10.75159
149560.0000   10.47809
149600.0000   10.66625
149640.0000   10.78582
149680.0000    9.66660
149720.0000    9.75922
149760.0000   10.29516
149800.0000   11.05352
149840.0000    9.89035
149880.0000   11.01091
149920.0000   10.00648
149960.0000   10.12605
150000.0000   10.05327
150040.0000    9.77926
150080.0000   11.25892
150120.0000   12.10603
150160.0000   11.88298
150200.0000   11.76660
150240.0000   11.16121
150280.0000   12.56323
150320.0000   12.54566
150360.0000   13.43260
150400.0000   12.57601
150440.0000   13.69567
150480.0000   12.78956
150520.0000   11.64293
150560.0000   12.64842
150600.0000   12.63167
150640.0000   12.16369
150680.0000   11.65154
150720.0000   10.30887
150760.0000   10.48023
150800.0000   11.04438
150840.0000   11.30562
150880.0000   11.28258
150920.0000   10.40485
150960.0000   11.02773
151000.0000   11.10147
151040.0000   10.08442
151080.0000   10.67897
151120.0000   10.04144
151160.0000   10.49955
151200.0000   10.91467
151240.0000   11.06343
151280.0000   10.18687
151320.0000   11.13134
151360.0000   10.48319
151400.0000   10.03744
151440.0000   10.60515
151480.0000   10.73931
151520.0000   10.58231
151560.0000   10.68350
151600.0000   11.49981
151640.0000   10.21889
151680.0000   10.03109
151720.0000   10.44996
151760.0000   10.60365
151800.0000   11.77238
151840.0000   11.50391
151880.0000   11.01524
151920.0000   10.52258
151960.0000    9.94177
152000.0000   10.86142
152040.0000   10.03888
152080.0000   10.68103
152120.0000   10.65239
152160.0000   10.01038
152200.0000   10.27211
152240.0000   11.13382
152280.0000   10.34717
152320.0000   10.70857
152360.0000   10.66562
152400.0000   10.79830
152440.0000   10.91301
152480.0000   10.42628
152520.0000   10.69409
152560.0000   10.07939
152600.0000   11.43188
152640.0000   11.01281
152680.0000    9.76278
152720.0000    9.98429
152760.0000   10.05938
152800.0000   10.66629
152840.0000   10.56573
152880.0000   10.98554
152920.0000   11.06296
152960.0000   12.58622
153000.0000   11.73551
153040.0000   11.39441
153080.0000   10.91744
153120.0000   11.21806
153160.0000   10.96570
153200.0000   10.65576
153240.0000   10.21428
153280.0000    9.88623
153320.0000   10.38439
153360.0000   10.49063
153400.0000   10.53320
153440.0000   11.31417
153480.0000   10.64740
153520.0000   10.72824
153560.0000   10.32530
153600.0000   10.22928
153640.0000   10.15158
153680.0000   11.04883
153720.0000   10.51740
153760.0000   10.17140
153800.0000   11.24937
153840.0000   11.41967
153880.0000   11.56178
153920.0000   10.87719
153960.0000   10.60620
154000.0000   10.34806
154040.0000   10.71749
154080.0000   10.19372
154120.0000   10.42783
154160.0000    9.92379
154200.0000   10.02855
154240.0000   10.18489
154280.0000   10.77440
154320.0000    9.47820
154360.0000   10.02060
154400.0000   10.05449
154440.0000   10.13006
154480.0000   10.51094
154520.0000    9.88467
154560.0000   10.11322
154600.0000   10.21160
154640.0000   10.28934
154680.0000   10.81639
154720.0000   10.00449
154760.0000    9.84841
154800.0000   10.57349
154840.0000   10.90746
154880.0000   10.47583
154920.0000   10.33131
154960.0000   10.65113
155000.0000   10.70112
155040.0000   10.60408
155080.0000   11.19757
155120.0000   10.91575
155160.0000   11.25501
155200.0000   11.97800
155240.0000   11.41038
155280.0000   12.17445
155320.0000   12.37198
155360.0000   10.80834
155400.0000   11.10171
155440.0000   11.62311
155480.0000   11.70215
155520.0000   11.56279
155560.0000   10.24571
155600.0000   10.09761
155640.0000    9.73272
155680.0000    9.74216
155720.0000   10.20802
155760.0000   10.32980
155800.0000   10.69666
155840.0000   11.03704
155880.0000    9.85249
155920.0000   10.25413
155960.0000   10.96024
156000.0000   10.30867
156040.0000   11.23287
156080.0000   11.27742
156120.0000   10.20738
156160.0000   10.47173
156200.0000   12.05563
156240.0000   11.66698
156280.0000   11.19592
156320.0000   12.14998
156360.0000   12.49977
156400.0000   12.71239
156440.0000   13.65191
156480.0000   12.16636
156520.0000   13.10157
156560.0000   13.25209
156600.0000   12.70645
156640.0000   12.72308
156680.0000   11.88533
156720.0000   11.36085
156760.0000   12.51809
156800.0000   13.31142
156840.0000   12.56230
156880.0000   12.72468
156920.0000   13.34589
156960.0000   13.33419
157000.0000   13.48495
157040.0000   12.95039
157080.0000   12.20166
157120.0000   12.86207
157160.0000   12.11069
157200.0000   11.82218
157240.0000   11.41677
157280.0000   10.82944
157320.0000   11.74362
157360.0000   11.92965
157400.0000   10.11542
157440.0000   11.34690
157480.0000   11.74106
157520.0000   10.78557
157560.0000   11.11056
157600.0000   11.03065
157640.0000   11.10597
157680.0000   11.26838
157720.0000   10.80693
157760.0000   10.86739
157800.0000   11.47914
157840.0000   10.98343
157880.0000   11.00984
157920.0000   10.76371
157960.0000   11.44242
158000.0000   10.93228
158040.0000   11.45113
158080.0000   11.77710
158120.0000   11.40576
158160.0000   12.91570
158200.0000   12.23242
158240.0000   12.46123
158280.0000   11.98519
158320.0000   13.09472
158360.0000   11.74769
158400.0000   10.33929
158440.0000   10.87007
158480.0000   10.90375
158520.0000   11.28095
158560.0000   12.64787
158600.0000   12.31264
158640.0000   11.61029
158680.0000   11.50856
158720.0000   10.80075
158760.0000   10.38688
158800.0000   11.02641
158840.0000   12.39478
158880.0000   12.22501
158920.0000   12.09340
158960.0000   11.10524
159000.0000    9.39005
159040.0000    8.88798
159080.0000    8.96183
159120.0000    9.27729
159160.0000    9.60563
159200.0000   11.54559
159240.0000   10.17285
159280.0000   10.56508
159320.0000   10.50457
159360.0000   10.83972
159400.0000   10.86229
159440.0000    9.65258
159480.0000    9.43802
159520.0000   11.32073
159560.0000   10.93845
159600.0000   10.47935
159640.0000   11.69880
159680.0000    9.60355
159720.0000   10.23503
159760.0000   10.44480
159800.0000   11.24982
159840.0000   11.71674
159880.0000   11.39656
159920.0000   11.93405
159960.0000   10.64881
160000.0000   10.23805
160040.0000    9.87491
160080.0000   10.49228
160120.0000   10.89699
160160.0000    9.86633
160200.0000   11.17690
160240.0000   11.30537
160280.0000   10.07990
160320.0000   11.01591
160360.0000   10.79186
160400.0000   10.72229
160440.0000   11.17166
160480.0000   10.36468
160520.0000   11.58646
160560.0000   11.99405
160600.0000   11.23938
160640.0000   11.93333
160680.0000   11.39348
160720.0000   10.76757
160760.0000    9.88630
160800.0000   11.92318
160840.0000   10.92377
160880.0000   11.02992
160920.0000   10.25254
160960.0000    9.76230
161000.0000   10.96025
161040.0000   10.04949
161080.0000    9.92444
161120.0000   11.04708
161160.0000    9.46540
161200.0000    9.95503
161240.0000   11.30708
161280.0000   10.95292
161320.0000   10.70996
161360.0000   11.08768
161400.0000   11.28689
161440.0000    9.71971
161480.0000    9.97885
161520.0000    9.51334
161560.0000    9.29474
161600.0000   10.19903
161640.0000   10.27589
161680.0000   11.33269
161720.0000   10.08607
161760.0000   10.85245
161800.0000   10.15405
161840.0000   10.58806
161880.0000   11.29425
161920.0000   10.55273
161960.0000   10.57452
162000.0000   10.28827
162040.0000   10.18561
162080.0000   10.40448
162120.0000   10.44092
162160.0000   11.72248
162200.0000   10.72780
162240.0000   10.38491
162280.0000   10.35142
162320.0000    9.96394
162360.0000   10.25972
162400.0000   10.09167
162440.0000    9.56251
162480.0000    8.94840
162520.0000    9.19437
162560.0000    9.09748
162600.0000    9.24337
162640.0000    9.81207
162680.0000   10.21269
162720.0000    9.40698
162760.0000    9.89289
162800.0000    8.97307
162840.0000    8.71537
162880.0000    8.84846
162920.0000    9.72320
162960.0000   10.88480
163000.0000   10.10701
163040.0000    9.30686
163080.0000   10.61616
163120.0000   10.32926
163160.0000   10.07506
163200.0000    9.65278
163240.0000   10.60918
163280.0000   11.49797
163320.0000   11.21167
163360.0000   12.05229
163400.0000   11.62195
163440.0000   11.15280
163480.0000   11.44750
163520.0000   13.24095
163560.0000   13.00846
163600.0000   12.01876
163640.0000   11.71995
163680.0000   12.06654
163720.0000   12.36817
163760.0000   11.31363
163800.0000   12.25534
163840.0000   11.78379
163880.0000   11.89130
163920.0000   12.09061
163960.0000   12.51921
164000.0000   12.59696
164040.0000   12.87162
164080.0000   12.50704
164120.0000   11.81053
164160.0000   12.82563
164200.0000   13.81767
164240.0000   12.47841
164280.0000   13.61445
164320.0000   12.53383
164360.0000   12.53064
164400.0000   12.17815
164440.0000   12.35956
164480.0000   12.07506
164520.0000   12.26295
164560.0000   12.03802
164600.0000   12.82979
164640.0000   13.22268
164680.0000   12.46615
164720.0000   12.33079
164760.0000   12.50390
164800.0000   12.00393
164840.0000   12.79721
164880.0000   13.32020
164920.0000   12.17326
164960.0000   11.96516
165000.0000   12.04828
165040.0000   11.60123
165080.0000   11.21932
165120.0000   12.36353
165160.0000   12.04234
165200.0000   12.73798
165240.0000   12.77715
165280.0000   11.87705
165320.0000   12.18509
165360.0000   12.97249
165400.0000   12.68867
165440.0000   12.86673
165480.0000   12.30273
165520.0000   12.42550
165560.0000   12.41195
165600.0000   11.98037
165640.0000   13.28657
165680.0000   13.29164
165720.0000   12.55878
165760.0000   11.52888
165800.0000   11.97496
165840.0000   11.87558
165880.0000   11.57354
165920.0000   11.15496
165960.0000   11.53206
166000.0000   11.68725
166040.0000   11.50669
166080.0000   11.16939
166120.0000   11.25616
166160.0000   10.88725
166200.0000   10.38146
166240.0000   11.18251
166280.0000   10.04803
166320.0000   10.68915
166360.0000   10.86452
166400.0000   10.19725
166440.0000   10.54186
166480.0000    9.41489
166520.0000   10.16308
166560.0000    9.82311
166600.0000   10.13282
166640.0000   10.46257
166680.0000    9.89981
166720.0000   10.93381
166760.0000   10.76010
166800.0000   10.84135
166840.0000   10.00808
166880.0000   10.55313
166920.0000   11.13550
166960.0000   10.28701
167000.0000   10.75199
167040.0000   10.53015
167080.0000   12.09735
167120.0000   11.92754
167160.0000   10.47642
167200.0000   10.81967
167240.0000   11.52690
167280.0000   11.57646
167320.0000   12.29193
167360.0000   11.84191
167400.0000   11.40020
167440.0000   10.98496
167480.0000   10.52102
167520.0000   11.02183
167560.0000   11.60819
167600.0000    9.64838
167640.0000   10.79942
167680.0000   12.09016
167720.0000   10.64175
167760.0000   11.59603
167800.0000   12.09774
167840.0000   10.69772
167880.0000   10.76055
167920.0000   12.09534
167960.0000   11.31148
168000.0000   13.02177
168040.0000   12.38863
168080.0000   12.37370
168120.0000   11.75322
168160.0000   11.79833
168200.0000   12.60223
168240.0000   11.92530
168280.0000   11.18904
168320.0000   12.48785
168360.0000   11.73324
168400.0000   11.27084
168440.0000   11.60993
168480.0000   11.00551
168520.0000   11.18174
168560.0000   11.02105
168600.0000    9.90732
168640.0000   10.82975
168680.0000   11.64160
168720.0000   10.32430
168760.0000    9.63942
168800.0000    9.24053
168840.0000    9.21844
168880.0000    9.71904
168920.0000    9.72308
168960.0000    9.91781
169000.0000    9.94884
169040.0000   10.68853
169080.0000   11.42044
169120.0000   10.94407
169160.0000   11.36708
169200.0000   11.85138
169240.0000   12.24001
169280.0000   11.83484
169320.0000   11.96313
169360.0000   12.18796
169400.0000   11.02076
169440.0000   11.70527
169480.0000   11.41124
169520.0000   12.18302
169560.0000   10.66733
169600.0000   11.16621
169640.0000   10.94577
169680.0000   10.37774
169720.0000   10.71885
169760.0000   10.47994
169800.0000   10.09283
169840.0000    9.81036
169880.0000   12.34205
169920.0000   12.54607
169960.0000   11.71424
170000.0000   12.46118
170040.0000   11.51468
170080.0000   11.62603
170120.0000   11.72348
170160.0000   12.43803
170200.0000   11.81002
170240.0000   11.96759
170280.0000   10.98409
170320.0000   11.06366
170360.0000   11.92689
170400.0000   10.75967
170440.0000   11.91481
170480.0000   12.08333
170520.0000   13.11702
170560.0000   13.02649
170600.0000   12.61583
170640.0000   13.01162
170680.0000   13.22707
170720.0000   14.25226
170760.0000   13.02885
170800.0000   12.42773
170840.0000   12.50771
170880.0000   11.67656
170920.0000   11.21823
170960.0000   12.18409
171000.0000   11.56515
171040.0000   11.23338
171080.0000   10.87553
171120.0000   10.33215
171160.0000   11.63302
171200.0000   11.53094
171240.0000   11.96886
171280.0000   12.53781
171320.0000   11.66690
171360.0000   11.45899
171400.0000   11.99119
171440.0000   12.14768
171480.0000   11.68735
171520.0000   12.46202
171560.0000   12.35922
171600.0000   12.66463
171640.0000   12.44358
171680.0000   11.79812
171720.0000   11.49665
171760.0000   11.00251
171800.0000   11.97368
171840.0000   12.80114
171880.0000   12.05581
171920.0000   12.48597
171960.0000   12.04858
172000.0000   12.74109
172040.0000   11.48474
172080.0000   11.91107
172120.0000   12.25508
172160.0000   13.04047
172200.0000   13.06505
172240.0000   12.59641
172280.0000   12.02244
172320.0000   11.48624
172360.0000   12.12328
172400.0000   12.05308
172440.0000   11.69719
172480.0000   12.02907
172520.0000   10.76188
172560.0000   12.09722
172600.0000   11.88025
172640.0000   12.45344
172680.0000   11.70882
172720.0000   11.97540
172760.0000   11.91761
172800.0000   11.22451
172840.0000   10.53604
172880.0000   11.84212
172920.0000   11.71604
172960.0000   12.39697
173000.0000   10.89272
173040.0000   11.37971
173080.0000   12.63092
173120.0000   12.74182
173160.0000   12.82736
173200.0000   12.35640
173240.0000   11.75935
173280.0000   12.22678
173320.0000   12.41401
173360.0000   12.29037
173400.0000   12.09428
173440.0000   12.75197
173480.0000   12.63211
173520.0000   12.15912
173560.0000   12.43410
173600.0000   11.39914
173640.0000   11.62956
173680.0000   11.47829
173720.0000   11.27514
173760.0000   11.66525
173800.0000   12.16157
173840.0000   12.34299
173880.0000   11.23304
173920.0000   12.01606
173960.0000   11.66871
174000.0000   12.53190
174040.0000   11.70150
174080.0000   10.71926
174120.0000   11.68828
174160.0000   11.01828
174200.0000    9.91929
174240.0000   10.94512
174280.0000   11.12054
174320.0000   11.64051
174360.0000   11.53463
174400.0000   11.52089
174440.0000   11.29527
174480.0000   11.68573
174520.0000   10.83507
174560.0000   10.67184
174600.0000   11.56482
174640.0000   10.95545
174680.0000   10.96007
174720.0000   10.35131
174760.0000   10.70353
174800.0000   10.16203
174840.0000   10.58564
174880.0000   11.05941
174920.0000    9.58140
174960.0000   10.34798
175000.0000   10.93200
175040.0000   10.65402
175080.0000   12.03117
175120.0000   11.68844
175160.0000   11.52184
175200.0000   10.49269
175240.0000   11.38631
175280.0000   11.12726
175320.0000   12.57665
175360.0000   12.24503
175400.0000   11.60247
175440.0000   10.90947
175480.0000   10.22891
175520.0000   10.40412
175560.0000    9.97421
175600.0000   10.33440
175640.0000   10.22052
175680.0000    9.88842
175720.0000   10.60503
175760.0000   10.11696
175800.0000    9.48646
175840.0000    9.99159
175880.0000   10.44452
175920.0000    9.83857
175960.0000   10.10934
176000.0000   10.81062
176040.0000    9.38442
176080.0000   10.16765
176120.0000   10.08297
176160.0000   10.26121
176200.0000   11.02077
176240.0000   11.05177
176280.0000   11.44908
176320.0000   11.41844
176360.0000   10.86022
176400.0000   10.66429
176440.0000   10.81226
176480.0000   11.01251
176520.0000   10.67904
176560.0000   11.11116
176600.0000   11.19530
176640.0000   11.85429
176680.0000   12.52434
176720.0000   10.55121
176760.0000   11.47670
176800.0000   10.75183
176840.0000   11.31616
176880.0000   10.76445
176920.0000   11.09921
176960.0000   10.66743
177000.0000   11.33187
177040.0000   11.38003
177080.0000   11.80892
177120.0000   10.54246
177160.0000    9.85918
177200.0000   11.51079
177240.0000   11.62592
177280.0000   12.03312
177320.0000   10.87825
177360.0000   12.06756
177400.0000   11.47169
177440.0000   11.45590
177480.0000   10.66515
177520.0000   10.81601
177560.0000   11.14309
177600.0000   12.13410
177640.0000   10.74933
177680.0000   11.31698
177720.0000   11.44281
177760.0000   10.12953
177800.0000   10.97802
177840.0000   10.49788
177880.0000    9.66111
177920.0000   11.42184
177960.0000   10.94101
178000.0000   11.16114
178040.0000   10.84819
178080.0000   11.31956
178120.0000   10.98793
178160.0000   11.48150
178200.0000   10.61762
178240.0000   10.59122
178280.0000   10.43859
178320.0000   10.27994
178360.0000   10.83453
178400.0000   10.36419
178440.0000   11.21564
178480.0000   11.18901
178520.0000   10.45585
178560.0000   10.31427
178600.0000    9.99330
178640.0000   10.46378
178680.0000   11.50347
178720.0000   11.04012
178760.0000   11.68019
178800.0000   11.43505
178840.0000   10.27311
178880.0000   11.41826
178920.0000   11.12558
178960.0000   10.40344
179000.0000   10.69713
179040.0000   10.39627
179080.0000    9.87231
179120.0000   10.96109
179160.0000   11.27478
179200.0000   11.15401
179240.0000   11.87911
179280.0000   11.05518
179320.0000   11.65674
179360.0000   11.01884
179400.0000   11.31357
179440.0000   10.63818
179480.0000   11.41862
179520.0000   12.24303
179560.0000   10.32168
179600.0000   10.89367
179640.0000   11.73679
179680.0000   10.37725
179720.0000   10.14850
179760.0000   10.25561
179800.0000   10.73630
179840.0000   11.71213
179880.0000   10.43997
179920.0000   11.65306
179960.0000   11.44743
180000.0000   11.28341
180040.0000    9.81541
180080.0000    9.77379
180120.0000   11.17279
180160.0000   11.15018
180200.0000    9.94502
180240.0000   11.30294
180280.0000   10.12959
180320.0000   11.05006
180360.0000    9.77715
180400.0000    8.90924
180440.0000   10.07689
180480.0000   10.18147
180520.0000   11.06440
180560.0000   11.63857
180600.0000   10.29151
180640.0000   10.00091
180680.0000    9.08182
180720.0000   10.56094
180760.0000   10.44577
180800.0000   10.87126
180840.0000   11.22342
180880.0000   11.04641
180920.0000   10.50552
180960.0000   11.29454
181000.0000   10.64159
181040.0000   10.97065
181080.0000   10.08942
181120.0000   11.25384
181160.0000   11.42590
181200.0000   11.26887
181240.0000   10.89257
181280.0000   10.97462
181320.0000   11.45372
181360.0000   11.66837
181400.0000   10.90865
181440.0000   11.72021
181480.0000   11.38688
181520.0000   11.49506
181560.0000   11.13073
181600.0000   11.29395
181640.0000   10.60091
181680.0000   10.97214
181720.0000    9.99688
181760.0000   11.62364
181800.0000   10.59083
181840.0000   10.75763
181880.0000   10.07686
181920.0000    9.45060
181960.0000    9.85169
182000.0000    9.92688
182040.0000    9.94492
182080.0000   10.60965
182120.0000    9.66893
182160.0000    9.58520
182200.0000    9.49010
182240.0000    8.87029
182280.0000   10.02210
182320.0000    9.31823
182360.0000   10.32526
182400.0000    9.95852
182440.0000   10.27758
182480.0000   10.59320
182520.0000   10.28652
182560.0000   10.85516
182600.0000   10.78954
182640.0000   10.60815
182680.0000   10.44770
182720.0000   12.44741
182760.0000   11.02075
182800.0000   11.52253
182840.0000   11.65513
182880.0000   11.62336
182920.0000   11.40722
182960.0000   11.75396
183000.0000   11.50548
183040.0000   12.15263
183080.0000   12.30898
183120.0000   11.71725
183160.0000   12.46157
183200.0000   13.04251
183240.0000   12.72361
183280.0000   11.28848
183320.0000   11.06621
183360.0000   11.64072
183400.0000   12.95892
183440.0000   11.82267
183480.0000   12.02426
183520.0000   11.08102
183560.0000   11.67686
183600.0000   11.62284
183640.0000   11.86655
183680.0000   11.29469
183720.0000   11.09356
183760.0000   12.21865
183800.0000   12.45013
183840.0000   11.71833
183880.0000   11.54918
183920.0000   12.64406
183960.0000   10.92076
184000.0000   11.18488
184040.0000   11.93877
184080.0000   10.91107
184120.0000   10.73558
184160.0000   11.10930
184200.0000   11.84890
184240.0000   10.77324
184280.0000   11.32609
184320.0000   10.57583
184360.0000   10.13645
184400.0000   11.13085
184440.0000   10.55208
184480.0000   11.13005
184520.0000   11.24698
184560.0000   11.33866
184600.0000   10.81721
184640.0000   10.84743
184680.0000   11.26711
184720.0000   11.79042
184760.0000   10.55956
184800.0000   10.19418
184840.0000    9.13281
184880.0000   11.14088
184920.0000   11.22336
184960.0000   12.08925
185000.0000   11.52336
185040.0000   12.24894
185080.0000   12.67673
185120.0000   12.85758
185160.0000   12.45292
185200.0000   11.59272
185240.0000   11.52837
185280.0000   10.40834
185320.0000   10.05065
185360.0000   10.21404
185400.0000   10.25719
185440.0000   10.60388
185480.0000   10.77525
185520.0000   10.28770
185560.0000   10.95757
185600.0000    9.82253
185640.0000    8.49062
185680.0000    8.56425
185720 5
185760 5
185800 5
185840 5
185880 5
185920 5
185960 5
186000 5
186040 5
186080 5
186120 5
186160 5
186200 5
186240 5
186280 5
186320 5
186360 5
186400 5
186440 5
186480 5
186520 5
186560 5
186600 5
186640 5
186680 5
186720 5
186760 5
186800 5
186840 5
186880 5
186920 5
186960 5
187000 5
187040 5
187080 5
187120 5
187160 5
187200 5
187240 5
187280 5
187320 5
187360 5
187400 5
187440 5
187480 5
187520 5
187560 5
187600 5
187640 5
187680 5
187720 5
187760 5
187800 5
187840 5
187880 5
187920 5
187960 5
188000 5
188040 5
188080 5
188120 5
188160 5
188200 5
188240 5
188280 5
188320 5
188360 5
188400 5
188440 5
188480 5
188520 5
188560 5
188600 5
188640 5
188680 5
188720 5
188760 5
188800 5
188840 5
188880 5
188920 5
188960 5
189000 5
189040 5
189080 5
189120 5
189160 5
189200 5
189240 5
189280 5
189320 5
189360 5
189400 5
189440 5
189480 5
189520 5
189560 5
189600 5
189640 5
189680 5
189720 5
189760 5
189800 5
189840 5
189880 5
189920 5
189960 5
190000 5
190040 5
190080 5
190120 5
190160 5
190200 5
190240 5
190280 5
190320 5
190360 5
190400 5
190440 5
190480 5
190520 5
190560 5
190600 5
190640 5
190680 5
190720 5
190760 5
190800 5
190840 5
190880 5
190920 5
190960 5
191000 5
191040 5
191080 5
191120 5
191160 5
191200 5
191240 5
191280 5
191320 5
191360 5
191400 5
191440 5
191480 5
191520 5
191560 5
191600 5
191640 5
191680 5
191720 5
191760 5
191800 5
191840 5
191880 5
191920 5
191960 5
192000 5
192040 5
192080 5
192120 5
192160 5
192200 5
192240 5
192280 5
192320 5
192360 5
192400 5
192440 5
192480 5
192520 5
192560 5
192600 5
192640 5
192680 5
192720 5
192760 5
192800 5
192840 5
192880 5
192920 5
192960 5
193000 5
193040 5
193080 5
193120 5
193160 5
193200 5
193240 5
193280 5
193320 5
193360 5
193400 5
193440 5
193480 5
193520 5
193560 5
193600 5
193640 5
193680 5
193720 5
193760 5
193800 5
193840 5
193880 5
193920 5
193960 5
194000 5
194040 5
194080 5
194120 5
194160 5
194200 5
194240 5
194280 5
194320 5
194360 5
194400 5
194440 5
194480 5
194520 5
194560 5
194600 5
194640 5
194680 5
194720 5
194760 5
194800 5
194840 5
194880 5
194920 5
194960 5
195000 5
195040 5
195080 5
195120 5
195160 5
195200 5
195240 5
195280 5
195320 5
195360 5
195400 5
195440 5
195480 5
195520 5
195560 5
195600 5
195640 5
195680 5
195720 5
195760 5
195800 5
195840 5
195880 5
195920 5
195960 5
196000 5
196040 5
196080 5
196120 5
196160 5
196200 5
196240 5
196280 5
196320 5
196360 5
196400 5
196440 5
196480 5
196520 5
196560 5
196600 5
196640 5
196680 5
196720 5
196760 5
196800 5
196840 5
196880 5
196920 5
196960 5
197000 5
197040 5
197080 5
197120 5
197160 5
197200 5
197240 5
197280 5
197320 5
197360 5
197400 5
197440 5
197480 5
197520 5
197560 5
197600 5
197640 5
197680 5
197720 5
197760 5
197800 5
197840 5
197880 5
197920 5
197960 5
198000 5
198040 5
198080 5
198120 5
198160 5
198200 5
198240 5
198280 5
198320 5
198360 5
198400 5
198440 5
198480 5
198520 5
198560 5
198600 5
198640 5
198680 5
198720 5
198760 5
198800 5
198840 5
198880 5
198920 5
198960 5
199000 5
199040 5
199080 5
199120 5
199160 5
199200 5
199240 5
199280 5
199320 5
199360 5
199400 5
199440 5
199480 5
199520 5
199560 5
199600 5
199640 5
199680 5
199720 5
199760 5
199800 5
199840 5
199880 5
199920 5
199960 5
200000 5
200040 5
200080 5
200120 5
200160 5
200200 5
200240 5
200280 5
200320 5
200360 5
200400 5
200440 5
200480 5
200520 5
200560 5
200600 5
200640 5
200680 5
200720 5
200760 5
200800 5
200840 5
200880 5
200920 5
200960 5
201000 5
201040 5
201080 5
201120 5
201160 5
201200 5
201240 5
201280 5
201320 5
201360 5
201400 5
201440 5
201480 5
201520 5
201560 5
201600 5
201640 5
201680 5
201720 5
201760 5
201800 5
201840 5
201880 5
201920 5
201960 5
202000 5
202040 5
202080 5
202120 5
202160 5
202200 5
202240 5
202280 5
202320 5
202360 5
202400 5
202440 5
202480 5
202520 5
202560 5
202600 5
202640 5
202680 5
202720 5
202760 5
202800 5
202840 5
202880 5
202920 5
202960 5
203000 5
203040 5
203080 5
203120 5
203160 5
203200 5
203240 5
203280 5
203320 5
203360 5
203400 5
203440 5
203480 5
203520 5
203560 5
203600 5
203640 5
203680 5
203720 5
203760 5
203800 5
203840 5
203880 5
203920 5
203960 5
204000 5
204040 5
204080 5
204120 5
204160 5
204200 5
204240 5
204280 5
204320 5
204360 5
204400 5
204440 5
204480 5
204520 5
204560 5
204600 5
204640 5
204680 5
204720 5
204760 5
204800 5
204840 5
204880 5
204920 5
204960 5
205000 5
205040 5
205080 5
205120 5
205160 5
205200 5
205240 5
205280 5
205320 5
205360 5
205400 5
205440 5
205480 5
205520 5
205560 5
205600 5
205640 5
205680 5
205720 5
205760 5
205800 5
205840 5
205880 5
205920 5
205960 5
206000 5
206040 5
206080 5
206120 5
206160 5
206200 5
206240 5
206280 5
206320 5
206360 5
206400 5
206440 5
206480 5
206520 5
206560 5
206600 5
206640 5
206680 5
206720 5
206760 5
206800 5
206840 5
206880 5
206920 5
206960 5
207000 5
207040 5
207080 5
207120 5
207160 5
207200 5
207240 5
207280 5
207320 5
207360 5
207400 5
207440 5
207480 5
207520 5
207560 5
207600 5
207640 5
207680 5
207720 5
207760 5
207800 5
207840 5
207880 5
207920 5
207960 5
208000 5
208040 5
208080 5
208120 5
208160 5
208200 5
208240 5
208280 5
208320 5
208360 5
208400 5
208440 5
208480 5
208520 5
208560 5
208600 5
208640 5
208680 5
208720 5
208760 5
208800 5
208840 5
208880 5
208920 5
208960 5
209000 5
209040 5
209080 5
209120 5
209160 5
209200 5
209240 5
209280 5
209320 5
209360 5
209400 5
209440 5
209480 5
209520 5
209560 5
209600 5
209640 5
209680 5
209720 5
209760 5
209800 5
209840 5
209880 5
209920 5
209960 5
210000 5
210040 5
210080 5
210120 5
210160 5
210200 5
210240 5
210280 5
210320 5
210360 5
210400 5
210440 5
210480 5
210520 5
210560 5
210600 5
210640 5
210680 5
210720 5
210760 5
210800 5
210840 5
210880 5
210920 5
210960 5
211000 5
211040 5
211080 5
211120 5
211160 5
211200 5
211240 5
211280 5
211320 5
211360 5
211400 5
211440 5
211480 5
211520 5
211560 5
211600 5
211640 5
211680 5
211720 5
211760 5
211800 5
211840 5
211880 5
211920 5
211960 5
212000 5
212040 5
212080 5
212120 5
212160 5
212200 5
212240 5
212280 5
212320 5
212360 5
212400 5
212440 5
212480 5
212520 5
212560 5
212600 5
212640 5
212680 5
212720 5
212760 5
212800 5
212840 5
212880 5
212920 5
212960 5
213000 5
213040 5
213080 5
213120 5
213160 5
213200 5
213240 5
213280 5
213320 5
213360 5
213400 5
213440 5
213480 5
213520 5
213560 5
213600 5
213640 5
213680 5
213720 5
213760 5
213800 5
213840 5
213880 5
213920 5
213960 5
214000 5
214040 5
214080 5
214120 5
214160 5
214200 5
214240 5
214280 5
214320 5
214360 5
214400 5
214440 5
214480 5
214520 5
214560 5
214600 5
214640 5
214680 5
214720 5
214760 5
214800 5
214840 5
214880 5
214920 5
214960 5
215000 5
215040 5
215080 5
215120 5
215160 5
215200 5
215240 5
215280 5
215320 5
215360 5
215400 5
215440 5
215480 5
215520 5
215560 5
215600 5
215640 5
215680 5
215720 5
215760 5
215800 5
215840 5
215880 5
215920 5
215960 5
216000 5
216040 5
216080 5
216120 5
216160 5
216200 5
216240 5
216280 5
216320 5
216360 5
216400 5
216440 5
216480 5
216520 5
216560 5
216600 5
216640 5
216680 5
216720 5
216760 5
216800 5
216840 5
216880 5
216920 5
216960 5
217000 5
217040 5
217080 5
217120 5
217160 5
217200 5
217240 5
217280 5
217320 5
217360 5
217400 5
217440 5
217480 5
217520 5
217560 5
217600 5
217640 5
217680 5
217720 5
217760 5
217800 5
217840 5
217880 5
217920 5
217960 5
218000 5
218040 5
218080 5
218120 5
218160 5
218200 5
218240 5
218280 5
218320 5
218360 5
218400 5
218440 5
218480 5
218520 5
218560 5
218600 5
218640 5
218680 5
218720 5
218760 5
218800 5
218840 5
218880 5
218920 5
218960 5
219000 5
219040 5
219080 5
219120 5
219160 5
219200 5
219240 5
219280 5
219320 5
219360 5
219400 5
219440 5
219480 5
219520 5
219560 5
219600 5
219640 5
219680 5
219720 5
219760 5
219800 5
219840 5
219880 5
219920 5
219960 5
220000 5
220040 5
220080 5
220120 5
220160 5
220200 5
220240 5
220280 5
220320 5
220360 5
220400 5
220440 5
220480 5
220520 5
220560 5
220600 5
220640 5
220680 5
220720 5
220760 5
220800 5
220840 5
220880 5
220920 5
220960 5
221000 5
221040 5
221080 5
221120 5
221160 5
221200 5
221240 5
221280 5
221320 5
221360 5
221400 5
221440 5
221480 5
221520 5
221560 5
221600 5
221640 5
221680 5
221720 5
221760 5
221800 5
221840 5
221880 5
221920 5
221960 5
222000 5
222040 5
222080 5
222120 5
222160 5
222200 5
222240 5
222280 5
222320 5
222360 5
222400 5
222440 5
222480 5
222520 5
222560 5
222600 5
222640 5
222680 5
222720 5
222760 5
222800 5
222840 5
222880 5
222920 5
222960 5
223000 5
223040 5
223080 5
223120 5
223160 5
223200 5
223240 5
223280 5
223320 5
223360 5
223400 5
223440 5
223480 5
223520 5
223560 5
223600 5
223640 5
223680 5
223720 5
223760 5
223800 5
223840 5
223880 5
223920 5
223960 5
224000 5
224040 5
224080 5
224120 5
224160 5
224200 5
224240 5
224280 5
224320 5
224360 5
224400 5
224440 5
224480 5
224520 5
224560 5
224600 5
224640 5
224680 5
224720 5
224760 5
224800 5
224840 5
224880 5
224920 5
224960 5
225000 5
225040 5
225080 5
225120 5
225160 5
225200 5
225240 5
225280 5
225320 5
225360 5
225400 5
225440 5
225480 5
225520 5
225560 5
225600 5
225640 5
225680 5
225720 5
225760 5
225800 5
225840 5
225880 5
225920 5
225960 5
226000 5
226040 5
226080 5
226120 5
226160 5
226200 5
226240 5
226280 5
226320 5
226360 5
226400 5
226440 5
226480 5
226520 5
226560 5
226600 5
226640 5
226680 5
226720 5
226760 5
226800 5
226840 5
226880 5
226920 5
226960 5
227000 5
227040 5
227080 5
227120 5
227160 5
227200 5
227240 5
227280 5
227320 5
227360 5
227400 5
227440 5
227480 5
227520 5
227560 5
227600 5
227640 5
227680 5
227720 5
227760 5
227800 5
227840 5
227880 5
227920 5
227960 5
228000 5
228040 5
228080 5
228120 5
228160 5
228200 5
228240 5
228280 5
228320 5
228360 5
228400 5
228440 5
228480 5
228520 5
228560 5
228600 5
228640 5
228680 5
228720 5
228760 5
228800 5
228840 5
228880 5
228920 5
228960 5
229000 5
229040 5
229080 5
229120 5
229160 5
229200 5
229240 5
229280 5
229320 5
229360 5
229400 5
229440 5
229480 5
229520 5
229560 5
229600 5
229640 5
229680 5
229720 5
229760 5
229800 5
229840 5
229880 5
229920 5
229960 5
230000 5
230040 5
230080 5
230120 5
230160 5
230200 5
230240 5
230280 5
230320 5
230360 5
230400 5
230440 5
230480 5
230520 5
230560 5
230600 5
230640 5
230680 5
230720 5
230760 5
230800 5
230840 5
230880 5
230920 5
230960 5
231000 5
231040 5
231080 5
231120 5
231160 5
231200 5
231240 5
231280 5
231320 5
231360 5
231400 5
231440 5
231480 5
231520 5
231560 5
231600 5
231640 5
231680 5
231720 5
231760 5
231800 5
231840 5
231880 5
231920 5
231960 5
232000 5
232040 5
232080 5
232120 5
232160 5
232200 5
232240 5
232280 5
232320 5
232360 5
232400 5
232440 5
232480 5
232520 5
232560 5
232600 5
232640 5
232680 5
232720 5
232760 5
232800 5
232840 5
232880 5
232920 5
232960 5
233000 5
233040 5
233080 5
233120 5
233160 5
233200 5
233240 5
233280 5
233320 5
233360 5
233400 5
233440 5
233480 5
233520 5
233560 5
233600 5
233640 5
233680 5
233720 5
233760 5
233800 5
233840 5
233880 5
233920 5
233960 5
234000 5
234040 5
234080 5
234120 5
234160 5
234200 5
234240 5
234280 5
234320 5
234360 5
234400 5
234440 5
234480 5
234520 5
234560 5
234600 5
234640 5
234680 5
234720 5
234760 5
234800 5
234840 5
234880 5
234920 5
234960 5
235000 5
235040 5
235080 5
235120 5
235160 5
235200 5
235240 5
235280 5
235320 5
235360 5
235400 5
235440 5
235480 5
235520 5
235560 5
235600 5
235640 5
235680 5
235720 5
235760 5
235800 5
235840 5
235880 5
235920 5
235960 5
236000 5
236040 5
236080 5
236120 5
236160 5
236200 5
236240 5
236280 5
236320 5
236360 5
236400 5
236440 5
236480 5
236520 5
236560 5
236600 5
236640 5
236680 5
236720 5
236760 5
236800 5
236840 5
236880 5
236920 5
236960 5
237000 5
237040 5
237080 5
237120 5
237160 5
237200 5
237240 5
237280 5
237320 5
237360 5
237400 5
237440 5
237480 5
237520 5
237560 5
237600 5
237640 5
237680 5
237720 5
237760 5
237800 5
237840 5
237880 5
237920 5
237960 5
238000 5
238040 5
238080 5
238120 5
238160 5
238200 5
238240 5
238280 5
238320 5
238360 5
238400 5
238440 5
238480 5
238520 5
238560 5
238600 5
238640 5
238680 5
238720 5
238760 5
238800 5
238840 5
238880 5
238920 5
238960 5
239000 5
239040 5
239080 5
239120 5
239160 5
239200 5
239240 5
239280 5
239320 5
239360 5
239400 5
239440 5
239480 5
239520 5
239560 5
239600 5
239640 5
239680 5
239720 5
239760 5
239800 5
239840 5
239880 5
239920 5
239960 5
240000 5
240040 5
240080 5
240120 5
240160 5
240200 5
240240 5
240280 5
240320 5
240360 5
240400 5
240440 5
240480 5
240520 5
240560 5
240600 5
240640 5
240680 5
240720 5
240760 5
240800 5
240840 5
240880 5
240920 5
240960 5
241000 5
241040 5
241080 5
241120 5
241160 5
241200 5
241240 5
241280 5
241320 5
241360 5
241400 5
241440 5
241480 5
241520 5
241560 5
241600 5
241640 5
241680 5
241720 5
241760 5
241800 5
241840 5
241880 5
241920 5
241960 5
242000 5
242040 5
242080 5
242120 5
242160 5
242200 5
242240 5
242280 5
242320 5
242360 5
242400 5
242440 5
242480 5
242520 5
242560 5
242600 5
242640 5
242680 5
242720 5
242760 5
242800 5
242840 5
242880 5
242920 5
242960 5
243000 5
243040 5
243080 5
243120 5
243160 5
243200 5
243240 5
243280 5
243320 5
243360 5
243400 5
243440 5
243480 5
243520 5
243560 5
243600 5
243640 5
243680 5
243720 5
243760 5
243800 5
243840 5
243880 5
243920 5
243960 5
244000 5
244040 5
244080 5
244120 5
244160 5
244200 5
244240 5
244280 5
244320 5
244360 5
244400 5
244440 5
244480 5
244520 5
244560 5
244600 5
244640 5
244680 5
244720 5
244760 5
244800 5
244840 5
244880 5
244920 5
244960 5
245000 5
245040 5
245080 5
245120 5
245160 5
245200 5
245240 5
245280 5
245320 5
245360 5
245400 5
245440 5
245480 5
245520 5
245560 5
245600 5
245640 5
245680 5
245720 5
245760 5
245800 5
245840 5
245880 5
245920 5
245960 5
246000 5
246040 5
246080 5
246120 5
246160 5
246200 5
246240 5
246280 5
246320 5
246360 5
246400 5
246440 5
246480 5
246520 5
246560 5
246600 5
246640 5
246680 5
246720 5
246760 5
246800 5
246840 5
246880 5
246920 5
246960 5
247000 5
247040 5
247080 5
247120 5
247160 5
247200 5
247240 5
247280 5
247320 5
247360 5
247400 5
247440 5
247480 5
247520 5
247560 5
247600 5
247640 5
247680 5
247720 5
247760 5
247800 5
247840 5
247880 5
247920 5
247960 5
248000 5
248040 5
248080 5
248120 5
248160 5
248200 5
248240 5
248280 5
248320 5
248360 5
248400 5
248440 5
248480 5
248520 5
248560 5
248600 5
248640 5
248680 5
248720 5
248760 5
248800 5
248840 5
248880 5
248920 5
248960 5
249000 5
249040 5
249080 5
249120 5
249160 5
249200 5
249240 5
249280 5
249320 5
249360 5
249400 5
249440 5
249480 5
249520 5
249560 5
249600 5
249640 5
249680 5
249720 5
249760 5
249800 5
249840 5
249880 5
249920 5
249960 5
250000 5
250040 5
250080 5
250120 5
250160 5
250200 5
250240 5
250280 5
250320 5
250360 5
250400 5
250440 5
250480 5
250520 5
250560 5
250600 5
250640 5
250680 5
250720 5
250760 5
250800 5
250840 5
250880 5
250920 5
250960 5
251000 5
251040 5
251080 5
251120 5
251160 5
251200 5
251240 5
251280 5
251320 5
251360 5
251400 5
251440 5
251480 5
251520 5
251560 5
251600 5
251640 5
251680 5
251720 5
251760 5
251800 5
251840 5
251880 5
251920 5
251960 5
252000 5
252040 5
252080 5
252120 5
252160 5
252200 5
252240 5
252280 5
252320 5
252360 5
252400 5
252440 5
252480 5
252520 5
252560 5
252600 5
252640 5
252680 5
252720 5
252760 5
252800 5
252840 5
252880 5
252920 5
252960 5
253000 5
253040 5
253080 5
253120 5
253160 5
253200 5
253240 5
253280 5
253320 5
253360 5
253400 5
253440 5
253480 5
253520 5
253560 5
253600 5
253640 5
253680 5
253720 5
253760 5
253800 5
253840 5
253880 5
253920 5
253960 5
254000 5
254040 5
254080 5
254120 5
254160 5
254200 5
254240 5
254280 5
254320 5
254360 5
254400 5
254440 5
254480 5
254520 5
254560 5
254600 5
254640 5
254680 5
254720 5
254760 5
254800 5
254840 5
254880 5
254920 5
254960 5
255000 5
255040 5
255080 5
255120 5
255160 5
255200 5
255240 5
255280 5
255320 5
255360 5
255400 5
255440 5
255480 5
255520 5
255560 5
255600 5
255640 5
255680 5
255720 5
255760 5
255800 5
255840 5
255880 5
255920 5
255960 5
256000 5
256040 5
256080 5
256120 5
256160 5
256200 5
256240 5
256280 5
256320 5
256360 5
256400 5
256440 5
256480 5
256520 5
256560 5
256600 5
256640 5
256680 5
256720 5
256760 5
256800 5
256840 5
256880 5
256920 5
256960 5
257000 5
257040 5
257080 5
257120 5
257160 5
257200 5
257240 5
257280 5
257320 5
257360 5
257400 5
257440 5
257480 5
257520 5
257560 5
257600 5
257640 5
257680 5
257720 5
257760 5
257800 5
257840 5
257880 5
257920 5
257960 5
258000 5
258040 5
258080 5
258120 5
258160 5
258200 5
258240 5
258280 5
258320 5
258360 5
258400 5
258440 5
258480 5
258520 5
258560 5
258600 5
258640 5
258680 5
258720 5
258760 5
258800 5
258840 5
258880 5
258920 5
258960 5
259000 5
259040 5
259080 5
259120 5
259160 5
259200 5
259240 5
259280 5
259320 5
259360 5
259400 5
259440 5
259480 5
259520 5
259560 5
259600 5
259640 5
259680 5
259720 5
259760 5
259800 5
259840 5
259880 5
259920 5
259960 5
260000 5
260040 5
260080 5
260120 5
260160 5
260200 5
260240 5
260280 5
260320 5
260360 5
260400 5
260440 5
260480 5
260520 5
260560 5
260600 5
260640 5
260680 5
260720 5
260760 5
260800 5
260840 5
260880 5
260920 5
260960 5
261000 5
261040 5
261080 5
261120 5
261160 5
261200 5
261240 5
261280 5
261320 5
261360 5
261400 5
261440 5
261480 5
261520 5
261560 5
261600 5
261640 5
261680 5
261720 5
261760 5
261800 5
261840 5
261880 5
261920 5
261960 5
262000 5
262040 5
262080 5
262120 5
262160 5
262200 5
262240 5
262280 5
262320 5
262360 5
262400 5
262440 5
262480 5
262520 5
262560 5
262600 5
262640 5
262680 5
262720 5
262760 5
262800 5
262840 5
262880 5
262920 5
262960 5
263000 5
263040 5
263080 5
263120 5
263160 5
263200 5
263240 5
263280 5
263320 5
263360 5
263400 5
263440 5
263480 5
263520 5
263560 5
263600 5
263640 5
263680 5
263720 5
263760 5
263800 5
263840 5
263880 5
263920 5
263960 5
264000 5
264040 5
264080 5
264120 5
264160 5
264200 5
264240 5
264280 5
264320 5
264360 5
264400 5
264440 5
264480 5
264520 5
264560 5
264600 5
264640 5
264680 5
264720 5
264760 5
264800 5
264840 5
264880 5
264920 5
264960 5
265000 5
265040 5
265080 5
265120 5
265160 5
265200 5
265240 5
265280 5
265320 5
265360 5
265400 5
265440 5
265480 5
265520 5
265560 5
265600 5
265640 5
265680 5
265720 5
265760 5
265800 5
265840 5
265880 5
265920 5
265960 5
266000 5
266040 5
266080 5
266120 5
266160 5
266200 5
266240 5
266280 5
266320 5
266360 5
266400 5
266440 5
266480 5
266520 5
266560 5
266600 5
266640 5
266680 5
266720 5
266760 5
266800 5
266840 5
266880 5
266920 5
266960 5
267000 5
267040 5
267080 5
267120 5
267160 5
267200 5
267240 5
267280 5
267320 5
267360 5
267400 5
267440 5
267480 5
267520 5
267560 5
267600 5
267640 5
267680 5
267720 5
267760 5
267800 5
267840 5
267880 5
267920 5
267960 5
268000 5
268040 5
268080 5
268120 5
268160 5
268200 5
268240 5
268280 5
268320 5
268360 5
268400 5
268440 5
268480 5
268520 5
268560 5
268600 5
268640 5
268680 5
268720 5
268760 5
268800 5
268840 5
268880 5
268920 5
268960 5
269000 5
269040 5
269080 5
269120 5
269160 5
269200 5
269240 5
269280 5
269320 5
269360 5
269400 5
269440 5
269480 5
269520 5
269560 5
269600 5
269640 5
269680 5
269720 5
269760 5
269800 5
269840 5
269880 5
269920 5
269960 5
270000 5
270040 5
270080 5
270120 5
270160 5
270200 5
270240 5
270280 5
270320 5
270360 5
270400 5
270440 5
270480 5
270520 5
270560 5
270600 5
270640 5
270680 5
270720 5
270760 5
270800 5
270840 5
270880 5
270920 5
270960 5
271000 5
271040 5
271080 5
271120 5
271160 5
271200 5
271240 5
271280 5
271320 5
271360 5
271400 5
271440 5
271480 5
271520 5
271560 5
271600 5
271640 5
271680 5
271720 5
271760 5
271800 5
271840 5
271880 5
271920 5
271960 5
272000 5
272040 5
272080 5
272120 5
272160 5
272200 5
272240 5
272280 5
272320 5
272360 5
272400 5
272440 5
272480 5
272520 5
272560 5
272600 5
272640 5
272680 5
272720 5
272760 5
272800 5
272840 5
272880 5
272920 5
272960 5
273000 5
273040 5
273080 5
273120 5
273160 5
273200 5
273240 5
273280 5
273320 5
273360 5
273400 5
273440 5
273480 5
273520 5
273560 5
273600 5
273640 5
273680 5
273720 5
273760 5
273800 5
273840 5
273880 5
273920 5
273960 5
274000 5
274040 5
274080 5
274120 5
274160 5
274200 5
274240 5
274280 5
274320 5
274360 5
274400 5
274440 5
274480 5
274520 5
274560 5
274600 5
274640 5
274680 5
274720 5
274760 5
274800 5
274840 5
274880 5
274920 5
274960 5
275000 5
275040 5
275080 5
275120 5
275160 5
275200 5
275240 5
275280 5
275320 5
275360 5
275400 5
275440 5
275480 5
275520 5
275560 5
275600 5
275640 5
275680 5
275720 5
275760 5
275800 5
275840 5
275880 5
275920 5
275960 5
276000 5
276040 5
276080 5
276120 5
276160 5
276200 5
276240 5
276280 5
276320 5
276360 5
276400 5
276440 5
276480 5
276520 5
276560 5
276600 5
276640 5
276680 5
276720 5
276760 5
276800 5
276840 5
276880 5
276920 5
276960 5
277000 5
277040 5
277080 5
277120 5
277160 5
277200 5
277240 5
277280 5
277320 5
277360 5
277400 5
277440 5
277480 5
277520 5
277560 5
277600 5
277640 5
277680 5
277720 5
277760 5
277800 5
277840 5
277880 5
277920 5
277960 5
278000 5
278040 5
278080 5
278120 5
278160 5
278200 5
278240 5
278280 5
278320 5
278360 5
278400 5
278440 5
278480 5
278520 5
278560 5
278600 5
278640 5
278680 5
278720 5
278760 5
278800 5
278840 5
278880 5
278920 5
278960 5
279000 5
279040 5
279080 5
279120 5
279160 5
279200 5
279240 5
279280 5
279320 5
279360 5
279400 5
279440 5
279480 5
279520 5
279560 5
279600 5
279640 5
279680 5
279720 5
279760 5
279800 5
279840 5
279880 5
279920 5
279960 5
280000 5
280040 5
280080 5
280120 5
280160 5
280200 5
280240 5
280280 5
280320 5
280360 5
280400 5
280440 5
280480 5
280520 5
280560 5
280600 5
280640 5
280680 5
280720 5
280760 5
280800 5
280840 5
280880 5
280920 5
280960 5
281000 5
281040 5
281080 5
281120 5
281160 5
281200 5
281240 5
281280 5
281320 5
281360 5
281400 5
281440 5
281480 5
281520 5
281560 5
281600 5
281640 5
281680 5
281720 5
281760 5
281800 5
281840 5
281880 5
281920 5
281960 5
282000 5
282040 5
282080 5
282120 5
282160 5
282200 5
282240 5
282280 5
282320 5
282360 5
282400 5
282440 5
282480 5
282520 5
282560 5
282600 5
282640 5
282680 5
282720 5
282760 5
282800 5
282840 5
282880 5
282920 5
282960 5
283000 5
283040 5
283080 5
283120 5
283160 5
283200 5
283240 5
283280 5
283320 5
283360 5
283400 5
283440 5
283480 5
283520 5
283560 5
283600 5
283640 5
283680 5
283720 5
283760 5
283800 5
283840 5
283880 5
283920 5
283960 5
284000 5
284040 5
284080 5
284120 5
284160 5
284200 5
284240 5
284280 5
284320 5
284360 5
284400 5
284440 5
284480 5
284520 5
284560 5
284600 5
284640 5
284680 5
284720 5
284760 5
284800 5
284840 5
284880 5
284920 5
284960 5
285000 5
285040 5
285080 5
285120 5
285160 5
285200 5
285240 5
285280 5
285320 5
285360 5
285400 5
285440 5
285480 5
285520 5
285560 5
285600 5
285640 5
285680 5
285720 5
285760 5
285800 5
285840 5
285880 5
285920 5
285960 5
286000 5
286040 5
286080 5
286120 5
286160 5
286200 5
286240 5
286280 5
286320 5
286360 5
286400 5
286440 5
286480 5
286520 5
286560 5
286600 5
286640 5
286680 5
286720 5
286760 5
286800 5
286840 5
286880 5
286920 5
286960 5
287000 5
287040 5
287080 5
287120 5
287160 5
287200 5
287240 5
287280 5
287320 5
287360 5
287400 5
287440 5
287480 5
287520 5
287560 5
287600 5
287640 5
287680 5
287720 5
287760 5
287800 5
287840 5
287880 5
287920 5
287960 5
288000 5
288040 5
288080 5
288120 5
288160 5
288200 5
288240 5
288280 5
288320 5
288360 5
288400 5
288440 5
288480 5
288520 5
288560 5
288600 5
288640 5
288680 5
288720 5
288760 5
288800 5
288840 5
288880 5
288920 5
288960 5
289000 5
289040 5
289080 5
289120 5
289160 5
289200 5
289240 5
289280 5
289320 5
289360 5
289400 5
289440 5
289480 5
289520 5
289560 5
289600 5
289640 5
289680 5
289720 5
289760 5
289800 5
289840 5
289880 5
289920 5
289960 5
290000 5
290040 5
290080 5
290120 5
290160 5
290200 5
290240 5
290280 5
290320 5
290360 5
290400 5
290440 5
290480 5
290520 5
290560 5
290600 5
290640 5
290680 5
290720 5
290760 5
290800 5
290840 5
290880 5
290920 5
290960 5
291000 5
291040 5
291080 5
291120 5
291160 5
291200 5
291240 5
291280 5
291320 5
291360 5
291400 5
291440 5
291480 5
291520 5
291560 5
291600 5
291640 5
291680 5
291720 5
291760 5
291800 5
291840 5
291880 5
291920 5
291960 5
292000 5
292040 5
292080 5
292120 5
292160 5
292200 5
292240 5
292280 5
292320 5
292360 5
292400 5
292440 5
292480 5
292520 5
292560 5
292600 5
292640 5
292680 5
292720 5
292760 5
292800 5
292840 5
292880 5
292920 5
292960 5
293000 5
293040 5
293080 5
293120 5
293160 5
293200 5
293240 5
293280 5
293320 5
293360 5
293400 5
293440 5
293480 5
293520 5
293560 5
293600 5
293640 5
293680 5
293720 5
293760 5
293800 5
293840 5
293880 5
293920 5
293960 5
294000 5
294040 5
294080 5
294120 5
294160 5
294200 5
294240 5
294280 5
294320 5
294360 5
294400 5
294440 5
294480 5
294520 5
294560 5
294600 5
294640 5
294680 5
294720 5
294760 5
294800 5
294840 5
294880 5
294920 5
294960 5
295000 5
295040 5
295080 5
295120 5
295160 5
295200 5
295240 5
295280 5
295320 5
295360 5
295400 5
295440 5
295480 5
295520 5
295560 5
295600 5
295640 5
295680 5
295720 5
295760 5
295800 5
295840 5
295880 5
295920 5
295960 5
296000 5
296040 5
296080 5
296120 5
296160 5
296200 5
296240 5
296280 5
296320 5
296360 5
296400 5
296440 5
296480 5
296520 5
296560 5
296600 5
296640 5
296680 5
296720 5
296760 5
296800 5
296840 5
296880 5
296920 5
296960 5
297000 5
297040 5
297080 5
297120 5
297160 5
297200 5
297240 5
297280 5
297320 5
297360 5
297400 5
297440 5
297480 5
297520 5
297560 5
297600 5
297640 5
297680 5
297720 5
297760 5
297800 5
297840 5
297880 5
297920 5
297960 5
298000 5
298040 5
298080 5
298120 5
298160 5
298200 5
298240 5
298280 5
298320 5
298360 5
298400 5
298440 5
298480 5
298520 5
298560 5
298600 5
298640 5
298680 5
298720 5
298760 5
298800 5
298840 5
298880 5
298920 5
298960 5
299000 5
299040 5
299080 5
299120 5
299160 5
299200 5
299240 5
299280 5
299320 5
299360 5
299400 5
299440 5
299480 5
299520 5
299560 5
299600 5
299640 5
299680 5
299720 5
299760 5
299800 5
299840 5
299880 5
299920 5
299960 5
300000 5
300040 5
300080 5
300120 5
300160 5
300200 5
300240 5
300280 5
300320 5
300360 5
300400 5
300440 5
300480 5
300520 5
300560 5
300600 5
300640 5
300680 5
300720 5
300760 5
300800 5
300840 5
300880 5
300920 5
300960 5
301000 5
301040 5
301080 5
301120 5
301160 5
301200 5
301240 5
301280 5
301320 5
301360 5
301400 5
301440 5
301480 5
301520 5
301560 5
301600 5
301640 5
301680 5
301720 5
301760 5
301800 5
301840 5
301880 5
301920 5
301960 5
302000 5
302040 5
302080 5
302120 5
302160 5
302200 5
302240 5
302280 5
302320 5
302360 5
302400 5
302440 5
302480 5
302520 5
302560 5
302600 5
302640 5
302680 5
302720 5
302760 5
302800 5
302840 5
302880 5
302920 5
302960 5
303000 5
303040 5
303080 5
303120 5
303160 5
303200 5
303240 5
303280 5
303320 5
303360 5
303400 5
303440 5
303480 5
303520 5
303560 5
303600 5
303640 5
303680 5
303720 5
303760 5
303800 5
303840 5
303880 5
303920 5
303960 5
304000 5
304040 5
304080 5
304120 5
304160 5
304200 5
304240 5
304280 5
304320 5
304360 5
304400 5
304440 5
304480 5
304520 5
304560 5
304600 5
304640 5
304680 5
304720 5
304760 5
304800 5
304840 5
304880 5
304920 5
304960 5
305000 5
305040 5
305080 5
305120 5
305160 5
305200 5
305240 5
305280 5
305320 5
305360 5
305400 5
305440 5
305480 5
305520 5
305560 5
305600 5
305640 5
305680 5
305720 5
305760 5
305800 5
305840 5
305880 5
305920 5
305960 5
306000 5
306040 5
306080 5
306120 5
306160 5
306200 5
306240 5
306280 5
306320 5
306360 5
306400 5
306440 5
306480 5
306520 5
306560 5
306600 5
306640 5
306680 5
306720 5
306760 5
306800 5
306840 5
306880 5
306920 5
306960 5
307000 5
307040 5
307080 5
307120 5
307160 5
307200 5
307240 5
307280 5
307320 5
307360 5
307400 5
307440 5
307480 5
307520 5
307560 5
307600 5
307640 5
307680 5
307720 5
307760 5
307800 5
307840 5
307880 5
307920 5
307960 5
308000 5
308040 5
308080 5
308120 5
308160 5
308200 5
308240 5
308280 5
308320 5
308360 5
308400 5
308440 5
308480 5
308520 5
308560 5
308600 5
308640 5
308680 5
308720 5
308760 5
308800 5
308840 5
308880 5
308920 5
308960 5
309000 5
309040 5
309080 5
309120 5
309160 5
309200 5
309240 5
309280 5
309320 5
309360 5
309400 5
309440 5
309480 5
309520 5
309560 5
309600 5
309640 5
309680 5
309720 5
309760 5
309800 5
309840 5
309880 5
309920 5
309960 5
310000 5
310040 5
310080 5
310120 5
310160 5
310200 5
310240 5
310280 5
310320 5
310360 5
310400 5
310440 5
310480 5
310520 5
310560 5
310600 5
310640 5
310680 5
310720 5
310760 5
310800 5
310840 5
310880 5
310920 5
310960 5
311000 5
311040 5
311080 5
311120 5
311160 5
311200 5
311240 5
311280 5
311320 5
311360 5
311400 5
311440 5
311480 5
311520 5
311560 5
311600 5
311640 5
311680 5
311720 5
311760 5
311800 5
311840 5
311880 5
311920 5
311960 5
312000 5
312040 5
312080 5
312120 5
312160 5
312200 5
312240 5
312280 5
312320 5
312360 5
312400 5
312440 5
312480 5
312520 5
312560 5
312600 5
312640 5
312680 5
312720 5
312760 5
312800 5
312840 5
312880 5
312920 5
312960 5
313000 5
313040 5
313080 5
313120 5
313160 5
313200 5
313240 5
313280 5
313320 5
313360 5
313400 5
313440 5
313480 5
313520 5
313560 5
313600 5
313640 5
313680 5
313720 5
313760 5
313800 5
313840 5
313880 5
313920 5
313960 5
314000 5
314040 5
314080 5
314120 5
314160 5
314200 5
314240 5
314280 5
314320 5
314360 5
314400 5
314440 5
314480 5
314520 5
314560 5
314600 5
314640 5
314680 5
314720 5
314760 5
314800 5
314840 5
314880 5
314920 5
314960 5
315000 5
315040 5
315080 5
315120 5
315160 5
315200 5
315240 5
315280 5
315320 5
315360 5
315400 5
315440 5
315480 5
315520 5
315560 5
315600 5
315640 5
315680 5
315720 5
315760 5
315800 5
315840 5
315880 5
315920 5
315960 5
316000 5
316040 5
316080 5
316120 5
316160 5
316200 5
316240 5
316280 5
316320 5
316360 5
316400 5
316440 5
316480 5
316520 5
316560 5
316600 5
316640 5
316680 5
316720 5
316760 5
316800 5
316840 5
316880 5
316920 5
316960 5
317000 5
317040 5
317080 5
317120 5
317160 5
317200 5
317240 5
317280 5
317320 5
317360 5
317400 5
317440 5
317480 5
317520 5
317560 5
317600 5
317640 5
317680 5
317720 5
317760 5
317800 5
317840 5
317880 5
317920 5
317960 5
318000 5
318040 5
318080 5
318120 5
318160 5
318200 5
318240 5
318280 5
318320 5
318360 5
318400 5
318440 5
318480 5
318520 5
318560 5
318600 5
318640 5
318680 5
318720 5
318760 5
318800 5
318840 5
318880 5
318920 5
318960 5
319000 5
319040 5
319080 5
319120 5
319160 5
319200 5
319240 5
319280 5
319320 5
319360 5
319400 5
319440 5
319480 5
319520 5
319560 5
319600 5
319640 5
319680 5
319720 5
319760 5
319800 5
319840 5
319880 5
319920 5
319960 5
320000 5
320040 5
320080 5
320120 5
320160 5
320200 5
320240 5
320280 5
320320 5
320360 5
320400 5
320440 5
320480 5
320520 5
320560 5
320600 5
320640 5
320680 5
320720 5
320760 5
320800 5
320840 5
320880 5
320920 5
320960 5
321000 5
321040 5
321080 5
321120 5
321160 5
321200 5
321240 5
321280 5
321320 5
321360 5
321400 5
321440 5
321480 5
321520 5
321560 5
321600 5
321640 5
321680 5
321720 5
321760 5
321800 5
321840 5
321880 5
321920 5
321960 5
322000 5
322040 5
322080 5
322120 5
322160 5
322200 5
322240 5
322280 5
322320 5
322360 5
322400 5
322440 5
322480 5
322520 5
322560 5
322600 5
322640 5
322680 5
322720 5
322760 5
322800 5
322840 5
322880 5
322920 5
322960 5
323000 5
323040 5
323080 5
323120 5
323160 5
323200 5
323240 5
323280 5
323320 5
323360 5
323400 5
323440 5
323480 5
323520 5
323560 5
323600 5
323640 5
323680 5
323720 5
323760 5
323800 5
323840 5
323880 5
323920 5
323960 5
324000 5
324040 5
324080 5
324120 5
324160 5
324200 5
324240 5
324280 5
324320 5
324360 5
324400 5
324440 5
324480 5
324520 5
324560 5
324600 5
324640 5
324680 5
324720 5
324760 5
324800 5
324840 5
324880 5
324920 5
324960 5
325000 5
325040 5
325080 5
325120 5
325160 5
325200 5
325240 5
325280 5
325320 5
325360 5
325400 5
325440 5
325480 5
325520 5
325560 5
325600 5
325640 5
325680 5
325720 5
325760 5
325800 5
325840 5
325880 5
325920 5
325960 5
326000 5
326040 5
326080 5
326120 5
326160 5
326200 5
326240 5
326280 5
326320 5
326360 5
326400 5
326440 5
326480 5
326520 5
326560 5
326600 5
326640 5
326680 5
326720 5
326760 5
326800 5
326840 5
326880 5
326920 5
326960 5
327000 5
327040 5
327080 5
327120 5
327160 5
327200 5
327240 5
327280 5
327320 5
327360 5
327400 5
327440 5
327480 5
327520 5
327560 5
327600 5
327640 5
327680 5
327720 5
327760 5
327800 5
327840 5
327880 5
327920 5
327960 5
328000 5
328040 5
328080 5
328120 5
328160 5
328200 5
328240 5
328280 5
328320 5
328360 5
328400 5
328440 5
328480 5
328520 5
328560 5
328600 5
328640 5
328680 5
328720 5
328760 5
328800 5
328840 5
328880 5
328920 5
328960 5
329000 5
329040 5
329080 5
329120 5
329160 5
329200 5
329240 5
329280 5
329320 5
329360 5
329400 5
329440 5
329480 5
329520 5
329560 5
329600 5
329640 5
329680 5
329720 5
329760 5
329800 5
329840 5
329880 5
329920 5
329960 5
330000 5
330040 5
330080 5
330120 5
330160 5
330200 5
330240 5
330280 5
330320 5
330360 5
330400 5
330440 5
330480 5
330520 5
330560 5
330600 5
330640 5
330680 5
330720 5
330760 5
330800 5
330840 5
330880 5
330920 5
330960 5
331000 5
331040 5
331080 5
331120 5
331160 5
331200 5
331240 5
331280 5
331320 5
331360 5
331400 5
331440 5
331480 5
331520 5
331560 5
331600 5
331640 5
331680 5
331720 5
331760 5
331800 5
331840 5
331880 5
331920 5
331960 5
332000 5
332040 5
332080 5
332120 5
332160 5
332200 5
332240 5
332280 5
332320 5
332360 5
332400 5
332440 5
332480 5
332520 5
332560 5
332600 5
332640 5
332680 5
332720 5
332760 5
332800 5
332840 5
332880 5
332920 5
332960 5
333000 5
333040 5
333080 5
333120 5
333160 5
333200 5
333240 5
333280 5
333320 5
333360 5
333400 5
333440 5
333480 5
333520 5
333560 5
333600 5
333640 5
333680 5
333720 5
333760 5
333800 5
333840 5
333880 5
333920 5
333960 5
334000 5
334040 5
334080 5
334120 5
334160 5
334200 5
334240 5
334280 5
334320 5
334360 5
334400 5
334440 5
334480 5
334520 5
334560 5
334600 5
334640 5
334680 5
334720 5
334760 5
334800 5
334840 5
334880 5
334920 5
334960 5
335000 5
335040 5
335080 5
335120 5
335160 5
335200 5
335240 5
335280 5
335320 5
335360 5
335400 5
335440 5
335480 5
335520 5
335560 5
335600 5
335640 5
335680 5
335720 5
335760 5
335800 5
335840 5
335880 5
335920 5
335960 5
336000 5
336040 5
336080 5
336120 5
336160 5
336200 5
336240 5
336280 5
336320 5
336360 5
336400 5
336440 5
336480 5
336520 5
336560 5
336600 5
336640 5
336680 5
336720 5
336760 5
336800 5
336840 5
336880 5
336920 5
336960 5
337000 5
337040 5
337080 5
337120 5
337160 5
337200 5
337240 5
337280 5
337320 5
337360 5
337400 5
337440 5
337480 5
337520 5
337560 5
337600 5
337640 5
337680 5
337720 5
337760 5
337800 5
337840 5
337880 5
337920 5
337960 5
338000 5
338040 5
338080 5
338120 5
338160 5
338200 5
338240 5
338280 5
338320 5
338360 5
338400 5
338440 5
338480 5
338520 5
338560 5
338600 5
338640 5
338680 5
338720 5
338760 5
338800 5
338840 5
338880 5
338920 5
338960 5
339000 5
339040 5
339080 5
339120 5
339160 5
339200 5
339240 5
339280 5
339320 5
339360 5
339400 5
339440 5
339480 5
339520 5
339560 5
339600 5
339640 5
339680 5
339720 5
339760 5
339800 5
339840 5
339880 5
339920 5
339960 5
340000 5
340040 5
340080 5
340120 5
340160 5
340200 5
340240 5
340280 5
340320 5
340360 5
340400 5
340440 5
340480 5
340520 5
340560 5
340600 5
340640 5
340680 5
340720 5
340760 5
340800 5
340840 5
340880 5
340920 5
340960 5
341000 5
341040 5
341080 5
341120 5
341160 5
341200 5
341240 5
341280 5
341320 5
341360 5
341400 5
341440 5
341480 5
341520 5
341560 5
341600 5
341640 5
341680 5
341720 5
341760 5
341800 5
341840 5
341880 5
341920 5
341960 5
342000 5
342040 5
342080 5
342120 5
342160 5
342200 5
342240 5
342280 5
342320 5
342360 5
342400 5
342440 5
342480 5
342520 5
342560 5
342600 5
342640 5
342680 5
342720 5
342760 5
342800 5
342840 5
342880 5
342920 5
342960 5
343000 5
343040 5
343080 5
343120 5
343160 5
343200 5
343240 5
343280 5
343320 5
343360 5
343400 5
343440 5
343480 5
343520 5
343560 5
343600 5
343640 5
343680 5
343720 5
343760 5
343800 5
343840 5
343880 5
343920 5
343960 5
344000 5
344040 5
344080 5
344120 5
344160 5
344200 5
344240 5
344280 5
344320 5
344360 5
344400 5
344440 5
344480 5
344520 5
344560 5
344600 5
344640 5
344680 5
344720 5
344760 5
344800 5
344840 5
344880 5
344920 5
344960 5
345000 5
345040 5
345080 5
345120 5
345160 5
345200 5
345240 5
345280 5
345320 5
345360 5
345400 5
345440 5
345480 5
345520 5
345560 5
345600 5
345640 5
345680 5
345720 5
345760 5
345800 5
345840 5
345880 5
345920 5
345960 5
346000 5
346040 5
346080 5
346120 5
346160 5
346200 5
346240 5
346280 5
346320 5
346360 5
346400 5
346440 5
346480 5
346520 5
346560 5
346600 5
346640 5
346680 5
346720 5
346760 5
346800 5
346840 5
346880 5
346920 5
346960 5
347000 5
347040 5
347080 5
347120 5
347160 5
347200 5
347240 5
347280 5
347320 5
347360 5
347400 5
347440 5
347480 5
347520 5
347560 5
347600 5
347640 5
347680 5
347720 5
347760 5
347800 5
347840 5
347880 5
347920 5
347960 5
348000 5
348040 5
348080 5
348120 5
348160 5
348200 5
348240 5
348280 5
348320 5
348360 5
348400 5
348440 5
348480 5
348520 5
348560 5
348600 5
348640 5
348680 5
348720 5
348760 5
348800 5
348840 5
348880 5
348920 5
348960 5
349000 5
349040 5
349080 5
349120 5
349160 5
349200 5
349240 5
349280 5
349320 5
349360 5
349400 5
349440 5
349480 5
349520 5
349560 5
349600 5
349640 5
349680 5
349720 5
349760 5
349800 5
349840 5
349880 5
349920 5
349960 5
350000 5
350040 5
350080 5
350120 5
350160 5
350200 5
350240 5
350280 5
350320 5
350360 5
350400 5
350440 5
350480 5
350520 5
350560 5
350600 5
350640 5
350680 5
350720 5
350760 5
350800 5
350840 5
350880 5
350920 5
350960 5
351000 5
351040 5
351080 5
351120 5
351160 5
351200 5
351240 5
351280 5
351320 5
351360 5
351400 5
351440 5
351480 5
351520 5
351560 5
351600 5
351640 5
351680 5
351720 5
351760 5
351800 5
351840 5
351880 5
351920 5
351960 5
352000 5
352040 5
352080 5
352120 5
352160 5
352200 5
352240 5
352280 5
352320 5
352360 5
352400 5
352440 5
352480 5
352520 5
352560 5
352600 5
352640 5
352680 5
352720 5
352760 5
352800 5
352840 5
352880 5
352920 5
352960 5
353000 5
353040 5
353080 5
353120 5
353160 5
353200 5
353240 5
353280 5
353320 5
353360 5
353400 5
353440 5
353480 5
353520 5
353560 5
353600 5
353640 5
353680 5
353720 5
353760 5
353800 5
353840 5
353880 5
353920 5
353960 5
354000 5
354040 5
354080 5
354120 5
354160 5
354200 5
354240 5
354280 5
354320 5
354360 5
354400 5
354440 5
354480 5
354520 5
354560 5
354600 5
354640 5
354680 5
354720 5
354760 5
354800 5
354840 5
354880 5
354920 5
354960 5
355000 5
355040 5
355080 5
355120 5
355160 5
355200 5
355240 5
355280 5
355320 5
355360 5
355400 5
355440 5
355480 5
355520 5
355560 5
355600 5
355640 5
355680 5
355720 5
355760 5
355800 5
355840 5
355880 5
355920 5
355960 5
356000 5
356040 5
356080 5
356120 5
356160 5
356200 5
356240 5
356280 5
356320 5
356360 5
356400 5
356440 5
356480 5
356520 5
356560 5
356600 5
356640 5
356680 5
356720 5
356760 5
356800 5
356840 5
356880 5
356920 5
356960 5
357000 5
357040 5
357080 5
357120 5
357160 5
357200 5
357240 5
357280 5
357320 5
357360 5
357400 5
357440 5
357480 5
357520 5
357560 5
357600 5
357640 5
357680 5
357720 5
357760 5
357800 5
357840 5
357880 5
357920 5
357960 5
358000 5
358040 5
358080 5
358120 5
358160 5
358200 5
358240 5
358280 5
358320 5
358360 5
358400 5
358440 5
358480 5
358520 5
358560 5
358600 5
358640 5
358680 5
358720 5
358760 5
358800 5
358840 5
358880 5
358920 5
358960 5
359000 5
359040 5
359080 5
359120 5
359160 5
359200 5
359240 5
359280 5
359320 5
359360 5
359400 5
359440 5
359480 5
359520 5
359560 5
359600 5
359640 5
359680 5
359720 5
359760 5
359800 5
359840 5
359880 5
359920 5
359960 5
360000 5
360040 5
360080 5
360120 5
360160 5
360200 5
360240 5
360280 5
360320 5
360360 5
360400 5
360440 5
360480 5
360520 5
360560 5
360600 5
360640 5
360680 5
360720 5
360760 5
360800 5
360840 5
360880 5
360920 5
360960 5
361000 5
361040 5
361080 5
361120 5
361160 5
361200 5
361240 5
361280 5
361320 5
361360 5
361400 5
361440 5
361480 5
361520 5
361560 5
361600 5
361640 5
361680 5
361720 5
361760 5
361800 5
361840 5
361880 5
361920 5
361960 5
362000 5
362040 5
362080 5
362120 5
362160 5
362200 5
362240 5
362280 5
362320 5
362360 5
362400 5
362440 5
362480 5
362520 5
362560 5
362600 5
362640 5
362680 5
362720 5
362760 5
362800 5
362840 5
362880 5
362920 5
362960 5
363000 5
363040 5
363080 5
363120 5
363160 5
363200 5
363240 5
363280 5
363320 5
363360 5
363400 5
363440 5
363480 5
363520 5
363560 5
363600 5
363640 5
363680 5
363720 5
363760 5
363800 5
363840 5
363880 5
363920 5
363960 5
364000 5
364040 5
364080 5
364120 5
364160 5
364200 5
364240 5
364280 5
364320 5
364360 5
364400 5
364440 5
364480 5
364520 5
364560 5
364600 5
364640 5
364680 5
364720 5
364760 5
364800 5
364840 5
364880 5
364920 5
364960 5
365000 5
365040 5
365080 5
365120 5
365160 5
365200 5
365240 5
365280 5
365320 5
365360 5
365400 5
365440 5
365480 5
365520 5
365560 5
365600 5
365640 5
365680 5
365720 5
365760 5
365800 5
365840 5
365880 5
365920 5
365960 5
366000 5
366040 5
366080 5
366120 5
366160 5
366200 5
366240 5
366280 5
366320 5
366360 5
366400 5
366440 5
366480 5
366520 5
366560 5
366600 5
366640 5
366680 5
366720 5
366760 5
366800 5
366840 5
366880 5
366920 5
366960 5
367000 5
367040 5
367080 5
367120 5
367160 5
367200 5
367240 5
367280 5
367320 5
367360 5
367400 5
367440 5
367480 5
367520 5
367560 5
367600 5
367640 5
367680 5
367720 5
367760 5
367800 5
367840 5
367880 5
367920 5
367960 5
368000 5
368040 5
368080 5
368120 5
368160 5
368200 5
368240 5
368280 5
368320 5
368360 5
368400 5
368440 5
368480 5
368520 5
368560 5
368600 5
368640 5
368680 5
368720 5
368760 5
368800 5
368840 5
368880 5
368920 5
368960 5
369000 5
369040 5
369080 5
369120 5
369160 5
369200 5
369240 5
369280 5
369320 5
369360 5
369400 5
369440 5
369480 5
369520 5
369560 5
369600 5
369640 5
369680 5
369720 5
369760 5
369800 5
369840 5
369880 5
369920 5
369960 5
370000 5
370040 5
370080 5
370120 5
370160 5
370200 5
370240 5
370280 5
370320 5
370360 5
370400 5
370440 5
370480 5
370520 5
370560 5
370600 5
370640 5
370680 5
370720 5
370760 5
370800 5
370840 5
370880 5
370920 5
370960 5
371000 5
371040 5
371080 5
371120 5
371160 5
371200 5
371240 5
371280 5
371320 5
371360 5
371400 5
371440 5
371480 5
371520 5
371560 5
371600 5
371640 5
371680 5
371720 5
371760 5
371800 5
371840 5
371880 5
371920 5
371960 5
372000 5
372040 5
372080 5
372120 5
372160 5
372200 5
372240 5
372280 5
372320 5
372360 5
372400 5
372440 5
372480 5
372520 5
372560 5
372600 5
372640 5
372680 5
372720 5
372760 5
372800 5
372840 5
372880 5
372920 5
372960 5
373000 5
373040 5
373080 5
373120 5
373160 5
373200 5
373240 5
373280 5
373320 5
373360 5
373400 5
373440 5
373480 5
373520 5
373560 5
373600 5
373640 5
373680 5
373720 5
373760 5
373800 5
373840 5
373880 5
373920 5
373960 5
374000 5
374040 5
374080 5
374120 5
374160 5
374200 5
374240 5
374280 5
374320 5
374360 5
374400 5
374440 5
374480 5
374520 5
374560 5
374600 5
374640 5
374680 5
374720 5
374760 5
374800 5
374840 5
374880 5
374920 5
374960 5
375000 5
375040 5
375080 5
375120 5
375160 5
375200 5
375240 5
375280 5
375320 5
375360 5
375400 5
375440 5
375480 5
375520 5
375560 5
375600 5
375640 5
375680 5
375720 5
375760 5
375800 5
375840 5
375880 5
375920 5
375960 5
376000 5
376040 5
376080 5
376120 5
376160 5
376200 5
376240 5
376280 5
376320 5
376360 5
376400 5
376440 5
376480 5
376520 5
376560 5
376600 5
376640 5
376680 5
376720 5
376760 5
376800 5
376840 5
376880 5
376920 5
376960 5
377000 5
377040 5
377080 5
377120 5
377160 5
377200 5
377240 5
377280 5
377320 5
377360 5
377400 5
377440 5
377480 5
377520 5
377560 5
377600 5
377640 5
377680 5
377720 5
377760 5
377800 5
377840 5
377880 5
377920 5
377960 5
378000 5
378040 5
378080 5
378120 5
378160 5
378200 5
378240 5
378280 5
378320 5
378360 5
378400 5
378440 5
378480 5
378520 5
378560 5
378600 5
378640 5
378680 5
378720 5
378760 5
378800 5
378840 5
378880 5
378920 5
378960 5
379000 5
379040 5
379080 5
379120 5
379160 5
379200 5
379240 5
379280 5
379320 5
379360 5
379400 5
379440 5
379480 5
379520 5
379560 5
379600 5
379640 5
379680 5
379720 5
379760 5
379800 5
379840 5
379880 5
379920 5
379960 5
380000 5
380040 5
380080 5
380120 5
380160 5
380200 5
380240 5
380280 5
380320 5
380360 5
380400 5
380440 5
380480 5
380520 5
380560 5
380600 5
380640 5
380680 5
380720 5
380760 5
380800 5
380840 5
380880 5
380920 5
380960 5
381000 5
381040 5
381080 5
381120 5
381160 5
381200 5
381240 5
381280 5
381320 5
381360 5
381400 5
381440 5
381480 5
381520 5
381560 5
381600 5
381640 5
381680 5
381720 5
381760 5
381800 5
381840 5
381880 5
381920 5
381960 5
382000 5
382040 5
382080 5
382120 5
382160 5
382200 5
382240 5
382280 5
382320 5
382360 5
382400 5
382440 5
382480 5
382520 5
382560 5
382600 5
382640 5
382680 5
382720 5
382760 5
382800 5
382840 5
382880 5
382920 5
382960 5
383000 5
383040 5
383080 5
383120 5
383160 5
383200 5
383240 5
383280 5
383320 5
383360 5
383400 5
383440 5
383480 5
383520 5
383560 5
383600 5
383640 5
383680 5
383720 5
383760 5
383800 5
383840 5
383880 5
383920 5
383960 5
384000 5
384040 5
384080 5
384120 5
384160 5
384200 5
384240 5
384280 5
384320 5
384360 5
384400 5
384440 5
384480 5
384520 5
384560 5
384600 5
384640 5
384680 5
384720 5
384760 5
384800 5
384840 5
384880 5
384920 5
384960 5
385000 5
385040 5
385080 5
385120 5
385160 5
385200 5
385240 5
385280 5
385320 5
385360 5
385400 5
385440 5
385480 5
385520 5
385560 5
385600 5
385640 5
385680 5
385720 5
385760 5
385800 5
385840 5
385880 5
385920 5
385960 5
386000 5
386040 5
386080 5
386120 5
386160 5
386200 5
386240 5
386280 5
386320 5
386360 5
386400 5
386440 5
386480 5
386520 5
386560 5
386600 5
386640 5
386680 5
386720 5
386760 5
386800 5
386840 5
386880 5
386920 5
386960 5
387000 5
387040 5
387080 5
387120 5
387160 5
387200 5
387240 5
387280 5
387320 5
387360 5
387400 5
387440 5
387480 5
387520 5
387560 5
387600 5
387640 5
387680 5
387720 5
387760 5
387800 5
387840 5
387880 5
387920 5
387960 5
388000 5
388040 5
388080 5
388120 5
388160 5
388200 5
388240 5
388280 5
388320 5
388360 5
388400 5
388440 5
388480 5
388520 5
388560 5
388600 5
388640 5
388680 5
388720 5
388760 5
388800 5
388840 5
388880 5
388920 5
388960 5
389000 5
389040 5
389080 5
389120 5
389160 5
389200 5
389240 5
389280 5
389320 5
389360 5
389400 5
389440 5
389480 5
389520 5
389560 5
389600 5
389640 5
389680 5
389720 5
389760 5
389800 5
389840 5
389880 5
389920 5
389960 5
390000 5
390040 5
390080 5
390120 5
390160 5
390200 5
390240 5
390280 5
390320 5
390360 5
390400 5
390440 5
390480 5
390520 5
390560 5
390600 5
390640 5
390680 5
390720 5
390760 5
390800 5
390840 5
390880 5
390920 5
390960 5
391000 5
391040 5
391080 5
391120 5
391160 5
391200 5
391240 5
391280 5
391320 5
391360 5
391400 5
391440 5
391480 5
391520 5
391560 5
391600 5
391640 5
391680 5
391720 5
391760 5
391800 5
391840 5
391880 5
391920 5
391960 5
392000 5
392040 5
392080 5
392120 5
392160 5
392200 5
392240 5
392280 5
392320 5
392360 5
392400 5
392440 5
392480 5
392520 5
392560 5
392600 5
392640 5
392680 5
392720 5
392760 5
392800 5
392840 5
392880 5
392920 5
392960 5
393000 5
393040 5
393080 5
393120 5
393160 5
393200 5
393240 5
393280 5
393320 5
393360 5
393400 5
393440 5
393480 5
393520 5
393560 5
393600 5
393640 5
393680 5
393720 5
393760 5
393800 5
393840 5
393880 5
393920 5
393960 5
394000 5
394040 5
394080 5
394120 5
394160 5
394200 5
394240 5
394280 5
394320 5
394360 5
394400 5
394440 5
394480 5
394520 5
394560 5
394600 5
394640 5
394680 5
394720 5
394760 5
394800 5
394840 5
394880 5
394920 5
394960 5
395000 5
395040 5
395080 5
395120 5
395160 5
395200 5
395240 5
395280 5
395320 5
395360 5
395400 5
395440 5
395480 5
395520 5
395560 5
395600 5
395640 5
395680 5
395720 5
395760 5
395800 5
395840 5
395880 5
395920 5
395960 5
396000 5
396040 5
396080 5
396120 5
396160 5
396200 5
396240 5
396280 5
396320 5
396360 5
396400 5
396440 5
396480 5
396520 5
396560 5
396600 5
396640 5
396680 5
396720 5
396760 5
396800 5
396840 5
396880 5
396920 5
396960 5
397000 5
397040 5
397080 5
397120 5
397160 5
397200 5
397240 5
397280 5
397320 5
397360 5
397400 5
397440 5
397480 5
397520 5
397560 5
397600 5
397640 5
397680 5
397720 5
397760 5
397800 5
397840 5
397880 5
397920 5
397960 5
398000 5
398040 5
398080 5
398120 5
398160 5
398200 5
398240 5
398280 5
398320 5
398360 5
398400 5
398440 5
398480 5
398520 5
398560 5
398600 5
398640 5
398680 5
398720 5
398760 5
398800 5
398840 5
398880 5
398920 5
398960 5
399000 5
399040 5
399080 5
399120 5
399160 5
399200 5
399240 5
399280 5
399320 5
399360 5
399400 5
399440 5
399480 5
399520 5
399560 5
399600 5
399640 5
399680 5
399720 5
399760 5
399800 5
399840 5
399880 5
399920 5
399960 5
400000 5
400040 5
400080 5
400120 5
400160 5
400200 5
400240 5
400280 5
400320 5
400360 5
400400 5
400440 5
400480 5
400520 5
400560 5
400600 5
400640 5
400680 5
400720 5
400760 5
400800 5
400840 5
400880 5
400920 5
400960 5
401000 5
401040 5
401080 5
401120 5
401160 5
401200 5
401240 5
401280 5
401320 5
401360 5
401400 5
401440 5
401480 5
401520 5
401560 5
401600 5
401640 5
401680 5
401720 5
401760 5
401800 5
401840 5
401880 5
401920 5
401960 5
402000 5
402040 5
402080 5
402120 5
402160 5
402200 5
402240 5
402280 5
402320 5
402360 5
402400 5
402440 5
402480 5
402520 5
402560 5
402600 5
402640 5
402680 5
402720 5
402760 5
402800 5
402840 5
402880 5
402920 5
402960 5
403000 5
403040 5
403080 5
403120 5
403160 5
403200 5
403240 5
403280 5
403320 5
403360 5
403400 5
403440 5
403480 5
403520 5
403560 5
403600 5
403640 5
403680 5
403720 5
403760 5
403800 5
403840 5
403880 5
403920 5
403960 5
404000 5
404040 5
404080 5
404120 5
404160 5
404200 5
404240 5
404280 5
404320 5
404360 5
404400 5
404440 5
404480 5
404520 5
404560 5
404600 5
404640 5
404680 5
404720 5
404760 5
404800 5
404840 5
404880 5
404920 5
404960 5
405000 5
405040 5
405080 5
405120 5
405160 5
405200 5
405240 5
405280 5
405320 5
405360 5
405400 5
405440 5
405480 5
405520 5
405560 5
405600 5
405640 5
405680 5
405720 5
405760 5
405800 5
405840 5
405880 5
405920 5
405960 5
406000 5
406040 5
406080 5
406120 5
406160 5
406200 5
406240 5
406280 5
406320 5
406360 5
406400 5
406440 5
406480 5
406520 5
406560 5
406600 5
406640 5
406680 5
406720 5
406760 5
406800 5
406840 5
406880 5
406920 5
406960 5
407000 5
407040 5
407080 5
407120 5
407160 5
407200 5
407240 5
407280 5
407320 5
407360 5
407400 5
407440 5
407480 5
407520 5
407560 5
407600 5
407640 5
407680 5
407720 5
407760 5
407800 5
407840 5
407880 5
407920 5
407960 5
408000 5
408040 5
408080 5
408120 5
408160 5
408200 5
408240 5
408280 5
408320 5
408360 5
408400 5
408440 5
408480 5
408520 5
408560 5
408600 5
408640 5
408680 5
408720 5
408760 5
408800 5
408840 5
408880 5
408920 5
408960 5
409000 5
409040 5
409080 5
409120 5
409160 5
409200 5
409240 5
409280 5
409320 5
409360 5
409400 5
409440 5
409480 5
409520 5
409560 5
409600 5
409640 5
409680 5
409720 5
409760 5
409800 5
409840 5
409880 5
409920 5
409960 5
410000 5
410040 5
410080 5
410120 5
410160 5
410200 5
410240 5
410280 5
410320 5
410360 5
410400 5
410440 5
410480 5
410520 5
410560 5
410600 5
410640 5
410680 5
410720 5
410760 5
410800 5
410840 5
410880 5
410920 5
410960 5
411000 5
411040 5
411080 5
411120 5
411160 5
411200 5
411240 5
411280 5
411320 5
411360 5
411400 5
411440 5
411480 5
411520 5
411560 5
411600 5
411640 5
411680 5
411720 5
411760 5
411800 5
411840 5
411880 5
411920 5
411960 5
412000 5
412040 5
412080 5
412120 5
412160 5
412200 5
412240 5
412280 5
412320 5
412360 5
412400 5
412440 5
412480 5
412520 5
412560 5
412600 5
412640 5
412680 5
412720 5
412760 5
412800 5
412840 5
412880 5
412920 5
412960 5
413000 5
413040 5
413080 5
413120 5
413160 5
413200 5
413240 5
413280 5
413320 5
413360 5
413400 5
413440 5
413480 5
413520 5
413560 5
413600 5
413640 5
413680 5
413720 5
413760 5
413800 5
413840 5
413880 5
413920 5
413960 5
414000 5
414040 5
414080 5
414120 5
414160 5
414200 5
414240 5
414280 5
414320 5
414360 5
414400 5
414440 5
414480 5
414520 5
414560 5
414600 5
414640 5
414680 5
414720 5
414760 5
414800 5
414840 5
414880 5
414920 5
414960 5
415000 5
415040 5
415080 5
415120 5
415160 5
415200 5
415240 5
415280 5
415320 5
415360 5
415400 5
415440 5
415480 5
415520 5
415560 5
415600 5
415640 5
415680 5
415720 5
415760 5
415800 5
415840 5
415880 5
415920 5
415960 5
416000 5
416040 5
416080 5
416120 5
416160 5
416200 5
416240 5
416280 5
416320 5
416360 5
416400 5
416440 5
416480 5
416520 5
416560 5
416600 5
416640 5
416680 5
416720 5
416760 5
416800 5
416840 5
416880 5
416920 5
416960 5
417000 5
417040 5
417080 5
417120 5
417160 5
417200 5
417240 5
417280 5
417320 5
