# Supplementary material for: Comment on 'Valid molecular dynamics simulations of human hemoglobin require a surprisingly large box size'
Source: eLife. 2019 Jun 20;8:e44718. doi: 10.7554/eLife.44718 (PMC6586461; doi:10.7554/eLife.44718)
Supplement: Figure 3—source data 1. — The zip archive contains a README file describing which source files correspond to the different panels. [file elife-44718-fig3-data1.zip › figure3/panel_A/kovalevsky/large/1/proj.xvg]

@ autoscale onread none
@ with g0
@ g0 on
@ title "projection on eigenvectors (nm)"
@ xaxis  label "Time (ps)"
@ world xmin 0
@ world xmax 397680
@ world ymin -10.9184
@ world ymax 15.3226
@ view xmin 0.15
@ view xmax 0.85
@ view ymin 0.15
@ view ymax 0.85
@ yaxis  label "vec 1"
@ xaxis tick major 100000
@ xaxis tick minor 50000
@ xaxis ticklabel start type spec
@ xaxis ticklabel start -0
@ yaxis tick major 10
@ yaxis tick minor 5
@ yaxis ticklabel start type spec
@ yaxis ticklabel start -10
@ zeroxaxis bar on
@ zeroxaxis bar linestyle 3
    0.0000   -5.00332
   40.0000   -5.79712
   80.0000   -5.02479
  120.0000   -4.80973
  160.0000   -5.36656
  200.0000   -6.87769
  240.0000   -6.81732
  280.0000   -5.56835
  320.0000   -4.95143
  360.0000   -5.32383
  400.0000   -5.41665
  440.0000   -6.75286
  480.0000   -5.27757
  520.0000   -5.80391
  560.0000   -5.40593
  600.0000   -5.66429
  640.0000   -5.40527
  680.0000   -6.17072
  720.0000   -5.09961
  760.0000   -5.82491
  800.0000   -5.48028
  840.0000   -5.64586
  880.0000   -5.69949
  920.0000   -6.55662
  960.0000   -5.10458
 1000.0000   -6.94993
 1040.0000   -6.09958
 1080.0000   -8.38736
 1120.0000   -7.37721
 1160.0000   -6.44569
 1200.0000   -6.97265
 1240.0000   -7.65683
 1280.0000   -8.24741
 1320.0000   -7.39714
 1360.0000   -6.91106
 1400.0000   -6.90947
 1440.0000   -6.60488
 1480.0000   -6.81485
 1520.0000   -5.75206
 1560.0000   -7.14355
 1600.0000   -6.67472
 1640.0000   -7.89852
 1680.0000   -7.34711
 1720.0000   -6.68484
 1760.0000   -7.98582
 1800.0000   -6.60607
 1840.0000   -6.27958
 1880.0000   -7.41802
 1920.0000   -6.81675
 1960.0000   -7.28213
 2000.0000   -8.00920
 2040.0000   -7.07590
 2080.0000   -7.00583
 2120.0000   -7.65982
 2160.0000   -8.08212
 2200.0000   -7.95804
 2240.0000   -6.98963
 2280.0000   -7.19848
 2320.0000   -6.92844
 2360.0000   -6.20547
 2400.0000   -7.70559
 2440.0000   -6.11483
 2480.0000   -6.27676
 2520.0000   -6.73814
 2560.0000   -6.88012
 2600.0000   -7.82207
 2640.0000   -7.44369
 2680.0000   -7.30378
 2720.0000   -6.92715
 2760.0000   -6.17947
 2800.0000   -7.40006
 2840.0000   -6.64778
 2880.0000   -7.33603
 2920.0000   -8.07229
 2960.0000   -8.36366
 3000.0000   -7.01253
 3040.0000   -7.22099
 3080.0000   -5.89007
 3120.0000   -7.67689
 3160.0000   -7.99635
 3200.0000   -7.53135
 3240.0000   -7.03066
 3280.0000   -7.78259
 3320.0000   -6.93232
 3360.0000   -6.76230
 3400.0000   -6.31997
 3440.0000   -7.76535
 3480.0000   -6.80724
 3520.0000   -6.93332
 3560.0000   -7.16378
 3600.0000   -7.35064
 3640.0000   -7.70408
 3680.0000   -8.74970
 3720.0000   -8.44023
 3760.0000   -7.32608
 3800.0000   -7.43120
 3840.0000   -8.70909
 3880.0000   -8.08777
 3920.0000   -8.55716
 3960.0000   -7.77992
 4000.0000   -7.94018
 4040.0000   -7.31240
 4080.0000   -7.66636
 4120.0000   -8.06569
 4160.0000   -7.52212
 4200.0000   -7.81167
 4240.0000   -7.51064
 4280.0000   -7.61759
 4320.0000   -7.40099
 4360.0000   -7.46245
 4400.0000   -7.26950
 4440.0000   -7.07322
 4480.0000   -7.62437
 4520.0000   -7.51151
 4560.0000   -8.37661
 4600.0000   -7.74647
 4640.0000   -7.34127
 4680.0000   -7.33762
 4720.0000   -6.77613
 4760.0000   -7.55519
 4800.0000   -7.55746
 4840.0000   -6.27376
 4880.0000   -6.35082
 4920.0000   -8.03524
 4960.0000   -7.74710
 5000.0000   -7.09661
 5040.0000   -6.92038
 5080.0000   -6.62713
 5120.0000   -7.22104
 5160.0000   -6.88140
 5200.0000   -7.41945
 5240.0000   -6.42382
 5280.0000   -7.02985
 5320.0000   -8.01085
 5360.0000   -7.31964
 5400.0000   -7.48971
 5440.0000   -6.64929
 5480.0000   -6.76343
 5520.0000   -7.30875
 5560.0000   -7.46098
 5600.0000   -6.74509
 5640.0000   -7.69637
 5680.0000   -7.77830
 5720.0000   -7.20255
 5760.0000   -7.71234
 5800.0000   -8.44127
 5840.0000   -7.45934
 5880.0000   -7.92917
 5920.0000   -7.58769
 5960.0000   -6.37972
 6000.0000   -7.88642
 6040.0000   -8.06180
 6080.0000   -7.88556
 6120.0000   -7.16997
 6160.0000   -7.23688
 6200.0000   -7.67314
 6240.0000   -6.91850
 6280.0000   -7.48394
 6320.0000   -7.66513
 6360.0000   -8.15741
 6400.0000   -8.62857
 6440.0000   -7.62886
 6480.0000   -7.37560
 6520.0000   -8.17049
 6560.0000   -7.82541
 6600.0000   -7.51281
 6640.0000   -7.59735
 6680.0000   -7.87913
 6720.0000   -7.57418
 6760.0000   -7.08632
 6800.0000   -5.99748
 6840.0000   -6.49684
 6880.0000   -6.91810
 6920.0000   -8.00990
 6960.0000   -8.02847
 7000.0000   -7.78953
 7040.0000   -8.19855
 7080.0000   -7.64306
 7120.0000   -6.85376
 7160.0000   -7.42756
 7200.0000   -7.17150
 7240.0000   -7.13326
 7280.0000   -7.09261
 7320.0000   -7.39489
 7360.0000   -7.16201
 7400.0000   -7.46321
 7440.0000   -6.97930
 7480.0000   -5.91849
 7520.0000   -6.67168
 7560.0000   -5.92466
 7600.0000   -6.28886
 7640.0000   -7.32086
 7680.0000   -7.12249
 7720.0000   -5.82463
 7760.0000   -6.32497
 7800.0000   -6.55485
 7840.0000   -6.53380
 7880.0000   -5.70248
 7920.0000   -6.10758
 7960.0000   -4.89573
 8000.0000   -5.42168
 8040.0000   -6.11961
 8080.0000   -5.88697
 8120.0000   -5.52399
 8160.0000   -5.70587
 8200.0000   -5.54280
 8240.0000   -5.80675
 8280.0000   -5.43548
 8320.0000   -6.00739
 8360.0000   -6.40190
 8400.0000   -4.78093
 8440.0000   -6.88832
 8480.0000   -6.34765
 8520.0000   -6.33749
 8560.0000   -5.97916
 8600.0000   -6.40867
 8640.0000   -5.60995
 8680.0000   -6.48079
 8720.0000   -6.89097
 8760.0000   -6.05935
 8800.0000   -5.53151
 8840.0000   -5.83100
 8880.0000   -5.75714
 8920.0000   -5.96178
 8960.0000   -6.71204
 9000.0000   -6.70862
 9040.0000   -5.97115
 9080.0000   -6.06276
 9120.0000   -6.79832
 9160.0000   -5.95982
 9200.0000   -6.23190
 9240.0000   -6.47810
 9280.0000   -6.64045
 9320.0000   -6.45089
 9360.0000   -7.28984
 9400.0000   -6.74212
 9440.0000   -6.67832
 9480.0000   -6.51840
 9520.0000   -6.96342
 9560.0000   -6.05158
 9600.0000   -7.45971
 9640.0000   -6.55434
 9680.0000   -5.80754
 9720.0000   -6.31368
 9760.0000   -5.35524
 9800.0000   -5.91162
 9840.0000   -6.34303
 9880.0000   -5.48928
 9920.0000   -6.02582
 9960.0000   -6.28447
10000.0000   -6.42686
10040.0000   -5.90946
10080.0000   -6.14502
10120.0000   -7.59228
10160.0000   -6.48668
10200.0000   -6.50327
10240.0000   -5.54770
10280.0000   -6.68448
10320.0000   -5.89378
10360.0000   -6.17880
10400.0000   -6.93279
10440.0000   -6.93271
10480.0000   -5.42280
10520.0000   -6.48561
10560.0000   -7.35631
10600.0000   -6.99991
10640.0000   -7.29749
10680.0000   -6.88399
10720.0000   -6.66407
10760.0000   -6.81618
10800.0000   -6.92295
10840.0000   -6.77652
10880.0000   -6.58792
10920.0000   -5.88194
10960.0000   -5.84852
11000.0000   -6.67845
11040.0000   -7.44553
11080.0000   -6.50039
11120.0000   -7.75606
11160.0000   -7.38092
11200.0000   -5.25238
11240.0000   -5.74615
11280.0000   -6.91366
11320.0000   -6.06846
11360.0000   -6.61524
11400.0000   -6.56593
11440.0000   -6.05806
11480.0000   -5.75662
11520.0000   -6.80279
11560.0000   -6.45179
11600.0000   -6.67358
11640.0000   -6.48934
11680.0000   -6.88499
11720.0000   -6.49971
11760.0000   -5.29457
11800.0000   -6.54626
11840.0000   -6.37580
11880.0000   -6.74893
11920.0000   -7.01527
11960.0000   -7.15444
12000.0000   -6.14169
12040.0000   -6.18142
12080.0000   -6.58802
12120.0000   -6.30452
12160.0000   -5.89879
12200.0000   -6.42775
12240.0000   -6.85963
12280.0000   -6.17610
12320.0000   -7.13149
12360.0000   -6.09708
12400.0000   -5.84163
12440.0000   -5.70386
12480.0000   -6.72552
12520.0000   -6.23573
12560.0000   -6.41783
12600.0000   -6.43744
12640.0000   -6.48624
12680.0000   -6.07263
12720.0000   -6.23267
12760.0000   -5.46270
12800.0000   -6.67442
12840.0000   -5.76452
12880.0000   -7.20702
12920.0000   -6.76676
12960.0000   -6.78053
13000.0000   -6.23960
13040.0000   -7.29465
13080.0000   -6.67654
13120.0000   -6.62765
13160.0000   -7.09287
13200.0000   -6.19009
13240.0000   -7.85254
13280.0000   -6.65877
13320.0000   -6.47046
13360.0000   -6.41603
13400.0000   -7.15145
13440.0000   -6.55564
13480.0000   -6.96865
13520.0000   -7.34989
13560.0000   -7.24410
13600.0000   -6.63590
13640.0000   -6.51281
13680.0000   -6.29730
13720.0000   -7.34078
13760.0000   -6.93447
13800.0000   -5.77405
13840.0000   -7.15732
13880.0000   -6.44789
13920.0000   -6.66169
13960.0000   -7.41270
14000.0000   -7.46453
14040.0000   -6.91401
14080.0000   -6.85325
14120.0000   -7.10618
14160.0000   -6.10776
14200.0000   -6.20542
14240.0000   -7.01230
14280.0000   -6.82026
14320.0000   -6.55900
14360.0000   -6.38606
14400.0000   -6.50160
14440.0000   -7.06662
14480.0000   -6.38850
14520.0000   -6.35372
14560.0000   -6.17505
14600.0000   -6.68669
14640.0000   -6.50103
14680.0000   -6.45905
14720.0000   -6.19597
14760.0000   -6.78998
14800.0000   -6.81631
14840.0000   -7.05633
14880.0000   -6.54247
14920.0000   -7.17274
14960.0000   -6.45679
15000.0000   -6.46852
15040.0000   -6.18484
15080.0000   -6.16679
15120.0000   -6.06977
15160.0000   -6.27103
15200.0000   -6.09551
15240.0000   -7.13980
15280.0000   -7.01325
15320.0000   -5.71406
15360.0000   -6.26125
15400.0000   -6.21073
15440.0000   -6.34150
15480.0000   -6.45665
15520.0000   -6.62182
15560.0000   -7.07105
15600.0000   -6.80222
15640.0000   -6.32038
15680.0000   -6.13957
15720.0000   -7.17838
15760.0000   -6.62378
15800.0000   -7.83080
15840.0000   -6.50711
15880.0000   -7.25251
15920.0000   -6.48684
15960.0000   -5.97489
16000.0000   -7.00869
16040.0000   -6.43831
16080.0000   -6.78142
16120.0000   -7.10283
16160.0000   -5.98265
16200.0000   -6.26524
16240.0000   -6.63356
16280.0000   -6.00813
16320.0000   -6.96720
16360.0000   -6.44966
16400.0000   -6.59357
16440.0000   -7.59688
16480.0000   -6.36974
16520.0000   -6.64613
16560.0000   -6.37079
16600.0000   -6.32546
16640.0000   -6.03481
16680.0000   -5.94081
16720.0000   -7.05602
16760.0000   -6.81634
16800.0000   -7.32723
16840.0000   -6.56080
16880.0000   -6.42269
16920.0000   -5.14875
16960.0000   -6.64750
17000.0000   -6.72772
17040.0000   -6.82938
17080.0000   -6.63926
17120.0000   -6.57106
17160.0000   -6.59046
17200.0000   -6.42315
17240.0000   -6.50847
17280.0000   -6.83384
17320.0000   -6.46019
17360.0000   -6.90510
17400.0000   -6.45938
17440.0000   -7.07300
17480.0000   -5.84250
17520.0000   -5.58176
17560.0000   -6.44226
17600.0000   -6.37079
17640.0000   -5.20483
17680.0000   -5.51527
17720.0000   -6.85624
17760.0000   -5.98499
17800.0000   -5.59286
17840.0000   -5.61581
17880.0000   -6.41127
17920.0000   -6.34148
17960.0000   -6.27436
18000.0000   -5.70729
18040.0000   -6.28286
18080.0000   -5.97475
18120.0000   -5.96335
18160.0000   -5.97005
18200.0000   -4.97520
18240.0000   -5.23417
18280.0000   -5.56305
18320.0000   -6.10892
18360.0000   -5.72687
18400.0000   -5.02223
18440.0000   -6.59452
18480.0000   -5.79305
18520.0000   -6.21855
18560.0000   -7.35975
18600.0000   -7.05484
18640.0000   -6.57971
18680.0000   -6.69379
18720.0000   -7.37901
18760.0000   -6.30572
18800.0000   -6.74672
18840.0000   -6.49533
18880.0000   -6.04558
18920.0000   -6.46975
18960.0000   -6.90178
19000.0000   -6.06203
19040.0000   -6.60108
19080.0000   -7.68592
19120.0000   -7.10416
19160.0000   -7.14627
19200.0000   -7.14219
19240.0000   -6.67159
19280.0000   -6.21372
19320.0000   -6.49961
19360.0000   -6.63695
19400.0000   -6.98903
19440.0000   -6.63627
19480.0000   -5.12874
19520.0000   -6.76830
19560.0000   -6.30657
19600.0000   -6.96377
19640.0000   -7.37685
19680.0000   -7.59237
19720.0000   -6.28117
19760.0000   -6.78225
19800.0000   -6.88670
19840.0000   -7.34803
19880.0000   -7.11543
19920.0000   -7.55766
19960.0000   -7.05289
20000.0000   -6.51709
20040.0000   -7.48052
20080.0000   -7.20440
20120.0000   -6.44354
20160.0000   -6.90237
20200.0000   -7.00866
20240.0000   -6.37802
20280.0000   -5.97476
20320.0000   -6.85050
20360.0000   -6.51430
20400.0000   -6.41730
20440.0000   -6.78021
20480.0000   -5.48879
20520.0000   -6.68139
20560.0000   -7.28583
20600.0000   -6.28861
20640.0000   -6.16961
20680.0000   -6.55756
20720.0000   -6.49919
20760.0000   -5.79016
20800.0000   -6.53261
20840.0000   -6.62161
20880.0000   -7.15991
20920.0000   -7.04709
20960.0000   -7.64002
21000.0000   -6.20974
21040.0000   -5.95771
21080.0000   -6.54082
21120.0000   -5.99446
21160.0000   -6.19321
21200.0000   -6.35041
21240.0000   -6.56547
21280.0000   -5.87022
21320.0000   -6.34823
21360.0000   -6.42054
21400.0000   -6.27848
21440.0000   -5.66064
21480.0000   -6.84788
21520.0000   -6.69078
21560.0000   -6.16912
21600.0000   -6.94512
21640.0000   -6.19724
21680.0000   -6.89421
21720.0000   -5.89471
21760.0000   -6.39844
21800.0000   -6.45819
21840.0000   -7.43138
21880.0000   -6.29642
21920.0000   -6.00715
21960.0000   -6.46397
22000.0000   -6.44477
22040.0000   -5.94980
22080.0000   -5.38873
22120.0000   -6.21984
22160.0000   -5.05600
22200.0000   -6.45349
22240.0000   -6.01807
22280.0000   -5.67048
22320.0000   -5.49820
22360.0000   -6.49203
22400.0000   -6.31145
22440.0000   -5.65630
22480.0000   -5.93052
22520.0000   -6.03296
22560.0000   -6.33256
22600.0000   -5.49854
22640.0000   -6.33103
22680.0000   -5.67931
22720.0000   -6.52520
22760.0000   -5.79498
22800.0000   -6.35159
22840.0000   -5.90228
22880.0000   -6.17306
22920.0000   -5.61516
22960.0000   -6.15771
23000.0000   -5.58756
23040.0000   -6.64285
23080.0000   -5.12344
23120.0000   -4.86163
23160.0000   -6.97277
23200.0000   -6.56263
23240.0000   -6.06136
23280.0000   -5.99628
23320.0000   -6.36979
23360.0000   -6.17518
23400.0000   -6.81867
23440.0000   -6.37481
23480.0000   -5.59740
23520.0000   -5.55328
23560.0000   -6.26829
23600.0000   -6.22234
23640.0000   -6.32622
23680.0000   -6.25306
23720.0000   -5.38070
23760.0000   -4.86857
23800.0000   -6.14966
23840.0000   -5.57989
23880.0000   -6.11292
23920.0000   -5.65102
23960.0000   -5.76797
24000.0000   -6.44416
24040.0000   -5.67896
24080.0000   -5.51854
24120.0000   -6.10686
24160.0000   -5.99824
24200.0000   -5.44279
24240.0000   -5.91731
24280.0000   -5.85587
24320.0000   -5.08733
24360.0000   -5.26405
24400.0000   -5.49678
24440.0000   -4.88700
24480.0000   -5.12872
24520.0000   -5.30394
24560.0000   -5.86074
24600.0000   -5.51462
24640.0000   -5.82972
24680.0000   -6.42241
24720.0000   -5.82629
24760.0000   -5.69649
24800.0000   -5.39210
24840.0000   -6.05012
24880.0000   -6.31535
24920.0000   -4.69403
24960.0000   -4.90494
25000.0000   -5.36736
25040.0000   -5.78525
25080.0000   -5.85195
25120.0000   -5.81820
25160.0000   -4.69654
25200.0000   -6.12950
25240.0000   -5.92311
25280.0000   -5.51845
25320.0000   -4.82460
25360.0000   -5.49308
25400.0000   -4.26236
25440.0000   -5.66321
25480.0000   -5.34503
25520.0000   -4.86052
25560.0000   -3.88141
25600.0000   -4.31186
25640.0000   -4.21649
25680.0000   -4.89731
25720.0000   -4.64365
25760.0000   -5.43336
25800.0000   -5.35266
25840.0000   -5.31554
25880.0000   -4.71588
25920.0000   -4.04300
25960.0000   -4.62437
26000.0000   -5.07447
26040.0000   -4.01349
26080.0000   -4.28394
26120.0000   -4.00432
26160.0000   -3.71244
26200.0000   -3.71985
26240.0000   -3.57215
26280.0000   -4.01129
26320.0000   -3.67207
26360.0000   -4.81625
26400.0000   -4.74628
26440.0000   -5.29584
26480.0000   -5.47247
26520.0000   -4.72360
26560.0000   -3.93297
26600.0000   -5.31815
26640.0000   -5.09157
26680.0000   -5.34406
26720.0000   -5.72209
26760.0000   -5.53500
26800.0000   -5.40603
26840.0000   -5.89507
26880.0000   -5.21559
26920.0000   -4.07746
26960.0000   -4.31907
27000.0000   -5.86218
27040.0000   -4.17350
27080.0000   -5.33289
27120.0000   -4.84867
27160.0000   -4.31723
27200.0000   -4.18624
27240.0000   -4.83706
27280.0000   -4.99619
27320.0000   -6.11668
27360.0000   -5.92614
27400.0000   -5.51347
27440.0000   -5.96239
27480.0000   -5.01245
27520.0000   -5.90310
27560.0000   -6.26346
27600.0000   -5.76945
27640.0000   -4.98682
27680.0000   -5.71858
27720.0000   -4.70262
27760.0000   -5.66507
27800.0000   -5.53414
27840.0000   -4.98834
27880.0000   -5.38497
27920.0000   -5.50455
27960.0000   -5.49179
28000.0000   -5.58116
28040.0000   -4.23773
28080.0000   -4.80234
28120.0000   -4.07473
28160.0000   -5.24092
28200.0000   -4.84889
28240.0000   -5.80803
28280.0000   -5.78906
28320.0000   -6.30071
28360.0000   -6.07758
28400.0000   -5.59999
28440.0000   -5.07203
28480.0000   -5.72081
28520.0000   -5.54228
28560.0000   -5.35382
28600.0000   -4.94306
28640.0000   -5.45019
28680.0000   -5.48264
28720.0000   -5.25580
28760.0000   -5.27671
28800.0000   -5.19167
28840.0000   -5.75847
28880.0000   -5.91547
28920.0000   -6.82681
28960.0000   -5.22257
29000.0000   -5.92861
29040.0000   -5.74757
29080.0000   -6.57597
29120.0000   -5.75084
29160.0000   -6.70532
29200.0000   -6.48211
29240.0000   -5.95050
29280.0000   -5.03998
29320.0000   -4.83345
29360.0000   -5.60433
29400.0000   -5.52541
29440.0000   -6.13930
29480.0000   -7.16461
29520.0000   -7.13597
29560.0000   -6.36625
29600.0000   -6.35509
29640.0000   -5.79280
29680.0000   -5.05629
29720.0000   -4.95035
29760.0000   -4.36636
29800.0000   -4.59980
29840.0000   -6.15414
29880.0000   -5.56410
29920.0000   -5.23444
29960.0000   -5.07295
30000.0000   -3.97107
30040.0000   -5.08846
30080.0000   -5.42365
30120.0000   -5.03739
30160.0000   -4.30133
30200.0000   -5.52661
30240.0000   -5.55479
30280.0000   -5.51679
30320.0000   -5.01919
30360.0000   -6.37033
30400.0000   -5.93881
30440.0000   -5.63104
30480.0000   -5.47218
30520.0000   -5.42950
30560.0000   -5.37927
30600.0000   -4.86542
30640.0000   -5.31850
30680.0000   -6.02478
30720.0000   -6.17271
30760.0000   -6.68845
30800.0000   -5.46195
30840.0000   -4.87416
30880.0000   -5.17077
30920.0000   -5.69733
30960.0000   -5.22263
31000.0000   -5.07189
31040.0000   -4.76956
31080.0000   -4.83912
31120.0000   -4.76825
31160.0000   -5.11983
31200.0000   -5.19434
31240.0000   -5.34352
31280.0000   -4.91698
31320.0000   -5.80832
31360.0000   -5.33838
31400.0000   -4.35230
31440.0000   -5.35814
31480.0000   -4.86712
31520.0000   -4.89754
31560.0000   -4.56997
31600.0000   -5.30519
31640.0000   -5.16422
31680.0000   -5.88565
31720.0000   -5.21147
31760.0000   -4.26468
31800.0000   -4.57407
31840.0000   -4.67291
31880.0000   -4.41165
31920.0000   -5.17736
31960.0000   -5.27798
32000.0000   -5.24886
32040.0000   -6.03351
32080.0000   -5.93551
32120.0000   -4.90948
32160.0000   -4.79304
32200.0000   -4.40791
32240.0000   -4.39769
32280.0000   -4.68645
32320.0000   -4.15923
32360.0000   -4.87473
32400.0000   -4.50638
32440.0000   -5.48392
32480.0000   -5.44502
32520.0000   -5.11945
32560.0000   -4.94449
32600.0000   -5.10009
32640.0000   -5.15078
32680.0000   -5.46172
32720.0000   -5.40810
32760.0000   -4.48894
32800.0000   -4.35543
32840.0000   -4.54620
32880.0000   -5.17632
32920.0000   -5.50438
32960.0000   -4.81017
33000.0000   -5.58362
33040.0000   -5.17684
33080.0000   -5.20278
33120.0000   -5.10751
33160.0000   -4.83726
33200.0000   -5.34811
33240.0000   -4.90417
33280.0000   -4.88058
33320.0000   -5.34183
33360.0000   -5.75523
33400.0000   -4.68670
33440.0000   -5.38786
33480.0000   -5.38805
33520.0000   -5.55434
33560.0000   -4.34782
33600.0000   -5.51983
33640.0000   -4.43340
33680.0000   -4.23846
33720.0000   -4.69576
33760.0000   -4.41377
33800.0000   -5.51278
33840.0000   -4.75246
33880.0000   -4.89841
33920.0000   -4.77014
33960.0000   -4.99307
34000.0000   -4.57175
34040.0000   -4.97035
34080.0000   -4.65145
34120.0000   -4.22258
34160.0000   -4.79491
34200.0000   -4.51972
34240.0000   -4.49136
34280.0000   -4.31486
34320.0000   -3.56121
34360.0000   -4.67176
34400.0000   -4.46342
34440.0000   -4.39072
34480.0000   -4.63721
34520.0000   -5.16737
34560.0000   -4.35704
34600.0000   -4.57891
34640.0000   -4.46397
34680.0000   -5.10961
34720.0000   -4.59913
34760.0000   -4.27176
34800.0000   -3.83102
34840.0000   -4.07245
34880.0000   -4.49095
34920.0000   -4.07215
34960.0000   -4.60824
35000.0000   -5.66996
35040.0000   -5.04716
35080.0000   -5.31390
35120.0000   -5.70276
35160.0000   -5.03256
35200.0000   -5.11194
35240.0000   -5.13758
35280.0000   -4.83505
35320.0000   -5.28550
35360.0000   -4.85459
35400.0000   -4.45601
35440.0000   -3.97600
35480.0000   -4.15380
35520.0000   -4.71488
35560.0000   -4.87369
35600.0000   -4.37618
35640.0000   -4.44372
35680.0000   -5.60189
35720.0000   -5.14777
35760.0000   -4.36022
35800.0000   -4.37338
35840.0000   -4.63050
35880.0000   -5.39166
35920.0000   -5.09984
35960.0000   -5.05258
36000.0000   -4.54474
36040.0000   -5.54476
36080.0000   -4.85758
36120.0000   -4.43150
36160.0000   -4.99155
36200.0000   -4.70225
36240.0000   -5.08204
36280.0000   -4.44779
36320.0000   -4.62524
36360.0000   -4.21822
36400.0000   -3.99455
36440.0000   -4.83177
36480.0000   -4.69786
36520.0000   -4.61497
36560.0000   -4.86091
36600.0000   -4.78342
36640.0000   -3.86525
36680.0000   -5.19354
36720.0000   -4.55318
36760.0000   -4.70301
36800.0000   -4.00944
36840.0000   -5.37215
36880.0000   -4.75009
36920.0000   -4.86066
36960.0000   -5.44285
37000.0000   -4.84437
37040.0000   -5.86120
37080.0000   -5.20079
37120.0000   -5.02963
37160.0000   -4.92391
37200.0000   -4.86351
37240.0000   -5.66003
37280.0000   -5.63679
37320.0000   -5.16011
37360.0000   -5.08113
37400.0000   -4.95966
37440.0000   -5.13955
37480.0000   -4.37608
37520.0000   -5.52299
37560.0000   -5.03485
37600.0000   -5.13562
37640.0000   -5.01131
37680.0000   -5.27648
37720.0000   -5.04315
37760.0000   -5.63440
37800.0000   -5.35650
37840.0000   -5.43399
37880.0000   -6.04490
37920.0000   -5.25623
37960.0000   -5.16611
38000.0000   -5.53154
38040.0000   -4.54619
38080.0000   -5.83507
38120.0000   -4.79338
38160.0000   -5.32928
38200.0000   -5.28052
38240.0000   -5.88422
38280.0000   -6.01466
38320.0000   -6.81618
38360.0000   -6.43934
38400.0000   -5.91124
38440.0000   -5.99343
38480.0000   -4.85079
38520.0000   -5.50200
38560.0000   -4.92842
38600.0000   -6.04277
38640.0000   -5.66293
38680.0000   -5.26719
38720.0000   -5.70894
38760.0000   -5.58173
38800.0000   -5.61287
38840.0000   -5.78890
38880.0000   -5.83244
38920.0000   -5.21754
38960.0000   -5.02761
39000.0000   -5.57815
39040.0000   -6.63130
39080.0000   -6.01139
39120.0000   -5.20700
39160.0000   -4.89933
39200.0000   -5.36528
39240.0000   -5.04505
39280.0000   -5.23476
39320.0000   -5.41210
39360.0000   -5.65543
39400.0000   -5.63374
39440.0000   -5.10531
39480.0000   -5.91574
39520.0000   -5.40147
39560.0000   -4.95602
39600.0000   -4.80176
39640.0000   -5.15037
39680.0000   -4.50670
39720.0000   -5.73359
39760.0000   -4.51517
39800.0000   -5.17842
39840.0000   -4.36036
39880.0000   -4.89478
39920.0000   -5.74891
39960.0000   -5.72313
40000.0000   -5.94346
40040.0000   -5.21940
40080.0000   -4.96534
40120.0000   -5.75122
40160.0000   -5.03173
40200.0000   -6.15993
40240.0000   -5.73212
40280.0000   -6.76091
40320.0000   -6.44069
40360.0000   -6.11829
40400.0000   -6.59164
40440.0000   -6.71552
40480.0000   -6.75126
40520.0000   -6.04845
40560.0000   -7.12646
40600.0000   -6.04006
40640.0000   -6.76400
40680.0000   -6.09967
40720.0000   -7.18745
40760.0000   -6.18037
40800.0000   -4.91482
40840.0000   -5.07268
40880.0000   -5.19260
40920.0000   -5.91998
40960.0000   -6.59006
41000.0000   -5.52738
41040.0000   -5.90776
41080.0000   -6.28498
41120.0000   -6.35475
41160.0000   -5.30672
41200.0000   -5.81050
41240.0000   -6.21910
41280.0000   -6.09185
41320.0000   -5.63113
41360.0000   -6.36483
41400.0000   -5.30740
41440.0000   -5.47071
41480.0000   -5.09277
41520.0000   -4.72187
41560.0000   -5.00807
41600.0000   -5.30811
41640.0000   -5.29268
41680.0000   -5.08647
41720.0000   -5.30518
41760.0000   -5.95280
41800.0000   -5.09534
41840.0000   -4.92100
41880.0000   -5.72665
41920.0000   -5.59783
41960.0000   -4.38870
42000.0000   -5.06282
42040.0000   -5.34747
42080.0000   -5.64453
42120.0000   -5.98960
42160.0000   -5.67694
42200.0000   -5.99898
42240.0000   -6.57906
42280.0000   -5.58101
42320.0000   -5.53459
42360.0000   -5.55033
42400.0000   -5.64284
42440.0000   -5.35643
42480.0000   -5.77047
42520.0000   -6.76740
42560.0000   -5.81041
42600.0000   -5.57969
42640.0000   -5.71900
42680.0000   -6.08204
42720.0000   -5.89834
42760.0000   -5.29984
42800.0000   -5.24259
42840.0000   -5.36731
42880.0000   -5.25034
42920.0000   -5.10920
42960.0000   -5.72644
43000.0000   -4.93969
43040.0000   -5.91405
43080.0000   -5.79877
43120.0000   -5.50841
43160.0000   -5.09349
43200.0000   -4.67777
43240.0000   -4.96375
43280.0000   -4.78370
43320.0000   -4.15217
43360.0000   -4.87280
43400.0000   -4.41803
43440.0000   -4.78680
43480.0000   -5.11370
43520.0000   -4.59089
43560.0000   -5.36308
43600.0000   -5.61448
43640.0000   -5.88608
43680.0000   -5.36134
43720.0000   -5.64247
43760.0000   -6.14053
43800.0000   -5.63430
43840.0000   -4.36418
43880.0000   -5.33958
43920.0000   -5.12897
43960.0000   -4.12709
44000.0000   -5.05208
44040.0000   -4.91249
44080.0000   -5.54278
44120.0000   -5.24868
44160.0000   -4.74480
44200.0000   -4.85923
44240.0000   -5.01040
44280.0000   -4.65476
44320.0000   -6.03827
44360.0000   -5.63279
44400.0000   -5.62126
44440.0000   -4.57221
44480.0000   -3.98436
44520.0000   -4.15655
44560.0000   -4.77625
44600.0000   -5.00296
44640.0000   -4.52664
44680.0000   -5.10192
44720.0000   -5.52877
44760.0000   -5.17156
44800.0000   -5.46149
44840.0000   -5.67675
44880.0000   -5.47844
44920.0000   -4.83765
44960.0000   -4.25266
45000.0000   -4.36229
45040.0000   -4.89029
45080.0000   -4.97885
45120.0000   -5.05533
45160.0000   -5.09089
45200.0000   -5.45267
45240.0000   -5.58870
45280.0000   -5.27525
45320.0000   -5.61366
45360.0000   -4.71162
45400.0000   -5.72364
45440.0000   -4.85706
45480.0000   -4.77770
45520.0000   -5.30321
45560.0000   -4.89302
45600.0000   -5.14557
45640.0000   -5.21917
45680.0000   -4.75170
45720.0000   -4.19633
45760.0000   -5.16732
45800.0000   -4.57745
45840.0000   -4.83067
45880.0000   -4.29420
45920.0000   -5.26160
45960.0000   -4.94848
46000.0000   -5.18075
46040.0000   -5.28005
46080.0000   -4.17948
46120.0000   -5.05304
46160.0000   -4.78040
46200.0000   -5.22973
46240.0000   -5.16250
46280.0000   -6.13917
46320.0000   -5.57572
46360.0000   -4.46547
46400.0000   -5.96628
46440.0000   -5.16055
46480.0000   -5.07767
46520.0000   -5.23031
46560.0000   -5.87057
46600.0000   -5.22704
46640.0000   -4.91434
46680.0000   -5.03925
46720.0000   -5.01633
46760.0000   -5.29227
46800.0000   -5.98812
46840.0000   -5.04965
46880.0000   -4.44501
46920.0000   -4.82224
46960.0000   -4.89225
47000.0000   -5.15509
47040.0000   -5.39939
47080.0000   -4.55898
47120.0000   -4.94762
47160.0000   -5.63400
47200.0000   -4.79031
47240.0000   -4.94259
47280.0000   -6.28769
47320.0000   -5.47057
47360.0000   -4.86953
47400.0000   -5.08022
47440.0000   -5.08016
47480.0000   -4.30945
47520.0000   -5.71720
47560.0000   -5.28875
47600.0000   -5.11246
47640.0000   -4.96012
47680.0000   -5.36412
47720.0000   -5.11367
47760.0000   -5.50365
47800.0000   -3.89007
47840.0000   -4.00082
47880.0000   -4.69808
47920.0000   -5.15372
47960.0000   -5.71678
48000.0000   -4.66509
48040.0000   -5.50013
48080.0000   -5.61876
48120.0000   -5.68137
48160.0000   -6.17250
48200.0000   -5.46953
48240.0000   -5.42510
48280.0000   -5.01855
48320.0000   -5.55112
48360.0000   -6.11737
48400.0000   -5.61176
48440.0000   -6.21014
48480.0000   -6.07781
48520.0000   -5.28311
48560.0000   -6.01669
48600.0000   -5.21001
48640.0000   -5.62843
48680.0000   -5.53724
48720.0000   -5.79277
48760.0000   -5.81961
48800.0000   -4.76082
48840.0000   -5.23289
48880.0000   -5.05193
48920.0000   -5.36132
48960.0000   -5.23208
49000.0000   -5.42992
49040.0000   -6.58290
49080.0000   -6.27955
49120.0000   -6.46871
49160.0000   -6.07273
49200.0000   -6.03022
49240.0000   -6.53446
49280.0000   -5.64360
49320.0000   -6.22479
49360.0000   -6.17761
49400.0000   -6.38336
49440.0000   -5.33656
49480.0000   -5.54181
49520.0000   -6.50222
49560.0000   -6.18614
49600.0000   -6.04416
49640.0000   -5.87127
49680.0000   -6.32896
49720.0000   -6.02230
49760.0000   -5.78957
49800.0000   -6.09777
49840.0000   -6.59185
49880.0000   -5.94389
49920.0000   -5.28629
49960.0000   -5.08761
50000.0000   -5.29173
50040.0000   -6.20361
50080.0000   -5.85490
50120.0000   -5.21353
50160.0000   -5.33967
50200.0000   -5.76141
50240.0000   -5.82656
50280.0000   -6.27528
50320.0000   -5.91681
50360.0000   -6.70290
50400.0000   -7.13670
50440.0000   -7.05110
50480.0000   -6.80790
50520.0000   -6.16974
50560.0000   -6.63030
50600.0000   -7.23838
50640.0000   -6.13800
50680.0000   -5.80240
50720.0000   -5.63940
50760.0000   -5.68851
50800.0000   -5.34463
50840.0000   -5.84428
50880.0000   -6.31894
50920.0000   -6.43074
50960.0000   -5.77171
51000.0000   -5.90412
51040.0000   -5.82468
51080.0000   -5.37512
51120.0000   -5.45403
51160.0000   -4.26997
51200.0000   -5.93351
51240.0000   -6.33850
51280.0000   -4.64458
51320.0000   -5.59245
51360.0000   -5.74295
51400.0000   -6.37887
51440.0000   -5.90193
51480.0000   -6.05264
51520.0000   -5.89673
51560.0000   -6.28516
51600.0000   -5.99549
51640.0000   -4.96012
51680.0000   -4.93789
51720.0000   -5.86433
51760.0000   -5.64934
51800.0000   -5.83785
51840.0000   -4.99302
51880.0000   -5.30656
51920.0000   -5.85626
51960.0000   -4.55370
52000.0000   -6.03818
52040.0000   -5.81806
52080.0000   -4.48749
52120.0000   -5.58627
52160.0000   -7.74248
52200.0000   -5.96650
52240.0000   -5.89034
52280.0000   -5.07475
52320.0000   -5.47907
52360.0000   -3.95373
52400.0000   -4.91222
52440.0000   -5.62958
52480.0000   -4.82284
52520.0000   -5.17524
52560.0000   -4.86862
52600.0000   -5.59142
52640.0000   -4.96682
52680.0000   -4.96458
52720.0000   -4.52775
52760.0000   -5.50861
52800.0000   -4.52895
52840.0000   -4.81875
52880.0000   -4.40929
52920.0000   -5.51041
52960.0000   -6.29436
53000.0000   -6.04640
53040.0000   -5.73560
53080.0000   -4.95068
53120.0000   -4.48165
53160.0000   -4.32682
53200.0000   -4.78443
53240.0000   -4.84023
53280.0000   -4.48609
53320.0000   -5.35071
53360.0000   -4.28148
53400.0000   -4.91478
53440.0000   -5.68967
53480.0000   -4.87187
53520.0000   -4.46846
53560.0000   -5.43286
53600.0000   -5.15220
53640.0000   -5.11416
53680.0000   -5.09311
53720.0000   -5.01914
53760.0000   -3.93669
53800.0000   -5.36900
53840.0000   -4.88798
53880.0000   -5.12073
53920.0000   -5.56142
53960.0000   -5.93547
54000.0000   -5.42724
54040.0000   -5.22970
54080.0000   -4.22185
54120.0000   -4.34470
54160.0000   -4.14741
54200.0000   -4.81736
54240.0000   -4.84847
54280.0000   -4.37872
54320.0000   -4.43263
54360.0000   -5.06383
54400.0000   -5.07565
54440.0000   -5.49188
54480.0000   -4.58812
54520.0000   -6.06505
54560.0000   -4.89763
54600.0000   -5.95026
54640.0000   -5.25637
54680.0000   -5.72215
54720.0000   -5.27815
54760.0000   -4.64464
54800.0000   -5.41636
54840.0000   -5.80412
54880.0000   -5.92364
54920.0000   -5.58160
54960.0000   -4.91594
55000.0000   -5.37588
55040.0000   -5.09832
55080.0000   -4.49567
55120.0000   -4.47077
55160.0000   -5.05120
55200.0000   -4.84909
55240.0000   -5.44137
55280.0000   -5.88312
55320.0000   -4.94331
55360.0000   -5.14042
55400.0000   -5.62337
55440.0000   -5.49436
55480.0000   -5.70677
55520.0000   -5.70464
55560.0000   -5.16846
55600.0000   -5.82079
55640.0000   -5.74173
55680.0000   -5.27661
55720.0000   -5.17005
55760.0000   -5.40916
55800.0000   -5.08532
55840.0000   -5.57085
55880.0000   -5.27497
55920.0000   -5.48958
55960.0000   -5.18290
56000.0000   -5.42417
56040.0000   -5.37633
56080.0000   -4.95945
56120.0000   -5.44603
56160.0000   -6.32772
56200.0000   -5.12797
56240.0000   -5.67615
56280.0000   -5.67183
56320.0000   -5.78552
56360.0000   -5.26316
56400.0000   -5.51646
56440.0000   -5.49329
56480.0000   -6.06832
56520.0000   -5.58277
56560.0000   -6.02309
56600.0000   -6.50343
56640.0000   -5.77542
56680.0000   -5.72491
56720.0000   -5.34776
56760.0000   -6.08496
56800.0000   -5.08103
56840.0000   -5.41151
56880.0000   -5.75801
56920.0000   -5.48052
56960.0000   -4.97308
57000.0000   -5.91904
57040.0000   -6.29052
57080.0000   -6.45711
57120.0000   -6.13559
57160.0000   -6.08601
57200.0000   -6.51724
57240.0000   -6.60377
57280.0000   -5.34608
57320.0000   -5.93772
57360.0000   -5.63111
57400.0000   -6.71377
57440.0000   -5.22079
57480.0000   -6.44610
57520.0000   -5.93392
57560.0000   -6.01445
57600.0000   -4.73478
57640.0000   -5.05302
57680.0000   -4.81125
57720.0000   -4.39281
57760.0000   -5.06967
57800.0000   -4.92543
57840.0000   -5.48175
57880.0000   -4.29291
57920.0000   -4.27996
57960.0000   -4.40481
58000.0000   -4.74405
58040.0000   -5.23010
58080.0000   -5.06245
58120.0000   -5.23103
58160.0000   -4.53619
58200.0000   -4.76954
58240.0000   -6.22210
58280.0000   -4.76154
58320.0000   -5.25676
58360.0000   -5.39875
58400.0000   -5.98358
58440.0000   -5.85096
58480.0000   -6.04832
58520.0000   -5.54564
58560.0000   -5.42779
58600.0000   -6.86300
58640.0000   -6.40311
58680.0000   -5.62512
58720.0000   -5.77474
58760.0000   -5.40758
58800.0000   -6.10148
58840.0000   -5.51911
58880.0000   -6.20072
58920.0000   -6.17127
58960.0000   -4.33067
59000.0000   -5.68452
59040.0000   -5.20468
59080.0000   -6.25917
59120.0000   -7.05271
59160.0000   -5.08346
59200.0000   -5.44375
59240.0000   -5.82070
59280.0000   -4.60334
59320.0000   -5.30312
59360.0000   -6.20105
59400.0000   -5.43509
59440.0000   -6.23002
59480.0000   -5.94453
59520.0000   -5.99261
59560.0000   -6.15393
59600.0000   -5.20835
59640.0000   -5.52419
59680.0000   -5.78959
59720.0000   -5.69711
59760.0000   -6.24399
59800.0000   -6.40270
59840.0000   -5.37283
59880.0000   -6.18250
59920.0000   -5.51291
59960.0000   -5.37955
60000.0000   -5.87308
60040.0000   -4.87768
60080.0000   -5.91232
60120.0000   -6.36458
60160.0000   -6.30571
60200.0000   -5.55620
60240.0000   -5.33590
60280.0000   -6.50351
60320.0000   -5.74875
60360.0000   -6.35318
60400.0000   -6.76673
60440.0000   -5.96861
60480.0000   -5.99230
60520.0000   -5.92787
60560.0000   -5.67597
60600.0000   -4.94599
60640.0000   -5.84087
60680.0000   -5.85590
60720.0000   -5.23330
60760.0000   -6.30160
60800.0000   -5.46368
60840.0000   -6.28410
60880.0000   -6.06029
60920.0000   -5.88255
60960.0000   -5.95740
61000.0000   -5.38169
61040.0000   -6.34473
61080.0000   -6.39707
61120.0000   -6.47680
61160.0000   -7.06670
61200.0000   -5.91747
61240.0000   -5.95448
61280.0000   -5.99905
61320.0000   -5.60601
61360.0000   -5.97094
61400.0000   -5.96069
61440.0000   -6.26483
61480.0000   -5.97588
61520.0000   -5.56564
61560.0000   -5.30290
61600.0000   -5.97991
61640.0000   -5.24974
61680.0000   -6.49453
61720.0000   -5.64486
61760.0000   -6.08363
61800.0000   -6.17909
61840.0000   -5.58871
61880.0000   -6.59325
61920.0000   -4.98460
61960.0000   -5.39109
62000.0000   -5.73311
62040.0000   -6.18905
62080.0000   -5.40279
62120.0000   -5.78017
62160.0000   -5.26153
62200.0000   -5.17326
62240.0000   -5.90371
62280.0000   -5.27344
62320.0000   -5.16563
62360.0000   -5.63634
62400.0000   -5.67660
62440.0000   -5.30242
62480.0000   -4.56235
62520.0000   -4.17320
62560.0000   -5.53349
62600.0000   -5.31698
62640.0000   -5.60570
62680.0000   -4.97841
62720.0000   -4.91914
62760.0000   -5.03825
62800.0000   -6.32254
62840.0000   -6.18424
62880.0000   -5.95533
62920.0000   -6.19642
62960.0000   -6.60039
63000.0000   -6.09101
63040.0000   -6.40367
63080.0000   -6.26782
63120.0000   -5.61525
63160.0000   -5.02896
63200.0000   -5.35886
63240.0000   -5.68966
63280.0000   -4.60585
63320.0000   -4.37075
63360.0000   -5.47984
63400.0000   -5.63754
63440.0000   -5.10983
63480.0000   -5.46334
63520.0000   -5.22509
63560.0000   -5.47677
63600.0000   -5.74180
63640.0000   -5.66386
63680.0000   -5.64299
63720.0000   -6.04742
63760.0000   -5.95040
63800.0000   -6.34409
63840.0000   -5.86768
63880.0000   -5.27125
63920.0000   -4.94427
63960.0000   -5.84893
64000.0000   -5.54065
64040.0000   -4.75904
64080.0000   -5.12973
64120.0000   -5.96505
64160.0000   -4.99228
64200.0000   -5.08296
64240.0000   -6.67015
64280.0000   -6.11156
64320.0000   -6.30463
64360.0000   -5.04069
64400.0000   -5.91403
64440.0000   -6.03341
64480.0000   -6.35286
64520.0000   -6.25656
64560.0000   -5.76877
64600.0000   -5.29825
64640.0000   -5.37555
64680.0000   -5.61565
64720.0000   -6.47908
64760.0000   -6.48097
64800.0000   -5.37430
64840.0000   -5.60457
64880.0000   -5.42273
64920.0000   -6.39371
64960.0000   -5.33954
65000.0000   -5.06507
65040.0000   -5.42399
65080.0000   -5.50930
65120.0000   -5.20800
65160.0000   -5.52447
65200.0000   -6.73637
65240.0000   -5.77861
65280.0000   -5.32045
65320.0000   -6.10656
65360.0000   -6.19674
65400.0000   -5.85643
65440.0000   -5.43070
65480.0000   -5.91757
65520.0000   -6.10184
65560.0000   -5.46522
65600.0000   -5.87103
65640.0000   -5.80197
65680.0000   -5.74967
65720.0000   -5.84836
65760.0000   -5.31313
65800.0000   -4.95124
65840.0000   -4.84054
65880.0000   -5.31954
65920.0000   -5.18582
65960.0000   -5.90167
66000.0000   -5.41073
66040.0000   -4.98189
66080.0000   -4.57030
66120.0000   -4.65961
66160.0000   -5.87677
66200.0000   -5.89576
66240.0000   -5.64967
66280.0000   -6.17290
66320.0000   -4.57241
66360.0000   -6.35751
66400.0000   -6.92189
66440.0000   -5.97292
66480.0000   -5.13591
66520.0000   -5.96418
66560.0000   -4.72394
66600.0000   -6.02375
66640.0000   -5.42007
66680.0000   -5.85034
66720.0000   -5.93479
66760.0000   -4.87171
66800.0000   -5.38618
66840.0000   -5.75133
66880.0000   -4.52641
66920.0000   -4.86569
66960.0000   -5.37036
67000.0000   -5.76514
67040.0000   -5.44446
67080.0000   -5.07273
67120.0000   -5.51591
67160.0000   -5.07398
67200.0000   -6.43210
67240.0000   -5.69903
67280.0000   -4.81679
67320.0000   -6.28892
67360.0000   -4.11585
67400.0000   -5.38661
67440.0000   -4.90521
67480.0000   -5.65499
67520.0000   -4.89633
67560.0000   -5.47608
67600.0000   -4.47544
67640.0000   -4.63500
67680.0000   -5.18806
67720.0000   -5.60650
67760.0000   -5.29705
67800.0000   -5.59646
67840.0000   -6.13916
67880.0000   -6.34888
67920.0000   -6.20228
67960.0000   -5.42482
68000.0000   -5.26100
68040.0000   -5.73691
68080.0000   -5.76360
68120.0000   -5.58099
68160.0000   -4.86237
68200.0000   -5.38645
68240.0000   -4.86541
68280.0000   -4.79741
68320.0000   -5.79061
68360.0000   -5.88356
68400.0000   -4.63514
68440.0000   -5.31761
68480.0000   -5.30422
68520.0000   -5.14530
68560.0000   -5.21038
68600.0000   -5.56415
68640.0000   -6.07563
68680.0000   -5.83573
68720.0000   -5.72040
68760.0000   -4.48916
68800.0000   -5.80354
68840.0000   -5.95480
68880.0000   -5.14868
68920.0000   -5.22567
68960.0000   -5.03033
69000.0000   -4.74539
69040.0000   -4.84442
69080.0000   -4.78752
69120.0000   -5.21088
69160.0000   -5.52626
69200.0000   -4.67750
69240.0000   -4.33456
69280.0000   -4.85240
69320.0000   -4.89766
69360.0000   -5.14513
69400.0000   -5.06030
69440.0000   -4.85551
69480.0000   -5.53592
69520.0000   -5.04096
69560.0000   -5.40247
69600.0000   -5.12227
69640.0000   -5.15897
69680.0000   -4.69243
69720.0000   -4.95880
69760.0000   -6.14891
69800.0000   -4.56861
69840.0000   -5.16933
69880.0000   -5.21372
69920.0000   -4.58439
69960.0000   -5.21478
70000.0000   -4.11447
70040.0000   -5.25742
70080.0000   -5.18197
70120.0000   -4.56099
70160.0000   -4.32097
70200.0000   -4.53750
70240.0000   -4.84074
70280.0000   -4.73686
70320.0000   -5.88326
70360.0000   -4.68040
70400.0000   -5.40222
70440.0000   -5.31869
70480.0000   -5.89648
70520.0000   -5.76035
70560.0000   -5.42579
70600.0000   -5.38068
70640.0000   -4.93021
70680.0000   -4.92948
70720.0000   -5.28556
70760.0000   -5.33384
70800.0000   -5.15294
70840.0000   -5.81280
70880.0000   -5.36517
70920.0000   -4.70684
70960.0000   -4.84965
71000.0000   -4.52321
71040.0000   -6.04125
71080.0000   -4.98798
71120.0000   -4.83202
71160.0000   -5.28979
71200.0000   -5.02797
71240.0000   -4.46855
71280.0000   -5.29773
71320.0000   -5.07818
71360.0000   -5.56303
71400.0000   -5.45091
71440.0000   -5.88554
71480.0000   -5.12474
71520.0000   -5.20750
71560.0000   -4.69887
71600.0000   -4.72392
71640.0000   -5.28067
71680.0000   -5.38675
71720.0000   -5.27374
71760.0000   -5.65922
71800.0000   -5.48941
71840.0000   -5.63180
71880.0000   -6.03273
71920.0000   -7.12400
71960.0000   -6.37443
72000.0000   -5.17037
72040.0000   -5.08749
72080.0000   -5.78106
72120.0000   -5.82934
72160.0000   -5.40922
72200.0000   -5.88780
72240.0000   -6.19430
72280.0000   -6.11082
72320.0000   -5.63922
72360.0000   -4.93030
72400.0000   -4.84019
72440.0000   -5.22405
72480.0000   -6.36778
72520.0000   -5.29728
72560.0000   -5.70475
72600.0000   -5.09346
72640.0000   -5.44377
72680.0000   -5.68069
72720.0000   -5.98645
72760.0000   -5.80212
72800.0000   -5.65562
72840.0000   -5.53044
72880.0000   -6.18674
72920.0000   -5.00212
72960.0000   -5.21771
73000.0000   -4.88431
73040.0000   -5.55358
73080.0000   -4.81661
73120.0000   -5.71349
73160.0000   -5.56064
73200.0000   -4.75400
73240.0000   -5.44655
73280.0000   -4.47327
73320.0000   -4.69441
73360.0000   -4.85975
73400.0000   -3.96600
73440.0000   -4.80489
73480.0000   -4.85125
73520.0000   -5.04048
73560.0000   -5.09227
73600.0000   -4.82746
73640.0000   -4.87882
73680.0000   -6.28185
73720.0000   -5.75699
73760.0000   -6.00362
73800.0000   -5.73720
73840.0000   -4.57398
73880.0000   -5.84095
73920.0000   -4.95930
73960.0000   -4.88763
74000.0000   -5.38755
74040.0000   -4.98871
74080.0000   -5.21559
74120.0000   -4.97098
74160.0000   -4.83551
74200.0000   -5.55377
74240.0000   -5.19543
74280.0000   -4.44384
74320.0000   -4.93087
74360.0000   -3.52061
74400.0000   -4.84309
74440.0000   -4.25794
74480.0000   -3.88678
74520.0000   -4.46435
74560.0000   -5.15404
74600.0000   -4.57105
74640.0000   -4.85870
74680.0000   -4.53533
74720.0000   -5.17728
74760.0000   -5.35036
74800.0000   -5.98736
74840.0000   -5.32280
74880.0000   -5.92306
74920.0000   -4.83388
74960.0000   -4.63732
75000.0000   -5.31676
75040.0000   -6.39324
75080.0000   -5.93606
75120.0000   -5.71045
75160.0000   -6.08420
75200.0000   -5.66158
75240.0000   -6.08237
75280.0000   -5.40707
75320.0000   -5.01399
75360.0000   -5.64272
75400.0000   -5.28424
75440.0000   -5.49678
75480.0000   -4.17961
75520.0000   -4.79333
75560.0000   -4.42463
75600.0000   -5.37409
75640.0000   -5.57392
75680.0000   -5.42493
75720.0000   -6.29985
75760.0000   -5.39667
75800.0000   -5.06890
75840.0000   -6.28340
75880.0000   -5.18709
75920.0000   -5.58046
75960.0000   -5.71635
76000.0000   -5.45144
76040.0000   -5.88345
76080.0000   -5.30767
76120.0000   -5.33627
76160.0000   -6.76641
76200.0000   -5.64375
76240.0000   -5.93018
76280.0000   -5.47186
76320.0000   -5.74730
76360.0000   -5.33475
76400.0000   -5.75744
76440.0000   -5.23800
76480.0000   -5.41921
76520.0000   -5.48392
76560.0000   -5.65004
76600.0000   -5.69745
76640.0000   -6.45969
76680.0000   -5.65363
76720.0000   -5.88683
76760.0000   -5.15970
76800.0000   -5.68066
76840.0000   -5.96526
76880.0000   -5.67126
76920.0000   -5.51931
76960.0000   -6.43855
77000.0000   -5.77710
77040.0000   -5.66078
77080.0000   -4.07676
77120.0000   -4.67113
77160.0000   -4.89327
77200.0000   -4.79845
77240.0000   -5.10132
77280.0000   -6.10872
77320.0000   -5.20877
77360.0000   -5.69628
77400.0000   -5.45825
77440.0000   -5.36133
77480.0000   -5.14837
77520.0000   -5.30887
77560.0000   -4.91016
77600.0000   -6.03932
77640.0000   -5.73703
77680.0000   -6.80292
77720.0000   -5.19425
77760.0000   -4.59403
77800.0000   -5.15888
77840.0000   -4.84854
77880.0000   -5.39579
77920.0000   -5.46262
77960.0000   -5.25917
78000.0000   -5.55478
78040.0000   -5.28455
78080.0000   -5.32075
78120.0000   -4.81956
78160.0000   -4.71909
78200.0000   -4.26085
78240.0000   -4.71723
78280.0000   -4.51250
78320.0000   -5.24946
78360.0000   -5.82269
78400.0000   -6.57950
78440.0000   -5.41826
78480.0000   -6.11151
78520.0000   -6.23363
78560.0000   -5.83236
78600.0000   -4.73560
78640.0000   -4.63893
78680.0000   -5.93709
78720.0000   -5.64347
78760.0000   -5.49089
78800.0000   -5.45768
78840.0000   -6.18185
78880.0000   -6.18384
78920.0000   -5.11789
78960.0000   -5.91352
79000.0000   -5.77631
79040.0000   -5.37697
79080.0000   -5.52104
79120.0000   -5.45091
79160.0000   -4.52334
79200.0000   -5.25276
79240.0000   -4.79233
79280.0000   -5.13176
79320.0000   -4.97901
79360.0000   -5.41852
79400.0000   -5.59444
79440.0000   -5.36623
79480.0000   -5.24420
79520.0000   -6.16991
79560.0000   -6.11779
79600.0000   -5.73317
79640.0000   -5.41386
79680.0000   -6.19037
79720.0000   -6.34121
79760.0000   -4.86552
79800.0000   -4.75575
79840.0000   -3.99454
79880.0000   -4.20593
79920.0000   -5.56906
79960.0000   -3.69123
80000.0000   -4.98157
80040.0000   -5.47338
80080.0000   -4.90242
80120.0000   -5.85450
80160.0000   -5.11457
80200.0000   -5.30489
80240.0000   -5.46289
80280.0000   -5.88475
80320.0000   -5.00387
80360.0000   -5.21189
80400.0000   -5.55563
80440.0000   -5.33894
80480.0000   -5.34270
80520.0000   -5.77005
80560.0000   -5.64283
80600.0000   -5.65048
80640.0000   -3.93886
80680.0000   -5.16467
80720.0000   -5.64004
80760.0000   -6.01880
80800.0000   -5.50156
80840.0000   -4.63164
80880.0000   -4.16690
80920.0000   -3.84534
80960.0000   -5.51944
81000.0000   -5.23166
81040.0000   -4.10456
81080.0000   -4.54281
81120.0000   -5.34323
81160.0000   -4.81975
81200.0000   -4.96861
81240.0000   -4.18838
81280.0000   -4.49214
81320.0000   -4.53123
81360.0000   -5.99630
81400.0000   -4.76505
81440.0000   -5.21667
81480.0000   -5.03914
81520.0000   -4.54083
81560.0000   -5.45386
81600.0000   -4.87475
81640.0000   -5.02063
81680.0000   -5.17803
81720.0000   -4.73125
81760.0000   -5.24315
81800.0000   -4.91727
81840.0000   -5.57005
81880.0000   -6.51148
81920.0000   -6.32881
81960.0000   -5.63608
82000.0000   -5.38901
82040.0000   -5.42760
82080.0000   -6.24775
82120.0000   -5.64979
82160.0000   -6.01299
82200.0000   -5.67700
82240.0000   -6.11375
82280.0000   -5.33192
82320.0000   -6.00323
82360.0000   -5.27490
82400.0000   -5.19159
82440.0000   -6.23599
82480.0000   -6.58421
82520.0000   -5.88050
82560.0000   -4.82444
82600.0000   -5.26371
82640.0000   -5.31827
82680.0000   -4.96684
82720.0000   -5.02776
82760.0000   -4.78070
82800.0000   -5.34451
82840.0000   -5.40073
82880.0000   -5.37506
82920.0000   -5.16747
82960.0000   -5.19632
83000.0000   -4.41229
83040.0000   -5.39143
83080.0000   -4.37920
83120.0000   -4.75695
83160.0000   -4.64871
83200.0000   -5.22633
83240.0000   -4.14401
83280.0000   -3.77306
83320.0000   -5.19044
83360.0000   -5.14055
83400.0000   -5.21159
83440.0000   -4.50603
83480.0000   -4.51893
83520.0000   -5.00593
83560.0000   -5.56025
83600.0000   -5.49695
83640.0000   -5.72314
83680.0000   -5.61042
83720.0000   -5.58088
83760.0000   -4.79084
83800.0000   -5.74087
83840.0000   -4.53480
83880.0000   -4.74529
83920.0000   -4.90832
83960.0000   -5.19832
84000.0000   -5.81497
84040.0000   -5.44241
84080.0000   -5.27819
84120.0000   -5.19065
84160.0000   -6.66133
84200.0000   -5.76422
84240.0000   -5.74214
84280.0000   -6.54375
84320.0000   -6.26295
84360.0000   -5.68374
84400.0000   -5.06708
84440.0000   -5.35107
84480.0000   -4.37107
84520.0000   -5.29011
84560.0000   -5.49431
84600.0000   -5.19261
84640.0000   -5.40761
84680.0000   -4.84384
84720.0000   -4.56842
84760.0000   -5.34014
84800.0000   -5.05937
84840.0000   -5.09317
84880.0000   -5.16085
84920.0000   -4.39709
84960.0000   -4.83332
85000.0000   -5.38752
85040.0000   -4.58113
85080.0000   -5.53085
85120.0000   -4.70697
85160.0000   -5.41231
85200.0000   -5.60357
85240.0000   -5.30146
85280.0000   -5.57592
85320.0000   -5.25680
85360.0000   -5.11932
85400.0000   -4.97921
85440.0000   -4.82513
85480.0000   -5.48501
85520.0000   -6.59065
85560.0000   -5.00407
85600.0000   -5.17860
85640.0000   -6.54573
85680.0000   -5.28208
85720.0000   -4.86923
85760.0000   -5.86737
85800.0000   -4.43271
85840.0000   -5.11704
85880.0000   -5.02144
85920.0000   -4.99085
85960.0000   -5.73009
86000.0000   -5.90663
86040.0000   -5.73835
86080.0000   -6.00071
86120.0000   -6.30640
86160.0000   -5.63489
86200.0000   -5.43308
86240.0000   -4.77286
86280.0000   -6.24814
86320.0000   -6.49552
86360.0000   -5.43944
86400.0000   -5.25909
86440.0000   -5.56064
86480.0000   -4.79277
86520.0000   -4.83112
86560.0000   -5.01662
86600.0000   -5.77597
86640.0000   -6.28093
86680.0000   -5.83426
86720.0000   -5.95202
86760.0000   -5.83426
86800.0000   -4.84850
86840.0000   -5.46441
86880.0000   -4.67942
86920.0000   -5.48331
86960.0000   -6.02890
87000.0000   -4.86093
87040.0000   -4.54552
87080.0000   -4.90439
87120.0000   -4.95639
87160.0000   -4.01939
87200.0000   -4.69807
87240.0000   -4.55133
87280.0000   -4.60841
87320.0000   -5.06965
87360.0000   -4.67001
87400.0000   -3.45345
87440.0000   -4.02350
87480.0000   -4.89370
87520.0000   -5.22449
87560.0000   -4.96248
87600.0000   -4.03105
87640.0000   -3.36434
87680.0000   -4.42161
87720.0000   -4.65998
87760.0000   -4.82367
87800.0000   -5.64635
87840.0000   -4.71564
87880.0000   -5.59266
87920.0000   -4.91246
87960.0000   -3.79415
88000.0000   -4.68840
88040.0000   -5.55375
88080.0000   -4.94764
88120.0000   -5.66111
88160.0000   -5.66205
88200.0000   -5.37925
88240.0000   -5.23437
88280.0000   -5.89833
88320.0000   -6.22577
88360.0000   -6.05103
88400.0000   -6.34336
88440.0000   -6.66023
88480.0000   -6.56573
88520.0000   -5.98621
88560.0000   -4.95514
88600.0000   -5.46882
88640.0000   -5.40492
88680.0000   -5.78741
88720.0000   -5.25062
88760.0000   -5.40883
88800.0000   -4.92640
88840.0000   -5.36558
88880.0000   -5.59728
88920.0000   -5.60754
88960.0000   -5.91531
89000.0000   -5.72476
89040.0000   -6.03522
89080.0000   -5.32540
89120.0000   -5.19041
89160.0000   -5.16226
89200.0000   -5.88423
89240.0000   -4.97303
89280.0000   -5.39669
89320.0000   -4.73967
89360.0000   -5.63925
89400.0000   -5.30195
89440.0000   -5.08732
89480.0000   -5.56265
89520.0000   -4.73410
89560.0000   -5.54436
89600.0000   -3.77871
89640.0000   -4.76409
89680.0000   -5.23891
89720.0000   -4.90063
89760.0000   -5.12298
89800.0000   -5.32010
89840.0000   -4.39598
89880.0000   -3.29985
89920.0000   -3.94843
89960.0000   -4.98024
90000.0000   -5.19699
90040.0000   -5.09553
90080.0000   -4.82447
90120.0000   -4.87520
90160.0000   -5.31364
90200.0000   -4.99361
90240.0000   -4.56702
90280.0000   -5.10801
90320.0000   -5.18486
90360.0000   -4.45462
90400.0000   -4.63949
90440.0000   -4.49498
90480.0000   -4.34752
90520.0000   -4.36995
90560.0000   -4.36939
90600.0000   -5.38495
90640.0000   -5.20309
90680.0000   -5.70392
90720.0000   -5.81753
90760.0000   -4.97094
90800.0000   -5.69339
90840.0000   -5.62600
90880.0000   -4.61224
90920.0000   -5.38799
90960.0000   -4.29977
91000.0000   -4.19897
91040.0000   -5.11304
91080.0000   -4.77892
91120.0000   -5.59528
91160.0000   -5.07531
91200.0000   -4.57374
91240.0000   -4.79040
91280.0000   -4.21482
91320.0000   -4.99444
91360.0000   -4.56345
91400.0000   -4.78819
91440.0000   -4.64669
91480.0000   -3.78126
91520.0000   -3.31735
91560.0000   -4.58458
91600.0000   -4.41890
91640.0000   -4.85015
91680.0000   -4.79973
91720.0000   -5.10050
91760.0000   -5.35514
91800.0000   -5.07281
91840.0000   -4.82809
91880.0000   -4.71436
91920.0000   -4.01332
91960.0000   -5.09146
92000.0000   -5.14637
92040.0000   -5.11208
92080.0000   -5.63824
92120.0000   -5.68941
92160.0000   -5.12995
92200.0000   -3.89876
92240.0000   -5.23842
92280.0000   -5.46644
92320.0000   -5.16542
92360.0000   -5.43913
92400.0000   -5.12192
92440.0000   -5.14957
92480.0000   -5.04150
92520.0000   -4.15012
92560.0000   -4.96451
92600.0000   -4.71971
92640.0000   -4.46349
92680.0000   -4.43325
92720.0000   -4.82074
92760.0000   -4.47207
92800.0000   -4.40335
92840.0000   -4.81230
92880.0000   -4.74785
92920.0000   -4.89906
92960.0000   -4.74467
93000.0000   -5.16885
93040.0000   -4.63933
93080.0000   -5.47599
93120.0000   -5.17283
93160.0000   -4.40562
93200.0000   -5.32523
93240.0000   -5.65037
93280.0000   -4.99728
93320.0000   -4.96841
93360.0000   -5.46059
93400.0000   -6.55735
93440.0000   -5.10195
93480.0000   -5.07016
93520.0000   -4.68503
93560.0000   -4.95618
93600.0000   -5.59671
93640.0000   -5.21329
93680.0000   -5.36053
93720.0000   -5.82542
93760.0000   -4.74014
93800.0000   -5.40059
93840.0000   -5.68631
93880.0000   -5.25085
93920.0000   -4.07298
93960.0000   -5.58507
94000.0000   -6.21739
94040.0000   -4.94321
94080.0000   -4.32113
94120.0000   -4.62966
94160.0000   -5.02422
94200.0000   -4.78385
94240.0000   -5.36858
94280.0000   -5.82691
94320.0000   -4.89371
94360.0000   -4.81674
94400.0000   -5.47830
94440.0000   -5.08481
94480.0000   -5.50966
94520.0000   -4.80819
94560.0000   -5.78099
94600.0000   -4.84497
94640.0000   -6.17577
94680.0000   -5.03677
94720.0000   -5.36187
94760.0000   -5.56161
94800.0000   -5.30520
94840.0000   -4.94154
94880.0000   -5.94509
94920.0000   -4.69174
94960.0000   -5.35378
95000.0000   -5.73430
95040.0000   -5.56414
95080.0000   -6.18149
95120.0000   -5.24034
95160.0000   -5.05359
95200.0000   -5.09883
95240.0000   -5.65162
95280.0000   -5.51896
95320.0000   -5.40893
95360.0000   -5.11813
95400.0000   -5.42901
95440.0000   -5.37255
95480.0000   -4.94141
95520.0000   -5.07974
95560.0000   -5.05628
95600.0000   -5.11602
95640.0000   -4.57914
95680.0000   -4.96253
95720.0000   -4.66043
95760.0000   -5.01990
95800.0000   -4.80162
95840.0000   -5.19571
95880.0000   -5.34472
95920.0000   -5.39909
95960.0000   -5.60417
96000.0000   -5.44302
96040.0000   -4.66798
96080.0000   -4.94328
96120.0000   -5.13149
96160.0000   -4.48700
96200.0000   -4.85053
96240.0000   -5.73739
96280.0000   -5.84185
96320.0000   -5.11639
96360.0000   -5.43642
96400.0000   -5.59366
96440.0000   -6.01031
96480.0000   -5.67403
96520.0000   -6.23353
96560.0000   -6.69105
96600.0000   -5.57725
96640.0000   -6.08720
96680.0000   -5.49816
96720.0000   -6.54878
96760.0000   -4.83053
96800.0000   -5.95941
96840.0000   -5.25033
96880.0000   -5.74144
96920.0000   -5.73108
96960.0000   -5.59352
97000.0000   -6.18362
97040.0000   -4.90597
97080.0000   -6.42384
97120.0000   -7.10088
97160.0000   -6.41505
97200.0000   -5.71521
97240.0000   -5.61817
97280.0000   -5.55667
97320.0000   -5.65557
97360.0000   -5.38864
97400.0000   -6.03294
97440.0000   -6.40777
97480.0000   -5.64363
97520.0000   -5.55091
97560.0000   -5.30002
97600.0000   -4.42671
97640.0000   -5.44912
97680.0000   -4.91407
97720.0000   -4.83501
97760.0000   -4.99505
97800.0000   -4.75811
97840.0000   -5.86551
97880.0000   -5.54719
97920.0000   -6.14313
97960.0000   -5.59116
98000.0000   -5.14104
98040.0000   -5.50912
98080.0000   -6.30134
98120.0000   -5.85168
98160.0000   -5.42778
98200.0000   -5.38826
98240.0000   -4.38815
98280.0000   -6.41144
98320.0000   -5.48363
98360.0000   -6.09759
98400.0000   -5.96729
98440.0000   -5.60906
98480.0000   -5.70318
98520.0000   -5.72458
98560.0000   -5.03490
98600.0000   -5.36222
98640.0000   -5.72091
98680.0000   -5.87710
98720.0000   -6.44316
98760.0000   -5.41587
98800.0000   -6.39987
98840.0000   -5.94367
98880.0000   -5.65325
98920.0000   -5.68913
98960.0000   -5.08113
99000.0000   -5.84022
99040.0000   -5.84413
99080.0000   -5.43566
99120.0000   -6.01070
99160.0000   -5.12783
99200.0000   -5.80057
99240.0000   -6.11004
99280.0000   -6.14936
99320.0000   -6.46235
99360.0000   -5.34152
99400.0000   -6.41450
99440.0000   -5.36167
99480.0000   -5.68952
99520.0000   -6.16897
99560.0000   -6.34842
99600.0000   -6.75225
99640.0000   -6.00306
99680.0000   -6.53151
99720.0000   -6.42537
99760.0000   -6.95415
99800.0000   -7.30297
99840.0000   -6.49714
99880.0000   -5.97726
99920.0000   -7.15376
99960.0000   -6.28512
100000.0000   -6.91686
100040.0000   -6.60833
100080.0000   -6.81977
100120.0000   -6.69451
100160.0000   -5.70395
100200.0000   -6.09612
100240.0000   -5.47754
100280.0000   -6.56520
100320.0000   -6.54712
100360.0000   -6.18579
100400.0000   -5.67644
100440.0000   -6.24872
100480.0000   -6.96738
100520.0000   -4.80728
100560.0000   -6.85689
100600.0000   -6.55545
100640.0000   -6.30639
100680.0000   -5.90193
100720.0000   -5.81334
100760.0000   -4.92830
100800.0000   -5.13196
100840.0000   -6.14587
100880.0000   -4.69628
100920.0000   -4.62008
100960.0000   -5.02026
101000.0000   -4.66538
101040.0000   -5.11343
101080.0000   -4.76187
101120.0000   -4.65093
101160.0000   -4.50083
101200.0000   -4.22491
101240.0000   -3.79935
101280.0000   -2.63749
101320.0000   -3.19482
101360.0000   -3.83046
101400.0000   -4.20790
101440.0000   -3.20608
101480.0000   -3.88640
101520.0000   -2.86183
101560.0000   -3.31904
101600.0000   -3.29940
101640.0000   -2.92065
101680.0000   -3.18519
101720.0000   -4.74901
101760.0000   -4.65701
101800.0000   -5.07357
101840.0000   -4.75672
101880.0000   -4.65884
101920.0000   -4.88791
101960.0000   -5.69425
102000.0000   -4.82180
102040.0000   -4.77857
102080.0000   -5.92716
102120.0000   -6.17403
102160.0000   -5.56723
102200.0000   -5.27366
102240.0000   -6.86023
102280.0000   -6.09198
102320.0000   -5.52949
102360.0000   -6.05976
102400.0000   -5.86480
102440.0000   -6.02709
102480.0000   -6.42923
102520.0000   -6.05790
102560.0000   -6.10308
102600.0000   -6.45023
102640.0000   -6.15175
102680.0000   -6.28159
102720.0000   -5.70273
102760.0000   -6.82560
102800.0000   -6.80778
102840.0000   -6.10465
102880.0000   -5.90578
102920.0000   -5.11994
102960.0000   -5.98095
103000.0000   -5.54021
103040.0000   -5.03367
103080.0000   -5.26467
103120.0000   -5.34352
103160.0000   -4.83477
103200.0000   -5.65796
103240.0000   -5.60459
103280.0000   -6.13204
103320.0000   -5.13709
103360.0000   -5.89236
103400.0000   -6.17858
103440.0000   -5.85739
103480.0000   -5.19358
103520.0000   -5.85823
103560.0000   -6.14136
103600.0000   -6.03588
103640.0000   -5.53161
103680.0000   -5.31417
103720.0000   -5.73512
103760.0000   -6.62908
103800.0000   -5.72054
103840.0000   -5.90717
103880.0000   -6.49141
103920.0000   -4.43318
103960.0000   -5.98337
104000.0000   -5.69856
104040.0000   -6.09247
104080.0000   -6.18543
104120.0000   -6.16418
104160.0000   -4.89985
104200.0000   -5.56737
104240.0000   -5.40440
104280.0000   -5.22477
104320.0000   -5.25778
104360.0000   -5.64767
104400.0000   -5.66825
104440.0000   -5.26370
104480.0000   -4.07363
104520.0000   -4.83829
104560.0000   -4.30298
104600.0000   -5.87548
104640.0000   -6.11596
104680.0000   -5.02469
104720.0000   -4.37988
104760.0000   -4.94923
104800.0000   -4.88170
104840.0000   -3.90710
104880.0000   -5.08852
104920.0000   -4.64744
104960.0000   -6.08313
105000.0000   -4.73933
105040.0000   -5.16401
105080.0000   -5.81860
105120.0000   -6.15964
105160.0000   -5.86052
105200.0000   -6.03279
105240.0000   -6.12259
105280.0000   -5.48618
105320.0000   -5.73684
105360.0000   -6.21360
105400.0000   -6.39433
105440.0000   -5.86309
105480.0000   -5.82944
105520.0000   -5.51648
105560.0000   -5.98970
105600.0000   -5.47498
105640.0000   -5.44001
105680.0000   -5.72279
105720.0000   -5.81205
105760.0000   -4.41490
105800.0000   -4.80925
105840.0000   -4.88078
105880.0000   -5.77215
105920.0000   -5.38955
105960.0000   -6.10779
106000.0000   -6.40812
106040.0000   -6.40153
106080.0000   -6.77450
106120.0000   -6.35202
106160.0000   -7.47267
106200.0000   -6.80882
106240.0000   -6.67636
106280.0000   -6.31296
106320.0000   -6.02014
106360.0000   -5.88423
106400.0000   -6.02904
106440.0000   -6.97803
106480.0000   -6.31491
106520.0000   -6.08514
106560.0000   -7.01241
106600.0000   -6.01969
106640.0000   -5.95878
106680.0000   -6.68690
106720.0000   -6.31243
106760.0000   -7.14032
106800.0000   -5.99060
106840.0000   -6.23889
106880.0000   -6.82669
106920.0000   -6.88860
106960.0000   -6.63713
107000.0000   -6.65214
107040.0000   -7.27764
107080.0000   -6.33057
107120.0000   -5.44001
107160.0000   -5.79982
107200.0000   -5.39648
107240.0000   -6.41497
107280.0000   -6.72444
107320.0000   -6.65642
107360.0000   -7.37640
107400.0000   -7.46704
107440.0000   -6.49378
107480.0000   -7.37209
107520.0000   -6.39824
107560.0000   -5.85512
107600.0000   -4.97879
107640.0000   -5.78762
107680.0000   -5.31808
107720.0000   -5.41944
107760.0000   -5.33394
107800.0000   -5.44453
107840.0000   -6.33343
107880.0000   -5.87324
107920.0000   -5.26161
107960.0000   -5.43681
108000.0000   -6.24987
108040.0000   -5.29829
108080.0000   -6.12875
108120.0000   -6.13348
108160.0000   -5.33638
108200.0000   -5.87501
108240.0000   -6.97867
108280.0000   -5.61636
108320.0000   -5.82825
108360.0000   -4.82205
108400.0000   -5.17407
108440.0000   -5.40776
108480.0000   -5.18496
108520.0000   -5.79329
108560.0000   -6.18506
108600.0000   -6.53257
108640.0000   -7.24653
108680.0000   -5.09723
108720.0000   -6.65589
108760.0000   -6.74024
108800.0000   -6.57436
108840.0000   -6.52551
108880.0000   -6.00505
108920.0000   -6.12288
108960.0000   -6.57249
109000.0000   -7.59921
109040.0000   -6.49642
109080.0000   -7.06911
109120.0000   -6.55257
109160.0000   -6.15542
109200.0000   -5.77991
109240.0000   -5.40926
109280.0000   -5.83184
109320.0000   -6.15947
109360.0000   -6.09159
109400.0000   -6.30895
109440.0000   -6.29241
109480.0000   -5.82440
109520.0000   -6.31120
109560.0000   -5.83108
109600.0000   -5.77450
109640.0000   -5.96801
109680.0000   -6.13651
109720.0000   -6.85705
109760.0000   -4.82190
109800.0000   -4.83899
109840.0000   -6.15462
109880.0000   -4.35098
109920.0000   -5.31466
109960.0000   -5.87894
110000.0000   -4.64716
110040.0000   -5.76225
110080.0000   -5.58857
110120.0000   -4.78603
110160.0000   -5.19063
110200.0000   -5.66693
110240.0000   -5.23466
110280.0000   -6.15413
110320.0000   -6.43507
110360.0000   -6.44300
110400.0000   -6.62620
110440.0000   -5.41067
110480.0000   -4.21409
110520.0000   -5.32668
110560.0000   -5.06336
110600.0000   -5.81099
110640.0000   -5.84346
110680.0000   -5.81696
110720.0000   -5.76567
110760.0000   -5.31438
110800.0000   -4.74136
110840.0000   -5.10982
110880.0000   -4.91950
110920.0000   -5.72384
110960.0000   -5.87729
111000.0000   -6.14535
111040.0000   -5.82271
111080.0000   -5.64067
111120.0000   -5.81420
111160.0000   -5.52951
111200.0000   -6.85092
111240.0000   -6.07828
111280.0000   -5.64595
111320.0000   -5.64796
111360.0000   -5.34076
111400.0000   -5.29818
111440.0000   -5.29418
111480.0000   -5.61097
111520.0000   -5.18919
111560.0000   -4.71300
111600.0000   -5.32456
111640.0000   -4.87288
111680.0000   -6.03373
111720.0000   -5.22210
111760.0000   -5.47465
111800.0000   -6.55053
111840.0000   -5.78491
111880.0000   -4.58977
111920.0000   -4.88790
111960.0000   -5.66838
112000.0000   -5.78900
112040.0000   -6.14030
112080.0000   -6.08001
112120.0000   -5.31062
112160.0000   -5.53630
112200.0000   -4.31075
112240.0000   -5.75863
112280.0000   -3.95730
112320.0000   -3.80090
112360.0000   -4.21495
112400.0000   -4.68497
112440.0000   -4.52860
112480.0000   -4.39914
112520.0000   -4.38034
112560.0000   -5.45740
112600.0000   -5.22638
112640.0000   -5.83385
112680.0000   -5.22471
112720.0000   -5.10535
112760.0000   -3.85108
112800.0000   -3.87843
112840.0000   -4.82389
112880.0000   -5.46852
112920.0000   -4.70788
112960.0000   -4.99809
113000.0000   -5.88510
113040.0000   -5.86043
113080.0000   -5.57427
113120.0000   -5.60905
113160.0000   -4.95855
113200.0000   -4.36178
113240.0000   -5.26761
113280.0000   -5.31580
113320.0000   -6.40267
113360.0000   -5.83392
113400.0000   -6.27789
113440.0000   -5.52886
113480.0000   -5.34736
113520.0000   -5.32319
113560.0000   -6.33764
113600.0000   -5.75303
113640.0000   -5.14174
113680.0000   -5.70840
113720.0000   -5.77856
113760.0000   -6.01407
113800.0000   -6.20173
113840.0000   -5.77082
113880.0000   -6.00920
113920.0000   -6.94691
113960.0000   -6.36342
114000.0000   -6.31419
114040.0000   -6.13084
114080.0000   -6.07849
114120.0000   -5.36944
114160.0000   -4.51834
114200.0000   -3.71990
114240.0000   -4.37421
114280.0000   -5.03803
114320.0000   -5.17012
114360.0000   -5.93964
114400.0000   -5.91322
114440.0000   -5.05079
114480.0000   -5.12713
114520.0000   -5.15024
114560.0000   -5.27415
114600.0000   -5.07470
114640.0000   -5.21300
114680.0000   -5.37686
114720.0000   -5.96194
114760.0000   -5.55762
114800.0000   -5.54898
114840.0000   -5.44299
114880.0000   -4.42031
114920.0000   -5.36030
114960.0000   -4.53379
115000.0000   -4.57130
115040.0000   -4.65424
115080.0000   -4.86330
115120.0000   -4.41407
115160.0000   -5.74541
115200.0000   -4.73656
115240.0000   -5.65392
115280.0000   -5.50101
115320.0000   -5.58506
115360.0000   -5.31136
115400.0000   -5.67584
115440.0000   -6.10912
115480.0000   -6.02718
115520.0000   -4.94127
115560.0000   -5.92358
115600.0000   -6.15329
115640.0000   -5.63489
115680.0000   -5.78689
115720.0000   -6.13401
115760.0000   -5.88969
115800.0000   -5.83970
115840.0000   -6.77356
115880.0000   -6.79734
115920.0000   -6.59470
115960.0000   -6.81475
116000.0000   -5.97420
116040.0000   -6.91357
116080.0000   -6.35769
116120.0000   -6.48037
116160.0000   -5.80688
116200.0000   -6.29918
116240.0000   -5.91229
116280.0000   -5.02875
116320.0000   -5.49196
116360.0000   -5.58441
116400.0000   -6.41239
116440.0000   -5.35170
116480.0000   -5.91315
116520.0000   -4.37603
116560.0000   -5.58558
116600.0000   -4.42560
116640.0000   -6.33699
116680.0000   -5.48982
116720.0000   -6.19536
116760.0000   -5.15890
116800.0000   -4.66987
116840.0000   -6.26231
116880.0000   -5.66151
116920.0000   -6.30295
116960.0000   -6.34386
117000.0000   -6.50227
117040.0000   -5.64709
117080.0000   -5.35902
117120.0000   -5.31892
117160.0000   -5.27172
117200.0000   -4.17325
117240.0000   -5.92478
117280.0000   -5.66790
117320.0000   -5.59036
117360.0000   -6.56312
117400.0000   -5.94797
117440.0000   -6.08125
117480.0000   -5.95938
117520.0000   -5.37758
117560.0000   -4.62765
117600.0000   -4.31433
117640.0000   -4.94804
117680.0000   -6.10665
117720.0000   -5.90268
117760.0000   -5.38868
117800.0000   -5.84954
117840.0000   -5.48272
117880.0000   -5.54832
117920.0000   -4.99510
117960.0000   -5.47978
118000.0000   -5.33487
118040.0000   -5.90177
118080.0000   -6.35742
118120.0000   -7.03999
118160.0000   -6.21209
118200.0000   -6.30829
118240.0000   -6.27620
118280.0000   -5.64420
118320.0000   -4.81291
118360.0000   -6.09505
118400.0000   -4.53114
118440.0000   -4.53616
118480.0000   -5.44170
118520.0000   -4.18501
118560.0000   -4.48262
118600.0000   -4.41153
118640.0000   -6.35512
118680.0000   -5.30625
118720.0000   -4.17460
118760.0000   -5.61891
118800.0000   -5.17629
118840.0000   -5.34215
118880.0000   -5.54892
118920.0000   -5.65661
118960.0000   -5.55744
119000.0000   -5.28423
119040.0000   -3.49847
119080.0000   -3.19577
119120.0000   -3.99652
119160.0000   -4.66614
119200.0000   -4.99906
119240.0000   -4.43193
119280.0000   -4.69493
119320.0000   -4.42084
119360.0000   -4.42716
119400.0000   -5.94592
119440.0000   -5.04965
119480.0000   -5.01955
119520.0000   -5.87787
119560.0000   -6.03849
119600.0000   -5.14754
119640.0000   -5.76707
119680.0000   -5.64274
119720.0000   -5.91834
119760.0000   -5.82403
119800.0000   -5.29902
119840.0000   -4.75945
119880.0000   -5.41219
119920.0000   -5.17208
119960.0000   -5.58965
120000.0000   -5.24618
120040.0000   -5.33758
120080.0000   -4.39081
120120.0000   -5.55497
120160.0000   -6.45192
120200.0000   -6.21913
120240.0000   -6.43102
120280.0000   -5.44228
120320.0000   -6.32874
120360.0000   -5.79889
120400.0000   -5.21260
120440.0000   -4.61042
120480.0000   -6.13007
120520.0000   -5.82125
120560.0000   -4.83125
120600.0000   -5.34707
120640.0000   -5.98977
120680.0000   -5.45925
120720.0000   -4.07975
120760.0000   -4.68419
120800.0000   -4.02223
120840.0000   -4.22605
120880.0000   -4.92514
120920.0000   -5.25942
120960.0000   -4.87956
121000.0000   -5.43228
121040.0000   -4.33143
121080.0000   -4.52238
121120.0000   -5.73989
121160.0000   -4.59211
121200.0000   -4.30975
121240.0000   -4.68587
121280.0000   -5.16754
121320.0000   -4.91299
121360.0000   -4.80051
121400.0000   -5.18472
121440.0000   -5.03490
121480.0000   -5.23463
121520.0000   -5.96867
121560.0000   -6.35726
121600.0000   -5.37830
121640.0000   -5.46614
121680.0000   -5.12834
121720.0000   -5.70262
121760.0000   -5.22870
121800.0000   -5.72516
121840.0000   -5.88170
121880.0000   -5.47002
121920.0000   -5.37696
121960.0000   -5.14891
122000.0000   -5.21922
122040.0000   -4.86196
122080.0000   -4.55284
122120.0000   -5.42624
122160.0000   -5.53802
122200.0000   -4.67880
122240.0000   -4.41972
122280.0000   -5.09928
122320.0000   -4.54422
122360.0000   -5.59102
122400.0000   -5.14141
122440.0000   -5.43281
122480.0000   -4.90006
122520.0000   -5.02333
122560.0000   -5.86855
122600.0000   -5.34337
122640.0000   -5.73002
122680.0000   -5.74090
122720.0000   -4.97974
122760.0000   -5.18762
122800.0000   -5.61678
122840.0000   -5.01286
122880.0000   -4.56254
122920.0000   -5.22947
122960.0000   -5.45270
123000.0000   -5.58995
123040.0000   -6.64081
123080.0000   -5.70224
123120.0000   -6.42644
123160.0000   -5.57895
123200.0000   -5.32153
123240.0000   -5.21008
123280.0000   -5.26258
123320.0000   -5.89940
123360.0000   -5.56075
123400.0000   -5.02743
123440.0000   -4.27844
123480.0000   -5.53816
123520.0000   -5.18348
123560.0000   -5.16094
123600.0000   -5.46745
123640.0000   -5.71171
123680.0000   -4.86265
123720.0000   -4.90961
123760.0000   -5.29120
123800.0000   -5.05555
123840.0000   -5.37842
123880.0000   -5.50888
123920.0000   -4.61543
123960.0000   -5.02974
124000.0000   -4.27284
124040.0000   -4.81591
124080.0000   -5.83497
124120.0000   -6.57961
124160.0000   -6.51656
124200.0000   -5.73878
124240.0000   -5.64955
124280.0000   -6.19359
124320.0000   -5.42830
124360.0000   -5.57245
124400.0000   -6.05835
124440.0000   -6.69269
124480.0000   -4.93096
124520.0000   -6.32037
124560.0000   -6.23130
124600.0000   -5.43992
124640.0000   -5.77825
124680.0000   -5.64295
124720.0000   -6.42598
124760.0000   -6.40754
124800.0000   -6.34425
124840.0000   -5.14245
124880.0000   -4.89045
124920.0000   -5.39777
124960.0000   -5.57024
125000.0000   -5.74794
125040.0000   -6.65397
125080.0000   -5.96395
125120.0000   -5.58541
125160.0000   -6.93229
125200.0000   -5.98917
125240.0000   -5.91184
125280.0000   -5.69614
125320.0000   -5.98798
125360.0000   -5.67584
125400.0000   -6.53311
125440.0000   -5.27080
125480.0000   -4.95920
125520.0000   -6.27840
125560.0000   -6.15737
125600.0000   -6.17008
125640.0000   -6.01742
125680.0000   -6.25157
125720.0000   -6.18056
125760.0000   -5.49094
125800.0000   -6.06094
125840.0000   -5.64421
125880.0000   -5.38823
125920.0000   -5.01356
125960.0000   -5.10751
126000.0000   -4.99595
126040.0000   -5.39992
126080.0000   -5.92252
126120.0000   -5.10022
126160.0000   -4.91889
126200.0000   -5.31707
126240.0000   -5.59322
126280.0000   -5.20864
126320.0000   -4.72280
126360.0000   -5.01914
126400.0000   -5.95227
126440.0000   -5.40745
126480.0000   -5.62941
126520.0000   -4.75986
126560.0000   -4.64706
126600.0000   -5.27826
126640.0000   -4.63308
126680.0000   -5.40584
126720.0000   -5.71237
126760.0000   -5.41394
126800.0000   -4.86878
126840.0000   -5.81966
126880.0000   -5.68983
126920.0000   -4.95511
126960.0000   -4.93807
127000.0000   -4.81775
127040.0000   -4.68515
127080.0000   -4.83965
127120.0000   -4.74468
127160.0000   -4.92639
127200.0000   -4.95856
127240.0000   -4.84585
127280.0000   -4.02610
127320.0000   -4.96598
127360.0000   -5.70034
127400.0000   -5.85169
127440.0000   -5.65432
127480.0000   -5.14252
127520.0000   -5.95867
127560.0000   -4.77454
127600.0000   -5.13696
127640.0000   -6.21701
127680.0000   -5.68811
127720.0000   -5.00653
127760.0000   -4.40370
127800.0000   -4.58485
127840.0000   -4.87437
127880.0000   -5.33338
127920.0000   -5.27296
127960.0000   -4.88040
128000.0000   -5.89395
128040.0000   -5.83685
128080.0000   -5.49721
128120.0000   -6.11493
128160.0000   -5.55251
128200.0000   -5.37162
128240.0000   -5.32401
128280.0000   -5.31825
128320.0000   -5.31497
128360.0000   -5.39759
128400.0000   -4.28189
128440.0000   -5.74998
128480.0000   -5.98230
128520.0000   -5.76066
128560.0000   -5.59334
128600.0000   -5.51187
128640.0000   -5.18818
128680.0000   -4.40438
128720.0000   -5.11169
128760.0000   -4.83908
128800.0000   -5.05765
128840.0000   -4.72582
128880.0000   -6.17230
128920.0000   -6.31870
128960.0000   -5.70850
129000.0000   -5.41441
129040.0000   -5.52900
129080.0000   -5.45906
129120.0000   -5.05764
129160.0000   -5.10564
129200.0000   -4.92601
129240.0000   -4.93236
129280.0000   -6.04399
129320.0000   -5.38803
129360.0000   -5.91813
129400.0000   -6.24018
129440.0000   -5.74100
129480.0000   -5.40506
129520.0000   -5.10061
129560.0000   -6.04850
129600.0000   -5.31581
129640.0000   -5.95186
129680.0000   -5.64711
129720.0000   -4.82593
129760.0000   -5.59560
129800.0000   -5.17663
129840.0000   -6.50879
129880.0000   -5.58961
129920.0000   -5.06355
129960.0000   -5.59660
130000.0000   -4.89265
130040.0000   -5.20021
130080.0000   -5.76307
130120.0000   -5.96177
130160.0000   -6.12318
130200.0000   -6.22861
130240.0000   -5.32637
130280.0000   -6.97363
130320.0000   -6.22778
130360.0000   -6.65189
130400.0000   -5.62721
130440.0000   -4.96500
130480.0000   -5.34518
130520.0000   -5.28171
130560.0000   -5.15412
130600.0000   -5.76995
130640.0000   -5.58098
130680.0000   -5.57744
130720.0000   -5.90616
130760.0000   -5.42348
130800.0000   -4.48084
130840.0000   -5.59433
130880.0000   -5.20144
130920.0000   -6.00928
130960.0000   -5.27765
131000.0000   -5.74010
131040.0000   -5.58270
131080.0000   -5.91507
131120.0000   -5.85477
131160.0000   -6.35952
131200.0000   -4.18067
131240.0000   -4.68798
131280.0000   -5.67528
131320.0000   -6.47484
131360.0000   -6.53326
131400.0000   -5.73226
131440.0000   -6.18558
131480.0000   -6.33500
131520.0000   -4.82025
131560.0000   -5.67550
131600.0000   -5.33097
131640.0000   -5.93025
131680.0000   -5.00992
131720.0000   -5.11046
131760.0000   -4.57515
131800.0000   -5.31683
131840.0000   -4.32991
131880.0000   -5.21921
131920.0000   -5.40350
131960.0000   -5.64047
132000.0000   -4.80902
132040.0000   -5.20803
132080.0000   -5.09424
132120.0000   -5.64005
132160.0000   -3.96344
132200.0000   -4.74774
132240.0000   -4.17418
132280.0000   -3.66415
132320.0000   -4.67293
132360.0000   -4.43580
132400.0000   -5.05703
132440.0000   -4.41925
132480.0000   -5.01154
132520.0000   -5.05002
132560.0000   -5.55561
132600.0000   -5.62426
132640.0000   -5.31710
132680.0000   -4.68072
132720.0000   -4.94799
132760.0000   -4.21502
132800.0000   -5.19700
132840.0000   -5.30306
132880.0000   -5.09918
132920.0000   -6.00719
132960.0000   -4.85136
133000.0000   -5.59817
133040.0000   -4.54102
133080.0000   -5.56500
133120.0000   -5.78256
133160.0000   -5.33108
133200.0000   -5.12902
133240.0000   -5.12998
133280.0000   -4.92151
133320.0000   -4.98166
133360.0000   -5.16560
133400.0000   -4.99274
133440.0000   -5.11862
133480.0000   -4.70806
133520.0000   -4.99832
133560.0000   -4.78619
133600.0000   -5.68356
133640.0000   -5.95227
133680.0000   -5.12664
133720.0000   -6.22495
133760.0000   -5.95586
133800.0000   -6.12650
133840.0000   -6.10531
133880.0000   -6.10379
133920.0000   -6.07137
133960.0000   -5.65779
134000.0000   -5.66783
134040.0000   -5.93494
134080.0000   -6.15680
134120.0000   -6.01871
134160.0000   -6.49046
134200.0000   -6.98022
134240.0000   -5.90001
134280.0000   -6.76237
134320.0000   -5.68622
134360.0000   -5.88999
134400.0000   -5.24714
134440.0000   -5.92444
134480.0000   -6.29464
134520.0000   -7.04657
134560.0000   -6.62101
134600.0000   -6.21862
134640.0000   -5.88618
134680.0000   -6.10942
134720.0000   -5.99185
134760.0000   -6.18078
134800.0000   -6.31578
134840.0000   -6.37959
134880.0000   -5.26793
134920.0000   -4.94027
134960.0000   -4.43818
135000.0000   -5.16020
135040.0000   -5.38483
135080.0000   -5.67064
135120.0000   -5.88989
135160.0000   -5.37422
135200.0000   -6.10875
135240.0000   -6.47642
135280.0000   -6.42854
135320.0000   -6.24723
135360.0000   -5.21551
135400.0000   -5.41011
135440.0000   -5.48623
135480.0000   -5.88627
135520.0000   -5.36652
135560.0000   -5.38027
135600.0000   -5.28602
135640.0000   -5.88013
135680.0000   -5.92811
135720.0000   -5.41735
135760.0000   -6.13437
135800.0000   -6.24374
135840.0000   -5.70019
135880.0000   -5.82203
135920.0000   -6.75103
135960.0000   -5.24662
136000.0000   -5.78602
136040.0000   -5.75220
136080.0000   -5.97137
136120.0000   -5.55236
136160.0000   -5.86314
136200.0000   -5.52064
136240.0000   -5.35074
136280.0000   -4.64939
136320.0000   -5.26288
136360.0000   -6.06746
136400.0000   -5.28506
136440.0000   -5.72902
136480.0000   -5.92531
136520.0000   -4.95107
136560.0000   -5.85149
136600.0000   -5.21816
136640.0000   -4.77708
136680.0000   -4.21551
136720.0000   -4.93164
136760.0000   -5.35481
136800.0000   -5.76903
136840.0000   -4.50541
136880.0000   -5.54957
136920.0000   -6.08219
136960.0000   -6.01470
137000.0000   -5.81380
137040.0000   -5.67473
137080.0000   -5.60611
137120.0000   -5.37628
137160.0000   -5.30075
137200.0000   -5.54877
137240.0000   -5.52368
137280.0000   -6.22909
137320.0000   -5.66520
137360.0000   -5.43093
137400.0000   -6.28466
137440.0000   -5.85549
137480.0000   -6.42865
137520.0000   -5.94072
137560.0000   -6.15339
137600.0000   -5.78413
137640.0000   -5.47316
137680.0000   -5.27725
137720.0000   -6.66009
137760.0000   -6.54021
137800.0000   -6.62877
137840.0000   -6.35456
137880.0000   -5.66150
137920.0000   -5.81684
137960.0000   -5.78710
138000.0000   -6.57548
138040.0000   -6.02836
138080.0000   -5.71844
138120.0000   -6.09574
138160.0000   -5.46842
138200.0000   -6.19901
138240.0000   -5.97950
138280.0000   -5.57520
138320.0000   -6.26209
138360.0000   -5.73074
138400.0000   -5.74524
138440.0000   -6.13344
138480.0000   -5.65738
138520.0000   -5.59924
138560.0000   -5.92651
138600.0000   -5.74347
138640.0000   -5.71609
138680.0000   -6.12521
138720.0000   -6.97404
138760.0000   -6.08903
138800.0000   -5.78231
138840.0000   -6.26486
138880.0000   -6.93183
138920.0000   -6.03468
138960.0000   -6.78619
139000.0000   -6.02434
139040.0000   -5.20326
139080.0000   -5.75917
139120.0000   -6.60032
139160.0000   -6.26752
139200.0000   -6.26196
139240.0000   -6.17065
139280.0000   -5.85902
139320.0000   -6.32095
139360.0000   -6.09273
139400.0000   -5.77125
139440.0000   -6.06408
139480.0000   -5.67601
139520.0000   -6.60767
139560.0000   -5.63475
139600.0000   -6.16946
139640.0000   -6.21626
139680.0000   -5.82798
139720.0000   -6.69004
139760.0000   -6.63585
139800.0000   -6.41362
139840.0000   -5.87155
139880.0000   -6.29382
139920.0000   -7.22737
139960.0000   -5.90120
140000.0000   -6.26147
140040.0000   -5.76741
140080.0000   -5.76086
140120.0000   -5.27290
140160.0000   -5.11927
140200.0000   -5.53211
140240.0000   -5.10517
140280.0000   -6.25374
140320.0000   -5.86493
140360.0000   -5.27765
140400.0000   -5.86468
140440.0000   -5.07932
140480.0000   -5.99117
140520.0000   -5.26474
140560.0000   -5.06628
140600.0000   -5.30455
140640.0000   -5.04676
140680.0000   -6.57155
140720.0000   -6.07981
140760.0000   -6.64504
140800.0000   -6.25268
140840.0000   -6.29779
140880.0000   -6.52986
140920.0000   -6.17402
140960.0000   -5.96312
141000.0000   -5.68760
141040.0000   -6.84474
141080.0000   -5.61575
141120.0000   -5.63626
141160.0000   -5.08598
141200.0000   -4.88305
141240.0000   -6.25441
141280.0000   -6.05289
141320.0000   -5.27220
141360.0000   -4.75811
141400.0000   -5.12146
141440.0000   -5.99103
141480.0000   -5.94902
141520.0000   -6.79586
141560.0000   -5.84850
141600.0000   -6.39150
141640.0000   -5.81054
141680.0000   -5.59302
141720.0000   -6.64422
141760.0000   -5.71647
141800.0000   -6.42867
141840.0000   -6.18493
141880.0000   -5.67867
141920.0000   -5.45803
141960.0000   -5.31984
142000.0000   -5.04758
142040.0000   -5.96321
142080.0000   -6.00227
142120.0000   -5.87901
142160.0000   -5.62934
142200.0000   -5.05989
142240.0000   -5.71231
142280.0000   -7.06771
142320.0000   -5.51777
142360.0000   -5.57484
142400.0000   -5.83289
142440.0000   -5.52092
142480.0000   -4.88299
142520.0000   -5.74351
142560.0000   -5.38612
142600.0000   -5.35596
142640.0000   -5.80411
142680.0000   -6.41644
142720.0000   -6.03150
142760.0000   -6.03423
142800.0000   -5.19018
142840.0000   -5.22633
142880.0000   -5.60660
142920.0000   -5.28082
142960.0000   -5.47844
143000.0000   -5.83567
143040.0000   -5.42188
143080.0000   -5.26721
143120.0000   -5.79631
143160.0000   -5.86190
143200.0000   -5.07801
143240.0000   -5.11640
143280.0000   -5.43675
143320.0000   -6.13936
143360.0000   -6.38103
143400.0000   -4.64042
143440.0000   -5.78000
143480.0000   -5.16707
143520.0000   -5.28781
143560.0000   -5.92961
143600.0000   -4.77239
143640.0000   -4.67221
143680.0000   -5.03661
143720.0000   -4.77956
143760.0000   -5.93319
143800.0000   -5.71162
143840.0000   -5.85982
143880.0000   -5.47328
143920.0000   -5.34554
143960.0000   -5.22133
144000.0000   -5.27481
144040.0000   -5.68940
144080.0000   -6.01649
144120.0000   -6.78687
144160.0000   -6.10562
144200.0000   -5.56958
144240.0000   -5.50072
144280.0000   -6.03830
144320.0000   -5.92716
144360.0000   -5.57002
144400.0000   -5.96152
144440.0000   -5.90101
144480.0000   -5.29976
144520.0000   -6.06927
144560.0000   -6.17345
144600.0000   -6.34868
144640.0000   -5.89817
144680.0000   -5.00194
144720.0000   -5.46005
144760.0000   -5.82703
144800.0000   -6.22911
144840.0000   -5.14285
144880.0000   -5.93969
144920.0000   -6.07158
144960.0000   -6.09416
145000.0000   -5.50913
145040.0000   -5.19000
145080.0000   -6.24885
145120.0000   -5.11672
145160.0000   -6.17731
145200.0000   -5.07881
145240.0000   -5.90615
145280.0000   -5.38633
145320.0000   -5.52875
145360.0000   -5.14390
145400.0000   -7.15054
145440.0000   -5.73526
145480.0000   -5.71181
145520.0000   -6.23563
145560.0000   -6.45975
145600.0000   -5.68460
145640.0000   -6.58525
145680.0000   -6.01913
145720.0000   -6.19349
145760.0000   -6.00580
145800.0000   -5.52800
145840.0000   -4.85709
145880.0000   -6.12857
145920.0000   -6.19159
145960.0000   -5.95236
146000.0000   -5.80962
146040.0000   -5.60308
146080.0000   -5.67013
146120.0000   -6.02674
146160.0000   -5.80045
146200.0000   -4.97130
146240.0000   -4.90879
146280.0000   -5.77974
146320.0000   -5.94624
146360.0000   -4.22804
146400.0000   -5.73863
146440.0000   -4.82657
146480.0000   -4.89093
146520.0000   -5.49379
146560.0000   -4.78357
146600.0000   -5.21554
146640.0000   -5.15647
146680.0000   -5.45515
146720.0000   -6.56988
146760.0000   -5.14116
146800.0000   -5.60325
146840.0000   -6.29361
146880.0000   -4.97179
146920.0000   -5.58003
146960.0000   -5.93833
147000.0000   -5.51842
147040.0000   -6.85661
147080.0000   -5.15731
147120.0000   -5.40270
147160.0000   -5.53201
147200.0000   -4.98834
147240.0000   -5.21215
147280.0000   -5.34727
147320.0000   -5.99954
147360.0000   -5.66571
147400.0000   -5.64594
147440.0000   -5.76719
147480.0000   -4.55111
147520.0000   -4.99355
147560.0000   -5.90673
147600.0000   -6.01546
147640.0000   -5.71390
147680.0000   -5.71574
147720.0000   -4.79948
147760.0000   -5.10553
147800.0000   -5.14666
147840.0000   -5.45264
147880.0000   -5.74281
147920.0000   -5.19578
147960.0000   -5.61377
148000.0000   -5.68221
148040.0000   -6.27931
148080.0000   -6.25688
148120.0000   -5.10718
148160.0000   -5.41535
148200.0000   -5.74334
148240.0000   -6.48816
148280.0000   -5.51770
148320.0000   -5.13149
148360.0000   -4.85179
148400.0000   -4.75709
148440.0000   -6.18438
148480.0000   -5.50372
148520.0000   -4.87836
148560.0000   -6.32930
148600.0000   -5.83852
148640.0000   -4.35819
148680.0000   -5.50894
148720.0000   -5.72077
148760.0000   -5.81718
148800.0000   -4.59470
148840.0000   -3.99123
148880.0000   -3.32247
148920.0000   -4.07083
148960.0000   -3.29925
149000.0000   -3.59767
149040.0000   -4.91375
149080.0000   -5.60062
149120.0000   -4.32225
149160.0000   -4.68729
149200.0000   -4.38774
149240.0000   -4.28368
149280.0000   -4.68342
149320.0000   -4.26540
149360.0000   -4.21047
149400.0000   -5.07150
149440.0000   -5.26447
149480.0000   -4.54483
149520.0000   -4.44991
149560.0000   -4.22070
149600.0000   -4.81696
149640.0000   -5.40258
149680.0000   -5.04034
149720.0000   -4.83487
149760.0000   -6.08165
149800.0000   -5.47437
149840.0000   -5.76035
149880.0000   -4.55666
149920.0000   -5.08443
149960.0000   -5.56483
150000.0000   -4.54136
150040.0000   -4.73208
150080.0000   -3.68561
150120.0000   -4.14405
150160.0000   -4.84123
150200.0000   -4.81404
150240.0000   -5.65884
150280.0000   -5.71268
150320.0000   -4.72379
150360.0000   -5.52184
150400.0000   -5.02946
150440.0000   -4.70224
150480.0000   -4.68637
150520.0000   -4.59867
150560.0000   -4.83152
150600.0000   -5.02617
150640.0000   -4.94367
150680.0000   -5.27232
150720.0000   -5.02205
150760.0000   -4.25175
150800.0000   -6.17184
150840.0000   -4.75263
150880.0000   -5.52379
150920.0000   -6.41413
150960.0000   -5.21721
151000.0000   -5.23799
151040.0000   -5.07538
151080.0000   -5.93035
151120.0000   -5.65761
151160.0000   -6.67417
151200.0000   -5.44212
151240.0000   -6.03191
151280.0000   -5.54651
151320.0000   -6.44711
151360.0000   -5.55163
151400.0000   -6.48495
151440.0000   -5.65565
151480.0000   -6.34073
151520.0000   -6.27331
151560.0000   -6.44869
151600.0000   -6.35298
151640.0000   -5.81184
151680.0000   -6.04470
151720.0000   -6.01970
151760.0000   -6.22441
151800.0000   -6.50192
151840.0000   -5.90503
151880.0000   -5.10236
151920.0000   -5.46358
151960.0000   -5.61755
152000.0000   -5.70783
152040.0000   -4.35524
152080.0000   -4.40250
152120.0000   -4.79020
152160.0000   -5.63291
152200.0000   -5.71453
152240.0000   -4.80501
152280.0000   -5.25531
152320.0000   -5.65167
152360.0000   -5.25700
152400.0000   -4.31296
152440.0000   -5.10739
152480.0000   -4.88215
152520.0000   -5.97117
152560.0000   -5.83861
152600.0000   -5.56710
152640.0000   -5.77608
152680.0000   -5.72665
152720.0000   -5.44274
152760.0000   -6.06152
152800.0000   -6.57882
152840.0000   -6.08967
152880.0000   -5.47247
152920.0000   -5.76543
152960.0000   -6.27945
153000.0000   -5.97140
153040.0000   -5.62257
153080.0000   -6.63863
153120.0000   -6.58344
153160.0000   -6.04063
153200.0000   -5.78619
153240.0000   -6.13912
153280.0000   -4.95816
153320.0000   -5.22394
153360.0000   -4.49757
153400.0000   -4.63232
153440.0000   -5.68886
153480.0000   -4.43509
153520.0000   -4.43453
153560.0000   -5.51707
153600.0000   -6.62061
153640.0000   -5.90414
153680.0000   -5.79575
153720.0000   -5.51183
153760.0000   -4.75743
153800.0000   -4.84562
153840.0000   -5.67782
153880.0000   -5.38133
153920.0000   -4.46695
153960.0000   -5.74483
154000.0000   -6.34250
154040.0000   -5.82341
154080.0000   -6.44747
154120.0000   -4.65150
154160.0000   -5.44019
154200.0000   -6.26613
154240.0000   -5.26091
154280.0000   -5.62945
154320.0000   -4.96338
154360.0000   -5.97890
154400.0000   -4.70062
154440.0000   -5.00107
154480.0000   -6.09121
154520.0000   -5.86767
154560.0000   -6.00363
154600.0000   -6.70153
154640.0000   -7.10089
154680.0000   -5.60888
154720.0000   -6.22889
154760.0000   -6.76281
154800.0000   -5.66504
154840.0000   -5.43665
154880.0000   -5.45496
154920.0000   -5.65860
154960.0000   -4.33174
155000.0000   -5.80382
155040.0000   -5.90101
155080.0000   -4.73802
155120.0000   -4.60911
155160.0000   -5.00208
155200.0000   -5.55924
155240.0000   -5.91745
155280.0000   -4.51516
155320.0000   -5.00095
155360.0000   -5.87136
155400.0000   -4.78005
155440.0000   -5.57519
155480.0000   -4.96132
155520.0000   -4.14120
155560.0000   -4.90149
155600.0000   -4.73096
155640.0000   -4.58192
155680.0000   -5.68277
155720.0000   -5.31530
155760.0000   -5.50000
155800.0000   -5.28108
155840.0000   -6.01366
155880.0000   -4.91075
155920.0000   -5.47305
155960.0000   -3.85191
156000.0000   -5.06917
156040.0000   -5.66146
156080.0000   -5.45764
156120.0000   -4.29439
156160.0000   -4.79494
156200.0000   -4.46599
156240.0000   -4.28269
156280.0000   -4.09125
156320.0000   -4.58220
156360.0000   -4.43437
156400.0000   -3.87263
156440.0000   -5.13164
156480.0000   -4.72469
156520.0000   -4.89372
156560.0000   -5.13864
156600.0000   -4.69950
156640.0000   -4.71353
156680.0000   -4.15535
156720.0000   -5.09098
156760.0000   -4.27756
156800.0000   -4.84733
156840.0000   -4.88480
156880.0000   -6.31076
156920.0000   -5.70064
156960.0000   -4.88834
157000.0000   -5.59336
157040.0000   -4.83820
157080.0000   -5.09269
157120.0000   -5.08230
157160.0000   -5.16853
157200.0000   -5.13263
157240.0000   -4.07196
157280.0000   -5.23872
157320.0000   -4.46281
157360.0000   -4.33854
157400.0000   -5.03452
157440.0000   -4.86153
157480.0000   -5.71676
157520.0000   -4.69868
157560.0000   -5.22718
157600.0000   -4.99246
157640.0000   -5.69528
157680.0000   -5.72502
157720.0000   -5.00471
157760.0000   -4.94246
157800.0000   -5.82845
157840.0000   -5.55501
157880.0000   -4.70530
157920.0000   -5.58617
157960.0000   -5.65411
158000.0000   -4.70306
158040.0000   -4.26232
158080.0000   -4.82666
158120.0000   -5.03807
158160.0000   -4.52080
158200.0000   -4.79140
158240.0000   -4.97043
158280.0000   -4.40683
158320.0000   -5.81539
158360.0000   -4.90141
158400.0000   -5.00843
158440.0000   -5.73365
158480.0000   -5.21527
158520.0000   -4.58622
158560.0000   -5.09512
158600.0000   -5.69705
158640.0000   -4.64081
158680.0000   -4.66897
158720.0000   -5.11032
158760.0000   -5.17104
158800.0000   -4.50806
158840.0000   -5.08660
158880.0000   -4.90885
158920.0000   -3.72805
158960.0000   -4.24462
159000.0000   -4.06625
159040.0000   -4.69460
159080.0000   -3.63115
159120.0000   -3.52583
159160.0000   -4.56698
159200.0000   -4.08139
159240.0000   -4.37545
159280.0000   -3.51073
159320.0000   -3.87633
159360.0000   -3.60821
159400.0000   -4.10946
159440.0000   -4.14210
159480.0000   -4.54390
159520.0000   -4.20113
159560.0000   -5.44659
159600.0000   -5.21937
159640.0000   -4.74611
159680.0000   -4.91399
159720.0000   -5.20817
159760.0000   -5.35535
159800.0000   -5.28655
159840.0000   -4.60766
159880.0000   -4.80173
159920.0000   -5.14199
159960.0000   -4.68720
160000.0000   -4.91967
160040.0000   -5.15115
160080.0000   -4.97976
160120.0000   -6.09300
160160.0000   -5.25976
160200.0000   -5.74943
160240.0000   -5.88331
160280.0000   -5.92258
160320.0000   -5.79491
160360.0000   -5.13144
160400.0000   -5.33645
160440.0000   -5.17532
160480.0000   -5.93327
160520.0000   -5.83777
160560.0000   -6.04382
160600.0000   -6.26787
160640.0000   -5.67511
160680.0000   -6.06757
160720.0000   -6.22468
160760.0000   -6.32274
160800.0000   -6.30495
160840.0000   -6.26972
160880.0000   -5.30650
160920.0000   -6.27084
160960.0000   -5.34674
161000.0000   -4.76576
161040.0000   -4.87759
161080.0000   -4.92492
161120.0000   -4.99406
161160.0000   -4.88547
161200.0000   -5.67837
161240.0000   -4.21055
161280.0000   -5.08629
161320.0000   -4.68291
161360.0000   -4.04929
161400.0000   -5.45598
161440.0000   -4.56569
161480.0000   -4.79834
161520.0000   -5.20582
161560.0000   -6.14570
161600.0000   -5.70015
161640.0000   -5.88936
161680.0000   -6.67927
161720.0000   -5.62526
161760.0000   -4.57340
161800.0000   -5.27383
161840.0000   -5.13261
161880.0000   -4.43570
161920.0000   -4.29293
161960.0000   -5.99371
162000.0000   -4.60457
162040.0000   -5.27106
162080.0000   -4.80092
162120.0000   -4.71195
162160.0000   -3.95638
162200.0000   -4.79846
162240.0000   -5.93747
162280.0000   -5.49904
162320.0000   -5.58473
162360.0000   -5.31613
162400.0000   -5.17839
162440.0000   -5.34838
162480.0000   -5.80615
162520.0000   -5.36718
162560.0000   -5.44346
162600.0000   -5.52884
162640.0000   -5.01979
162680.0000   -4.79879
162720.0000   -5.00894
162760.0000   -5.06692
162800.0000   -4.89221
162840.0000   -5.50330
162880.0000   -4.78621
162920.0000   -5.36984
162960.0000   -4.12885
163000.0000   -4.71952
163040.0000   -4.81894
163080.0000   -4.65436
163120.0000   -4.28574
163160.0000   -4.65551
163200.0000   -5.25660
163240.0000   -5.86776
163280.0000   -4.29216
163320.0000   -5.07435
163360.0000   -4.15805
163400.0000   -4.60085
163440.0000   -5.26310
163480.0000   -4.84767
163520.0000   -4.80276
163560.0000   -4.93399
163600.0000   -4.45369
163640.0000   -5.29358
163680.0000   -6.24521
163720.0000   -5.61096
163760.0000   -6.04703
163800.0000   -6.24957
163840.0000   -5.26736
163880.0000   -5.71616
163920.0000   -5.61720
163960.0000   -4.46661
164000.0000   -5.88681
164040.0000   -4.45367
164080.0000   -4.94686
164120.0000   -5.73876
164160.0000   -5.03169
164200.0000   -6.80917
164240.0000   -6.29783
164280.0000   -5.48405
164320.0000   -5.66886
164360.0000   -6.40728
164400.0000   -5.52948
164440.0000   -5.28009
164480.0000   -5.48744
164520.0000   -5.51763
164560.0000   -5.65378
164600.0000   -6.25374
164640.0000   -6.03358
164680.0000   -4.35791
164720.0000   -5.24669
164760.0000   -5.36479
164800.0000   -4.50246
164840.0000   -5.80927
164880.0000   -5.47042
164920.0000   -5.77835
164960.0000   -5.84309
165000.0000   -6.20081
165040.0000   -5.58184
165080.0000   -6.14667
165120.0000   -6.86500
165160.0000   -8.18367
165200.0000   -6.74214
165240.0000   -6.31806
165280.0000   -7.14760
165320.0000   -6.39964
165360.0000   -6.20807
165400.0000   -6.26736
165440.0000   -5.35835
165480.0000   -5.23728
165520.0000   -7.27737
165560.0000   -5.57934
165600.0000   -6.60364
165640.0000   -6.14448
165680.0000   -5.54441
165720.0000   -6.35770
165760.0000   -5.19661
165800.0000   -5.71667
165840.0000   -7.01733
165880.0000   -5.62950
165920.0000   -5.93998
165960.0000   -6.49965
166000.0000   -7.01587
166040.0000   -6.18332
166080.0000   -5.96967
166120.0000   -4.98124
166160.0000   -5.84348
166200.0000   -5.90111
166240.0000   -6.30197
166280.0000   -5.07584
166320.0000   -5.29986
166360.0000   -5.70917
166400.0000   -6.38117
166440.0000   -5.46665
166480.0000   -5.90724
166520.0000   -5.88011
166560.0000   -5.74491
166600.0000   -6.25465
166640.0000   -7.01081
166680.0000   -6.19785
166720.0000   -6.25503
166760.0000   -5.38185
166800.0000   -6.43945
166840.0000   -5.87705
166880.0000   -5.44189
166920.0000   -6.27535
166960.0000   -5.56688
167000.0000   -5.79544
167040.0000   -4.88794
167080.0000   -6.37029
167120.0000   -6.23700
167160.0000   -6.27320
167200.0000   -5.36751
167240.0000   -5.97522
167280.0000   -6.50908
167320.0000   -5.65604
167360.0000   -6.90878
167400.0000   -5.69685
167440.0000   -6.78950
167480.0000   -6.29736
167520.0000   -4.63472
167560.0000   -5.31581
167600.0000   -5.53087
167640.0000   -6.40609
167680.0000   -5.61108
167720.0000   -5.74011
167760.0000   -5.67445
167800.0000   -6.52559
167840.0000   -5.73337
167880.0000   -5.09054
167920.0000   -5.53433
167960.0000   -5.19605
168000.0000   -6.02132
168040.0000   -5.17445
168080.0000   -4.61292
168120.0000   -6.10488
168160.0000   -6.54572
168200.0000   -5.65929
168240.0000   -6.17576
168280.0000   -6.11125
168320.0000   -5.86022
168360.0000   -5.89801
168400.0000   -4.98516
168440.0000   -5.87710
168480.0000   -5.26250
168520.0000   -5.92652
168560.0000   -5.59321
168600.0000   -5.14431
168640.0000   -4.01225
168680.0000   -5.52184
168720.0000   -6.59138
168760.0000   -5.74469
168800.0000   -6.32292
168840.0000   -5.29946
168880.0000   -5.36910
168920.0000   -5.32235
168960.0000   -7.00721
169000.0000   -5.59301
169040.0000   -5.82186
169080.0000   -4.89459
169120.0000   -4.65257
169160.0000   -6.43098
169200.0000   -5.90314
169240.0000   -6.01783
169280.0000   -5.91079
169320.0000   -6.35360
169360.0000   -6.18126
169400.0000   -5.40606
169440.0000   -5.64628
169480.0000   -5.15069
169520.0000   -4.77387
169560.0000   -6.18498
169600.0000   -6.22989
169640.0000   -6.03290
169680.0000   -7.10866
169720.0000   -5.70094
169760.0000   -6.23712
169800.0000   -5.90787
169840.0000   -6.58025
169880.0000   -5.18270
169920.0000   -4.61813
169960.0000   -4.60684
170000.0000   -4.60425
170040.0000   -5.52019
170080.0000   -4.65824
170120.0000   -5.83192
170160.0000   -5.58179
170200.0000   -5.58052
170240.0000   -4.62034
170280.0000   -5.13322
170320.0000   -5.54766
170360.0000   -5.82002
170400.0000   -5.69370
170440.0000   -6.30040
170480.0000   -5.70210
170520.0000   -5.52727
170560.0000   -4.45953
170600.0000   -5.73954
170640.0000   -4.54711
170680.0000   -4.65409
170720.0000   -4.85811
170760.0000   -5.02762
170800.0000   -4.95372
170840.0000   -4.29164
170880.0000   -5.99166
170920.0000   -5.58248
170960.0000   -4.98167
171000.0000   -5.89209
171040.0000   -6.76885
171080.0000   -5.55682
171120.0000   -5.97646
171160.0000   -5.78722
171200.0000   -6.45626
171240.0000   -5.51540
171280.0000   -6.57817
171320.0000   -6.34726
171360.0000   -6.08238
171400.0000   -6.33893
171440.0000   -5.79126
171480.0000   -6.02885
171520.0000   -6.63578
171560.0000   -5.44047
171600.0000   -4.86004
171640.0000   -5.22874
171680.0000   -5.50756
171720.0000   -5.44295
171760.0000   -5.00723
171800.0000   -5.05260
171840.0000   -5.11341
171880.0000   -5.57117
171920.0000   -5.05606
171960.0000   -6.21277
172000.0000   -6.03933
172040.0000   -5.11397
172080.0000   -5.68878
172120.0000   -5.18296
172160.0000   -5.62114
172200.0000   -6.61506
172240.0000   -6.19355
172280.0000   -4.73625
172320.0000   -5.36582
172360.0000   -4.47474
172400.0000   -5.32702
172440.0000   -4.98313
172480.0000   -5.85995
172520.0000   -5.92361
172560.0000   -5.80032
172600.0000   -5.73754
172640.0000   -6.29247
172680.0000   -6.04402
172720.0000   -5.51183
172760.0000   -5.30054
172800.0000   -5.23530
172840.0000   -5.04173
172880.0000   -5.06278
172920.0000   -5.40093
172960.0000   -4.68570
173000.0000   -6.12357
173040.0000   -5.62079
173080.0000   -5.34828
173120.0000   -6.26781
173160.0000   -5.73007
173200.0000   -5.27368
173240.0000   -5.08988
173280.0000   -6.14961
173320.0000   -5.35298
173360.0000   -4.61981
173400.0000   -5.67390
173440.0000   -5.10358
173480.0000   -6.07957
173520.0000   -5.26209
173560.0000   -5.75424
173600.0000   -5.28722
173640.0000   -5.29498
173680.0000   -4.98148
173720.0000   -5.96488
173760.0000   -5.40023
173800.0000   -5.22852
173840.0000   -4.95387
173880.0000   -4.69942
173920.0000   -5.43539
173960.0000   -5.61945
174000.0000   -5.41504
174040.0000   -4.69134
174080.0000   -4.59616
174120.0000   -4.81793
174160.0000   -5.68928
174200.0000   -5.61309
174240.0000   -6.37721
174280.0000   -5.41785
174320.0000   -6.18202
174360.0000   -5.82043
174400.0000   -5.57226
174440.0000   -5.03981
174480.0000   -4.93456
174520.0000   -4.51278
174560.0000   -4.91215
174600.0000   -4.45569
174640.0000   -4.50102
174680.0000   -5.63425
174720.0000   -6.00574
174760.0000   -5.30820
174800.0000   -6.64921
174840.0000   -6.24566
174880.0000   -6.61268
174920.0000   -6.51864
174960.0000   -6.60057
175000.0000   -5.99746
175040.0000   -6.37392
175080.0000   -5.46309
175120.0000   -5.57246
175160.0000   -5.34325
175200.0000   -5.05376
175240.0000   -5.95440
175280.0000   -4.79468
175320.0000   -5.24069
175360.0000   -6.06104
175400.0000   -5.32496
175440.0000   -5.22592
175480.0000   -6.15993
175520.0000   -7.47125
175560.0000   -5.97999
175600.0000   -6.00038
175640.0000   -6.31548
175680.0000   -5.69293
175720.0000   -6.24303
175760.0000   -5.24531
175800.0000   -5.97963
175840.0000   -5.69789
175880.0000   -6.09498
175920.0000   -6.03017
175960.0000   -5.54205
176000.0000   -5.66228
176040.0000   -6.10075
176080.0000   -5.53547
176120.0000   -5.65596
176160.0000   -6.06146
176200.0000   -6.98880
176240.0000   -5.94787
176280.0000   -5.40019
176320.0000   -5.90011
176360.0000   -6.14584
176400.0000   -6.49711
176440.0000   -5.83259
176480.0000   -5.99880
176520.0000   -6.18108
176560.0000   -5.82957
176600.0000   -5.46468
176640.0000   -6.05400
176680.0000   -5.12625
176720.0000   -5.89341
176760.0000   -6.01146
176800.0000   -5.40735
176840.0000   -5.87354
176880.0000   -5.67579
176920.0000   -6.62674
176960.0000   -5.72791
177000.0000   -6.41320
177040.0000   -6.36205
177080.0000   -5.65998
177120.0000   -6.34558
177160.0000   -5.65639
177200.0000   -6.73120
177240.0000   -7.42433
177280.0000   -6.11046
177320.0000   -6.77028
177360.0000   -6.25399
177400.0000   -5.63552
177440.0000   -5.61240
177480.0000   -6.22596
177520.0000   -5.63248
177560.0000   -5.78750
177600.0000   -5.53085
177640.0000   -5.38472
177680.0000   -5.51142
177720.0000   -5.69630
177760.0000   -5.55589
177800.0000   -4.46557
177840.0000   -4.76026
177880.0000   -5.29644
177920.0000   -3.92655
177960.0000   -5.09496
178000.0000   -4.13232
178040.0000   -4.27630
178080.0000   -4.70960
178120.0000   -4.55055
178160.0000   -4.71557
178200.0000   -4.19195
178240.0000   -5.15711
178280.0000   -4.18797
178320.0000   -3.47760
178360.0000   -4.38705
178400.0000   -3.39478
178440.0000   -3.72519
178480.0000   -3.79151
178520.0000   -3.16986
178560.0000   -3.16883
178600.0000   -4.08008
178640.0000   -3.28301
178680.0000   -4.19620
178720.0000   -5.36220
178760.0000   -2.63195
178800.0000   -3.13394
178840.0000   -3.38609
178880.0000   -3.53929
178920.0000   -4.60855
178960.0000   -4.86292
179000.0000   -4.14314
179040.0000   -4.54120
179080.0000   -4.12927
179120.0000   -4.36827
179160.0000   -5.01626
179200.0000   -4.68926
179240.0000   -3.86691
179280.0000   -3.63745
179320.0000   -3.22769
179360.0000   -2.00253
179400.0000   -2.88051
179440.0000   -2.97114
179480.0000   -2.73823
179520.0000   -2.21854
179560.0000   -2.65093
179600.0000   -2.90049
179640.0000   -3.02008
179680.0000   -3.68149
179720.0000   -4.21100
179760.0000   -4.45062
179800.0000   -4.68652
179840.0000   -5.74505
179880.0000   -5.67078
179920.0000   -5.04732
179960.0000   -4.49995
180000.0000   -5.51850
180040.0000   -5.06816
180080.0000   -5.21268
180120.0000   -5.87337
180160.0000   -5.48852
180200.0000   -5.74033
180240.0000   -5.92227
180280.0000   -5.02274
180320.0000   -5.30925
180360.0000   -5.66381
180400.0000   -5.91278
180440.0000   -5.44119
180480.0000   -3.78303
180520.0000   -5.13805
180560.0000   -5.18698
180600.0000   -5.62679
180640.0000   -5.06607
180680.0000   -4.67533
180720.0000   -4.84635
180760.0000   -5.94017
180800.0000   -5.26506
180840.0000   -5.30381
180880.0000   -5.17409
180920.0000   -5.64563
180960.0000   -5.25965
181000.0000   -5.34441
181040.0000   -4.86715
181080.0000   -5.37748
181120.0000   -5.41557
181160.0000   -5.87067
181200.0000   -4.42796
181240.0000   -4.41991
181280.0000   -5.77153
181320.0000   -4.02065
181360.0000   -4.43122
181400.0000   -5.00555
181440.0000   -5.51897
181480.0000   -5.11397
181520.0000   -5.47006
181560.0000   -5.56181
181600.0000   -5.25054
181640.0000   -6.53467
181680.0000   -5.46826
181720.0000   -5.95342
181760.0000   -5.57312
181800.0000   -5.33695
181840.0000   -5.14521
181880.0000   -5.41767
181920.0000   -6.17263
181960.0000   -5.73387
182000.0000   -5.39646
182040.0000   -5.13728
182080.0000   -4.67226
182120.0000   -5.12626
182160.0000   -4.97575
182200.0000   -5.05016
182240.0000   -5.36944
182280.0000   -5.80355
182320.0000   -5.23144
182360.0000   -5.52647
182400.0000   -5.68309
182440.0000   -5.34115
182480.0000   -4.87559
182520.0000   -4.10103
182560.0000   -5.08915
182600.0000   -5.70510
182640.0000   -5.29755
182680.0000   -4.79901
182720.0000   -5.49905
182760.0000   -5.37939
182800.0000   -5.80330
182840.0000   -6.16620
182880.0000   -5.27166
182920.0000   -5.04217
182960.0000   -5.25257
183000.0000   -5.29116
183040.0000   -4.80966
183080.0000   -5.29705
183120.0000   -4.83139
183160.0000   -4.99462
183200.0000   -5.32591
183240.0000   -4.77289
183280.0000   -5.76711
183320.0000   -5.41820
183360.0000   -5.50097
183400.0000   -5.76559
183440.0000   -4.73760
183480.0000   -4.91290
183520.0000   -4.64756
183560.0000   -4.48566
183600.0000   -5.12427
183640.0000   -5.08216
183680.0000   -4.50473
183720.0000   -5.73378
183760.0000   -5.36243
183800.0000   -5.39586
183840.0000   -4.85004
183880.0000   -5.34443
183920.0000   -5.15937
183960.0000   -5.24818
184000.0000   -5.53445
184040.0000   -5.19330
184080.0000   -5.05366
184120.0000   -5.73465
184160.0000   -5.34630
184200.0000   -5.76399
184240.0000   -5.26335
184280.0000   -5.48818
184320.0000   -4.96953
184360.0000   -4.88383
184400.0000   -6.01330
184440.0000   -5.41821
184480.0000   -5.49366
184520.0000   -6.60608
184560.0000   -5.19704
184600.0000   -5.62114
184640.0000   -6.00040
184680.0000   -5.54774
184720.0000   -6.12367
184760.0000   -6.38802
184800.0000   -5.84746
184840.0000   -4.85464
184880.0000   -4.86444
184920.0000   -3.88998
184960.0000   -4.73760
185000.0000   -4.64890
185040.0000   -3.92595
185080.0000   -4.06875
185120.0000   -4.91009
185160.0000   -5.21650
185200.0000   -4.47519
185240.0000   -5.59326
185280.0000   -4.03117
185320.0000   -5.04942
185360.0000   -5.54753
185400.0000   -4.68786
185440.0000   -5.41354
185480.0000   -5.36586
185520.0000   -5.22959
185560.0000   -5.34738
185600.0000   -5.24910
185640.0000   -5.33106
185680.0000   -5.48380
185720.0000   -6.03108
185760.0000   -5.66980
185800.0000   -6.40747
185840.0000   -5.70682
185880.0000   -5.59694
185920.0000   -5.32102
185960.0000   -4.92571
186000.0000   -5.01901
186040.0000   -5.98720
186080.0000   -5.57496
186120.0000   -5.32863
186160.0000   -6.07912
186200.0000   -5.70177
186240.0000   -5.49477
186280.0000   -5.48415
186320.0000   -5.99738
186360.0000   -6.31982
186400.0000   -5.09546
186440.0000   -6.05818
186480.0000   -6.44908
186520.0000   -5.72729
186560.0000   -4.83695
186600.0000   -5.58421
186640.0000   -5.28998
186680.0000   -4.79664
186720.0000   -5.69832
186760.0000   -5.67186
186800.0000   -5.28558
186840.0000   -5.60559
186880.0000   -5.74565
186920.0000   -5.62222
186960.0000   -5.64498
187000.0000   -5.30614
187040.0000   -5.36630
187080.0000   -5.47731
187120.0000   -5.27679
187160.0000   -5.42123
187200.0000   -6.57785
187240.0000   -6.63534
187280.0000   -5.37405
187320.0000   -5.46890
187360.0000   -5.92592
187400.0000   -6.88733
187440.0000   -5.81583
187480.0000   -5.45559
187520.0000   -5.16168
187560.0000   -5.21773
187600.0000   -5.53560
187640.0000   -5.73838
187680.0000   -5.46425
187720.0000   -5.53674
187760.0000   -5.59424
187800.0000   -5.54858
187840.0000   -5.97451
187880.0000   -5.94718
187920.0000   -6.15093
187960.0000   -5.27019
188000.0000   -5.30892
188040.0000   -5.42989
188080.0000   -5.09711
188120.0000   -5.42692
188160.0000   -5.58582
188200.0000   -5.59780
188240.0000   -5.94801
188280.0000   -4.97037
188320.0000   -5.18746
188360.0000   -6.19932
188400.0000   -5.42026
188440.0000   -6.03425
188480.0000   -5.73625
188520.0000   -6.57710
188560.0000   -6.34517
188600.0000   -6.56804
188640.0000   -6.38830
188680.0000   -5.65280
188720.0000   -5.53388
188760.0000   -5.75178
188800.0000   -6.47628
188840.0000   -6.09248
188880.0000   -6.72813
188920.0000   -5.62366
188960.0000   -6.24778
189000.0000   -5.36656
189040.0000   -6.34044
189080.0000   -5.49050
189120.0000   -5.56912
189160.0000   -5.71982
189200.0000   -5.86344
189240.0000   -5.89729
189280.0000   -6.04429
189320.0000   -5.10236
189360.0000   -6.55554
189400.0000   -6.15400
189440.0000   -6.32782
189480.0000   -5.32836
189520.0000   -5.92943
189560.0000   -5.15088
189600.0000   -6.11919
189640.0000   -6.35600
189680.0000   -6.43670
189720.0000   -6.20859
189760.0000   -4.94675
189800.0000   -5.49298
189840.0000   -6.39197
189880.0000   -6.52333
189920.0000   -6.67098
189960.0000   -5.98055
190000.0000   -6.07675
190040.0000   -5.50308
190080.0000   -5.85324
190120.0000   -5.59985
190160.0000   -5.16137
190200.0000   -5.64001
190240.0000   -7.02387
190280.0000   -6.15097
190320.0000   -6.59863
190360.0000   -6.12425
190400.0000   -6.39394
190440.0000   -5.89691
190480.0000   -6.91894
190520.0000   -5.91609
190560.0000   -6.74952
190600.0000   -6.40039
190640.0000   -6.34815
190680.0000   -7.17056
190720.0000   -6.84648
190760.0000   -6.20222
190800.0000   -5.95976
190840.0000   -5.46790
190880.0000   -6.23475
190920.0000   -6.59821
190960.0000   -5.11877
191000.0000   -6.07826
191040.0000   -6.70910
191080.0000   -6.25844
191120.0000   -5.44697
191160.0000   -5.96324
191200.0000   -6.13095
191240.0000   -5.91787
191280.0000   -5.46314
191320.0000   -4.60284
191360.0000   -5.01321
191400.0000   -4.71709
191440.0000   -5.26169
191480.0000   -5.26200
191520.0000   -5.46130
191560.0000   -5.79071
191600.0000   -5.53675
191640.0000   -6.47576
191680.0000   -5.07005
191720.0000   -5.65105
191760.0000   -5.73641
191800.0000   -6.21144
191840.0000   -5.46820
191880.0000   -5.69314
191920.0000   -5.94854
191960.0000   -5.66906
192000.0000   -5.13874
192040.0000   -5.04960
192080.0000   -5.04753
192120.0000   -5.38045
192160.0000   -5.02659
192200.0000   -5.51393
192240.0000   -4.62809
192280.0000   -5.25010
192320.0000   -6.17158
192360.0000   -6.11460
192400.0000   -5.96603
192440.0000   -4.96737
192480.0000   -4.62463
192520.0000   -5.78034
192560.0000   -4.67043
192600.0000   -5.66007
192640.0000   -5.70803
192680.0000   -5.29127
192720.0000   -4.52197
192760.0000   -4.08113
192800.0000   -4.46602
192840.0000   -4.97967
192880.0000   -5.17465
192920.0000   -4.23469
192960.0000   -4.10547
193000.0000   -4.30841
193040.0000   -4.23274
193080.0000   -4.38437
193120.0000   -4.14295
193160.0000   -5.14627
193200.0000   -5.47847
193240.0000   -4.32963
193280.0000   -4.42102
193320.0000   -5.68002
193360.0000   -4.84395
193400.0000   -5.94427
193440.0000   -5.89528
193480.0000   -5.99065
193520.0000   -6.02883
193560.0000   -7.11575
193600.0000   -5.78320
193640.0000   -5.71904
193680.0000   -5.92695
193720.0000   -5.88278
193760.0000   -6.45581
193800.0000   -6.27957
193840.0000   -5.87585
193880.0000   -6.22632
193920.0000   -6.19684
193960.0000   -6.35377
194000.0000   -5.46763
194040.0000   -4.81543
194080.0000   -5.47784
194120.0000   -6.69306
194160.0000   -6.53908
194200.0000   -6.40903
194240.0000   -6.17767
194280.0000   -6.13837
194320.0000   -5.97336
194360.0000   -5.71198
194400.0000   -6.71123
194440.0000   -6.60996
194480.0000   -6.80138
194520.0000   -5.64635
194560.0000   -5.01119
194600.0000   -5.47132
194640.0000   -4.38403
194680.0000   -5.00296
194720.0000   -5.08978
194760.0000   -5.10059
194800.0000   -5.80708
194840.0000   -5.68361
194880.0000   -5.88540
194920.0000   -5.78019
194960.0000   -5.68699
195000.0000   -5.92277
195040.0000   -6.94812
195080.0000   -6.58897
195120.0000   -5.94532
195160.0000   -5.70867
195200.0000   -6.25527
195240.0000   -6.68860
195280.0000   -6.86555
195320.0000   -6.96139
195360.0000   -6.43167
195400.0000   -5.29052
195440.0000   -6.50403
195480.0000   -6.49357
195520.0000   -6.02645
195560.0000   -5.46231
195600.0000   -5.90550
195640.0000   -6.59932
195680.0000   -6.54369
195720.0000   -6.81583
195760.0000   -6.78658
195800.0000   -7.37178
195840.0000   -7.19806
195880.0000   -7.02906
195920.0000   -6.36182
195960.0000   -6.08819
196000.0000   -5.83138
196040.0000   -5.95742
196080.0000   -6.00041
196120.0000   -6.72302
196160.0000   -6.85874
196200.0000   -6.00530
196240.0000   -6.17646
196280.0000   -6.89467
196320.0000   -7.53743
196360.0000   -7.01413
196400.0000   -6.34150
196440.0000   -6.48979
196480.0000   -6.12720
196520.0000   -6.32644
196560.0000   -7.14722
196600.0000   -5.80398
196640.0000   -6.38226
196680.0000   -5.07608
196720.0000   -5.88651
196760.0000   -5.44868
196800.0000   -6.24046
196840.0000   -5.90704
196880.0000   -5.51274
196920.0000   -6.67960
196960.0000   -6.00190
197000.0000   -6.55293
197040.0000   -5.72152
197080.0000   -6.38848
197120.0000   -5.99654
197160.0000   -5.33107
197200.0000   -6.45521
197240.0000   -6.41989
197280.0000   -5.48183
197320.0000   -6.41741
197360.0000   -6.86241
197400.0000   -5.62683
197440.0000   -5.86433
197480.0000   -6.95779
197520.0000   -5.93371
197560.0000   -6.16038
197600.0000   -6.26243
197640.0000   -5.90311
197680.0000   -6.22588
197720.0000   -5.34328
197760.0000   -4.54886
197800.0000   -4.78145
197840.0000   -5.14830
197880.0000   -6.21171
197920.0000   -5.43128
197960.0000   -5.59804
198000.0000   -5.23685
198040.0000   -4.55731
198080.0000   -4.99374
198120.0000   -5.42516
198160.0000   -5.33356
198200.0000   -5.69840
198240.0000   -4.41642
198280.0000   -5.43179
198320.0000   -4.77424
198360.0000   -5.03645
198400.0000   -5.25388
198440.0000   -5.79408
198480.0000   -6.26857
198520.0000   -4.38888
198560.0000   -5.11637
198600.0000   -6.08832
198640.0000   -6.18277
198680.0000   -7.24404
198720.0000   -6.43027
198760.0000   -6.34026
198800.0000   -6.47982
198840.0000   -7.03788
198880.0000   -4.53847
198920.0000   -4.76651
198960.0000   -5.58284
199000.0000   -4.95936
199040.0000   -5.07828
199080.0000   -5.07763
199120.0000   -4.74489
199160.0000   -5.19307
199200.0000   -4.52240
199240.0000   -4.30232
199280.0000   -6.08677
199320.0000   -5.80552
199360.0000   -5.28358
199400.0000   -4.85910
199440.0000   -4.97433
199480.0000   -4.52120
199520.0000   -5.23463
199560.0000   -5.16379
199600.0000   -5.05331
199640.0000   -5.94249
199680.0000   -5.20334
199720.0000   -5.20121
199760.0000   -5.82380
199800.0000   -6.23846
199840.0000   -5.72824
199880.0000   -5.57794
199920.0000   -6.26687
199960.0000   -5.70165
200000.0000   -6.05009
200040.0000   -5.61404
200080.0000   -5.29972
200120.0000   -5.78523
200160.0000   -6.37664
200200.0000   -6.51140
200240.0000   -7.03724
200280.0000   -6.58879
200320.0000   -6.69440
200360.0000   -6.27301
200400.0000   -6.10822
200440.0000   -5.65122
200480.0000   -5.88012
200520.0000   -5.63496
200560.0000   -4.56322
200600.0000   -4.95269
200640.0000   -5.11600
200680.0000   -4.54875
200720.0000   -6.47126
200760.0000   -4.94988
200800.0000   -5.03656
200840.0000   -5.85760
200880.0000   -6.32577
200920.0000   -5.85081
200960.0000   -5.86911
201000.0000   -6.07047
201040.0000   -5.73521
201080.0000   -5.86454
201120.0000   -5.60686
201160.0000   -5.06356
201200.0000   -5.19500
201240.0000   -6.60406
201280.0000   -5.84076
201320.0000   -5.89820
201360.0000   -6.46131
201400.0000   -5.51238
201440.0000   -6.32681
201480.0000   -6.89939
201520.0000   -6.48955
201560.0000   -5.98714
201600.0000   -5.44186
201640.0000   -5.08789
201680.0000   -6.00192
201720.0000   -6.35655
201760.0000   -5.87677
201800.0000   -6.15781
201840.0000   -6.52697
201880.0000   -6.06549
201920.0000   -6.16174
201960.0000   -5.43543
202000.0000   -6.02079
202040.0000   -6.11284
202080.0000   -6.10475
202120.0000   -6.13829
202160.0000   -6.58874
202200.0000   -6.49619
202240.0000   -5.68715
202280.0000   -6.72481
202320.0000   -6.20892
202360.0000   -5.58445
202400.0000   -5.87834
202440.0000   -5.60134
202480.0000   -5.53241
202520.0000   -5.81062
202560.0000   -5.73377
202600.0000   -5.86434
202640.0000   -5.35306
202680.0000   -7.01356
202720.0000   -6.47546
202760.0000   -5.73412
202800.0000   -6.91602
202840.0000   -6.39945
202880.0000   -6.51975
202920.0000   -6.32167
202960.0000   -6.41425
203000.0000   -5.65871
203040.0000   -6.18119
203080.0000   -6.15415
203120.0000   -6.10599
203160.0000   -6.08856
203200.0000   -7.19443
203240.0000   -6.18740
203280.0000   -5.34963
203320.0000   -5.78095
203360.0000   -5.21015
203400.0000   -5.99170
203440.0000   -5.96950
203480.0000   -4.47273
203520.0000   -5.66709
203560.0000   -5.78904
203600.0000   -5.67366
203640.0000   -5.71579
203680.0000   -5.82421
203720.0000   -5.25877
203760.0000   -6.21628
203800.0000   -6.28122
203840.0000   -5.17181
203880.0000   -6.40006
203920.0000   -6.16272
203960.0000   -5.52173
204000.0000   -6.17911
204040.0000   -5.89737
204080.0000   -6.42232
204120.0000   -6.49312
204160.0000   -5.85021
204200.0000   -5.99809
204240.0000   -6.67719
204280.0000   -5.58878
204320.0000   -5.50399
204360.0000   -4.91507
204400.0000   -5.36509
204440.0000   -4.55205
204480.0000   -5.44198
204520.0000   -4.99747
204560.0000   -5.15368
204600.0000   -5.92317
204640.0000   -5.18003
204680.0000   -5.75105
204720.0000   -6.63178
204760.0000   -4.62260
204800.0000   -4.93729
204840.0000   -5.90847
204880.0000   -5.38694
204920.0000   -5.64393
204960.0000   -5.65057
205000.0000   -6.01483
205040.0000   -5.80777
205080.0000   -4.87519
205120.0000   -6.15728
205160.0000   -5.83548
205200.0000   -4.88611
205240.0000   -6.24247
205280.0000   -6.04199
205320.0000   -6.19580
205360.0000   -5.96685
205400.0000   -5.89490
205440.0000   -5.34582
205480.0000   -5.46833
205520.0000   -6.62468
205560.0000   -5.67677
205600.0000   -5.31211
205640.0000   -5.54692
205680.0000   -5.14136
205720.0000   -5.77771
205760.0000   -5.80476
205800.0000   -6.85755
205840.0000   -6.51855
205880.0000   -5.70323
205920.0000   -5.40703
205960.0000   -5.60996
206000.0000   -5.86833
206040.0000   -5.59901
206080.0000   -5.33563
206120.0000   -5.31123
206160.0000   -5.17197
206200.0000   -5.54154
206240.0000   -5.92696
206280.0000   -5.18914
206320.0000   -5.27141
206360.0000   -5.38849
206400.0000   -5.64146
206440.0000   -5.82435
206480.0000   -5.46448
206520.0000   -5.84341
206560.0000   -6.92168
206600.0000   -5.51500
206640.0000   -6.44371
206680.0000   -5.95865
206720.0000   -6.41329
206760.0000   -6.56262
206800.0000   -5.45867
206840.0000   -5.79397
206880.0000   -6.11827
206920.0000   -5.49852
206960.0000   -4.94723
207000.0000   -5.23673
207040.0000   -4.99258
207080.0000   -5.48951
207120.0000   -6.75841
207160.0000   -6.61445
207200.0000   -6.27074
207240.0000   -4.99578
207280.0000   -4.52082
207320.0000   -4.24835
207360.0000   -4.83206
207400.0000   -4.17680
207440.0000   -5.50894
207480.0000   -4.81406
207520.0000   -6.11379
207560.0000   -5.42245
207600.0000   -6.17917
207640.0000   -5.17036
207680.0000   -4.72333
207720.0000   -5.06907
207760.0000   -4.91282
207800.0000   -6.30493
207840.0000   -6.33833
207880.0000   -6.55838
207920.0000   -6.06251
207960.0000   -5.77341
208000.0000   -6.28555
208040.0000   -6.79878
208080.0000   -6.30085
208120.0000   -6.18478
208160.0000   -6.56366
208200.0000   -7.81689
208240.0000   -6.53347
208280.0000   -6.73386
208320.0000   -5.83698
208360.0000   -6.91328
208400.0000   -6.82302
208440.0000   -6.43835
208480.0000   -5.12896
208520.0000   -5.87557
208560.0000   -6.66693
208600.0000   -6.19980
208640.0000   -7.60301
208680.0000   -6.79593
208720.0000   -6.50680
208760.0000   -7.23409
208800.0000   -5.71707
208840.0000   -6.81329
208880.0000   -7.24082
208920.0000   -6.87165
208960.0000   -6.72017
209000.0000   -7.31195
209040.0000   -6.22864
209080.0000   -6.66354
209120.0000   -6.27644
209160.0000   -5.62266
209200.0000   -6.76922
209240.0000   -7.80224
209280.0000   -6.63830
209320.0000   -5.01295
209360.0000   -5.74566
209400.0000   -5.92709
209440.0000   -5.69909
209480.0000   -5.61267
209520.0000   -5.80771
209560.0000   -5.95863
209600.0000   -6.04359
209640.0000   -6.11205
209680.0000   -5.81041
209720.0000   -5.69987
209760.0000   -6.55251
209800.0000   -6.23964
209840.0000   -5.85280
209880.0000   -6.09424
209920.0000   -5.63598
209960.0000   -5.49797
210000.0000   -5.77741
210040.0000   -6.63521
210080.0000   -6.51371
210120.0000   -6.81776
210160.0000   -6.95822
210200.0000   -5.67036
210240.0000   -5.61109
210280.0000   -5.89427
210320.0000   -6.16051
210360.0000   -6.18016
210400.0000   -6.10323
210440.0000   -5.46096
210480.0000   -5.02620
210520.0000   -4.80445
210560.0000   -4.97055
210600.0000   -5.23609
210640.0000   -5.11274
210680.0000   -4.59557
210720.0000   -4.58310
210760.0000   -5.13645
210800.0000   -6.42351
210840.0000   -5.61316
210880.0000   -5.28182
210920.0000   -5.70608
210960.0000   -5.76580
211000.0000   -5.46755
211040.0000   -6.39923
211080.0000   -5.61597
211120.0000   -5.90907
211160.0000   -5.28874
211200.0000   -5.29094
211240.0000   -4.98244
211280.0000   -5.71142
211320.0000   -5.65121
211360.0000   -5.79575
211400.0000   -6.07284
211440.0000   -6.30329
211480.0000   -5.38048
211520.0000   -6.04657
211560.0000   -6.83881
211600.0000   -5.62550
211640.0000   -5.60777
211680.0000   -5.34494
211720.0000   -6.09689
211760.0000   -5.89066
211800.0000   -5.65777
211840.0000   -5.81365
211880.0000   -5.54305
211920.0000   -5.75863
211960.0000   -6.25975
212000.0000   -6.04423
212040.0000   -5.90797
212080.0000   -5.60187
212120.0000   -5.15689
212160.0000   -5.22912
212200.0000   -5.36435
212240.0000   -5.27517
212280.0000   -5.48908
212320.0000   -4.61216
212360.0000   -5.45059
212400.0000   -5.28805
212440.0000   -5.99860
212480.0000   -5.75155
212520.0000   -4.64815
212560.0000   -4.98492
212600.0000   -5.05122
212640.0000   -4.64179
212680.0000   -4.50256
212720.0000   -5.05859
212760.0000   -4.59659
212800.0000   -4.82149
212840.0000   -6.00848
212880.0000   -5.14049
212920.0000   -4.99935
212960.0000   -4.86024
213000.0000   -4.85448
213040.0000   -5.78523
213080.0000   -6.22853
213120.0000   -5.42301
213160.0000   -5.58877
213200.0000   -5.64892
213240.0000   -6.25979
213280.0000   -5.64517
213320.0000   -5.48331
213360.0000   -5.10204
213400.0000   -5.01530
213440.0000   -5.81826
213480.0000   -6.21992
213520.0000   -5.84820
213560.0000   -6.61489
213600.0000   -6.91944
213640.0000   -6.10916
213680.0000   -5.64478
213720.0000   -6.26461
213760.0000   -5.18972
213800.0000   -6.92663
213840.0000   -7.40411
213880.0000   -6.95115
213920.0000   -5.59941
213960.0000   -5.63729
214000.0000   -6.38348
214040.0000   -6.27390
214080.0000   -6.77382
214120.0000   -5.75066
214160.0000   -6.31202
214200.0000   -5.77258
214240.0000   -6.07099
214280.0000   -6.18728
214320.0000   -7.06521
214360.0000   -7.05746
214400.0000   -6.18982
214440.0000   -6.93520
214480.0000   -6.82882
214520.0000   -6.54399
214560.0000   -6.28899
214600.0000   -6.66970
214640.0000   -5.36934
214680.0000   -5.21078
214720.0000   -5.81075
214760.0000   -6.05619
214800.0000   -5.69699
214840.0000   -5.52733
214880.0000   -6.45412
214920.0000   -5.85504
214960.0000   -5.52843
215000.0000   -6.28790
215040.0000   -6.16102
215080.0000   -6.23678
215120.0000   -5.23611
215160.0000   -6.37681
215200.0000   -5.82888
215240.0000   -5.90849
215280.0000   -6.11607
215320.0000   -5.17778
215360.0000   -6.48500
215400.0000   -5.49981
215440.0000   -5.60989
215480.0000   -6.54966
215520.0000   -6.68003
215560.0000   -6.14167
215600.0000   -6.77145
215640.0000   -5.04347
215680.0000   -5.86936
215720.0000   -5.49123
215760.0000   -5.37122
215800.0000   -6.06710
215840.0000   -6.09483
215880.0000   -6.38860
215920.0000   -5.68377
215960.0000   -6.00141
216000.0000   -5.90580
216040.0000   -6.27116
216080.0000   -4.81761
216120.0000   -6.12427
216160.0000   -6.13502
216200.0000   -6.41366
216240.0000   -6.15837
216280.0000   -5.72643
216320.0000   -6.19871
216360.0000   -5.58421
216400.0000   -4.76383
216440.0000   -5.39987
216480.0000   -5.01209
216520.0000   -4.90168
216560.0000   -4.89198
216600.0000   -6.36316
216640.0000   -5.89718
216680.0000   -5.70970
216720.0000   -5.47828
216760.0000   -6.18840
216800.0000   -6.80207
216840.0000   -6.57997
216880.0000   -7.19604
216920.0000   -6.35664
216960.0000   -5.94739
217000.0000   -5.74188
217040.0000   -7.01196
217080.0000   -6.58473
217120.0000   -6.12702
217160.0000   -6.14460
217200.0000   -6.32574
217240.0000   -6.72907
217280.0000   -6.00767
217320.0000   -6.37030
217360.0000   -5.92036
217400.0000   -5.19064
217440.0000   -5.70743
217480.0000   -5.72000
217520.0000   -6.03110
217560.0000   -5.51321
217600.0000   -5.98059
217640.0000   -7.37539
217680.0000   -7.21201
217720.0000   -7.37667
217760.0000   -7.09973
217800.0000   -6.53115
217840.0000   -6.68046
217880.0000   -5.39059
217920.0000   -6.40131
217960.0000   -6.60417
218000.0000   -6.29139
218040.0000   -6.91399
218080.0000   -6.63037
218120.0000   -6.53931
218160.0000   -5.77074
218200.0000   -5.46431
218240.0000   -5.68330
218280.0000   -5.83975
218320.0000   -6.82924
218360.0000   -5.46721
218400.0000   -5.51632
218440.0000   -6.93201
218480.0000   -5.96333
218520.0000   -6.41044
218560.0000   -5.36149
218600.0000   -4.75225
218640.0000   -5.06100
218680.0000   -5.88932
218720.0000   -5.76502
218760.0000   -5.54667
218800.0000   -6.71737
218840.0000   -5.97969
218880.0000   -5.95918
218920.0000   -6.30966
218960.0000   -4.80552
219000.0000   -5.03216
219040.0000   -5.87983
219080.0000   -4.75861
219120.0000   -5.38267
219160.0000   -5.58135
219200.0000   -5.91670
219240.0000   -6.29538
219280.0000   -4.90782
219320.0000   -6.04140
219360.0000   -6.60154
219400.0000   -6.16844
219440.0000   -5.65273
219480.0000   -6.24437
219520.0000   -5.92481
219560.0000   -5.34838
219600.0000   -4.92085
219640.0000   -5.63124
219680.0000   -5.46316
219720.0000   -5.23767
219760.0000   -5.46780
219800.0000   -5.06510
219840.0000   -5.86001
219880.0000   -5.45111
219920.0000   -5.31406
219960.0000   -4.77286
220000.0000   -4.81709
220040.0000   -5.99095
220080.0000   -4.77153
220120.0000   -5.40732
220160.0000   -6.02350
220200.0000   -6.13199
220240.0000   -5.89965
220280.0000   -4.29486
220320.0000   -5.44559
220360.0000   -5.19404
220400.0000   -5.55360
220440.0000   -4.99877
220480.0000   -6.29526
220520.0000   -6.03911
220560.0000   -5.82961
220600.0000   -6.78814
220640.0000   -6.13346
220680.0000   -5.40198
220720.0000   -6.06099
220760.0000   -5.66168
220800.0000   -5.99769
220840.0000   -5.04306
220880.0000   -6.30437
220920.0000   -5.70553
220960.0000   -5.22300
221000.0000   -6.02794
221040.0000   -5.04134
221080.0000   -5.13730
221120.0000   -5.35874
221160.0000   -5.21813
221200.0000   -5.38408
221240.0000   -5.41540
221280.0000   -4.84133
221320.0000   -5.57952
221360.0000   -5.96451
221400.0000   -5.37831
221440.0000   -5.17981
221480.0000   -5.20960
221520.0000   -6.08265
221560.0000   -5.69074
221600.0000   -6.84992
221640.0000   -6.78074
221680.0000   -6.17515
221720.0000   -5.99097
221760.0000   -5.50849
221800.0000   -6.07560
221840.0000   -6.48070
221880.0000   -5.75309
221920.0000   -6.05002
221960.0000   -6.04972
222000.0000   -5.60643
222040.0000   -6.15396
222080.0000   -6.65598
222120.0000   -5.00383
222160.0000   -5.93807
222200.0000   -5.76174
222240.0000   -5.69880
222280.0000   -5.64139
222320.0000   -4.87965
222360.0000   -5.13895
222400.0000   -5.55668
222440.0000   -5.76603
222480.0000   -5.56880
222520.0000   -5.64531
222560.0000   -5.79944
222600.0000   -6.22321
222640.0000   -5.66228
222680.0000   -6.30895
222720.0000   -6.07762
222760.0000   -6.23506
222800.0000   -5.29535
222840.0000   -5.33072
222880.0000   -4.37051
222920.0000   -4.51155
222960.0000   -5.00313
223000.0000   -5.44071
223040.0000   -6.27326
223080.0000   -5.13655
223120.0000   -5.00552
223160.0000   -6.05105
223200.0000   -5.72927
223240.0000   -5.50452
223280.0000   -5.16015
223320.0000   -5.93186
223360.0000   -5.55397
223400.0000   -6.06190
223440.0000   -5.86350
223480.0000   -4.68442
223520.0000   -4.83631
223560.0000   -5.50288
223600.0000   -5.07572
223640.0000   -4.97724
223680.0000   -4.73572
223720.0000   -4.25293
223760.0000   -5.38043
223800.0000   -5.51652
223840.0000   -4.92136
223880.0000   -5.10311
223920.0000   -5.33340
223960.0000   -5.36862
224000.0000   -4.73125
224040.0000   -4.43383
224080.0000   -5.70483
224120.0000   -5.92095
224160.0000   -4.87531
224200.0000   -4.96019
224240.0000   -4.88755
224280.0000   -5.25699
224320.0000   -5.82655
224360.0000   -5.32382
224400.0000   -4.53857
224440.0000   -4.67121
224480.0000   -5.57826
224520.0000   -5.17573
224560.0000   -5.93380
224600.0000   -5.94745
224640.0000   -5.02053
224680.0000   -5.25086
224720.0000   -5.78356
224760.0000   -5.26986
224800.0000   -4.91051
224840.0000   -5.71285
224880.0000   -5.69574
224920.0000   -6.67554
224960.0000   -6.18918
225000.0000   -5.92639
225040.0000   -5.59196
225080.0000   -6.18676
225120.0000   -5.94391
225160.0000   -4.82124
225200.0000   -5.27037
225240.0000   -4.44176
225280.0000   -5.38559
225320.0000   -4.70529
225360.0000   -5.01051
225400.0000   -6.44448
225440.0000   -5.37815
225480.0000   -4.40014
225520.0000   -5.16875
225560.0000   -6.07924
225600.0000   -5.96375
225640.0000   -5.50272
225680.0000   -6.18031
225720.0000   -5.87948
225760.0000   -5.85792
225800.0000   -5.82262
225840.0000   -5.36767
225880.0000   -5.44589
225920.0000   -5.35724
225960.0000   -5.37117
226000.0000   -5.89863
226040.0000   -5.94512
226080.0000   -6.07023
226120.0000   -5.04390
226160.0000   -6.28921
226200.0000   -5.71428
226240.0000   -6.53317
226280.0000   -5.69308
226320.0000   -6.31599
226360.0000   -6.65115
226400.0000   -6.78581
226440.0000   -6.66482
226480.0000   -6.16260
226520.0000   -6.72390
226560.0000   -6.40105
226600.0000   -6.05167
226640.0000   -6.06502
226680.0000   -5.98968
226720.0000   -6.37946
226760.0000   -6.20107
226800.0000   -5.68270
226840.0000   -6.10473
226880.0000   -5.80234
226920.0000   -5.45570
226960.0000   -5.04083
227000.0000   -5.58520
227040.0000   -5.17446
227080.0000   -7.06686
227120.0000   -6.65710
227160.0000   -7.05872
227200.0000   -6.01296
227240.0000   -5.66879
227280.0000   -5.22662
227320.0000   -6.16969
227360.0000   -6.42591
227400.0000   -6.51997
227440.0000   -6.43735
227480.0000   -5.88771
227520.0000   -6.00082
227560.0000   -5.98781
227600.0000   -6.40032
227640.0000   -5.97356
227680.0000   -6.01461
227720.0000   -5.82550
227760.0000   -6.04142
227800.0000   -6.43428
227840.0000   -5.65851
227880.0000   -5.59395
227920.0000   -6.19605
227960.0000   -6.17712
228000.0000   -5.81724
228040.0000   -5.64036
228080.0000   -6.12284
228120.0000   -5.74769
228160.0000   -5.22675
228200.0000   -5.15198
228240.0000   -5.39321
228280.0000   -6.12929
228320.0000   -4.21880
228360.0000   -6.14624
228400.0000   -4.56172
228440.0000   -4.75189
228480.0000   -6.23235
228520.0000   -5.92492
228560.0000   -5.41551
228600.0000   -5.27215
228640.0000   -6.19495
228680.0000   -5.38114
228720.0000   -5.55928
228760.0000   -5.52213
228800.0000   -5.39367
228840.0000   -5.68684
228880.0000   -5.39525
228920.0000   -4.75681
228960.0000   -4.88764
229000.0000   -5.33909
229040.0000   -5.27230
229080.0000   -5.11547
229120.0000   -6.48661
229160.0000   -5.81325
229200.0000   -6.01785
229240.0000   -5.51011
229280.0000   -5.52626
229320.0000   -4.90314
229360.0000   -5.30421
229400.0000   -5.85663
229440.0000   -4.48455
229480.0000   -6.13225
229520.0000   -4.77918
229560.0000   -5.47562
229600.0000   -6.22142
229640.0000   -6.45021
229680.0000   -6.61954
229720.0000   -5.85609
229760.0000   -5.37524
229800.0000   -5.73702
229840.0000   -4.29366
229880.0000   -5.58651
229920.0000   -5.42666
229960.0000   -4.95236
230000.0000   -6.44319
230040.0000   -6.12073
230080.0000   -5.02187
230120.0000   -5.12734
230160.0000   -4.99137
230200.0000   -5.08152
230240.0000   -4.94961
230280.0000   -5.58817
230320.0000   -5.41176
230360.0000   -5.15606
230400.0000   -5.70347
230440.0000   -6.88557
230480.0000   -6.00867
230520.0000   -5.32386
230560.0000   -6.02537
230600.0000   -6.14445
230640.0000   -6.55264
230680.0000   -6.58774
230720.0000   -5.51334
230760.0000   -5.98777
230800.0000   -5.89638
230840.0000   -6.51257
230880.0000   -7.18603
230920.0000   -6.98454
230960.0000   -6.14978
231000.0000   -7.02343
231040.0000   -7.37211
231080.0000   -6.52250
231120.0000   -6.85916
231160.0000   -6.79547
231200.0000   -5.86259
231240.0000   -6.38354
231280.0000   -6.82741
231320.0000   -6.75402
231360.0000   -5.24015
231400.0000   -5.95933
231440.0000   -6.74968
231480.0000   -6.45124
231520.0000   -6.20614
231560.0000   -5.75795
231600.0000   -6.33057
231640.0000   -6.71285
231680.0000   -6.49304
231720.0000   -6.25569
231760.0000   -5.88475
231800.0000   -6.83469
231840.0000   -5.98558
231880.0000   -5.29715
231920.0000   -5.89843
231960.0000   -5.51615
232000.0000   -4.92299
232040.0000   -5.83883
232080.0000   -5.03503
232120.0000   -5.83372
232160.0000   -6.11125
232200.0000   -5.29377
232240.0000   -6.19450
232280.0000   -4.89816
232320.0000   -5.29553
232360.0000   -5.13787
232400.0000   -5.52556
232440.0000   -5.70347
232480.0000   -6.00291
232520.0000   -5.64739
232560.0000   -6.11426
232600.0000   -6.38188
232640.0000   -7.32425
232680.0000   -6.20261
232720.0000   -6.41609
232760.0000   -6.01904
232800.0000   -6.08559
232840.0000   -6.33149
232880.0000   -6.30135
232920.0000   -5.40882
232960.0000   -6.01602
233000.0000   -6.33416
233040.0000   -5.39832
233080.0000   -6.17781
233120.0000   -6.65566
233160.0000   -6.53250
233200.0000   -5.38802
233240.0000   -5.95860
233280.0000   -5.70940
233320.0000   -6.03500
233360.0000   -5.51462
233400.0000   -6.42483
233440.0000   -5.35016
233480.0000   -6.27176
233520.0000   -6.15281
233560.0000   -5.67681
233600.0000   -5.06485
233640.0000   -5.31267
233680.0000   -6.17240
233720.0000   -5.54110
233760.0000   -6.41343
233800.0000   -5.21324
233840.0000   -6.18178
233880.0000   -6.64718
233920.0000   -6.58224
233960.0000   -6.35933
234000.0000   -5.78404
234040.0000   -5.66758
234080.0000   -5.95012
234120.0000   -5.89921
234160.0000   -5.21892
234200.0000   -6.26711
234240.0000   -5.70265
234280.0000   -6.80753
234320.0000   -5.81762
234360.0000   -5.73815
234400.0000   -5.23880
234440.0000   -5.81630
234480.0000   -4.68085
234520.0000   -5.35121
234560.0000   -5.61108
234600.0000   -5.73803
234640.0000   -5.53609
234680.0000   -4.68574
234720.0000   -5.85461
234760.0000   -5.35196
234800.0000   -5.64997
234840.0000   -5.63304
234880.0000   -5.78646
234920.0000   -5.81863
234960.0000   -5.71475
235000.0000   -5.54931
235040.0000   -6.62638
235080.0000   -6.16211
235120.0000   -5.85004
235160.0000   -5.55771
235200.0000   -6.38210
235240.0000   -5.89223
235280.0000   -5.55368
235320.0000   -5.82815
235360.0000   -5.73504
235400.0000   -5.30508
235440.0000   -5.90872
235480.0000   -5.10042
235520.0000   -6.01877
235560.0000   -5.49595
235600.0000   -5.49952
235640.0000   -6.06048
235680.0000   -5.01491
235720.0000   -5.59380
235760.0000   -6.55688
235800.0000   -5.73583
235840.0000   -6.27230
235880.0000   -5.64355
235920.0000   -6.89979
235960.0000   -6.65918
236000.0000   -5.20239
236040.0000   -5.88161
236080.0000   -5.47336
236120.0000   -6.08975
236160.0000   -6.08778
236200.0000   -6.17589
236240.0000   -5.45350
236280.0000   -6.22558
236320.0000   -5.87919
236360.0000   -6.27228
236400.0000   -7.08233
236440.0000   -5.14206
236480.0000   -5.86555
236520.0000   -6.04832
236560.0000   -6.23074
236600.0000   -5.21167
236640.0000   -5.31699
236680.0000   -6.00124
236720.0000   -5.03608
236760.0000   -5.70248
236800.0000   -5.68513
236840.0000   -5.71744
236880.0000   -5.64964
236920.0000   -5.39043
236960.0000   -5.85319
237000.0000   -5.71610
237040.0000   -5.67665
237080.0000   -5.62615
237120.0000   -4.53519
237160.0000   -5.03747
237200.0000   -4.13674
237240.0000   -5.06866
237280.0000   -5.78334
237320.0000   -5.46801
237360.0000   -6.60930
237400.0000   -5.40691
237440.0000   -5.91388
237480.0000   -6.36348
237520.0000   -5.62413
237560.0000   -5.83866
237600.0000   -6.18571
237640.0000   -5.72001
237680.0000   -5.75208
237720.0000   -4.94203
237760.0000   -5.09080
237800.0000   -4.96647
237840.0000   -5.26171
237880.0000   -4.93750
237920.0000   -4.74058
237960.0000   -5.70975
238000.0000   -5.55327
238040.0000   -5.86085
238080.0000   -5.53665
238120.0000   -5.51670
238160.0000   -5.29110
238200.0000   -5.13047
238240.0000   -5.79947
238280.0000   -4.92329
238320.0000   -5.60740
238360.0000   -5.50878
238400.0000   -5.10621
238440.0000   -5.86674
238480.0000   -6.10990
238520.0000   -6.93457
238560.0000   -6.21066
238600.0000   -4.76938
238640.0000   -4.83551
238680.0000   -5.20584
238720.0000   -6.18711
238760.0000   -6.13842
238800.0000   -5.53711
238840.0000   -5.72261
238880.0000   -5.00810
238920.0000   -4.69182
238960.0000   -5.53815
239000.0000   -5.46995
239040.0000   -5.51643
239080.0000   -5.89491
239120.0000   -5.69800
239160.0000   -5.27570
239200.0000   -6.06699
239240.0000   -5.10493
239280.0000   -4.89529
239320.0000   -4.93031
239360.0000   -4.53494
239400.0000   -4.82774
239440.0000   -5.03876
239480.0000   -5.20211
239520.0000   -5.55762
239560.0000   -5.61184
239600.0000   -5.12812
239640.0000   -4.25330
239680.0000   -5.61257
239720.0000   -4.82659
239760.0000   -5.03696
239800.0000   -4.72016
239840.0000   -5.77850
239880.0000   -5.41646
239920.0000   -4.59753
239960.0000   -6.19848
240000.0000   -5.65040
240040.0000   -6.90457
240080.0000   -5.90975
240120.0000   -5.72214
240160.0000   -6.17524
240200.0000   -5.54546
240240.0000   -5.36405
240280.0000   -5.67772
240320.0000   -4.80629
240360.0000   -5.34638
240400.0000   -5.62650
240440.0000   -4.96677
240480.0000   -6.40439
240520.0000   -5.99510
240560.0000   -6.25672
240600.0000   -6.46609
240640.0000   -4.88165
240680.0000   -5.19749
240720.0000   -6.32064
240760.0000   -5.50210
240800.0000   -6.33597
240840.0000   -6.69611
240880.0000   -6.76949
240920.0000   -6.11443
240960.0000   -5.50466
241000.0000   -5.40378
241040.0000   -5.69632
241080.0000   -5.80208
241120.0000   -5.70211
241160.0000   -5.41160
241200.0000   -6.05727
241240.0000   -5.56162
241280.0000   -5.16527
241320.0000   -5.24676
241360.0000   -5.13435
241400.0000   -4.88882
241440.0000   -5.01782
241480.0000   -5.66751
241520.0000   -5.86045
241560.0000   -4.73996
241600.0000   -5.19750
241640.0000   -4.76224
241680.0000   -4.68312
241720.0000   -4.88458
241760.0000   -4.88290
241800.0000   -4.79206
241840.0000   -4.67200
241880.0000   -5.48067
241920.0000   -5.57467
241960.0000   -4.85795
242000.0000   -5.48355
242040.0000   -4.77079
242080.0000   -4.60279
242120.0000   -4.95052
242160.0000   -4.52607
242200.0000   -4.07742
242240.0000   -5.00113
242280.0000   -4.23576
242320.0000   -4.93030
242360.0000   -5.04748
242400.0000   -4.44163
242440.0000   -4.43132
242480.0000   -4.86574
242520.0000   -5.07073
242560.0000   -4.09700
242600.0000   -4.40279
242640.0000   -4.96847
242680.0000   -4.79998
242720.0000   -5.19967
242760.0000   -4.67325
242800.0000   -5.12401
242840.0000   -5.18201
242880.0000   -5.14910
242920.0000   -5.88981
242960.0000   -5.40800
243000.0000   -5.54257
243040.0000   -5.59273
243080.0000   -4.45274
243120.0000   -4.42514
243160.0000   -6.14375
243200.0000   -5.55080
243240.0000   -5.50671
243280.0000   -4.65595
243320.0000   -5.22424
243360.0000   -5.29957
243400.0000   -5.86130
243440.0000   -5.17442
243480.0000   -5.77418
243520.0000   -6.34798
243560.0000   -5.78225
243600.0000   -4.55927
243640.0000   -5.35076
243680.0000   -4.80382
243720.0000   -5.23303
243760.0000   -5.99639
243800.0000   -5.27956
243840.0000   -3.70663
243880.0000   -4.93456
243920.0000   -4.58146
243960.0000   -4.60359
244000.0000   -6.03935
244040.0000   -4.89014
244080.0000   -5.22309
244120.0000   -5.12281
244160.0000   -6.25320
244200.0000   -5.29545
244240.0000   -6.08855
244280.0000   -5.53476
244320.0000   -5.86040
244360.0000   -6.21681
244400.0000   -5.20186
244440.0000   -6.23429
244480.0000   -7.10456
244520.0000   -6.33472
244560.0000   -6.92350
244600.0000   -6.21147
244640.0000   -6.34921
244680.0000   -5.33426
244720.0000   -5.90116
244760.0000   -4.98517
244800.0000   -4.97916
244840.0000   -4.86626
244880.0000   -5.45225
244920.0000   -5.64994
244960.0000   -5.26504
245000.0000   -6.47661
245040.0000   -5.81889
245080.0000   -6.25390
245120.0000   -5.89850
245160.0000   -6.50844
245200.0000   -5.91217
245240.0000   -6.01840
245280.0000   -6.46264
245320.0000   -5.55654
245360.0000   -4.94565
245400.0000   -5.17833
245440.0000   -5.82157
245480.0000   -6.05670
245520.0000   -6.45087
245560.0000   -6.50465
245600.0000   -5.53122
245640.0000   -6.48786
245680.0000   -5.36764
245720.0000   -5.77045
245760.0000   -4.90900
245800.0000   -6.04386
245840.0000   -6.23576
245880.0000   -6.19702
245920.0000   -6.65871
245960.0000   -6.81221
246000.0000   -6.08161
246040.0000   -6.34440
246080.0000   -6.00156
246120.0000   -5.07903
246160.0000   -5.62821
246200.0000   -5.82813
246240.0000   -6.13456
246280.0000   -6.45939
246320.0000   -5.67167
246360.0000   -5.00950
246400.0000   -4.47177
246440.0000   -5.52760
246480.0000   -5.87954
246520.0000   -6.10525
246560.0000   -6.15112
246600.0000   -6.53642
246640.0000   -5.84898
246680.0000   -6.23645
246720.0000   -6.32472
246760.0000   -4.55747
246800.0000   -6.94251
246840.0000   -5.58946
246880.0000   -5.75895
246920.0000   -5.58676
246960.0000   -5.08958
247000.0000   -5.45773
247040.0000   -6.15401
247080.0000   -4.93012
247120.0000   -6.71719
247160.0000   -6.17702
247200.0000   -6.81556
247240.0000   -5.57047
247280.0000   -5.99619
247320.0000   -4.89754
247360.0000   -5.76880
247400.0000   -5.55694
247440.0000   -5.34069
247480.0000   -6.05083
247520.0000   -6.02460
247560.0000   -5.53780
247600.0000   -4.98586
247640.0000   -5.46508
247680.0000   -5.99572
247720.0000   -6.60205
247760.0000   -7.37067
247800.0000   -6.61906
247840.0000   -6.81199
247880.0000   -6.12656
247920.0000   -6.56132
247960.0000   -5.86560
248000.0000   -4.94592
248040.0000   -5.94755
248080.0000   -6.49186
248120.0000   -6.25141
248160.0000   -6.14091
248200.0000   -5.99285
248240.0000   -7.68938
248280.0000   -6.16030
248320.0000   -5.52227
248360.0000   -6.94873
248400.0000   -5.88254
248440.0000   -6.46383
248480.0000   -6.25903
248520.0000   -6.31854
248560.0000   -6.54781
248600.0000   -6.53691
248640.0000   -6.31393
248680.0000   -6.84790
248720.0000   -5.67773
248760.0000   -6.46799
248800.0000   -5.69353
248840.0000   -5.56266
248880.0000   -5.43198
248920.0000   -6.67315
248960.0000   -7.09744
249000.0000   -6.21470
249040.0000   -5.54690
249080.0000   -6.20619
249120.0000   -7.19927
249160.0000   -6.63945
249200.0000   -6.59740
249240.0000   -6.11657
249280.0000   -6.54714
249320.0000   -6.07614
249360.0000   -5.90688
249400.0000   -4.60081
249440.0000   -5.32925
249480.0000   -5.44497
249520.0000   -5.57926
249560.0000   -4.79757
249600.0000   -5.17007
249640.0000   -6.63547
249680.0000   -5.53226
249720.0000   -6.36278
249760.0000   -5.92665
249800.0000   -7.05954
249840.0000   -7.48741
249880.0000   -5.57931
249920.0000   -6.87170
249960.0000   -7.48697
250000.0000   -7.39436
250040.0000   -7.67824
250080.0000   -7.55171
250120.0000   -6.67089
250160.0000   -7.33606
250200.0000   -6.08714
250240.0000   -6.68208
250280.0000   -6.22274
250320.0000   -5.83946
250360.0000   -7.32308
250400.0000   -6.34148
250440.0000   -6.40592
250480.0000   -6.71593
250520.0000   -6.19789
250560.0000   -6.24160
250600.0000   -6.77725
250640.0000   -6.31006
250680.0000   -6.06283
250720.0000   -6.93458
250760.0000   -6.85023
250800.0000   -5.99963
250840.0000   -6.12201
250880.0000   -6.23239
250920.0000   -6.44688
250960.0000   -6.42753
251000.0000   -6.78663
251040.0000   -5.82104
251080.0000   -7.22244
251120.0000   -7.26762
251160.0000   -6.43011
251200.0000   -6.76539
251240.0000   -6.51128
251280.0000   -5.82475
251320.0000   -6.73966
251360.0000   -6.75744
251400.0000   -5.76436
251440.0000   -6.39321
251480.0000   -6.64599
251520.0000   -6.89647
251560.0000   -6.31010
251600.0000   -6.98358
251640.0000   -7.28275
251680.0000   -6.18307
251720.0000   -6.52719
251760.0000   -6.05358
251800.0000   -5.83536
251840.0000   -6.02372
251880.0000   -6.35602
251920.0000   -6.77145
251960.0000   -6.70787
252000.0000   -6.92740
252040.0000   -6.27287
252080.0000   -5.84874
252120.0000   -5.45420
252160.0000   -6.13439
252200.0000   -6.87849
252240.0000   -6.35220
252280.0000   -6.52700
252320.0000   -6.58137
252360.0000   -6.79803
252400.0000   -5.17437
252440.0000   -5.37145
252480.0000   -7.33753
252520.0000   -6.06216
252560.0000   -5.65792
252600.0000   -6.39441
252640.0000   -6.94604
252680.0000   -6.43087
252720.0000   -7.82941
252760.0000   -7.25603
252800.0000   -7.74525
252840.0000   -7.19095
252880.0000   -7.23320
252920.0000   -6.46337
252960.0000   -6.86233
253000.0000   -6.09905
253040.0000   -6.22800
253080.0000   -6.82515
253120.0000   -5.65275
253160.0000   -4.87539
253200.0000   -5.73300
253240.0000   -6.23489
253280.0000   -6.45206
253320.0000   -5.38195
253360.0000   -5.31384
253400.0000   -6.71028
253440.0000   -6.87726
253480.0000   -6.06634
253520.0000   -6.22801
253560.0000   -6.25780
253600.0000   -5.49814
253640.0000   -5.64220
253680.0000   -4.48251
253720.0000   -5.14234
253760.0000   -6.20908
253800.0000   -6.55028
253840.0000   -6.50218
253880.0000   -5.80609
253920.0000   -5.98539
253960.0000   -5.79705
254000.0000   -5.83955
254040.0000   -5.79949
254080.0000   -4.98524
254120.0000   -4.35660
254160.0000   -5.37361
254200.0000   -5.40050
254240.0000   -5.41703
254280.0000   -4.99043
254320.0000   -5.59694
254360.0000   -4.96597
254400.0000   -5.71948
254440.0000   -6.79803
254480.0000   -6.71939
254520.0000   -6.91352
254560.0000   -7.17521
254600.0000   -5.81745
254640.0000   -5.79143
254680.0000   -6.54494
254720.0000   -5.86147
254760.0000   -5.42186
254800.0000   -5.35428
254840.0000   -4.82596
254880.0000   -4.73540
254920.0000   -4.92476
254960.0000   -4.29267
255000.0000   -4.59541
255040.0000   -5.22325
255080.0000   -5.30020
255120.0000   -5.61574
255160.0000   -4.66105
255200.0000   -4.77053
255240.0000   -4.95654
255280.0000   -5.09184
255320.0000   -6.17044
255360.0000   -5.10015
255400.0000   -6.25691
255440.0000   -5.89210
255480.0000   -5.82748
255520.0000   -6.54746
255560.0000   -5.87374
255600.0000   -5.35495
255640.0000   -5.60264
255680.0000   -6.26028
255720.0000   -5.69975
255760.0000   -5.62538
255800.0000   -5.83145
255840.0000   -5.71999
255880.0000   -5.65626
255920.0000   -6.17678
255960.0000   -5.89008
256000.0000   -5.35457
256040.0000   -5.03439
256080.0000   -5.56152
256120.0000   -4.90957
256160.0000   -4.24760
256200.0000   -6.08100
256240.0000   -5.92116
256280.0000   -6.88583
256320.0000   -6.57803
256360.0000   -6.72294
256400.0000   -6.73048
256440.0000   -5.47184
256480.0000   -6.22113
256520.0000   -6.01590
256560.0000   -6.33594
256600.0000   -6.37001
256640.0000   -6.65516
256680.0000   -6.49226
256720.0000   -6.55950
256760.0000   -6.50321
256800.0000   -7.22574
256840.0000   -6.87179
256880.0000   -6.08785
256920.0000   -6.35080
256960.0000   -6.49875
257000.0000   -5.79425
257040.0000   -6.64632
257080.0000   -6.62087
257120.0000   -6.64883
257160.0000   -6.61376
257200.0000   -6.93515
257240.0000   -6.84899
257280.0000   -5.85434
257320.0000   -6.09354
257360.0000   -5.90210
257400.0000   -5.86606
257440.0000   -6.48267
257480.0000   -5.44619
257520.0000   -6.73772
257560.0000   -5.96993
257600.0000   -6.27130
257640.0000   -6.29138
257680.0000   -6.49568
257720.0000   -6.59595
257760.0000   -5.66088
257800.0000   -5.84800
257840.0000   -6.00134
257880.0000   -5.54760
257920.0000   -6.73300
257960.0000   -6.52378
258000.0000   -5.74301
258040.0000   -5.65873
258080.0000   -5.50192
258120.0000   -6.42029
258160.0000   -7.41184
258200.0000   -7.34603
258240.0000   -7.09491
258280.0000   -6.06366
258320.0000   -6.33700
258360.0000   -6.44877
258400.0000   -7.16961
258440.0000   -6.25061
258480.0000   -6.34577
258520.0000   -5.43623
258560.0000   -5.26198
258600.0000   -6.31902
258640.0000   -5.59714
258680.0000   -6.31069
258720.0000   -5.15529
258760.0000   -4.88241
258800.0000   -4.80100
258840.0000   -4.97255
258880.0000   -6.11527
258920.0000   -5.16993
258960.0000   -4.80566
259000.0000   -5.21430
259040.0000   -6.44281
259080.0000   -6.19761
259120.0000   -5.61737
259160.0000   -5.98125
259200.0000   -5.89947
259240.0000   -6.34717
259280.0000   -5.71416
259320.0000   -6.12803
259360.0000   -6.52351
259400.0000   -7.34651
259440.0000   -6.73903
259480.0000   -6.91445
259520.0000   -6.36076
259560.0000   -5.51445
259600.0000   -4.73601
259640.0000   -5.69791
259680.0000   -5.61431
259720.0000   -5.67619
259760.0000   -5.71685
259800.0000   -6.23416
259840.0000   -5.46581
259880.0000   -6.63672
259920.0000   -5.97259
259960.0000   -6.29714
260000.0000   -6.38514
260040.0000   -5.83094
260080.0000   -5.80328
260120.0000   -6.01519
260160.0000   -5.06513
260200.0000   -5.80194
260240.0000   -6.62997
260280.0000   -6.17081
260320.0000   -5.19346
260360.0000   -5.78403
260400.0000   -5.46428
260440.0000   -5.31470
260480.0000   -6.19272
260520.0000   -5.49564
260560.0000   -5.79151
260600.0000   -5.83034
260640.0000   -5.29615
260680.0000   -5.71211
260720.0000   -5.76038
260760.0000   -6.26694
260800.0000   -5.60554
260840.0000   -5.03686
260880.0000   -4.89872
260920.0000   -5.39309
260960.0000   -5.52323
261000.0000   -5.26187
261040.0000   -5.63281
261080.0000   -5.55069
261120.0000   -5.61709
261160.0000   -5.15275
261200.0000   -6.51508
261240.0000   -6.43547
261280.0000   -5.76294
261320.0000   -5.90622
261360.0000   -6.76125
261400.0000   -6.67616
261440.0000   -6.18491
261480.0000   -6.53712
261520.0000   -6.04187
261560.0000   -5.69578
261600.0000   -5.95302
261640.0000   -5.05410
261680.0000   -6.03075
261720.0000   -5.53959
261760.0000   -6.00541
261800.0000   -5.75846
261840.0000   -4.79024
261880.0000   -6.39056
261920.0000   -6.53844
261960.0000   -5.83705
262000.0000   -7.27143
262040.0000   -6.28541
262080.0000   -6.37062
262120.0000   -6.62337
262160.0000   -6.73774
262200.0000   -7.00127
262240.0000   -6.75205
262280.0000   -6.83112
262320.0000   -6.12375
262360.0000   -5.86140
262400.0000   -5.44969
262440.0000   -5.54436
262480.0000   -6.59360
262520.0000   -5.93740
262560.0000   -6.34860
262600.0000   -5.86402
262640.0000   -5.21549
262680.0000   -6.73220
262720.0000   -6.01150
262760.0000   -5.50460
262800.0000   -5.42113
262840.0000   -5.09426
262880.0000   -5.42146
262920.0000   -6.09805
262960.0000   -5.84050
263000.0000   -6.78722
263040.0000   -7.25875
263080.0000   -6.03337
263120.0000   -6.44210
263160.0000   -6.58908
263200.0000   -7.33098
263240.0000   -7.53306
263280.0000   -7.05929
263320.0000   -5.43844
263360.0000   -5.88791
263400.0000   -5.85048
263440.0000   -6.22076
263480.0000   -6.42488
263520.0000   -7.27481
263560.0000   -6.94495
263600.0000   -6.12070
263640.0000   -5.83684
263680.0000   -5.62014
263720.0000   -6.01645
263760.0000   -5.92854
263800.0000   -5.85797
263840.0000   -4.79067
263880.0000   -5.69793
263920.0000   -6.32269
263960.0000   -6.14031
264000.0000   -6.06181
264040.0000   -6.78274
264080.0000   -6.91251
264120.0000   -6.60072
264160.0000   -6.10488
264200.0000   -5.44879
264240.0000   -5.26079
264280.0000   -5.24393
264320.0000   -5.15045
264360.0000   -5.46751
264400.0000   -5.97127
264440.0000   -5.40887
264480.0000   -6.99369
264520.0000   -6.80060
264560.0000   -7.04371
264600.0000   -5.61055
264640.0000   -6.27590
264680.0000   -5.79131
264720.0000   -5.86321
264760.0000   -6.25654
264800.0000   -5.65443
264840.0000   -4.73420
264880.0000   -4.65377
264920.0000   -6.03923
264960.0000   -5.46779
265000.0000   -5.36049
265040.0000   -5.65222
265080.0000   -5.67612
265120.0000   -5.34748
265160.0000   -5.52496
265200.0000   -6.30414
265240.0000   -4.98162
265280.0000   -5.66064
265320.0000   -6.21240
265360.0000   -5.54568
265400.0000   -5.93160
265440.0000   -5.45705
265480.0000   -6.04414
265520.0000   -5.70744
265560.0000   -5.81459
265600.0000   -6.23185
265640.0000   -6.09374
265680.0000   -6.10501
265720.0000   -6.21894
265760.0000   -6.17823
265800.0000   -6.01519
265840.0000   -5.35547
265880.0000   -6.54277
265920.0000   -6.36844
265960.0000   -5.84545
266000.0000   -6.33540
266040.0000   -5.97083
266080.0000   -5.79783
266120.0000   -6.38426
266160.0000   -6.12322
266200.0000   -5.57276
266240.0000   -5.56369
266280.0000   -5.52355
266320.0000   -5.54228
266360.0000   -5.36214
266400.0000   -5.53882
266440.0000   -5.83784
266480.0000   -5.69326
266520.0000   -6.06690
266560.0000   -5.61494
266600.0000   -6.51166
266640.0000   -6.01922
266680.0000   -5.97269
266720.0000   -5.91756
266760.0000   -5.12232
266800.0000   -5.32454
266840.0000   -5.40784
266880.0000   -6.12268
266920.0000   -5.74369
266960.0000   -5.06600
267000.0000   -6.03241
267040.0000   -5.19035
267080.0000   -4.86949
267120.0000   -5.09867
267160.0000   -5.02062
267200.0000   -5.42524
267240.0000   -5.02900
267280.0000   -5.69020
267320.0000   -5.26709
267360.0000   -5.45225
267400.0000   -5.17250
267440.0000   -5.53634
267480.0000   -5.71131
267520.0000   -5.61748
267560.0000   -4.87486
267600.0000   -4.71391
267640.0000   -4.06215
267680.0000   -4.61480
267720.0000   -5.79636
267760.0000   -6.78270
267800.0000   -6.01325
267840.0000   -6.00590
267880.0000   -7.09958
267920.0000   -6.26729
267960.0000   -6.30942
268000.0000   -5.94770
268040.0000   -6.46158
268080.0000   -6.03659
268120.0000   -6.72256
268160.0000   -6.81471
268200.0000   -5.01731
268240.0000   -6.81155
268280.0000   -7.60999
268320.0000   -6.68725
268360.0000   -6.87648
268400.0000   -6.63716
268440.0000   -6.32854
268480.0000   -6.60473
268520.0000   -6.45553
268560.0000   -5.71814
268600.0000   -6.52637
268640.0000   -5.51412
268680.0000   -5.24017
268720.0000   -6.19518
268760.0000   -5.91432
268800.0000   -5.87379
268840.0000   -6.23025
268880.0000   -6.09443
268920.0000   -6.53869
268960.0000   -5.22150
269000.0000   -6.06754
269040.0000   -4.81362
269080.0000   -6.37327
269120.0000   -5.40087
269160.0000   -5.59381
269200.0000   -5.42241
269240.0000   -5.45395
269280.0000   -5.22660
269320.0000   -4.69269
269360.0000   -5.93370
269400.0000   -6.54489
269440.0000   -5.77146
269480.0000   -5.94275
269520.0000   -5.11397
269560.0000   -6.25904
269600.0000   -6.43388
269640.0000   -5.89152
269680.0000   -6.57598
269720.0000   -6.13406
269760.0000   -6.14213
269800.0000   -5.93736
269840.0000   -5.46780
269880.0000   -6.25914
269920.0000   -5.69254
269960.0000   -5.55126
270000.0000   -5.40625
270040.0000   -5.63065
270080.0000   -4.77151
270120.0000   -4.51817
270160.0000   -6.08216
270200.0000   -5.55140
270240.0000   -5.33613
270280.0000   -5.36997
270320.0000   -4.73512
270360.0000   -5.49179
270400.0000   -6.19694
270440.0000   -6.40495
270480.0000   -6.12264
270520.0000   -6.41916
270560.0000   -6.37027
270600.0000   -6.60724
270640.0000   -6.01340
270680.0000   -6.16954
270720.0000   -6.24100
270760.0000   -5.66890
270800.0000   -5.20291
270840.0000   -5.65664
270880.0000   -5.58428
270920.0000   -5.94606
270960.0000   -5.18690
271000.0000   -4.94916
271040.0000   -5.70473
271080.0000   -5.95980
271120.0000   -6.17841
271160.0000   -5.47356
271200.0000   -5.17510
271240.0000   -5.07434
271280.0000   -5.71852
271320.0000   -5.53733
271360.0000   -5.82146
271400.0000   -6.08250
271440.0000   -6.60273
271480.0000   -6.08292
271520.0000   -6.45625
271560.0000   -6.89040
271600.0000   -6.02467
271640.0000   -6.07067
271680.0000   -6.05522
271720.0000   -5.16329
271760.0000   -6.52084
271800.0000   -6.41054
271840.0000   -6.26547
271880.0000   -6.34789
271920.0000   -6.79140
271960.0000   -7.02259
272000.0000   -6.50809
272040.0000   -5.89414
272080.0000   -4.53845
272120.0000   -5.95861
272160.0000   -6.60107
272200.0000   -6.13841
272240.0000   -5.84421
272280.0000   -5.90303
272320.0000   -6.34737
272360.0000   -5.46670
272400.0000   -4.59588
272440.0000   -5.82307
272480.0000   -5.21146
272520.0000   -5.39700
272560.0000   -5.55741
272600.0000   -6.94256
272640.0000   -5.40243
272680.0000   -4.97847
272720.0000   -6.65073
272760.0000   -7.25059
272800.0000   -6.15881
272840.0000   -6.01265
272880.0000   -6.31935
272920.0000   -6.58057
272960.0000   -6.17270
273000.0000   -6.38740
273040.0000   -6.77825
273080.0000   -7.23624
273120.0000   -6.99004
273160.0000   -6.15189
273200.0000   -7.05325
273240.0000   -6.42624
273280.0000   -6.43861
273320.0000   -5.98594
273360.0000   -6.71005
273400.0000   -5.91857
273440.0000   -5.76238
273480.0000   -6.43984
273520.0000   -6.74079
273560.0000   -6.67519
273600.0000   -5.35415
273640.0000   -5.21443
273680.0000   -5.29065
273720.0000   -5.10539
273760.0000   -4.68520
273800.0000   -5.25598
273840.0000   -4.81830
273880.0000   -6.07704
273920.0000   -5.23905
273960.0000   -4.95534
274000.0000   -4.63842
274040.0000   -5.20539
274080.0000   -5.88552
274120.0000   -6.00982
274160.0000   -6.23072
274200.0000   -5.80419
274240.0000   -6.53581
274280.0000   -6.95089
274320.0000   -7.04834
274360.0000   -5.77165
274400.0000   -6.49230
274440.0000   -6.02118
274480.0000   -6.24330
274520.0000   -6.85491
274560.0000   -6.43497
274600.0000   -6.52469
274640.0000   -5.78134
274680.0000   -5.57162
274720.0000   -4.29636
274760.0000   -5.44610
274800.0000   -4.61278
274840.0000   -4.91211
274880.0000   -5.44322
274920.0000   -5.14587
274960.0000   -6.23154
275000.0000   -6.06293
275040.0000   -6.45118
275080.0000   -5.91839
275120.0000   -5.17651
275160.0000   -5.65468
275200.0000   -6.79550
275240.0000   -6.48358
275280.0000   -5.54138
275320.0000   -5.70014
275360.0000   -5.68419
275400.0000   -5.32804
275440.0000   -5.09966
275480.0000   -6.14410
275520.0000   -6.12055
275560.0000   -5.61424
275600.0000   -5.91465
275640.0000   -5.31649
275680.0000   -7.08253
275720.0000   -6.41607
275760.0000   -5.63884
275800.0000   -6.19075
275840.0000   -6.08253
275880.0000   -5.64030
275920.0000   -5.89017
275960.0000   -5.69191
276000.0000   -5.38550
276040.0000   -5.73387
276080.0000   -6.50155
276120.0000   -5.79529
276160.0000   -5.81176
276200.0000   -5.96950
276240.0000   -5.78265
276280.0000   -4.86435
276320.0000   -5.93219
276360.0000   -6.44556
276400.0000   -5.98765
276440.0000   -6.71659
276480.0000   -6.44737
276520.0000   -5.57749
276560.0000   -5.07333
276600.0000   -5.99208
276640.0000   -5.65373
276680.0000   -6.10128
276720.0000   -6.60674
276760.0000   -6.82161
276800.0000   -6.01670
276840.0000   -6.20607
276880.0000   -6.02145
276920.0000   -6.25533
276960.0000   -5.22021
277000.0000   -5.39639
277040.0000   -5.99575
277080.0000   -5.98550
277120.0000   -5.72501
277160.0000   -5.21895
277200.0000   -5.69545
277240.0000   -5.53905
277280.0000   -6.68914
277320.0000   -6.17556
277360.0000   -5.85304
277400.0000   -5.92152
277440.0000   -5.95199
277480.0000   -6.16615
277520.0000   -6.26137
277560.0000   -6.63944
277600.0000   -6.01492
277640.0000   -6.52318
277680.0000   -6.64843
277720.0000   -5.69628
277760.0000   -5.57433
277800.0000   -5.80383
277840.0000   -5.47621
277880.0000   -6.06466
277920.0000   -5.57731
277960.0000   -6.22579
278000.0000   -7.08492
278040.0000   -7.21063
278080.0000   -7.25750
278120.0000   -6.16518
278160.0000   -6.61792
278200.0000   -7.59007
278240.0000   -7.02034
278280.0000   -5.73406
278320.0000   -5.66921
278360.0000   -6.41147
278400.0000   -5.61859
278440.0000   -6.97183
278480.0000   -5.77695
278520.0000   -5.89504
278560.0000   -6.93343
278600.0000   -6.47819
278640.0000   -6.39311
278680.0000   -6.34168
278720.0000   -6.57439
278760.0000   -6.79209
278800.0000   -6.10976
278840.0000   -6.45352
278880.0000   -5.77698
278920.0000   -5.87545
278960.0000   -5.96662
279000.0000   -6.15858
279040.0000   -6.87927
279080.0000   -7.45149
279120.0000   -7.35589
279160.0000   -6.99472
279200.0000   -5.84872
279240.0000   -7.13291
279280.0000   -7.63445
279320.0000   -6.40670
279360.0000   -6.78669
279400.0000   -6.40858
279440.0000   -6.90268
279480.0000   -5.88970
279520.0000   -5.94442
279560.0000   -6.35847
279600.0000   -6.59247
279640.0000   -6.48567
279680.0000   -6.18119
279720.0000   -6.39177
279760.0000   -5.97039
279800.0000   -5.59975
279840.0000   -7.60573
279880.0000   -7.07699
279920.0000   -6.41358
279960.0000   -6.64761
280000.0000   -6.85835
280040.0000   -6.11826
280080.0000   -7.05170
280120.0000   -6.77384
280160.0000   -5.66914
280200.0000   -6.41367
280240.0000   -5.34485
280280.0000   -6.07001
280320.0000   -6.02518
280360.0000   -6.92301
280400.0000   -6.27815
280440.0000   -5.97633
280480.0000   -6.20653
280520.0000   -5.94335
280560.0000   -5.91010
280600.0000   -6.34071
280640.0000   -6.90319
280680.0000   -6.72606
280720.0000   -6.82981
280760.0000   -5.82192
280800.0000   -6.33851
280840.0000   -5.48547
280880.0000   -5.60226
280920.0000   -6.14228
280960.0000   -6.02701
281000.0000   -6.16323
281040.0000   -6.96915
281080.0000   -6.30125
281120.0000   -7.44944
281160.0000   -7.19365
281200.0000   -6.66051
281240.0000   -7.40736
281280.0000   -6.22076
281320.0000   -6.07103
281360.0000   -5.74118
281400.0000   -6.39083
281440.0000   -5.73835
281480.0000   -5.28933
281520.0000   -5.38352
281560.0000   -5.62862
281600.0000   -6.64283
281640.0000   -6.16540
281680.0000   -6.35405
281720.0000   -6.17276
281760.0000   -6.35743
281800.0000   -6.64057
281840.0000   -7.12798
281880.0000   -6.27737
281920.0000   -5.57888
281960.0000   -5.84010
282000.0000   -6.67924
282040.0000   -6.89479
282080.0000   -5.92760
282120.0000   -5.34637
282160.0000   -5.99023
282200.0000   -6.46908
282240.0000   -5.27538
282280.0000   -6.19826
282320.0000   -5.82485
282360.0000   -5.46834
282400.0000   -5.82416
282440.0000   -5.29517
282480.0000   -5.10137
282520.0000   -5.93203
282560.0000   -5.63093
282600.0000   -6.50702
282640.0000   -5.93379
282680.0000   -5.58262
282720.0000   -4.85963
282760.0000   -5.98676
282800.0000   -5.47035
282840.0000   -6.17847
282880.0000   -5.08980
282920.0000   -5.25475
282960.0000   -5.70800
283000.0000   -5.35729
283040.0000   -5.36883
283080.0000   -5.88361
283120.0000   -5.41644
283160.0000   -5.30993
283200.0000   -4.82082
283240.0000   -5.75187
283280.0000   -5.36618
283320.0000   -5.17369
283360.0000   -4.52390
283400.0000   -5.51440
283440.0000   -4.16516
283480.0000   -4.66439
283520.0000   -5.25148
283560.0000   -5.49494
283600.0000   -5.22005
283640.0000   -5.36623
283680.0000   -5.89652
283720.0000   -6.07741
283760.0000   -5.37112
283800.0000   -5.26002
283840.0000   -5.72643
283880.0000   -5.92110
283920.0000   -5.73052
283960.0000   -5.20143
284000.0000   -5.25265
284040.0000   -5.75164
284080.0000   -5.53768
284120.0000   -6.26118
284160.0000   -5.69143
284200.0000   -6.02960
284240.0000   -5.46854
284280.0000   -6.08631
284320.0000   -5.63308
284360.0000   -6.61795
284400.0000   -5.90464
284440.0000   -6.21042
284480.0000   -6.01268
284520.0000   -6.38226
284560.0000   -5.64836
284600.0000   -6.34013
284640.0000   -7.10277
284680.0000   -5.91505
284720.0000   -6.26429
284760.0000   -6.25320
284800.0000   -5.19494
284840.0000   -5.13043
284880.0000   -5.88310
284920.0000   -5.77686
284960.0000   -5.66212
285000.0000   -5.26549
285040.0000   -4.80572
285080.0000   -4.85510
285120.0000   -4.43810
285160.0000   -6.28375
285200.0000   -5.85267
285240.0000   -5.03086
285280.0000   -5.80298
285320.0000   -5.74564
285360.0000   -4.89931
285400.0000   -5.84014
285440.0000   -5.28087
285480.0000   -5.36938
285520.0000   -4.58134
285560.0000   -3.78819
285600.0000   -5.64576
285640.0000   -4.71807
285680.0000   -4.39608
285720.0000   -5.45573
285760.0000   -5.38820
285800.0000   -5.80245
285840.0000   -6.09765
285880.0000   -6.32263
285920.0000   -5.13330
285960.0000   -6.38189
286000.0000   -6.00189
286040.0000   -5.94173
286080.0000   -6.11768
286120.0000   -4.78825
286160.0000   -5.70325
286200.0000   -5.97061
286240.0000   -5.26636
286280.0000   -5.25021
286320.0000   -5.66276
286360.0000   -4.69903
286400.0000   -5.39677
286440.0000   -5.94995
286480.0000   -5.56618
286520.0000   -6.32764
286560.0000   -6.41210
286600.0000   -5.75674
286640.0000   -5.87367
286680.0000   -4.83677
286720.0000   -5.43379
286760.0000   -5.07297
286800.0000   -5.13393
286840.0000   -4.37494
286880.0000   -4.26665
286920.0000   -4.88860
286960.0000   -5.56212
287000.0000   -5.57171
287040.0000   -5.92185
287080.0000   -4.65040
287120.0000   -4.80338
287160.0000   -5.79701
287200.0000   -5.79701
287240.0000   -6.15064
287280.0000   -6.43716
287320.0000   -6.14137
287360.0000   -6.32295
287400.0000   -5.48770
287440.0000   -5.87138
287480.0000   -4.97932
287520.0000   -4.82347
287560.0000   -4.78560
287600.0000   -3.09569
287640.0000   -3.99303
287680.0000   -3.69246
287720.0000   -3.38497
287760.0000   -4.40272
287800.0000   -3.76685
287840.0000   -3.83276
287880.0000   -4.75717
287920.0000   -4.44056
287960.0000   -4.15561
288000.0000   -2.78860
288040.0000   -2.29412
288080.0000   -2.24214
288120.0000   -2.95545
288160.0000   -3.54069
288200.0000   -2.57201
288240.0000   -3.24989
288280.0000   -3.66583
288320.0000   -3.53737
288360.0000   -3.55242
288400.0000   -3.47598
288440.0000   -4.33054
288480.0000   -3.53136
288520.0000   -2.85772
288560.0000   -3.54179
288600.0000   -2.19664
288640.0000   -3.01485
288680.0000   -2.78694
288720.0000   -3.41681
288760.0000   -2.03373
288800.0000   -2.35915
288840.0000   -2.61936
288880.0000   -2.70486
288920.0000   -1.66146
288960.0000   -1.63904
289000.0000   -1.87437
289040.0000   -1.72447
289080.0000   -2.49506
289120.0000   -1.85000
289160.0000   -2.30135
289200.0000   -2.09663
289240.0000   -3.49114
289280.0000   -2.71611
289320.0000   -3.04986
289360.0000   -2.18378
289400.0000   -2.72921
289440.0000   -2.18440
289480.0000   -3.23277
289520.0000   -2.48919
289560.0000   -2.91654
289600.0000   -3.81438
289640.0000   -3.66945
289680.0000   -3.14037
289720.0000   -3.46071
289760.0000   -3.21968
289800.0000   -1.88529
289840.0000   -3.02209
289880.0000   -2.94156
289920.0000   -2.96503
289960.0000   -3.13757
290000.0000   -1.76498
290040.0000   -3.81925
290080.0000   -2.40337
290120.0000   -2.75157
290160.0000   -2.63922
290200.0000   -2.50780
290240.0000   -2.98983
290280.0000   -3.12927
290320.0000   -2.73869
290360.0000   -2.95296
290400.0000   -3.54803
290440.0000   -4.04468
290480.0000   -3.26520
290520.0000   -3.24892
290560.0000   -3.88037
290600.0000   -2.76289
290640.0000   -3.42100
290680.0000   -2.23857
290720.0000   -3.50033
290760.0000   -2.32545
290800.0000   -2.25479
290840.0000   -1.92645
290880.0000   -3.14679
290920.0000   -3.33328
290960.0000   -4.11046
291000.0000   -3.04307
291040.0000   -3.63433
291080.0000   -3.36299
291120.0000   -3.18035
291160.0000   -3.04558
291200.0000   -2.64472
291240.0000   -2.35129
291280.0000   -2.66065
291320.0000   -2.38234
291360.0000   -2.47230
291400.0000   -2.39715
291440.0000   -3.10118
291480.0000   -2.72142
291520.0000   -2.46215
291560.0000   -2.60686
291600.0000   -2.74432
291640.0000   -2.48478
291680.0000   -3.37897
291720.0000   -2.92054
291760.0000   -2.33365
291800.0000   -2.33160
291840.0000   -2.57790
291880.0000   -3.25854
291920.0000   -3.21943
291960.0000   -2.98664
292000.0000   -3.85845
292040.0000   -2.38907
292080.0000   -2.99261
292120.0000   -1.90041
292160.0000   -3.36911
292200.0000   -3.56620
292240.0000   -4.71704
292280.0000   -2.62940
292320.0000   -2.73115
292360.0000   -2.71850
292400.0000   -3.85557
292440.0000   -2.64902
292480.0000   -3.03852
292520.0000   -3.63891
292560.0000   -2.59903
292600.0000   -3.12927
292640.0000   -2.84158
292680.0000   -2.95370
292720.0000   -2.84709
292760.0000   -3.26463
292800.0000   -3.33874
292840.0000   -4.40571
292880.0000   -3.30308
292920.0000   -4.31600
292960.0000   -3.82092
293000.0000   -4.34644
293040.0000   -3.36386
293080.0000   -2.97224
293120.0000   -3.78506
293160.0000   -3.70020
293200.0000   -3.86921
293240.0000   -3.24421
293280.0000   -3.56956
293320.0000   -2.34163
293360.0000   -3.71247
293400.0000   -3.57331
293440.0000   -2.88434
293480.0000   -4.40236
293520.0000   -2.99766
293560.0000   -4.14005
293600.0000   -2.75992
293640.0000   -3.82928
293680.0000   -3.63644
293720.0000   -3.68063
293760.0000   -3.44872
293800.0000   -2.47779
293840.0000   -3.67011
293880.0000   -3.22955
293920.0000   -3.45979
293960.0000   -3.93992
294000.0000   -2.90254
294040.0000   -2.83403
294080.0000   -4.05323
294120.0000   -3.67864
294160.0000   -4.53619
294200.0000   -3.89175
294240.0000   -4.22339
294280.0000   -3.28853
294320.0000   -3.24775
294360.0000   -2.84338
294400.0000   -2.63528
294440.0000   -2.72499
294480.0000   -2.12581
294520.0000   -3.20479
294560.0000   -2.32604
294600.0000   -2.43080
294640.0000   -2.98893
294680.0000   -2.82030
294720.0000   -3.65166
294760.0000   -2.81567
294800.0000   -3.14060
294840.0000   -2.04796
294880.0000   -3.08585
294920.0000   -3.49956
294960.0000   -3.06156
295000.0000   -3.18174
295040.0000   -3.11425
295080.0000   -3.16852
295120.0000   -3.40184
295160.0000   -3.69166
295200.0000   -3.73000
295240.0000   -3.74882
295280.0000   -2.84338
295320.0000   -2.88027
295360.0000   -3.89419
295400.0000   -3.63106
295440.0000   -3.98260
295480.0000   -4.10050
295520.0000   -4.28008
295560.0000   -3.93809
295600.0000   -3.15478
295640.0000   -5.05872
295680.0000   -3.88325
295720.0000   -3.56212
295760.0000   -4.26466
295800.0000   -4.69451
295840.0000   -4.38375
295880.0000   -4.84433
295920.0000   -5.86764
295960.0000   -4.51863
296000.0000   -4.43791
296040.0000   -3.96155
296080.0000   -4.16155
296120.0000   -4.19652
296160.0000   -3.50404
296200.0000   -3.66771
296240.0000   -3.77548
296280.0000   -3.21334
296320.0000   -3.73981
296360.0000   -3.69242
296400.0000   -3.26434
296440.0000   -2.93327
296480.0000   -3.39634
296520.0000   -3.44475
296560.0000   -3.42153
296600.0000   -4.12617
296640.0000   -3.30500
296680.0000   -4.00285
296720.0000   -4.48966
296760.0000   -3.40202
296800.0000   -2.76076
296840.0000   -4.09148
296880.0000   -4.06658
296920.0000   -4.23002
296960.0000   -3.62963
297000.0000   -3.45825
297040.0000   -4.24048
297080.0000   -3.25607
297120.0000   -3.90191
297160.0000   -4.56066
297200.0000   -3.76364
297240.0000   -3.20374
297280.0000   -4.18496
297320.0000   -3.88843
297360.0000   -3.55832
297400.0000   -3.31830
297440.0000   -3.28965
297480.0000   -3.28553
297520.0000   -3.21643
297560.0000   -4.13525
297600.0000   -3.60368
297640.0000   -4.47216
297680.0000   -3.65395
297720.0000   -3.83051
297760.0000   -3.87948
297800.0000   -3.33929
297840.0000   -3.72104
297880.0000   -4.26341
297920.0000   -3.51830
297960.0000   -3.79904
298000.0000   -3.54889
298040.0000   -2.89352
298080.0000   -2.92315
298120.0000   -2.85899
298160.0000   -2.62670
298200.0000   -2.65092
298240.0000   -3.28822
298280.0000   -2.90352
298320.0000   -3.27680
298360.0000   -4.98576
298400.0000   -4.20437
298440.0000   -2.79488
298480.0000   -3.17871
298520.0000   -3.94262
298560.0000   -4.15229
298600.0000   -4.09584
298640.0000   -3.42751
298680.0000   -2.84041
298720.0000   -3.34172
298760.0000   -3.97482
298800.0000   -3.35563
298840.0000   -3.27454
298880.0000   -2.06065
298920.0000   -2.55269
298960.0000   -2.27971
299000.0000   -2.25349
299040.0000   -2.65114
299080.0000   -2.88052
299120.0000   -2.73441
299160.0000   -4.00508
299200.0000   -2.75512
299240.0000   -2.66599
299280.0000   -2.69235
299320.0000   -2.64195
299360.0000   -2.91572
299400.0000   -2.54045
299440.0000   -2.07691
299480.0000   -2.88834
299520.0000   -2.30218
299560.0000   -2.94229
299600.0000   -3.76154
299640.0000   -2.38243
299680.0000   -2.97885
299720.0000   -3.05424
299760.0000   -4.12893
299800.0000   -2.94416
299840.0000   -3.70718
299880.0000   -3.76630
299920.0000   -2.86375
299960.0000   -2.96738
300000.0000   -2.90730
300040.0000   -2.28869
300080.0000   -2.62433
300120.0000   -2.85631
300160.0000   -2.51143
300200.0000   -1.99493
300240.0000   -2.20063
300280.0000   -2.61673
300320.0000   -2.96292
300360.0000   -2.52089
300400.0000   -3.36395
300440.0000   -3.21769
300480.0000   -3.58637
300520.0000   -2.78709
300560.0000   -3.28873
300600.0000   -3.46323
300640.0000   -2.25339
300680.0000   -1.68758
300720.0000   -1.44928
300760.0000   -1.61906
300800.0000   -1.97827
300840.0000   -2.43784
300880.0000   -3.06099
300920.0000   -2.22849
300960.0000   -2.25224
301000.0000   -3.01089
301040.0000   -2.93045
301080.0000   -3.16971
301120.0000   -2.24636
301160.0000   -2.10477
301200.0000   -3.40619
301240.0000   -3.17393
301280.0000   -2.63188
301320.0000   -3.15687
301360.0000   -2.80157
301400.0000   -3.34872
301440.0000   -2.89546
301480.0000   -3.00613
301520.0000   -3.09483
301560.0000   -2.17126
301600.0000   -1.96410
301640.0000   -1.82327
301680.0000   -2.11154
301720.0000   -1.71334
301760.0000   -1.75631
301800.0000   -2.60972
301840.0000   -3.09167
301880.0000   -1.72669
301920.0000   -2.78246
301960.0000   -3.81176
302000.0000   -1.73605
302040.0000   -2.66553
302080.0000   -1.59971
302120.0000   -3.06722
302160.0000   -1.92296
302200.0000   -3.37836
302240.0000   -2.72616
302280.0000   -2.15262
302320.0000   -2.45203
302360.0000   -2.53655
302400.0000   -2.52429
302440.0000   -2.30126
302480.0000   -2.12077
302520.0000   -2.49729
302560.0000   -2.02630
302600.0000   -2.24437
302640.0000   -2.37371
302680.0000   -1.83102
302720.0000   -1.57126
302760.0000   -2.14779
302800.0000   -2.78872
302840.0000   -3.16168
302880.0000   -2.66065
302920.0000   -3.06476
302960.0000   -2.98599
303000.0000   -1.80180
303040.0000   -1.54338
303080.0000   -1.99990
303120.0000   -2.21354
303160.0000   -2.80400
303200.0000   -2.35136
303240.0000   -2.16728
303280.0000   -2.96307
303320.0000   -2.85985
303360.0000   -3.01260
303400.0000   -1.94737
303440.0000   -2.83014
303480.0000   -1.79591
303520.0000   -2.19259
303560.0000   -1.64706
303600.0000   -2.25983
303640.0000   -0.88620
303680.0000   -1.91500
303720.0000   -1.97613
303760.0000   -2.42191
303800.0000   -1.17983
303840.0000   -1.29491
303880.0000   -0.78014
303920.0000   -1.06039
303960.0000   -1.83157
304000.0000   -0.59533
304040.0000   -1.75792
304080.0000   -1.04066
304120.0000   -1.30217
304160.0000   -1.52823
304200.0000   -1.29969
304240.0000   -1.36020
304280.0000   -0.78082
304320.0000   -1.94104
304360.0000   -1.73964
304400.0000   -1.40934
304440.0000   -1.74388
304480.0000   -1.45101
304520.0000   -1.69573
304560.0000   -1.95833
304600.0000   -1.23707
304640.0000   -1.98034
304680.0000   -1.13179
304720.0000   -1.19027
304760.0000   -1.84442
304800.0000   -1.25730
304840.0000   -1.59258
304880.0000   -1.16577
304920.0000   -1.29228
304960.0000   -0.96649
305000.0000   -0.89427
305040.0000   -1.71475
305080.0000   -2.25699
305120.0000   -2.60284
305160.0000   -2.05141
305200.0000   -2.04804
305240.0000   -2.40543
305280.0000   -2.50419
305320.0000   -1.82174
305360.0000   -2.27779
305400.0000   -1.53918
305440.0000   -1.95509
305480.0000   -1.11198
305520.0000   -1.40562
305560.0000   -1.71488
305600.0000   -2.97628
305640.0000   -3.25616
305680.0000   -2.73438
305720.0000   -1.72937
305760.0000   -2.61405
305800.0000   -2.75998
305840.0000   -2.12194
305880.0000   -2.79377
305920.0000   -3.15507
305960.0000   -3.04035
306000.0000   -3.36719
306040.0000   -2.93248
306080.0000   -2.99371
306120.0000   -3.63059
306160.0000   -3.90295
306200.0000   -4.75609
306240.0000   -4.00870
306280.0000   -4.13392
306320.0000   -3.14366
306360.0000   -4.98546
306400.0000   -3.00212
306440.0000   -3.43551
306480.0000   -3.36085
306520.0000   -4.26910
306560.0000   -4.65405
306600.0000   -2.83260
306640.0000   -3.00015
306680.0000   -3.33275
306720.0000   -2.90110
306760.0000   -4.07104
306800.0000   -3.06173
306840.0000   -4.25897
306880.0000   -4.58281
306920.0000   -4.85616
306960.0000   -5.64648
307000.0000   -5.29838
307040.0000   -4.31306
307080.0000   -3.63909
307120.0000   -3.46170
307160.0000   -3.61715
307200.0000   -2.71514
307240.0000   -3.52827
307280.0000   -3.36422
307320.0000   -2.51230
307360.0000   -3.42734
307400.0000   -3.44821
307440.0000   -2.60500
307480.0000   -3.03546
307520.0000   -3.11338
307560.0000   -4.46574
307600.0000   -3.72618
307640.0000   -3.01800
307680.0000   -3.27010
307720.0000   -2.33756
307760.0000   -3.01466
307800.0000   -3.57849
307840.0000   -2.86508
307880.0000   -2.67609
307920.0000   -3.65389
307960.0000   -3.44286
308000.0000   -3.44886
308040.0000   -1.80275
308080.0000   -2.33491
308120.0000   -3.19778
308160.0000   -2.37639
308200.0000   -1.31689
308240.0000   -1.95681
308280.0000   -3.07476
308320.0000   -2.19358
308360.0000   -2.13170
308400.0000   -2.29705
308440.0000   -3.31034
308480.0000   -1.79831
308520.0000   -2.56501
308560.0000   -1.52513
308600.0000   -2.44739
308640.0000   -2.42234
308680.0000   -2.30168
308720.0000   -2.00131
308760.0000   -2.90197
308800.0000   -2.69987
308840.0000   -3.18518
308880.0000   -1.71841
308920.0000   -2.44733
308960.0000   -2.55182
309000.0000   -3.12897
309040.0000   -3.33221
309080.0000   -3.32135
309120.0000   -2.93346
309160.0000   -2.56484
309200.0000   -3.89919
309240.0000   -3.62515
309280.0000   -3.08780
309320.0000   -3.47968
309360.0000   -3.82608
309400.0000   -3.24939
309440.0000   -3.27166
309480.0000   -3.06067
309520.0000   -2.06885
309560.0000   -3.77179
309600.0000   -3.13292
309640.0000   -3.68013
309680.0000   -4.40884
309720.0000   -3.88960
309760.0000   -3.36755
309800.0000   -2.91309
309840.0000   -3.40489
309880.0000   -3.08519
309920.0000   -3.02380
309960.0000   -2.84049
310000.0000   -3.25266
310040.0000   -4.03058
310080.0000   -3.23999
310120.0000   -3.87358
310160.0000   -3.06923
310200.0000   -3.56162
310240.0000   -3.23575
310280.0000   -3.18565
310320.0000   -3.96386
310360.0000   -2.81761
310400.0000   -3.86506
310440.0000   -3.53448
310480.0000   -3.74233
310520.0000   -3.32210
310560.0000   -3.78870
310600.0000   -2.91159
310640.0000   -4.26678
310680.0000   -3.44792
310720.0000   -3.08122
310760.0000   -3.33144
310800.0000   -2.92143
310840.0000   -3.80863
310880.0000   -1.97042
310920.0000   -2.00402
310960.0000   -2.17244
311000.0000   -3.00519
311040.0000   -2.67376
311080.0000   -2.02800
311120.0000   -3.01863
311160.0000   -3.32994
311200.0000   -2.74469
311240.0000   -2.65856
311280.0000   -3.19484
311320.0000   -3.19276
311360.0000   -1.90053
311400.0000   -2.17960
311440.0000   -2.38082
311480.0000   -1.73557
311520.0000   -1.62987
311560.0000   -1.91715
311600.0000   -2.12868
311640.0000   -2.17741
311680.0000   -2.64672
311720.0000   -2.50196
311760.0000   -2.86322
311800.0000   -1.79189
311840.0000   -2.25575
311880.0000   -2.31461
311920.0000   -1.96912
311960.0000   -2.69948
312000.0000   -3.73936
312040.0000   -1.91562
312080.0000   -2.61198
312120.0000   -3.66742
312160.0000   -1.84421
312200.0000   -2.07557
312240.0000   -1.81774
312280.0000   -0.99723
312320.0000   -1.72808
312360.0000   -1.03851
312400.0000   -1.42003
312440.0000   -1.83984
312480.0000   -1.16957
312520.0000   -1.63556
312560.0000   -0.49938
312600.0000   -2.11740
312640.0000   -2.33776
312680.0000   -1.53950
312720.0000   -0.71908
312760.0000   -1.52289
312800.0000   -0.84635
312840.0000   -2.23334
312880.0000   -2.88555
312920.0000   -1.80392
312960.0000   -2.41731
313000.0000   -0.72456
313040.0000   -1.10210
313080.0000   -2.48308
313120.0000   -2.70624
313160.0000   -2.92720
313200.0000   -2.23318
313240.0000   -3.29360
313280.0000   -2.52455
313320.0000   -2.42466
313360.0000   -1.89124
313400.0000   -1.58711
313440.0000   -1.31431
313480.0000   -1.13174
313520.0000   -0.67040
313560.0000   -1.86040
313600.0000   -1.89487
313640.0000   -2.20197
313680.0000   -3.04068
313720.0000   -2.78616
313760.0000   -2.77100
313800.0000   -2.08783
313840.0000   -1.34522
313880.0000   -1.79018
313920.0000   -2.61318
313960.0000   -3.13808
314000.0000   -2.29019
314040.0000   -2.83425
314080.0000   -2.29930
314120.0000   -1.76561
314160.0000   -1.65446
314200.0000   -1.93175
314240.0000   -1.99597
314280.0000   -1.21506
314320.0000   -1.51446
314360.0000   -1.06662
314400.0000   -0.79327
314440.0000   -2.00798
314480.0000   -1.30830
314520.0000   -2.13918
314560.0000   -2.03819
314600.0000   -2.83942
314640.0000   -2.54180
314680.0000   -2.29367
314720.0000   -2.66635
314760.0000   -3.00419
314800.0000   -1.56629
314840.0000   -2.72412
314880.0000   -2.90017
314920.0000   -3.52963
314960.0000   -3.66329
315000.0000   -3.69531
315040.0000   -2.73666
315080.0000   -3.13959
315120.0000   -2.09082
315160.0000   -2.19689
315200.0000   -1.72038
315240.0000   -2.69420
315280.0000   -2.06634
315320.0000   -2.30442
315360.0000   -2.47295
315400.0000   -2.23824
315440.0000   -2.74183
315480.0000   -3.01563
315520.0000   -2.52796
315560.0000   -1.35456
315600.0000   -3.03563
315640.0000   -2.36150
315680.0000   -2.58020
315720.0000   -2.68722
315760.0000   -3.28817
315800.0000   -2.57171
315840.0000   -1.74749
315880.0000   -2.15878
315920.0000   -1.70977
315960.0000   -2.16725
316000.0000   -1.96418
316040.0000   -1.37635
316080.0000   -1.49828
316120.0000   -1.47081
316160.0000   -1.99455
316200.0000   -1.69606
316240.0000   -1.85166
316280.0000   -1.37843
316320.0000   -2.35894
316360.0000   -2.13789
316400.0000   -2.49792
316440.0000   -1.70742
316480.0000   -2.35716
316520.0000   -1.98386
316560.0000   -1.59446
316600.0000   -1.85191
316640.0000   -2.33613
316680.0000   -2.23799
316720.0000   -2.12367
316760.0000   -2.32414
316800.0000   -1.96969
316840.0000   -1.39331
316880.0000   -2.87603
316920.0000   -2.33492
316960.0000   -2.81026
317000.0000   -2.54646
317040.0000   -1.66550
317080.0000   -2.57995
317120.0000   -3.12098
317160.0000   -1.61464
317200.0000   -1.88454
317240.0000   -2.47971
317280.0000   -1.51733
317320.0000   -1.49137
317360.0000   -1.19399
317400.0000   -1.07283
317440.0000   -0.30087
317480.0000   -0.73001
317520.0000   -0.99210
317560.0000   -1.13750
317600.0000   -1.49370
317640.0000   -0.97232
317680.0000   -0.95005
317720.0000   -1.31746
317760.0000   -1.66696
317800.0000   -2.34088
317840.0000   -3.05344
317880.0000   -2.39663
317920.0000   -2.74569
317960.0000   -3.21862
318000.0000   -1.87222
318040.0000   -2.41508
318080.0000   -1.55874
318120.0000   -0.75526
318160.0000   -0.89411
318200.0000   -0.06975
318240.0000   -0.80077
318280.0000   -1.35564
318320.0000   -0.34747
318360.0000   -0.82204
318400.0000   -1.78728
318440.0000   -1.37327
318480.0000   -2.15579
318520.0000   -1.29614
318560.0000   -1.61194
318600.0000   -2.02207
318640.0000   -1.56337
318680.0000   -1.23926
318720.0000   -2.03496
318760.0000   -1.19581
318800.0000   -1.48416
318840.0000   -1.37094
318880.0000   -0.86096
318920.0000   -1.82737
318960.0000   -0.93472
319000.0000   -1.34451
319040.0000   -1.94180
319080.0000   -1.20860
319120.0000   -0.32740
319160.0000   -0.65823
319200.0000   -1.22095
319240.0000   -0.72060
319280.0000   -0.45828
319320.0000   -0.53702
319360.0000   -0.79485
319400.0000   -0.49152
319440.0000   -1.05665
319480.0000   -1.36099
319520.0000   -1.11535
319560.0000   -1.60316
319600.0000   -1.63394
319640.0000   -1.02417
319680.0000   -0.55465
319720.0000   -0.53836
319760.0000    0.04175
319800.0000   -0.84310
319840.0000   -1.32875
319880.0000   -1.15933
319920.0000   -1.07898
319960.0000   -1.88656
320000.0000   -1.33429
320040.0000   -1.24262
320080.0000   -2.66486
320120.0000   -2.56376
320160.0000   -1.85970
320200.0000   -0.85082
320240.0000   -1.61787
320280.0000   -1.55217
320320.0000   -0.64015
320360.0000   -0.41677
320400.0000   -0.78947
320440.0000   -0.88734
320480.0000   -1.01012
320520.0000   -0.99906
320560.0000   -1.43851
320600.0000   -1.33205
320640.0000   -1.54939
320680.0000   -0.85517
320720.0000   -0.88243
320760.0000   -1.00710
320800.0000   -1.25163
320840.0000   -0.64073
320880.0000   -2.14285
320920.0000   -0.82629
320960.0000   -1.00424
321000.0000   -1.31111
321040.0000   -1.40604
321080.0000   -1.83195
321120.0000   -1.14710
321160.0000   -0.43344
321200.0000   -1.31452
321240.0000   -0.88717
321280.0000   -1.31630
321320.0000   -0.41959
321360.0000   -0.73117
321400.0000   -0.35261
321440.0000   -0.93746
321480.0000   -0.92659
321520.0000   -0.10808
321560.0000   -0.58338
321600.0000   -1.18071
321640.0000   -0.78927
321680.0000   -1.42692
321720.0000   -1.58665
321760.0000   -1.40423
321800.0000   -1.24652
321840.0000   -1.04622
321880.0000   -1.30496
321920.0000   -1.04462
321960.0000   -1.31360
322000.0000   -0.17793
322040.0000   -0.89322
322080.0000   -1.14800
322120.0000   -0.98886
322160.0000   -1.51270
322200.0000   -1.36373
322240.0000   -1.57617
322280.0000   -1.39191
322320.0000   -1.30263
322360.0000   -1.23154
322400.0000   -1.66616
322440.0000   -1.96855
322480.0000   -0.16628
322520.0000   -2.08183
322560.0000   -1.37974
322600.0000   -1.38705
322640.0000   -0.74418
322680.0000   -1.23262
322720.0000   -1.41405
322760.0000   -1.07456
322800.0000   -0.49966
322840.0000   -0.46611
322880.0000    0.12481
322920.0000   -1.42672
322960.0000   -1.77501
323000.0000   -1.18797
323040.0000   -0.38132
323080.0000   -0.62053
323120.0000   -1.39914
323160.0000    0.03391
323200.0000   -1.88022
323240.0000   -0.66311
323280.0000   -0.56938
323320.0000   -0.92179
323360.0000    0.08967
323400.0000    0.63149
323440.0000   -0.35059
323480.0000    0.55189
323520.0000    0.39423
323560.0000   -0.37557
323600.0000   -0.66773
323640.0000    0.45437
323680.0000   -0.56744
323720.0000   -2.59732
323760.0000   -1.91468
323800.0000   -1.32076
323840.0000   -2.06584
323880.0000   -1.70151
323920.0000   -2.26232
323960.0000   -1.09826
324000.0000   -2.56547
324040.0000   -2.84274
324080.0000   -1.77203
324120.0000   -2.65877
324160.0000   -2.63436
324200.0000   -2.23972
324240.0000   -2.26865
324280.0000   -2.48009
324320.0000   -3.30017
324360.0000   -2.54186
324400.0000   -2.72033
324440.0000   -2.83342
324480.0000   -2.09245
324520.0000   -2.18487
324560.0000   -2.32774
324600.0000   -1.90602
324640.0000   -0.99162
324680.0000   -1.34581
324720.0000   -1.42578
324760.0000   -2.56390
324800.0000   -1.98819
324840.0000   -1.51684
324880.0000   -1.88183
324920.0000   -1.34184
324960.0000   -1.31109
325000.0000   -1.47277
325040.0000   -1.74235
325080.0000   -2.07091
325120.0000   -2.49516
325160.0000   -2.61936
325200.0000   -2.47961
325240.0000   -2.13271
325280.0000   -2.54229
325320.0000   -3.52084
325360.0000   -3.01028
325400.0000   -3.38540
325440.0000   -3.50254
325480.0000   -3.63517
325520.0000   -4.08844
325560.0000   -4.30557
325600.0000   -4.49797
325640.0000   -3.37538
325680.0000   -3.22250
325720.0000   -4.09295
325760.0000   -3.34001
325800.0000   -3.27114
325840.0000   -3.30528
325880.0000   -2.90009
325920.0000   -3.36753
325960.0000   -4.73206
326000.0000   -4.25166
326040.0000   -3.40558
326080.0000   -3.84727
326120.0000   -3.97594
326160.0000   -2.01631
326200.0000   -2.98189
326240.0000   -2.31602
326280.0000   -2.09461
326320.0000   -1.73381
326360.0000   -0.47465
326400.0000   -2.09942
326440.0000   -0.83659
326480.0000   -1.26537
326520.0000   -2.21137
326560.0000   -2.12083
326600.0000   -1.85563
326640.0000   -1.79234
326680.0000   -1.23404
326720.0000   -1.96715
326760.0000   -0.59477
326800.0000   -2.04613
326840.0000   -1.32240
326880.0000   -1.95046
326920.0000   -0.10027
326960.0000   -0.78913
327000.0000   -1.98030
327040.0000   -1.96254
327080.0000   -2.52655
327120.0000   -1.03290
327160.0000   -1.77959
327200.0000   -1.28494
327240.0000   -1.76438
327280.0000   -1.98362
327320.0000   -1.47240
327360.0000   -1.09984
327400.0000   -0.79390
327440.0000   -1.74251
327480.0000   -2.01211
327520.0000   -0.97058
327560.0000   -2.02597
327600.0000   -2.09012
327640.0000   -1.72378
327680.0000   -2.71025
327720.0000   -1.92805
327760.0000   -1.32547
327800.0000   -1.78731
327840.0000   -1.80780
327880.0000   -2.81717
327920.0000   -2.73455
327960.0000   -2.06135
328000.0000   -2.49228
328040.0000   -2.19961
328080.0000   -2.24243
328120.0000   -2.10188
328160.0000   -2.62165
328200.0000   -2.76392
328240.0000   -2.62053
328280.0000   -2.46474
328320.0000   -2.54161
328360.0000   -3.44764
328400.0000   -2.32165
328440.0000   -2.91111
328480.0000   -2.83505
328520.0000   -1.95586
328560.0000   -1.64893
328600.0000   -1.39112
328640.0000   -1.73619
328680.0000   -2.26283
328720.0000   -1.77377
328760.0000   -2.08904
328800.0000   -1.06974
328840.0000   -1.98180
328880.0000   -1.52619
328920.0000   -2.23749
328960.0000   -1.97036
329000.0000   -2.23357
329040.0000   -2.32215
329080.0000   -2.09021
329120.0000   -2.40906
329160.0000   -1.51139
329200.0000   -1.46584
329240.0000   -2.03613
329280.0000   -1.81007
329320.0000   -2.20951
329360.0000   -2.28905
329400.0000   -2.62132
329440.0000   -2.03725
329480.0000   -1.32933
329520.0000   -1.22213
329560.0000   -0.88703
329600.0000   -1.50046
329640.0000   -0.12033
329680.0000   -0.75295
329720.0000   -1.09922
329760.0000   -1.03320
329800.0000   -1.77668
329840.0000   -1.46735
329880.0000   -2.84136
329920.0000   -2.45060
329960.0000   -2.68816
330000.0000   -3.33825
330040.0000   -2.94333
330080.0000   -2.20993
330120.0000   -2.70671
330160.0000   -1.35274
330200.0000   -1.52015
330240.0000   -1.86011
330280.0000   -2.77646
330320.0000   -2.29244
330360.0000   -2.51905
330400.0000   -2.53071
330440.0000   -1.91100
330480.0000   -2.02845
330520.0000   -1.78286
330560.0000   -2.00732
330600.0000   -2.30027
330640.0000   -2.26457
330680.0000   -2.94862
330720.0000   -3.82745
330760.0000   -4.52887
330800.0000   -4.11655
330840.0000   -3.74192
330880.0000   -3.80315
330920.0000   -2.83767
330960.0000   -3.74920
331000.0000   -3.24114
331040.0000   -2.73347
331080.0000   -2.88484
331120.0000   -3.85243
331160.0000   -2.88409
331200.0000   -3.03648
331240.0000   -3.56998
331280.0000   -3.09088
331320.0000   -2.50288
331360.0000   -3.11423
331400.0000   -4.04002
331440.0000   -3.91017
331480.0000   -3.56311
331520.0000   -3.04651
331560.0000   -3.32338
331600.0000   -4.45226
331640.0000   -3.77155
331680.0000   -4.05106
331720.0000   -3.62399
331760.0000   -3.20103
331800.0000   -3.80040
331840.0000   -3.15431
331880.0000   -2.97932
331920.0000   -4.21186
331960.0000   -4.41863
332000.0000   -4.43429
332040.0000   -3.47247
332080.0000   -3.07254
332120.0000   -3.98420
332160.0000   -3.63698
332200.0000   -4.69784
332240.0000   -4.17616
332280.0000   -3.52092
332320.0000   -3.71757
332360.0000   -2.60711
332400.0000   -2.28611
332440.0000   -0.42204
332480.0000   -1.35590
332520.0000   -1.54620
332560.0000   -0.61533
332600.0000   -1.58873
332640.0000   -2.53578
332680.0000   -1.92352
332720.0000   -0.62470
332760.0000   -1.63561
332800.0000   -1.38568
332840.0000   -2.36160
332880.0000   -1.85430
332920.0000   -0.96740
332960.0000   -1.89259
333000.0000   -1.64142
333040.0000   -1.22674
333080.0000   -0.83391
333120.0000   -2.09605
333160.0000   -2.81520
333200.0000   -3.17395
333240.0000   -3.69554
333280.0000   -1.75081
333320.0000   -1.74665
333360.0000   -1.75856
333400.0000   -2.37021
333440.0000   -1.90128
333480.0000   -1.84029
333520.0000   -1.99374
333560.0000   -1.27323
333600.0000   -1.57056
333640.0000   -1.79583
333680.0000   -0.88562
333720.0000   -2.22788
333760.0000   -1.53739
333800.0000   -2.61352
333840.0000   -2.42703
333880.0000   -2.51473
333920.0000   -2.31702
333960.0000   -2.65650
334000.0000   -3.53832
334040.0000   -2.52643
334080.0000   -2.99108
334120.0000   -1.92479
334160.0000   -2.43817
334200.0000   -1.94442
334240.0000   -2.43526
334280.0000   -2.57793
334320.0000   -3.22535
334360.0000   -2.51514
334400.0000   -2.43409
334440.0000   -3.16407
334480.0000   -1.66633
334520.0000   -0.81800
334560.0000   -1.27696
334600.0000   -2.61642
334640.0000   -1.44377
334680.0000   -2.22254
334720.0000   -1.57654
334760.0000   -0.70015
334800.0000   -0.09065
334840.0000   -1.63950
334880.0000   -2.20517
334920.0000   -1.64298
334960.0000   -1.76863
335000.0000   -1.63427
335040.0000   -0.90233
335080.0000   -0.99199
335120.0000   -1.93042
335160.0000   -2.54011
335200.0000   -0.85638
335240.0000   -0.45897
335280.0000   -0.76230
335320.0000   -1.10370
335360.0000   -1.13841
335400.0000   -1.13111
335440.0000   -2.69785
335480.0000   -1.90334
335520.0000   -2.12449
335560.0000   -2.64080
335600.0000   -2.81228
335640.0000   -1.33723
335680.0000   -2.39229
335720.0000   -2.61507
335760.0000   -2.13204
335800.0000   -2.49713
335840.0000   -3.31382
335880.0000   -1.69012
335920.0000   -1.82362
335960.0000   -2.21281
336000.0000   -2.74367
336040.0000   -2.93607
336080.0000   -2.29317
336120.0000   -2.19440
336160.0000   -2.78859
336200.0000   -2.66901
336240.0000   -2.37000
336280.0000   -2.06135
336320.0000   -1.69713
336360.0000   -3.68993
336400.0000   -3.11358
336440.0000   -2.66458
336480.0000   -2.22270
336520.0000   -2.13853
336560.0000   -3.11995
336600.0000   -2.60450
336640.0000   -3.74082
336680.0000   -3.00644
336720.0000   -2.41171
336760.0000   -2.39166
336800.0000   -1.64638
336840.0000   -0.12877
336880.0000   -0.46366
336920.0000   -1.35369
336960.0000   -1.75697
337000.0000   -1.45202
337040.0000   -1.77525
337080.0000   -2.65868
337120.0000   -2.65180
337160.0000   -1.99112
337200.0000   -1.89823
337240.0000   -1.61990
337280.0000   -1.86678
337320.0000   -1.59498
337360.0000   -0.94702
337400.0000   -1.85367
337440.0000   -2.29217
337480.0000   -2.60862
337520.0000   -3.86973
337560.0000   -3.75954
337600.0000   -4.09137
337640.0000   -3.46292
337680.0000   -3.82986
337720.0000   -2.37995
337760.0000   -3.36571
337800.0000   -3.27601
337840.0000   -2.79720
337880.0000   -2.73696
337920.0000   -2.77608
337960.0000   -2.77064
338000.0000   -3.66041
338040.0000   -2.53260
338080.0000   -3.03656
338120.0000   -1.95333
338160.0000   -2.53368
338200.0000   -2.33961
338240.0000   -3.20833
338280.0000   -2.41064
338320.0000   -3.83926
338360.0000   -2.70468
338400.0000   -2.62260
338440.0000   -2.84080
338480.0000   -1.75867
338520.0000   -2.28846
338560.0000   -2.24171
338600.0000   -2.79973
338640.0000   -2.84534
338680.0000   -2.55904
338720.0000   -1.73397
338760.0000   -1.63231
338800.0000   -2.63728
338840.0000   -2.03925
338880.0000   -2.49261
338920.0000   -3.84543
338960.0000   -2.90941
339000.0000   -2.48031
339040.0000   -2.08710
339080.0000   -1.92793
339120.0000   -1.65553
339160.0000   -1.38574
339200.0000   -1.36916
339240.0000   -2.24972
339280.0000   -2.00005
339320.0000   -1.66694
339360.0000   -2.16242
339400.0000   -2.81044
339440.0000   -3.17517
339480.0000   -2.77898
339520.0000   -2.89657
339560.0000   -3.43376
339600.0000   -2.81321
339640.0000   -3.37368
339680.0000   -2.97399
339720.0000   -1.51582
339760.0000   -2.58542
339800.0000   -2.72268
339840.0000   -2.45640
339880.0000   -1.90492
339920.0000   -2.22130
339960.0000   -2.58694
340000.0000   -1.99704
340040.0000   -1.72215
340080.0000   -1.37682
340120.0000   -2.27685
340160.0000   -0.94444
340200.0000   -3.01137
340240.0000   -3.49034
340280.0000   -3.14608
340320.0000   -3.62586
340360.0000   -3.84046
340400.0000   -2.87472
340440.0000   -3.09108
340480.0000   -3.28178
340520.0000   -2.98865
340560.0000   -3.38476
340600.0000   -3.57217
340640.0000   -3.99351
340680.0000   -4.29545
340720.0000   -3.12303
340760.0000   -3.74598
340800.0000   -3.56924
340840.0000   -2.89383
340880.0000   -4.34125
340920.0000   -3.28213
340960.0000   -3.42359
341000.0000   -3.24188
341040.0000   -3.76830
341080.0000   -4.03028
341120.0000   -3.58253
341160.0000   -3.32385
341200.0000   -2.40609
341240.0000   -2.60757
341280.0000   -3.29630
341320.0000   -3.20076
341360.0000   -2.59366
341400.0000   -2.21780
341440.0000   -0.89678
341480.0000   -1.06700
341520.0000   -1.19159
341560.0000   -1.25487
341600.0000   -1.34974
341640.0000   -1.83027
341680.0000   -1.05086
341720.0000   -0.74381
341760.0000   -1.42037
341800.0000   -1.52729
341840.0000   -0.90858
341880.0000   -1.90260
341920.0000   -0.42636
341960.0000   -0.15919
342000.0000   -0.37268
342040.0000   -1.54689
342080.0000   -1.81187
342120.0000   -1.53945
342160.0000   -1.60473
342200.0000   -1.83621
342240.0000   -2.09104
342280.0000   -2.01296
342320.0000   -1.71156
342360.0000   -1.63744
342400.0000   -3.09317
342440.0000   -2.22325
342480.0000   -2.05046
342520.0000   -2.24126
342560.0000   -2.44379
342600.0000   -2.90795
342640.0000   -1.69911
342680.0000   -0.52827
342720.0000   -1.58169
342760.0000   -1.37824
342800.0000   -1.81882
342840.0000   -1.51213
342880.0000   -2.56149
342920.0000   -2.70572
342960.0000   -3.19354
343000.0000   -3.35760
343040.0000   -3.39365
343080.0000   -2.54911
343120.0000   -3.67954
343160.0000   -4.39213
343200.0000   -2.71560
343240.0000   -3.24144
343280.0000   -3.94130
343320.0000   -4.01069
343360.0000   -2.53549
343400.0000   -2.91208
343440.0000   -2.07552
343480.0000   -1.81404
343520.0000   -1.93187
343560.0000   -2.46521
343600.0000   -1.33229
343640.0000   -1.62774
343680.0000   -1.06779
343720.0000   -2.55471
343760.0000   -2.10926
343800.0000   -2.79304
343840.0000   -2.51440
343880.0000   -3.67416
343920.0000   -2.67299
343960.0000   -2.45031
344000.0000   -2.58123
344040.0000   -2.19589
344080.0000   -1.94109
344120.0000   -1.53368
344160.0000   -1.45159
344200.0000   -1.53687
344240.0000   -0.96677
344280.0000   -0.33563
344320.0000   -0.79895
344360.0000   -1.37445
344400.0000   -1.85819
344440.0000   -1.60585
344480.0000   -1.30171
344520.0000   -1.20113
344560.0000   -1.78078
344600.0000   -1.34100
344640.0000   -0.20538
344680.0000   -1.18804
344720.0000   -1.33242
344760.0000   -0.96253
344800.0000   -0.85930
344840.0000   -0.69350
344880.0000   -1.60336
344920.0000   -0.39269
344960.0000   -0.96806
345000.0000   -1.06329
345040.0000   -1.87671
345080.0000   -2.04964
345120.0000   -2.09249
345160.0000   -0.49716
345200.0000   -0.72684
345240.0000   -1.16381
345280.0000   -0.30405
345320.0000   -0.96732
345360.0000   -1.01129
345400.0000   -1.08859
345440.0000   -0.57036
345480.0000   -1.42177
345520.0000   -1.09105
345560.0000   -1.94492
345600.0000   -1.98226
345640.0000   -1.97674
345680.0000   -1.27426
345720.0000   -0.93480
345760.0000    0.13750
345800.0000    0.19638
345840.0000   -0.51064
345880.0000   -0.35748
345920.0000   -1.53643
345960.0000   -0.75490
346000.0000   -1.79348
346040.0000   -1.01697
346080.0000   -0.52752
346120.0000   -0.10764
346160.0000   -0.46090
346200.0000   -0.00123
346240.0000    0.04659
346280.0000   -0.15380
346320.0000    0.63528
346360.0000   -1.23630
346400.0000   -1.02455
346440.0000   -1.10540
346480.0000    0.76531
346520.0000    0.19785
346560.0000    0.33553
346600.0000    0.11312
346640.0000   -0.53627
346680.0000   -1.06193
346720.0000   -0.64037
346760.0000   -0.07817
346800.0000    0.12160
346840.0000   -0.08894
346880.0000    0.13365
346920.0000    0.30197
346960.0000   -0.43397
347000.0000   -1.52741
347040.0000   -2.02104
347080.0000   -2.27081
347120.0000   -1.46907
347160.0000   -1.34015
347200.0000   -1.02248
347240.0000   -0.71383
347280.0000   -0.47299
347320.0000   -1.12304
347360.0000    1.38891
347400.0000    0.83288
347440.0000    0.19399
347480.0000   -0.11872
347520.0000   -0.00646
347560.0000    0.48865
347600.0000    0.85164
347640.0000    0.31291
347680.0000    0.33316
347720.0000    0.10983
347760.0000    0.29163
347800.0000    0.45761
347840.0000   -0.05293
347880.0000   -0.42702
347920.0000    0.82283
347960.0000    0.57933
348000.0000   -0.22324
348040.0000    0.06737
348080.0000   -1.81765
348120.0000   -0.29053
348160.0000    0.19724
348200.0000    0.42723
348240.0000   -1.28592
348280.0000   -1.06568
348320.0000   -1.17325
348360.0000   -1.42713
348400.0000   -0.88205
348440.0000   -0.52164
348480.0000   -1.44333
348520.0000   -0.99360
348560.0000   -0.74468
348600.0000   -1.34334
348640.0000   -1.09845
348680.0000   -1.32854
348720.0000   -1.17544
348760.0000   -1.50258
348800.0000   -1.68668
348840.0000   -0.66432
348880.0000   -0.81531
348920.0000   -1.41938
348960.0000   -1.18052
349000.0000   -1.39893
349040.0000   -0.69603
349080.0000    0.32100
349120.0000   -0.70946
349160.0000   -0.93709
349200.0000   -1.20555
349240.0000   -1.77238
349280.0000   -0.47581
349320.0000   -1.03643
349360.0000   -0.01643
349400.0000   -0.04670
349440.0000   -0.78509
349480.0000   -0.94938
349520.0000   -1.44487
349560.0000   -0.84076
349600.0000   -1.64648
349640.0000   -1.29105
349680.0000   -0.97323
349720.0000   -0.80368
349760.0000   -1.12955
349800.0000   -0.41310
349840.0000   -0.85243
349880.0000   -0.46186
349920.0000   -0.95443
349960.0000   -1.50444
350000.0000   -2.18375
350040.0000   -0.89019
350080.0000   -0.45767
350120.0000   -0.51570
350160.0000    0.04082
350200.0000    0.13912
350240.0000    0.35019
350280.0000   -1.00420
350320.0000   -1.22743
350360.0000   -1.15699
350400.0000   -0.44815
350440.0000   -0.77287
350480.0000   -1.01038
350520.0000   -0.40298
350560.0000   -0.34608
350600.0000   -0.26838
350640.0000   -1.02299
350680.0000   -1.03067
350720.0000   -0.36485
350760.0000   -0.19527
350800.0000   -0.59322
350840.0000   -1.27706
350880.0000   -1.65575
350920.0000   -1.35257
350960.0000   -0.19699
351000.0000   -1.02568
351040.0000   -0.24497
351080.0000   -0.53033
351120.0000   -0.44767
351160.0000   -1.12917
351200.0000    0.07863
351240.0000   -0.34077
351280.0000    0.53353
351320.0000    1.46665
351360.0000    0.06484
351400.0000    0.01794
351440.0000   -0.05270
351480.0000   -0.04756
351520.0000    0.39430
351560.0000    0.46943
351600.0000    0.52679
351640.0000   -0.30142
351680.0000    0.28987
351720.0000   -0.27846
351760.0000    0.03627
351800.0000    0.12369
351840.0000    0.39963
351880.0000    0.27761
351920.0000    0.47013
351960.0000    0.92841
352000.0000    1.94622
352040.0000    3.23059
352080.0000    2.27944
352120.0000    1.33078
352160.0000    1.68719
352200.0000    1.91216
352240.0000    0.80093
352280.0000    1.34395
352320.0000    0.30396
352360.0000    1.25625
352400.0000    1.32638
352440.0000    0.96469
352480.0000    1.31949
352520.0000    0.05586
352560.0000    0.79556
352600.0000   -0.32832
352640.0000    0.31269
352680.0000    1.17516
352720.0000    1.63286
352760.0000    2.25592
352800.0000    1.70136
352840.0000    1.04232
352880.0000    2.43914
352920.0000    0.61943
352960.0000    1.23838
353000.0000    0.89112
353040.0000    0.03843
353080.0000   -0.17338
353120.0000    0.33366
353160.0000    0.08717
353200.0000   -0.07018
353240.0000   -0.01464
353280.0000    1.07622
353320.0000    0.88697
353360.0000    1.56732
353400.0000    1.46266
353440.0000    1.12236
353480.0000    1.13585
353520.0000    1.35333
353560.0000    0.31496
353600.0000    1.86819
353640.0000    1.54951
353680.0000    1.70827
353720.0000    1.88652
353760.0000    2.00338
353800.0000    1.44048
353840.0000    1.21805
353880.0000    1.02810
353920.0000    1.70745
353960.0000    1.82143
354000.0000    1.86685
354040.0000    0.98124
354080.0000    1.09508
354120.0000    0.75752
354160.0000    0.90036
354200.0000    1.13772
354240.0000    1.70139
354280.0000    1.26679
354320.0000    1.80625
354360.0000    0.24070
354400.0000    0.58419
354440.0000    1.02699
354480.0000    0.46077
354520.0000    1.84766
354560.0000    1.31262
354600.0000    1.23817
354640.0000    1.23445
354680.0000    0.86572
354720.0000    1.10874
354760.0000    2.33222
354800.0000    1.61852
354840.0000    1.85828
354880.0000    0.77206
354920.0000    0.67164
354960.0000    1.51109
355000.0000    1.28381
355040.0000    0.73105
355080.0000    1.00315
355120.0000    0.65396
355160.0000    0.48449
355200.0000    0.72198
355240.0000    0.73097
355280.0000    0.54311
355320.0000    0.41618
355360.0000    0.67554
355400.0000    0.96313
355440.0000    0.79240
355480.0000    0.64316
355520.0000    0.62349
355560.0000   -0.57690
355600.0000    0.18425
355640.0000    2.13437
355680.0000    1.31554
355720.0000    1.72013
355760.0000    0.48964
355800.0000    1.03030
355840.0000    2.09384
355880.0000    2.17976
355920.0000    1.82063
355960.0000    2.24881
356000.0000    2.18331
356040.0000    1.43770
356080.0000    1.58784
356120.0000    1.10123
356160.0000    1.34359
356200.0000    1.84673
356240.0000    0.73782
356280.0000    1.02727
356320.0000    0.69008
356360.0000    0.91399
356400.0000    0.83728
356440.0000    1.39622
356480.0000    1.22917
356520.0000    0.91417
356560.0000    1.14165
356600.0000    0.66990
356640.0000   -0.35995
356680.0000   -0.50140
356720.0000    0.18592
356760.0000   -0.17975
356800.0000   -0.53442
356840.0000    0.19023
356880.0000    0.46160
356920.0000   -0.15771
356960.0000    0.06197
357000.0000    0.43234
357040.0000   -0.87811
357080.0000   -0.97175
357120.0000   -1.47258
357160.0000   -1.32302
357200.0000   -1.88109
357240.0000   -1.94999
357280.0000   -0.82419
357320.0000    0.03403
357360.0000    0.67553
357400.0000    0.61583
357440.0000   -0.31316
357480.0000    1.05860
357520.0000    0.64581
357560.0000    2.25847
357600.0000    1.04044
357640.0000    0.77099
357680.0000    0.43480
357720.0000    0.63955
357760.0000    0.62633
357800.0000   -0.25250
357840.0000   -0.01269
357880.0000    0.59940
357920.0000    1.11338
357960.0000    0.27118
358000.0000    1.11080
358040.0000    0.72839
358080.0000    0.06183
358120.0000   -0.00600
358160.0000    0.29268
358200.0000   -0.41376
358240.0000   -0.41186
358280.0000   -0.06672
358320.0000   -0.02992
358360.0000    0.43550
358400.0000   -0.68934
358440.0000   -0.96493
358480.0000    0.03826
358520.0000   -0.18913
358560.0000   -0.13193
358600.0000   -0.27952
358640.0000   -0.07200
358680.0000    0.09193
358720.0000   -0.82171
358760.0000   -0.50184
358800.0000   -0.28065
358840.0000   -0.14021
358880.0000   -0.32564
358920.0000    0.03332
358960.0000    0.14946
359000.0000   -0.67371
359040.0000   -0.81943
359080.0000    0.08125
359120.0000   -0.76493
359160.0000   -0.11551
359200.0000    0.22040
359240.0000   -1.22995
359280.0000    0.74539
359320.0000    0.58885
359360.0000   -0.07221
359400.0000   -0.93230
359440.0000   -0.91028
359480.0000    0.01155
359520.0000   -0.12809
359560.0000    0.85267
359600.0000   -0.74661
359640.0000   -0.08426
359680.0000    0.44754
359720.0000   -0.09022
359760.0000   -0.26605
359800.0000   -0.74033
359840.0000    0.42485
359880.0000    0.77362
359920.0000    1.10938
359960.0000    0.06796
360000.0000   -0.34559
360040.0000   -0.96715
360080.0000   -0.19904
360120.0000    0.14369
360160.0000    0.57649
360200.0000    0.63380
360240.0000    0.54043
360280.0000    1.20533
360320.0000    0.86255
360360.0000    0.15329
360400.0000    0.11299
360440.0000    0.53903
360480.0000    0.58625
360520.0000   -0.00528
360560.0000    0.62763
360600.0000   -0.46610
360640.0000    0.64772
360680.0000    1.26557
360720.0000    2.12907
360760.0000    1.49700
360800.0000    1.28352
360840.0000    2.26165
360880.0000    2.39417
360920.0000    1.29326
360960.0000    1.88842
361000.0000    1.56842
361040.0000    0.96023
361080.0000    0.81013
361120.0000    0.83671
361160.0000    0.47331
361200.0000    1.08589
361240.0000    0.35766
361280.0000    0.69640
361320.0000    0.74573
361360.0000    1.86742
361400.0000    1.37295
361440.0000    0.77360
361480.0000    0.32703
361520.0000    1.06769
361560.0000    0.43545
361600.0000   -0.17938
361640.0000    0.57217
361680.0000    0.71845
361720.0000    0.59055
361760.0000    0.57514
361800.0000    0.37947
361840.0000    1.32147
361880.0000    0.66139
361920.0000    0.18003
361960.0000    0.95435
362000.0000    0.63994
362040.0000    0.22350
362080.0000    0.86894
362120.0000   -0.16036
362160.0000   -0.67937
362200.0000   -0.11782
362240.0000    0.41175
362280.0000   -1.27439
362320.0000   -1.32237
362360.0000    0.27559
362400.0000    0.05458
362440.0000    0.02731
362480.0000   -0.42208
362520.0000   -0.03112
362560.0000   -0.46143
362600.0000    0.16728
362640.0000   -0.55340
362680.0000   -0.13449
362720.0000    1.34382
362760.0000    0.37763
362800.0000    2.16890
362840.0000    2.30886
362880.0000    1.19402
362920.0000    0.08469
362960.0000    0.68399
363000.0000    0.07526
363040.0000   -0.07105
363080.0000    0.10475
363120.0000   -1.14751
363160.0000   -0.74705
363200.0000   -0.70029
363240.0000   -0.86035
363280.0000    0.35322
363320.0000   -0.32767
363360.0000   -0.10502
363400.0000   -1.45592
363440.0000   -0.46200
363480.0000   -0.32352
363520.0000   -0.29485
363560.0000   -1.64034
363600.0000    0.45361
363640.0000   -0.23751
363680.0000   -0.04484
363720.0000    0.80928
363760.0000   -0.30045
363800.0000   -0.54464
363840.0000   -0.04689
363880.0000   -0.25411
363920.0000   -0.66362
363960.0000   -0.65609
364000.0000    0.12803
364040.0000    0.50384
364080.0000   -0.54839
364120.0000   -0.00389
364160.0000   -1.69302
364200.0000   -2.44260
364240.0000   -1.80712
364280.0000   -1.84516
364320.0000    0.06107
364360.0000   -2.73944
364400.0000   -0.94419
364440.0000   -2.30968
364480.0000   -2.87181
364520.0000   -2.38059
364560.0000   -2.32177
364600.0000   -1.53776
364640.0000   -2.27506
364680.0000   -1.69779
364720.0000   -1.80687
364760.0000   -1.45607
364800.0000   -1.50819
364840.0000   -1.18678
364880.0000   -1.97575
364920.0000   -1.22176
364960.0000   -2.08714
365000.0000   -2.33050
365040.0000   -0.37858
365080.0000   -0.82056
365120.0000    0.28394
365160.0000   -0.62895
365200.0000    0.32757
365240.0000    0.01284
365280.0000   -0.23341
365320.0000   -0.37553
365360.0000   -0.61741
365400.0000    0.18911
365440.0000   -0.87425
365480.0000    0.69569
365520.0000    0.89489
365560.0000    0.61645
365600.0000    0.88652
365640.0000    0.42099
365680.0000    1.08000
365720.0000    0.53347
365760.0000    1.49382
365800.0000    1.38641
365840.0000    0.79866
365880.0000    1.06590
365920.0000    0.90199
365960.0000    0.64355
366000.0000    0.72184
366040.0000    0.31292
366080.0000   -0.10950
366120.0000    0.61322
366160.0000    0.08451
366200.0000   -1.07778
366240.0000    0.11239
366280.0000    0.72385
366320.0000    1.11347
366360.0000    2.01698
366400.0000    1.58806
366440.0000    0.92583
366480.0000    0.88358
366520.0000    0.60984
366560.0000    1.25200
366600.0000    1.87126
366640.0000    2.01285
366680.0000    1.83952
366720.0000    2.23376
366760.0000    1.54728
366800.0000    1.58631
366840.0000    1.58455
366880.0000    0.68106
366920.0000    1.89700
366960.0000    1.37291
367000.0000    0.73785
367040.0000    0.74840
367080.0000    0.40988
367120.0000    0.94646
367160.0000    1.55775
367200.0000    1.26698
367240.0000    1.48315
367280.0000    1.92670
367320.0000    1.71747
367360.0000    0.33861
367400.0000    0.08116
367440.0000    1.54050
367480.0000    1.34440
367520.0000    0.81591
367560.0000    0.34436
367600.0000    0.27083
367640.0000    0.89461
367680.0000    1.51263
367720.0000    0.14537
367760.0000   -1.44316
367800.0000    0.82977
367840.0000    0.11202
367880.0000    1.04391
367920.0000    0.78841
367960.0000    0.49809
368000.0000    0.41205
368040.0000   -0.61856
368080.0000   -0.56145
368120.0000   -0.70388
368160.0000   -1.35672
368200.0000   -1.79094
368240.0000   -1.28238
368280.0000   -1.95754
368320.0000   -1.79954
368360.0000   -1.82974
368400.0000   -1.59821
368440.0000   -1.41085
368480.0000   -2.34810
368520.0000   -2.16860
368560.0000   -1.09817
368600.0000   -1.06740
368640.0000   -0.67676
368680.0000   -1.09535
368720.0000   -0.83873
368760.0000   -1.51383
368800.0000   -0.54408
368840.0000   -0.53380
368880.0000   -1.02982
368920.0000   -1.82369
368960.0000   -1.18616
369000.0000   -0.08232
369040.0000   -1.13897
369080.0000   -0.53718
369120.0000   -0.75945
369160.0000   -0.40756
369200.0000   -0.45413
369240.0000   -1.19704
369280.0000   -0.96701
369320.0000    0.04799
369360.0000   -0.47102
369400.0000   -0.55933
369440.0000   -1.58983
369480.0000   -0.30645
369520.0000    0.37033
369560.0000   -0.95735
369600.0000   -0.76829
369640.0000    0.19515
369680.0000   -0.52855
369720.0000   -0.94042
369760.0000   -0.52803
369800.0000    0.39721
369840.0000    0.62683
369880.0000    0.92127
369920.0000    1.49437
369960.0000    0.91500
370000.0000    1.37372
370040.0000    0.71515
370080.0000    1.19201
370120.0000    0.99793
370160.0000    0.62265
370200.0000    0.96563
370240.0000    0.30584
370280.0000    1.78215
370320.0000    2.06461
370360.0000    2.58478
370400.0000    1.87593
370440.0000    3.49931
370480.0000    3.43004
370520.0000    1.92667
370560.0000    1.31831
370600.0000    0.95493
370640.0000    0.32077
370680.0000    1.88206
370720.0000    2.68585
370760.0000    2.68074
370800.0000    2.71346
370840.0000    3.85605
370880.0000    2.69335
370920.0000    2.16887
370960.0000    1.69127
371000.0000    1.87315
371040.0000    1.91466
371080.0000    2.66740
371120.0000    3.52756
371160.0000    3.20873
371200.0000    3.89666
371240.0000    4.50862
371280.0000    5.12598
371320.0000    5.01505
371360.0000    3.58566
371400.0000    4.93878
371440.0000    4.84693
371480.0000    2.97575
371520.0000    4.00611
371560.0000    2.49156
371600.0000    4.21201
371640.0000    5.02463
371680.0000    5.19981
371720.0000    5.86558
371760.0000    5.20773
371800.0000    6.43968
371840.0000    6.01368
371880.0000    6.06149
371920.0000    5.22787
371960.0000    6.90411
372000.0000    6.95238
372040.0000    7.29976
372080.0000    5.90357
372120.0000    6.63152
372160.0000    6.59646
372200.0000    6.93631
372240.0000    6.73425
372280.0000    7.02793
372320.0000    4.85983
372360.0000    6.00576
372400.0000    5.38889
372440.0000    5.80545
372480.0000    4.83307
372520.0000    4.22147
372560.0000    5.99678
372600.0000    5.21893
372640.0000    4.77386
372680.0000    6.08308
372720.0000    6.10848
372760.0000    5.62669
372800.0000    5.73454
372840.0000    6.20580
372880.0000    7.14788
372920.0000    6.61898
372960.0000    6.38327
373000.0000    6.56871
373040.0000    6.42215
373080.0000    6.96628
373120.0000    6.50901
373160.0000    6.61715
373200.0000    6.13371
373240.0000    6.67539
373280.0000    6.74130
373320.0000    6.37356
373360.0000    5.32937
373400.0000    4.11466
373440.0000    5.06677
373480.0000    5.51882
373520.0000    4.43294
373560.0000    4.96470
373600.0000    5.88587
373640.0000    6.22467
373680.0000    5.32729
373720.0000    7.59807
373760.0000    6.65129
373800.0000    7.43155
373840.0000    7.87972
373880.0000    6.67281
373920.0000    6.87536
373960.0000    7.59560
374000.0000    6.93866
374040.0000    8.71993
374080.0000    7.89851
374120.0000    7.20473
374160.0000    8.01885
374200.0000    7.30877
374240.0000    7.32881
374280.0000    7.69699
374320.0000    8.60839
374360.0000    8.78254
374400.0000    8.46703
374440.0000    8.44011
374480.0000    9.03918
374520.0000    8.71026
374560.0000    7.98087
374600.0000    6.64898
374640.0000    6.63685
374680.0000    5.23880
374720.0000    5.41347
374760.0000    5.33371
374800.0000    5.68213
374840.0000    6.53095
374880.0000    6.52784
374920.0000    6.73631
374960.0000    6.72118
375000.0000    8.53108
375040.0000    8.32962
375080.0000    8.17332
375120.0000    8.52323
375160.0000    8.96812
375200.0000    8.79688
375240.0000   10.05505
375280.0000    8.48890
375320.0000    9.78817
375360.0000    9.63894
375400.0000    7.10748
375440.0000    7.49510
375480.0000    8.59126
375520.0000    8.07236
375560.0000    7.51328
375600.0000    7.62392
375640.0000    8.86284
375680.0000    7.64183
375720.0000    7.42042
375760.0000    8.71011
375800.0000    7.80388
375840.0000    8.08018
375880.0000    7.49936
375920.0000    7.80845
375960.0000    7.43710
376000.0000    6.68212
376040.0000    4.68116
376080.0000    4.77500
376120.0000    6.24691
376160.0000    5.89156
376200.0000    6.19370
376240.0000    6.24882
376280.0000    4.37201
376320.0000    5.96486
376360.0000    4.75023
376400.0000    4.04549
376440.0000    5.16409
376480.0000    2.56991
376520.0000    4.77572
376560.0000    4.13714
376600.0000    5.24088
376640.0000    5.34162
376680.0000    5.64203
376720.0000    5.99017
376760.0000    6.56649
376800.0000    5.86905
376840.0000    4.90165
376880.0000    5.45959
376920.0000    5.41070
376960.0000    5.73637
377000.0000    5.28870
377040.0000    6.60411
377080.0000    6.68723
377120.0000    5.58559
377160.0000    5.76486
377200.0000    6.58385
377240.0000    6.68424
377280.0000    6.94512
377320.0000    6.92415
377360.0000    6.07524
377400.0000    6.43202
377440.0000    5.40678
377480.0000    4.84687
377520.0000    5.27033
377560.0000    6.63424
377600.0000    6.38202
377640.0000    5.97594
377680.0000    7.00690
377720.0000    7.09618
377760.0000    7.33165
377800.0000    6.56341
377840.0000    8.68110
377880.0000    9.56650
377920.0000    7.32488
377960.0000    7.71319
378000.0000    8.49017
378040.0000    6.62644
378080.0000    7.25099
378120.0000    6.09760
378160.0000    6.66870
378200.0000    6.96931
378240.0000    7.19582
378280.0000    5.76426
378320.0000    5.75113
378360.0000    7.53197
378400.0000    7.05220
378440.0000    7.81104
378480.0000    7.15675
378520.0000    6.23438
378560.0000    8.35913
378600.0000    7.82254
378640.0000    7.59436
378680.0000    7.53757
378720.0000    7.97151
378760.0000    7.19436
378800.0000    7.36099
378840.0000    6.74023
378880.0000    6.86318
378920.0000    7.52345
378960.0000    7.18514
379000.0000    8.13222
379040.0000    6.43760
379080.0000    7.13433
379120.0000    7.24968
379160.0000    7.37521
379200.0000    7.20293
379240.0000    8.88652
379280.0000    7.70392
379320.0000    7.82471
379360.0000    7.64365
379400.0000    6.12634
379440.0000    6.42681
379480.0000    7.48948
379520.0000    6.75996
379560.0000    6.68310
379600.0000    7.65621
379640.0000    7.31781
379680.0000    8.09833
379720.0000    7.43045
379760.0000    7.33469
379800.0000    7.20174
379840.0000    6.82892
379880.0000    6.43396
379920.0000    7.28066
379960.0000    7.45536
380000.0000    7.14092
380040.0000    8.98533
380080.0000    7.54543
380120.0000    7.91647
380160.0000    6.89426
380200.0000    6.20205
380240.0000    5.34592
380280.0000    4.99675
380320.0000    4.64756
380360.0000    5.92091
380400.0000    6.16274
380440.0000    5.69523
380480.0000    5.97484
380520.0000    5.38822
380560.0000    4.89620
380600.0000    6.03204
380640.0000    5.43923
380680.0000    5.98027
380720.0000    5.30840
380760.0000    6.79004
380800.0000    5.95115
380840.0000    5.95095
380880.0000    5.32145
380920.0000    5.10162
380960.0000    4.08309
381000.0000    4.41010
381040.0000    5.33898
381080.0000    6.97890
381120.0000    7.83953
381160.0000    8.41631
381200.0000    8.42927
381240.0000    7.99067
381280.0000    7.20526
381320.0000    7.33782
381360.0000    8.01335
381400.0000    7.49710
381440.0000    8.63350
381480.0000    7.44553
381520.0000    7.33138
381560.0000    7.16481
381600.0000    7.57023
381640.0000    7.50778
381680.0000    5.98088
381720.0000    6.60776
381760.0000    6.82347
381800.0000    7.60854
381840.0000    6.48279
381880.0000    6.58253
381920.0000    8.22121
381960.0000    7.06367
382000.0000    6.19659
382040.0000    5.34087
382080.0000    6.18209
382120.0000    6.74845
382160.0000    7.16169
382200.0000    6.71114
382240.0000    6.44169
382280.0000    6.20014
382320.0000    6.78991
382360.0000    7.81764
382400.0000    7.59138
382440.0000    6.52773
382480.0000    6.24441
382520.0000    6.60214
382560.0000    5.68430
382600.0000    6.15097
382640.0000    6.74535
382680.0000    5.54658
382720.0000    6.77805
382760.0000    7.20669
382800.0000    5.83016
382840.0000    7.11542
382880.0000    6.87457
382920.0000    4.21657
382960.0000    5.98215
383000.0000    6.85951
383040.0000    6.80586
383080.0000    6.00126
383120.0000    7.08166
383160.0000    8.09269
383200.0000    6.76382
383240.0000    7.03074
383280.0000    7.51231
383320.0000    6.47682
383360.0000    5.09184
383400.0000    6.83910
383440.0000    6.91171
383480.0000    7.28965
383520.0000    6.85919
383560.0000    6.55286
383600.0000    5.40361
383640.0000    7.06779
383680.0000    6.63373
383720.0000    6.48206
383760.0000    5.93688
383800.0000    6.20644
383840.0000    6.78143
383880.0000    8.05167
383920.0000    8.81082
383960.0000    8.17060
384000.0000    6.56403
384040.0000    7.44060
384080.0000    7.28466
384120.0000    7.53273
384160.0000    7.95201
384200.0000    8.66913
384240.0000    9.15105
384280.0000    8.33520
384320.0000    7.85595
384360.0000    8.81112
384400.0000    8.45211
384440.0000    7.94409
384480.0000    7.80993
384520.0000    7.20752
384560.0000    7.95619
384600.0000    6.86555
384640.0000    7.16850
384680.0000    7.29867
384720.0000    7.25656
384760.0000    8.67170
384800.0000    8.15773
384840.0000    8.90066
384880.0000    9.20563
384920.0000    7.44975
384960.0000    7.60321
385000.0000    8.14264
385040.0000    8.03848
385080.0000    8.66346
385120.0000    8.78412
385160.0000    8.70161
385200.0000    8.15157
385240.0000    7.75612
385280.0000    7.12280
385320.0000    6.88586
385360.0000    5.99312
385400.0000    6.95892
385440.0000    5.33389
385480.0000    6.08213
385520.0000    6.28776
385560.0000    5.50446
385600.0000    5.20417
385640.0000    6.72313
385680.0000    5.80901
385720.0000    5.84405
385760.0000    8.48934
385800.0000    8.30219
385840.0000    7.19378
385880.0000    7.70202
385920.0000    7.19761
385960.0000    7.98069
386000.0000    8.76086
386040.0000    7.51457
386080.0000    8.41044
386120.0000    8.05497
386160.0000    8.66663
386200.0000    9.30795
386240.0000    9.03997
386280.0000    8.42868
386320.0000    9.61288
386360.0000    8.70238
386400.0000    9.27011
386440.0000    8.53271
386480.0000    9.30150
386520.0000    9.35972
386560.0000    8.38476
386600.0000    9.00591
386640.0000    7.62569
386680.0000    8.26986
386720.0000    9.40858
386760.0000    8.54387
386800.0000   10.32745
386840.0000    9.22271
386880.0000    9.52542
386920.0000    9.49992
386960.0000    9.94146
387000.0000   10.16669
387040.0000   10.92213
387080.0000    9.79940
387120.0000   10.09880
387160.0000    9.98930
387200.0000   10.65061
387240.0000    9.70673
387280.0000   10.09400
387320.0000    9.75694
387360.0000    9.82080
387400.0000    9.34728
387440.0000   10.33561
387480.0000    9.86991
387520.0000    8.45943
387560.0000    8.41520
387600.0000   10.00437
387640.0000    9.71216
387680.0000    8.51812
387720.0000    8.60475
387760.0000    8.79229
387800.0000    8.54650
387840.0000    7.42817
387880.0000    7.30086
387920.0000    8.19233
387960.0000    7.27466
388000.0000    8.75727
388040.0000    8.80550
388080.0000    8.79434
388120.0000   10.13222
388160.0000    9.54467
388200.0000    9.41483
388240.0000    9.37202
388280.0000    9.41330
388320.0000    9.06380
388360.0000   10.38657
388400.0000    9.65220
388440.0000    9.70428
388480.0000    8.78432
388520.0000    9.57717
388560.0000    7.75071
388600.0000    8.94894
388640.0000    6.96046
388680.0000    7.41719
388720.0000    7.50776
388760.0000    7.55693
388800.0000    7.19867
388840.0000    7.23280
388880.0000    8.00951
388920.0000    7.69703
388960.0000    6.96376
389000.0000    8.45917
389040.0000    6.67954
389080.0000    7.50409
389120.0000    6.62121
389160.0000    7.51913
389200.0000    9.24197
389240.0000    7.72767
389280.0000    8.34812
389320.0000    7.81147
389360.0000    7.32442
389400.0000    8.20226
389440.0000    8.18499
389480.0000    8.42631
389520.0000    7.95082
389560.0000    8.54589
389600.0000    8.49101
389640.0000    8.58141
389680.0000    9.04941
389720.0000    9.44579
389760.0000    9.09333
389800.0000   10.33263
389840.0000    9.08772
389880.0000    9.91248
389920.0000    9.27566
389960.0000    9.42015
390000.0000    9.54193
390040.0000    9.19118
390080.0000    9.36237
390120.0000    8.99429
390160.0000    8.24973
390200.0000    9.15961
390240.0000    8.76769
390280.0000    9.82108
390320.0000    8.44188
390360.0000    8.88943
390400.0000    8.11333
390440.0000    9.43505
390480.0000    9.05233
390520.0000    9.86777
390560.0000   10.98829
390600.0000   10.95588
390640.0000   10.32514
390680.0000   10.97739
390720.0000   10.94037
390760.0000   11.91369
390800.0000   11.93536
390840.0000   12.93707
390880.0000   12.52975
390920.0000   12.65864
390960.0000   11.86803
391000.0000   11.87655
391040.0000   11.26268
391080.0000   10.75452
391120.0000   11.60356
391160.0000   10.72643
391200.0000   11.29510
391240.0000   12.24755
391280.0000   11.93849
391320.0000   11.91968
391360.0000   11.34448
391400.0000   11.96793
391440.0000   11.16150
391480.0000   11.29328
391520.0000   10.95983
391560.0000   11.43216
391600.0000   11.92458
391640.0000   11.11349
391680.0000   11.25599
391720.0000   11.45650
391760.0000   12.10870
391800.0000   11.82705
391840.0000   11.85958
391880.0000   11.29037
391920.0000   11.16088
391960.0000   11.48492
392000.0000   11.06995
392040.0000   10.81985
392080.0000   10.57013
392120.0000   11.40510
392160.0000   11.29023
392200.0000   11.48171
392240.0000   12.31304
392280.0000   11.69152
392320.0000   11.16661
392360.0000   11.58382
392400.0000   11.56586
392440.0000   11.52655
392480.0000   12.00672
392520.0000   11.79079
392560.0000   11.86869
392600.0000   11.06762
392640.0000   11.24656
392680.0000   11.39078
392720.0000   10.98143
392760.0000   10.81746
392800.0000   10.65541
392840.0000   11.14645
392880.0000   10.75741
392920.0000    9.73600
392960.0000   10.88115
393000.0000   11.15693
393040.0000   10.34814
393080.0000   11.04286
393120.0000   11.22648
393160.0000   11.73312
393200.0000   10.86847
393240.0000   11.13999
393280.0000   11.21058
393320.0000    9.92955
393360.0000   11.14184
393400.0000   11.83723
393440.0000   10.42076
393480.0000   11.27983
393520.0000   10.47389
393560.0000   11.35735
393600.0000   11.15094
393640.0000   12.10273
393680.0000   10.88440
393720.0000   10.48242
393760.0000   10.94417
393800.0000   10.93342
393840.0000   10.49630
393880.0000   10.56916
393920.0000   10.86731
393960.0000   10.29799
394000.0000   10.66312
394040.0000    9.92825
394080.0000    9.47383
394120.0000   10.25207
394160.0000   10.47836
394200.0000   11.30971
394240.0000   10.38310
394280.0000    9.93504
394320.0000   11.05481
394360.0000   11.63742
394400.0000   12.46048
394440.0000   11.79629
394480.0000   11.29341
394520.0000   10.46942
394560.0000   10.63879
394600.0000   10.70569
394640.0000   11.87526
394680.0000   10.70923
394720.0000   11.22205
394760.0000   11.11679
394800.0000   12.19999
394840.0000   11.46608
394880.0000   12.22204
394920.0000   10.75728
394960.0000   11.20439
395000.0000   10.56469
395040.0000   11.21655
395080.0000   11.12468
395120.0000   11.31953
395160.0000   11.34728
395200.0000   11.55143
395240.0000   10.92589
395280.0000   10.82971
395320.0000   11.29590
395360.0000   10.99631
395400.0000   10.67735
395440.0000   11.35535
395480.0000   10.81960
395520.0000   10.98721
395560.0000   11.32197
395600.0000   10.88535
395640.0000   10.85760
395680.0000   10.98935
395720.0000   11.17125
395760.0000   11.77414
395800.0000   11.88856
395840.0000   12.13576
395880.0000   12.41033
395920.0000   11.94137
395960.0000   11.60043
396000.0000   11.67645
396040.0000   11.76884
396080.0000   10.76050
396120.0000   11.20226
396160.0000   10.88798
396200.0000   11.13087
396240.0000   11.87558
396280.0000   11.38260
396320.0000   11.10512
396360.0000   11.60260
396400.0000   11.62472
396440.0000   11.88623
396480.0000   11.31336
396520.0000   11.43567
396560.0000   10.33700
396600.0000   11.15862
396640.0000   11.07261
396680.0000   11.93123
396720.0000   12.82132
396760.0000   11.94613
396800.0000   10.86522
396840.0000   11.29086
396880.0000   11.10697
396920.0000   11.18574
396960.0000   10.85182
397000.0000   11.54939
397040.0000   11.67000
397080.0000   11.45109
397120.0000   12.42873
397160.0000   11.43482
397200.0000   11.55659
397240.0000   11.83899
397280.0000   11.81628
397320.0000   12.14817
397360.0000   11.42175
397400.0000   12.17482
397440.0000   11.61486
397480.0000   11.57164
397520.0000   11.47028
397560.0000   11.61368
397600.0000   11.48032
397640.0000   12.09601
397680.0000   12.82153
397720 5
397760 5
397800 5
397840 5
397880 5
397920 5
397960 5
398000 5
398040 5
398080 5
398120 5
398160 5
398200 5
398240 5
398280 5
398320 5
398360 5
398400 5
398440 5
398480 5
398520 5
398560 5
398600 5
398640 5
398680 5
398720 5
398760 5
398800 5
398840 5
398880 5
398920 5
398960 5
399000 5
399040 5
399080 5
399120 5
399160 5
399200 5
399240 5
399280 5
399320 5
399360 5
399400 5
399440 5
399480 5
399520 5
399560 5
399600 5
399640 5
399680 5
399720 5
399760 5
399800 5
399840 5
399880 5
399920 5
399960 5
400000 5
400040 5
400080 5
400120 5
400160 5
400200 5
400240 5
400280 5
400320 5
400360 5
400400 5
400440 5
400480 5
400520 5
400560 5
400600 5
400640 5
400680 5
400720 5
400760 5
400800 5
400840 5
400880 5
400920 5
400960 5
401000 5
401040 5
401080 5
401120 5
401160 5
401200 5
401240 5
401280 5
401320 5
401360 5
401400 5
401440 5
401480 5
401520 5
401560 5
401600 5
401640 5
401680 5
401720 5
401760 5
401800 5
401840 5
401880 5
401920 5
401960 5
402000 5
402040 5
402080 5
402120 5
402160 5
402200 5
402240 5
402280 5
402320 5
402360 5
402400 5
402440 5
402480 5
402520 5
402560 5
402600 5
402640 5
402680 5
402720 5
402760 5
402800 5
402840 5
402880 5
402920 5
402960 5
403000 5
403040 5
403080 5
403120 5
403160 5
403200 5
403240 5
403280 5
403320 5
403360 5
403400 5
403440 5
403480 5
403520 5
403560 5
403600 5
403640 5
403680 5
403720 5
403760 5
403800 5
403840 5
403880 5
403920 5
403960 5
404000 5
404040 5
404080 5
404120 5
404160 5
404200 5
404240 5
404280 5
404320 5
404360 5
404400 5
404440 5
404480 5
404520 5
404560 5
404600 5
404640 5
404680 5
404720 5
404760 5
404800 5
404840 5
404880 5
404920 5
404960 5
405000 5
405040 5
405080 5
405120 5
405160 5
405200 5
405240 5
405280 5
405320 5
405360 5
405400 5
405440 5
405480 5
405520 5
405560 5
405600 5
405640 5
405680 5
405720 5
405760 5
405800 5
405840 5
405880 5
405920 5
405960 5
406000 5
406040 5
406080 5
406120 5
406160 5
406200 5
406240 5
406280 5
406320 5
406360 5
406400 5
406440 5
406480 5
406520 5
406560 5
406600 5
406640 5
406680 5
406720 5
406760 5
406800 5
406840 5
406880 5
406920 5
406960 5
407000 5
407040 5
407080 5
407120 5
407160 5
407200 5
407240 5
407280 5
407320 5
407360 5
407400 5
407440 5
407480 5
407520 5
407560 5
407600 5
407640 5
407680 5
407720 5
407760 5
407800 5
407840 5
407880 5
407920 5
407960 5
408000 5
408040 5
408080 5
408120 5
408160 5
408200 5
408240 5
408280 5
408320 5
408360 5
408400 5
408440 5
408480 5
408520 5
408560 5
408600 5
408640 5
408680 5
408720 5
408760 5
408800 5
408840 5
408880 5
408920 5
408960 5
409000 5
409040 5
409080 5
409120 5
409160 5
409200 5
409240 5
409280 5
409320 5
409360 5
409400 5
409440 5
409480 5
409520 5
409560 5
409600 5
409640 5
409680 5
409720 5
409760 5
409800 5
409840 5
409880 5
409920 5
409960 5
410000 5
410040 5
410080 5
410120 5
410160 5
410200 5
410240 5
410280 5
410320 5
410360 5
410400 5
410440 5
410480 5
410520 5
410560 5
410600 5
410640 5
410680 5
410720 5
410760 5
410800 5
410840 5
410880 5
410920 5
410960 5
411000 5
411040 5
411080 5
411120 5
411160 5
411200 5
411240 5
411280 5
411320 5
411360 5
411400 5
411440 5
411480 5
411520 5
411560 5
411600 5
411640 5
411680 5
411720 5
411760 5
411800 5
411840 5
411880 5
411920 5
411960 5
412000 5
412040 5
412080 5
412120 5
412160 5
412200 5
412240 5
412280 5
412320 5
412360 5
412400 5
412440 5
412480 5
412520 5
412560 5
412600 5
412640 5
412680 5
412720 5
412760 5
412800 5
412840 5
412880 5
412920 5
412960 5
413000 5
413040 5
413080 5
413120 5
413160 5
413200 5
413240 5
413280 5
413320 5
413360 5
413400 5
413440 5
413480 5
413520 5
413560 5
413600 5
413640 5
413680 5
413720 5
413760 5
413800 5
413840 5
413880 5
413920 5
413960 5
414000 5
414040 5
414080 5
414120 5
414160 5
414200 5
414240 5
414280 5
414320 5
414360 5
414400 5
414440 5
414480 5
414520 5
414560 5
414600 5
414640 5
414680 5
414720 5
414760 5
414800 5
414840 5
414880 5
414920 5
414960 5
415000 5
415040 5
415080 5
415120 5
415160 5
415200 5
415240 5
415280 5
415320 5
415360 5
415400 5
415440 5
415480 5
415520 5
415560 5
415600 5
415640 5
415680 5
415720 5
415760 5
415800 5
415840 5
415880 5
415920 5
415960 5
416000 5
416040 5
416080 5
416120 5
416160 5
416200 5
416240 5
416280 5
416320 5
416360 5
416400 5
416440 5
416480 5
416520 5
416560 5
416600 5
416640 5
416680 5
416720 5
416760 5
416800 5
416840 5
416880 5
416920 5
416960 5
417000 5
417040 5
417080 5
417120 5
417160 5
417200 5
417240 5
417280 5
417320 5
