# Supplementary material for: Comment on 'Valid molecular dynamics simulations of human hemoglobin require a surprisingly large box size'
Source: eLife. 2019 Jun 20;8:e44718. doi: 10.7554/eLife.44718 (PMC6586461; doi:10.7554/eLife.44718)
Supplement: Figure 3—source data 1. — The zip archive contains a README file describing which source files correspond to the different panels. [file elife-44718-fig3-data1.zip › figure3/panel_A/kovalevsky/large/6/proj.xvg]

@ autoscale onread none
@ with g0
@ g0 on
@ title "projection on eigenvectors (nm)"
@ xaxis  label "Time (ps)"
@ world xmin 0
@ world xmax 195080
@ world ymin -10.4485
@ world ymax 10.1
@ view xmin 0.15
@ view xmax 0.85
@ view ymin 0.15
@ view ymax 0.85
@ yaxis  label "vec 1"
@ xaxis tick major 50000
@ xaxis tick minor 25000
@ xaxis ticklabel start type spec
@ xaxis ticklabel start -0
@ yaxis tick major 10
@ yaxis tick minor 5
@ yaxis ticklabel start type spec
@ yaxis ticklabel start -10
@ zeroxaxis bar on
@ zeroxaxis bar linestyle 3
    0.0000   -5.00332
   40.0000   -5.68185
   80.0000   -4.62110
  120.0000   -5.18644
  160.0000   -5.14043
  200.0000   -6.37192
  240.0000   -5.50044
  280.0000   -6.15713
  320.0000   -6.39526
  360.0000   -5.47885
  400.0000   -5.89392
  440.0000   -6.55816
  480.0000   -5.03271
  520.0000   -5.40495
  560.0000   -5.62795
  600.0000   -5.56573
  640.0000   -5.97710
  680.0000   -5.47964
  720.0000   -5.62106
  760.0000   -6.55591
  800.0000   -7.32600
  840.0000   -5.73366
  880.0000   -5.82426
  920.0000   -5.12993
  960.0000   -6.20657
 1000.0000   -5.84822
 1040.0000   -6.74298
 1080.0000   -6.79571
 1120.0000   -6.87445
 1160.0000   -5.15006
 1200.0000   -6.21580
 1240.0000   -7.12901
 1280.0000   -5.03639
 1320.0000   -6.48534
 1360.0000   -5.58431
 1400.0000   -6.51407
 1440.0000   -6.61859
 1480.0000   -6.25890
 1520.0000   -5.37939
 1560.0000   -6.20942
 1600.0000   -5.70149
 1640.0000   -5.99219
 1680.0000   -6.04746
 1720.0000   -5.55209
 1760.0000   -6.18471
 1800.0000   -5.51350
 1840.0000   -5.76584
 1880.0000   -6.06022
 1920.0000   -6.05243
 1960.0000   -6.56270
 2000.0000   -5.36484
 2040.0000   -5.78505
 2080.0000   -6.46505
 2120.0000   -7.10762
 2160.0000   -7.13842
 2200.0000   -7.45779
 2240.0000   -6.78963
 2280.0000   -5.38894
 2320.0000   -6.50155
 2360.0000   -6.14793
 2400.0000   -6.42316
 2440.0000   -6.43596
 2480.0000   -6.84684
 2520.0000   -6.56286
 2560.0000   -5.85668
 2600.0000   -6.64884
 2640.0000   -6.24841
 2680.0000   -6.15656
 2720.0000   -5.80814
 2760.0000   -6.72898
 2800.0000   -6.00693
 2840.0000   -5.34091
 2880.0000   -4.91573
 2920.0000   -6.91260
 2960.0000   -7.30593
 3000.0000   -6.55362
 3040.0000   -6.96640
 3080.0000   -7.32864
 3120.0000   -7.75340
 3160.0000   -8.34153
 3200.0000   -8.38877
 3240.0000   -8.75023
 3280.0000   -8.51236
 3320.0000   -8.23704
 3360.0000   -7.83155
 3400.0000   -8.39766
 3440.0000   -8.54140
 3480.0000   -8.61312
 3520.0000   -8.66880
 3560.0000   -8.66582
 3600.0000   -8.07352
 3640.0000   -7.27438
 3680.0000   -6.93308
 3720.0000   -7.20753
 3760.0000   -7.19449
 3800.0000   -7.11451
 3840.0000   -8.15674
 3880.0000   -7.16290
 3920.0000   -7.52109
 3960.0000   -7.02040
 4000.0000   -8.72496
 4040.0000   -7.36202
 4080.0000   -7.07657
 4120.0000   -6.61727
 4160.0000   -7.59695
 4200.0000   -7.21371
 4240.0000   -6.70817
 4280.0000   -6.54877
 4320.0000   -6.73831
 4360.0000   -6.85806
 4400.0000   -7.03793
 4440.0000   -6.43050
 4480.0000   -6.92212
 4520.0000   -6.79749
 4560.0000   -5.78131
 4600.0000   -5.97807
 4640.0000   -6.38821
 4680.0000   -5.93261
 4720.0000   -6.38424
 4760.0000   -6.62511
 4800.0000   -6.96858
 4840.0000   -7.01228
 4880.0000   -6.74302
 4920.0000   -6.81537
 4960.0000   -6.54939
 5000.0000   -6.20702
 5040.0000   -7.33658
 5080.0000   -7.26783
 5120.0000   -7.85190
 5160.0000   -7.23346
 5200.0000   -7.08326
 5240.0000   -7.16777
 5280.0000   -6.78658
 5320.0000   -8.09129
 5360.0000   -6.89215
 5400.0000   -7.78455
 5440.0000   -7.45933
 5480.0000   -7.65426
 5520.0000   -8.01647
 5560.0000   -8.67037
 5600.0000   -7.58737
 5640.0000   -7.48484
 5680.0000   -6.75588
 5720.0000   -6.78031
 5760.0000   -7.58460
 5800.0000   -7.21631
 5840.0000   -7.03993
 5880.0000   -6.24037
 5920.0000   -8.48756
 5960.0000   -7.51058
 6000.0000   -8.29889
 6040.0000   -7.93256
 6080.0000   -7.19684
 6120.0000   -7.25739
 6160.0000   -6.78994
 6200.0000   -7.03240
 6240.0000   -6.82091
 6280.0000   -6.67168
 6320.0000   -7.21951
 6360.0000   -6.86601
 6400.0000   -6.77929
 6440.0000   -7.53437
 6480.0000   -7.37864
 6520.0000   -7.67348
 6560.0000   -7.66304
 6600.0000   -7.38861
 6640.0000   -7.33270
 6680.0000   -7.58225
 6720.0000   -7.78920
 6760.0000   -7.49678
 6800.0000   -6.30142
 6840.0000   -6.08969
 6880.0000   -5.93858
 6920.0000   -7.34646
 6960.0000   -6.99585
 7000.0000   -7.04166
 7040.0000   -7.18728
 7080.0000   -7.28163
 7120.0000   -6.70239
 7160.0000   -6.76917
 7200.0000   -6.98939
 7240.0000   -5.93905
 7280.0000   -6.68465
 7320.0000   -6.05902
 7360.0000   -6.66585
 7400.0000   -6.96378
 7440.0000   -6.96501
 7480.0000   -6.67039
 7520.0000   -6.72481
 7560.0000   -6.78935
 7600.0000   -6.13760
 7640.0000   -6.52070
 7680.0000   -6.70235
 7720.0000   -7.45195
 7760.0000   -7.24291
 7800.0000   -6.67174
 7840.0000   -7.22166
 7880.0000   -7.08801
 7920.0000   -7.19081
 7960.0000   -6.71826
 8000.0000   -6.29598
 8040.0000   -6.88879
 8080.0000   -7.45068
 8120.0000   -6.60142
 8160.0000   -7.07266
 8200.0000   -7.05266
 8240.0000   -7.18254
 8280.0000   -6.88595
 8320.0000   -6.96668
 8360.0000   -6.33936
 8400.0000   -7.23112
 8440.0000   -7.33371
 8480.0000   -6.60117
 8520.0000   -6.67794
 8560.0000   -6.50388
 8600.0000   -6.25111
 8640.0000   -6.69965
 8680.0000   -6.45123
 8720.0000   -5.63773
 8760.0000   -6.21970
 8800.0000   -6.28670
 8840.0000   -6.17221
 8880.0000   -6.04666
 8920.0000   -5.97072
 8960.0000   -6.16169
 9000.0000   -6.65004
 9040.0000   -7.13325
 9080.0000   -5.73258
 9120.0000   -6.29325
 9160.0000   -5.52879
 9200.0000   -6.22086
 9240.0000   -6.10894
 9280.0000   -7.10751
 9320.0000   -6.26152
 9360.0000   -6.30465
 9400.0000   -6.80933
 9440.0000   -5.67264
 9480.0000   -6.49661
 9520.0000   -4.86621
 9560.0000   -6.06720
 9600.0000   -6.11185
 9640.0000   -5.96760
 9680.0000   -7.55115
 9720.0000   -6.78593
 9760.0000   -5.81243
 9800.0000   -7.09856
 9840.0000   -5.82599
 9880.0000   -7.18839
 9920.0000   -6.46773
 9960.0000   -5.85068
10000.0000   -6.70450
10040.0000   -5.34766
10080.0000   -5.59203
10120.0000   -6.84862
10160.0000   -6.63453
10200.0000   -6.96354
10240.0000   -6.80942
10280.0000   -6.51080
10320.0000   -6.93165
10360.0000   -6.26155
10400.0000   -6.93274
10440.0000   -7.35148
10480.0000   -6.19192
10520.0000   -5.49925
10560.0000   -6.49576
10600.0000   -5.86430
10640.0000   -6.20902
10680.0000   -6.27572
10720.0000   -5.96732
10760.0000   -6.57457
10800.0000   -6.48424
10840.0000   -6.52869
10880.0000   -6.82816
10920.0000   -6.83643
10960.0000   -7.56214
11000.0000   -7.34202
11040.0000   -6.59204
11080.0000   -6.83088
11120.0000   -7.12043
11160.0000   -7.45626
11200.0000   -7.37112
11240.0000   -7.05061
11280.0000   -7.41960
11320.0000   -7.14397
11360.0000   -6.90540
11400.0000   -5.98090
11440.0000   -6.80237
11480.0000   -7.10025
11520.0000   -7.25548
11560.0000   -7.59494
11600.0000   -6.40115
11640.0000   -6.43359
11680.0000   -6.81412
11720.0000   -6.06722
11760.0000   -6.47078
11800.0000   -6.25106
11840.0000   -5.88088
11880.0000   -5.93548
11920.0000   -5.78268
11960.0000   -5.85305
12000.0000   -6.23290
12040.0000   -5.81094
12080.0000   -6.51763
12120.0000   -5.33218
12160.0000   -4.86963
12200.0000   -6.09308
12240.0000   -7.01647
12280.0000   -6.32346
12320.0000   -6.72746
12360.0000   -7.01910
12400.0000   -6.94072
12440.0000   -6.35774
12480.0000   -6.00237
12520.0000   -6.27100
12560.0000   -6.48884
12600.0000   -6.39315
12640.0000   -6.50689
12680.0000   -5.44059
12720.0000   -5.90349
12760.0000   -5.98198
12800.0000   -6.02165
12840.0000   -6.49819
12880.0000   -7.03995
12920.0000   -6.59919
12960.0000   -5.89422
13000.0000   -5.96307
13040.0000   -6.34606
13080.0000   -6.91494
13120.0000   -7.72619
13160.0000   -6.97788
13200.0000   -6.81436
13240.0000   -5.83297
13280.0000   -5.91602
13320.0000   -6.09954
13360.0000   -6.29620
13400.0000   -6.62366
13440.0000   -7.74932
13480.0000   -7.19515
13520.0000   -6.64242
13560.0000   -6.28716
13600.0000   -6.99429
13640.0000   -6.52257
13680.0000   -6.34384
13720.0000   -6.09358
13760.0000   -6.57018
13800.0000   -6.66075
13840.0000   -6.33971
13880.0000   -5.45255
13920.0000   -6.22476
13960.0000   -5.88416
14000.0000   -6.23867
14040.0000   -6.06655
14080.0000   -6.49488
14120.0000   -7.04218
14160.0000   -7.04654
14200.0000   -6.16792
14240.0000   -5.92560
14280.0000   -5.79699
14320.0000   -6.00232
14360.0000   -6.41496
14400.0000   -6.99988
14440.0000   -5.94310
14480.0000   -6.74175
14520.0000   -6.62577
14560.0000   -6.68260
14600.0000   -6.30796
14640.0000   -5.92658
14680.0000   -6.62910
14720.0000   -6.55718
14760.0000   -6.03011
14800.0000   -7.37984
14840.0000   -7.12103
14880.0000   -6.68123
14920.0000   -6.92886
14960.0000   -6.80011
15000.0000   -6.34361
15040.0000   -6.59030
15080.0000   -6.16932
15120.0000   -6.97383
15160.0000   -6.72580
15200.0000   -6.63564
15240.0000   -7.58283
15280.0000   -6.91962
15320.0000   -6.97240
15360.0000   -6.42967
15400.0000   -6.32907
15440.0000   -6.02517
15480.0000   -6.95942
15520.0000   -6.93681
15560.0000   -6.39568
15600.0000   -6.77146
15640.0000   -6.51313
15680.0000   -5.89900
15720.0000   -6.26413
15760.0000   -6.67075
15800.0000   -7.57607
15840.0000   -6.75734
15880.0000   -6.81557
15920.0000   -7.82826
15960.0000   -7.58986
16000.0000   -6.61591
16040.0000   -7.60169
16080.0000   -6.61093
16120.0000   -7.53383
16160.0000   -7.29557
16200.0000   -6.56982
16240.0000   -7.79272
16280.0000   -7.40456
16320.0000   -7.05275
16360.0000   -7.16284
16400.0000   -7.39336
16440.0000   -7.38771
16480.0000   -6.76128
16520.0000   -7.27345
16560.0000   -7.03013
16600.0000   -6.22587
16640.0000   -7.33207
16680.0000   -7.03536
16720.0000   -6.70305
16760.0000   -7.61889
16800.0000   -7.30136
16840.0000   -6.94193
16880.0000   -7.54405
16920.0000   -7.51892
16960.0000   -6.52785
17000.0000   -7.39638
17040.0000   -7.29079
17080.0000   -8.15291
17120.0000   -5.79427
17160.0000   -6.14562
17200.0000   -6.96016
17240.0000   -6.52244
17280.0000   -6.35260
17320.0000   -7.16675
17360.0000   -7.00025
17400.0000   -6.91584
17440.0000   -6.10351
17480.0000   -6.04961
17520.0000   -7.36645
17560.0000   -6.54767
17600.0000   -6.66651
17640.0000   -6.70930
17680.0000   -5.94242
17720.0000   -6.89008
17760.0000   -7.64996
17800.0000   -6.63415
17840.0000   -7.42713
17880.0000   -7.48523
17920.0000   -6.87750
17960.0000   -6.91386
18000.0000   -7.71368
18040.0000   -7.32495
18080.0000   -6.52510
18120.0000   -6.30330
18160.0000   -6.44712
18200.0000   -5.63420
18240.0000   -5.92091
18280.0000   -6.54014
18320.0000   -6.75204
18360.0000   -6.69577
18400.0000   -7.18109
18440.0000   -6.76847
18480.0000   -6.84087
18520.0000   -6.80391
18560.0000   -7.52402
18600.0000   -6.89874
18640.0000   -7.47593
18680.0000   -7.08671
18720.0000   -5.56698
18760.0000   -6.37027
18800.0000   -7.08388
18840.0000   -6.27535
18880.0000   -6.92661
18920.0000   -6.78988
18960.0000   -6.63313
19000.0000   -7.32067
19040.0000   -7.20667
19080.0000   -6.43612
19120.0000   -6.56699
19160.0000   -7.33285
19200.0000   -6.42170
19240.0000   -7.69893
19280.0000   -7.11415
19320.0000   -7.37316
19360.0000   -6.46414
19400.0000   -6.81930
19440.0000   -6.62116
19480.0000   -6.15259
19520.0000   -7.40385
19560.0000   -8.07197
19600.0000   -7.37798
19640.0000   -6.96613
19680.0000   -6.84118
19720.0000   -7.16676
19760.0000   -6.82652
19800.0000   -6.51843
19840.0000   -6.45697
19880.0000   -6.39540
19920.0000   -6.73237
19960.0000   -6.37916
20000.0000   -6.76848
20040.0000   -6.37231
20080.0000   -6.33188
20120.0000   -7.59138
20160.0000   -7.46895
20200.0000   -6.70840
20240.0000   -6.04098
20280.0000   -6.52940
20320.0000   -6.45166
20360.0000   -5.71253
20400.0000   -7.22985
20440.0000   -6.92475
20480.0000   -6.50962
20520.0000   -7.13324
20560.0000   -7.26213
20600.0000   -6.12551
20640.0000   -6.31586
20680.0000   -6.78161
20720.0000   -6.45515
20760.0000   -7.24310
20800.0000   -6.23573
20840.0000   -6.50730
20880.0000   -7.13992
20920.0000   -6.79197
20960.0000   -7.10812
21000.0000   -7.13294
21040.0000   -5.81796
21080.0000   -6.33084
21120.0000   -6.88568
21160.0000   -6.36631
21200.0000   -6.03814
21240.0000   -6.32873
21280.0000   -6.31957
21320.0000   -6.84548
21360.0000   -6.36582
21400.0000   -5.81026
21440.0000   -5.25363
21480.0000   -6.49009
21520.0000   -6.78008
21560.0000   -5.91261
21600.0000   -7.03518
21640.0000   -6.34004
21680.0000   -7.43161
21720.0000   -7.22013
21760.0000   -7.30669
21800.0000   -6.59826
21840.0000   -6.24890
21880.0000   -6.45122
21920.0000   -5.93292
21960.0000   -7.09321
22000.0000   -6.25742
22040.0000   -6.12616
22080.0000   -6.30433
22120.0000   -6.50163
22160.0000   -7.56736
22200.0000   -7.47466
22240.0000   -7.43391
22280.0000   -6.18602
22320.0000   -6.27769
22360.0000   -6.27154
22400.0000   -7.40834
22440.0000   -6.67054
22480.0000   -7.25308
22520.0000   -7.40279
22560.0000   -6.34129
22600.0000   -6.85650
22640.0000   -6.15506
22680.0000   -6.82015
22720.0000   -6.34649
22760.0000   -5.68199
22800.0000   -6.32902
22840.0000   -6.09880
22880.0000   -6.58638
22920.0000   -6.84867
22960.0000   -6.21852
23000.0000   -6.50500
23040.0000   -5.61414
23080.0000   -7.62072
23120.0000   -6.82214
23160.0000   -6.89614
23200.0000   -6.71626
23240.0000   -7.33909
23280.0000   -6.19358
23320.0000   -6.46397
23360.0000   -5.80434
23400.0000   -6.64513
23440.0000   -6.38762
23480.0000   -6.48126
23520.0000   -6.24771
23560.0000   -6.50537
23600.0000   -7.39759
23640.0000   -6.63963
23680.0000   -7.02231
23720.0000   -6.83408
23760.0000   -6.60185
23800.0000   -6.27972
23840.0000   -6.42507
23880.0000   -6.27373
23920.0000   -7.01191
23960.0000   -6.88955
24000.0000   -7.21967
24040.0000   -6.38644
24080.0000   -7.12028
24120.0000   -7.17912
24160.0000   -6.83473
24200.0000   -6.55156
24240.0000   -7.72127
24280.0000   -7.01424
24320.0000   -6.75614
24360.0000   -7.10040
24400.0000   -6.03039
24440.0000   -5.88403
24480.0000   -6.38872
24520.0000   -5.60350
24560.0000   -6.00595
24600.0000   -5.48047
24640.0000   -5.67453
24680.0000   -6.67783
24720.0000   -5.61592
24760.0000   -5.40931
24800.0000   -7.39684
24840.0000   -6.35001
24880.0000   -6.09625
24920.0000   -6.64764
24960.0000   -6.63843
25000.0000   -6.26676
25040.0000   -6.93502
25080.0000   -6.58070
25120.0000   -6.84684
25160.0000   -6.69549
25200.0000   -6.32464
25240.0000   -6.09912
25280.0000   -6.40311
25320.0000   -6.10396
25360.0000   -6.46068
25400.0000   -6.15217
25440.0000   -6.34784
25480.0000   -6.15455
25520.0000   -5.40217
25560.0000   -5.78006
25600.0000   -6.45835
25640.0000   -5.21817
25680.0000   -5.43469
25720.0000   -6.05629
25760.0000   -6.66801
25800.0000   -6.91710
25840.0000   -6.68483
25880.0000   -6.65880
25920.0000   -7.03115
25960.0000   -7.30100
26000.0000   -6.66051
26040.0000   -5.99109
26080.0000   -4.68289
26120.0000   -6.34977
26160.0000   -5.43023
26200.0000   -6.18301
26240.0000   -6.74805
26280.0000   -6.31218
26320.0000   -5.84145
26360.0000   -4.71026
26400.0000   -5.11745
26440.0000   -5.94797
26480.0000   -4.97368
26520.0000   -5.37647
26560.0000   -4.73665
26600.0000   -5.69015
26640.0000   -5.15557
26680.0000   -5.53767
26720.0000   -5.43908
26760.0000   -5.79117
26800.0000   -6.43658
26840.0000   -7.19238
26880.0000   -5.54339
26920.0000   -5.63927
26960.0000   -6.87215
27000.0000   -6.50961
27040.0000   -6.88652
27080.0000   -5.51407
27120.0000   -6.05374
27160.0000   -5.53129
27200.0000   -6.62522
27240.0000   -5.92092
27280.0000   -5.62388
27320.0000   -4.67247
27360.0000   -5.89746
27400.0000   -6.10223
27440.0000   -5.41725
27480.0000   -5.51868
27520.0000   -6.02645
27560.0000   -7.29130
27600.0000   -6.03042
27640.0000   -5.76661
27680.0000   -5.95973
27720.0000   -5.20602
27760.0000   -6.76126
27800.0000   -5.53412
27840.0000   -5.71275
27880.0000   -6.15817
27920.0000   -6.82997
27960.0000   -6.20317
28000.0000   -7.00574
28040.0000   -6.47786
28080.0000   -6.78714
28120.0000   -6.76835
28160.0000   -7.27795
28200.0000   -7.55243
28240.0000   -6.84742
28280.0000   -6.68882
28320.0000   -6.19659
28360.0000   -6.95258
28400.0000   -6.34068
28440.0000   -6.83741
28480.0000   -5.65850
28520.0000   -6.27510
28560.0000   -5.97895
28600.0000   -6.49647
28640.0000   -5.96213
28680.0000   -6.48858
28720.0000   -6.02957
28760.0000   -5.48694
28800.0000   -6.23410
28840.0000   -6.08786
28880.0000   -6.43424
28920.0000   -7.52741
28960.0000   -6.64273
29000.0000   -6.11852
29040.0000   -5.63991
29080.0000   -5.71799
29120.0000   -7.09565
29160.0000   -6.91567
29200.0000   -5.52061
29240.0000   -5.42965
29280.0000   -6.04344
29320.0000   -6.58969
29360.0000   -6.13990
29400.0000   -6.71136
29440.0000   -5.98275
29480.0000   -5.92455
29520.0000   -6.39724
29560.0000   -5.86032
29600.0000   -6.14425
29640.0000   -6.02806
29680.0000   -6.02390
29720.0000   -5.27667
29760.0000   -5.35372
29800.0000   -5.54048
29840.0000   -5.26146
29880.0000   -5.94086
29920.0000   -6.12496
29960.0000   -6.32942
30000.0000   -6.40224
30040.0000   -6.39933
30080.0000   -6.62193
30120.0000   -6.56916
30160.0000   -6.05400
30200.0000   -6.55600
30240.0000   -5.85837
30280.0000   -5.65984
30320.0000   -7.47489
30360.0000   -6.16429
30400.0000   -5.96970
30440.0000   -6.25445
30480.0000   -5.80491
30520.0000   -5.39509
30560.0000   -4.71135
30600.0000   -4.41655
30640.0000   -4.61335
30680.0000   -4.79769
30720.0000   -5.69153
30760.0000   -5.42559
30800.0000   -5.88314
30840.0000   -5.36861
30880.0000   -5.12013
30920.0000   -5.53800
30960.0000   -4.44580
31000.0000   -5.52671
31040.0000   -5.61777
31080.0000   -5.54815
31120.0000   -5.88260
31160.0000   -5.65693
31200.0000   -6.10386
31240.0000   -5.96533
31280.0000   -5.56331
31320.0000   -5.63043
31360.0000   -6.82675
31400.0000   -5.73320
31440.0000   -6.10630
31480.0000   -5.77588
31520.0000   -6.11943
31560.0000   -6.43159
31600.0000   -6.04399
31640.0000   -6.84444
31680.0000   -6.44700
31720.0000   -5.86217
31760.0000   -6.19685
31800.0000   -6.28527
31840.0000   -6.69849
31880.0000   -7.00286
31920.0000   -6.99381
31960.0000   -6.38311
32000.0000   -6.45919
32040.0000   -6.17020
32080.0000   -5.91378
32120.0000   -6.60928
32160.0000   -7.15068
32200.0000   -7.43543
32240.0000   -7.14290
32280.0000   -6.95631
32320.0000   -6.19502
32360.0000   -6.92835
32400.0000   -7.37726
32440.0000   -7.34698
32480.0000   -7.27588
32520.0000   -7.79831
32560.0000   -7.21214
32600.0000   -6.58586
32640.0000   -5.51762
32680.0000   -5.37454
32720.0000   -6.99005
32760.0000   -6.58134
32800.0000   -6.11520
32840.0000   -6.68865
32880.0000   -7.21728
32920.0000   -6.50625
32960.0000   -6.35367
33000.0000   -5.80319
33040.0000   -6.82287
33080.0000   -4.53024
33120.0000   -6.36384
33160.0000   -5.60516
33200.0000   -6.27384
33240.0000   -6.46749
33280.0000   -5.94145
33320.0000   -6.35841
33360.0000   -6.30985
33400.0000   -5.75610
33440.0000   -5.61065
33480.0000   -5.44098
33520.0000   -5.84179
33560.0000   -6.02668
33600.0000   -6.32992
33640.0000   -5.90321
33680.0000   -6.60125
33720.0000   -6.45574
33760.0000   -6.35518
33800.0000   -6.09061
33840.0000   -6.55824
33880.0000   -6.44714
33920.0000   -6.52429
33960.0000   -6.15928
34000.0000   -5.91293
34040.0000   -5.44190
34080.0000   -7.16552
34120.0000   -6.33107
34160.0000   -5.41432
34200.0000   -5.64531
34240.0000   -5.76933
34280.0000   -4.54252
34320.0000   -4.16615
34360.0000   -5.22518
34400.0000   -5.90010
34440.0000   -5.08199
34480.0000   -5.40276
34520.0000   -4.54617
34560.0000   -4.70711
34600.0000   -5.39468
34640.0000   -5.30027
34680.0000   -5.20153
34720.0000   -6.05423
34760.0000   -6.40489
34800.0000   -6.17852
34840.0000   -6.86206
34880.0000   -5.84683
34920.0000   -6.10860
34960.0000   -4.66396
35000.0000   -6.06453
35040.0000   -5.16639
35080.0000   -6.23483
35120.0000   -6.02149
35160.0000   -5.05932
35200.0000   -5.77256
35240.0000   -5.47504
35280.0000   -5.61345
35320.0000   -5.49646
35360.0000   -5.42417
35400.0000   -5.70498
35440.0000   -4.64525
35480.0000   -4.63391
35520.0000   -5.36549
35560.0000   -4.93408
35600.0000   -4.00345
35640.0000   -4.81976
35680.0000   -4.25091
35720.0000   -4.83344
35760.0000   -4.79940
35800.0000   -4.96439
35840.0000   -4.98171
35880.0000   -5.96916
35920.0000   -5.53840
35960.0000   -6.06209
36000.0000   -6.92328
36040.0000   -6.08175
36080.0000   -6.11622
36120.0000   -5.50944
36160.0000   -6.15139
36200.0000   -5.63867
36240.0000   -5.61619
36280.0000   -5.36147
36320.0000   -6.33442
36360.0000   -5.79008
36400.0000   -6.69878
36440.0000   -6.17647
36480.0000   -5.43479
36520.0000   -5.13736
36560.0000   -5.16335
36600.0000   -4.94135
36640.0000   -5.36745
36680.0000   -5.77216
36720.0000   -6.76453
36760.0000   -5.60997
36800.0000   -6.17949
36840.0000   -5.61113
36880.0000   -5.42268
36920.0000   -6.05309
36960.0000   -6.69160
37000.0000   -6.06154
37040.0000   -6.44587
37080.0000   -5.40492
37120.0000   -5.72944
37160.0000   -7.45170
37200.0000   -5.81195
37240.0000   -6.00257
37280.0000   -5.83927
37320.0000   -6.63660
37360.0000   -6.62666
37400.0000   -4.85117
37440.0000   -5.94634
37480.0000   -7.21144
37520.0000   -6.68972
37560.0000   -5.62373
37600.0000   -5.85652
37640.0000   -5.15945
37680.0000   -5.43616
37720.0000   -6.23670
37760.0000   -5.77682
37800.0000   -6.70247
37840.0000   -6.73807
37880.0000   -4.67222
37920.0000   -5.16685
37960.0000   -6.15670
38000.0000   -6.30211
38040.0000   -5.83855
38080.0000   -5.68758
38120.0000   -6.34433
38160.0000   -5.51914
38200.0000   -5.52117
38240.0000   -5.67063
38280.0000   -5.65274
38320.0000   -5.55543
38360.0000   -5.85917
38400.0000   -5.11225
38440.0000   -4.85671
38480.0000   -4.73721
38520.0000   -4.68115
38560.0000   -5.79338
38600.0000   -5.68678
38640.0000   -6.42758
38680.0000   -5.27443
38720.0000   -4.19899
38760.0000   -5.42964
38800.0000   -5.73179
38840.0000   -5.59796
38880.0000   -5.91434
38920.0000   -5.53698
38960.0000   -5.37025
39000.0000   -5.87619
39040.0000   -5.15239
39080.0000   -6.06842
39120.0000   -5.31676
39160.0000   -6.71065
39200.0000   -5.46822
39240.0000   -5.87266
39280.0000   -6.27346
39320.0000   -5.31342
39360.0000   -4.16232
39400.0000   -5.16192
39440.0000   -4.24815
39480.0000   -5.65648
39520.0000   -4.52720
39560.0000   -5.33921
39600.0000   -5.63375
39640.0000   -5.01171
39680.0000   -4.96114
39720.0000   -5.12459
39760.0000   -4.78686
39800.0000   -5.84342
39840.0000   -5.09419
39880.0000   -4.13098
39920.0000   -5.47540
39960.0000   -5.32642
40000.0000   -6.01516
40040.0000   -5.39529
40080.0000   -5.23754
40120.0000   -5.14215
40160.0000   -5.41038
40200.0000   -5.79529
40240.0000   -5.44346
40280.0000   -5.87056
40320.0000   -5.77153
40360.0000   -5.73147
40400.0000   -5.91065
40440.0000   -4.93557
40480.0000   -6.08817
40520.0000   -6.54169
40560.0000   -4.86935
40600.0000   -5.50762
40640.0000   -4.89804
40680.0000   -5.70048
40720.0000   -4.49947
40760.0000   -4.40162
40800.0000   -5.34265
40840.0000   -4.84556
40880.0000   -6.12270
40920.0000   -4.65027
40960.0000   -5.18004
41000.0000   -5.74215
41040.0000   -5.95244
41080.0000   -5.48293
41120.0000   -5.70054
41160.0000   -5.15661
41200.0000   -4.92684
41240.0000   -5.73541
41280.0000   -4.73762
41320.0000   -5.63280
41360.0000   -6.05425
41400.0000   -5.82231
41440.0000   -7.21716
41480.0000   -6.09742
41520.0000   -6.23602
41560.0000   -5.85159
41600.0000   -6.03994
41640.0000   -5.31065
41680.0000   -4.87843
41720.0000   -4.13624
41760.0000   -5.36185
41800.0000   -4.80034
41840.0000   -4.90759
41880.0000   -5.35791
41920.0000   -5.14975
41960.0000   -4.77770
42000.0000   -5.30638
42040.0000   -4.84588
42080.0000   -5.37232
42120.0000   -5.04712
42160.0000   -5.36724
42200.0000   -4.73462
42240.0000   -4.42467
42280.0000   -5.35333
42320.0000   -5.64833
42360.0000   -5.29890
42400.0000   -5.00209
42440.0000   -5.13460
42480.0000   -5.89669
42520.0000   -5.26273
42560.0000   -5.80285
42600.0000   -5.74659
42640.0000   -6.09053
42680.0000   -6.14777
42720.0000   -5.25174
42760.0000   -5.53145
42800.0000   -6.18790
42840.0000   -4.86897
42880.0000   -5.14635
42920.0000   -6.14002
42960.0000   -6.26215
43000.0000   -4.96325
43040.0000   -5.13495
43080.0000   -5.16964
43120.0000   -5.32886
43160.0000   -5.50497
43200.0000   -5.03666
43240.0000   -4.42991
43280.0000   -5.96261
43320.0000   -5.80579
43360.0000   -4.34921
43400.0000   -5.89282
43440.0000   -4.82423
43480.0000   -6.02945
43520.0000   -4.91553
43560.0000   -5.79501
43600.0000   -5.27963
43640.0000   -5.57850
43680.0000   -5.40083
43720.0000   -5.35266
43760.0000   -5.70570
43800.0000   -4.85143
43840.0000   -5.11222
43880.0000   -6.28068
43920.0000   -5.52572
43960.0000   -5.68552
44000.0000   -5.74297
44040.0000   -5.62239
44080.0000   -6.05438
44120.0000   -5.11240
44160.0000   -5.05479
44200.0000   -6.12072
44240.0000   -6.30018
44280.0000   -6.25442
44320.0000   -5.97062
44360.0000   -6.06897
44400.0000   -5.82084
44440.0000   -6.79251
44480.0000   -6.02481
44520.0000   -5.75296
44560.0000   -5.41902
44600.0000   -5.30827
44640.0000   -5.94220
44680.0000   -5.06209
44720.0000   -4.89743
44760.0000   -6.07213
44800.0000   -6.24681
44840.0000   -5.48541
44880.0000   -5.39431
44920.0000   -5.30535
44960.0000   -5.41000
45000.0000   -5.44085
45040.0000   -5.65999
45080.0000   -5.65497
45120.0000   -5.48510
45160.0000   -5.30111
45200.0000   -4.48075
45240.0000   -5.62092
45280.0000   -5.21501
45320.0000   -5.77139
45360.0000   -5.62956
45400.0000   -4.77188
45440.0000   -6.04883
45480.0000   -5.64743
45520.0000   -6.59197
45560.0000   -5.20669
45600.0000   -5.48093
45640.0000   -6.65942
45680.0000   -6.78293
45720.0000   -6.22465
45760.0000   -6.50662
45800.0000   -6.63249
45840.0000   -6.43701
45880.0000   -6.15934
45920.0000   -6.23576
45960.0000   -5.71234
46000.0000   -5.75157
46040.0000   -4.76499
46080.0000   -5.07880
46120.0000   -4.92039
46160.0000   -5.99173
46200.0000   -5.58116
46240.0000   -5.55908
46280.0000   -5.53472
46320.0000   -5.95190
46360.0000   -6.05573
46400.0000   -6.12770
46440.0000   -6.41769
46480.0000   -5.43595
46520.0000   -5.58752
46560.0000   -5.47036
46600.0000   -5.62733
46640.0000   -5.93905
46680.0000   -6.34061
46720.0000   -5.71107
46760.0000   -5.93632
46800.0000   -5.57522
46840.0000   -5.43374
46880.0000   -5.68430
46920.0000   -5.67629
46960.0000   -6.43094
47000.0000   -5.59964
47040.0000   -5.27097
47080.0000   -6.51989
47120.0000   -6.33320
47160.0000   -5.54805
47200.0000   -5.28469
47240.0000   -6.41420
47280.0000   -5.96658
47320.0000   -4.96616
47360.0000   -5.90491
47400.0000   -5.51418
47440.0000   -5.51745
47480.0000   -5.64958
47520.0000   -5.23287
47560.0000   -5.04859
47600.0000   -5.41368
47640.0000   -5.08176
47680.0000   -5.86465
47720.0000   -5.01488
47760.0000   -5.67036
47800.0000   -6.45756
47840.0000   -5.65630
47880.0000   -5.56555
47920.0000   -5.27334
47960.0000   -5.30865
48000.0000   -6.25492
48040.0000   -6.08507
48080.0000   -5.39305
48120.0000   -5.40190
48160.0000   -5.70588
48200.0000   -5.52817
48240.0000   -6.26221
48280.0000   -6.49959
48320.0000   -5.39125
48360.0000   -6.17803
48400.0000   -5.71302
48440.0000   -5.68442
48480.0000   -5.58826
48520.0000   -5.53818
48560.0000   -5.68098
48600.0000   -5.71832
48640.0000   -5.99919
48680.0000   -6.48043
48720.0000   -5.43386
48760.0000   -5.77084
48800.0000   -6.14783
48840.0000   -6.20618
48880.0000   -5.96724
48920.0000   -6.13910
48960.0000   -6.15275
49000.0000   -6.34969
49040.0000   -6.29386
49080.0000   -5.89231
49120.0000   -5.55480
49160.0000   -5.42226
49200.0000   -6.07896
49240.0000   -5.56240
49280.0000   -6.03162
49320.0000   -5.42684
49360.0000   -5.37604
49400.0000   -5.76525
49440.0000   -5.66992
49480.0000   -6.69280
49520.0000   -5.79187
49560.0000   -5.12765
49600.0000   -5.97113
49640.0000   -5.42568
49680.0000   -5.28848
49720.0000   -4.92475
49760.0000   -5.97509
49800.0000   -5.71730
49840.0000   -5.50834
49880.0000   -6.02591
49920.0000   -6.31276
49960.0000   -6.42635
50000.0000   -5.62603
50040.0000   -5.76706
50080.0000   -6.60397
50120.0000   -6.68296
50160.0000   -5.05898
50200.0000   -5.52809
50240.0000   -5.73883
50280.0000   -5.23150
50320.0000   -4.54567
50360.0000   -5.80450
50400.0000   -6.02170
50440.0000   -6.86566
50480.0000   -6.06566
50520.0000   -6.25660
50560.0000   -5.30272
50600.0000   -6.49706
50640.0000   -6.76182
50680.0000   -6.22195
50720.0000   -6.99449
50760.0000   -5.69075
50800.0000   -6.54540
50840.0000   -5.67328
50880.0000   -6.56148
50920.0000   -5.79123
50960.0000   -6.12107
51000.0000   -6.28495
51040.0000   -6.28598
51080.0000   -6.60086
51120.0000   -6.12993
51160.0000   -5.98785
51200.0000   -6.28255
51240.0000   -7.20890
51280.0000   -6.40991
51320.0000   -6.39496
51360.0000   -5.39057
51400.0000   -4.91994
51440.0000   -5.21695
51480.0000   -4.13069
51520.0000   -5.85383
51560.0000   -5.63943
51600.0000   -5.91078
51640.0000   -6.66601
51680.0000   -6.62429
51720.0000   -6.70668
51760.0000   -6.45097
51800.0000   -6.32387
51840.0000   -6.53517
51880.0000   -5.86545
51920.0000   -6.49594
51960.0000   -6.06256
52000.0000   -6.51451
52040.0000   -5.87233
52080.0000   -5.77807
52120.0000   -5.68189
52160.0000   -5.94853
52200.0000   -4.80447
52240.0000   -4.93664
52280.0000   -5.25624
52320.0000   -5.49064
52360.0000   -5.78830
52400.0000   -4.96452
52440.0000   -5.26165
52480.0000   -6.07062
52520.0000   -6.07779
52560.0000   -5.97831
52600.0000   -6.08743
52640.0000   -5.72414
52680.0000   -5.26712
52720.0000   -6.51623
52760.0000   -6.32439
52800.0000   -6.43395
52840.0000   -6.14941
52880.0000   -5.47469
52920.0000   -6.29358
52960.0000   -6.83169
53000.0000   -7.28751
53040.0000   -6.61078
53080.0000   -6.31251
53120.0000   -6.26284
53160.0000   -7.07820
53200.0000   -5.67487
53240.0000   -5.77226
53280.0000   -6.15783
53320.0000   -6.45543
53360.0000   -6.80209
53400.0000   -7.06890
53440.0000   -6.04228
53480.0000   -6.30387
53520.0000   -6.34371
53560.0000   -6.72468
53600.0000   -5.55904
53640.0000   -4.96894
53680.0000   -5.19876
53720.0000   -5.96081
53760.0000   -5.45008
53800.0000   -5.23161
53840.0000   -6.05877
53880.0000   -5.50590
53920.0000   -5.63846
53960.0000   -4.89179
54000.0000   -5.42589
54040.0000   -5.62262
54080.0000   -5.51286
54120.0000   -6.00399
54160.0000   -5.60044
54200.0000   -5.75329
54240.0000   -5.95372
54280.0000   -4.74949
54320.0000   -5.96211
54360.0000   -5.33795
54400.0000   -5.41578
54440.0000   -3.65764
54480.0000   -4.49868
54520.0000   -4.42137
54560.0000   -4.38106
54600.0000   -4.80244
54640.0000   -4.77107
54680.0000   -5.30566
54720.0000   -6.40632
54760.0000   -4.45324
54800.0000   -5.50188
54840.0000   -5.08581
54880.0000   -5.80564
54920.0000   -5.75467
54960.0000   -5.70137
55000.0000   -5.48214
55040.0000   -4.83132
55080.0000   -4.81959
55120.0000   -4.33064
55160.0000   -4.73121
55200.0000   -4.97440
55240.0000   -3.72815
55280.0000   -5.14523
55320.0000   -4.89944
55360.0000   -4.02190
55400.0000   -5.09772
55440.0000   -5.34854
55480.0000   -4.76913
55520.0000   -4.60289
55560.0000   -4.18878
55600.0000   -3.94400
55640.0000   -5.07437
55680.0000   -3.73867
55720.0000   -4.26093
55760.0000   -4.54325
55800.0000   -4.82611
55840.0000   -4.27284
55880.0000   -5.03356
55920.0000   -4.18360
55960.0000   -4.37420
56000.0000   -4.45011
56040.0000   -4.47542
56080.0000   -4.04923
56120.0000   -4.45659
56160.0000   -4.36709
56200.0000   -5.49726
56240.0000   -5.97863
56280.0000   -5.03009
56320.0000   -4.99855
56360.0000   -5.76308
56400.0000   -5.26857
56440.0000   -5.75716
56480.0000   -4.99608
56520.0000   -5.42516
56560.0000   -6.66021
56600.0000   -5.78050
56640.0000   -6.33550
56680.0000   -5.47748
56720.0000   -5.22709
56760.0000   -5.19479
56800.0000   -5.67281
56840.0000   -5.09604
56880.0000   -4.67493
56920.0000   -4.75407
56960.0000   -4.71441
57000.0000   -5.27766
57040.0000   -4.58787
57080.0000   -5.49234
57120.0000   -5.36886
57160.0000   -5.35166
57200.0000   -5.01120
57240.0000   -4.80497
57280.0000   -5.10026
57320.0000   -4.50896
57360.0000   -4.94814
57400.0000   -5.42926
57440.0000   -4.30846
57480.0000   -4.78366
57520.0000   -4.99632
57560.0000   -4.33556
57600.0000   -5.08602
57640.0000   -5.00533
57680.0000   -4.00806
57720.0000   -2.93817
57760.0000   -3.85826
57800.0000   -4.18554
57840.0000   -4.98079
57880.0000   -4.00677
57920.0000   -3.89334
57960.0000   -3.60543
58000.0000   -4.48357
58040.0000   -3.77280
58080.0000   -5.05577
58120.0000   -4.97606
58160.0000   -5.32847
58200.0000   -4.60444
58240.0000   -4.89661
58280.0000   -4.26907
58320.0000   -4.74129
58360.0000   -3.89654
58400.0000   -3.91375
58440.0000   -5.00152
58480.0000   -4.81083
58520.0000   -5.00253
58560.0000   -4.62454
58600.0000   -4.65447
58640.0000   -5.37445
58680.0000   -5.01011
58720.0000   -4.64108
58760.0000   -5.49575
58800.0000   -4.93738
58840.0000   -3.90235
58880.0000   -4.75986
58920.0000   -3.68652
58960.0000   -4.09933
59000.0000   -4.33561
59040.0000   -4.53955
59080.0000   -4.69873
59120.0000   -5.02484
59160.0000   -4.98131
59200.0000   -5.71938
59240.0000   -6.22526
59280.0000   -5.37258
59320.0000   -4.97559
59360.0000   -4.75814
59400.0000   -5.66445
59440.0000   -6.42175
59480.0000   -5.29694
59520.0000   -5.68484
59560.0000   -5.51447
59600.0000   -6.34097
59640.0000   -6.25521
59680.0000   -4.88790
59720.0000   -5.75159
59760.0000   -5.88724
59800.0000   -5.98695
59840.0000   -6.43842
59880.0000   -5.46675
59920.0000   -4.97066
59960.0000   -5.73910
60000.0000   -5.27141
60040.0000   -5.75493
60080.0000   -6.05328
60120.0000   -5.20491
60160.0000   -5.57451
60200.0000   -5.66113
60240.0000   -6.12907
60280.0000   -5.34375
60320.0000   -5.89099
60360.0000   -4.65219
60400.0000   -4.97217
60440.0000   -5.06569
60480.0000   -5.59834
60520.0000   -4.83499
60560.0000   -5.31014
60600.0000   -5.33935
60640.0000   -6.62087
60680.0000   -6.28843
60720.0000   -5.82741
60760.0000   -6.10036
60800.0000   -6.18429
60840.0000   -6.64503
60880.0000   -6.17033
60920.0000   -5.84777
60960.0000   -5.78895
61000.0000   -6.38993
61040.0000   -5.63490
61080.0000   -6.34285
61120.0000   -6.93626
61160.0000   -5.81220
61200.0000   -5.56105
61240.0000   -5.91224
61280.0000   -4.65860
61320.0000   -4.36267
61360.0000   -5.78076
61400.0000   -5.58261
61440.0000   -6.23217
61480.0000   -4.72791
61520.0000   -4.58898
61560.0000   -4.84784
61600.0000   -4.30309
61640.0000   -4.99245
61680.0000   -5.38037
61720.0000   -4.48787
61760.0000   -4.97494
61800.0000   -4.88138
61840.0000   -5.03400
61880.0000   -5.07551
61920.0000   -4.44608
61960.0000   -5.07471
62000.0000   -4.40338
62040.0000   -4.63790
62080.0000   -5.05650
62120.0000   -4.88434
62160.0000   -6.26239
62200.0000   -5.62047
62240.0000   -5.46200
62280.0000   -5.02938
62320.0000   -5.37943
62360.0000   -5.20929
62400.0000   -4.89900
62440.0000   -5.08828
62480.0000   -5.07327
62520.0000   -5.26003
62560.0000   -6.03712
62600.0000   -5.91134
62640.0000   -5.77650
62680.0000   -5.09059
62720.0000   -5.28377
62760.0000   -6.05390
62800.0000   -6.91212
62840.0000   -6.59813
62880.0000   -6.71972
62920.0000   -6.54201
62960.0000   -6.24607
63000.0000   -6.21209
63040.0000   -6.58507
63080.0000   -6.21573
63120.0000   -5.71151
63160.0000   -6.27782
63200.0000   -6.69346
63240.0000   -5.70082
63280.0000   -6.21736
63320.0000   -5.48322
63360.0000   -5.50304
63400.0000   -5.84049
63440.0000   -5.84598
63480.0000   -6.28265
63520.0000   -6.47165
63560.0000   -5.81742
63600.0000   -6.64682
63640.0000   -6.24521
63680.0000   -5.71965
63720.0000   -5.83021
63760.0000   -5.41793
63800.0000   -5.96775
63840.0000   -6.20316
63880.0000   -6.67570
63920.0000   -6.10440
63960.0000   -5.26177
64000.0000   -6.43973
64040.0000   -6.24104
64080.0000   -5.26835
64120.0000   -6.17325
64160.0000   -5.79276
64200.0000   -5.54732
64240.0000   -5.23245
64280.0000   -5.81517
64320.0000   -6.49507
64360.0000   -5.81378
64400.0000   -5.56982
64440.0000   -6.05406
64480.0000   -5.43626
64520.0000   -5.91098
64560.0000   -6.20216
64600.0000   -6.14398
64640.0000   -5.57806
64680.0000   -5.78053
64720.0000   -6.01055
64760.0000   -5.08982
64800.0000   -6.21235
64840.0000   -6.00748
64880.0000   -5.14115
64920.0000   -4.93568
64960.0000   -5.05657
65000.0000   -5.08849
65040.0000   -5.13204
65080.0000   -5.94536
65120.0000   -5.18052
65160.0000   -4.98047
65200.0000   -4.80318
65240.0000   -4.91657
65280.0000   -5.65150
65320.0000   -5.09718
65360.0000   -5.33580
65400.0000   -3.87411
65440.0000   -5.07223
65480.0000   -5.13937
65520.0000   -6.02188
65560.0000   -5.72827
65600.0000   -5.06719
65640.0000   -5.58866
65680.0000   -5.45179
65720.0000   -4.46992
65760.0000   -4.26674
65800.0000   -4.42113
65840.0000   -4.51110
65880.0000   -5.03269
65920.0000   -4.93787
65960.0000   -4.73014
66000.0000   -5.09375
66040.0000   -5.20809
66080.0000   -4.88549
66120.0000   -5.43863
66160.0000   -4.74026
66200.0000   -5.72217
66240.0000   -5.03597
66280.0000   -5.80217
66320.0000   -5.81677
66360.0000   -5.18877
66400.0000   -4.97331
66440.0000   -5.69507
66480.0000   -5.31550
66520.0000   -6.01252
66560.0000   -5.86369
66600.0000   -5.20634
66640.0000   -4.60966
66680.0000   -5.32509
66720.0000   -5.02106
66760.0000   -4.38778
66800.0000   -5.24664
66840.0000   -5.26718
66880.0000   -5.76623
66920.0000   -5.34874
66960.0000   -4.43260
67000.0000   -6.44440
67040.0000   -6.15155
67080.0000   -5.64882
67120.0000   -5.00146
67160.0000   -5.96569
67200.0000   -6.16404
67240.0000   -5.00640
67280.0000   -5.85165
67320.0000   -5.54762
67360.0000   -4.25044
67400.0000   -4.96320
67440.0000   -5.20476
67480.0000   -4.83722
67520.0000   -5.21717
67560.0000   -5.27159
67600.0000   -5.35923
67640.0000   -4.80125
67680.0000   -5.03092
67720.0000   -4.69227
67760.0000   -4.31181
67800.0000   -4.65729
67840.0000   -5.40222
67880.0000   -4.96515
67920.0000   -4.77446
67960.0000   -4.45943
68000.0000   -4.89852
68040.0000   -5.13214
68080.0000   -5.32111
68120.0000   -5.87984
68160.0000   -5.15354
68200.0000   -4.29773
68240.0000   -5.90805
68280.0000   -5.76629
68320.0000   -5.08864
68360.0000   -5.93018
68400.0000   -5.35606
68440.0000   -6.07633
68480.0000   -5.51677
68520.0000   -5.54207
68560.0000   -5.24805
68600.0000   -5.48903
68640.0000   -4.81377
68680.0000   -4.26472
68720.0000   -4.17245
68760.0000   -5.09373
68800.0000   -5.80794
68840.0000   -6.42461
68880.0000   -5.13821
68920.0000   -5.31747
68960.0000   -4.63775
69000.0000   -5.04747
69040.0000   -4.12671
69080.0000   -4.01494
69120.0000   -4.89563
69160.0000   -4.63677
69200.0000   -5.52534
69240.0000   -5.03880
69280.0000   -4.60300
69320.0000   -4.82661
69360.0000   -4.42970
69400.0000   -4.41488
69440.0000   -3.94110
69480.0000   -5.00992
69520.0000   -5.40260
69560.0000   -5.75054
69600.0000   -5.16399
69640.0000   -4.42328
69680.0000   -4.76840
69720.0000   -5.44387
69760.0000   -5.21628
69800.0000   -5.32765
69840.0000   -6.35014
69880.0000   -5.86284
69920.0000   -6.25730
69960.0000   -6.44947
70000.0000   -5.80369
70040.0000   -5.94869
70080.0000   -5.52975
70120.0000   -5.77224
70160.0000   -5.19933
70200.0000   -5.57297
70240.0000   -5.70316
70280.0000   -4.90337
70320.0000   -4.73990
70360.0000   -5.52957
70400.0000   -5.59839
70440.0000   -4.66845
70480.0000   -5.40640
70520.0000   -4.85217
70560.0000   -4.97215
70600.0000   -5.11822
70640.0000   -4.94282
70680.0000   -5.36822
70720.0000   -5.25081
70760.0000   -5.25519
70800.0000   -4.66698
70840.0000   -4.44238
70880.0000   -5.42244
70920.0000   -3.92455
70960.0000   -5.13162
71000.0000   -5.39333
71040.0000   -4.65000
71080.0000   -4.08723
71120.0000   -4.18587
71160.0000   -4.29971
71200.0000   -4.23548
71240.0000   -4.20855
71280.0000   -5.07663
71320.0000   -3.72722
71360.0000   -4.70661
71400.0000   -5.27117
71440.0000   -4.63084
71480.0000   -5.44813
71520.0000   -5.02691
71560.0000   -4.81103
71600.0000   -5.10711
71640.0000   -4.52857
71680.0000   -5.57412
71720.0000   -4.68096
71760.0000   -4.28165
71800.0000   -4.65531
71840.0000   -5.35223
71880.0000   -4.91024
71920.0000   -4.65989
71960.0000   -4.79045
72000.0000   -5.68500
72040.0000   -4.98614
72080.0000   -5.10513
72120.0000   -5.76875
72160.0000   -4.19731
72200.0000   -5.90442
72240.0000   -4.88615
72280.0000   -5.34305
72320.0000   -5.29589
72360.0000   -5.48908
72400.0000   -6.38154
72440.0000   -5.63500
72480.0000   -6.29916
72520.0000   -5.45818
72560.0000   -5.91968
72600.0000   -5.68514
72640.0000   -5.73107
72680.0000   -5.62790
72720.0000   -5.49247
72760.0000   -6.08111
72800.0000   -5.97428
72840.0000   -5.76448
72880.0000   -5.93592
72920.0000   -4.86863
72960.0000   -5.62891
73000.0000   -4.68919
73040.0000   -6.03071
73080.0000   -5.13651
73120.0000   -5.84266
73160.0000   -6.26998
73200.0000   -6.40105
73240.0000   -5.52485
73280.0000   -6.27963
73320.0000   -6.19124
73360.0000   -5.65014
73400.0000   -5.71578
73440.0000   -5.41691
73480.0000   -5.89425
73520.0000   -5.46476
73560.0000   -5.81758
73600.0000   -6.01108
73640.0000   -6.89167
73680.0000   -6.78561
73720.0000   -5.64051
73760.0000   -5.94799
73800.0000   -6.20690
73840.0000   -5.10013
73880.0000   -4.80488
73920.0000   -5.02256
73960.0000   -5.17805
74000.0000   -5.49175
74040.0000   -5.04855
74080.0000   -5.38370
74120.0000   -5.49362
74160.0000   -5.32534
74200.0000   -5.06721
74240.0000   -5.34573
74280.0000   -5.46385
74320.0000   -5.28618
74360.0000   -5.96988
74400.0000   -6.82930
74440.0000   -6.72429
74480.0000   -6.44228
74520.0000   -5.55667
74560.0000   -5.77050
74600.0000   -5.75129
74640.0000   -5.61713
74680.0000   -5.41732
74720.0000   -5.52524
74760.0000   -5.18768
74800.0000   -5.61186
74840.0000   -6.54125
74880.0000   -5.81949
74920.0000   -5.96317
74960.0000   -6.01567
75000.0000   -5.01688
75040.0000   -5.48682
75080.0000   -5.40314
75120.0000   -6.17983
75160.0000   -5.75569
75200.0000   -5.57003
75240.0000   -6.02526
75280.0000   -6.18929
75320.0000   -5.79237
75360.0000   -6.28135
75400.0000   -5.97111
75440.0000   -5.73971
75480.0000   -6.97462
75520.0000   -4.67396
75560.0000   -5.33267
75600.0000   -5.13760
75640.0000   -5.12714
75680.0000   -5.29535
75720.0000   -5.56958
75760.0000   -5.59163
75800.0000   -5.30773
75840.0000   -5.58887
75880.0000   -5.32475
75920.0000   -5.58213
75960.0000   -4.80711
76000.0000   -4.14614
76040.0000   -6.01878
76080.0000   -5.58221
76120.0000   -5.68131
76160.0000   -5.37567
76200.0000   -4.90073
76240.0000   -5.29752
76280.0000   -4.27805
76320.0000   -4.64997
76360.0000   -4.95582
76400.0000   -4.80146
76440.0000   -5.79732
76480.0000   -5.65111
76520.0000   -5.69499
76560.0000   -5.88301
76600.0000   -5.13021
76640.0000   -4.62330
76680.0000   -5.13129
76720.0000   -5.32769
76760.0000   -5.41152
76800.0000   -5.07009
76840.0000   -6.07809
76880.0000   -5.35929
76920.0000   -5.11229
76960.0000   -5.25673
77000.0000   -5.69264
77040.0000   -4.77974
77080.0000   -4.44175
77120.0000   -5.05228
77160.0000   -5.74819
77200.0000   -5.59852
77240.0000   -5.62342
77280.0000   -4.65424
77320.0000   -5.28748
77360.0000   -4.97193
77400.0000   -5.15899
77440.0000   -3.70977
77480.0000   -5.01063
77520.0000   -4.81753
77560.0000   -5.30292
77600.0000   -5.37775
77640.0000   -6.47331
77680.0000   -6.28727
77720.0000   -5.89197
77760.0000   -5.75439
77800.0000   -5.51456
77840.0000   -5.31575
77880.0000   -6.08416
77920.0000   -5.67912
77960.0000   -4.58422
78000.0000   -4.93152
78040.0000   -5.26669
78080.0000   -5.31815
78120.0000   -5.77556
78160.0000   -5.95634
78200.0000   -5.65431
78240.0000   -4.78206
78280.0000   -4.86322
78320.0000   -4.30132
78360.0000   -5.23485
78400.0000   -4.34618
78440.0000   -5.21931
78480.0000   -4.99626
78520.0000   -5.26863
78560.0000   -4.92689
78600.0000   -5.14359
78640.0000   -4.70244
78680.0000   -5.15607
78720.0000   -5.60249
78760.0000   -5.93673
78800.0000   -5.68424
78840.0000   -5.39481
78880.0000   -6.15188
78920.0000   -5.32693
78960.0000   -5.50419
79000.0000   -5.46235
79040.0000   -5.57683
79080.0000   -5.46920
79120.0000   -5.86847
79160.0000   -5.66687
79200.0000   -5.86642
79240.0000   -5.66540
79280.0000   -4.44333
79320.0000   -5.67159
79360.0000   -5.02129
79400.0000   -4.94624
79440.0000   -4.61849
79480.0000   -5.34072
79520.0000   -5.83467
79560.0000   -5.92010
79600.0000   -5.56652
79640.0000   -6.41316
79680.0000   -4.82713
79720.0000   -5.72798
79760.0000   -5.74308
79800.0000   -6.34445
79840.0000   -5.84438
79880.0000   -6.29044
79920.0000   -6.63425
79960.0000   -5.85750
80000.0000   -4.94540
80040.0000   -5.03150
80080.0000   -4.95322
80120.0000   -5.50815
80160.0000   -6.32729
80200.0000   -5.84921
80240.0000   -6.24625
80280.0000   -6.09143
80320.0000   -5.69892
80360.0000   -5.36932
80400.0000   -6.34026
80440.0000   -5.68916
80480.0000   -4.48682
80520.0000   -6.43868
80560.0000   -6.70058
80600.0000   -5.96568
80640.0000   -6.32861
80680.0000   -6.37944
80720.0000   -6.66442
80760.0000   -5.67398
80800.0000   -6.40841
80840.0000   -5.82852
80880.0000   -5.95851
80920.0000   -5.55048
80960.0000   -5.58077
81000.0000   -5.46880
81040.0000   -4.77162
81080.0000   -5.51561
81120.0000   -5.95029
81160.0000   -5.79462
81200.0000   -6.09318
81240.0000   -5.10801
81280.0000   -4.92140
81320.0000   -4.56038
81360.0000   -4.88695
81400.0000   -4.92505
81440.0000   -5.38279
81480.0000   -5.85733
81520.0000   -5.86211
81560.0000   -5.88851
81600.0000   -5.89873
81640.0000   -5.20422
81680.0000   -6.27700
81720.0000   -5.76769
81760.0000   -5.75464
81800.0000   -5.58358
81840.0000   -5.90683
81880.0000   -5.63758
81920.0000   -5.40117
81960.0000   -5.81773
82000.0000   -6.21016
82040.0000   -5.63611
82080.0000   -5.69226
82120.0000   -5.08778
82160.0000   -5.11136
82200.0000   -5.46300
82240.0000   -5.51317
82280.0000   -5.37066
82320.0000   -5.53065
82360.0000   -5.29067
82400.0000   -5.99135
82440.0000   -4.17645
82480.0000   -4.72870
82520.0000   -4.88280
82560.0000   -5.01438
82600.0000   -4.77270
82640.0000   -4.71720
82680.0000   -5.88310
82720.0000   -5.58067
82760.0000   -5.82658
82800.0000   -5.47859
82840.0000   -4.53452
82880.0000   -4.95163
82920.0000   -5.16599
82960.0000   -5.50950
83000.0000   -6.15425
83040.0000   -5.22623
83080.0000   -5.06366
83120.0000   -5.97523
83160.0000   -6.79647
83200.0000   -5.81728
83240.0000   -5.24901
83280.0000   -5.25758
83320.0000   -5.98784
83360.0000   -5.63757
83400.0000   -6.81827
83440.0000   -6.49234
83480.0000   -5.27404
83520.0000   -5.54924
83560.0000   -5.70777
83600.0000   -6.07924
83640.0000   -6.05777
83680.0000   -4.86791
83720.0000   -4.92036
83760.0000   -5.88774
83800.0000   -4.70561
83840.0000   -3.93055
83880.0000   -4.57163
83920.0000   -4.75353
83960.0000   -5.11881
84000.0000   -6.49017
84040.0000   -6.08249
84080.0000   -5.41555
84120.0000   -6.13792
84160.0000   -5.45141
84200.0000   -5.92951
84240.0000   -6.23049
84280.0000   -5.34662
84320.0000   -6.08226
84360.0000   -6.41505
84400.0000   -4.70662
84440.0000   -4.78068
84480.0000   -5.90863
84520.0000   -5.33410
84560.0000   -5.54637
84600.0000   -6.21799
84640.0000   -6.17846
84680.0000   -5.45996
84720.0000   -5.26120
84760.0000   -5.64180
84800.0000   -5.22686
84840.0000   -4.59803
84880.0000   -5.03888
84920.0000   -4.62965
84960.0000   -4.70494
85000.0000   -4.82887
85040.0000   -3.97413
85080.0000   -4.08881
85120.0000   -5.44578
85160.0000   -4.42438
85200.0000   -4.84133
85240.0000   -5.32627
85280.0000   -4.04778
85320.0000   -3.82028
85360.0000   -5.37232
85400.0000   -6.18687
85440.0000   -5.25752
85480.0000   -4.76525
85520.0000   -6.07616
85560.0000   -5.06485
85600.0000   -5.10273
85640.0000   -4.81576
85680.0000   -4.93433
85720.0000   -5.11124
85760.0000   -5.75348
85800.0000   -5.20807
85840.0000   -5.13771
85880.0000   -4.89220
85920.0000   -4.13850
85960.0000   -3.94805
86000.0000   -4.92950
86040.0000   -5.70758
86080.0000   -6.33308
86120.0000   -6.00112
86160.0000   -5.52751
86200.0000   -5.08048
86240.0000   -5.05858
86280.0000   -5.61155
86320.0000   -4.60039
86360.0000   -4.95632
86400.0000   -4.36453
86440.0000   -5.32390
86480.0000   -6.04218
86520.0000   -5.01813
86560.0000   -4.60309
86600.0000   -4.17939
86640.0000   -5.26725
86680.0000   -6.04732
86720.0000   -5.04734
86760.0000   -3.46115
86800.0000   -3.91676
86840.0000   -4.16990
86880.0000   -3.94613
86920.0000   -4.18576
86960.0000   -3.17440
87000.0000   -3.71480
87040.0000   -4.56117
87080.0000   -5.94033
87120.0000   -5.01041
87160.0000   -4.64835
87200.0000   -4.93716
87240.0000   -5.41217
87280.0000   -4.54668
87320.0000   -4.57488
87360.0000   -4.41046
87400.0000   -3.56997
87440.0000   -5.14509
87480.0000   -4.35228
87520.0000   -3.78525
87560.0000   -4.04089
87600.0000   -4.40598
87640.0000   -5.39646
87680.0000   -3.39751
87720.0000   -3.75220
87760.0000   -3.96454
87800.0000   -3.75314
87840.0000   -4.82817
87880.0000   -3.98730
87920.0000   -4.56302
87960.0000   -5.07265
88000.0000   -4.86174
88040.0000   -4.56367
88080.0000   -5.27123
88120.0000   -4.56604
88160.0000   -4.54720
88200.0000   -4.11916
88240.0000   -4.44335
88280.0000   -4.82162
88320.0000   -4.88693
88360.0000   -4.46208
88400.0000   -3.23712
88440.0000   -4.07011
88480.0000   -4.01997
88520.0000   -4.39664
88560.0000   -4.03766
88600.0000   -4.99051
88640.0000   -4.73610
88680.0000   -4.38410
88720.0000   -4.45778
88760.0000   -3.49639
88800.0000   -3.74821
88840.0000   -6.07411
88880.0000   -4.87576
88920.0000   -4.75042
88960.0000   -4.93637
89000.0000   -5.08049
89040.0000   -3.75979
89080.0000   -4.32527
89120.0000   -5.31746
89160.0000   -4.59804
89200.0000   -3.87198
89240.0000   -3.91619
89280.0000   -4.03480
89320.0000   -3.29273
89360.0000   -3.91054
89400.0000   -2.77279
89440.0000   -4.39053
89480.0000   -4.06205
89520.0000   -3.91189
89560.0000   -5.23134
89600.0000   -5.35716
89640.0000   -5.21959
89680.0000   -5.96965
89720.0000   -4.38716
89760.0000   -4.55521
89800.0000   -5.39518
89840.0000   -4.54879
89880.0000   -4.39976
89920.0000   -3.92189
89960.0000   -3.46787
90000.0000   -4.75258
90040.0000   -3.41950
90080.0000   -3.14582
90120.0000   -3.46280
90160.0000   -3.44875
90200.0000   -3.94530
90240.0000   -3.96744
90280.0000   -3.67183
90320.0000   -3.26005
90360.0000   -3.35947
90400.0000   -3.14540
90440.0000   -3.77777
90480.0000   -4.58285
90520.0000   -3.91467
90560.0000   -3.87468
90600.0000   -3.73904
90640.0000   -5.66515
90680.0000   -4.82855
90720.0000   -4.41560
90760.0000   -3.91887
90800.0000   -4.38515
90840.0000   -4.91348
90880.0000   -4.69758
90920.0000   -4.30331
90960.0000   -4.49022
91000.0000   -4.82402
91040.0000   -4.14201
91080.0000   -4.80968
91120.0000   -5.23698
91160.0000   -5.94856
91200.0000   -6.23921
91240.0000   -6.61979
91280.0000   -5.68537
91320.0000   -5.69512
91360.0000   -5.36626
91400.0000   -5.19745
91440.0000   -5.37880
91480.0000   -5.13510
91520.0000   -4.99355
91560.0000   -4.53976
91600.0000   -3.97636
91640.0000   -4.39199
91680.0000   -4.20939
91720.0000   -5.19641
91760.0000   -5.07204
91800.0000   -5.38756
91840.0000   -5.65004
91880.0000   -5.02429
91920.0000   -5.14979
91960.0000   -5.52435
92000.0000   -5.44987
92040.0000   -5.22572
92080.0000   -5.53797
92120.0000   -5.38747
92160.0000   -5.07867
92200.0000   -6.11683
92240.0000   -4.93373
92280.0000   -4.95890
92320.0000   -4.86263
92360.0000   -4.82337
92400.0000   -4.70836
92440.0000   -5.30773
92480.0000   -4.73032
92520.0000   -3.93905
92560.0000   -4.78019
92600.0000   -5.78720
92640.0000   -4.85173
92680.0000   -4.75171
92720.0000   -4.58392
92760.0000   -3.58548
92800.0000   -5.16299
92840.0000   -5.30218
92880.0000   -5.37252
92920.0000   -5.27372
92960.0000   -5.36463
93000.0000   -4.91039
93040.0000   -5.57849
93080.0000   -4.91956
93120.0000   -5.65654
93160.0000   -4.83872
93200.0000   -5.07098
93240.0000   -5.29534
93280.0000   -5.15223
93320.0000   -6.28108
93360.0000   -5.58703
93400.0000   -4.28665
93440.0000   -4.83216
93480.0000   -5.27496
93520.0000   -5.03125
93560.0000   -5.18856
93600.0000   -4.93253
93640.0000   -4.69729
93680.0000   -5.18771
93720.0000   -5.52083
93760.0000   -4.84933
93800.0000   -4.81580
93840.0000   -4.52702
93880.0000   -5.13174
93920.0000   -5.42257
93960.0000   -6.15027
94000.0000   -4.98082
94040.0000   -5.19270
94080.0000   -5.36004
94120.0000   -5.08446
94160.0000   -4.96553
94200.0000   -5.05113
94240.0000   -5.20638
94280.0000   -5.30147
94320.0000   -4.49332
94360.0000   -4.37761
94400.0000   -5.62268
94440.0000   -5.08875
94480.0000   -4.74353
94520.0000   -5.18381
94560.0000   -5.56856
94600.0000   -5.84830
94640.0000   -5.04577
94680.0000   -5.00838
94720.0000   -5.37364
94760.0000   -5.20879
94800.0000   -3.79452
94840.0000   -5.15994
94880.0000   -5.04792
94920.0000   -4.32353
94960.0000   -4.56044
95000.0000   -5.12584
95040.0000   -4.52273
95080.0000   -5.43074
95120.0000   -5.22116
95160.0000   -5.10516
95200.0000   -4.89620
95240.0000   -4.87249
95280.0000   -5.43494
95320.0000   -5.40711
95360.0000   -5.02812
95400.0000   -5.69511
95440.0000   -6.02986
95480.0000   -6.51806
95520.0000   -5.53604
95560.0000   -4.71525
95600.0000   -6.09236
95640.0000   -4.57154
95680.0000   -5.38111
95720.0000   -4.81692
95760.0000   -4.45335
95800.0000   -5.35138
95840.0000   -5.03922
95880.0000   -4.72050
95920.0000   -4.64783
95960.0000   -5.27245
96000.0000   -3.83959
96040.0000   -5.27233
96080.0000   -5.95035
96120.0000   -5.83136
96160.0000   -5.82101
96200.0000   -4.69083
96240.0000   -5.69627
96280.0000   -6.02932
96320.0000   -6.07773
96360.0000   -6.57114
96400.0000   -5.66689
96440.0000   -6.41900
96480.0000   -5.92882
96520.0000   -5.99476
96560.0000   -5.07575
96600.0000   -5.31262
96640.0000   -4.87429
96680.0000   -4.65558
96720.0000   -5.68040
96760.0000   -5.24117
96800.0000   -6.23361
96840.0000   -5.11169
96880.0000   -5.12582
96920.0000   -5.44745
96960.0000   -4.55917
97000.0000   -4.99005
97040.0000   -5.04912
97080.0000   -5.15169
97120.0000   -5.47033
97160.0000   -5.22905
97200.0000   -6.09215
97240.0000   -6.04127
97280.0000   -6.01276
97320.0000   -5.58277
97360.0000   -5.37948
97400.0000   -5.17935
97440.0000   -5.87029
97480.0000   -4.90322
97520.0000   -5.76643
97560.0000   -5.78948
97600.0000   -5.38641
97640.0000   -5.53616
97680.0000   -4.92162
97720.0000   -4.72284
97760.0000   -5.10245
97800.0000   -5.67183
97840.0000   -6.07593
97880.0000   -6.05950
97920.0000   -6.22775
97960.0000   -6.59233
98000.0000   -5.78509
98040.0000   -6.23994
98080.0000   -5.79358
98120.0000   -5.22276
98160.0000   -4.51249
98200.0000   -6.24861
98240.0000   -5.57221
98280.0000   -5.13992
98320.0000   -5.75786
98360.0000   -5.74676
98400.0000   -5.95861
98440.0000   -5.32671
98480.0000   -4.91277
98520.0000   -6.04711
98560.0000   -5.19702
98600.0000   -5.37192
98640.0000   -5.13266
98680.0000   -4.73649
98720.0000   -5.29706
98760.0000   -4.31098
98800.0000   -5.04045
98840.0000   -5.63797
98880.0000   -6.43166
98920.0000   -5.07981
98960.0000   -5.81105
99000.0000   -6.33816
99040.0000   -5.84901
99080.0000   -4.82241
99120.0000   -4.33730
99160.0000   -5.54220
99200.0000   -5.01638
99240.0000   -4.91450
99280.0000   -4.77738
99320.0000   -4.65778
99360.0000   -5.59304
99400.0000   -5.52259
99440.0000   -6.29208
99480.0000   -5.88932
99520.0000   -5.52968
99560.0000   -5.93966
99600.0000   -5.26839
99640.0000   -6.20590
99680.0000   -5.82025
99720.0000   -5.29238
99760.0000   -5.28737
99800.0000   -6.10230
99840.0000   -4.76694
99880.0000   -6.45057
99920.0000   -5.50930
99960.0000   -5.56243
100000.0000   -5.06322
100040.0000   -6.09515
100080.0000   -5.91078
100120.0000   -6.01587
100160.0000   -6.00765
100200.0000   -5.63525
100240.0000   -4.87960
100280.0000   -4.66903
100320.0000   -4.56856
100360.0000   -5.18944
100400.0000   -5.57547
100440.0000   -4.63719
100480.0000   -5.63822
100520.0000   -6.03483
100560.0000   -5.39107
100600.0000   -5.62864
100640.0000   -5.12515
100680.0000   -4.88507
100720.0000   -4.46574
100760.0000   -4.88704
100800.0000   -5.12619
100840.0000   -5.00968
100880.0000   -5.63422
100920.0000   -5.34436
100960.0000   -5.53905
101000.0000   -5.25042
101040.0000   -5.40730
101080.0000   -5.83191
101120.0000   -4.67466
101160.0000   -5.14539
101200.0000   -5.16872
101240.0000   -5.36202
101280.0000   -5.69138
101320.0000   -5.61813
101360.0000   -5.42784
101400.0000   -4.76796
101440.0000   -5.45203
101480.0000   -5.19550
101520.0000   -6.07807
101560.0000   -4.54703
101600.0000   -5.15947
101640.0000   -5.70937
101680.0000   -5.55726
101720.0000   -4.31458
101760.0000   -4.85102
101800.0000   -4.73060
101840.0000   -5.54105
101880.0000   -5.66051
101920.0000   -4.72072
101960.0000   -4.59114
102000.0000   -4.35181
102040.0000   -4.73522
102080.0000   -5.27326
102120.0000   -4.84280
102160.0000   -4.22230
102200.0000   -4.89359
102240.0000   -2.90969
102280.0000   -3.19081
102320.0000   -3.53386
102360.0000   -3.59377
102400.0000   -3.58215
102440.0000   -4.18701
102480.0000   -3.38888
102520.0000   -2.12516
102560.0000   -2.74216
102600.0000   -2.39787
102640.0000   -2.82620
102680.0000   -3.30345
102720.0000   -2.68872
102760.0000   -2.44470
102800.0000   -3.22451
102840.0000   -3.92524
102880.0000   -3.42979
102920.0000   -2.87809
102960.0000   -2.68459
103000.0000   -2.66485
103040.0000   -3.53788
103080.0000   -3.19962
103120.0000   -2.96586
103160.0000   -3.43215
103200.0000   -2.58242
103240.0000   -3.82762
103280.0000   -2.42343
103320.0000   -2.22046
103360.0000   -2.39282
103400.0000   -2.94279
103440.0000   -2.99557
103480.0000   -2.47605
103520.0000   -3.05244
103560.0000   -3.41761
103600.0000   -3.29189
103640.0000   -2.51712
103680.0000   -3.97255
103720.0000   -3.71038
103760.0000   -3.54819
103800.0000   -2.60020
103840.0000   -2.87969
103880.0000   -3.72497
103920.0000   -3.41588
103960.0000   -2.51011
104000.0000   -1.46051
104040.0000   -2.72639
104080.0000   -1.79435
104120.0000   -2.61918
104160.0000   -1.42582
104200.0000   -0.47282
104240.0000   -1.59476
104280.0000   -1.31802
104320.0000   -1.51833
104360.0000   -2.23929
104400.0000   -1.74100
104440.0000   -1.94005
104480.0000   -1.21793
104520.0000   -1.92289
104560.0000   -1.61127
104600.0000   -2.30359
104640.0000   -2.01563
104680.0000   -2.17477
104720.0000   -1.89385
104760.0000   -1.16515
104800.0000   -1.52361
104840.0000   -1.35925
104880.0000   -1.36871
104920.0000   -2.41684
104960.0000   -2.53289
105000.0000   -2.55704
105040.0000   -3.19928
105080.0000   -2.00843
105120.0000   -2.29443
105160.0000   -1.85620
105200.0000   -2.67241
105240.0000   -2.61145
105280.0000   -2.87230
105320.0000   -2.94921
105360.0000   -2.20132
105400.0000   -1.94564
105440.0000   -2.05327
105480.0000   -1.89089
105520.0000   -2.55873
105560.0000   -3.33596
105600.0000   -3.07519
105640.0000   -3.91047
105680.0000   -3.42755
105720.0000   -2.71877
105760.0000   -2.36925
105800.0000   -2.34194
105840.0000   -2.00106
105880.0000   -2.97228
105920.0000   -3.14337
105960.0000   -2.53043
106000.0000   -3.80993
106040.0000   -3.23056
106080.0000   -4.31643
106120.0000   -3.67147
106160.0000   -3.57976
106200.0000   -3.29210
106240.0000   -3.35592
106280.0000   -3.97812
106320.0000   -3.22187
106360.0000   -3.60885
106400.0000   -3.39045
106440.0000   -2.85951
106480.0000   -3.21699
106520.0000   -3.83744
106560.0000   -3.51748
106600.0000   -3.48892
106640.0000   -3.85775
106680.0000   -3.51029
106720.0000   -4.05980
106760.0000   -3.65142
106800.0000   -3.73598
106840.0000   -3.80784
106880.0000   -3.08971
106920.0000   -3.70020
106960.0000   -3.74293
107000.0000   -3.15337
107040.0000   -3.11673
107080.0000   -3.93788
107120.0000   -4.01907
107160.0000   -4.57937
107200.0000   -4.28615
107240.0000   -3.92574
107280.0000   -4.27871
107320.0000   -4.77628
107360.0000   -5.62735
107400.0000   -4.63992
107440.0000   -4.73891
107480.0000   -4.59143
107520.0000   -4.87685
107560.0000   -4.66016
107600.0000   -5.23808
107640.0000   -5.49499
107680.0000   -5.48927
107720.0000   -3.99407
107760.0000   -4.57109
107800.0000   -4.92367
107840.0000   -4.32409
107880.0000   -4.25289
107920.0000   -3.94889
107960.0000   -3.65637
108000.0000   -4.55327
108040.0000   -4.46155
108080.0000   -3.63549
108120.0000   -2.93447
108160.0000   -2.82707
108200.0000   -2.76162
108240.0000   -3.44143
108280.0000   -3.43715
108320.0000   -2.76680
108360.0000   -2.60765
108400.0000   -3.70042
108440.0000   -3.13438
108480.0000   -3.23847
108520.0000   -3.19580
108560.0000   -3.96433
108600.0000   -2.81422
108640.0000   -3.60368
108680.0000   -3.91849
108720.0000   -3.54757
108760.0000   -3.66879
108800.0000   -3.72969
108840.0000   -3.30269
108880.0000   -2.22097
108920.0000   -2.07374
108960.0000   -3.43477
109000.0000   -3.10487
109040.0000   -3.48230
109080.0000   -4.13821
109120.0000   -4.05667
109160.0000   -4.00482
109200.0000   -4.26350
109240.0000   -3.86507
109280.0000   -2.56232
109320.0000   -4.66656
109360.0000   -2.83168
109400.0000   -2.93166
109440.0000   -4.07862
109480.0000   -3.93054
109520.0000   -4.81717
109560.0000   -4.73671
109600.0000   -4.26264
109640.0000   -4.95813
109680.0000   -3.91197
109720.0000   -3.70156
109760.0000   -3.95756
109800.0000   -3.60495
109840.0000   -3.64845
109880.0000   -3.07095
109920.0000   -3.00424
109960.0000   -5.00490
110000.0000   -3.91501
110040.0000   -4.58579
110080.0000   -5.01954
110120.0000   -4.82585
110160.0000   -4.29611
110200.0000   -5.86461
110240.0000   -5.24161
110280.0000   -5.07972
110320.0000   -3.86565
110360.0000   -4.03814
110400.0000   -4.91089
110440.0000   -3.29860
110480.0000   -4.66788
110520.0000   -3.29740
110560.0000   -4.34197
110600.0000   -4.71556
110640.0000   -3.68781
110680.0000   -3.26739
110720.0000   -3.22990
110760.0000   -4.71923
110800.0000   -3.37546
110840.0000   -2.47891
110880.0000   -3.41893
110920.0000   -2.81794
110960.0000   -2.72376
111000.0000   -3.06220
111040.0000   -2.76731
111080.0000   -2.52980
111120.0000   -2.65372
111160.0000   -2.49073
111200.0000   -2.97031
111240.0000   -3.21599
111280.0000   -2.87165
111320.0000   -3.26460
111360.0000   -1.72147
111400.0000   -1.24577
111440.0000   -2.28058
111480.0000   -2.48922
111520.0000   -2.05049
111560.0000   -2.64524
111600.0000   -3.91744
111640.0000   -3.66882
111680.0000   -3.72942
111720.0000   -4.02648
111760.0000   -4.25434
111800.0000   -5.37047
111840.0000   -4.94655
111880.0000   -4.16217
111920.0000   -5.59255
111960.0000   -5.02150
112000.0000   -4.40556
112040.0000   -4.91827
112080.0000   -4.65014
112120.0000   -4.30762
112160.0000   -4.41594
112200.0000   -4.57459
112240.0000   -3.76368
112280.0000   -5.18346
112320.0000   -3.45553
112360.0000   -3.69394
112400.0000   -4.54182
112440.0000   -3.48878
112480.0000   -4.53039
112520.0000   -4.47454
112560.0000   -4.35033
112600.0000   -4.94206
112640.0000   -4.81675
112680.0000   -4.42992
112720.0000   -3.75021
112760.0000   -4.12647
112800.0000   -4.46381
112840.0000   -4.80547
112880.0000   -4.16832
112920.0000   -4.19142
112960.0000   -4.96343
113000.0000   -4.86834
113040.0000   -5.02442
113080.0000   -5.23211
113120.0000   -4.67393
113160.0000   -4.78011
113200.0000   -3.66045
113240.0000   -4.58370
113280.0000   -4.82669
113320.0000   -4.70596
113360.0000   -4.48073
113400.0000   -4.22002
113440.0000   -4.60823
113480.0000   -5.28980
113520.0000   -4.29345
113560.0000   -5.73733
113600.0000   -5.06445
113640.0000   -5.38518
113680.0000   -5.03569
113720.0000   -5.28131
113760.0000   -5.40564
113800.0000   -5.10432
113840.0000   -5.43522
113880.0000   -4.39865
113920.0000   -4.36685
113960.0000   -4.93150
114000.0000   -4.53300
114040.0000   -4.41564
114080.0000   -4.47078
114120.0000   -4.53219
114160.0000   -5.28623
114200.0000   -4.08064
114240.0000   -4.16991
114280.0000   -4.87682
114320.0000   -4.18723
114360.0000   -4.67826
114400.0000   -4.68723
114440.0000   -4.79180
114480.0000   -3.72406
114520.0000   -4.86662
114560.0000   -4.88187
114600.0000   -5.06566
114640.0000   -4.39324
114680.0000   -4.13322
114720.0000   -4.28259
114760.0000   -3.67597
114800.0000   -2.43845
114840.0000   -3.80900
114880.0000   -2.78013
114920.0000   -3.43414
114960.0000   -3.89748
115000.0000   -3.24292
115040.0000   -3.70303
115080.0000   -3.40649
115120.0000   -3.80828
115160.0000   -3.23659
115200.0000   -3.27488
115240.0000   -3.70130
115280.0000   -3.51547
115320.0000   -2.77074
115360.0000   -3.30616
115400.0000   -2.85739
115440.0000   -3.57788
115480.0000   -4.00306
115520.0000   -3.33097
115560.0000   -4.99279
115600.0000   -3.39324
115640.0000   -2.23919
115680.0000   -2.74588
115720.0000   -2.57358
115760.0000   -2.96696
115800.0000   -2.67601
115840.0000   -2.89860
115880.0000   -2.37412
115920.0000   -2.72983
115960.0000   -3.53081
116000.0000   -3.00329
116040.0000   -3.66330
116080.0000   -2.33681
116120.0000   -2.85368
116160.0000   -3.62452
116200.0000   -2.76760
116240.0000   -3.37722
116280.0000   -3.46340
116320.0000   -4.75205
116360.0000   -4.09660
116400.0000   -3.24856
116440.0000   -3.02388
116480.0000   -3.23995
116520.0000   -4.53218
116560.0000   -4.02263
116600.0000   -3.59587
116640.0000   -3.59895
116680.0000   -3.06042
116720.0000   -2.91046
116760.0000   -2.83407
116800.0000   -3.02874
116840.0000   -2.47496
116880.0000   -2.77870
116920.0000   -3.33332
116960.0000   -2.79655
117000.0000   -2.82250
117040.0000   -2.88018
117080.0000   -3.85888
117120.0000   -4.04880
117160.0000   -5.57431
117200.0000   -5.11328
117240.0000   -5.15235
117280.0000   -4.00828
117320.0000   -3.94671
117360.0000   -4.17694
117400.0000   -3.66700
117440.0000   -3.91731
117480.0000   -3.31453
117520.0000   -3.55580
117560.0000   -3.65013
117600.0000   -4.89819
117640.0000   -3.17110
117680.0000   -4.02850
117720.0000   -4.07148
117760.0000   -4.04359
117800.0000   -3.12810
117840.0000   -3.32623
117880.0000   -4.17645
117920.0000   -3.56863
117960.0000   -4.83436
118000.0000   -4.34667
118040.0000   -4.20538
118080.0000   -5.11824
118120.0000   -4.66115
118160.0000   -4.28014
118200.0000   -2.64006
118240.0000   -3.37437
118280.0000   -4.11985
118320.0000   -3.98461
118360.0000   -4.88741
118400.0000   -4.56619
118440.0000   -4.79147
118480.0000   -3.51880
118520.0000   -4.90026
118560.0000   -4.63264
118600.0000   -3.25270
118640.0000   -3.59303
118680.0000   -3.99191
118720.0000   -2.79182
118760.0000   -3.72552
118800.0000   -4.13486
118840.0000   -4.54374
118880.0000   -5.04298
118920.0000   -4.39410
118960.0000   -5.35330
119000.0000   -5.18937
119040.0000   -5.29208
119080.0000   -5.66413
119120.0000   -6.31045
119160.0000   -6.08398
119200.0000   -4.98649
119240.0000   -5.16296
119280.0000   -5.14509
119320.0000   -4.93512
119360.0000   -4.30100
119400.0000   -4.25792
119440.0000   -4.74620
119480.0000   -4.46995
119520.0000   -5.09038
119560.0000   -4.67239
119600.0000   -4.29233
119640.0000   -4.73895
119680.0000   -4.78580
119720.0000   -4.43245
119760.0000   -5.38305
119800.0000   -4.51948
119840.0000   -4.26499
119880.0000   -4.07035
119920.0000   -4.23917
119960.0000   -4.46855
120000.0000   -3.63637
120040.0000   -4.33978
120080.0000   -4.33869
120120.0000   -4.06099
120160.0000   -4.52043
120200.0000   -4.60456
120240.0000   -4.55593
120280.0000   -3.53430
120320.0000   -4.11068
120360.0000   -4.37908
120400.0000   -3.93617
120440.0000   -3.59352
120480.0000   -3.74515
120520.0000   -3.94159
120560.0000   -4.13901
120600.0000   -5.11928
120640.0000   -4.44815
120680.0000   -4.23064
120720.0000   -3.60685
120760.0000   -3.87082
120800.0000   -3.55882
120840.0000   -4.11966
120880.0000   -4.26222
120920.0000   -3.92778
120960.0000   -4.52618
121000.0000   -4.20877
121040.0000   -4.57850
121080.0000   -4.71961
121120.0000   -5.51364
121160.0000   -4.59019
121200.0000   -4.81762
121240.0000   -4.69011
121280.0000   -5.87185
121320.0000   -4.92075
121360.0000   -5.40482
121400.0000   -4.92577
121440.0000   -3.94229
121480.0000   -3.55425
121520.0000   -4.21490
121560.0000   -4.74577
121600.0000   -4.45745
121640.0000   -4.49805
121680.0000   -3.82981
121720.0000   -4.09231
121760.0000   -5.02356
121800.0000   -5.34118
121840.0000   -4.87855
121880.0000   -4.41845
121920.0000   -5.24622
121960.0000   -4.80797
122000.0000   -4.90030
122040.0000   -5.11583
122080.0000   -4.18718
122120.0000   -5.31470
122160.0000   -4.60931
122200.0000   -4.44062
122240.0000   -4.70549
122280.0000   -5.28852
122320.0000   -4.92187
122360.0000   -4.44080
122400.0000   -4.84020
122440.0000   -5.06847
122480.0000   -5.20428
122520.0000   -3.97976
122560.0000   -5.63039
122600.0000   -4.35986
122640.0000   -4.19754
122680.0000   -4.17618
122720.0000   -3.71098
122760.0000   -4.01530
122800.0000   -3.69996
122840.0000   -4.16749
122880.0000   -3.95176
122920.0000   -4.08401
122960.0000   -5.47569
123000.0000   -4.78090
123040.0000   -6.03633
123080.0000   -5.26588
123120.0000   -5.31310
123160.0000   -5.38004
123200.0000   -4.98819
123240.0000   -4.10323
123280.0000   -5.51563
123320.0000   -5.45326
123360.0000   -4.55736
123400.0000   -5.18779
123440.0000   -5.80181
123480.0000   -5.13495
123520.0000   -5.21796
123560.0000   -5.05041
123600.0000   -5.44554
123640.0000   -4.89553
123680.0000   -3.79231
123720.0000   -3.97359
123760.0000   -5.57876
123800.0000   -5.13584
123840.0000   -4.90086
123880.0000   -5.71612
123920.0000   -5.13514
123960.0000   -5.44262
124000.0000   -5.41255
124040.0000   -5.70358
124080.0000   -5.19573
124120.0000   -5.49583
124160.0000   -5.17345
124200.0000   -6.04513
124240.0000   -5.00327
124280.0000   -5.37913
124320.0000   -5.36368
124360.0000   -4.01567
124400.0000   -4.74061
124440.0000   -5.40758
124480.0000   -5.51675
124520.0000   -5.55257
124560.0000   -6.00342
124600.0000   -4.95467
124640.0000   -5.14749
124680.0000   -5.53249
124720.0000   -5.31174
124760.0000   -5.72318
124800.0000   -5.30678
124840.0000   -5.05019
124880.0000   -4.88404
124920.0000   -5.25945
124960.0000   -5.41787
125000.0000   -5.26423
125040.0000   -5.45615
125080.0000   -5.14800
125120.0000   -5.57442
125160.0000   -4.20408
125200.0000   -5.46398
125240.0000   -6.38085
125280.0000   -6.63410
125320.0000   -6.18804
125360.0000   -5.76778
125400.0000   -6.27321
125440.0000   -5.73222
125480.0000   -4.65905
125520.0000   -5.39858
125560.0000   -5.39580
125600.0000   -4.07392
125640.0000   -4.82550
125680.0000   -4.13856
125720.0000   -5.02501
125760.0000   -5.70858
125800.0000   -4.77159
125840.0000   -4.94709
125880.0000   -5.46432
125920.0000   -4.75826
125960.0000   -5.81643
126000.0000   -5.44075
126040.0000   -6.00943
126080.0000   -4.93714
126120.0000   -4.94907
126160.0000   -5.33130
126200.0000   -4.93869
126240.0000   -4.64137
126280.0000   -5.21868
126320.0000   -5.16271
126360.0000   -4.81720
126400.0000   -4.98258
126440.0000   -5.15638
126480.0000   -4.86540
126520.0000   -4.74752
126560.0000   -5.78920
126600.0000   -5.47256
126640.0000   -4.11003
126680.0000   -4.93566
126720.0000   -4.87469
126760.0000   -5.18347
126800.0000   -5.41000
126840.0000   -4.55018
126880.0000   -4.87035
126920.0000   -5.51044
126960.0000   -4.76800
127000.0000   -5.57862
127040.0000   -5.34711
127080.0000   -4.61766
127120.0000   -4.30856
127160.0000   -4.98925
127200.0000   -5.11996
127240.0000   -3.86506
127280.0000   -4.78001
127320.0000   -4.40044
127360.0000   -4.51016
127400.0000   -3.93120
127440.0000   -4.17051
127480.0000   -4.09765
127520.0000   -5.20016
127560.0000   -4.40243
127600.0000   -4.73385
127640.0000   -4.68721
127680.0000   -5.15648
127720.0000   -5.65692
127760.0000   -5.31831
127800.0000   -5.25688
127840.0000   -5.25202
127880.0000   -4.97046
127920.0000   -5.33699
127960.0000   -5.50622
128000.0000   -4.27602
128040.0000   -5.62206
128080.0000   -6.22998
128120.0000   -4.99220
128160.0000   -4.37412
128200.0000   -3.50168
128240.0000   -4.49574
128280.0000   -5.30793
128320.0000   -5.71238
128360.0000   -6.09982
128400.0000   -5.07830
128440.0000   -5.55964
128480.0000   -5.21704
128520.0000   -5.38288
128560.0000   -5.05143
128600.0000   -4.81079
128640.0000   -5.34134
128680.0000   -5.35896
128720.0000   -5.22467
128760.0000   -5.69708
128800.0000   -6.10302
128840.0000   -5.58531
128880.0000   -5.17188
128920.0000   -4.63204
128960.0000   -6.05126
129000.0000   -5.94213
129040.0000   -6.13927
129080.0000   -5.47909
129120.0000   -5.37843
129160.0000   -4.51650
129200.0000   -5.39999
129240.0000   -5.55316
129280.0000   -5.61928
129320.0000   -5.39175
129360.0000   -5.91831
129400.0000   -6.39148
129440.0000   -5.47883
129480.0000   -5.30764
129520.0000   -5.45921
129560.0000   -4.49678
129600.0000   -4.02534
129640.0000   -5.08092
129680.0000   -4.37857
129720.0000   -3.38834
129760.0000   -4.75262
129800.0000   -5.50233
129840.0000   -5.55991
129880.0000   -5.15468
129920.0000   -5.75226
129960.0000   -5.88123
130000.0000   -5.61984
130040.0000   -5.53075
130080.0000   -5.71454
130120.0000   -5.85602
130160.0000   -5.24624
130200.0000   -5.17330
130240.0000   -6.65421
130280.0000   -6.02596
130320.0000   -6.00407
130360.0000   -5.17195
130400.0000   -4.85138
130440.0000   -5.33807
130480.0000   -6.01279
130520.0000   -5.78301
130560.0000   -5.45971
130600.0000   -6.35354
130640.0000   -5.82578
130680.0000   -5.16676
130720.0000   -6.03828
130760.0000   -5.00539
130800.0000   -5.58168
130840.0000   -4.99550
130880.0000   -5.10454
130920.0000   -4.38352
130960.0000   -5.53432
131000.0000   -4.94817
131040.0000   -5.38103
131080.0000   -5.44536
131120.0000   -5.45600
131160.0000   -5.00349
131200.0000   -5.21886
131240.0000   -6.30720
131280.0000   -5.30869
131320.0000   -5.68811
131360.0000   -5.47270
131400.0000   -5.43303
131440.0000   -6.18844
131480.0000   -4.98352
131520.0000   -5.21138
131560.0000   -4.99377
131600.0000   -5.73501
131640.0000   -5.55893
131680.0000   -5.18822
131720.0000   -5.42274
131760.0000   -4.72851
131800.0000   -5.02222
131840.0000   -4.15772
131880.0000   -4.75014
131920.0000   -5.57510
131960.0000   -4.71716
132000.0000   -4.63073
132040.0000   -4.31629
132080.0000   -4.34471
132120.0000   -5.40879
132160.0000   -4.72804
132200.0000   -5.00184
132240.0000   -4.94466
132280.0000   -4.03932
132320.0000   -4.52569
132360.0000   -5.12547
132400.0000   -5.70611
132440.0000   -5.87786
132480.0000   -4.96486
132520.0000   -6.32028
132560.0000   -5.83364
132600.0000   -6.49751
132640.0000   -5.47733
132680.0000   -5.50990
132720.0000   -5.42861
132760.0000   -4.99288
132800.0000   -4.80341
132840.0000   -4.89431
132880.0000   -5.56974
132920.0000   -3.93722
132960.0000   -4.54155
133000.0000   -4.85933
133040.0000   -5.24058
133080.0000   -4.64881
133120.0000   -4.54732
133160.0000   -5.81965
133200.0000   -4.47451
133240.0000   -5.47100
133280.0000   -5.14702
133320.0000   -4.80074
133360.0000   -4.86836
133400.0000   -5.00213
133440.0000   -4.50050
133480.0000   -4.81174
133520.0000   -4.41921
133560.0000   -4.46151
133600.0000   -4.73819
133640.0000   -4.40216
133680.0000   -5.04065
133720.0000   -4.89976
133760.0000   -5.09090
133800.0000   -5.75670
133840.0000   -5.03994
133880.0000   -4.52980
133920.0000   -5.67094
133960.0000   -5.43346
134000.0000   -5.31893
134040.0000   -5.62226
134080.0000   -4.87240
134120.0000   -5.52180
134160.0000   -5.29229
134200.0000   -5.00613
134240.0000   -5.09785
134280.0000   -4.80399
134320.0000   -5.28640
134360.0000   -5.23233
134400.0000   -4.68079
134440.0000   -4.75125
134480.0000   -5.01984
134520.0000   -6.43021
134560.0000   -4.95246
134600.0000   -4.82269
134640.0000   -5.16811
134680.0000   -5.48664
134720.0000   -5.52178
134760.0000   -5.76282
134800.0000   -5.19042
134840.0000   -4.81704
134880.0000   -4.37291
134920.0000   -4.24599
134960.0000   -4.85558
135000.0000   -5.84125
135040.0000   -5.17169
135080.0000   -5.67940
135120.0000   -5.66739
135160.0000   -5.72344
135200.0000   -6.32010
135240.0000   -6.50671
135280.0000   -5.59075
135320.0000   -5.64007
135360.0000   -5.32377
135400.0000   -4.78585
135440.0000   -4.49071
135480.0000   -4.71327
135520.0000   -4.69601
135560.0000   -6.00210
135600.0000   -4.69343
135640.0000   -4.75135
135680.0000   -4.42864
135720.0000   -4.15283
135760.0000   -4.31167
135800.0000   -3.27661
135840.0000   -4.87014
135880.0000   -4.14373
135920.0000   -3.88706
135960.0000   -3.57951
136000.0000   -2.36984
136040.0000   -2.73587
136080.0000   -3.27894
136120.0000   -3.16142
136160.0000   -2.93175
136200.0000   -4.09716
136240.0000   -3.10242
136280.0000   -3.27719
136320.0000   -3.14186
136360.0000   -3.64267
136400.0000   -2.93574
136440.0000   -2.51349
136480.0000   -2.79874
136520.0000   -2.97567
136560.0000   -2.19077
136600.0000   -1.87156
136640.0000   -2.31282
136680.0000   -2.60576
136720.0000   -2.22643
136760.0000   -1.93796
136800.0000   -3.61310
136840.0000   -3.82780
136880.0000   -4.65411
136920.0000   -3.31290
136960.0000   -3.30795
137000.0000   -1.72902
137040.0000   -3.60035
137080.0000   -2.99687
137120.0000   -2.27360
137160.0000   -1.92952
137200.0000   -2.88870
137240.0000   -1.73055
137280.0000   -2.82608
137320.0000   -4.08013
137360.0000   -3.62760
137400.0000   -3.31095
137440.0000   -3.73814
137480.0000   -2.75706
137520.0000   -2.96342
137560.0000   -2.85258
137600.0000   -2.64326
137640.0000   -3.62510
137680.0000   -3.64332
137720.0000   -2.93787
137760.0000   -3.66320
137800.0000   -3.63866
137840.0000   -3.57614
137880.0000   -1.84665
137920.0000   -2.65110
137960.0000   -3.15395
138000.0000   -3.90706
138040.0000   -4.18341
138080.0000   -3.29194
138120.0000   -4.37049
138160.0000   -3.85051
138200.0000   -4.69143
138240.0000   -2.65696
138280.0000   -4.14403
138320.0000   -2.72901
138360.0000   -3.13532
138400.0000   -3.73435
138440.0000   -3.56214
138480.0000   -2.80730
138520.0000   -3.30125
138560.0000   -3.82011
138600.0000   -2.94628
138640.0000   -2.89646
138680.0000   -3.45974
138720.0000   -4.02395
138760.0000   -3.09957
138800.0000   -3.31496
138840.0000   -3.44319
138880.0000   -3.41333
138920.0000   -3.15651
138960.0000   -4.09469
139000.0000   -3.16742
139040.0000   -2.78309
139080.0000   -3.14137
139120.0000   -2.51793
139160.0000   -3.01838
139200.0000   -2.52251
139240.0000   -2.40395
139280.0000   -3.07147
139320.0000   -3.07687
139360.0000   -3.52597
139400.0000   -2.33034
139440.0000   -2.55183
139480.0000   -2.71219
139520.0000   -3.38915
139560.0000   -3.46959
139600.0000   -1.71377
139640.0000   -1.81394
139680.0000   -2.27303
139720.0000   -0.55635
139760.0000   -1.56970
139800.0000   -2.03784
139840.0000   -3.48412
139880.0000   -2.99927
139920.0000   -3.91063
139960.0000   -3.07817
140000.0000   -3.35617
140040.0000   -2.79783
140080.0000   -2.89394
140120.0000   -2.33792
140160.0000   -3.43562
140200.0000   -4.03713
140240.0000   -3.61024
140280.0000   -2.97903
140320.0000   -3.15989
140360.0000   -2.55449
140400.0000   -2.50277
140440.0000   -1.60389
140480.0000   -1.46887
140520.0000   -2.51445
140560.0000   -3.04571
140600.0000   -2.54205
140640.0000   -3.73418
140680.0000   -2.73389
140720.0000   -2.65406
140760.0000   -3.44855
140800.0000   -2.99167
140840.0000   -3.36742
140880.0000   -4.00991
140920.0000   -4.35795
140960.0000   -4.29602
141000.0000   -3.12900
141040.0000   -3.55720
141080.0000   -3.29767
141120.0000   -3.52668
141160.0000   -4.01571
141200.0000   -3.65309
141240.0000   -3.55860
141280.0000   -5.10840
141320.0000   -3.70378
141360.0000   -4.37592
141400.0000   -4.31121
141440.0000   -3.79155
141480.0000   -4.37960
141520.0000   -3.76935
141560.0000   -3.47430
141600.0000   -4.26853
141640.0000   -4.30148
141680.0000   -4.75754
141720.0000   -4.37554
141760.0000   -3.74067
141800.0000   -4.29898
141840.0000   -3.92790
141880.0000   -4.62340
141920.0000   -3.80544
141960.0000   -4.16402
142000.0000   -3.36213
142040.0000   -3.85237
142080.0000   -4.22290
142120.0000   -4.45285
142160.0000   -3.45035
142200.0000   -4.91264
142240.0000   -5.35377
142280.0000   -4.87657
142320.0000   -4.41150
142360.0000   -4.22119
142400.0000   -3.10461
142440.0000   -4.09619
142480.0000   -4.35033
142520.0000   -4.45071
142560.0000   -3.93972
142600.0000   -4.03148
142640.0000   -3.31530
142680.0000   -2.89221
142720.0000   -3.24940
142760.0000   -4.80872
142800.0000   -4.93898
142840.0000   -5.14258
142880.0000   -3.39106
142920.0000   -3.56505
142960.0000   -4.76528
143000.0000   -3.97158
143040.0000   -3.85361
143080.0000   -3.51457
143120.0000   -3.35357
143160.0000   -2.85808
143200.0000   -3.21654
143240.0000   -3.91390
143280.0000   -2.38691
143320.0000   -3.12236
143360.0000   -2.97485
143400.0000   -3.58664
143440.0000   -2.27909
143480.0000   -3.26172
143520.0000   -3.92207
143560.0000   -4.28777
143600.0000   -3.96147
143640.0000   -4.70509
143680.0000   -3.53908
143720.0000   -4.39712
143760.0000   -4.80988
143800.0000   -3.89723
143840.0000   -3.65221
143880.0000   -3.39237
143920.0000   -3.35894
143960.0000   -3.28190
144000.0000   -3.72890
144040.0000   -3.30522
144080.0000   -3.51294
144120.0000   -3.71365
144160.0000   -2.59758
144200.0000   -3.24572
144240.0000   -3.42495
144280.0000   -3.42457
144320.0000   -3.16720
144360.0000   -2.58097
144400.0000   -3.87286
144440.0000   -2.96851
144480.0000   -2.29757
144520.0000   -2.27155
144560.0000   -2.47262
144600.0000   -2.18942
144640.0000   -3.81501
144680.0000   -3.45432
144720.0000   -3.93437
144760.0000   -4.80007
144800.0000   -4.76050
144840.0000   -4.47870
144880.0000   -3.02932
144920.0000   -2.18651
144960.0000   -1.87131
145000.0000   -2.79215
145040.0000   -3.23468
145080.0000   -3.28226
145120.0000   -3.32946
145160.0000   -3.53114
145200.0000   -4.62383
145240.0000   -3.70341
145280.0000   -4.19579
145320.0000   -4.31459
145360.0000   -3.78237
145400.0000   -4.07389
145440.0000   -4.43368
145480.0000   -4.10070
145520.0000   -4.17746
145560.0000   -3.39488
145600.0000   -4.01828
145640.0000   -3.04233
145680.0000   -3.31299
145720.0000   -3.86375
145760.0000   -2.95378
145800.0000   -3.81574
145840.0000   -3.05104
145880.0000   -3.26685
145920.0000   -3.50836
145960.0000   -1.91320
146000.0000   -3.82233
146040.0000   -4.04977
146080.0000   -3.57482
146120.0000   -3.90497
146160.0000   -4.16282
146200.0000   -2.94864
146240.0000   -3.67555
146280.0000   -3.56789
146320.0000   -2.86296
146360.0000   -3.07740
146400.0000   -3.59689
146440.0000   -3.88786
146480.0000   -3.69593
146520.0000   -3.28526
146560.0000   -4.01377
146600.0000   -4.54603
146640.0000   -3.41170
146680.0000   -3.47600
146720.0000   -4.57653
146760.0000   -4.53680
146800.0000   -4.54432
146840.0000   -4.02293
146880.0000   -3.64607
146920.0000   -4.09565
146960.0000   -4.38669
147000.0000   -5.02462
147040.0000   -3.67019
147080.0000   -3.50305
147120.0000   -3.08053
147160.0000   -3.76577
147200.0000   -3.99974
147240.0000   -2.95949
147280.0000   -2.79556
147320.0000   -2.78188
147360.0000   -2.75510
147400.0000   -4.30553
147440.0000   -3.17342
147480.0000   -3.40004
147520.0000   -2.36551
147560.0000   -3.23053
147600.0000   -3.26748
147640.0000   -2.55045
147680.0000   -3.27243
147720.0000   -3.92288
147760.0000   -2.80008
147800.0000   -3.17588
147840.0000   -3.26442
147880.0000   -2.75912
147920.0000   -2.65942
147960.0000   -3.14645
148000.0000   -3.28302
148040.0000   -3.16140
148080.0000   -3.83147
148120.0000   -2.65705
148160.0000   -2.63567
148200.0000   -3.82452
148240.0000   -3.95028
148280.0000   -3.33247
148320.0000   -3.69368
148360.0000   -3.64373
148400.0000   -2.95699
148440.0000   -3.64014
148480.0000   -4.09721
148520.0000   -4.76647
148560.0000   -4.49779
148600.0000   -5.11580
148640.0000   -4.70269
148680.0000   -4.94110
148720.0000   -5.31563
148760.0000   -5.66985
148800.0000   -5.14211
148840.0000   -4.76026
148880.0000   -4.65824
148920.0000   -4.29108
148960.0000   -4.17153
149000.0000   -4.63961
149040.0000   -4.37541
149080.0000   -4.63798
149120.0000   -3.29117
149160.0000   -2.97558
149200.0000   -3.39658
149240.0000   -4.26934
149280.0000   -3.82699
149320.0000   -4.53133
149360.0000   -3.48235
149400.0000   -3.19841
149440.0000   -2.99848
149480.0000   -2.91572
149520.0000   -2.57187
149560.0000   -2.29503
149600.0000   -3.00447
149640.0000   -2.28254
149680.0000   -2.58299
149720.0000   -3.27920
149760.0000   -2.35930
149800.0000   -3.00474
149840.0000   -2.85754
149880.0000   -2.84938
149920.0000   -2.09134
149960.0000   -2.17399
150000.0000   -1.94638
150040.0000   -2.99575
150080.0000   -4.06237
150120.0000   -3.89180
150160.0000   -3.27483
150200.0000   -3.77392
150240.0000   -3.53480
150280.0000   -3.03716
150320.0000   -3.18140
150360.0000   -2.55842
150400.0000   -3.51239
150440.0000   -4.13679
150480.0000   -3.52170
150520.0000   -3.58104
150560.0000   -3.21027
150600.0000   -4.16071
150640.0000   -3.48561
150680.0000   -4.16538
150720.0000   -4.75816
150760.0000   -4.82613
150800.0000   -4.85735
150840.0000   -4.72011
150880.0000   -4.82284
150920.0000   -5.30757
150960.0000   -4.64226
151000.0000   -4.41659
151040.0000   -4.80444
151080.0000   -4.80899
151120.0000   -4.18140
151160.0000   -3.56513
151200.0000   -3.58642
151240.0000   -2.34783
151280.0000   -4.52659
151320.0000   -3.36638
151360.0000   -3.59298
151400.0000   -4.78407
151440.0000   -4.03315
151480.0000   -3.67765
151520.0000   -3.18654
151560.0000   -2.63425
151600.0000   -3.49775
151640.0000   -2.44479
151680.0000   -3.51084
151720.0000   -2.59521
151760.0000   -2.43894
151800.0000   -2.32690
151840.0000   -3.99489
151880.0000   -2.97463
151920.0000   -3.64128
151960.0000   -3.52715
152000.0000   -4.01380
152040.0000   -3.14865
152080.0000   -2.47370
152120.0000   -2.46387
152160.0000   -2.97532
152200.0000   -1.98263
152240.0000   -2.43276
152280.0000   -2.55441
152320.0000   -2.10307
152360.0000   -2.52814
152400.0000   -2.57356
152440.0000   -2.67258
152480.0000   -2.80285
152520.0000   -4.17074
152560.0000   -3.30032
152600.0000   -3.18443
152640.0000   -3.30453
152680.0000   -2.26402
152720.0000   -3.37046
152760.0000   -2.42842
152800.0000   -3.12208
152840.0000   -2.94091
152880.0000   -2.77477
152920.0000   -4.08992
152960.0000   -2.31686
153000.0000   -3.32117
153040.0000   -3.03855
153080.0000   -4.54091
153120.0000   -3.16638
153160.0000   -2.92418
153200.0000   -3.15814
153240.0000   -2.30214
153280.0000   -3.15709
153320.0000   -1.91348
153360.0000   -3.23054
153400.0000   -2.94632
153440.0000   -2.23230
153480.0000   -2.13899
153520.0000   -2.85474
153560.0000   -3.09627
153600.0000   -3.89780
153640.0000   -4.11402
153680.0000   -2.72837
153720.0000   -2.50388
153760.0000   -3.38572
153800.0000   -2.75585
153840.0000   -4.08985
153880.0000   -3.54783
153920.0000   -2.40697
153960.0000   -3.09713
154000.0000   -3.91802
154040.0000   -3.47241
154080.0000   -3.11378
154120.0000   -2.05778
154160.0000   -2.94671
154200.0000   -1.37177
154240.0000   -1.44502
154280.0000   -1.53501
154320.0000   -0.68415
154360.0000   -0.93302
154400.0000   -1.64166
154440.0000   -2.05298
154480.0000   -2.17106
154520.0000   -1.77212
154560.0000   -0.47009
154600.0000   -2.52631
154640.0000   -1.78820
154680.0000   -2.08213
154720.0000   -3.13040
154760.0000   -2.64553
154800.0000   -3.63926
154840.0000   -3.30804
154880.0000   -3.11425
154920.0000   -2.61463
154960.0000   -3.08446
155000.0000   -2.82770
155040.0000   -2.91875
155080.0000   -3.14374
155120.0000   -2.73402
155160.0000   -2.36197
155200.0000   -3.32176
155240.0000   -2.36069
155280.0000   -3.24420
155320.0000   -3.47974
155360.0000   -3.50617
155400.0000   -2.94199
155440.0000   -2.75108
155480.0000   -3.02187
155520.0000   -3.31363
155560.0000   -3.43555
155600.0000   -3.21053
155640.0000   -3.84350
155680.0000   -2.68745
155720.0000   -2.72995
155760.0000   -2.96789
155800.0000   -3.48330
155840.0000   -2.74310
155880.0000   -2.37025
155920.0000   -1.58194
155960.0000   -2.71569
156000.0000   -1.15268
156040.0000   -2.51396
156080.0000   -2.63634
156120.0000   -3.31995
156160.0000   -2.02305
156200.0000   -3.63615
156240.0000   -3.81101
156280.0000   -2.55727
156320.0000   -1.51656
156360.0000   -1.69951
156400.0000   -2.12403
156440.0000   -2.21657
156480.0000   -3.06338
156520.0000   -2.79962
156560.0000   -3.20539
156600.0000   -2.22142
156640.0000   -2.12211
156680.0000   -2.88786
156720.0000   -2.61888
156760.0000   -2.54902
156800.0000   -2.10032
156840.0000   -2.31752
156880.0000   -2.65889
156920.0000   -2.55984
156960.0000   -2.93721
157000.0000   -2.86797
157040.0000   -3.20426
157080.0000   -3.12644
157120.0000   -3.12468
157160.0000   -2.38554
157200.0000   -2.64345
157240.0000   -2.61426
157280.0000   -2.54669
157320.0000   -2.75165
157360.0000   -3.20431
157400.0000   -3.72119
157440.0000   -2.80175
157480.0000   -3.21513
157520.0000   -2.58620
157560.0000   -2.81322
157600.0000   -2.64765
157640.0000   -3.49340
157680.0000   -4.25383
157720.0000   -3.28504
157760.0000   -2.79663
157800.0000   -2.97859
157840.0000   -3.28663
157880.0000   -2.86625
157920.0000   -2.74592
157960.0000   -2.78567
158000.0000   -3.60958
158040.0000   -2.66430
158080.0000   -3.02337
158120.0000   -3.22487
158160.0000   -2.91364
158200.0000   -3.51956
158240.0000   -4.15403
158280.0000   -3.37834
158320.0000   -3.28408
158360.0000   -2.81199
158400.0000   -2.69018
158440.0000   -2.36948
158480.0000   -1.83876
158520.0000   -1.60260
158560.0000   -2.49687
158600.0000   -1.86598
158640.0000   -1.63112
158680.0000   -2.47142
158720.0000   -3.46724
158760.0000   -1.99730
158800.0000   -2.34632
158840.0000   -2.50630
158880.0000   -2.39223
158920.0000   -1.92686
158960.0000   -3.07123
159000.0000   -3.36626
159040.0000   -3.99825
159080.0000   -3.79112
159120.0000   -2.88876
159160.0000   -3.10757
159200.0000   -2.44093
159240.0000   -3.36444
159280.0000   -2.86336
159320.0000   -3.20323
159360.0000   -3.19342
159400.0000   -3.15822
159440.0000   -3.12065
159480.0000   -2.59973
159520.0000   -3.42290
159560.0000   -4.36332
159600.0000   -5.39753
159640.0000   -4.43015
159680.0000   -2.90724
159720.0000   -3.76685
159760.0000   -3.94097
159800.0000   -4.96417
159840.0000   -4.16718
159880.0000   -4.66768
159920.0000   -3.42145
159960.0000   -4.75575
160000.0000   -4.92699
160040.0000   -4.34987
160080.0000   -4.16116
160120.0000   -3.22109
160160.0000   -4.27905
160200.0000   -4.26707
160240.0000   -4.44078
160280.0000   -4.07184
160320.0000   -4.92787
160360.0000   -4.65961
160400.0000   -4.04570
160440.0000   -4.67969
160480.0000   -3.94647
160520.0000   -4.12870
160560.0000   -4.05548
160600.0000   -4.65771
160640.0000   -4.05000
160680.0000   -3.31854
160720.0000   -3.41591
160760.0000   -3.35295
160800.0000   -3.95451
160840.0000   -3.84619
160880.0000   -4.11843
160920.0000   -4.77998
160960.0000   -3.90377
161000.0000   -3.55008
161040.0000   -3.58197
161080.0000   -3.45259
161120.0000   -3.53983
161160.0000   -3.71225
161200.0000   -2.18042
161240.0000   -1.21635
161280.0000   -0.85447
161320.0000   -1.12114
161360.0000   -2.41047
161400.0000   -2.71609
161440.0000   -2.90693
161480.0000   -3.10867
161520.0000   -2.90043
161560.0000   -2.10247
161600.0000   -2.57374
161640.0000   -1.47756
161680.0000   -1.48828
161720.0000   -2.55642
161760.0000   -1.58910
161800.0000   -2.42214
161840.0000   -0.30718
161880.0000   -1.56902
161920.0000   -1.38344
161960.0000   -1.31681
162000.0000   -1.06410
162040.0000   -1.23915
162080.0000   -2.05494
162120.0000   -1.57488
162160.0000   -0.89619
162200.0000   -1.28018
162240.0000   -2.49520
162280.0000   -1.44998
162320.0000   -0.58493
162360.0000   -0.17282
162400.0000   -1.62444
162440.0000   -1.59639
162480.0000   -2.29903
162520.0000   -1.95753
162560.0000   -2.29052
162600.0000   -1.66453
162640.0000   -2.11674
162680.0000   -0.22150
162720.0000   -0.46052
162760.0000   -0.25682
162800.0000   -0.96013
162840.0000   -0.89386
162880.0000    1.43734
162920.0000    1.28268
162960.0000    1.81016
163000.0000    0.91227
163040.0000    0.50695
163080.0000   -0.30467
163120.0000   -1.13915
163160.0000   -0.55512
163200.0000   -1.43171
163240.0000   -0.66092
163280.0000   -1.38992
163320.0000   -0.21005
163360.0000    0.34856
163400.0000   -0.51831
163440.0000   -0.21734
163480.0000   -1.64902
163520.0000   -0.37042
163560.0000    0.25611
163600.0000   -0.28709
163640.0000   -0.64619
163680.0000   -0.50987
163720.0000   -0.55355
163760.0000    0.33382
163800.0000    1.17272
163840.0000    1.47921
163880.0000    1.33831
163920.0000    1.49108
163960.0000    0.73763
164000.0000    1.91884
164040.0000    0.44266
164080.0000    2.10893
164120.0000    2.33868
164160.0000    2.56663
164200.0000    1.18891
164240.0000    0.63511
164280.0000    0.27067
164320.0000    1.21207
164360.0000    0.81586
164400.0000    2.08987
164440.0000    2.30308
164480.0000    3.36252
164520.0000    4.33896
164560.0000    3.40162
164600.0000    4.76766
164640.0000    3.95589
164680.0000    3.96305
164720.0000    3.79064
164760.0000    3.65004
164800.0000    2.97425
164840.0000    3.54571
164880.0000    2.11066
164920.0000    2.54576
164960.0000    4.07359
165000.0000    2.54329
165040.0000    3.21142
165080.0000    4.02334
165120.0000    3.53334
165160.0000    4.12566
165200.0000    3.77140
165240.0000    3.46499
165280.0000    3.61935
165320.0000    2.94243
165360.0000    2.53009
165400.0000    1.81720
165440.0000    1.83345
165480.0000    1.98592
165520.0000    3.16606
165560.0000    4.44243
165600.0000    4.35865
165640.0000    4.17347
165680.0000    5.19697
165720.0000    4.38243
165760.0000    2.79159
165800.0000    3.63265
165840.0000    3.13359
165880.0000    3.04712
165920.0000    3.16366
165960.0000    4.04383
166000.0000    5.89139
166040.0000    5.12494
166080.0000    3.91088
166120.0000    3.00672
166160.0000    3.08902
166200.0000    3.88310
166240.0000    5.51954
166280.0000    4.75844
166320.0000    5.14298
166360.0000    3.83125
166400.0000    2.15422
166440.0000    3.79651
166480.0000    3.94760
166520.0000    5.11040
166560.0000    3.94309
166600.0000    4.63655
166640.0000    3.46259
166680.0000    2.48188
166720.0000    4.11105
166760.0000    3.78644
166800.0000    4.08366
166840.0000    4.22040
166880.0000    3.63202
166920.0000    4.35431
166960.0000    3.92733
167000.0000    5.00614
167040.0000    4.34267
167080.0000    4.57590
167120.0000    4.42908
167160.0000    4.49350
167200.0000    3.79347
167240.0000    3.56326
167280.0000    2.95019
167320.0000    3.57652
167360.0000    3.16086
167400.0000    4.15377
167440.0000    5.15624
167480.0000    5.29292
167520.0000    5.33382
167560.0000    5.83832
167600.0000    5.36154
167640.0000    4.12554
167680.0000    5.12489
167720.0000    4.54112
167760.0000    4.74233
167800.0000    3.62706
167840.0000    5.11354
167880.0000    6.08177
167920.0000    7.03723
167960.0000    6.06029
168000.0000    5.13937
168040.0000    4.94476
168080.0000    4.54956
168120.0000    4.37982
168160.0000    4.80602
168200.0000    4.73687
168240.0000    5.98482
168280.0000    6.49722
168320.0000    7.24697
168360.0000    5.94752
168400.0000    5.00000
168440.0000    6.24047
168480.0000    5.21028
168520.0000    5.11275
168560.0000    5.58388
168600.0000    4.82503
168640.0000    5.37816
168680.0000    4.95244
168720.0000    5.79771
168760.0000    5.61162
168800.0000    6.25834
168840.0000    4.67923
168880.0000    4.17953
168920.0000    5.59405
168960.0000    6.31702
169000.0000    4.19323
169040.0000    4.93812
169080.0000    5.26160
169120.0000    6.55703
169160.0000    5.49797
169200.0000    4.89834
169240.0000    4.22413
169280.0000    5.84914
169320.0000    4.99277
169360.0000    5.51173
169400.0000    5.75741
169440.0000    5.83695
169480.0000    6.16370
169520.0000    6.79899
169560.0000    5.46639
169600.0000    5.49957
169640.0000    7.35042
169680.0000    5.96264
169720.0000    5.55145
169760.0000    4.92749
169800.0000    4.81700
169840.0000    3.53783
169880.0000    4.07392
169920.0000    4.42520
169960.0000    4.11500
170000.0000    4.33405
170040.0000    4.79798
170080.0000    6.64656
170120.0000    7.40709
170160.0000    6.47306
170200.0000    6.46268
170240.0000    4.70514
170280.0000    5.14665
170320.0000    5.24278
170360.0000    5.47143
170400.0000    5.99887
170440.0000    5.26742
170480.0000    4.12116
170520.0000    4.71640
170560.0000    5.34085
170600.0000    5.32899
170640.0000    4.86270
170680.0000    4.34561
170720.0000    4.41948
170760.0000    4.95770
170800.0000    4.69515
170840.0000    4.97914
170880.0000    3.25656
170920.0000    3.88365
170960.0000    4.40718
171000.0000    4.80119
171040.0000    5.31263
171080.0000    5.13799
171120.0000    5.07364
171160.0000    4.01893
171200.0000    5.31812
171240.0000    5.00377
171280.0000    5.73313
171320.0000    5.80506
171360.0000    5.65138
171400.0000    4.54590
171440.0000    5.66556
171480.0000    4.34699
171520.0000    4.41272
171560.0000    4.17909
171600.0000    3.97857
171640.0000    4.18665
171680.0000    3.76394
171720.0000    4.10121
171760.0000    6.32628
171800.0000    5.27361
171840.0000    3.69444
171880.0000    3.80576
171920.0000    3.97141
171960.0000    3.83849
172000.0000    4.45469
172040.0000    5.35501
172080.0000    5.46234
172120.0000    5.21615
172160.0000    5.66669
172200.0000    5.62196
172240.0000    4.89014
172280.0000    4.47793
172320.0000    4.67164
172360.0000    4.77372
172400.0000    5.57022
172440.0000    5.21858
172480.0000    4.84230
172520.0000    4.48054
172560.0000    5.63500
172600.0000    6.13729
172640.0000    7.28675
172680.0000    6.70369
172720.0000    6.44806
172760.0000    6.20910
172800.0000    6.03729
172840.0000    6.93343
172880.0000    7.24819
172920.0000    6.43082
172960.0000    8.23200
173000.0000    7.08208
173040.0000    6.26905
173080.0000    6.51043
173120.0000    6.76093
173160.0000    5.89104
173200.0000    6.15095
173240.0000    5.01394
173280.0000    5.00419
173320.0000    6.40373
173360.0000    5.13959
173400.0000    5.33845
173440.0000    5.25761
173480.0000    3.69204
173520.0000    4.16850
173560.0000    4.56830
173600.0000    3.69381
173640.0000    4.35774
173680.0000    4.46887
173720.0000    3.31566
173760.0000    3.54555
173800.0000    4.56068
173840.0000    3.33657
173880.0000    3.30623
173920.0000    4.47460
173960.0000    3.09168
174000.0000    3.31582
174040.0000    4.24208
174080.0000    4.14847
174120.0000    4.08772
174160.0000    4.68156
174200.0000    4.19456
174240.0000    3.81531
174280.0000    5.13862
174320.0000    4.65703
174360.0000    4.36611
174400.0000    5.10666
174440.0000    3.72015
174480.0000    3.63311
174520.0000    3.98772
174560.0000    3.77244
174600.0000    3.27846
174640.0000    2.73566
174680.0000    4.39653
174720.0000    2.98433
174760.0000    3.05012
174800.0000    3.71647
174840.0000    3.73599
174880.0000    3.23421
174920.0000    3.49296
174960.0000    3.44483
175000.0000    3.81041
175040.0000    3.50136
175080.0000    1.81798
175120.0000    2.70773
175160.0000    2.28380
175200.0000    3.46730
175240.0000    3.22690
175280.0000    4.02411
175320.0000    2.91223
175360.0000    3.49113
175400.0000    3.62658
175440.0000    3.22555
175480.0000    3.98874
175520.0000    2.56236
175560.0000    3.30588
175600.0000    3.99991
175640.0000    4.47204
175680.0000    4.11081
175720.0000    3.39357
175760.0000    5.17503
175800.0000    4.19658
175840.0000    5.25105
175880.0000    5.06217
175920.0000    4.54142
175960.0000    4.33309
176000.0000    4.62842
176040.0000    4.19218
176080.0000    5.45091
176120.0000    5.66315
176160.0000    4.73477
176200.0000    4.65283
176240.0000    4.98753
176280.0000    4.24793
176320.0000    3.46565
176360.0000    3.94373
176400.0000    4.04087
176440.0000    4.33406
176480.0000    5.30934
176520.0000    4.79246
176560.0000    4.48774
176600.0000    4.20405
176640.0000    4.99722
176680.0000    4.85704
176720.0000    3.88105
176760.0000    4.61437
176800.0000    4.23674
176840.0000    4.86781
176880.0000    5.71328
176920.0000    5.92881
176960.0000    5.40525
177000.0000    5.45025
177040.0000    5.53929
177080.0000    5.37508
177120.0000    4.71743
177160.0000    5.70324
177200.0000    5.95905
177240.0000    6.68500
177280.0000    6.23010
177320.0000    5.84122
177360.0000    5.77793
177400.0000    5.05289
177440.0000    5.73053
177480.0000    6.04786
177520.0000    5.36167
177560.0000    6.15378
177600.0000    5.50933
177640.0000    6.75591
177680.0000    6.01345
177720.0000    6.82085
177760.0000    6.47850
177800.0000    4.70336
177840.0000    5.73711
177880.0000    5.91086
177920.0000    5.54660
177960.0000    5.68573
178000.0000    5.93801
178040.0000    5.15661
178080.0000    4.99369
178120.0000    3.68925
178160.0000    3.64799
178200.0000    4.21570
178240.0000    3.69178
178280.0000    2.76091
178320.0000    3.61055
178360.0000    4.09825
178400.0000    2.84286
178440.0000    3.65168
178480.0000    4.47612
178520.0000    4.34484
178560.0000    5.18535
178600.0000    4.35846
178640.0000    4.91159
178680.0000    3.79967
178720.0000    3.24257
178760.0000    3.87700
178800.0000    4.09162
178840.0000    4.10573
178880.0000    3.10028
178920.0000    3.72757
178960.0000    3.31931
179000.0000    2.52385
179040.0000    4.08736
179080.0000    3.41102
179120.0000    3.33398
179160.0000    4.17560
179200.0000    4.18731
179240.0000    3.96914
179280.0000    3.75784
179320.0000    4.74611
179360.0000    4.10910
179400.0000    4.23392
179440.0000    4.83014
179480.0000    4.66738
179520.0000    4.12828
179560.0000    4.69903
179600.0000    5.06118
179640.0000    4.10727
179680.0000    4.64699
179720.0000    5.28910
179760.0000    5.24690
179800.0000    4.34160
179840.0000    4.79298
179880.0000    4.28664
179920.0000    3.52699
179960.0000    4.55627
180000.0000    4.44311
180040.0000    4.55468
180080.0000    4.70586
180120.0000    4.69851
180160.0000    4.22790
180200.0000    4.20400
180240.0000    3.19822
180280.0000    3.53868
180320.0000    4.02787
180360.0000    3.99297
180400.0000    4.43266
180440.0000    3.94006
180480.0000    4.67874
180520.0000    4.36784
180560.0000    4.84572
180600.0000    4.21889
180640.0000    4.19299
180680.0000    4.24301
180720.0000    3.73272
180760.0000    3.82741
180800.0000    4.31299
180840.0000    4.86381
180880.0000    4.05670
180920.0000    4.18884
180960.0000    2.60071
181000.0000    3.87976
181040.0000    4.55736
181080.0000    5.34824
181120.0000    4.45993
181160.0000    4.20530
181200.0000    4.18084
181240.0000    4.69332
181280.0000    5.29737
181320.0000    4.42368
181360.0000    4.76424
181400.0000    4.74584
181440.0000    5.66980
181480.0000    3.94184
181520.0000    5.17641
181560.0000    4.65953
181600.0000    3.94715
181640.0000    5.36447
181680.0000    3.74145
181720.0000    4.47728
181760.0000    3.93926
181800.0000    4.84423
181840.0000    3.45896
181880.0000    3.60205
181920.0000    3.29408
181960.0000    3.92364
182000.0000    3.14512
182040.0000    4.58143
182080.0000    3.91291
182120.0000    3.53757
182160.0000    3.58161
182200.0000    3.33966
182240.0000    3.90189
182280.0000    3.82874
182320.0000    4.64761
182360.0000    4.41006
182400.0000    3.98159
182440.0000    4.43364
182480.0000    4.06104
182520.0000    5.00092
182560.0000    4.71657
182600.0000    4.61893
182640.0000    4.17323
182680.0000    3.48160
182720.0000    3.13986
182760.0000    3.53010
182800.0000    3.28133
182840.0000    3.78374
182880.0000    4.00016
182920.0000    4.28354
182960.0000    4.80386
183000.0000    5.38827
183040.0000    4.88683
183080.0000    3.87284
183120.0000    4.16940
183160.0000    3.02811
183200.0000    4.04706
183240.0000    4.21449
183280.0000    4.31970
183320.0000    4.38052
183360.0000    3.65773
183400.0000    3.60882
183440.0000    4.39806
183480.0000    4.35699
183520.0000    4.47113
183560.0000    4.79976
183600.0000    4.26394
183640.0000    5.23026
183680.0000    5.00626
183720.0000    5.57621
183760.0000    4.63402
183800.0000    5.17434
183840.0000    5.49796
183880.0000    5.77472
183920.0000    5.14351
183960.0000    3.62643
184000.0000    4.06777
184040.0000    4.18302
184080.0000    5.04004
184120.0000    4.64619
184160.0000    4.24842
184200.0000    4.74629
184240.0000    4.16450
184280.0000    5.45522
184320.0000    4.86130
184360.0000    5.80994
184400.0000    5.66825
184440.0000    5.36642
184480.0000    5.82906
184520.0000    6.14258
184560.0000    6.09252
184600.0000    4.87105
184640.0000    5.80650
184680.0000    6.73747
184720.0000    6.07176
184760.0000    5.73565
184800.0000    5.32860
184840.0000    5.48165
184880.0000    5.26919
184920.0000    4.48719
184960.0000    4.95706
185000.0000    4.52341
185040.0000    5.08458
185080.0000    4.63810
185120.0000    5.26178
185160.0000    4.22980
185200.0000    5.03108
185240.0000    4.82414
185280.0000    4.45408
185320.0000    4.33303
185360.0000    3.87008
185400.0000    4.32750
185440.0000    3.65856
185480.0000    4.64357
185520.0000    4.93529
185560.0000    5.06090
185600.0000    4.99686
185640.0000    5.02467
185680.0000    5.44113
185720.0000    5.87522
185760.0000    4.41003
185800.0000    4.65369
185840.0000    5.26714
185880.0000    5.57149
185920.0000    5.83750
185960.0000    4.86027
186000.0000    5.60195
186040.0000    5.33775
186080.0000    5.87133
186120.0000    4.66719
186160.0000    5.75350
186200.0000    5.65711
186240.0000    5.83927
186280.0000    6.34775
186320.0000    6.23659
186360.0000    6.13183
186400.0000    5.76931
186440.0000    5.72066
186480.0000    5.20822
186520.0000    6.55996
186560.0000    5.24739
186600.0000    5.93461
186640.0000    6.10811
186680.0000    4.41568
186720.0000    4.62176
186760.0000    5.53637
186800.0000    4.21512
186840.0000    5.32536
186880.0000    5.18963
186920.0000    5.17204
186960.0000    5.47480
187000.0000    4.03317
187040.0000    3.54618
187080.0000    4.47795
187120.0000    4.28404
187160.0000    4.25799
187200.0000    3.97190
187240.0000    4.36850
187280.0000    4.26323
187320.0000    4.37246
187360.0000    3.71309
187400.0000    3.57344
187440.0000    4.16447
187480.0000    4.23220
187520.0000    5.44519
187560.0000    4.93331
187600.0000    6.23925
187640.0000    5.28996
187680.0000    5.83394
187720.0000    5.52583
187760.0000    5.41195
187800.0000    5.88363
187840.0000    5.59891
187880.0000    5.82540
187920.0000    4.85039
187960.0000    5.01288
188000.0000    5.35861
188040.0000    5.78623
188080.0000    5.52104
188120.0000    4.88276
188160.0000    5.41181
188200.0000    4.97670
188240.0000    5.60397
188280.0000    4.93361
188320.0000    5.45096
188360.0000    4.94846
188400.0000    4.78530
188440.0000    5.40936
188480.0000    5.86523
188520.0000    5.41234
188560.0000    4.87374
188600.0000    4.38388
188640.0000    5.30156
188680.0000    6.36539
188720.0000    5.31387
188760.0000    5.07280
188800.0000    5.17286
188840.0000    5.71411
188880.0000    5.19653
188920.0000    5.97030
188960.0000    5.38616
189000.0000    5.37176
189040.0000    5.55685
189080.0000    5.25526
189120.0000    5.88643
189160.0000    5.96326
189200.0000    5.67420
189240.0000    5.58330
189280.0000    5.10048
189320.0000    5.48794
189360.0000    5.33121
189400.0000    5.25629
189440.0000    5.33144
189480.0000    4.48139
189520.0000    4.37007
189560.0000    5.28209
189600.0000    5.85713
189640.0000    5.60877
189680.0000    4.72695
189720.0000    4.99749
189760.0000    4.54026
189800.0000    3.71234
189840.0000    3.80903
189880.0000    3.99994
189920.0000    4.33411
189960.0000    4.76047
190000.0000    5.17953
190040.0000    4.19427
190080.0000    4.48126
190120.0000    5.53762
190160.0000    3.92572
190200.0000    4.07320
190240.0000    3.32454
190280.0000    4.23095
190320.0000    4.35841
190360.0000    3.52217
190400.0000    3.54583
190440.0000    3.98941
190480.0000    4.69123
190520.0000    4.03133
190560.0000    3.42426
190600.0000    3.50006
190640.0000    3.69517
190680.0000    4.28492
190720.0000    3.53903
190760.0000    3.29892
190800.0000    2.99703
190840.0000    2.75409
190880.0000    2.72728
190920.0000    3.29138
190960.0000    3.66330
191000.0000    3.84721
191040.0000    4.22605
191080.0000    4.99654
191120.0000    4.34818
191160.0000    4.74481
191200.0000    4.56864
191240.0000    3.87200
191280.0000    4.83864
191320.0000    5.20491
191360.0000    4.85185
191400.0000    4.55639
191440.0000    5.04159
191480.0000    3.28036
191520.0000    4.36725
191560.0000    3.68562
191600.0000    3.92972
191640.0000    3.85467
191680.0000    3.89741
191720.0000    3.92557
191760.0000    4.02031
191800.0000    3.66482
191840.0000    2.71078
191880.0000    2.87372
191920.0000    3.91458
191960.0000    3.90151
192000.0000    4.78052
192040.0000    5.01696
192080.0000    4.09533
192120.0000    3.85496
192160.0000    4.36678
192200.0000    4.17512
192240.0000    4.38152
192280.0000    4.85137
192320.0000    4.65168
192360.0000    3.82645
192400.0000    3.89927
192440.0000    3.68702
192480.0000    3.18604
192520.0000    3.81908
192560.0000    3.82059
192600.0000    3.60310
192640.0000    3.97298
192680.0000    3.21741
192720.0000    4.37134
192760.0000    3.60769
192800.0000    4.21276
192840.0000    4.64818
192880.0000    4.66068
192920.0000    4.86728
192960.0000    4.14509
193000.0000    4.50088
193040.0000    4.42783
193080.0000    3.20077
193120.0000    3.99872
193160.0000    4.16153
193200.0000    4.01345
193240.0000    4.51269
193280.0000    4.00617
193320.0000    4.22204
193360.0000    4.68092
193400.0000    4.40366
193440.0000    4.08391
193480.0000    4.69847
193520.0000    4.01872
193560.0000    4.71771
193600.0000    4.46832
193640.0000    5.06951
193680.0000    5.02518
193720.0000    4.57706
193760.0000    4.33727
193800.0000    4.32291
193840.0000    4.12578
193880.0000    3.97383
193920.0000    4.21451
193960.0000    4.73691
194000.0000    5.10426
194040.0000    4.63602
194080.0000    4.53593
194120.0000    4.98683
194160.0000    4.88336
194200.0000    5.14470
194240.0000    4.05660
194280.0000    5.06929
194320.0000    4.52515
194360.0000    4.74208
194400.0000    4.98019
194440.0000    5.47415
194480.0000    5.14106
194520.0000    4.32752
194560.0000    4.37937
194600.0000    4.38043
194640.0000    4.47561
194680.0000    4.86127
194720.0000    3.63935
194760.0000    5.15340
194800.0000    4.94362
194840.0000    5.03119
194880.0000    5.17489
194920.0000    4.69817
194960.0000    4.66732
195000.0000    4.78103
195040.0000    4.34608
195080.0000    5.29507
195120 5
195160 5
195200 5
195240 5
195280 5
195320 5
195360 5
195400 5
195440 5
195480 5
195520 5
195560 5
195600 5
195640 5
195680 5
195720 5
195760 5
195800 5
195840 5
195880 5
195920 5
195960 5
196000 5
196040 5
196080 5
196120 5
196160 5
196200 5
196240 5
196280 5
196320 5
196360 5
196400 5
196440 5
196480 5
196520 5
196560 5
196600 5
196640 5
196680 5
196720 5
196760 5
196800 5
196840 5
196880 5
196920 5
196960 5
197000 5
197040 5
197080 5
197120 5
197160 5
197200 5
197240 5
197280 5
197320 5
197360 5
197400 5
197440 5
197480 5
197520 5
197560 5
197600 5
197640 5
197680 5
197720 5
197760 5
197800 5
197840 5
197880 5
197920 5
197960 5
198000 5
198040 5
198080 5
198120 5
198160 5
198200 5
198240 5
198280 5
198320 5
198360 5
198400 5
198440 5
198480 5
198520 5
198560 5
198600 5
198640 5
198680 5
198720 5
198760 5
198800 5
198840 5
198880 5
198920 5
198960 5
199000 5
199040 5
199080 5
199120 5
199160 5
199200 5
199240 5
199280 5
199320 5
199360 5
199400 5
199440 5
199480 5
199520 5
199560 5
199600 5
199640 5
199680 5
199720 5
199760 5
199800 5
199840 5
199880 5
199920 5
199960 5
200000 5
200040 5
200080 5
200120 5
200160 5
200200 5
200240 5
200280 5
200320 5
200360 5
200400 5
200440 5
200480 5
200520 5
200560 5
200600 5
200640 5
200680 5
200720 5
200760 5
200800 5
200840 5
200880 5
200920 5
200960 5
201000 5
201040 5
201080 5
201120 5
201160 5
201200 5
201240 5
201280 5
201320 5
201360 5
201400 5
201440 5
201480 5
201520 5
201560 5
201600 5
201640 5
201680 5
201720 5
201760 5
201800 5
201840 5
201880 5
201920 5
201960 5
202000 5
202040 5
202080 5
202120 5
202160 5
202200 5
202240 5
202280 5
202320 5
202360 5
202400 5
202440 5
202480 5
202520 5
202560 5
202600 5
202640 5
202680 5
202720 5
202760 5
202800 5
202840 5
202880 5
202920 5
202960 5
203000 5
203040 5
203080 5
203120 5
203160 5
203200 5
203240 5
203280 5
203320 5
203360 5
203400 5
203440 5
203480 5
203520 5
203560 5
203600 5
203640 5
203680 5
203720 5
203760 5
203800 5
203840 5
203880 5
203920 5
203960 5
204000 5
204040 5
204080 5
204120 5
204160 5
204200 5
204240 5
204280 5
204320 5
204360 5
204400 5
204440 5
204480 5
204520 5
204560 5
204600 5
204640 5
204680 5
204720 5
204760 5
204800 5
204840 5
204880 5
204920 5
204960 5
205000 5
205040 5
205080 5
205120 5
205160 5
205200 5
205240 5
205280 5
205320 5
205360 5
205400 5
205440 5
205480 5
205520 5
205560 5
205600 5
205640 5
205680 5
205720 5
205760 5
205800 5
205840 5
205880 5
205920 5
205960 5
206000 5
206040 5
206080 5
206120 5
206160 5
206200 5
206240 5
206280 5
206320 5
206360 5
206400 5
206440 5
206480 5
206520 5
206560 5
206600 5
206640 5
206680 5
206720 5
206760 5
206800 5
206840 5
206880 5
206920 5
206960 5
207000 5
207040 5
207080 5
207120 5
207160 5
207200 5
207240 5
207280 5
207320 5
207360 5
207400 5
207440 5
207480 5
207520 5
207560 5
207600 5
207640 5
207680 5
207720 5
207760 5
207800 5
207840 5
207880 5
207920 5
207960 5
208000 5
208040 5
208080 5
208120 5
208160 5
208200 5
208240 5
208280 5
208320 5
208360 5
208400 5
208440 5
208480 5
208520 5
208560 5
208600 5
208640 5
208680 5
208720 5
208760 5
208800 5
208840 5
208880 5
208920 5
208960 5
209000 5
209040 5
209080 5
209120 5
209160 5
209200 5
209240 5
209280 5
209320 5
209360 5
209400 5
209440 5
209480 5
209520 5
209560 5
209600 5
209640 5
209680 5
209720 5
209760 5
209800 5
209840 5
209880 5
209920 5
209960 5
210000 5
210040 5
210080 5
210120 5
210160 5
210200 5
210240 5
210280 5
210320 5
210360 5
210400 5
210440 5
210480 5
210520 5
210560 5
210600 5
210640 5
210680 5
210720 5
210760 5
210800 5
210840 5
210880 5
210920 5
210960 5
211000 5
211040 5
211080 5
211120 5
211160 5
211200 5
211240 5
211280 5
211320 5
211360 5
211400 5
211440 5
211480 5
211520 5
211560 5
211600 5
211640 5
211680 5
211720 5
211760 5
211800 5
211840 5
211880 5
211920 5
211960 5
212000 5
212040 5
212080 5
212120 5
212160 5
212200 5
212240 5
212280 5
212320 5
212360 5
212400 5
212440 5
212480 5
212520 5
212560 5
212600 5
212640 5
212680 5
212720 5
212760 5
212800 5
212840 5
212880 5
212920 5
212960 5
213000 5
213040 5
213080 5
213120 5
213160 5
213200 5
213240 5
213280 5
213320 5
213360 5
213400 5
213440 5
213480 5
213520 5
213560 5
213600 5
213640 5
213680 5
213720 5
213760 5
213800 5
213840 5
213880 5
213920 5
213960 5
214000 5
214040 5
214080 5
214120 5
214160 5
214200 5
214240 5
214280 5
214320 5
214360 5
214400 5
214440 5
214480 5
214520 5
214560 5
214600 5
214640 5
214680 5
214720 5
214760 5
214800 5
214840 5
214880 5
214920 5
214960 5
215000 5
215040 5
215080 5
215120 5
215160 5
215200 5
215240 5
215280 5
215320 5
215360 5
215400 5
215440 5
215480 5
215520 5
215560 5
215600 5
215640 5
215680 5
215720 5
215760 5
215800 5
215840 5
215880 5
215920 5
215960 5
216000 5
216040 5
216080 5
216120 5
216160 5
216200 5
216240 5
216280 5
216320 5
216360 5
216400 5
216440 5
216480 5
216520 5
216560 5
216600 5
216640 5
216680 5
216720 5
216760 5
216800 5
216840 5
216880 5
216920 5
216960 5
217000 5
217040 5
217080 5
217120 5
217160 5
217200 5
217240 5
217280 5
217320 5
217360 5
217400 5
217440 5
217480 5
217520 5
217560 5
217600 5
217640 5
217680 5
217720 5
217760 5
217800 5
217840 5
217880 5
217920 5
217960 5
218000 5
218040 5
218080 5
218120 5
218160 5
218200 5
218240 5
218280 5
218320 5
218360 5
218400 5
218440 5
218480 5
218520 5
218560 5
218600 5
218640 5
218680 5
218720 5
218760 5
218800 5
218840 5
218880 5
218920 5
218960 5
219000 5
219040 5
219080 5
219120 5
219160 5
219200 5
219240 5
219280 5
219320 5
219360 5
219400 5
219440 5
219480 5
219520 5
219560 5
219600 5
219640 5
219680 5
219720 5
219760 5
219800 5
219840 5
219880 5
219920 5
219960 5
220000 5
220040 5
220080 5
220120 5
220160 5
220200 5
220240 5
220280 5
220320 5
220360 5
220400 5
220440 5
220480 5
220520 5
220560 5
220600 5
220640 5
220680 5
220720 5
220760 5
220800 5
220840 5
220880 5
220920 5
220960 5
221000 5
221040 5
221080 5
221120 5
221160 5
221200 5
221240 5
221280 5
221320 5
221360 5
221400 5
221440 5
221480 5
221520 5
221560 5
221600 5
221640 5
221680 5
221720 5
221760 5
221800 5
221840 5
221880 5
221920 5
221960 5
222000 5
222040 5
222080 5
222120 5
222160 5
222200 5
222240 5
222280 5
222320 5
222360 5
222400 5
222440 5
222480 5
222520 5
222560 5
222600 5
222640 5
222680 5
222720 5
222760 5
222800 5
222840 5
222880 5
222920 5
222960 5
223000 5
223040 5
223080 5
223120 5
223160 5
223200 5
223240 5
223280 5
223320 5
223360 5
223400 5
223440 5
223480 5
223520 5
223560 5
223600 5
223640 5
223680 5
223720 5
223760 5
223800 5
223840 5
223880 5
223920 5
223960 5
224000 5
224040 5
224080 5
224120 5
224160 5
224200 5
224240 5
224280 5
224320 5
224360 5
224400 5
224440 5
224480 5
224520 5
224560 5
224600 5
224640 5
224680 5
224720 5
224760 5
224800 5
224840 5
224880 5
224920 5
224960 5
225000 5
225040 5
225080 5
225120 5
225160 5
225200 5
225240 5
225280 5
225320 5
225360 5
225400 5
225440 5
225480 5
225520 5
225560 5
225600 5
225640 5
225680 5
225720 5
225760 5
225800 5
225840 5
225880 5
225920 5
225960 5
226000 5
226040 5
226080 5
226120 5
226160 5
226200 5
226240 5
226280 5
226320 5
226360 5
226400 5
226440 5
226480 5
226520 5
226560 5
226600 5
226640 5
226680 5
226720 5
226760 5
226800 5
226840 5
226880 5
226920 5
226960 5
227000 5
227040 5
227080 5
227120 5
227160 5
227200 5
227240 5
227280 5
227320 5
227360 5
227400 5
227440 5
227480 5
227520 5
227560 5
227600 5
227640 5
227680 5
227720 5
227760 5
227800 5
227840 5
227880 5
227920 5
227960 5
228000 5
228040 5
228080 5
228120 5
228160 5
228200 5
228240 5
228280 5
228320 5
228360 5
228400 5
228440 5
228480 5
228520 5
228560 5
228600 5
228640 5
228680 5
228720 5
228760 5
228800 5
228840 5
228880 5
228920 5
228960 5
229000 5
229040 5
229080 5
229120 5
229160 5
229200 5
229240 5
229280 5
229320 5
229360 5
229400 5
229440 5
229480 5
229520 5
229560 5
229600 5
229640 5
229680 5
229720 5
229760 5
229800 5
229840 5
229880 5
229920 5
229960 5
230000 5
230040 5
230080 5
230120 5
230160 5
230200 5
230240 5
230280 5
230320 5
230360 5
230400 5
230440 5
230480 5
230520 5
230560 5
230600 5
230640 5
230680 5
230720 5
230760 5
230800 5
230840 5
230880 5
230920 5
230960 5
231000 5
231040 5
231080 5
231120 5
231160 5
231200 5
231240 5
231280 5
231320 5
231360 5
231400 5
231440 5
231480 5
231520 5
231560 5
231600 5
231640 5
231680 5
231720 5
231760 5
231800 5
231840 5
231880 5
231920 5
231960 5
232000 5
232040 5
232080 5
232120 5
232160 5
232200 5
232240 5
232280 5
232320 5
232360 5
232400 5
232440 5
232480 5
232520 5
232560 5
232600 5
232640 5
232680 5
232720 5
232760 5
232800 5
232840 5
232880 5
232920 5
232960 5
233000 5
233040 5
233080 5
233120 5
233160 5
233200 5
233240 5
233280 5
233320 5
233360 5
233400 5
233440 5
233480 5
233520 5
233560 5
233600 5
233640 5
233680 5
233720 5
233760 5
233800 5
233840 5
233880 5
233920 5
233960 5
234000 5
234040 5
234080 5
234120 5
234160 5
234200 5
234240 5
234280 5
234320 5
234360 5
234400 5
234440 5
234480 5
234520 5
234560 5
234600 5
234640 5
234680 5
234720 5
234760 5
234800 5
234840 5
234880 5
234920 5
234960 5
235000 5
235040 5
235080 5
235120 5
235160 5
235200 5
235240 5
235280 5
235320 5
235360 5
235400 5
235440 5
235480 5
235520 5
235560 5
235600 5
235640 5
235680 5
235720 5
235760 5
235800 5
235840 5
235880 5
235920 5
235960 5
236000 5
236040 5
236080 5
236120 5
236160 5
236200 5
236240 5
236280 5
236320 5
236360 5
236400 5
236440 5
236480 5
236520 5
236560 5
236600 5
236640 5
236680 5
236720 5
236760 5
236800 5
236840 5
236880 5
236920 5
236960 5
237000 5
237040 5
237080 5
237120 5
237160 5
237200 5
237240 5
237280 5
237320 5
237360 5
237400 5
237440 5
237480 5
237520 5
237560 5
237600 5
237640 5
237680 5
237720 5
237760 5
237800 5
237840 5
237880 5
237920 5
237960 5
238000 5
238040 5
238080 5
238120 5
238160 5
238200 5
238240 5
238280 5
238320 5
238360 5
238400 5
238440 5
238480 5
238520 5
238560 5
238600 5
238640 5
238680 5
238720 5
238760 5
238800 5
238840 5
238880 5
238920 5
238960 5
239000 5
239040 5
239080 5
239120 5
239160 5
239200 5
239240 5
239280 5
239320 5
239360 5
239400 5
239440 5
239480 5
239520 5
239560 5
239600 5
239640 5
239680 5
239720 5
239760 5
239800 5
239840 5
239880 5
239920 5
239960 5
240000 5
240040 5
240080 5
240120 5
240160 5
240200 5
240240 5
240280 5
240320 5
240360 5
240400 5
240440 5
240480 5
240520 5
240560 5
240600 5
240640 5
240680 5
240720 5
240760 5
240800 5
240840 5
240880 5
240920 5
240960 5
241000 5
241040 5
241080 5
241120 5
241160 5
241200 5
241240 5
241280 5
241320 5
241360 5
241400 5
241440 5
241480 5
241520 5
241560 5
241600 5
241640 5
241680 5
241720 5
241760 5
241800 5
241840 5
241880 5
241920 5
241960 5
242000 5
242040 5
242080 5
242120 5
242160 5
242200 5
242240 5
242280 5
242320 5
242360 5
242400 5
242440 5
242480 5
242520 5
242560 5
242600 5
242640 5
242680 5
242720 5
242760 5
242800 5
242840 5
242880 5
242920 5
242960 5
243000 5
243040 5
243080 5
243120 5
243160 5
243200 5
243240 5
243280 5
243320 5
243360 5
243400 5
243440 5
243480 5
243520 5
243560 5
243600 5
243640 5
243680 5
243720 5
243760 5
243800 5
243840 5
243880 5
243920 5
243960 5
244000 5
244040 5
244080 5
244120 5
244160 5
244200 5
244240 5
244280 5
244320 5
244360 5
244400 5
244440 5
244480 5
244520 5
244560 5
244600 5
244640 5
244680 5
244720 5
244760 5
244800 5
244840 5
244880 5
244920 5
244960 5
245000 5
245040 5
245080 5
245120 5
245160 5
245200 5
245240 5
245280 5
245320 5
245360 5
245400 5
245440 5
245480 5
245520 5
245560 5
245600 5
245640 5
245680 5
245720 5
245760 5
245800 5
245840 5
245880 5
245920 5
245960 5
246000 5
246040 5
246080 5
246120 5
246160 5
246200 5
246240 5
246280 5
246320 5
246360 5
246400 5
246440 5
246480 5
246520 5
246560 5
246600 5
246640 5
246680 5
246720 5
246760 5
246800 5
246840 5
246880 5
246920 5
246960 5
247000 5
247040 5
247080 5
247120 5
247160 5
247200 5
247240 5
247280 5
247320 5
247360 5
247400 5
247440 5
247480 5
247520 5
247560 5
247600 5
247640 5
247680 5
247720 5
247760 5
247800 5
247840 5
247880 5
247920 5
247960 5
248000 5
248040 5
248080 5
248120 5
248160 5
248200 5
248240 5
248280 5
248320 5
248360 5
248400 5
248440 5
248480 5
248520 5
248560 5
248600 5
248640 5
248680 5
248720 5
248760 5
248800 5
248840 5
248880 5
248920 5
248960 5
249000 5
249040 5
249080 5
249120 5
249160 5
249200 5
249240 5
249280 5
249320 5
249360 5
249400 5
249440 5
249480 5
249520 5
249560 5
249600 5
249640 5
249680 5
249720 5
249760 5
249800 5
249840 5
249880 5
249920 5
249960 5
250000 5
250040 5
250080 5
250120 5
250160 5
250200 5
250240 5
250280 5
250320 5
250360 5
250400 5
250440 5
250480 5
250520 5
250560 5
250600 5
250640 5
250680 5
250720 5
250760 5
250800 5
250840 5
250880 5
250920 5
250960 5
251000 5
251040 5
251080 5
251120 5
251160 5
251200 5
251240 5
251280 5
251320 5
251360 5
251400 5
251440 5
251480 5
251520 5
251560 5
251600 5
251640 5
251680 5
251720 5
251760 5
251800 5
251840 5
251880 5
251920 5
251960 5
252000 5
252040 5
252080 5
252120 5
252160 5
252200 5
252240 5
252280 5
252320 5
252360 5
252400 5
252440 5
252480 5
252520 5
252560 5
252600 5
252640 5
252680 5
252720 5
252760 5
252800 5
252840 5
252880 5
252920 5
252960 5
253000 5
253040 5
253080 5
253120 5
253160 5
253200 5
253240 5
253280 5
253320 5
253360 5
253400 5
253440 5
253480 5
253520 5
253560 5
253600 5
253640 5
253680 5
253720 5
253760 5
253800 5
253840 5
253880 5
253920 5
253960 5
254000 5
254040 5
254080 5
254120 5
254160 5
254200 5
254240 5
254280 5
254320 5
254360 5
254400 5
254440 5
254480 5
254520 5
254560 5
254600 5
254640 5
254680 5
254720 5
254760 5
254800 5
254840 5
254880 5
254920 5
254960 5
255000 5
255040 5
255080 5
255120 5
255160 5
255200 5
255240 5
255280 5
255320 5
255360 5
255400 5
255440 5
255480 5
255520 5
255560 5
255600 5
255640 5
255680 5
255720 5
255760 5
255800 5
255840 5
255880 5
255920 5
255960 5
256000 5
256040 5
256080 5
256120 5
256160 5
256200 5
256240 5
256280 5
256320 5
256360 5
256400 5
256440 5
256480 5
256520 5
256560 5
256600 5
256640 5
256680 5
256720 5
256760 5
256800 5
256840 5
256880 5
256920 5
256960 5
257000 5
257040 5
257080 5
257120 5
257160 5
257200 5
257240 5
257280 5
257320 5
257360 5
257400 5
257440 5
257480 5
257520 5
257560 5
257600 5
257640 5
257680 5
257720 5
257760 5
257800 5
257840 5
257880 5
257920 5
257960 5
258000 5
258040 5
258080 5
258120 5
258160 5
258200 5
258240 5
258280 5
258320 5
258360 5
258400 5
258440 5
258480 5
258520 5
258560 5
258600 5
258640 5
258680 5
258720 5
258760 5
258800 5
258840 5
258880 5
258920 5
258960 5
259000 5
259040 5
259080 5
259120 5
259160 5
259200 5
259240 5
259280 5
259320 5
259360 5
259400 5
259440 5
259480 5
259520 5
259560 5
259600 5
259640 5
259680 5
259720 5
259760 5
259800 5
259840 5
259880 5
259920 5
259960 5
260000 5
260040 5
260080 5
260120 5
260160 5
260200 5
260240 5
260280 5
260320 5
260360 5
260400 5
260440 5
260480 5
260520 5
260560 5
260600 5
260640 5
260680 5
260720 5
260760 5
260800 5
260840 5
260880 5
260920 5
260960 5
261000 5
261040 5
261080 5
261120 5
261160 5
261200 5
261240 5
261280 5
261320 5
261360 5
261400 5
261440 5
261480 5
261520 5
261560 5
261600 5
261640 5
261680 5
261720 5
261760 5
261800 5
261840 5
261880 5
261920 5
261960 5
262000 5
262040 5
262080 5
262120 5
262160 5
262200 5
262240 5
262280 5
262320 5
262360 5
262400 5
262440 5
262480 5
262520 5
262560 5
262600 5
262640 5
262680 5
262720 5
262760 5
262800 5
262840 5
262880 5
262920 5
262960 5
263000 5
263040 5
263080 5
263120 5
263160 5
263200 5
263240 5
263280 5
263320 5
263360 5
263400 5
263440 5
263480 5
263520 5
263560 5
263600 5
263640 5
263680 5
263720 5
263760 5
263800 5
263840 5
263880 5
263920 5
263960 5
264000 5
264040 5
264080 5
264120 5
264160 5
264200 5
264240 5
264280 5
264320 5
264360 5
264400 5
264440 5
264480 5
264520 5
264560 5
264600 5
264640 5
264680 5
264720 5
264760 5
264800 5
264840 5
264880 5
264920 5
264960 5
265000 5
265040 5
265080 5
265120 5
265160 5
265200 5
265240 5
265280 5
265320 5
265360 5
265400 5
265440 5
265480 5
265520 5
265560 5
265600 5
265640 5
265680 5
265720 5
265760 5
265800 5
265840 5
265880 5
265920 5
265960 5
266000 5
266040 5
266080 5
266120 5
266160 5
266200 5
266240 5
266280 5
266320 5
266360 5
266400 5
266440 5
266480 5
266520 5
266560 5
266600 5
266640 5
266680 5
266720 5
266760 5
266800 5
266840 5
266880 5
266920 5
266960 5
267000 5
267040 5
267080 5
267120 5
267160 5
267200 5
267240 5
267280 5
267320 5
267360 5
267400 5
267440 5
267480 5
267520 5
267560 5
267600 5
267640 5
267680 5
267720 5
267760 5
267800 5
267840 5
267880 5
267920 5
267960 5
268000 5
268040 5
268080 5
268120 5
268160 5
268200 5
268240 5
268280 5
268320 5
268360 5
268400 5
268440 5
268480 5
268520 5
268560 5
268600 5
268640 5
268680 5
268720 5
268760 5
268800 5
268840 5
268880 5
268920 5
268960 5
269000 5
269040 5
269080 5
269120 5
269160 5
269200 5
269240 5
269280 5
269320 5
269360 5
269400 5
269440 5
269480 5
269520 5
269560 5
269600 5
269640 5
269680 5
269720 5
269760 5
269800 5
269840 5
269880 5
269920 5
269960 5
270000 5
270040 5
270080 5
270120 5
270160 5
270200 5
270240 5
270280 5
270320 5
270360 5
270400 5
270440 5
270480 5
270520 5
270560 5
270600 5
270640 5
270680 5
270720 5
270760 5
270800 5
270840 5
270880 5
270920 5
270960 5
271000 5
271040 5
271080 5
271120 5
271160 5
271200 5
271240 5
271280 5
271320 5
271360 5
271400 5
271440 5
271480 5
271520 5
271560 5
271600 5
271640 5
271680 5
271720 5
271760 5
271800 5
271840 5
271880 5
271920 5
271960 5
272000 5
272040 5
272080 5
272120 5
272160 5
272200 5
272240 5
272280 5
272320 5
272360 5
272400 5
272440 5
272480 5
272520 5
272560 5
272600 5
272640 5
272680 5
272720 5
272760 5
272800 5
272840 5
272880 5
272920 5
272960 5
273000 5
273040 5
273080 5
273120 5
273160 5
273200 5
273240 5
273280 5
273320 5
273360 5
273400 5
273440 5
273480 5
273520 5
273560 5
273600 5
273640 5
273680 5
273720 5
273760 5
273800 5
273840 5
273880 5
273920 5
273960 5
274000 5
274040 5
274080 5
274120 5
274160 5
274200 5
274240 5
274280 5
274320 5
274360 5
274400 5
274440 5
274480 5
274520 5
274560 5
274600 5
274640 5
274680 5
274720 5
274760 5
274800 5
274840 5
274880 5
274920 5
274960 5
275000 5
275040 5
275080 5
275120 5
275160 5
275200 5
275240 5
275280 5
275320 5
275360 5
275400 5
275440 5
275480 5
275520 5
275560 5
275600 5
275640 5
275680 5
275720 5
275760 5
275800 5
275840 5
275880 5
275920 5
275960 5
276000 5
276040 5
276080 5
276120 5
276160 5
276200 5
276240 5
276280 5
276320 5
276360 5
276400 5
276440 5
276480 5
276520 5
276560 5
276600 5
276640 5
276680 5
276720 5
276760 5
276800 5
276840 5
276880 5
276920 5
276960 5
277000 5
277040 5
277080 5
277120 5
277160 5
277200 5
277240 5
277280 5
277320 5
277360 5
277400 5
277440 5
277480 5
277520 5
277560 5
277600 5
277640 5
277680 5
277720 5
277760 5
277800 5
277840 5
277880 5
277920 5
277960 5
278000 5
278040 5
278080 5
278120 5
278160 5
278200 5
278240 5
278280 5
278320 5
278360 5
278400 5
278440 5
278480 5
278520 5
278560 5
278600 5
278640 5
278680 5
278720 5
278760 5
278800 5
278840 5
278880 5
278920 5
278960 5
279000 5
279040 5
279080 5
279120 5
279160 5
279200 5
279240 5
279280 5
279320 5
279360 5
279400 5
279440 5
279480 5
279520 5
279560 5
279600 5
279640 5
279680 5
279720 5
279760 5
279800 5
279840 5
279880 5
279920 5
279960 5
280000 5
280040 5
280080 5
280120 5
280160 5
280200 5
280240 5
280280 5
280320 5
280360 5
280400 5
280440 5
280480 5
280520 5
280560 5
280600 5
280640 5
280680 5
280720 5
280760 5
280800 5
280840 5
280880 5
280920 5
280960 5
281000 5
281040 5
281080 5
281120 5
281160 5
281200 5
281240 5
281280 5
281320 5
281360 5
281400 5
281440 5
281480 5
281520 5
281560 5
281600 5
281640 5
281680 5
281720 5
281760 5
281800 5
281840 5
281880 5
281920 5
281960 5
282000 5
282040 5
282080 5
282120 5
282160 5
282200 5
282240 5
282280 5
282320 5
282360 5
282400 5
282440 5
282480 5
282520 5
282560 5
282600 5
282640 5
282680 5
282720 5
282760 5
282800 5
282840 5
282880 5
282920 5
282960 5
283000 5
283040 5
283080 5
283120 5
283160 5
283200 5
283240 5
283280 5
283320 5
283360 5
283400 5
283440 5
283480 5
283520 5
283560 5
283600 5
283640 5
283680 5
283720 5
283760 5
283800 5
283840 5
283880 5
283920 5
283960 5
284000 5
284040 5
284080 5
284120 5
284160 5
284200 5
284240 5
284280 5
284320 5
284360 5
284400 5
284440 5
284480 5
284520 5
284560 5
284600 5
284640 5
284680 5
284720 5
284760 5
284800 5
284840 5
284880 5
284920 5
284960 5
285000 5
285040 5
285080 5
285120 5
285160 5
285200 5
285240 5
285280 5
285320 5
285360 5
285400 5
285440 5
285480 5
285520 5
285560 5
285600 5
285640 5
285680 5
285720 5
285760 5
285800 5
285840 5
285880 5
285920 5
285960 5
286000 5
286040 5
286080 5
286120 5
286160 5
286200 5
286240 5
286280 5
286320 5
286360 5
286400 5
286440 5
286480 5
286520 5
286560 5
286600 5
286640 5
286680 5
286720 5
286760 5
286800 5
286840 5
286880 5
286920 5
286960 5
287000 5
287040 5
287080 5
287120 5
287160 5
287200 5
287240 5
287280 5
287320 5
287360 5
287400 5
287440 5
287480 5
287520 5
287560 5
287600 5
287640 5
287680 5
287720 5
287760 5
287800 5
287840 5
287880 5
287920 5
287960 5
288000 5
288040 5
288080 5
288120 5
288160 5
288200 5
288240 5
288280 5
288320 5
288360 5
288400 5
288440 5
288480 5
288520 5
288560 5
288600 5
288640 5
288680 5
288720 5
288760 5
288800 5
288840 5
288880 5
288920 5
288960 5
289000 5
289040 5
289080 5
289120 5
289160 5
289200 5
289240 5
289280 5
289320 5
289360 5
289400 5
289440 5
289480 5
289520 5
289560 5
289600 5
289640 5
289680 5
289720 5
289760 5
289800 5
289840 5
289880 5
289920 5
289960 5
290000 5
290040 5
290080 5
290120 5
290160 5
290200 5
290240 5
290280 5
290320 5
290360 5
290400 5
290440 5
290480 5
290520 5
290560 5
290600 5
290640 5
290680 5
290720 5
290760 5
290800 5
290840 5
290880 5
290920 5
290960 5
291000 5
291040 5
291080 5
291120 5
291160 5
291200 5
291240 5
291280 5
291320 5
291360 5
291400 5
291440 5
291480 5
291520 5
291560 5
291600 5
291640 5
291680 5
291720 5
291760 5
291800 5
291840 5
291880 5
291920 5
291960 5
292000 5
292040 5
292080 5
292120 5
292160 5
292200 5
292240 5
292280 5
292320 5
292360 5
292400 5
292440 5
292480 5
292520 5
292560 5
292600 5
292640 5
292680 5
292720 5
292760 5
292800 5
292840 5
292880 5
292920 5
292960 5
293000 5
293040 5
293080 5
293120 5
293160 5
293200 5
293240 5
293280 5
293320 5
293360 5
293400 5
293440 5
293480 5
293520 5
293560 5
293600 5
293640 5
293680 5
293720 5
293760 5
293800 5
293840 5
293880 5
293920 5
293960 5
294000 5
294040 5
294080 5
294120 5
294160 5
294200 5
294240 5
294280 5
294320 5
294360 5
294400 5
294440 5
294480 5
294520 5
294560 5
294600 5
294640 5
294680 5
294720 5
294760 5
294800 5
294840 5
294880 5
294920 5
294960 5
295000 5
295040 5
295080 5
295120 5
295160 5
295200 5
295240 5
295280 5
295320 5
295360 5
295400 5
295440 5
295480 5
295520 5
295560 5
295600 5
295640 5
295680 5
295720 5
295760 5
295800 5
295840 5
295880 5
295920 5
295960 5
296000 5
296040 5
296080 5
296120 5
296160 5
296200 5
296240 5
296280 5
296320 5
296360 5
296400 5
296440 5
296480 5
296520 5
296560 5
296600 5
296640 5
296680 5
296720 5
296760 5
296800 5
296840 5
296880 5
296920 5
296960 5
297000 5
297040 5
297080 5
297120 5
297160 5
297200 5
297240 5
297280 5
297320 5
297360 5
297400 5
297440 5
297480 5
297520 5
297560 5
297600 5
297640 5
297680 5
297720 5
297760 5
297800 5
297840 5
297880 5
297920 5
297960 5
298000 5
298040 5
298080 5
298120 5
298160 5
298200 5
298240 5
298280 5
298320 5
298360 5
298400 5
298440 5
298480 5
298520 5
298560 5
298600 5
298640 5
298680 5
298720 5
298760 5
298800 5
298840 5
298880 5
298920 5
298960 5
299000 5
299040 5
299080 5
299120 5
299160 5
299200 5
299240 5
299280 5
299320 5
299360 5
299400 5
299440 5
299480 5
299520 5
299560 5
299600 5
299640 5
299680 5
299720 5
299760 5
299800 5
299840 5
299880 5
299920 5
299960 5
300000 5
300040 5
300080 5
300120 5
300160 5
300200 5
300240 5
300280 5
300320 5
300360 5
300400 5
300440 5
300480 5
300520 5
300560 5
300600 5
300640 5
300680 5
300720 5
300760 5
300800 5
300840 5
300880 5
300920 5
300960 5
301000 5
301040 5
301080 5
301120 5
301160 5
301200 5
301240 5
301280 5
301320 5
301360 5
301400 5
301440 5
301480 5
301520 5
301560 5
301600 5
301640 5
301680 5
301720 5
301760 5
301800 5
301840 5
301880 5
301920 5
301960 5
302000 5
302040 5
302080 5
302120 5
302160 5
302200 5
302240 5
302280 5
302320 5
302360 5
302400 5
302440 5
302480 5
302520 5
302560 5
302600 5
302640 5
302680 5
302720 5
302760 5
302800 5
302840 5
302880 5
302920 5
302960 5
303000 5
303040 5
303080 5
303120 5
303160 5
303200 5
303240 5
303280 5
303320 5
303360 5
303400 5
303440 5
303480 5
303520 5
303560 5
303600 5
303640 5
303680 5
303720 5
303760 5
303800 5
303840 5
303880 5
303920 5
303960 5
304000 5
304040 5
304080 5
304120 5
304160 5
304200 5
304240 5
304280 5
304320 5
304360 5
304400 5
304440 5
304480 5
304520 5
304560 5
304600 5
304640 5
304680 5
304720 5
304760 5
304800 5
304840 5
304880 5
304920 5
304960 5
305000 5
305040 5
305080 5
305120 5
305160 5
305200 5
305240 5
305280 5
305320 5
305360 5
305400 5
305440 5
305480 5
305520 5
305560 5
305600 5
305640 5
305680 5
305720 5
305760 5
305800 5
305840 5
305880 5
305920 5
305960 5
306000 5
306040 5
306080 5
306120 5
306160 5
306200 5
306240 5
306280 5
306320 5
306360 5
306400 5
306440 5
306480 5
306520 5
306560 5
306600 5
306640 5
306680 5
306720 5
306760 5
306800 5
306840 5
306880 5
306920 5
306960 5
307000 5
307040 5
307080 5
307120 5
307160 5
307200 5
307240 5
307280 5
307320 5
307360 5
307400 5
307440 5
307480 5
307520 5
307560 5
307600 5
307640 5
307680 5
307720 5
307760 5
307800 5
307840 5
307880 5
307920 5
307960 5
308000 5
308040 5
308080 5
308120 5
308160 5
308200 5
308240 5
308280 5
308320 5
308360 5
308400 5
308440 5
308480 5
308520 5
308560 5
308600 5
308640 5
308680 5
308720 5
308760 5
308800 5
308840 5
308880 5
308920 5
308960 5
309000 5
309040 5
309080 5
309120 5
309160 5
309200 5
309240 5
309280 5
309320 5
309360 5
309400 5
309440 5
309480 5
309520 5
309560 5
309600 5
309640 5
309680 5
309720 5
309760 5
309800 5
309840 5
309880 5
309920 5
309960 5
310000 5
310040 5
310080 5
310120 5
310160 5
310200 5
310240 5
310280 5
310320 5
310360 5
310400 5
310440 5
310480 5
310520 5
310560 5
310600 5
310640 5
310680 5
310720 5
310760 5
310800 5
310840 5
310880 5
310920 5
310960 5
311000 5
311040 5
311080 5
311120 5
311160 5
311200 5
311240 5
311280 5
311320 5
311360 5
311400 5
311440 5
311480 5
311520 5
311560 5
311600 5
311640 5
311680 5
311720 5
311760 5
311800 5
311840 5
311880 5
311920 5
311960 5
312000 5
312040 5
312080 5
312120 5
312160 5
312200 5
312240 5
312280 5
312320 5
312360 5
312400 5
312440 5
312480 5
312520 5
312560 5
312600 5
312640 5
312680 5
312720 5
312760 5
312800 5
312840 5
312880 5
312920 5
312960 5
313000 5
313040 5
313080 5
313120 5
313160 5
313200 5
313240 5
313280 5
313320 5
313360 5
313400 5
313440 5
313480 5
313520 5
313560 5
313600 5
313640 5
313680 5
313720 5
313760 5
313800 5
313840 5
313880 5
313920 5
313960 5
314000 5
314040 5
314080 5
314120 5
314160 5
314200 5
314240 5
314280 5
314320 5
314360 5
314400 5
314440 5
314480 5
314520 5
314560 5
314600 5
314640 5
314680 5
314720 5
314760 5
314800 5
314840 5
314880 5
314920 5
314960 5
315000 5
315040 5
315080 5
315120 5
315160 5
315200 5
315240 5
315280 5
315320 5
315360 5
315400 5
315440 5
315480 5
315520 5
315560 5
315600 5
315640 5
315680 5
315720 5
315760 5
315800 5
315840 5
315880 5
315920 5
315960 5
316000 5
316040 5
316080 5
316120 5
316160 5
316200 5
316240 5
316280 5
316320 5
316360 5
316400 5
316440 5
316480 5
316520 5
316560 5
316600 5
316640 5
316680 5
316720 5
316760 5
316800 5
316840 5
316880 5
316920 5
316960 5
317000 5
317040 5
317080 5
317120 5
317160 5
317200 5
317240 5
317280 5
317320 5
317360 5
317400 5
317440 5
317480 5
317520 5
317560 5
317600 5
317640 5
317680 5
317720 5
317760 5
317800 5
317840 5
317880 5
317920 5
317960 5
318000 5
318040 5
318080 5
318120 5
318160 5
318200 5
318240 5
318280 5
318320 5
318360 5
318400 5
318440 5
318480 5
318520 5
318560 5
318600 5
318640 5
318680 5
318720 5
318760 5
318800 5
318840 5
318880 5
318920 5
318960 5
319000 5
319040 5
319080 5
319120 5
319160 5
319200 5
319240 5
319280 5
319320 5
319360 5
319400 5
319440 5
319480 5
319520 5
319560 5
319600 5
319640 5
319680 5
319720 5
319760 5
319800 5
319840 5
319880 5
319920 5
319960 5
320000 5
320040 5
320080 5
320120 5
320160 5
320200 5
320240 5
320280 5
320320 5
320360 5
320400 5
320440 5
320480 5
320520 5
320560 5
320600 5
320640 5
320680 5
320720 5
320760 5
320800 5
320840 5
320880 5
320920 5
320960 5
321000 5
321040 5
321080 5
321120 5
321160 5
321200 5
321240 5
321280 5
321320 5
321360 5
321400 5
321440 5
321480 5
321520 5
321560 5
321600 5
321640 5
321680 5
321720 5
321760 5
321800 5
321840 5
321880 5
321920 5
321960 5
322000 5
322040 5
322080 5
322120 5
322160 5
322200 5
322240 5
322280 5
322320 5
322360 5
322400 5
322440 5
322480 5
322520 5
322560 5
322600 5
322640 5
322680 5
322720 5
322760 5
322800 5
322840 5
322880 5
322920 5
322960 5
323000 5
323040 5
323080 5
323120 5
323160 5
323200 5
323240 5
323280 5
323320 5
323360 5
323400 5
323440 5
323480 5
323520 5
323560 5
323600 5
323640 5
323680 5
323720 5
323760 5
323800 5
323840 5
323880 5
323920 5
323960 5
324000 5
324040 5
324080 5
324120 5
324160 5
324200 5
324240 5
324280 5
324320 5
324360 5
324400 5
324440 5
324480 5
324520 5
324560 5
324600 5
324640 5
324680 5
324720 5
324760 5
324800 5
324840 5
324880 5
324920 5
324960 5
325000 5
325040 5
325080 5
325120 5
325160 5
325200 5
325240 5
325280 5
325320 5
325360 5
325400 5
325440 5
325480 5
325520 5
325560 5
325600 5
325640 5
325680 5
325720 5
325760 5
325800 5
325840 5
325880 5
325920 5
325960 5
326000 5
326040 5
326080 5
326120 5
326160 5
326200 5
326240 5
326280 5
326320 5
326360 5
326400 5
326440 5
326480 5
326520 5
326560 5
326600 5
326640 5
326680 5
326720 5
326760 5
326800 5
326840 5
326880 5
326920 5
326960 5
327000 5
327040 5
327080 5
327120 5
327160 5
327200 5
327240 5
327280 5
327320 5
327360 5
327400 5
327440 5
327480 5
327520 5
327560 5
327600 5
327640 5
327680 5
327720 5
327760 5
327800 5
327840 5
327880 5
327920 5
327960 5
328000 5
328040 5
328080 5
328120 5
328160 5
328200 5
328240 5
328280 5
328320 5
328360 5
328400 5
328440 5
328480 5
328520 5
328560 5
328600 5
328640 5
328680 5
328720 5
328760 5
328800 5
328840 5
328880 5
328920 5
328960 5
329000 5
329040 5
329080 5
329120 5
329160 5
329200 5
329240 5
329280 5
329320 5
329360 5
329400 5
329440 5
329480 5
329520 5
329560 5
329600 5
329640 5
329680 5
329720 5
329760 5
329800 5
329840 5
329880 5
329920 5
329960 5
330000 5
330040 5
330080 5
330120 5
330160 5
330200 5
330240 5
330280 5
330320 5
330360 5
330400 5
330440 5
330480 5
330520 5
330560 5
330600 5
330640 5
330680 5
330720 5
330760 5
330800 5
330840 5
330880 5
330920 5
330960 5
331000 5
331040 5
331080 5
331120 5
331160 5
331200 5
331240 5
331280 5
331320 5
331360 5
331400 5
331440 5
331480 5
331520 5
331560 5
331600 5
331640 5
331680 5
331720 5
331760 5
331800 5
331840 5
331880 5
331920 5
331960 5
332000 5
332040 5
332080 5
332120 5
332160 5
332200 5
332240 5
332280 5
332320 5
332360 5
332400 5
332440 5
332480 5
332520 5
332560 5
332600 5
332640 5
332680 5
332720 5
332760 5
332800 5
332840 5
332880 5
332920 5
332960 5
333000 5
333040 5
333080 5
333120 5
333160 5
333200 5
333240 5
333280 5
333320 5
333360 5
333400 5
333440 5
333480 5
333520 5
333560 5
333600 5
333640 5
333680 5
333720 5
333760 5
333800 5
333840 5
333880 5
333920 5
333960 5
334000 5
334040 5
334080 5
334120 5
334160 5
334200 5
334240 5
334280 5
334320 5
334360 5
334400 5
334440 5
334480 5
334520 5
334560 5
334600 5
334640 5
334680 5
334720 5
334760 5
334800 5
334840 5
334880 5
334920 5
334960 5
335000 5
335040 5
335080 5
335120 5
335160 5
335200 5
335240 5
335280 5
335320 5
335360 5
335400 5
335440 5
335480 5
335520 5
335560 5
335600 5
335640 5
335680 5
335720 5
335760 5
335800 5
335840 5
335880 5
335920 5
335960 5
336000 5
336040 5
336080 5
336120 5
336160 5
336200 5
336240 5
336280 5
336320 5
336360 5
336400 5
336440 5
336480 5
336520 5
336560 5
336600 5
336640 5
336680 5
336720 5
336760 5
336800 5
336840 5
336880 5
336920 5
336960 5
337000 5
337040 5
337080 5
337120 5
337160 5
337200 5
337240 5
337280 5
337320 5
337360 5
337400 5
337440 5
337480 5
337520 5
337560 5
337600 5
337640 5
337680 5
337720 5
337760 5
337800 5
337840 5
337880 5
337920 5
337960 5
338000 5
338040 5
338080 5
338120 5
338160 5
338200 5
338240 5
338280 5
338320 5
338360 5
338400 5
338440 5
338480 5
338520 5
338560 5
338600 5
338640 5
338680 5
338720 5
338760 5
338800 5
338840 5
338880 5
338920 5
338960 5
339000 5
339040 5
339080 5
339120 5
339160 5
339200 5
339240 5
339280 5
339320 5
339360 5
339400 5
339440 5
339480 5
339520 5
339560 5
339600 5
339640 5
339680 5
339720 5
339760 5
339800 5
339840 5
339880 5
339920 5
339960 5
340000 5
340040 5
340080 5
340120 5
340160 5
340200 5
340240 5
340280 5
340320 5
340360 5
340400 5
340440 5
340480 5
340520 5
340560 5
340600 5
340640 5
340680 5
340720 5
340760 5
340800 5
340840 5
340880 5
340920 5
340960 5
341000 5
341040 5
341080 5
341120 5
341160 5
341200 5
341240 5
341280 5
341320 5
341360 5
341400 5
341440 5
341480 5
341520 5
341560 5
341600 5
341640 5
341680 5
341720 5
341760 5
341800 5
341840 5
341880 5
341920 5
341960 5
342000 5
342040 5
342080 5
342120 5
342160 5
342200 5
342240 5
342280 5
342320 5
342360 5
342400 5
342440 5
342480 5
342520 5
342560 5
342600 5
342640 5
342680 5
342720 5
342760 5
342800 5
342840 5
342880 5
342920 5
342960 5
343000 5
343040 5
343080 5
343120 5
343160 5
343200 5
343240 5
343280 5
343320 5
343360 5
343400 5
343440 5
343480 5
343520 5
343560 5
343600 5
343640 5
343680 5
343720 5
343760 5
343800 5
343840 5
343880 5
343920 5
343960 5
344000 5
344040 5
344080 5
344120 5
344160 5
344200 5
344240 5
344280 5
344320 5
344360 5
344400 5
344440 5
344480 5
344520 5
344560 5
344600 5
344640 5
344680 5
344720 5
344760 5
344800 5
344840 5
344880 5
344920 5
344960 5
345000 5
345040 5
345080 5
345120 5
345160 5
345200 5
345240 5
345280 5
345320 5
345360 5
345400 5
345440 5
345480 5
345520 5
345560 5
345600 5
345640 5
345680 5
345720 5
345760 5
345800 5
345840 5
345880 5
345920 5
345960 5
346000 5
346040 5
346080 5
346120 5
346160 5
346200 5
346240 5
346280 5
346320 5
346360 5
346400 5
346440 5
346480 5
346520 5
346560 5
346600 5
346640 5
346680 5
346720 5
346760 5
346800 5
346840 5
346880 5
346920 5
346960 5
347000 5
347040 5
347080 5
347120 5
347160 5
347200 5
347240 5
347280 5
347320 5
347360 5
347400 5
347440 5
347480 5
347520 5
347560 5
347600 5
347640 5
347680 5
347720 5
347760 5
347800 5
347840 5
347880 5
347920 5
347960 5
348000 5
348040 5
348080 5
348120 5
348160 5
348200 5
348240 5
348280 5
348320 5
348360 5
348400 5
348440 5
348480 5
348520 5
348560 5
348600 5
348640 5
348680 5
348720 5
348760 5
348800 5
348840 5
348880 5
348920 5
348960 5
349000 5
349040 5
349080 5
349120 5
349160 5
349200 5
349240 5
349280 5
349320 5
349360 5
349400 5
349440 5
349480 5
349520 5
349560 5
349600 5
349640 5
349680 5
349720 5
349760 5
349800 5
349840 5
349880 5
349920 5
349960 5
350000 5
350040 5
350080 5
350120 5
350160 5
350200 5
350240 5
350280 5
350320 5
350360 5
350400 5
350440 5
350480 5
350520 5
350560 5
350600 5
350640 5
350680 5
350720 5
350760 5
350800 5
350840 5
350880 5
350920 5
350960 5
351000 5
351040 5
351080 5
351120 5
351160 5
351200 5
351240 5
351280 5
351320 5
351360 5
351400 5
351440 5
351480 5
351520 5
351560 5
351600 5
351640 5
351680 5
351720 5
351760 5
351800 5
351840 5
351880 5
351920 5
351960 5
352000 5
352040 5
352080 5
352120 5
352160 5
352200 5
352240 5
352280 5
352320 5
352360 5
352400 5
352440 5
352480 5
352520 5
352560 5
352600 5
352640 5
352680 5
352720 5
352760 5
352800 5
352840 5
352880 5
352920 5
352960 5
353000 5
353040 5
353080 5
353120 5
353160 5
353200 5
353240 5
353280 5
353320 5
353360 5
353400 5
353440 5
353480 5
353520 5
353560 5
353600 5
353640 5
353680 5
353720 5
353760 5
353800 5
353840 5
353880 5
353920 5
353960 5
354000 5
354040 5
354080 5
354120 5
354160 5
354200 5
354240 5
354280 5
354320 5
354360 5
354400 5
354440 5
354480 5
354520 5
354560 5
354600 5
354640 5
354680 5
354720 5
354760 5
354800 5
354840 5
354880 5
354920 5
354960 5
355000 5
355040 5
355080 5
355120 5
355160 5
355200 5
355240 5
355280 5
355320 5
355360 5
355400 5
355440 5
355480 5
355520 5
355560 5
355600 5
355640 5
355680 5
355720 5
355760 5
355800 5
355840 5
355880 5
355920 5
355960 5
356000 5
356040 5
356080 5
356120 5
356160 5
356200 5
356240 5
356280 5
356320 5
356360 5
356400 5
356440 5
356480 5
356520 5
356560 5
356600 5
356640 5
356680 5
356720 5
356760 5
356800 5
356840 5
356880 5
356920 5
356960 5
357000 5
357040 5
357080 5
357120 5
357160 5
357200 5
357240 5
357280 5
357320 5
357360 5
357400 5
357440 5
357480 5
357520 5
357560 5
357600 5
357640 5
357680 5
357720 5
357760 5
357800 5
357840 5
357880 5
357920 5
357960 5
358000 5
358040 5
358080 5
358120 5
358160 5
358200 5
358240 5
358280 5
358320 5
358360 5
358400 5
358440 5
358480 5
358520 5
358560 5
358600 5
358640 5
358680 5
358720 5
358760 5
358800 5
358840 5
358880 5
358920 5
358960 5
359000 5
359040 5
359080 5
359120 5
359160 5
359200 5
359240 5
359280 5
359320 5
359360 5
359400 5
359440 5
359480 5
359520 5
359560 5
359600 5
359640 5
359680 5
359720 5
359760 5
359800 5
359840 5
359880 5
359920 5
359960 5
360000 5
360040 5
360080 5
360120 5
360160 5
360200 5
360240 5
360280 5
360320 5
360360 5
360400 5
360440 5
360480 5
360520 5
360560 5
360600 5
360640 5
360680 5
360720 5
360760 5
360800 5
360840 5
360880 5
360920 5
360960 5
361000 5
361040 5
361080 5
361120 5
361160 5
361200 5
361240 5
361280 5
361320 5
361360 5
361400 5
361440 5
361480 5
361520 5
361560 5
361600 5
361640 5
361680 5
361720 5
361760 5
361800 5
361840 5
361880 5
361920 5
361960 5
362000 5
362040 5
362080 5
362120 5
362160 5
362200 5
362240 5
362280 5
362320 5
362360 5
362400 5
362440 5
362480 5
362520 5
362560 5
362600 5
362640 5
362680 5
362720 5
362760 5
362800 5
362840 5
362880 5
362920 5
362960 5
363000 5
363040 5
363080 5
363120 5
363160 5
363200 5
363240 5
363280 5
363320 5
363360 5
363400 5
363440 5
363480 5
363520 5
363560 5
363600 5
363640 5
363680 5
363720 5
363760 5
363800 5
363840 5
363880 5
363920 5
363960 5
364000 5
364040 5
364080 5
364120 5
364160 5
364200 5
364240 5
364280 5
364320 5
364360 5
364400 5
364440 5
364480 5
364520 5
364560 5
364600 5
364640 5
364680 5
364720 5
364760 5
364800 5
364840 5
364880 5
364920 5
364960 5
365000 5
365040 5
365080 5
365120 5
365160 5
365200 5
365240 5
365280 5
365320 5
365360 5
365400 5
365440 5
365480 5
365520 5
365560 5
365600 5
365640 5
365680 5
365720 5
365760 5
365800 5
365840 5
365880 5
365920 5
365960 5
366000 5
366040 5
366080 5
366120 5
366160 5
366200 5
366240 5
366280 5
366320 5
366360 5
366400 5
366440 5
366480 5
366520 5
366560 5
366600 5
366640 5
366680 5
366720 5
366760 5
366800 5
366840 5
366880 5
366920 5
366960 5
367000 5
367040 5
367080 5
367120 5
367160 5
367200 5
367240 5
367280 5
367320 5
367360 5
367400 5
367440 5
367480 5
367520 5
367560 5
367600 5
367640 5
367680 5
367720 5
367760 5
367800 5
367840 5
367880 5
367920 5
367960 5
368000 5
368040 5
368080 5
368120 5
368160 5
368200 5
368240 5
368280 5
368320 5
368360 5
368400 5
368440 5
368480 5
368520 5
368560 5
368600 5
368640 5
368680 5
368720 5
368760 5
368800 5
368840 5
368880 5
368920 5
368960 5
369000 5
369040 5
369080 5
369120 5
369160 5
369200 5
369240 5
369280 5
369320 5
369360 5
369400 5
369440 5
369480 5
369520 5
369560 5
369600 5
369640 5
369680 5
369720 5
369760 5
369800 5
369840 5
369880 5
369920 5
369960 5
370000 5
370040 5
370080 5
370120 5
370160 5
370200 5
370240 5
370280 5
370320 5
370360 5
370400 5
370440 5
370480 5
370520 5
370560 5
370600 5
370640 5
370680 5
370720 5
370760 5
370800 5
370840 5
370880 5
370920 5
370960 5
371000 5
371040 5
371080 5
371120 5
371160 5
371200 5
371240 5
371280 5
371320 5
371360 5
371400 5
371440 5
371480 5
371520 5
371560 5
371600 5
371640 5
371680 5
371720 5
371760 5
371800 5
371840 5
371880 5
371920 5
371960 5
372000 5
372040 5
372080 5
372120 5
372160 5
372200 5
372240 5
372280 5
372320 5
372360 5
372400 5
372440 5
372480 5
372520 5
372560 5
372600 5
372640 5
372680 5
372720 5
372760 5
372800 5
372840 5
372880 5
372920 5
372960 5
373000 5
373040 5
373080 5
373120 5
373160 5
373200 5
373240 5
373280 5
373320 5
373360 5
373400 5
373440 5
373480 5
373520 5
373560 5
373600 5
373640 5
373680 5
373720 5
373760 5
373800 5
373840 5
373880 5
373920 5
373960 5
374000 5
374040 5
374080 5
374120 5
374160 5
374200 5
374240 5
374280 5
374320 5
374360 5
374400 5
374440 5
374480 5
374520 5
374560 5
374600 5
374640 5
374680 5
374720 5
374760 5
374800 5
374840 5
374880 5
374920 5
374960 5
375000 5
375040 5
375080 5
375120 5
375160 5
375200 5
375240 5
375280 5
375320 5
375360 5
375400 5
375440 5
375480 5
375520 5
375560 5
375600 5
375640 5
375680 5
375720 5
375760 5
375800 5
375840 5
375880 5
375920 5
375960 5
376000 5
376040 5
376080 5
376120 5
376160 5
376200 5
376240 5
376280 5
376320 5
376360 5
376400 5
376440 5
376480 5
376520 5
376560 5
376600 5
376640 5
376680 5
376720 5
376760 5
376800 5
376840 5
376880 5
376920 5
376960 5
377000 5
377040 5
377080 5
377120 5
377160 5
377200 5
377240 5
377280 5
377320 5
377360 5
377400 5
377440 5
377480 5
377520 5
377560 5
377600 5
377640 5
377680 5
377720 5
377760 5
377800 5
377840 5
377880 5
377920 5
377960 5
378000 5
378040 5
378080 5
378120 5
378160 5
378200 5
378240 5
378280 5
378320 5
378360 5
378400 5
378440 5
378480 5
378520 5
378560 5
378600 5
378640 5
378680 5
378720 5
378760 5
378800 5
378840 5
378880 5
378920 5
378960 5
379000 5
379040 5
379080 5
379120 5
379160 5
379200 5
379240 5
379280 5
379320 5
379360 5
379400 5
379440 5
379480 5
379520 5
379560 5
379600 5
379640 5
379680 5
379720 5
379760 5
379800 5
379840 5
379880 5
379920 5
379960 5
380000 5
380040 5
380080 5
380120 5
380160 5
380200 5
380240 5
380280 5
380320 5
380360 5
380400 5
380440 5
380480 5
380520 5
380560 5
380600 5
380640 5
380680 5
380720 5
380760 5
380800 5
380840 5
380880 5
380920 5
380960 5
381000 5
381040 5
381080 5
381120 5
381160 5
381200 5
381240 5
381280 5
381320 5
381360 5
381400 5
381440 5
381480 5
381520 5
381560 5
381600 5
381640 5
381680 5
381720 5
381760 5
381800 5
381840 5
381880 5
381920 5
381960 5
382000 5
382040 5
382080 5
382120 5
382160 5
382200 5
382240 5
382280 5
382320 5
382360 5
382400 5
382440 5
382480 5
382520 5
382560 5
382600 5
382640 5
382680 5
382720 5
382760 5
382800 5
382840 5
382880 5
382920 5
382960 5
383000 5
383040 5
383080 5
383120 5
383160 5
383200 5
383240 5
383280 5
383320 5
383360 5
383400 5
383440 5
383480 5
383520 5
383560 5
383600 5
383640 5
383680 5
383720 5
383760 5
383800 5
383840 5
383880 5
383920 5
383960 5
384000 5
384040 5
384080 5
384120 5
384160 5
384200 5
384240 5
384280 5
384320 5
384360 5
384400 5
384440 5
384480 5
384520 5
384560 5
384600 5
384640 5
384680 5
384720 5
384760 5
384800 5
384840 5
384880 5
384920 5
384960 5
385000 5
385040 5
385080 5
385120 5
385160 5
385200 5
385240 5
385280 5
385320 5
385360 5
385400 5
385440 5
385480 5
385520 5
385560 5
385600 5
385640 5
385680 5
385720 5
385760 5
385800 5
385840 5
385880 5
385920 5
385960 5
386000 5
386040 5
386080 5
386120 5
386160 5
386200 5
386240 5
386280 5
386320 5
386360 5
386400 5
386440 5
386480 5
386520 5
386560 5
386600 5
386640 5
386680 5
386720 5
386760 5
386800 5
386840 5
386880 5
386920 5
386960 5
387000 5
387040 5
387080 5
387120 5
387160 5
387200 5
387240 5
387280 5
387320 5
387360 5
387400 5
387440 5
387480 5
387520 5
387560 5
387600 5
387640 5
387680 5
387720 5
387760 5
387800 5
387840 5
387880 5
387920 5
387960 5
388000 5
388040 5
388080 5
388120 5
388160 5
388200 5
388240 5
388280 5
388320 5
388360 5
388400 5
388440 5
388480 5
388520 5
388560 5
388600 5
388640 5
388680 5
388720 5
388760 5
388800 5
388840 5
388880 5
388920 5
388960 5
389000 5
389040 5
389080 5
389120 5
389160 5
389200 5
389240 5
389280 5
389320 5
389360 5
389400 5
389440 5
389480 5
389520 5
389560 5
389600 5
389640 5
389680 5
389720 5
389760 5
389800 5
389840 5
389880 5
389920 5
389960 5
390000 5
390040 5
390080 5
390120 5
390160 5
390200 5
390240 5
390280 5
390320 5
390360 5
390400 5
390440 5
390480 5
390520 5
390560 5
390600 5
390640 5
390680 5
390720 5
390760 5
390800 5
390840 5
390880 5
390920 5
390960 5
391000 5
391040 5
391080 5
391120 5
391160 5
391200 5
391240 5
391280 5
391320 5
391360 5
391400 5
391440 5
391480 5
391520 5
391560 5
391600 5
391640 5
391680 5
391720 5
391760 5
391800 5
391840 5
391880 5
391920 5
391960 5
392000 5
392040 5
392080 5
392120 5
392160 5
392200 5
392240 5
392280 5
392320 5
392360 5
392400 5
392440 5
392480 5
392520 5
392560 5
392600 5
392640 5
392680 5
392720 5
392760 5
392800 5
392840 5
392880 5
392920 5
392960 5
393000 5
393040 5
393080 5
393120 5
393160 5
393200 5
393240 5
393280 5
393320 5
393360 5
393400 5
393440 5
393480 5
393520 5
393560 5
393600 5
393640 5
393680 5
393720 5
393760 5
393800 5
393840 5
393880 5
393920 5
393960 5
394000 5
394040 5
394080 5
394120 5
394160 5
394200 5
394240 5
394280 5
394320 5
394360 5
394400 5
394440 5
394480 5
394520 5
394560 5
394600 5
394640 5
394680 5
394720 5
394760 5
394800 5
394840 5
394880 5
394920 5
394960 5
395000 5
395040 5
395080 5
395120 5
395160 5
395200 5
395240 5
395280 5
395320 5
395360 5
395400 5
395440 5
395480 5
395520 5
395560 5
395600 5
395640 5
395680 5
395720 5
395760 5
395800 5
395840 5
395880 5
395920 5
395960 5
396000 5
396040 5
396080 5
396120 5
396160 5
396200 5
396240 5
396280 5
396320 5
396360 5
396400 5
396440 5
396480 5
396520 5
396560 5
396600 5
396640 5
396680 5
396720 5
396760 5
396800 5
396840 5
396880 5
396920 5
396960 5
397000 5
397040 5
397080 5
397120 5
397160 5
397200 5
397240 5
397280 5
397320 5
397360 5
397400 5
397440 5
397480 5
397520 5
397560 5
397600 5
397640 5
397680 5
397720 5
397760 5
397800 5
397840 5
397880 5
397920 5
397960 5
398000 5
398040 5
398080 5
398120 5
398160 5
398200 5
398240 5
398280 5
398320 5
398360 5
398400 5
398440 5
398480 5
398520 5
398560 5
398600 5
398640 5
398680 5
398720 5
398760 5
398800 5
398840 5
398880 5
398920 5
398960 5
399000 5
399040 5
399080 5
399120 5
399160 5
399200 5
399240 5
399280 5
399320 5
399360 5
399400 5
399440 5
399480 5
399520 5
399560 5
399600 5
399640 5
399680 5
399720 5
399760 5
399800 5
399840 5
399880 5
399920 5
399960 5
400000 5
400040 5
400080 5
400120 5
400160 5
400200 5
400240 5
400280 5
400320 5
400360 5
400400 5
400440 5
400480 5
400520 5
400560 5
400600 5
400640 5
400680 5
400720 5
400760 5
400800 5
400840 5
400880 5
400920 5
400960 5
401000 5
401040 5
401080 5
401120 5
401160 5
401200 5
401240 5
401280 5
401320 5
401360 5
401400 5
401440 5
401480 5
401520 5
401560 5
401600 5
401640 5
401680 5
401720 5
401760 5
401800 5
401840 5
401880 5
401920 5
401960 5
402000 5
402040 5
402080 5
402120 5
402160 5
402200 5
402240 5
402280 5
402320 5
402360 5
402400 5
402440 5
402480 5
402520 5
402560 5
402600 5
402640 5
402680 5
402720 5
402760 5
402800 5
402840 5
402880 5
402920 5
402960 5
403000 5
403040 5
403080 5
403120 5
403160 5
403200 5
403240 5
403280 5
403320 5
403360 5
403400 5
403440 5
403480 5
403520 5
403560 5
403600 5
403640 5
403680 5
403720 5
403760 5
403800 5
403840 5
403880 5
403920 5
403960 5
404000 5
404040 5
404080 5
404120 5
404160 5
404200 5
404240 5
404280 5
404320 5
404360 5
404400 5
404440 5
404480 5
404520 5
404560 5
404600 5
404640 5
404680 5
404720 5
404760 5
404800 5
404840 5
404880 5
404920 5
404960 5
405000 5
405040 5
405080 5
405120 5
405160 5
405200 5
405240 5
405280 5
405320 5
405360 5
405400 5
405440 5
405480 5
405520 5
405560 5
405600 5
405640 5
405680 5
405720 5
405760 5
405800 5
405840 5
405880 5
405920 5
405960 5
406000 5
406040 5
406080 5
406120 5
406160 5
406200 5
406240 5
406280 5
406320 5
406360 5
406400 5
406440 5
406480 5
406520 5
406560 5
406600 5
406640 5
406680 5
406720 5
406760 5
406800 5
406840 5
406880 5
406920 5
406960 5
407000 5
407040 5
407080 5
407120 5
407160 5
407200 5
407240 5
407280 5
407320 5
407360 5
407400 5
407440 5
407480 5
407520 5
407560 5
407600 5
407640 5
407680 5
407720 5
407760 5
407800 5
407840 5
407880 5
407920 5
407960 5
408000 5
408040 5
408080 5
408120 5
408160 5
408200 5
408240 5
408280 5
408320 5
408360 5
408400 5
408440 5
408480 5
408520 5
408560 5
408600 5
408640 5
408680 5
408720 5
408760 5
408800 5
408840 5
408880 5
408920 5
408960 5
409000 5
409040 5
409080 5
409120 5
409160 5
409200 5
409240 5
409280 5
409320 5
409360 5
409400 5
409440 5
409480 5
409520 5
409560 5
409600 5
409640 5
409680 5
409720 5
409760 5
409800 5
409840 5
409880 5
409920 5
409960 5
410000 5
410040 5
410080 5
410120 5
410160 5
410200 5
410240 5
410280 5
410320 5
410360 5
410400 5
410440 5
410480 5
410520 5
410560 5
410600 5
410640 5
410680 5
410720 5
410760 5
410800 5
410840 5
410880 5
410920 5
410960 5
411000 5
411040 5
411080 5
411120 5
411160 5
411200 5
411240 5
411280 5
411320 5
411360 5
411400 5
411440 5
411480 5
411520 5
411560 5
411600 5
411640 5
411680 5
411720 5
411760 5
411800 5
411840 5
411880 5
411920 5
411960 5
412000 5
412040 5
412080 5
412120 5
412160 5
412200 5
412240 5
412280 5
412320 5
412360 5
412400 5
412440 5
412480 5
412520 5
412560 5
412600 5
412640 5
412680 5
412720 5
412760 5
412800 5
412840 5
412880 5
412920 5
412960 5
413000 5
413040 5
413080 5
413120 5
413160 5
413200 5
413240 5
413280 5
413320 5
413360 5
413400 5
413440 5
413480 5
413520 5
413560 5
413600 5
413640 5
413680 5
413720 5
413760 5
413800 5
413840 5
413880 5
413920 5
413960 5
414000 5
414040 5
414080 5
414120 5
414160 5
414200 5
414240 5
414280 5
414320 5
414360 5
414400 5
414440 5
414480 5
414520 5
414560 5
414600 5
414640 5
414680 5
414720 5
414760 5
414800 5
414840 5
414880 5
414920 5
414960 5
415000 5
415040 5
415080 5
415120 5
415160 5
415200 5
415240 5
415280 5
415320 5
415360 5
415400 5
415440 5
415480 5
415520 5
415560 5
415600 5
415640 5
415680 5
415720 5
415760 5
415800 5
415840 5
415880 5
415920 5
415960 5
416000 5
416040 5
416080 5
416120 5
416160 5
416200 5
416240 5
416280 5
416320 5
416360 5
416400 5
416440 5
416480 5
416520 5
416560 5
416600 5
416640 5
416680 5
416720 5
416760 5
416800 5
416840 5
416880 5
416920 5
416960 5
417000 5
417040 5
417080 5
417120 5
417160 5
417200 5
417240 5
417280 5
417320 5
