# Supplementary material for: Comment on 'Valid molecular dynamics simulations of human hemoglobin require a surprisingly large box size'
Source: eLife. 2019 Jun 20;8:e44718. doi: 10.7554/eLife.44718 (PMC6586461; doi:10.7554/eLife.44718)
Supplement: Figure 3—source data 1. — The zip archive contains a README file describing which source files correspond to the different panels. [file elife-44718-fig3-data1.zip › figure3/panel_A/kovalevsky/large/0/proj.xvg]

@ autoscale onread none
@ with g0
@ g0 on
@ title "projection on eigenvectors (nm)"
@ xaxis  label "Time (ps)"
@ world xmin 0
@ world xmax 417320
@ world ymin -9.26017
@ world ymax -1.34595
@ view xmin 0.15
@ view xmax 0.85
@ view ymin 0.15
@ view ymax 0.85
@ yaxis  label "vec 1"
@ xaxis tick major 100000
@ xaxis tick minor 50000
@ xaxis ticklabel start type spec
@ xaxis ticklabel start -0
@ yaxis tick major 2
@ yaxis tick minor 1
@ yaxis ticklabel start type spec
@ yaxis ticklabel start -8
    0.0000   -5.00332
   40.0000   -4.52072
   80.0000   -4.68182
  120.0000   -4.60488
  160.0000   -5.41574
  200.0000   -5.78686
  240.0000   -5.51816
  280.0000   -5.40176
  320.0000   -5.06182
  360.0000   -5.84231
  400.0000   -6.47107
  440.0000   -5.66835
  480.0000   -5.28078
  520.0000   -4.65705
  560.0000   -4.78149
  600.0000   -4.60047
  640.0000   -5.60032
  680.0000   -4.93653
  720.0000   -4.81237
  760.0000   -5.35889
  800.0000   -5.56562
  840.0000   -5.07077
  880.0000   -5.76580
  920.0000   -6.13147
  960.0000   -5.39429
 1000.0000   -5.25137
 1040.0000   -5.73533
 1080.0000   -6.27106
 1120.0000   -5.63347
 1160.0000   -5.04906
 1200.0000   -5.36139
 1240.0000   -5.47932
 1280.0000   -5.38630
 1320.0000   -6.00673
 1360.0000   -6.81460
 1400.0000   -5.94865
 1440.0000   -5.15363
 1480.0000   -5.90653
 1520.0000   -5.88737
 1560.0000   -6.13223
 1600.0000   -5.49219
 1640.0000   -5.43433
 1680.0000   -4.40360
 1720.0000   -5.02672
 1760.0000   -4.68671
 1800.0000   -5.73833
 1840.0000   -6.21621
 1880.0000   -5.54851
 1920.0000   -5.58283
 1960.0000   -5.29119
 2000.0000   -5.44590
 2040.0000   -6.03874
 2080.0000   -5.44870
 2120.0000   -5.23484
 2160.0000   -5.54055
 2200.0000   -6.28179
 2240.0000   -5.16769
 2280.0000   -6.39434
 2320.0000   -7.38991
 2360.0000   -6.17425
 2400.0000   -5.73395
 2440.0000   -5.33745
 2480.0000   -6.11286
 2520.0000   -6.16562
 2560.0000   -6.45115
 2600.0000   -5.99877
 2640.0000   -6.77415
 2680.0000   -6.59049
 2720.0000   -5.83936
 2760.0000   -6.58246
 2800.0000   -7.01939
 2840.0000   -6.13578
 2880.0000   -5.19186
 2920.0000   -6.50916
 2960.0000   -5.73126
 3000.0000   -6.65366
 3040.0000   -6.56334
 3080.0000   -6.28926
 3120.0000   -6.65611
 3160.0000   -5.58402
 3200.0000   -5.16239
 3240.0000   -5.47438
 3280.0000   -5.39236
 3320.0000   -5.89348
 3360.0000   -4.83854
 3400.0000   -5.13872
 3440.0000   -5.79140
 3480.0000   -5.27552
 3520.0000   -5.32726
 3560.0000   -5.16705
 3600.0000   -5.40993
 3640.0000   -4.97544
 3680.0000   -6.27880
 3720.0000   -5.73203
 3760.0000   -6.91458
 3800.0000   -5.85384
 3840.0000   -5.31218
 3880.0000   -5.81726
 3920.0000   -5.42010
 3960.0000   -5.57402
 4000.0000   -5.21601
 4040.0000   -3.95666
 4080.0000   -3.76486
 4120.0000   -5.39909
 4160.0000   -5.10847
 4200.0000   -4.37272
 4240.0000   -5.28841
 4280.0000   -5.57116
 4320.0000   -5.06989
 4360.0000   -5.43242
 4400.0000   -6.04962
 4440.0000   -4.94729
 4480.0000   -5.35023
 4520.0000   -5.06537
 4560.0000   -5.94920
 4600.0000   -4.65051
 4640.0000   -5.59795
 4680.0000   -5.68273
 4720.0000   -6.22995
 4760.0000   -5.38990
 4800.0000   -5.44786
 4840.0000   -4.52513
 4880.0000   -5.11414
 4920.0000   -5.73510
 4960.0000   -5.95185
 5000.0000   -5.83777
 5040.0000   -6.64264
 5080.0000   -5.28032
 5120.0000   -6.65108
 5160.0000   -5.93065
 5200.0000   -6.36670
 5240.0000   -5.89922
 5280.0000   -5.02294
 5320.0000   -5.57470
 5360.0000   -4.81282
 5400.0000   -5.76802
 5440.0000   -5.60424
 5480.0000   -5.38472
 5520.0000   -5.73385
 5560.0000   -5.59214
 5600.0000   -5.47016
 5640.0000   -5.35635
 5680.0000   -5.00213
 5720.0000   -4.83517
 5760.0000   -5.34183
 5800.0000   -6.40033
 5840.0000   -5.78614
 5880.0000   -5.17924
 5920.0000   -5.44689
 5960.0000   -4.18083
 6000.0000   -4.94119
 6040.0000   -5.07127
 6080.0000   -4.87537
 6120.0000   -5.44180
 6160.0000   -5.66634
 6200.0000   -4.71296
 6240.0000   -5.19847
 6280.0000   -5.15137
 6320.0000   -5.71764
 6360.0000   -5.33611
 6400.0000   -6.06413
 6440.0000   -5.11235
 6480.0000   -5.56875
 6520.0000   -5.53823
 6560.0000   -5.01076
 6600.0000   -5.50203
 6640.0000   -5.40753
 6680.0000   -5.26045
 6720.0000   -5.40205
 6760.0000   -4.06481
 6800.0000   -5.20791
 6840.0000   -5.28505
 6880.0000   -5.22983
 6920.0000   -6.00593
 6960.0000   -5.36657
 7000.0000   -5.86233
 7040.0000   -6.50380
 7080.0000   -5.86158
 7120.0000   -6.69278
 7160.0000   -6.03489
 7200.0000   -6.23931
 7240.0000   -5.99353
 7280.0000   -6.58302
 7320.0000   -5.03021
 7360.0000   -6.00234
 7400.0000   -6.15286
 7440.0000   -5.23907
 7480.0000   -5.36297
 7520.0000   -5.71145
 7560.0000   -6.15915
 7600.0000   -5.11541
 7640.0000   -4.40384
 7680.0000   -5.62653
 7720.0000   -5.32732
 7760.0000   -5.04210
 7800.0000   -5.02776
 7840.0000   -5.49756
 7880.0000   -5.47382
 7920.0000   -4.17422
 7960.0000   -5.09163
 8000.0000   -5.39824
 8040.0000   -4.84560
 8080.0000   -5.08222
 8120.0000   -5.38383
 8160.0000   -5.09904
 8200.0000   -5.74211
 8240.0000   -6.11393
 8280.0000   -5.65607
 8320.0000   -5.38423
 8360.0000   -5.18794
 8400.0000   -4.76439
 8440.0000   -5.95904
 8480.0000   -5.88181
 8520.0000   -6.89104
 8560.0000   -5.50331
 8600.0000   -5.53953
 8640.0000   -5.36433
 8680.0000   -5.86877
 8720.0000   -5.08714
 8760.0000   -5.49535
 8800.0000   -5.49275
 8840.0000   -4.88167
 8880.0000   -5.14056
 8920.0000   -5.58344
 8960.0000   -5.96912
 9000.0000   -6.02086
 9040.0000   -6.33361
 9080.0000   -6.58028
 9120.0000   -5.89801
 9160.0000   -5.62679
 9200.0000   -4.94428
 9240.0000   -5.38821
 9280.0000   -5.06029
 9320.0000   -5.48368
 9360.0000   -4.86663
 9400.0000   -4.93489
 9440.0000   -3.88666
 9480.0000   -5.20616
 9520.0000   -5.05884
 9560.0000   -3.98378
 9600.0000   -5.10627
 9640.0000   -4.33946
 9680.0000   -4.20720
 9720.0000   -4.79625
 9760.0000   -5.23701
 9800.0000   -5.05686
 9840.0000   -4.71043
 9880.0000   -5.63120
 9920.0000   -5.51652
 9960.0000   -4.97355
10000.0000   -5.46007
10040.0000   -4.96870
10080.0000   -6.37002
10120.0000   -4.85092
10160.0000   -6.10684
10200.0000   -5.33383
10240.0000   -5.36826
10280.0000   -4.42309
10320.0000   -4.55493
10360.0000   -5.24028
10400.0000   -5.00599
10440.0000   -4.82718
10480.0000   -4.33136
10520.0000   -4.42581
10560.0000   -4.17010
10600.0000   -4.50312
10640.0000   -4.61386
10680.0000   -5.22227
10720.0000   -5.85303
10760.0000   -5.17927
10800.0000   -6.36281
10840.0000   -6.15367
10880.0000   -6.24675
10920.0000   -5.94005
10960.0000   -6.71637
11000.0000   -5.39925
11040.0000   -5.73223
11080.0000   -5.68459
11120.0000   -6.24072
11160.0000   -5.31588
11200.0000   -6.11125
11240.0000   -6.41234
11280.0000   -5.91975
11320.0000   -6.17194
11360.0000   -6.24935
11400.0000   -6.03093
11440.0000   -5.23303
11480.0000   -6.23246
11520.0000   -6.43133
11560.0000   -6.54920
11600.0000   -5.87694
11640.0000   -5.52896
11680.0000   -6.45093
11720.0000   -6.23999
11760.0000   -6.21450
11800.0000   -6.16476
11840.0000   -5.81048
11880.0000   -5.20335
11920.0000   -6.44493
11960.0000   -6.48983
12000.0000   -6.82355
12040.0000   -6.27936
12080.0000   -5.29340
12120.0000   -5.93419
12160.0000   -5.50469
12200.0000   -5.80940
12240.0000   -6.18277
12280.0000   -4.98422
12320.0000   -5.34396
12360.0000   -4.77247
12400.0000   -6.42272
12440.0000   -6.40031
12480.0000   -6.73786
12520.0000   -5.87265
12560.0000   -5.56157
12600.0000   -5.48500
12640.0000   -5.94094
12680.0000   -6.02187
12720.0000   -6.90623
12760.0000   -6.04894
12800.0000   -6.10902
12840.0000   -5.93295
12880.0000   -5.53816
12920.0000   -5.32181
12960.0000   -5.99361
13000.0000   -5.99791
13040.0000   -5.80707
13080.0000   -6.34943
13120.0000   -5.38392
13160.0000   -6.19843
13200.0000   -6.54957
13240.0000   -6.66183
13280.0000   -5.00581
13320.0000   -4.76385
13360.0000   -5.36972
13400.0000   -4.82282
13440.0000   -5.68736
13480.0000   -4.87908
13520.0000   -4.97840
13560.0000   -5.88551
13600.0000   -6.22310
13640.0000   -5.54783
13680.0000   -5.56599
13720.0000   -5.74770
13760.0000   -5.54043
13800.0000   -6.10285
13840.0000   -6.46295
13880.0000   -6.72580
13920.0000   -4.69990
13960.0000   -5.49460
14000.0000   -6.25461
14040.0000   -5.00901
14080.0000   -5.51472
14120.0000   -5.79072
14160.0000   -5.39091
14200.0000   -5.68511
14240.0000   -6.06302
14280.0000   -6.33409
14320.0000   -5.17035
14360.0000   -5.34851
14400.0000   -4.96811
14440.0000   -5.36153
14480.0000   -5.32461
14520.0000   -6.75411
14560.0000   -4.84034
14600.0000   -6.78732
14640.0000   -5.55878
14680.0000   -5.68101
14720.0000   -6.14888
14760.0000   -6.11717
14800.0000   -5.72446
14840.0000   -5.50181
14880.0000   -5.49576
14920.0000   -6.46925
14960.0000   -6.06531
15000.0000   -5.71697
15040.0000   -6.33727
15080.0000   -6.73802
15120.0000   -6.19762
15160.0000   -5.39683
15200.0000   -5.59512
15240.0000   -5.27219
15280.0000   -6.12624
15320.0000   -6.18884
15360.0000   -6.76723
15400.0000   -5.43401
15440.0000   -6.97258
15480.0000   -6.36439
15520.0000   -6.20440
15560.0000   -5.80060
15600.0000   -6.13734
15640.0000   -5.21912
15680.0000   -5.09797
15720.0000   -5.19026
15760.0000   -5.28218
15800.0000   -5.00557
15840.0000   -5.21036
15880.0000   -4.07894
15920.0000   -5.38037
15960.0000   -4.89460
16000.0000   -5.22679
16040.0000   -5.42600
16080.0000   -5.85048
16120.0000   -5.12286
16160.0000   -5.35352
16200.0000   -6.40847
16240.0000   -6.52974
16280.0000   -6.27650
16320.0000   -6.44563
16360.0000   -6.62079
16400.0000   -6.52231
16440.0000   -5.69698
16480.0000   -6.81601
16520.0000   -6.01233
16560.0000   -7.01269
16600.0000   -6.55049
16640.0000   -6.23270
16680.0000   -7.28698
16720.0000   -6.01817
16760.0000   -6.05270
16800.0000   -6.69384
16840.0000   -5.72507
16880.0000   -6.47537
16920.0000   -6.51996
16960.0000   -6.15759
17000.0000   -6.33679
17040.0000   -5.52332
17080.0000   -6.23547
17120.0000   -6.14494
17160.0000   -5.80696
17200.0000   -5.39545
17240.0000   -5.97538
17280.0000   -5.35732
17320.0000   -6.15290
17360.0000   -7.10865
17400.0000   -5.71949
17440.0000   -5.98326
17480.0000   -6.27090
17520.0000   -6.00934
17560.0000   -6.12645
17600.0000   -5.90734
17640.0000   -5.63251
17680.0000   -5.58664
17720.0000   -5.66888
17760.0000   -5.29106
17800.0000   -6.01604
17840.0000   -5.88986
17880.0000   -5.45852
17920.0000   -5.83508
17960.0000   -5.66843
18000.0000   -6.42338
18040.0000   -7.27194
18080.0000   -7.08823
18120.0000   -6.07499
18160.0000   -6.30995
18200.0000   -7.02552
18240.0000   -6.30598
18280.0000   -6.50850
18320.0000   -7.01296
18360.0000   -5.97133
18400.0000   -6.62750
18440.0000   -7.94094
18480.0000   -8.27937
18520.0000   -7.00532
18560.0000   -7.29509
18600.0000   -5.46867
18640.0000   -6.52642
18680.0000   -7.60081
18720.0000   -7.52816
18760.0000   -6.71705
18800.0000   -7.21584
18840.0000   -6.81351
18880.0000   -6.54255
18920.0000   -6.67576
18960.0000   -6.88576
19000.0000   -7.01883
19040.0000   -5.91228
19080.0000   -7.10989
19120.0000   -6.28715
19160.0000   -6.79390
19200.0000   -7.55656
19240.0000   -6.65066
19280.0000   -6.34301
19320.0000   -6.20639
19360.0000   -5.89015
19400.0000   -5.50559
19440.0000   -5.18520
19480.0000   -5.33240
19520.0000   -5.36662
19560.0000   -5.85084
19600.0000   -6.03352
19640.0000   -6.19350
19680.0000   -5.47549
19720.0000   -5.64167
19760.0000   -6.76042
19800.0000   -5.50077
19840.0000   -6.19638
19880.0000   -6.17301
19920.0000   -7.48408
19960.0000   -7.20646
20000.0000   -6.81006
20040.0000   -5.92003
20080.0000   -7.72960
20120.0000   -6.73550
20160.0000   -7.38720
20200.0000   -8.44199
20240.0000   -6.82993
20280.0000   -8.22647
20320.0000   -6.73483
20360.0000   -6.91905
20400.0000   -6.80905
20440.0000   -6.80047
20480.0000   -7.10904
20520.0000   -6.47649
20560.0000   -7.00871
20600.0000   -6.51464
20640.0000   -5.88766
20680.0000   -6.22791
20720.0000   -5.92013
20760.0000   -7.72304
20800.0000   -8.08643
20840.0000   -7.12906
20880.0000   -6.22367
20920.0000   -6.31657
20960.0000   -6.62557
21000.0000   -7.45532
21040.0000   -7.50929
21080.0000   -6.95605
21120.0000   -7.30264
21160.0000   -7.40939
21200.0000   -7.28293
21240.0000   -8.07865
21280.0000   -7.84342
21320.0000   -7.10802
21360.0000   -6.77679
21400.0000   -7.38947
21440.0000   -7.29554
21480.0000   -7.39773
21520.0000   -6.33075
21560.0000   -7.26880
21600.0000   -6.64101
21640.0000   -6.59078
21680.0000   -6.84166
21720.0000   -6.54020
21760.0000   -6.18817
21800.0000   -7.14901
21840.0000   -6.15608
21880.0000   -6.20184
21920.0000   -6.92139
21960.0000   -6.41989
22000.0000   -6.68144
22040.0000   -7.01123
22080.0000   -6.22673
22120.0000   -6.60576
22160.0000   -6.19459
22200.0000   -6.39784
22240.0000   -6.61780
22280.0000   -7.00094
22320.0000   -6.26322
22360.0000   -6.26496
22400.0000   -7.01442
22440.0000   -7.17160
22480.0000   -5.92246
22520.0000   -4.81020
22560.0000   -5.80554
22600.0000   -5.94867
22640.0000   -5.68306
22680.0000   -6.08603
22720.0000   -6.32083
22760.0000   -5.88305
22800.0000   -5.94379
22840.0000   -5.90759
22880.0000   -5.92201
22920.0000   -4.87290
22960.0000   -5.85192
23000.0000   -4.99279
23040.0000   -5.45507
23080.0000   -6.62734
23120.0000   -6.96552
23160.0000   -6.63420
23200.0000   -6.57314
23240.0000   -6.46447
23280.0000   -7.05766
23320.0000   -6.80474
23360.0000   -6.12303
23400.0000   -5.84721
23440.0000   -7.76309
23480.0000   -6.45658
23520.0000   -6.33229
23560.0000   -5.50599
23600.0000   -6.94819
23640.0000   -7.82357
23680.0000   -6.10108
23720.0000   -6.79707
23760.0000   -6.15336
23800.0000   -6.75029
23840.0000   -6.85233
23880.0000   -7.20210
23920.0000   -7.14515
23960.0000   -6.83755
24000.0000   -6.40421
24040.0000   -5.91657
24080.0000   -6.93459
24120.0000   -6.11267
24160.0000   -5.88263
24200.0000   -5.61938
24240.0000   -6.82550
24280.0000   -6.42937
24320.0000   -5.90799
24360.0000   -7.27876
24400.0000   -7.61595
24440.0000   -7.49772
24480.0000   -7.43458
24520.0000   -7.24526
24560.0000   -7.17344
24600.0000   -6.39551
24640.0000   -6.75913
24680.0000   -7.52352
24720.0000   -6.47938
24760.0000   -7.10483
24800.0000   -6.51048
24840.0000   -6.89547
24880.0000   -6.89779
24920.0000   -7.03436
24960.0000   -6.70646
25000.0000   -5.98208
25040.0000   -7.01476
25080.0000   -6.49410
25120.0000   -6.51530
25160.0000   -6.20170
25200.0000   -6.66019
25240.0000   -6.45946
25280.0000   -6.15449
25320.0000   -5.49862
25360.0000   -5.35031
25400.0000   -5.61709
25440.0000   -5.50031
25480.0000   -6.12051
25520.0000   -6.34150
25560.0000   -6.18141
25600.0000   -5.78557
25640.0000   -6.13471
25680.0000   -5.48555
25720.0000   -5.80367
25760.0000   -6.78172
25800.0000   -6.41250
25840.0000   -5.45548
25880.0000   -6.08094
25920.0000   -5.52101
25960.0000   -6.10000
26000.0000   -6.54499
26040.0000   -6.48703
26080.0000   -6.21013
26120.0000   -5.81927
26160.0000   -6.39228
26200.0000   -5.98362
26240.0000   -5.25835
26280.0000   -6.50442
26320.0000   -6.50204
26360.0000   -6.96090
26400.0000   -7.24187
26440.0000   -7.51488
26480.0000   -7.22876
26520.0000   -8.60610
26560.0000   -7.63881
26600.0000   -7.41665
26640.0000   -7.51095
26680.0000   -7.00913
26720.0000   -7.17131
26760.0000   -6.88558
26800.0000   -6.66108
26840.0000   -6.12205
26880.0000   -6.36675
26920.0000   -6.92598
26960.0000   -6.49582
27000.0000   -5.85075
27040.0000   -6.10365
27080.0000   -6.25131
27120.0000   -5.69514
27160.0000   -6.66962
27200.0000   -6.28851
27240.0000   -6.74346
27280.0000   -6.10756
27320.0000   -6.69768
27360.0000   -6.61155
27400.0000   -6.05662
27440.0000   -6.18420
27480.0000   -6.76952
27520.0000   -5.67190
27560.0000   -5.91243
27600.0000   -6.44225
27640.0000   -6.55619
27680.0000   -6.94796
27720.0000   -6.45901
27760.0000   -6.45144
27800.0000   -6.94240
27840.0000   -7.97343
27880.0000   -6.77784
27920.0000   -6.43589
27960.0000   -6.71158
28000.0000   -7.51031
28040.0000   -6.52638
28080.0000   -8.07976
28120.0000   -7.43107
28160.0000   -7.34976
28200.0000   -7.68790
28240.0000   -7.75258
28280.0000   -7.87683
28320.0000   -6.70866
28360.0000   -7.69637
28400.0000   -7.61685
28440.0000   -7.86485
28480.0000   -7.99685
28520.0000   -8.02806
28560.0000   -6.49532
28600.0000   -7.05675
28640.0000   -6.87849
28680.0000   -7.44115
28720.0000   -6.76734
28760.0000   -7.44603
28800.0000   -6.55305
28840.0000   -6.63425
28880.0000   -6.83162
28920.0000   -7.10937
28960.0000   -7.24340
29000.0000   -6.56100
29040.0000   -5.91953
29080.0000   -7.71735
29120.0000   -7.02683
29160.0000   -6.82592
29200.0000   -6.38315
29240.0000   -6.35737
29280.0000   -6.16684
29320.0000   -6.55945
29360.0000   -6.81511
29400.0000   -6.88358
29440.0000   -7.47349
29480.0000   -6.86668
29520.0000   -7.25855
29560.0000   -6.89317
29600.0000   -6.69072
29640.0000   -6.94624
29680.0000   -6.11232
29720.0000   -6.81622
29760.0000   -6.57356
29800.0000   -6.10579
29840.0000   -6.49585
29880.0000   -6.02252
29920.0000   -7.09242
29960.0000   -6.91023
30000.0000   -6.12798
30040.0000   -7.28297
30080.0000   -6.83076
30120.0000   -5.43961
30160.0000   -6.98492
30200.0000   -6.54786
30240.0000   -6.75197
30280.0000   -5.98154
30320.0000   -6.56399
30360.0000   -7.63423
30400.0000   -6.89101
30440.0000   -7.83999
30480.0000   -8.43292
30520.0000   -7.66149
30560.0000   -6.58238
30600.0000   -7.10202
30640.0000   -7.33341
30680.0000   -7.55986
30720.0000   -7.52575
30760.0000   -6.75722
30800.0000   -6.71027
30840.0000   -6.90778
30880.0000   -7.09791
30920.0000   -7.61641
30960.0000   -6.83838
31000.0000   -6.94401
31040.0000   -5.25490
31080.0000   -5.26297
31120.0000   -5.46796
31160.0000   -5.22278
31200.0000   -5.59157
31240.0000   -5.96637
31280.0000   -5.60303
31320.0000   -5.83390
31360.0000   -5.89283
31400.0000   -5.58128
31440.0000   -5.43541
31480.0000   -6.10726
31520.0000   -5.55654
31560.0000   -5.89776
31600.0000   -5.62976
31640.0000   -7.12475
31680.0000   -5.70199
31720.0000   -6.07640
31760.0000   -5.64843
31800.0000   -5.09916
31840.0000   -5.28243
31880.0000   -6.02016
31920.0000   -4.99264
31960.0000   -4.98397
32000.0000   -5.82551
32040.0000   -6.77410
32080.0000   -6.02377
32120.0000   -6.02821
32160.0000   -5.77137
32200.0000   -5.94152
32240.0000   -3.80269
32280.0000   -4.15574
32320.0000   -5.69288
32360.0000   -6.11389
32400.0000   -5.34052
32440.0000   -5.12907
32480.0000   -4.80860
32520.0000   -5.55597
32560.0000   -5.08244
32600.0000   -5.35297
32640.0000   -5.61742
32680.0000   -5.80423
32720.0000   -5.82617
32760.0000   -6.15767
32800.0000   -5.82915
32840.0000   -5.55028
32880.0000   -5.53229
32920.0000   -5.50848
32960.0000   -6.33071
33000.0000   -5.76576
33040.0000   -5.07484
33080.0000   -4.97754
33120.0000   -5.68333
33160.0000   -5.79995
33200.0000   -6.11241
33240.0000   -6.00651
33280.0000   -5.74737
33320.0000   -5.77015
33360.0000   -6.77720
33400.0000   -6.89440
33440.0000   -6.75255
33480.0000   -6.52030
33520.0000   -6.87071
33560.0000   -6.69325
33600.0000   -7.04836
33640.0000   -5.93820
33680.0000   -4.91317
33720.0000   -4.77033
33760.0000   -5.56435
33800.0000   -5.35378
33840.0000   -4.80297
33880.0000   -5.10239
33920.0000   -4.89619
33960.0000   -4.12058
34000.0000   -4.41814
34040.0000   -5.45066
34080.0000   -4.56558
34120.0000   -4.59411
34160.0000   -4.59703
34200.0000   -4.73356
34240.0000   -4.79494
34280.0000   -5.12219
34320.0000   -5.35329
34360.0000   -5.60935
34400.0000   -5.80793
34440.0000   -5.12206
34480.0000   -4.74205
34520.0000   -6.01210
34560.0000   -5.85332
34600.0000   -6.29150
34640.0000   -5.51529
34680.0000   -6.60520
34720.0000   -5.21468
34760.0000   -5.94179
34800.0000   -5.95818
34840.0000   -5.33227
34880.0000   -6.28648
34920.0000   -5.58798
34960.0000   -5.83805
35000.0000   -6.65492
35040.0000   -5.64393
35080.0000   -6.05379
35120.0000   -5.64956
35160.0000   -4.84230
35200.0000   -5.86266
35240.0000   -5.86838
35280.0000   -5.99618
35320.0000   -5.89179
35360.0000   -5.21401
35400.0000   -4.62482
35440.0000   -6.15051
35480.0000   -5.66095
35520.0000   -5.30313
35560.0000   -5.49852
35600.0000   -5.51086
35640.0000   -4.75175
35680.0000   -3.77984
35720.0000   -5.01996
35760.0000   -4.78233
35800.0000   -3.85761
35840.0000   -5.53227
35880.0000   -5.95390
35920.0000   -5.08837
35960.0000   -5.25488
36000.0000   -4.29895
36040.0000   -4.59056
36080.0000   -5.50556
36120.0000   -5.20272
36160.0000   -4.77281
36200.0000   -4.99741
36240.0000   -5.19012
36280.0000   -5.41857
36320.0000   -5.12287
36360.0000   -4.67401
36400.0000   -5.53335
36440.0000   -5.13587
36480.0000   -4.89308
36520.0000   -5.19303
36560.0000   -4.91817
36600.0000   -5.37712
36640.0000   -5.53263
36680.0000   -5.03793
36720.0000   -4.39203
36760.0000   -4.55942
36800.0000   -4.07698
36840.0000   -5.45899
36880.0000   -5.29176
36920.0000   -5.04216
36960.0000   -5.41019
37000.0000   -5.57920
37040.0000   -5.53406
37080.0000   -4.95995
37120.0000   -6.17412
37160.0000   -5.68127
37200.0000   -4.83500
37240.0000   -5.24418
37280.0000   -4.93944
37320.0000   -5.55656
37360.0000   -5.09345
37400.0000   -5.52305
37440.0000   -5.80348
37480.0000   -6.42785
37520.0000   -5.46956
37560.0000   -5.98213
37600.0000   -4.93662
37640.0000   -6.24106
37680.0000   -6.73457
37720.0000   -5.61785
37760.0000   -5.77194
37800.0000   -4.61343
37840.0000   -4.71070
37880.0000   -4.58447
37920.0000   -5.65587
37960.0000   -5.29941
38000.0000   -5.67256
38040.0000   -5.92998
38080.0000   -5.74945
38120.0000   -5.79029
38160.0000   -5.69573
38200.0000   -5.29033
38240.0000   -5.60782
38280.0000   -5.45984
38320.0000   -5.17480
38360.0000   -5.56212
38400.0000   -5.97837
38440.0000   -6.79122
38480.0000   -6.27895
38520.0000   -6.41209
38560.0000   -5.89114
38600.0000   -5.78586
38640.0000   -5.74654
38680.0000   -5.22491
38720.0000   -4.88789
38760.0000   -4.69566
38800.0000   -6.34932
38840.0000   -5.30422
38880.0000   -5.61022
38920.0000   -5.95968
38960.0000   -5.14317
39000.0000   -5.10094
39040.0000   -5.62491
39080.0000   -4.95166
39120.0000   -5.12611
39160.0000   -4.70766
39200.0000   -5.22368
39240.0000   -5.87459
39280.0000   -4.43588
39320.0000   -6.49392
39360.0000   -5.41924
39400.0000   -5.13862
39440.0000   -5.35682
39480.0000   -6.01947
39520.0000   -4.75993
39560.0000   -5.38254
39600.0000   -5.54305
39640.0000   -6.36772
39680.0000   -6.23899
39720.0000   -6.04311
39760.0000   -6.86226
39800.0000   -6.51948
39840.0000   -6.02121
39880.0000   -6.88407
39920.0000   -6.82927
39960.0000   -7.63063
40000.0000   -7.33768
40040.0000   -7.32950
40080.0000   -6.57637
40120.0000   -6.09796
40160.0000   -6.66408
40200.0000   -6.44609
40240.0000   -6.96135
40280.0000   -5.56884
40320.0000   -6.44005
40360.0000   -6.92751
40400.0000   -7.36541
40440.0000   -5.87767
40480.0000   -7.22005
40520.0000   -5.99430
40560.0000   -7.05712
40600.0000   -6.65731
40640.0000   -6.73187
40680.0000   -6.75092
40720.0000   -6.79070
40760.0000   -6.93280
40800.0000   -6.50203
40840.0000   -6.03070
40880.0000   -6.41808
40920.0000   -6.18962
40960.0000   -5.72019
41000.0000   -5.62147
41040.0000   -5.71253
41080.0000   -6.51653
41120.0000   -5.90486
41160.0000   -5.89796
41200.0000   -5.51001
41240.0000   -5.69101
41280.0000   -5.91303
41320.0000   -5.55686
41360.0000   -6.05620
41400.0000   -5.30417
41440.0000   -5.76585
41480.0000   -5.89066
41520.0000   -5.49645
41560.0000   -5.68502
41600.0000   -6.03453
41640.0000   -5.50893
41680.0000   -6.31371
41720.0000   -6.36202
41760.0000   -5.80579
41800.0000   -5.43574
41840.0000   -6.35339
41880.0000   -5.99847
41920.0000   -6.27901
41960.0000   -6.04353
42000.0000   -5.04771
42040.0000   -5.60205
42080.0000   -5.61207
42120.0000   -5.90336
42160.0000   -6.08281
42200.0000   -5.62399
42240.0000   -6.43294
42280.0000   -5.67624
42320.0000   -5.71822
42360.0000   -6.61791
42400.0000   -5.92860
42440.0000   -5.41700
42480.0000   -5.89515
42520.0000   -6.10698
42560.0000   -6.00309
42600.0000   -5.75462
42640.0000   -5.91728
42680.0000   -6.11897
42720.0000   -4.99267
42760.0000   -5.67172
42800.0000   -6.19397
42840.0000   -5.71277
42880.0000   -6.25556
42920.0000   -6.15518
42960.0000   -6.06610
43000.0000   -6.44239
43040.0000   -6.25695
43080.0000   -5.73620
43120.0000   -5.85209
43160.0000   -5.74825
43200.0000   -6.10101
43240.0000   -5.46564
43280.0000   -6.61690
43320.0000   -6.84244
43360.0000   -5.89304
43400.0000   -6.43669
43440.0000   -6.30449
43480.0000   -6.30170
43520.0000   -7.22602
43560.0000   -6.65859
43600.0000   -5.63387
43640.0000   -5.06983
43680.0000   -5.66714
43720.0000   -5.93760
43760.0000   -6.17508
43800.0000   -5.75501
43840.0000   -5.65713
43880.0000   -6.58828
43920.0000   -5.91745
43960.0000   -6.08940
44000.0000   -6.89671
44040.0000   -6.51352
44080.0000   -5.26474
44120.0000   -6.69588
44160.0000   -7.26753
44200.0000   -6.44825
44240.0000   -6.47185
44280.0000   -6.20621
44320.0000   -7.79825
44360.0000   -6.11746
44400.0000   -7.15758
44440.0000   -6.22070
44480.0000   -5.75449
44520.0000   -7.05662
44560.0000   -6.34204
44600.0000   -6.69514
44640.0000   -6.89105
44680.0000   -6.62109
44720.0000   -6.99887
44760.0000   -5.95029
44800.0000   -6.01739
44840.0000   -5.87244
44880.0000   -5.96969
44920.0000   -6.42874
44960.0000   -6.28644
45000.0000   -6.60957
45040.0000   -6.43908
45080.0000   -6.26592
45120.0000   -6.95808
45160.0000   -6.77247
45200.0000   -6.69443
45240.0000   -6.34452
45280.0000   -5.88702
45320.0000   -6.27654
45360.0000   -5.68147
45400.0000   -6.46284
45440.0000   -7.08905
45480.0000   -7.58068
45520.0000   -7.99736
45560.0000   -6.91355
45600.0000   -6.21834
45640.0000   -5.75349
45680.0000   -6.98428
45720.0000   -6.43293
45760.0000   -6.95189
45800.0000   -6.45052
45840.0000   -6.99231
45880.0000   -5.86890
45920.0000   -6.33738
45960.0000   -6.84406
46000.0000   -5.58828
46040.0000   -6.02282
46080.0000   -5.36259
46120.0000   -6.75222
46160.0000   -6.01052
46200.0000   -4.80523
46240.0000   -5.63525
46280.0000   -6.02403
46320.0000   -7.24084
46360.0000   -6.99351
46400.0000   -6.26824
46440.0000   -6.36298
46480.0000   -6.28864
46520.0000   -5.77695
46560.0000   -5.92703
46600.0000   -6.45127
46640.0000   -6.24081
46680.0000   -6.44348
46720.0000   -6.66518
46760.0000   -7.14843
46800.0000   -6.12354
46840.0000   -6.35498
46880.0000   -6.13651
46920.0000   -5.96781
46960.0000   -6.25754
47000.0000   -6.16044
47040.0000   -5.67529
47080.0000   -6.51589
47120.0000   -6.53288
47160.0000   -6.38773
47200.0000   -5.78224
47240.0000   -6.70867
47280.0000   -6.71090
47320.0000   -6.42717
47360.0000   -6.34240
47400.0000   -6.60201
47440.0000   -5.76560
47480.0000   -5.59852
47520.0000   -5.79635
47560.0000   -5.97723
47600.0000   -5.79999
47640.0000   -6.01381
47680.0000   -5.93489
47720.0000   -5.25252
47760.0000   -7.03312
47800.0000   -6.57573
47840.0000   -6.32228
47880.0000   -6.60704
47920.0000   -6.95032
47960.0000   -6.18472
48000.0000   -6.69306
48040.0000   -6.46133
48080.0000   -6.64814
48120.0000   -6.19739
48160.0000   -6.50452
48200.0000   -5.94580
48240.0000   -6.53808
48280.0000   -6.23185
48320.0000   -6.78367
48360.0000   -6.38527
48400.0000   -6.66074
48440.0000   -6.33172
48480.0000   -7.02802
48520.0000   -7.05136
48560.0000   -6.29471
48600.0000   -6.96544
48640.0000   -6.67595
48680.0000   -7.14394
48720.0000   -6.88962
48760.0000   -6.96475
48800.0000   -6.47450
48840.0000   -6.59684
48880.0000   -5.97691
48920.0000   -6.24714
48960.0000   -6.80014
49000.0000   -6.14250
49040.0000   -6.62538
49080.0000   -6.68496
49120.0000   -6.90418
49160.0000   -7.14003
49200.0000   -6.23930
49240.0000   -6.71876
49280.0000   -6.41514
49320.0000   -5.89750
49360.0000   -6.38134
49400.0000   -6.31203
49440.0000   -5.97547
49480.0000   -5.93685
49520.0000   -5.49319
49560.0000   -6.30416
49600.0000   -6.37016
49640.0000   -6.06131
49680.0000   -7.01283
49720.0000   -6.07542
49760.0000   -5.93867
49800.0000   -6.56942
49840.0000   -5.58653
49880.0000   -7.05305
49920.0000   -5.55834
49960.0000   -6.39059
50000.0000   -5.84257
50040.0000   -5.61525
50080.0000   -5.84362
50120.0000   -5.15260
50160.0000   -5.75967
50200.0000   -6.20541
50240.0000   -7.14916
50280.0000   -6.32962
50320.0000   -6.66992
50360.0000   -7.19875
50400.0000   -6.99137
50440.0000   -6.21059
50480.0000   -6.05504
50520.0000   -6.60657
50560.0000   -6.28021
50600.0000   -5.95878
50640.0000   -5.75193
50680.0000   -6.23842
50720.0000   -6.14555
50760.0000   -5.90970
50800.0000   -6.89513
50840.0000   -5.94707
50880.0000   -6.57299
50920.0000   -6.57875
50960.0000   -5.88352
51000.0000   -6.41093
51040.0000   -6.10839
51080.0000   -5.55624
51120.0000   -4.88149
51160.0000   -5.48512
51200.0000   -6.57563
51240.0000   -5.63970
51280.0000   -6.08349
51320.0000   -5.82817
51360.0000   -5.84000
51400.0000   -5.46788
51440.0000   -5.84233
51480.0000   -5.65557
51520.0000   -5.69547
51560.0000   -5.96782
51600.0000   -5.56710
51640.0000   -5.78853
51680.0000   -5.03415
51720.0000   -6.69248
51760.0000   -7.23430
51800.0000   -6.03197
51840.0000   -6.36915
51880.0000   -7.32992
51920.0000   -6.24322
51960.0000   -6.26062
52000.0000   -7.49138
52040.0000   -6.66573
52080.0000   -6.23213
52120.0000   -6.16233
52160.0000   -6.24647
52200.0000   -5.97714
52240.0000   -6.29018
52280.0000   -6.51816
52320.0000   -6.42277
52360.0000   -7.13766
52400.0000   -7.13114
52440.0000   -6.16560
52480.0000   -7.09700
52520.0000   -6.85311
52560.0000   -5.62622
52600.0000   -5.82092
52640.0000   -6.25308
52680.0000   -5.91549
52720.0000   -6.49577
52760.0000   -6.41028
52800.0000   -6.47163
52840.0000   -7.13922
52880.0000   -5.85269
52920.0000   -6.20784
52960.0000   -6.58225
53000.0000   -5.85275
53040.0000   -6.12668
53080.0000   -6.51105
53120.0000   -5.84717
53160.0000   -6.26446
53200.0000   -5.93815
53240.0000   -6.22894
53280.0000   -5.83497
53320.0000   -6.61729
53360.0000   -6.37166
53400.0000   -6.57517
53440.0000   -6.06757
53480.0000   -5.76020
53520.0000   -5.54520
53560.0000   -6.47588
53600.0000   -5.85326
53640.0000   -5.84316
53680.0000   -5.74939
53720.0000   -6.59593
53760.0000   -5.77534
53800.0000   -5.55331
53840.0000   -6.51251
53880.0000   -5.50769
53920.0000   -5.79856
53960.0000   -6.23580
54000.0000   -5.71108
54040.0000   -5.84209
54080.0000   -6.10906
54120.0000   -5.63787
54160.0000   -6.03934
54200.0000   -5.79187
54240.0000   -5.89907
54280.0000   -5.89410
54320.0000   -5.74418
54360.0000   -6.60099
54400.0000   -5.91288
54440.0000   -5.99776
54480.0000   -6.11642
54520.0000   -5.99940
54560.0000   -6.39137
54600.0000   -5.89178
54640.0000   -6.53108
54680.0000   -5.52864
54720.0000   -5.99300
54760.0000   -6.17359
54800.0000   -5.57627
54840.0000   -6.15494
54880.0000   -4.88317
54920.0000   -5.65969
54960.0000   -5.88029
55000.0000   -6.13953
55040.0000   -5.64830
55080.0000   -5.13015
55120.0000   -5.15840
55160.0000   -5.83668
55200.0000   -6.66683
55240.0000   -5.82215
55280.0000   -7.07402
55320.0000   -5.75479
55360.0000   -6.14126
55400.0000   -6.19356
55440.0000   -6.14784
55480.0000   -6.56980
55520.0000   -6.28783
55560.0000   -6.53685
55600.0000   -6.44737
55640.0000   -7.23511
55680.0000   -6.24734
55720.0000   -6.28468
55760.0000   -5.88277
55800.0000   -6.92801
55840.0000   -6.77574
55880.0000   -6.92480
55920.0000   -6.90470
55960.0000   -6.63522
56000.0000   -6.94866
56040.0000   -6.82112
56080.0000   -7.07400
56120.0000   -6.19904
56160.0000   -7.13447
56200.0000   -6.42396
56240.0000   -7.26157
56280.0000   -6.46413
56320.0000   -6.13964
56360.0000   -6.50928
56400.0000   -7.40040
56440.0000   -6.55535
56480.0000   -7.04426
56520.0000   -6.79209
56560.0000   -5.65746
56600.0000   -6.94393
56640.0000   -5.99662
56680.0000   -6.82652
56720.0000   -6.96345
56760.0000   -6.05509
56800.0000   -5.62632
56840.0000   -6.14875
56880.0000   -6.35774
56920.0000   -6.92068
56960.0000   -7.14743
57000.0000   -6.07887
57040.0000   -6.88181
57080.0000   -7.14310
57120.0000   -7.18716
57160.0000   -6.86178
57200.0000   -6.37916
57240.0000   -6.75202
57280.0000   -5.22096
57320.0000   -5.45759
57360.0000   -4.76681
57400.0000   -6.04149
57440.0000   -5.38734
57480.0000   -6.10169
57520.0000   -6.34564
57560.0000   -6.34082
57600.0000   -6.22537
57640.0000   -5.88018
57680.0000   -5.69684
57720.0000   -6.03285
57760.0000   -7.30407
57800.0000   -6.33725
57840.0000   -6.88013
57880.0000   -6.75545
57920.0000   -5.79979
57960.0000   -6.41617
58000.0000   -7.06049
58040.0000   -4.91748
58080.0000   -6.39960
58120.0000   -5.97685
58160.0000   -6.16563
58200.0000   -6.59010
58240.0000   -6.50378
58280.0000   -6.13518
58320.0000   -5.65942
58360.0000   -6.01192
58400.0000   -6.74683
58440.0000   -7.06661
58480.0000   -6.87104
58520.0000   -6.41118
58560.0000   -6.21293
58600.0000   -6.26790
58640.0000   -7.06909
58680.0000   -6.84890
58720.0000   -7.18751
58760.0000   -6.65967
58800.0000   -6.93793
58840.0000   -6.58134
58880.0000   -6.46815
58920.0000   -7.12292
58960.0000   -7.02708
59000.0000   -6.62920
59040.0000   -6.80723
59080.0000   -7.10297
59120.0000   -7.28985
59160.0000   -6.89001
59200.0000   -8.28885
59240.0000   -6.50141
59280.0000   -8.07821
59320.0000   -6.71225
59360.0000   -6.58037
59400.0000   -6.66406
59440.0000   -7.03494
59480.0000   -6.71752
59520.0000   -6.65404
59560.0000   -5.96591
59600.0000   -6.33772
59640.0000   -6.31841
59680.0000   -6.90812
59720.0000   -6.90696
59760.0000   -7.24054
59800.0000   -5.91243
59840.0000   -6.70590
59880.0000   -5.95315
59920.0000   -5.87673
59960.0000   -7.47015
60000.0000   -7.10196
60040.0000   -7.40977
60080.0000   -8.01737
60120.0000   -7.70027
60160.0000   -6.70452
60200.0000   -7.06317
60240.0000   -6.06742
60280.0000   -6.62336
60320.0000   -6.64656
60360.0000   -6.30670
60400.0000   -6.98146
60440.0000   -5.95207
60480.0000   -5.67268
60520.0000   -7.06163
60560.0000   -6.10734
60600.0000   -6.32703
60640.0000   -6.82859
60680.0000   -5.78673
60720.0000   -6.11945
60760.0000   -5.93415
60800.0000   -6.43491
60840.0000   -7.32724
60880.0000   -7.24957
60920.0000   -6.07898
60960.0000   -6.87474
61000.0000   -6.83590
61040.0000   -5.98257
61080.0000   -6.55906
61120.0000   -6.64657
61160.0000   -6.21320
61200.0000   -7.74713
61240.0000   -7.32049
61280.0000   -6.96531
61320.0000   -8.52909
61360.0000   -7.24866
61400.0000   -7.00216
61440.0000   -8.08353
61480.0000   -7.42175
61520.0000   -6.77701
61560.0000   -7.31077
61600.0000   -7.64439
61640.0000   -6.69016
61680.0000   -6.14381
61720.0000   -6.34979
61760.0000   -7.28420
61800.0000   -6.74771
61840.0000   -7.02685
61880.0000   -7.78731
61920.0000   -7.56889
61960.0000   -6.11734
62000.0000   -7.02673
62040.0000   -6.67699
62080.0000   -6.26842
62120.0000   -6.88677
62160.0000   -6.40905
62200.0000   -7.31952
62240.0000   -5.67973
62280.0000   -6.46232
62320.0000   -6.04815
62360.0000   -6.59992
62400.0000   -6.87592
62440.0000   -7.07415
62480.0000   -6.56042
62520.0000   -6.63577
62560.0000   -6.51250
62600.0000   -7.21565
62640.0000   -7.10291
62680.0000   -6.27595
62720.0000   -7.20158
62760.0000   -6.20653
62800.0000   -6.89880
62840.0000   -6.46640
62880.0000   -6.79936
62920.0000   -6.71609
62960.0000   -6.23229
63000.0000   -6.20515
63040.0000   -6.01019
63080.0000   -5.78852
63120.0000   -5.55201
63160.0000   -6.06210
63200.0000   -7.27232
63240.0000   -7.14991
63280.0000   -6.25476
63320.0000   -7.03073
63360.0000   -6.44655
63400.0000   -6.39813
63440.0000   -6.21222
63480.0000   -5.97567
63520.0000   -6.31086
63560.0000   -6.84425
63600.0000   -6.98963
63640.0000   -7.90841
63680.0000   -7.88079
63720.0000   -6.86408
63760.0000   -7.06458
63800.0000   -6.40827
63840.0000   -5.70608
63880.0000   -7.60142
63920.0000   -6.66323
63960.0000   -6.94098
64000.0000   -7.74062
64040.0000   -6.50651
64080.0000   -7.37904
64120.0000   -7.38272
64160.0000   -6.54041
64200.0000   -7.40934
64240.0000   -6.19228
64280.0000   -6.24683
64320.0000   -6.53823
64360.0000   -6.59752
64400.0000   -7.70404
64440.0000   -6.35047
64480.0000   -6.52857
64520.0000   -6.10948
64560.0000   -6.30634
64600.0000   -6.36382
64640.0000   -7.61693
64680.0000   -6.43231
64720.0000   -6.80331
64760.0000   -6.43329
64800.0000   -6.27479
64840.0000   -5.89085
64880.0000   -7.16401
64920.0000   -7.49798
64960.0000   -6.37280
65000.0000   -6.23159
65040.0000   -6.79135
65080.0000   -7.57323
65120.0000   -6.82104
65160.0000   -7.03491
65200.0000   -6.76298
65240.0000   -6.83572
65280.0000   -7.20710
65320.0000   -7.06345
65360.0000   -6.70294
65400.0000   -6.19093
65440.0000   -5.85049
65480.0000   -6.26736
65520.0000   -6.86634
65560.0000   -7.05770
65600.0000   -6.72629
65640.0000   -7.56893
65680.0000   -7.14883
65720.0000   -7.05320
65760.0000   -7.05871
65800.0000   -5.53914
65840.0000   -4.98752
65880.0000   -6.13942
65920.0000   -6.55878
65960.0000   -6.54195
66000.0000   -6.66509
66040.0000   -7.44591
66080.0000   -6.76213
66120.0000   -7.31013
66160.0000   -6.91858
66200.0000   -7.18213
66240.0000   -5.74096
66280.0000   -5.95736
66320.0000   -5.63183
66360.0000   -5.10696
66400.0000   -4.88823
66440.0000   -5.90892
66480.0000   -6.08793
66520.0000   -5.50821
66560.0000   -6.16952
66600.0000   -6.04331
66640.0000   -6.47766
66680.0000   -6.35845
66720.0000   -6.61975
66760.0000   -6.84022
66800.0000   -5.86291
66840.0000   -7.40580
66880.0000   -5.61938
66920.0000   -6.02539
66960.0000   -6.27907
67000.0000   -6.35352
67040.0000   -6.88647
67080.0000   -7.48873
67120.0000   -6.23201
67160.0000   -6.49180
67200.0000   -6.68573
67240.0000   -6.77660
67280.0000   -6.47967
67320.0000   -7.87185
67360.0000   -5.83924
67400.0000   -5.69209
67440.0000   -5.61085
67480.0000   -5.69135
67520.0000   -6.38970
67560.0000   -6.41252
67600.0000   -6.75898
67640.0000   -6.34137
67680.0000   -6.75527
67720.0000   -5.80775
67760.0000   -6.87486
67800.0000   -6.37267
67840.0000   -6.41029
67880.0000   -6.73586
67920.0000   -5.74921
67960.0000   -6.78867
68000.0000   -6.37497
68040.0000   -7.77392
68080.0000   -7.56704
68120.0000   -7.70256
68160.0000   -5.76956
68200.0000   -6.51096
68240.0000   -6.34797
68280.0000   -5.41772
68320.0000   -6.21128
68360.0000   -6.73152
68400.0000   -5.87082
68440.0000   -7.05237
68480.0000   -6.72675
68520.0000   -5.90771
68560.0000   -6.49063
68600.0000   -6.85487
68640.0000   -6.23507
68680.0000   -6.82930
68720.0000   -6.34755
68760.0000   -7.40182
68800.0000   -7.80909
68840.0000   -6.80771
68880.0000   -6.63952
68920.0000   -6.25696
68960.0000   -6.25887
69000.0000   -6.05744
69040.0000   -6.41609
69080.0000   -5.47136
69120.0000   -5.93901
69160.0000   -5.19538
69200.0000   -6.04965
69240.0000   -5.82219
69280.0000   -5.19609
69320.0000   -5.50722
69360.0000   -5.49832
69400.0000   -5.73975
69440.0000   -6.24544
69480.0000   -5.16906
69520.0000   -5.78361
69560.0000   -4.89036
69600.0000   -3.65879
69640.0000   -4.60754
69680.0000   -5.31707
69720.0000   -5.55565
69760.0000   -4.87322
69800.0000   -5.60902
69840.0000   -6.07933
69880.0000   -5.45074
69920.0000   -5.84847
69960.0000   -6.04613
70000.0000   -5.54044
70040.0000   -5.95419
70080.0000   -6.61293
70120.0000   -5.97058
70160.0000   -5.71477
70200.0000   -5.20101
70240.0000   -5.92956
70280.0000   -5.53789
70320.0000   -5.88249
70360.0000   -5.77075
70400.0000   -5.62944
70440.0000   -5.38091
70480.0000   -5.19954
70520.0000   -4.03203
70560.0000   -4.89673
70600.0000   -4.57324
70640.0000   -5.53642
70680.0000   -5.47454
70720.0000   -5.24077
70760.0000   -6.07152
70800.0000   -5.60448
70840.0000   -5.54648
70880.0000   -5.13059
70920.0000   -6.07355
70960.0000   -5.78242
71000.0000   -5.29789
71040.0000   -5.78102
71080.0000   -7.01314
71120.0000   -7.25428
71160.0000   -6.41529
71200.0000   -6.28103
71240.0000   -6.34677
71280.0000   -5.86537
71320.0000   -5.46562
71360.0000   -5.70516
71400.0000   -6.36576
71440.0000   -7.19354
71480.0000   -6.45714
71520.0000   -6.19889
71560.0000   -6.89206
71600.0000   -6.84236
71640.0000   -5.95929
71680.0000   -6.70219
71720.0000   -5.70956
71760.0000   -6.53919
71800.0000   -5.34624
71840.0000   -4.83611
71880.0000   -5.19076
71920.0000   -6.10956
71960.0000   -4.88143
72000.0000   -5.58503
72040.0000   -4.80069
72080.0000   -5.24383
72120.0000   -4.73872
72160.0000   -5.03497
72200.0000   -4.86556
72240.0000   -5.38472
72280.0000   -5.56616
72320.0000   -5.82242
72360.0000   -5.97517
72400.0000   -5.18558
72440.0000   -5.58761
72480.0000   -4.56399
72520.0000   -6.10239
72560.0000   -5.41550
72600.0000   -4.81506
72640.0000   -6.55250
72680.0000   -5.77315
72720.0000   -4.61497
72760.0000   -6.09674
72800.0000   -6.05463
72840.0000   -5.22870
72880.0000   -5.09830
72920.0000   -4.47584
72960.0000   -4.99985
73000.0000   -6.09747
73040.0000   -5.24366
73080.0000   -5.04827
73120.0000   -4.94695
73160.0000   -6.42582
73200.0000   -5.45260
73240.0000   -4.49588
73280.0000   -4.96669
73320.0000   -5.40769
73360.0000   -4.83505
73400.0000   -6.13580
73440.0000   -6.06689
73480.0000   -5.56394
73520.0000   -5.44983
73560.0000   -5.50975
73600.0000   -5.47943
73640.0000   -5.56387
73680.0000   -6.17704
73720.0000   -5.19435
73760.0000   -5.64944
73800.0000   -4.80659
73840.0000   -4.89231
73880.0000   -4.66554
73920.0000   -4.61812
73960.0000   -4.87072
74000.0000   -5.13008
74040.0000   -5.38778
74080.0000   -4.97357
74120.0000   -5.43504
74160.0000   -5.64993
74200.0000   -6.16703
74240.0000   -6.13664
74280.0000   -4.92829
74320.0000   -5.46991
74360.0000   -5.10249
74400.0000   -5.54554
74440.0000   -5.71995
74480.0000   -5.08194
74520.0000   -5.36198
74560.0000   -5.59926
74600.0000   -5.27364
74640.0000   -5.45173
74680.0000   -5.51552
74720.0000   -4.79265
74760.0000   -5.20858
74800.0000   -5.71532
74840.0000   -5.11331
74880.0000   -5.39717
74920.0000   -5.01769
74960.0000   -5.81080
75000.0000   -5.69308
75040.0000   -5.36020
75080.0000   -4.54443
75120.0000   -5.41488
75160.0000   -4.86637
75200.0000   -5.20464
75240.0000   -6.41234
75280.0000   -4.71313
75320.0000   -5.72297
75360.0000   -4.54410
75400.0000   -4.66180
75440.0000   -4.67713
75480.0000   -5.61194
75520.0000   -5.69659
75560.0000   -5.40876
75600.0000   -5.97225
75640.0000   -5.66381
75680.0000   -5.50059
75720.0000   -6.55452
75760.0000   -5.77927
75800.0000   -4.92774
75840.0000   -5.98964
75880.0000   -6.19079
75920.0000   -5.70371
75960.0000   -4.88369
76000.0000   -5.61437
76040.0000   -5.17294
76080.0000   -5.30270
76120.0000   -5.16028
76160.0000   -6.12943
76200.0000   -4.77362
76240.0000   -5.90837
76280.0000   -5.98691
76320.0000   -5.85808
76360.0000   -6.31758
76400.0000   -5.86117
76440.0000   -6.69516
76480.0000   -7.18519
76520.0000   -5.84052
76560.0000   -5.84856
76600.0000   -5.34971
76640.0000   -6.04098
76680.0000   -6.37459
76720.0000   -5.95155
76760.0000   -5.98067
76800.0000   -5.73577
76840.0000   -5.55946
76880.0000   -5.29632
76920.0000   -5.89479
76960.0000   -5.73593
77000.0000   -5.06136
77040.0000   -5.49097
77080.0000   -5.99767
77120.0000   -6.26689
77160.0000   -5.94530
77200.0000   -5.59967
77240.0000   -5.87965
77280.0000   -5.24174
77320.0000   -5.30483
77360.0000   -5.14043
77400.0000   -6.20483
77440.0000   -6.32144
77480.0000   -5.77739
77520.0000   -5.29875
77560.0000   -5.44477
77600.0000   -5.82425
77640.0000   -4.74555
77680.0000   -6.24531
77720.0000   -5.94653
77760.0000   -6.18436
77800.0000   -6.08719
77840.0000   -6.20806
77880.0000   -5.67992
77920.0000   -6.06386
77960.0000   -5.87892
78000.0000   -5.72480
78040.0000   -6.26269
78080.0000   -5.44559
78120.0000   -5.72979
78160.0000   -6.11312
78200.0000   -5.16213
78240.0000   -6.44614
78280.0000   -4.88114
78320.0000   -5.11186
78360.0000   -4.77209
78400.0000   -5.86420
78440.0000   -4.98389
78480.0000   -6.11223
78520.0000   -5.87160
78560.0000   -4.84365
78600.0000   -5.39046
78640.0000   -4.95424
78680.0000   -4.67284
78720.0000   -3.83265
78760.0000   -3.37895
78800.0000   -4.60246
78840.0000   -4.35441
78880.0000   -4.70087
78920.0000   -5.61299
78960.0000   -5.13724
79000.0000   -5.64719
79040.0000   -5.36693
79080.0000   -5.48757
79120.0000   -5.11959
79160.0000   -4.73264
79200.0000   -5.18807
79240.0000   -4.46327
79280.0000   -5.51165
79320.0000   -5.51565
79360.0000   -5.32320
79400.0000   -5.75195
79440.0000   -5.73694
79480.0000   -5.48149
79520.0000   -5.22556
79560.0000   -5.13168
79600.0000   -5.87689
79640.0000   -4.90050
79680.0000   -5.05686
79720.0000   -5.69264
79760.0000   -4.75923
79800.0000   -6.28022
79840.0000   -5.84448
79880.0000   -4.85592
79920.0000   -4.44502
79960.0000   -5.35229
80000.0000   -5.24962
80040.0000   -5.49816
80080.0000   -5.51882
80120.0000   -5.69005
80160.0000   -5.95811
80200.0000   -6.10749
80240.0000   -6.20995
80280.0000   -5.74978
80320.0000   -5.63514
80360.0000   -5.51816
80400.0000   -5.18749
80440.0000   -5.91988
80480.0000   -5.12791
80520.0000   -5.39029
80560.0000   -4.78459
80600.0000   -4.69057
80640.0000   -5.66157
80680.0000   -5.35536
80720.0000   -4.83704
80760.0000   -5.30712
80800.0000   -5.55341
80840.0000   -5.28355
80880.0000   -4.84450
80920.0000   -5.76736
80960.0000   -5.99441
81000.0000   -5.61567
81040.0000   -5.44778
81080.0000   -5.39220
81120.0000   -5.62718
81160.0000   -5.94330
81200.0000   -4.91548
81240.0000   -6.46152
81280.0000   -5.46926
81320.0000   -5.30443
81360.0000   -5.87747
81400.0000   -5.03027
81440.0000   -5.32123
81480.0000   -5.35889
81520.0000   -5.09948
81560.0000   -5.97721
81600.0000   -5.09611
81640.0000   -5.88572
81680.0000   -5.70528
81720.0000   -5.67401
81760.0000   -5.55639
81800.0000   -5.57547
81840.0000   -5.66070
81880.0000   -6.45501
81920.0000   -6.07457
81960.0000   -5.77786
82000.0000   -5.65000
82040.0000   -6.05073
82080.0000   -6.55554
82120.0000   -6.28588
82160.0000   -5.92905
82200.0000   -6.11817
82240.0000   -5.79472
82280.0000   -6.48872
82320.0000   -5.75437
82360.0000   -5.52973
82400.0000   -5.92164
82440.0000   -5.49019
82480.0000   -5.12800
82520.0000   -5.84042
82560.0000   -4.75025
82600.0000   -5.68893
82640.0000   -5.55715
82680.0000   -5.02060
82720.0000   -5.17843
82760.0000   -5.76717
82800.0000   -5.72615
82840.0000   -6.19599
82880.0000   -5.21837
82920.0000   -6.34867
82960.0000   -5.38069
83000.0000   -6.48096
83040.0000   -6.21409
83080.0000   -7.01916
83120.0000   -6.81473
83160.0000   -6.65309
83200.0000   -6.35553
83240.0000   -6.13542
83280.0000   -6.72021
83320.0000   -5.06021
83360.0000   -6.48413
83400.0000   -6.04022
83440.0000   -6.58508
83480.0000   -5.99895
83520.0000   -6.75979
83560.0000   -6.57250
83600.0000   -7.51374
83640.0000   -5.07389
83680.0000   -5.96824
83720.0000   -5.66558
83760.0000   -6.57183
83800.0000   -5.70436
83840.0000   -5.77768
83880.0000   -6.21498
83920.0000   -5.65303
83960.0000   -6.42198
84000.0000   -6.73127
84040.0000   -6.34858
84080.0000   -6.01980
84120.0000   -5.85968
84160.0000   -5.47890
84200.0000   -5.14663
84240.0000   -5.13817
84280.0000   -5.45651
84320.0000   -5.71244
84360.0000   -5.67242
84400.0000   -5.17122
84440.0000   -5.85410
84480.0000   -6.21777
84520.0000   -7.10129
84560.0000   -6.36825
84600.0000   -6.61107
84640.0000   -6.35212
84680.0000   -5.87917
84720.0000   -5.52488
84760.0000   -6.24611
84800.0000   -5.26180
84840.0000   -4.71064
84880.0000   -4.00612
84920.0000   -4.43372
84960.0000   -5.30321
85000.0000   -6.02283
85040.0000   -6.37212
85080.0000   -4.72871
85120.0000   -5.02456
85160.0000   -5.16113
85200.0000   -5.67458
85240.0000   -5.37467
85280.0000   -6.00935
85320.0000   -5.78853
85360.0000   -6.79865
85400.0000   -6.29070
85440.0000   -6.16873
85480.0000   -5.79365
85520.0000   -6.22775
85560.0000   -5.78516
85600.0000   -5.85802
85640.0000   -6.45499
85680.0000   -6.68219
85720.0000   -6.08604
85760.0000   -5.75730
85800.0000   -5.70527
85840.0000   -6.04200
85880.0000   -5.90865
85920.0000   -5.62542
85960.0000   -5.41948
86000.0000   -5.65123
86040.0000   -5.22347
86080.0000   -5.96284
86120.0000   -5.64338
86160.0000   -6.63900
86200.0000   -6.39605
86240.0000   -6.72888
86280.0000   -6.81849
86320.0000   -6.50729
86360.0000   -6.44266
86400.0000   -5.80244
86440.0000   -5.33141
86480.0000   -5.73800
86520.0000   -5.25425
86560.0000   -5.53627
86600.0000   -6.15644
86640.0000   -6.32029
86680.0000   -6.12006
86720.0000   -5.93606
86760.0000   -5.98122
86800.0000   -6.63929
86840.0000   -6.89001
86880.0000   -6.49061
86920.0000   -5.82344
86960.0000   -6.25748
87000.0000   -6.55555
87040.0000   -6.87901
87080.0000   -6.35097
87120.0000   -5.97684
87160.0000   -6.74495
87200.0000   -5.59428
87240.0000   -6.95500
87280.0000   -6.67546
87320.0000   -5.80078
87360.0000   -6.59202
87400.0000   -7.07739
87440.0000   -6.45243
87480.0000   -6.53027
87520.0000   -6.30462
87560.0000   -7.09508
87600.0000   -6.29130
87640.0000   -6.69913
87680.0000   -6.07253
87720.0000   -5.08810
87760.0000   -5.90398
87800.0000   -5.62840
87840.0000   -5.18404
87880.0000   -5.31623
87920.0000   -5.44996
87960.0000   -5.24085
88000.0000   -4.92238
88040.0000   -5.40149
88080.0000   -5.49830
88120.0000   -5.24681
88160.0000   -5.33420
88200.0000   -5.50798
88240.0000   -6.51598
88280.0000   -5.79499
88320.0000   -5.19418
88360.0000   -6.23182
88400.0000   -5.43593
88440.0000   -5.66155
88480.0000   -6.24466
88520.0000   -7.17312
88560.0000   -6.56360
88600.0000   -5.91718
88640.0000   -5.95181
88680.0000   -5.90174
88720.0000   -4.97159
88760.0000   -5.77728
88800.0000   -6.24551
88840.0000   -5.60449
88880.0000   -5.51576
88920.0000   -4.39064
88960.0000   -5.50234
89000.0000   -5.66245
89040.0000   -5.92512
89080.0000   -4.44526
89120.0000   -5.69459
89160.0000   -5.77625
89200.0000   -5.42665
89240.0000   -5.03993
89280.0000   -4.24000
89320.0000   -4.67737
89360.0000   -5.59990
89400.0000   -4.79977
89440.0000   -5.10922
89480.0000   -4.71187
89520.0000   -3.43853
89560.0000   -5.45080
89600.0000   -4.54152
89640.0000   -5.71218
89680.0000   -5.33095
89720.0000   -4.37448
89760.0000   -5.89539
89800.0000   -5.34283
89840.0000   -5.87968
89880.0000   -6.22587
89920.0000   -5.68511
89960.0000   -5.84232
90000.0000   -5.87192
90040.0000   -5.10861
90080.0000   -5.05784
90120.0000   -5.57533
90160.0000   -5.11384
90200.0000   -5.47182
90240.0000   -4.76520
90280.0000   -5.37480
90320.0000   -5.76793
90360.0000   -6.22628
90400.0000   -5.95158
90440.0000   -4.94655
90480.0000   -5.59379
90520.0000   -5.34825
90560.0000   -5.14672
90600.0000   -5.93657
90640.0000   -5.42632
90680.0000   -6.43788
90720.0000   -6.18198
90760.0000   -5.68712
90800.0000   -5.95449
90840.0000   -5.54858
90880.0000   -5.14720
90920.0000   -6.25088
90960.0000   -6.05046
91000.0000   -7.71703
91040.0000   -6.47062
91080.0000   -6.01037
91120.0000   -4.42603
91160.0000   -5.48535
91200.0000   -5.75762
91240.0000   -5.41115
91280.0000   -6.07029
91320.0000   -5.36170
91360.0000   -5.52034
91400.0000   -4.91052
91440.0000   -5.35107
91480.0000   -5.49330
91520.0000   -4.92627
91560.0000   -4.78754
91600.0000   -5.37422
91640.0000   -6.66201
91680.0000   -6.21738
91720.0000   -6.13625
91760.0000   -5.27903
91800.0000   -5.08929
91840.0000   -5.88143
91880.0000   -5.58522
91920.0000   -5.27987
91960.0000   -5.51798
92000.0000   -5.50758
92040.0000   -5.97428
92080.0000   -6.97575
92120.0000   -5.62940
92160.0000   -5.62873
92200.0000   -5.94977
92240.0000   -5.84622
92280.0000   -4.97679
92320.0000   -6.54132
92360.0000   -6.98392
92400.0000   -5.91304
92440.0000   -5.76746
92480.0000   -5.36309
92520.0000   -5.92512
92560.0000   -6.32777
92600.0000   -5.78960
92640.0000   -5.36888
92680.0000   -4.81086
92720.0000   -4.76016
92760.0000   -6.36647
92800.0000   -6.52427
92840.0000   -6.36745
92880.0000   -6.25288
92920.0000   -6.04430
92960.0000   -4.91022
93000.0000   -5.80980
93040.0000   -5.46134
93080.0000   -5.05251
93120.0000   -5.69543
93160.0000   -5.52174
93200.0000   -5.73137
93240.0000   -6.85140
93280.0000   -6.72238
93320.0000   -4.95710
93360.0000   -4.71813
93400.0000   -5.16380
93440.0000   -5.19793
93480.0000   -5.21500
93520.0000   -5.05392
93560.0000   -5.98847
93600.0000   -6.00086
93640.0000   -6.33896
93680.0000   -5.79768
93720.0000   -5.77735
93760.0000   -5.27598
93800.0000   -5.81777
93840.0000   -6.13513
93880.0000   -6.00330
93920.0000   -5.72313
93960.0000   -6.03973
94000.0000   -5.20952
94040.0000   -5.82126
94080.0000   -6.38215
94120.0000   -6.41322
94160.0000   -6.37338
94200.0000   -6.59045
94240.0000   -5.61204
94280.0000   -4.76863
94320.0000   -5.44130
94360.0000   -5.96083
94400.0000   -4.71419
94440.0000   -5.56617
94480.0000   -6.30931
94520.0000   -5.40853
94560.0000   -5.16068
94600.0000   -4.07598
94640.0000   -4.05244
94680.0000   -4.66552
94720.0000   -5.50326
94760.0000   -5.10263
94800.0000   -5.28635
94840.0000   -5.14670
94880.0000   -5.40182
94920.0000   -4.67036
94960.0000   -5.62953
95000.0000   -5.71715
95040.0000   -5.39621
95080.0000   -4.51876
95120.0000   -6.14382
95160.0000   -5.38867
95200.0000   -5.79798
95240.0000   -5.79843
95280.0000   -5.21912
95320.0000   -6.14800
95360.0000   -5.41752
95400.0000   -5.83100
95440.0000   -5.69528
95480.0000   -6.65840
95520.0000   -4.83454
95560.0000   -5.91921
95600.0000   -5.34136
95640.0000   -5.39433
95680.0000   -5.95624
95720.0000   -6.23324
95760.0000   -6.00107
95800.0000   -5.74229
95840.0000   -5.78687
95880.0000   -5.82453
95920.0000   -5.69277
95960.0000   -4.86192
96000.0000   -5.74974
96040.0000   -6.32624
96080.0000   -5.12960
96120.0000   -4.87146
96160.0000   -4.88502
96200.0000   -5.73393
96240.0000   -4.35494
96280.0000   -4.85314
96320.0000   -5.25760
96360.0000   -5.54517
96400.0000   -5.56180
96440.0000   -5.62793
96480.0000   -5.41774
96520.0000   -5.95580
96560.0000   -5.86255
96600.0000   -5.49481
96640.0000   -6.31589
96680.0000   -6.08199
96720.0000   -5.80747
96760.0000   -5.39817
96800.0000   -5.72342
96840.0000   -6.22892
96880.0000   -4.91609
96920.0000   -5.62446
96960.0000   -5.66241
97000.0000   -5.84098
97040.0000   -6.32893
97080.0000   -6.62357
97120.0000   -6.15696
97160.0000   -6.10494
97200.0000   -5.71462
97240.0000   -6.19652
97280.0000   -6.28859
97320.0000   -5.96257
97360.0000   -6.75298
97400.0000   -6.47283
97440.0000   -5.43275
97480.0000   -6.20239
97520.0000   -5.83840
97560.0000   -6.33005
97600.0000   -5.90446
97640.0000   -5.68778
97680.0000   -4.59570
97720.0000   -5.27979
97760.0000   -5.67281
97800.0000   -4.78712
97840.0000   -5.44266
97880.0000   -5.85094
97920.0000   -5.22077
97960.0000   -5.60850
98000.0000   -6.20087
98040.0000   -5.80678
98080.0000   -5.29776
98120.0000   -5.97740
98160.0000   -6.16137
98200.0000   -5.06703
98240.0000   -5.52575
98280.0000   -5.78448
98320.0000   -5.60273
98360.0000   -6.36329
98400.0000   -5.33406
98440.0000   -6.28472
98480.0000   -6.65298
98520.0000   -6.08133
98560.0000   -6.27722
98600.0000   -5.73407
98640.0000   -6.12586
98680.0000   -5.76547
98720.0000   -5.59213
98760.0000   -6.71762
98800.0000   -6.86737
98840.0000   -5.76812
98880.0000   -5.98689
98920.0000   -6.06178
98960.0000   -6.06937
99000.0000   -6.26294
99040.0000   -7.40877
99080.0000   -6.78745
99120.0000   -5.93898
99160.0000   -5.74282
99200.0000   -6.41833
99240.0000   -5.16619
99280.0000   -5.77527
99320.0000   -5.55315
99360.0000   -6.68524
99400.0000   -4.50961
99440.0000   -6.25638
99480.0000   -5.52817
99520.0000   -5.52134
99560.0000   -6.40501
99600.0000   -5.68893
99640.0000   -5.40311
99680.0000   -5.64727
99720.0000   -5.30500
99760.0000   -5.63998
99800.0000   -5.15125
99840.0000   -6.46880
99880.0000   -5.67675
99920.0000   -5.39406
99960.0000   -5.10177
100000.0000   -5.62593
100040.0000   -4.93142
100080.0000   -5.38268
100120.0000   -4.52848
100160.0000   -5.26153
100200.0000   -5.59103
100240.0000   -6.31567
100280.0000   -5.73403
100320.0000   -4.66052
100360.0000   -5.71602
100400.0000   -5.41930
100440.0000   -5.44651
100480.0000   -5.07328
100520.0000   -6.07201
100560.0000   -6.27778
100600.0000   -6.20707
100640.0000   -6.17612
100680.0000   -5.95762
100720.0000   -6.09481
100760.0000   -4.99043
100800.0000   -6.53113
100840.0000   -5.78774
100880.0000   -5.04818
100920.0000   -6.12196
100960.0000   -6.32360
101000.0000   -5.77980
101040.0000   -5.51223
101080.0000   -5.03024
101120.0000   -5.76756
101160.0000   -4.73304
101200.0000   -5.21728
101240.0000   -5.78958
101280.0000   -5.53618
101320.0000   -5.12640
101360.0000   -5.16239
101400.0000   -5.23534
101440.0000   -4.77480
101480.0000   -5.28743
101520.0000   -5.45274
101560.0000   -5.41857
101600.0000   -5.36908
101640.0000   -5.69422
101680.0000   -4.49372
101720.0000   -5.26738
101760.0000   -5.87639
101800.0000   -4.98768
101840.0000   -3.82238
101880.0000   -5.57969
101920.0000   -5.39973
101960.0000   -5.65465
102000.0000   -5.23171
102040.0000   -5.50469
102080.0000   -4.71995
102120.0000   -5.24071
102160.0000   -4.17716
102200.0000   -6.57051
102240.0000   -6.11936
102280.0000   -5.72051
102320.0000   -5.75610
102360.0000   -5.27773
102400.0000   -5.38928
102440.0000   -5.04179
102480.0000   -4.78862
102520.0000   -6.69992
102560.0000   -5.43384
102600.0000   -4.78864
102640.0000   -4.89491
102680.0000   -5.46250
102720.0000   -5.91211
102760.0000   -6.83962
102800.0000   -6.33341
102840.0000   -5.86238
102880.0000   -5.49302
102920.0000   -5.45682
102960.0000   -4.88432
103000.0000   -6.18895
103040.0000   -5.63914
103080.0000   -5.56153
103120.0000   -5.48222
103160.0000   -5.94335
103200.0000   -5.76495
103240.0000   -5.39710
103280.0000   -5.73134
103320.0000   -5.26579
103360.0000   -5.62764
103400.0000   -5.09182
103440.0000   -4.58704
103480.0000   -4.99584
103520.0000   -5.41495
103560.0000   -5.44742
103600.0000   -4.38610
103640.0000   -5.76583
103680.0000   -5.27659
103720.0000   -5.49954
103760.0000   -5.36270
103800.0000   -4.78927
103840.0000   -5.57357
103880.0000   -6.01013
103920.0000   -5.30160
103960.0000   -5.46950
104000.0000   -5.44728
104040.0000   -5.50568
104080.0000   -5.33283
104120.0000   -5.21741
104160.0000   -5.03244
104200.0000   -5.41750
104240.0000   -4.47982
104280.0000   -4.52762
104320.0000   -5.46510
104360.0000   -5.08403
104400.0000   -5.14688
104440.0000   -5.44879
104480.0000   -3.98121
104520.0000   -5.04836
104560.0000   -4.78283
104600.0000   -4.80855
104640.0000   -3.87223
104680.0000   -5.36881
104720.0000   -5.04508
104760.0000   -4.44101
104800.0000   -4.88611
104840.0000   -4.89718
104880.0000   -5.56586
104920.0000   -5.70494
104960.0000   -5.72361
105000.0000   -5.03872
105040.0000   -4.83713
105080.0000   -4.06795
105120.0000   -3.82414
105160.0000   -4.16339
105200.0000   -4.80691
105240.0000   -5.01898
105280.0000   -4.19363
105320.0000   -4.27129
105360.0000   -5.14014
105400.0000   -5.12521
105440.0000   -5.25416
105480.0000   -5.98069
105520.0000   -4.52840
105560.0000   -5.55268
105600.0000   -4.72141
105640.0000   -4.53218
105680.0000   -5.20686
105720.0000   -4.38550
105760.0000   -4.65132
105800.0000   -5.96821
105840.0000   -5.03921
105880.0000   -4.72881
105920.0000   -4.26353
105960.0000   -4.19896
106000.0000   -4.57278
106040.0000   -5.25941
106080.0000   -4.88878
106120.0000   -4.24539
106160.0000   -4.25807
106200.0000   -4.60253
106240.0000   -4.21202
106280.0000   -5.65032
106320.0000   -5.41714
106360.0000   -4.25267
106400.0000   -4.83645
106440.0000   -5.11895
106480.0000   -5.39557
106520.0000   -5.23745
106560.0000   -4.86699
106600.0000   -5.46525
106640.0000   -5.46196
106680.0000   -4.42529
106720.0000   -5.31545
106760.0000   -5.81408
106800.0000   -4.52647
106840.0000   -4.15922
106880.0000   -4.56811
106920.0000   -4.04384
106960.0000   -4.35887
107000.0000   -4.88937
107040.0000   -5.02408
107080.0000   -4.86204
107120.0000   -3.73181
107160.0000   -3.91029
107200.0000   -5.11675
107240.0000   -4.00912
107280.0000   -4.52525
107320.0000   -4.98388
107360.0000   -4.18751
107400.0000   -3.65616
107440.0000   -3.66453
107480.0000   -3.43701
107520.0000   -3.30150
107560.0000   -4.06953
107600.0000   -3.82470
107640.0000   -4.40843
107680.0000   -3.49096
107720.0000   -3.62635
107760.0000   -3.52688
107800.0000   -3.95096
107840.0000   -4.38509
107880.0000   -4.23819
107920.0000   -4.90792
107960.0000   -5.38199
108000.0000   -4.98846
108040.0000   -5.09052
108080.0000   -4.36430
108120.0000   -4.80202
108160.0000   -5.19752
108200.0000   -4.73473
108240.0000   -4.27671
108280.0000   -4.22471
108320.0000   -4.80509
108360.0000   -4.99814
108400.0000   -4.17595
108440.0000   -4.22694
108480.0000   -4.05825
108520.0000   -4.23108
108560.0000   -4.48027
108600.0000   -4.00088
108640.0000   -4.78302
108680.0000   -4.87690
108720.0000   -3.97809
108760.0000   -4.47169
108800.0000   -4.96482
108840.0000   -4.55865
108880.0000   -4.82409
108920.0000   -4.38898
108960.0000   -4.37305
109000.0000   -5.46661
109040.0000   -4.30916
109080.0000   -4.54373
109120.0000   -5.70880
109160.0000   -4.96736
109200.0000   -5.15263
109240.0000   -4.57255
109280.0000   -5.30900
109320.0000   -5.36317
109360.0000   -5.03508
109400.0000   -3.95780
109440.0000   -4.89330
109480.0000   -4.02509
109520.0000   -4.09921
109560.0000   -3.84341
109600.0000   -4.92671
109640.0000   -4.69002
109680.0000   -5.10293
109720.0000   -4.88597
109760.0000   -4.74951
109800.0000   -4.02178
109840.0000   -4.22079
109880.0000   -3.99336
109920.0000   -4.22865
109960.0000   -4.31775
110000.0000   -4.29810
110040.0000   -3.71681
110080.0000   -3.38073
110120.0000   -3.36483
110160.0000   -3.90630
110200.0000   -4.76003
110240.0000   -4.74222
110280.0000   -4.81834
110320.0000   -5.18083
110360.0000   -4.65917
110400.0000   -4.15245
110440.0000   -4.83473
110480.0000   -4.21746
110520.0000   -4.58981
110560.0000   -4.44778
110600.0000   -4.84640
110640.0000   -4.59047
110680.0000   -4.29539
110720.0000   -4.47706
110760.0000   -5.45921
110800.0000   -4.25992
110840.0000   -4.94804
110880.0000   -4.38030
110920.0000   -4.78113
110960.0000   -3.56946
111000.0000   -4.86756
111040.0000   -4.85408
111080.0000   -4.31652
111120.0000   -4.50095
111160.0000   -5.06424
111200.0000   -4.58456
111240.0000   -4.64762
111280.0000   -3.96191
111320.0000   -4.47144
111360.0000   -3.51166
111400.0000   -4.60362
111440.0000   -3.71844
111480.0000   -3.84394
111520.0000   -3.47525
111560.0000   -5.06471
111600.0000   -3.77628
111640.0000   -4.25598
111680.0000   -4.02651
111720.0000   -3.55225
111760.0000   -3.23026
111800.0000   -3.16748
111840.0000   -4.65147
111880.0000   -4.38498
111920.0000   -4.52523
111960.0000   -4.02688
112000.0000   -4.62090
112040.0000   -3.81251
112080.0000   -3.66899
112120.0000   -3.58089
112160.0000   -4.06883
112200.0000   -4.15149
112240.0000   -3.87808
112280.0000   -4.05202
112320.0000   -4.84037
112360.0000   -3.47007
112400.0000   -4.04696
112440.0000   -2.89083
112480.0000   -3.93440
112520.0000   -3.50675
112560.0000   -4.32254
112600.0000   -3.58067
112640.0000   -3.28300
112680.0000   -2.73152
112720.0000   -3.67656
112760.0000   -3.57298
112800.0000   -4.50253
112840.0000   -4.18932
112880.0000   -4.83214
112920.0000   -5.12464
112960.0000   -3.97912
113000.0000   -4.63078
113040.0000   -3.83903
113080.0000   -3.39685
113120.0000   -4.17811
113160.0000   -3.49457
113200.0000   -4.36578
113240.0000   -3.74060
113280.0000   -4.27645
113320.0000   -4.60482
113360.0000   -4.59032
113400.0000   -4.39111
113440.0000   -4.31922
113480.0000   -4.27873
113520.0000   -4.99131
113560.0000   -4.24357
113600.0000   -4.67399
113640.0000   -4.21704
113680.0000   -3.67008
113720.0000   -3.41821
113760.0000   -3.39336
113800.0000   -3.52571
113840.0000   -4.59431
113880.0000   -3.72740
113920.0000   -4.05623
113960.0000   -4.09245
114000.0000   -4.63183
114040.0000   -4.69736
114080.0000   -4.35298
114120.0000   -4.66733
114160.0000   -4.88356
114200.0000   -4.76123
114240.0000   -3.61932
114280.0000   -4.26817
114320.0000   -5.14555
114360.0000   -5.47454
114400.0000   -5.23787
114440.0000   -4.29532
114480.0000   -4.04616
114520.0000   -4.10259
114560.0000   -2.92118
114600.0000   -4.44911
114640.0000   -3.79707
114680.0000   -4.42668
114720.0000   -4.40024
114760.0000   -4.40845
114800.0000   -5.55310
114840.0000   -4.01177
114880.0000   -4.54867
114920.0000   -3.71756
114960.0000   -4.03149
115000.0000   -3.78919
115040.0000   -3.75934
115080.0000   -3.58059
115120.0000   -5.18342
115160.0000   -3.55153
115200.0000   -4.18659
115240.0000   -5.03708
115280.0000   -4.32472
115320.0000   -4.28734
115360.0000   -4.23600
115400.0000   -4.42432
115440.0000   -4.91737
115480.0000   -4.73658
115520.0000   -4.48604
115560.0000   -4.24867
115600.0000   -3.22483
115640.0000   -4.46316
115680.0000   -4.94283
115720.0000   -4.53732
115760.0000   -4.80128
115800.0000   -5.27506
115840.0000   -5.03517
115880.0000   -4.75291
115920.0000   -3.95756
115960.0000   -5.22823
116000.0000   -4.06072
116040.0000   -4.21207
116080.0000   -4.56840
116120.0000   -5.09274
116160.0000   -5.16050
116200.0000   -5.13875
116240.0000   -5.91842
116280.0000   -4.03100
116320.0000   -3.83337
116360.0000   -4.83391
116400.0000   -4.29975
116440.0000   -4.61068
116480.0000   -4.35111
116520.0000   -3.09227
116560.0000   -3.30173
116600.0000   -3.95975
116640.0000   -3.07119
116680.0000   -3.09170
116720.0000   -4.39162
116760.0000   -3.54647
116800.0000   -3.66651
116840.0000   -4.40217
116880.0000   -4.05465
116920.0000   -3.33928
116960.0000   -4.07215
117000.0000   -3.73122
117040.0000   -2.48953
117080.0000   -4.18039
117120.0000   -4.30404
117160.0000   -3.83507
117200.0000   -3.05358
117240.0000   -4.29529
117280.0000   -4.71045
117320.0000   -3.95803
117360.0000   -5.21321
117400.0000   -5.39164
117440.0000   -4.38806
117480.0000   -4.91292
117520.0000   -4.35259
117560.0000   -3.79934
117600.0000   -3.37267
117640.0000   -3.40429
117680.0000   -3.05510
117720.0000   -3.85852
117760.0000   -3.55090
117800.0000   -3.68928
117840.0000   -3.99512
117880.0000   -2.78265
117920.0000   -3.79206
117960.0000   -3.54968
118000.0000   -4.11772
118040.0000   -3.55455
118080.0000   -3.63504
118120.0000   -3.71289
118160.0000   -3.45208
118200.0000   -4.47837
118240.0000   -3.09401
118280.0000   -3.52021
118320.0000   -4.15972
118360.0000   -4.50087
118400.0000   -4.14851
118440.0000   -4.24448
118480.0000   -4.81385
118520.0000   -3.94047
118560.0000   -4.85210
118600.0000   -4.45569
118640.0000   -5.00689
118680.0000   -5.33743
118720.0000   -5.33188
118760.0000   -4.85608
118800.0000   -4.03745
118840.0000   -4.99000
118880.0000   -4.58421
118920.0000   -4.97680
118960.0000   -4.59656
119000.0000   -4.18633
119040.0000   -5.15279
119080.0000   -4.50685
119120.0000   -4.54236
119160.0000   -4.69591
119200.0000   -4.70556
119240.0000   -5.54948
119280.0000   -4.08460
119320.0000   -4.29499
119360.0000   -4.52470
119400.0000   -4.71083
119440.0000   -4.20475
119480.0000   -3.98888
119520.0000   -4.42577
119560.0000   -4.60638
119600.0000   -4.18880
119640.0000   -4.77831
119680.0000   -4.26621
119720.0000   -3.23828
119760.0000   -3.14146
119800.0000   -3.43069
119840.0000   -3.60170
119880.0000   -4.18943
119920.0000   -3.68536
119960.0000   -4.78236
120000.0000   -3.83660
120040.0000   -4.14736
120080.0000   -4.01497
120120.0000   -4.28922
120160.0000   -4.20428
120200.0000   -4.20202
120240.0000   -3.65619
120280.0000   -4.01124
120320.0000   -3.58153
120360.0000   -3.44738
120400.0000   -3.74843
120440.0000   -4.32523
120480.0000   -4.44737
120520.0000   -5.29782
120560.0000   -4.32331
120600.0000   -3.39708
120640.0000   -3.22691
120680.0000   -4.63919
120720.0000   -5.21680
120760.0000   -5.43306
120800.0000   -5.12964
120840.0000   -5.24242
120880.0000   -4.14885
120920.0000   -5.76275
120960.0000   -6.27678
121000.0000   -6.49062
121040.0000   -5.04942
121080.0000   -3.84686
121120.0000   -5.25195
121160.0000   -4.66681
121200.0000   -4.61345
121240.0000   -4.35248
121280.0000   -4.40714
121320.0000   -5.13331
121360.0000   -4.60905
121400.0000   -4.35306
121440.0000   -4.38984
121480.0000   -4.03944
121520.0000   -4.73952
121560.0000   -3.81005
121600.0000   -4.58572
121640.0000   -4.76281
121680.0000   -4.30364
121720.0000   -4.41103
121760.0000   -4.40772
121800.0000   -4.60663
121840.0000   -4.59695
121880.0000   -4.17448
121920.0000   -4.39125
121960.0000   -3.88857
122000.0000   -4.70108
122040.0000   -3.61128
122080.0000   -3.93502
122120.0000   -4.65798
122160.0000   -4.57092
122200.0000   -5.00188
122240.0000   -4.10740
122280.0000   -3.68367
122320.0000   -4.57920
122360.0000   -3.41186
122400.0000   -3.06810
122440.0000   -3.34083
122480.0000   -4.03727
122520.0000   -3.78793
122560.0000   -4.35488
122600.0000   -3.32708
122640.0000   -4.59798
122680.0000   -4.78073
122720.0000   -4.54774
122760.0000   -5.09855
122800.0000   -5.08528
122840.0000   -4.52242
122880.0000   -4.25152
122920.0000   -4.67954
122960.0000   -5.93514
123000.0000   -5.03150
123040.0000   -3.99607
123080.0000   -4.29612
123120.0000   -4.46691
123160.0000   -4.00811
123200.0000   -4.04388
123240.0000   -3.99981
123280.0000   -3.73481
123320.0000   -4.47231
123360.0000   -4.71422
123400.0000   -4.38876
123440.0000   -4.12587
123480.0000   -4.02878
123520.0000   -3.93827
123560.0000   -4.02639
123600.0000   -4.68296
123640.0000   -4.24768
123680.0000   -4.17617
123720.0000   -4.67087
123760.0000   -4.50891
123800.0000   -4.87340
123840.0000   -3.96993
123880.0000   -3.76300
123920.0000   -3.98446
123960.0000   -3.86702
124000.0000   -5.05711
124040.0000   -4.28810
124080.0000   -4.70343
124120.0000   -4.51565
124160.0000   -4.69137
124200.0000   -4.91024
124240.0000   -4.06908
124280.0000   -3.70474
124320.0000   -3.77479
124360.0000   -3.85150
124400.0000   -4.23442
124440.0000   -4.12251
124480.0000   -4.43337
124520.0000   -3.66904
124560.0000   -3.46371
124600.0000   -4.22283
124640.0000   -3.85095
124680.0000   -4.19259
124720.0000   -3.87122
124760.0000   -4.16059
124800.0000   -4.44533
124840.0000   -3.81357
124880.0000   -4.06900
124920.0000   -3.88512
124960.0000   -4.62854
125000.0000   -5.26775
125040.0000   -4.22975
125080.0000   -3.72389
125120.0000   -4.08738
125160.0000   -4.53727
125200.0000   -4.40684
125240.0000   -3.96750
125280.0000   -5.27412
125320.0000   -4.60034
125360.0000   -4.15198
125400.0000   -3.85459
125440.0000   -4.90149
125480.0000   -4.50704
125520.0000   -5.17872
125560.0000   -4.80080
125600.0000   -4.91042
125640.0000   -4.73970
125680.0000   -5.56880
125720.0000   -5.01712
125760.0000   -3.93411
125800.0000   -4.48567
125840.0000   -5.38333
125880.0000   -4.89964
125920.0000   -4.94312
125960.0000   -4.02748
126000.0000   -4.53335
126040.0000   -3.96809
126080.0000   -4.88423
126120.0000   -4.35640
126160.0000   -5.41856
126200.0000   -4.41708
126240.0000   -4.88872
126280.0000   -4.12577
126320.0000   -4.10816
126360.0000   -3.86368
126400.0000   -4.04417
126440.0000   -4.34993
126480.0000   -4.49406
126520.0000   -4.46611
126560.0000   -4.51825
126600.0000   -3.60074
126640.0000   -4.03539
126680.0000   -3.98890
126720.0000   -4.66075
126760.0000   -3.87772
126800.0000   -3.95958
126840.0000   -4.28586
126880.0000   -4.58975
126920.0000   -4.86621
126960.0000   -4.71520
127000.0000   -4.96592
127040.0000   -5.50805
127080.0000   -5.75411
127120.0000   -5.06250
127160.0000   -4.91893
127200.0000   -5.82797
127240.0000   -4.66138
127280.0000   -5.06203
127320.0000   -4.84806
127360.0000   -4.57698
127400.0000   -4.50762
127440.0000   -4.79616
127480.0000   -4.51306
127520.0000   -4.61521
127560.0000   -4.89973
127600.0000   -4.26364
127640.0000   -4.34078
127680.0000   -4.51676
127720.0000   -5.00605
127760.0000   -4.55908
127800.0000   -4.38828
127840.0000   -4.49220
127880.0000   -4.43540
127920.0000   -5.13814
127960.0000   -4.60932
128000.0000   -3.68886
128040.0000   -4.16683
128080.0000   -4.73917
128120.0000   -4.56498
128160.0000   -3.60848
128200.0000   -3.96056
128240.0000   -3.60392
128280.0000   -3.54579
128320.0000   -4.03713
128360.0000   -3.84524
128400.0000   -4.01651
128440.0000   -3.76053
128480.0000   -3.80021
128520.0000   -3.89349
128560.0000   -3.48940
128600.0000   -3.83950
128640.0000   -3.60561
128680.0000   -4.38060
128720.0000   -4.37763
128760.0000   -5.05983
128800.0000   -4.36526
128840.0000   -4.30029
128880.0000   -5.18956
128920.0000   -4.85168
128960.0000   -4.69282
129000.0000   -4.63825
129040.0000   -5.05897
129080.0000   -5.99240
129120.0000   -5.17941
129160.0000   -4.37645
129200.0000   -4.66249
129240.0000   -4.70602
129280.0000   -4.25233
129320.0000   -3.79033
129360.0000   -4.65323
129400.0000   -3.97748
129440.0000   -4.40673
129480.0000   -4.48697
129520.0000   -4.18510
129560.0000   -4.39077
129600.0000   -4.37829
129640.0000   -4.56069
129680.0000   -4.35008
129720.0000   -4.40571
129760.0000   -3.70345
129800.0000   -3.20318
129840.0000   -5.28062
129880.0000   -4.76804
129920.0000   -3.71026
129960.0000   -3.94292
130000.0000   -4.51775
130040.0000   -4.42127
130080.0000   -4.39568
130120.0000   -4.60354
130160.0000   -4.18554
130200.0000   -5.11679
130240.0000   -4.80983
130280.0000   -3.54760
130320.0000   -4.10260
130360.0000   -4.13132
130400.0000   -4.65197
130440.0000   -4.69635
130480.0000   -4.35453
130520.0000   -5.13214
130560.0000   -3.82877
130600.0000   -4.92203
130640.0000   -5.10498
130680.0000   -4.60187
130720.0000   -4.30209
130760.0000   -4.45830
130800.0000   -3.88756
130840.0000   -3.11004
130880.0000   -3.69239
130920.0000   -3.62013
130960.0000   -3.11011
131000.0000   -4.52514
131040.0000   -3.82544
131080.0000   -3.68002
131120.0000   -5.20748
131160.0000   -3.68072
131200.0000   -3.35124
131240.0000   -3.42861
131280.0000   -4.33146
131320.0000   -4.94016
131360.0000   -4.20520
131400.0000   -4.37398
131440.0000   -4.34519
131480.0000   -3.97786
131520.0000   -3.72994
131560.0000   -4.49987
131600.0000   -3.79566
131640.0000   -4.51144
131680.0000   -3.97695
131720.0000   -2.90740
131760.0000   -4.07278
131800.0000   -3.84441
131840.0000   -3.10260
131880.0000   -3.14682
131920.0000   -4.26382
131960.0000   -4.64138
132000.0000   -4.26471
132040.0000   -3.01884
132080.0000   -3.99027
132120.0000   -4.76141
132160.0000   -3.72680
132200.0000   -3.73745
132240.0000   -3.97072
132280.0000   -4.37349
132320.0000   -3.81113
132360.0000   -4.22836
132400.0000   -4.25783
132440.0000   -4.39982
132480.0000   -4.17876
132520.0000   -3.08128
132560.0000   -4.50132
132600.0000   -3.93363
132640.0000   -4.23733
132680.0000   -4.52879
132720.0000   -4.99872
132760.0000   -4.50155
132800.0000   -4.42244
132840.0000   -3.87393
132880.0000   -4.70634
132920.0000   -4.28499
132960.0000   -4.50649
133000.0000   -4.39344
133040.0000   -2.99632
133080.0000   -3.62685
133120.0000   -3.95663
133160.0000   -3.76237
133200.0000   -3.01124
133240.0000   -3.35785
133280.0000   -3.71723
133320.0000   -3.90396
133360.0000   -3.18724
133400.0000   -4.28002
133440.0000   -2.92495
133480.0000   -2.96691
133520.0000   -3.13118
133560.0000   -3.28650
133600.0000   -3.54960
133640.0000   -3.28223
133680.0000   -3.58223
133720.0000   -2.73862
133760.0000   -3.42122
133800.0000   -3.47397
133840.0000   -4.46952
133880.0000   -3.52167
133920.0000   -3.78368
133960.0000   -3.76799
134000.0000   -2.88404
134040.0000   -3.21807
134080.0000   -3.29690
134120.0000   -3.98052
134160.0000   -3.94238
134200.0000   -3.27408
134240.0000   -3.92425
134280.0000   -3.21126
134320.0000   -2.06542
134360.0000   -2.99295
134400.0000   -2.90935
134440.0000   -3.70027
134480.0000   -3.76074
134520.0000   -4.87276
134560.0000   -3.54831
134600.0000   -4.30277
134640.0000   -4.08034
134680.0000   -3.92464
134720.0000   -4.34751
134760.0000   -4.36611
134800.0000   -3.96320
134840.0000   -4.18053
134880.0000   -4.02201
134920.0000   -4.96406
134960.0000   -3.95989
135000.0000   -4.07458
135040.0000   -3.70530
135080.0000   -3.81082
135120.0000   -3.73660
135160.0000   -2.98869
135200.0000   -3.06897
135240.0000   -4.60977
135280.0000   -4.34267
135320.0000   -3.98976
135360.0000   -3.88399
135400.0000   -3.38010
135440.0000   -4.84948
135480.0000   -4.38465
135520.0000   -3.65348
135560.0000   -4.07768
135600.0000   -4.27726
135640.0000   -4.15706
135680.0000   -3.36781
135720.0000   -3.04552
135760.0000   -3.87632
135800.0000   -4.47999
135840.0000   -3.51483
135880.0000   -4.81954
135920.0000   -3.94663
135960.0000   -4.10007
136000.0000   -3.94089
136040.0000   -3.64448
136080.0000   -4.16523
136120.0000   -3.20998
136160.0000   -2.36265
136200.0000   -3.91816
136240.0000   -4.24199
136280.0000   -4.56704
136320.0000   -3.06263
136360.0000   -3.27407
136400.0000   -3.53019
136440.0000   -3.44590
136480.0000   -4.28416
136520.0000   -4.45294
136560.0000   -5.18415
136600.0000   -5.06855
136640.0000   -5.57059
136680.0000   -4.95546
136720.0000   -4.71704
136760.0000   -5.05556
136800.0000   -3.82375
136840.0000   -5.13537
136880.0000   -4.70906
136920.0000   -4.89852
136960.0000   -4.30641
137000.0000   -5.44485
137040.0000   -4.63365
137080.0000   -4.32696
137120.0000   -5.28950
137160.0000   -5.12396
137200.0000   -4.62993
137240.0000   -4.46989
137280.0000   -3.66199
137320.0000   -3.52089
137360.0000   -3.64809
137400.0000   -3.26224
137440.0000   -4.29704
137480.0000   -4.13897
137520.0000   -4.55043
137560.0000   -3.28825
137600.0000   -4.15261
137640.0000   -4.01494
137680.0000   -3.73653
137720.0000   -3.78949
137760.0000   -4.01651
137800.0000   -4.58233
137840.0000   -4.02732
137880.0000   -3.51492
137920.0000   -4.82626
137960.0000   -4.42565
138000.0000   -4.05725
138040.0000   -4.84538
138080.0000   -3.26126
138120.0000   -5.12065
138160.0000   -3.96011
138200.0000   -4.62688
138240.0000   -3.97022
138280.0000   -4.22830
138320.0000   -4.06999
138360.0000   -4.27426
138400.0000   -3.89994
138440.0000   -3.68870
138480.0000   -3.46667
138520.0000   -4.30225
138560.0000   -4.61424
138600.0000   -4.80708
138640.0000   -4.82064
138680.0000   -4.77640
138720.0000   -5.18500
138760.0000   -5.46906
138800.0000   -5.10189
138840.0000   -4.71179
138880.0000   -5.09958
138920.0000   -4.49416
138960.0000   -4.68084
139000.0000   -4.79124
139040.0000   -4.11187
139080.0000   -3.90068
139120.0000   -4.46795
139160.0000   -5.12764
139200.0000   -4.07107
139240.0000   -4.67404
139280.0000   -4.17874
139320.0000   -4.37454
139360.0000   -3.76034
139400.0000   -4.54431
139440.0000   -4.03731
139480.0000   -3.93203
139520.0000   -4.13010
139560.0000   -4.43834
139600.0000   -4.95031
139640.0000   -4.39054
139680.0000   -4.48323
139720.0000   -5.45556
139760.0000   -5.09403
139800.0000   -4.44875
139840.0000   -4.92351
139880.0000   -4.58538
139920.0000   -4.70303
139960.0000   -4.29020
140000.0000   -3.83058
140040.0000   -4.90317
140080.0000   -5.73109
140120.0000   -3.60822
140160.0000   -4.85698
140200.0000   -4.09503
140240.0000   -5.41253
140280.0000   -4.92901
140320.0000   -4.08154
140360.0000   -4.53584
140400.0000   -4.42806
140440.0000   -4.38402
140480.0000   -2.71544
140520.0000   -4.24222
140560.0000   -4.66299
140600.0000   -4.62500
140640.0000   -4.08033
140680.0000   -4.59186
140720.0000   -5.58757
140760.0000   -4.70533
140800.0000   -5.19617
140840.0000   -5.06840
140880.0000   -5.72019
140920.0000   -5.11585
140960.0000   -5.07091
141000.0000   -5.44430
141040.0000   -5.28484
141080.0000   -5.41127
141120.0000   -4.61519
141160.0000   -4.83418
141200.0000   -4.44393
141240.0000   -4.24319
141280.0000   -4.81228
141320.0000   -5.20989
141360.0000   -5.05312
141400.0000   -5.34277
141440.0000   -4.38159
141480.0000   -4.08913
141520.0000   -4.12026
141560.0000   -4.71375
141600.0000   -4.50666
141640.0000   -4.20197
141680.0000   -4.82931
141720.0000   -4.81064
141760.0000   -5.07731
141800.0000   -5.23842
141840.0000   -4.77220
141880.0000   -5.36828
141920.0000   -5.32560
141960.0000   -3.72840
142000.0000   -5.30549
142040.0000   -5.35511
142080.0000   -5.16998
142120.0000   -5.26786
142160.0000   -5.18303
142200.0000   -5.22725
142240.0000   -4.75730
142280.0000   -4.37418
142320.0000   -4.89372
142360.0000   -5.62066
142400.0000   -5.55657
142440.0000   -5.71436
142480.0000   -6.01757
142520.0000   -6.10081
142560.0000   -5.35980
142600.0000   -5.56041
142640.0000   -5.27186
142680.0000   -6.05028
142720.0000   -4.42284
142760.0000   -5.15873
142800.0000   -5.78459
142840.0000   -5.08065
142880.0000   -5.04512
142920.0000   -5.09243
142960.0000   -5.22341
143000.0000   -5.55149
143040.0000   -3.98305
143080.0000   -5.17276
143120.0000   -5.03590
143160.0000   -4.83522
143200.0000   -4.54830
143240.0000   -5.13445
143280.0000   -5.56086
143320.0000   -4.68525
143360.0000   -5.36845
143400.0000   -5.43544
143440.0000   -5.73534
143480.0000   -5.16333
143520.0000   -5.03902
143560.0000   -4.92537
143600.0000   -5.09808
143640.0000   -5.64620
143680.0000   -4.50750
143720.0000   -5.54935
143760.0000   -4.50286
143800.0000   -5.02998
143840.0000   -5.08444
143880.0000   -4.58158
143920.0000   -5.01121
143960.0000   -4.49359
144000.0000   -5.48957
144040.0000   -4.69859
144080.0000   -5.41616
144120.0000   -4.89319
144160.0000   -5.47875
144200.0000   -4.80534
144240.0000   -5.50176
144280.0000   -5.63799
144320.0000   -5.11870
144360.0000   -5.60703
144400.0000   -4.80437
144440.0000   -4.05651
144480.0000   -4.27093
144520.0000   -4.83567
144560.0000   -5.35165
144600.0000   -5.07647
144640.0000   -4.76646
144680.0000   -5.02237
144720.0000   -4.72075
144760.0000   -4.54712
144800.0000   -5.15189
144840.0000   -5.48140
144880.0000   -5.26744
144920.0000   -5.23872
144960.0000   -4.47437
145000.0000   -5.80250
145040.0000   -5.27216
145080.0000   -5.44356
145120.0000   -4.53173
145160.0000   -4.24334
145200.0000   -4.06645
145240.0000   -4.46048
145280.0000   -4.55327
145320.0000   -5.18243
145360.0000   -5.65427
145400.0000   -4.30053
145440.0000   -4.59139
145480.0000   -5.03161
145520.0000   -5.53227
145560.0000   -5.34798
145600.0000   -5.84177
145640.0000   -4.94686
145680.0000   -4.91789
145720.0000   -5.56589
145760.0000   -6.38894
145800.0000   -6.16019
145840.0000   -5.76403
145880.0000   -5.92119
145920.0000   -4.22341
145960.0000   -4.56557
146000.0000   -5.08014
146040.0000   -5.99109
146080.0000   -5.18613
146120.0000   -5.46809
146160.0000   -5.29885
146200.0000   -5.08258
146240.0000   -6.09896
146280.0000   -5.42089
146320.0000   -5.48351
146360.0000   -5.56641
146400.0000   -4.55329
146440.0000   -5.63453
146480.0000   -5.23590
146520.0000   -5.49372
146560.0000   -6.38110
146600.0000   -5.61185
146640.0000   -5.77850
146680.0000   -5.02502
146720.0000   -5.71265
146760.0000   -5.21674
146800.0000   -5.68679
146840.0000   -5.47985
146880.0000   -5.83915
146920.0000   -5.88686
146960.0000   -5.83141
147000.0000   -4.76373
147040.0000   -5.75981
147080.0000   -5.45424
147120.0000   -5.62099
147160.0000   -5.66925
147200.0000   -4.95756
147240.0000   -5.48685
147280.0000   -6.07531
147320.0000   -5.93119
147360.0000   -6.14488
147400.0000   -5.68775
147440.0000   -5.84678
147480.0000   -5.32853
147520.0000   -4.92644
147560.0000   -4.55000
147600.0000   -4.85646
147640.0000   -5.30336
147680.0000   -5.07757
147720.0000   -5.33772
147760.0000   -4.72696
147800.0000   -6.22303
147840.0000   -6.44977
147880.0000   -5.40861
147920.0000   -5.13888
147960.0000   -5.85753
148000.0000   -5.33245
148040.0000   -6.04977
148080.0000   -6.12567
148120.0000   -6.26885
148160.0000   -5.65442
148200.0000   -4.77890
148240.0000   -5.69966
148280.0000   -4.88641
148320.0000   -5.95480
148360.0000   -5.68268
148400.0000   -5.67932
148440.0000   -6.02898
148480.0000   -5.05642
148520.0000   -4.30711
148560.0000   -4.98500
148600.0000   -5.12615
148640.0000   -4.88354
148680.0000   -4.24544
148720.0000   -4.57788
148760.0000   -3.84056
148800.0000   -4.19299
148840.0000   -4.88665
148880.0000   -4.66721
148920.0000   -5.77583
148960.0000   -5.18695
149000.0000   -4.07068
149040.0000   -4.81183
149080.0000   -4.72040
149120.0000   -4.87592
149160.0000   -3.78669
149200.0000   -4.89307
149240.0000   -4.05395
149280.0000   -4.98078
149320.0000   -5.79122
149360.0000   -4.52193
149400.0000   -5.55486
149440.0000   -4.51520
149480.0000   -5.76071
149520.0000   -5.07625
149560.0000   -5.32917
149600.0000   -6.23024
149640.0000   -5.57224
149680.0000   -4.98741
149720.0000   -5.33935
149760.0000   -5.49168
149800.0000   -5.62814
149840.0000   -5.26833
149880.0000   -5.50714
149920.0000   -5.49153
149960.0000   -5.45719
150000.0000   -4.42845
150040.0000   -5.31957
150080.0000   -5.04543
150120.0000   -5.43062
150160.0000   -5.10572
150200.0000   -5.36504
150240.0000   -4.81390
150280.0000   -5.89816
150320.0000   -5.96276
150360.0000   -5.75784
150400.0000   -5.39328
150440.0000   -5.20744
150480.0000   -5.36336
150520.0000   -5.04058
150560.0000   -5.60957
150600.0000   -4.25574
150640.0000   -4.37132
150680.0000   -6.29889
150720.0000   -5.13652
150760.0000   -5.42283
150800.0000   -6.60376
150840.0000   -6.23781
150880.0000   -5.84947
150920.0000   -5.71754
150960.0000   -5.72383
151000.0000   -4.73383
151040.0000   -5.80706
151080.0000   -5.89659
151120.0000   -5.48067
151160.0000   -4.83422
151200.0000   -5.96701
151240.0000   -4.85433
151280.0000   -5.39386
151320.0000   -5.58135
151360.0000   -5.75524
151400.0000   -6.07903
151440.0000   -6.21517
151480.0000   -5.65244
151520.0000   -4.11734
151560.0000   -5.50891
151600.0000   -5.29666
151640.0000   -5.01292
151680.0000   -5.31608
151720.0000   -5.83929
151760.0000   -5.31256
151800.0000   -5.73710
151840.0000   -4.92862
151880.0000   -5.37095
151920.0000   -5.37513
151960.0000   -4.65176
152000.0000   -5.29856
152040.0000   -4.69554
152080.0000   -5.37277
152120.0000   -4.34592
152160.0000   -5.92511
152200.0000   -6.43849
152240.0000   -5.84090
152280.0000   -5.43103
152320.0000   -5.29402
152360.0000   -5.89949
152400.0000   -5.43291
152440.0000   -4.78483
152480.0000   -5.36470
152520.0000   -5.14695
152560.0000   -4.45180
152600.0000   -5.31299
152640.0000   -5.24354
152680.0000   -4.75073
152720.0000   -4.42052
152760.0000   -4.50959
152800.0000   -4.09749
152840.0000   -6.10493
152880.0000   -5.16190
152920.0000   -5.28589
152960.0000   -4.81060
153000.0000   -4.77452
153040.0000   -4.77720
153080.0000   -5.75583
153120.0000   -5.06706
153160.0000   -4.62078
153200.0000   -5.29062
153240.0000   -5.40777
153280.0000   -4.85930
153320.0000   -5.63576
153360.0000   -5.73927
153400.0000   -6.24917
153440.0000   -5.18738
153480.0000   -6.09693
153520.0000   -5.79944
153560.0000   -7.13247
153600.0000   -5.77200
153640.0000   -5.20394
153680.0000   -5.71701
153720.0000   -5.69157
153760.0000   -5.73882
153800.0000   -5.85444
153840.0000   -6.32947
153880.0000   -6.57800
153920.0000   -5.94274
153960.0000   -5.97737
154000.0000   -5.43033
154040.0000   -4.20989
154080.0000   -5.85816
154120.0000   -4.86205
154160.0000   -5.24649
154200.0000   -5.88409
154240.0000   -5.46056
154280.0000   -4.99180
154320.0000   -5.63707
154360.0000   -5.49686
154400.0000   -5.12700
154440.0000   -4.29945
154480.0000   -4.43551
154520.0000   -5.63511
154560.0000   -4.93419
154600.0000   -5.82644
154640.0000   -6.12457
154680.0000   -5.49105
154720.0000   -6.09760
154760.0000   -6.14623
154800.0000   -6.06822
154840.0000   -5.28738
154880.0000   -5.38490
154920.0000   -5.65859
154960.0000   -5.06915
155000.0000   -5.00348
155040.0000   -5.21225
155080.0000   -5.40226
155120.0000   -4.75704
155160.0000   -5.51041
155200.0000   -5.09040
155240.0000   -5.56483
155280.0000   -5.03565
155320.0000   -4.61386
155360.0000   -5.13200
155400.0000   -5.41645
155440.0000   -4.96901
155480.0000   -4.71500
155520.0000   -6.31387
155560.0000   -5.22294
155600.0000   -5.18937
155640.0000   -6.06041
155680.0000   -5.10342
155720.0000   -4.43090
155760.0000   -4.34879
155800.0000   -5.16964
155840.0000   -4.37216
155880.0000   -4.97945
155920.0000   -4.55051
155960.0000   -4.58070
156000.0000   -4.01906
156040.0000   -5.10067
156080.0000   -5.29411
156120.0000   -5.13070
156160.0000   -4.24903
156200.0000   -4.01742
156240.0000   -5.11201
156280.0000   -4.50556
156320.0000   -4.93727
156360.0000   -4.69588
156400.0000   -5.21719
156440.0000   -5.01681
156480.0000   -4.45801
156520.0000   -5.29327
156560.0000   -5.20644
156600.0000   -5.09132
156640.0000   -5.20303
156680.0000   -5.32531
156720.0000   -5.98558
156760.0000   -4.91329
156800.0000   -4.85167
156840.0000   -4.60827
156880.0000   -5.26177
156920.0000   -4.56213
156960.0000   -4.77722
157000.0000   -4.39411
157040.0000   -4.57434
157080.0000   -4.80467
157120.0000   -4.28493
157160.0000   -4.54035
157200.0000   -5.40652
157240.0000   -6.14635
157280.0000   -5.87037
157320.0000   -5.99554
157360.0000   -4.97620
157400.0000   -4.08750
157440.0000   -4.47628
157480.0000   -6.41243
157520.0000   -4.98496
157560.0000   -4.25651
157600.0000   -4.74342
157640.0000   -5.24237
157680.0000   -4.86754
157720.0000   -4.76881
157760.0000   -5.70198
157800.0000   -5.10885
157840.0000   -5.09173
157880.0000   -5.20747
157920.0000   -5.30250
157960.0000   -5.15807
158000.0000   -5.38230
158040.0000   -5.44290
158080.0000   -5.49739
158120.0000   -6.40787
158160.0000   -6.14441
158200.0000   -6.20210
158240.0000   -5.21895
158280.0000   -5.11138
158320.0000   -5.80267
158360.0000   -4.76750
158400.0000   -6.10291
158440.0000   -6.13375
158480.0000   -5.29906
158520.0000   -7.16653
158560.0000   -5.52134
158600.0000   -4.36485
158640.0000   -5.32286
158680.0000   -5.20835
158720.0000   -5.72184
158760.0000   -4.75942
158800.0000   -5.19190
158840.0000   -5.62536
158880.0000   -5.25317
158920.0000   -5.15735
158960.0000   -5.96308
159000.0000   -5.57657
159040.0000   -5.52953
159080.0000   -5.46066
159120.0000   -5.70457
159160.0000   -5.91884
159200.0000   -6.61338
159240.0000   -5.63681
159280.0000   -5.25942
159320.0000   -5.67904
159360.0000   -4.60614
159400.0000   -5.61310
159440.0000   -6.10757
159480.0000   -5.56841
159520.0000   -5.12170
159560.0000   -4.32650
159600.0000   -5.66938
159640.0000   -4.38811
159680.0000   -4.66219
159720.0000   -5.33165
159760.0000   -5.38268
159800.0000   -5.59594
159840.0000   -4.88613
159880.0000   -4.46147
159920.0000   -4.53041
159960.0000   -5.62552
160000.0000   -5.69203
160040.0000   -6.32848
160080.0000   -6.31161
160120.0000   -5.86169
160160.0000   -6.56060
160200.0000   -6.51051
160240.0000   -5.79929
160280.0000   -6.07027
160320.0000   -5.83367
160360.0000   -5.23865
160400.0000   -5.99246
160440.0000   -6.33901
160480.0000   -4.93784
160520.0000   -6.06373
160560.0000   -6.52616
160600.0000   -5.31601
160640.0000   -5.31955
160680.0000   -4.89382
160720.0000   -5.31866
160760.0000   -5.63918
160800.0000   -6.03094
160840.0000   -6.15501
160880.0000   -6.66099
160920.0000   -5.90404
160960.0000   -5.40037
161000.0000   -5.59654
161040.0000   -5.36010
161080.0000   -5.57945
161120.0000   -4.91321
161160.0000   -5.02710
161200.0000   -4.97663
161240.0000   -4.41685
161280.0000   -5.41184
161320.0000   -5.01003
161360.0000   -6.37116
161400.0000   -6.13001
161440.0000   -5.24731
161480.0000   -5.17797
161520.0000   -5.77980
161560.0000   -4.79901
161600.0000   -4.70773
161640.0000   -4.76541
161680.0000   -5.46289
161720.0000   -5.66792
161760.0000   -5.99292
161800.0000   -5.12698
161840.0000   -5.06089
161880.0000   -5.25406
161920.0000   -5.21453
161960.0000   -5.05026
162000.0000   -5.52925
162040.0000   -5.36506
162080.0000   -6.51435
162120.0000   -5.67556
162160.0000   -5.65917
162200.0000   -6.03676
162240.0000   -6.31896
162280.0000   -5.96266
162320.0000   -4.79863
162360.0000   -5.99579
162400.0000   -4.86457
162440.0000   -5.17982
162480.0000   -5.05514
162520.0000   -5.21790
162560.0000   -5.25098
162600.0000   -5.42490
162640.0000   -4.93441
162680.0000   -5.46719
162720.0000   -5.56107
162760.0000   -4.78931
162800.0000   -5.85179
162840.0000   -5.74439
162880.0000   -5.52735
162920.0000   -6.18633
162960.0000   -5.85235
163000.0000   -5.40441
163040.0000   -5.77214
163080.0000   -5.67331
163120.0000   -5.62107
163160.0000   -6.22417
163200.0000   -6.06891
163240.0000   -6.22158
163280.0000   -6.41959
163320.0000   -6.29611
163360.0000   -5.36777
163400.0000   -4.57674
163440.0000   -4.59795
163480.0000   -4.64188
163520.0000   -5.41928
163560.0000   -4.81667
163600.0000   -5.38212
163640.0000   -4.96341
163680.0000   -4.67021
163720.0000   -4.00134
163760.0000   -3.82728
163800.0000   -4.26083
163840.0000   -4.52173
163880.0000   -3.78083
163920.0000   -4.62255
163960.0000   -4.49956
164000.0000   -5.01684
164040.0000   -4.04719
164080.0000   -5.10152
164120.0000   -4.38884
164160.0000   -4.98990
164200.0000   -5.35685
164240.0000   -5.75299
164280.0000   -5.88676
164320.0000   -5.16008
164360.0000   -5.62762
164400.0000   -4.74945
164440.0000   -5.02551
164480.0000   -5.08972
164520.0000   -5.38047
164560.0000   -4.78260
164600.0000   -5.57227
164640.0000   -5.45995
164680.0000   -5.63213
164720.0000   -6.99641
164760.0000   -5.34877
164800.0000   -5.31506
164840.0000   -5.05079
164880.0000   -4.99463
164920.0000   -5.17640
164960.0000   -5.16416
165000.0000   -5.23808
165040.0000   -4.64472
165080.0000   -4.49063
165120.0000   -4.10108
165160.0000   -3.58958
165200.0000   -3.92631
165240.0000   -4.35621
165280.0000   -5.12690
165320.0000   -3.96514
165360.0000   -5.11439
165400.0000   -4.45788
165440.0000   -4.94005
165480.0000   -4.50773
165520.0000   -5.55614
165560.0000   -6.18514
165600.0000   -5.32469
165640.0000   -5.28540
165680.0000   -5.73032
165720.0000   -5.55719
165760.0000   -4.74267
165800.0000   -5.82013
165840.0000   -6.68774
165880.0000   -5.27573
165920.0000   -5.62902
165960.0000   -6.01728
166000.0000   -6.45526
166040.0000   -6.23583
166080.0000   -6.46982
166120.0000   -6.12085
166160.0000   -5.67521
166200.0000   -5.76599
166240.0000   -6.14693
166280.0000   -6.07435
166320.0000   -6.47325
166360.0000   -6.53955
166400.0000   -6.65836
166440.0000   -5.83324
166480.0000   -6.76095
166520.0000   -5.77802
166560.0000   -5.53717
166600.0000   -5.32007
166640.0000   -5.96856
166680.0000   -5.31664
166720.0000   -5.40329
166760.0000   -5.61103
166800.0000   -5.73439
166840.0000   -6.34634
166880.0000   -5.34124
166920.0000   -5.51961
166960.0000   -5.80724
167000.0000   -5.31534
167040.0000   -5.62498
167080.0000   -5.12978
167120.0000   -5.48378
167160.0000   -5.60749
167200.0000   -4.49526
167240.0000   -6.44047
167280.0000   -5.84452
167320.0000   -5.62485
167360.0000   -5.81785
167400.0000   -5.95969
167440.0000   -5.21739
167480.0000   -4.99886
167520.0000   -5.49816
167560.0000   -5.97478
167600.0000   -5.77877
167640.0000   -6.09407
167680.0000   -4.92376
167720.0000   -5.51593
167760.0000   -6.26860
167800.0000   -5.93910
167840.0000   -6.60574
167880.0000   -5.38922
167920.0000   -5.51239
167960.0000   -5.52273
168000.0000   -4.96196
168040.0000   -4.61892
168080.0000   -4.81141
168120.0000   -5.16508
168160.0000   -5.45276
168200.0000   -5.46373
168240.0000   -5.68127
168280.0000   -5.92367
168320.0000   -4.98727
168360.0000   -5.53577
168400.0000   -6.29604
168440.0000   -5.59119
168480.0000   -6.05486
168520.0000   -5.31473
168560.0000   -5.23301
168600.0000   -6.19867
168640.0000   -5.70983
168680.0000   -5.77278
168720.0000   -6.09275
168760.0000   -6.41744
168800.0000   -5.91108
168840.0000   -5.20207
168880.0000   -5.84766
168920.0000   -6.92718
168960.0000   -6.12527
169000.0000   -6.34677
169040.0000   -6.23385
169080.0000   -5.89129
169120.0000   -5.91674
169160.0000   -5.92665
169200.0000   -5.89308
169240.0000   -6.33239
169280.0000   -6.42310
169320.0000   -5.50770
169360.0000   -5.91674
169400.0000   -6.10675
169440.0000   -5.98107
169480.0000   -5.63559
169520.0000   -6.00248
169560.0000   -5.95987
169600.0000   -6.54135
169640.0000   -5.76616
169680.0000   -5.77571
169720.0000   -5.31886
169760.0000   -5.73781
169800.0000   -6.01688
169840.0000   -6.37552
169880.0000   -6.38518
169920.0000   -5.92290
169960.0000   -6.46345
170000.0000   -5.99469
170040.0000   -5.85397
170080.0000   -5.73139
170120.0000   -5.61797
170160.0000   -5.24794
170200.0000   -5.46924
170240.0000   -5.88335
170280.0000   -5.91119
170320.0000   -4.44589
170360.0000   -5.39023
170400.0000   -5.69841
170440.0000   -5.25880
170480.0000   -5.73525
170520.0000   -5.78436
170560.0000   -6.08718
170600.0000   -5.65569
170640.0000   -6.36780
170680.0000   -6.32946
170720.0000   -6.04914
170760.0000   -5.16190
170800.0000   -6.32105
170840.0000   -5.59009
170880.0000   -4.97836
170920.0000   -5.37930
170960.0000   -5.03449
171000.0000   -4.98382
171040.0000   -6.17748
171080.0000   -4.48689
171120.0000   -5.99345
171160.0000   -5.85699
171200.0000   -6.67893
171240.0000   -5.53595
171280.0000   -5.89952
171320.0000   -5.61190
171360.0000   -6.01336
171400.0000   -6.41923
171440.0000   -6.47250
171480.0000   -5.57709
171520.0000   -5.22325
171560.0000   -4.62371
171600.0000   -5.82313
171640.0000   -5.67149
171680.0000   -5.65068
171720.0000   -5.25989
171760.0000   -5.56234
171800.0000   -6.05102
171840.0000   -5.45797
171880.0000   -5.82449
171920.0000   -5.19526
171960.0000   -5.06048
172000.0000   -6.09224
172040.0000   -5.59086
172080.0000   -5.65174
172120.0000   -6.10350
172160.0000   -5.83448
172200.0000   -5.92021
172240.0000   -5.09509
172280.0000   -5.68950
172320.0000   -6.17976
172360.0000   -5.33573
172400.0000   -3.99983
172440.0000   -4.88062
172480.0000   -5.45821
172520.0000   -5.93232
172560.0000   -5.34209
172600.0000   -5.46024
172640.0000   -5.11415
172680.0000   -4.73974
172720.0000   -5.08684
172760.0000   -5.14256
172800.0000   -4.94042
172840.0000   -5.28406
172880.0000   -4.27308
172920.0000   -4.68181
172960.0000   -4.47137
173000.0000   -4.53129
173040.0000   -5.55743
173080.0000   -4.15375
173120.0000   -4.94701
173160.0000   -5.12419
173200.0000   -4.51737
173240.0000   -4.48907
173280.0000   -5.06430
173320.0000   -5.06579
173360.0000   -4.51520
173400.0000   -5.34292
173440.0000   -4.98452
173480.0000   -6.33012
173520.0000   -6.38300
173560.0000   -5.27257
173600.0000   -5.28982
173640.0000   -5.31138
173680.0000   -5.53748
173720.0000   -5.56769
173760.0000   -4.73909
173800.0000   -5.88937
173840.0000   -5.67483
173880.0000   -5.37894
173920.0000   -5.86935
173960.0000   -5.58261
174000.0000   -5.87615
174040.0000   -5.83929
174080.0000   -6.43130
174120.0000   -6.06111
174160.0000   -5.79449
174200.0000   -5.69452
174240.0000   -6.53709
174280.0000   -5.48418
174320.0000   -5.34243
174360.0000   -5.88678
174400.0000   -5.88180
174440.0000   -6.61183
174480.0000   -5.65385
174520.0000   -6.19155
174560.0000   -6.59013
174600.0000   -6.32139
174640.0000   -6.17543
174680.0000   -7.39893
174720.0000   -6.24553
174760.0000   -6.24939
174800.0000   -5.20295
174840.0000   -5.75029
174880.0000   -6.27425
174920.0000   -6.00121
174960.0000   -5.74293
175000.0000   -6.36835
175040.0000   -6.36341
175080.0000   -6.50890
175120.0000   -6.48958
175160.0000   -6.64091
175200.0000   -6.90777
175240.0000   -5.98758
175280.0000   -5.77469
175320.0000   -6.26705
175360.0000   -5.56594
175400.0000   -6.00904
175440.0000   -5.84092
175480.0000   -5.39294
175520.0000   -5.77254
175560.0000   -6.29635
175600.0000   -5.92071
175640.0000   -5.79570
175680.0000   -6.00174
175720.0000   -5.59497
175760.0000   -6.00998
175800.0000   -5.22172
175840.0000   -5.55750
175880.0000   -5.15736
175920.0000   -5.13974
175960.0000   -5.99525
176000.0000   -5.27796
176040.0000   -6.02979
176080.0000   -6.24018
176120.0000   -5.63242
176160.0000   -4.70329
176200.0000   -4.41335
176240.0000   -5.62291
176280.0000   -4.92888
176320.0000   -6.03615
176360.0000   -5.92315
176400.0000   -4.68917
176440.0000   -4.97212
176480.0000   -5.07312
176520.0000   -4.93556
176560.0000   -4.80234
176600.0000   -4.57619
176640.0000   -4.76497
176680.0000   -5.76595
176720.0000   -5.64249
176760.0000   -5.47811
176800.0000   -5.32255
176840.0000   -5.25842
176880.0000   -4.70942
176920.0000   -5.04059
176960.0000   -4.67101
177000.0000   -5.78298
177040.0000   -5.05061
177080.0000   -6.00469
177120.0000   -5.14870
177160.0000   -5.58690
177200.0000   -5.62495
177240.0000   -5.40809
177280.0000   -5.65326
177320.0000   -5.79347
177360.0000   -6.24144
177400.0000   -5.41574
177440.0000   -5.19842
177480.0000   -5.75922
177520.0000   -5.42141
177560.0000   -5.03244
177600.0000   -5.17624
177640.0000   -4.55367
177680.0000   -4.33169
177720.0000   -5.84845
177760.0000   -5.48763
177800.0000   -5.26344
177840.0000   -5.48924
177880.0000   -5.62773
177920.0000   -4.74318
177960.0000   -3.82028
178000.0000   -4.04620
178040.0000   -4.19054
178080.0000   -5.12985
178120.0000   -5.05463
178160.0000   -5.42332
178200.0000   -5.03760
178240.0000   -4.91022
178280.0000   -4.27564
178320.0000   -5.27441
178360.0000   -5.17059
178400.0000   -5.03680
178440.0000   -4.71816
178480.0000   -4.66358
178520.0000   -3.98559
178560.0000   -3.62878
178600.0000   -4.98856
178640.0000   -5.11276
178680.0000   -5.09398
178720.0000   -4.90166
178760.0000   -5.14871
178800.0000   -5.27174
178840.0000   -5.64912
178880.0000   -4.89223
178920.0000   -5.40765
178960.0000   -5.59058
179000.0000   -4.71474
179040.0000   -4.60984
179080.0000   -4.92331
179120.0000   -4.72602
179160.0000   -4.85057
179200.0000   -3.94212
179240.0000   -4.74374
179280.0000   -4.48910
179320.0000   -5.24289
179360.0000   -4.20460
179400.0000   -5.15113
179440.0000   -4.69064
179480.0000   -5.27708
179520.0000   -5.38393
179560.0000   -4.59515
179600.0000   -5.49805
179640.0000   -5.45624
179680.0000   -4.55037
179720.0000   -6.32158
179760.0000   -5.86435
179800.0000   -5.61490
179840.0000   -5.43378
179880.0000   -5.44362
179920.0000   -5.59711
179960.0000   -5.11997
180000.0000   -4.99406
180040.0000   -4.91389
180080.0000   -5.50807
180120.0000   -5.00179
180160.0000   -6.54585
180200.0000   -5.85445
180240.0000   -6.50914
180280.0000   -5.46513
180320.0000   -6.12764
180360.0000   -5.47436
180400.0000   -5.40328
180440.0000   -5.87876
180480.0000   -4.91724
180520.0000   -5.02987
180560.0000   -6.57309
180600.0000   -6.25946
180640.0000   -6.11500
180680.0000   -5.41026
180720.0000   -4.76400
180760.0000   -4.86220
180800.0000   -4.93965
180840.0000   -5.74082
180880.0000   -5.88655
180920.0000   -5.60025
180960.0000   -5.18001
181000.0000   -5.21866
181040.0000   -5.47405
181080.0000   -6.09095
181120.0000   -6.34311
181160.0000   -5.63774
181200.0000   -4.90295
181240.0000   -5.70777
181280.0000   -5.30533
181320.0000   -5.43100
181360.0000   -4.82265
181400.0000   -5.13090
181440.0000   -4.74621
181480.0000   -4.90902
181520.0000   -6.20644
181560.0000   -6.24346
181600.0000   -7.54193
181640.0000   -6.14437
181680.0000   -6.19607
181720.0000   -5.91599
181760.0000   -6.04984
181800.0000   -4.81519
181840.0000   -6.62614
181880.0000   -5.37971
181920.0000   -5.35610
181960.0000   -4.83986
182000.0000   -5.89777
182040.0000   -4.99495
182080.0000   -5.27352
182120.0000   -5.19780
182160.0000   -5.10294
182200.0000   -5.20799
182240.0000   -5.06574
182280.0000   -6.22290
182320.0000   -5.84576
182360.0000   -6.25515
182400.0000   -5.28460
182440.0000   -5.07703
182480.0000   -5.55373
182520.0000   -5.63119
182560.0000   -5.22783
182600.0000   -5.82831
182640.0000   -5.14360
182680.0000   -4.66694
182720.0000   -5.96876
182760.0000   -5.63863
182800.0000   -6.23160
182840.0000   -5.80423
182880.0000   -6.35564
182920.0000   -6.59930
182960.0000   -5.88392
183000.0000   -4.92303
183040.0000   -5.28024
183080.0000   -5.64973
183120.0000   -5.57015
183160.0000   -5.20202
183200.0000   -6.16292
183240.0000   -5.48318
183280.0000   -5.59282
183320.0000   -5.46814
183360.0000   -5.73869
183400.0000   -6.03277
183440.0000   -5.92490
183480.0000   -5.01473
183520.0000   -5.10955
183560.0000   -5.96104
183600.0000   -6.66503
183640.0000   -6.31764
183680.0000   -4.87015
183720.0000   -5.05416
183760.0000   -5.94579
183800.0000   -4.94040
183840.0000   -5.07585
183880.0000   -5.05324
183920.0000   -4.93919
183960.0000   -5.94175
184000.0000   -5.27699
184040.0000   -5.73231
184080.0000   -6.23056
184120.0000   -5.63715
184160.0000   -6.08020
184200.0000   -5.67743
184240.0000   -5.42666
184280.0000   -5.63960
184320.0000   -5.32693
184360.0000   -5.46023
184400.0000   -5.76597
184440.0000   -6.26269
184480.0000   -5.48970
184520.0000   -5.05323
184560.0000   -5.55737
184600.0000   -5.31897
184640.0000   -5.59974
184680.0000   -5.55502
184720.0000   -5.72061
184760.0000   -4.97126
184800.0000   -6.63240
184840.0000   -5.95944
184880.0000   -5.53156
184920.0000   -4.75199
184960.0000   -5.63875
185000.0000   -5.96605
185040.0000   -4.36393
185080.0000   -4.84563
185120.0000   -5.22518
185160.0000   -5.77611
185200.0000   -5.12800
185240.0000   -5.92430
185280.0000   -5.16058
185320.0000   -5.46678
185360.0000   -5.70243
185400.0000   -5.03207
185440.0000   -5.13203
185480.0000   -5.15039
185520.0000   -5.24902
185560.0000   -4.82407
185600.0000   -4.92208
185640.0000   -4.69779
185680.0000   -5.17188
185720.0000   -5.01031
185760.0000   -5.01900
185800.0000   -4.53745
185840.0000   -4.88671
185880.0000   -5.27977
185920.0000   -6.04859
185960.0000   -5.51940
186000.0000   -5.34334
186040.0000   -5.56630
186080.0000   -5.51767
186120.0000   -4.96632
186160.0000   -5.02262
186200.0000   -5.25136
186240.0000   -5.71576
186280.0000   -4.45940
186320.0000   -5.48989
186360.0000   -6.02307
186400.0000   -6.38454
186440.0000   -5.87377
186480.0000   -5.30775
186520.0000   -5.25117
186560.0000   -5.87927
186600.0000   -5.45013
186640.0000   -5.54399
186680.0000   -5.56947
186720.0000   -5.31459
186760.0000   -5.86579
186800.0000   -5.93326
186840.0000   -4.94711
186880.0000   -7.05320
186920.0000   -6.23612
186960.0000   -6.12762
187000.0000   -5.51183
187040.0000   -5.16896
187080.0000   -5.98831
187120.0000   -5.37355
187160.0000   -5.66851
187200.0000   -5.80180
187240.0000   -4.91836
187280.0000   -5.05920
187320.0000   -4.99031
187360.0000   -6.30576
187400.0000   -6.08408
187440.0000   -5.91188
187480.0000   -5.99241
187520.0000   -4.95812
187560.0000   -5.84733
187600.0000   -5.02531
187640.0000   -5.33111
187680.0000   -5.49493
187720.0000   -5.63546
187760.0000   -4.47028
187800.0000   -5.75481
187840.0000   -5.44644
187880.0000   -5.51732
187920.0000   -6.17943
187960.0000   -5.25316
188000.0000   -4.86966
188040.0000   -5.16846
188080.0000   -5.45825
188120.0000   -5.41057
188160.0000   -5.59365
188200.0000   -6.21850
188240.0000   -5.16631
188280.0000   -4.50057
188320.0000   -5.28299
188360.0000   -5.61859
188400.0000   -5.66962
188440.0000   -4.56445
188480.0000   -4.87264
188520.0000   -5.41467
188560.0000   -6.20803
188600.0000   -5.23807
188640.0000   -5.94660
188680.0000   -5.65406
188720.0000   -5.57072
188760.0000   -5.08817
188800.0000   -5.28657
188840.0000   -5.77381
188880.0000   -5.66867
188920.0000   -5.64970
188960.0000   -6.41435
189000.0000   -5.87257
189040.0000   -5.79393
189080.0000   -5.51302
189120.0000   -5.64055
189160.0000   -5.71529
189200.0000   -6.42876
189240.0000   -5.75211
189280.0000   -5.41973
189320.0000   -6.36083
189360.0000   -6.34447
189400.0000   -6.15838
189440.0000   -6.38778
189480.0000   -7.10921
189520.0000   -6.09653
189560.0000   -5.77355
189600.0000   -5.11406
189640.0000   -5.30870
189680.0000   -5.34168
189720.0000   -5.32335
189760.0000   -5.03933
189800.0000   -5.62498
189840.0000   -5.66984
189880.0000   -5.76913
189920.0000   -5.58051
189960.0000   -5.55437
190000.0000   -6.90056
190040.0000   -5.35208
190080.0000   -6.23179
190120.0000   -4.97822
190160.0000   -4.67373
190200.0000   -6.14757
190240.0000   -5.28528
190280.0000   -4.85935
190320.0000   -5.31657
190360.0000   -5.40923
190400.0000   -6.26373
190440.0000   -5.37550
190480.0000   -6.25160
190520.0000   -5.62794
190560.0000   -5.91539
190600.0000   -6.46625
190640.0000   -4.92122
190680.0000   -5.32303
190720.0000   -5.79597
190760.0000   -5.59490
190800.0000   -6.50470
190840.0000   -6.58143
190880.0000   -5.60382
190920.0000   -6.38206
190960.0000   -5.06561
191000.0000   -5.56607
191040.0000   -5.63114
191080.0000   -5.36354
191120.0000   -5.44806
191160.0000   -4.84824
191200.0000   -5.71932
191240.0000   -5.49765
191280.0000   -5.02347
191320.0000   -5.51190
191360.0000   -4.07824
191400.0000   -5.05239
191440.0000   -5.98540
191480.0000   -5.50601
191520.0000   -5.42714
191560.0000   -5.67066
191600.0000   -5.89981
191640.0000   -5.19980
191680.0000   -5.86936
191720.0000   -5.49058
191760.0000   -5.85596
191800.0000   -6.15266
191840.0000   -5.56317
191880.0000   -6.53185
191920.0000   -6.16385
191960.0000   -5.70122
192000.0000   -5.36352
192040.0000   -5.49745
192080.0000   -5.06159
192120.0000   -5.09020
192160.0000   -5.12135
192200.0000   -5.38488
192240.0000   -5.40494
192280.0000   -3.65239
192320.0000   -5.06658
192360.0000   -4.88666
192400.0000   -4.77389
192440.0000   -4.69822
192480.0000   -5.39065
192520.0000   -5.04605
192560.0000   -6.45823
192600.0000   -6.14682
192640.0000   -5.18884
192680.0000   -5.30006
192720.0000   -6.79056
192760.0000   -4.90090
192800.0000   -4.72453
192840.0000   -5.63392
192880.0000   -5.69617
192920.0000   -6.31408
192960.0000   -5.92235
193000.0000   -5.06069
193040.0000   -5.08191
193080.0000   -6.57229
193120.0000   -5.13998
193160.0000   -6.25677
193200.0000   -5.74243
193240.0000   -5.02060
193280.0000   -5.39369
193320.0000   -5.88009
193360.0000   -6.09278
193400.0000   -6.01493
193440.0000   -6.07348
193480.0000   -6.80939
193520.0000   -6.52517
193560.0000   -5.16938
193600.0000   -6.72478
193640.0000   -5.43388
193680.0000   -6.16281
193720.0000   -6.42454
193760.0000   -5.34047
193800.0000   -5.64270
193840.0000   -4.72711
193880.0000   -5.60367
193920.0000   -6.12304
193960.0000   -6.51627
194000.0000   -5.45326
194040.0000   -6.65981
194080.0000   -6.17175
194120.0000   -6.11292
194160.0000   -5.83317
194200.0000   -5.25042
194240.0000   -6.31872
194280.0000   -5.93549
194320.0000   -5.52449
194360.0000   -5.74555
194400.0000   -5.64728
194440.0000   -5.31355
194480.0000   -5.91108
194520.0000   -5.77278
194560.0000   -5.32877
194600.0000   -5.33753
194640.0000   -5.36989
194680.0000   -5.04443
194720.0000   -5.21482
194760.0000   -5.48495
194800.0000   -5.56047
194840.0000   -4.93581
194880.0000   -5.71994
194920.0000   -6.47953
194960.0000   -6.53849
195000.0000   -5.79536
195040.0000   -6.10908
195080.0000   -5.81548
195120.0000   -4.65661
195160.0000   -6.89171
195200.0000   -6.61059
195240.0000   -6.06712
195280.0000   -5.59898
195320.0000   -6.07791
195360.0000   -5.77506
195400.0000   -6.16131
195440.0000   -5.75244
195480.0000   -6.15312
195520.0000   -5.91812
195560.0000   -5.97361
195600.0000   -6.45343
195640.0000   -6.78960
195680.0000   -6.28463
195720.0000   -6.05502
195760.0000   -6.03482
195800.0000   -5.19781
195840.0000   -5.96958
195880.0000   -5.91538
195920.0000   -5.58380
195960.0000   -5.90123
196000.0000   -5.82529
196040.0000   -5.41268
196080.0000   -5.73601
196120.0000   -5.80112
196160.0000   -6.39500
196200.0000   -5.22650
196240.0000   -5.65014
196280.0000   -5.71598
196320.0000   -5.97365
196360.0000   -6.46738
196400.0000   -6.28484
196440.0000   -6.32350
196480.0000   -4.95667
196520.0000   -6.33666
196560.0000   -6.05692
196600.0000   -5.44483
196640.0000   -6.19112
196680.0000   -4.77710
196720.0000   -5.92778
196760.0000   -5.67524
196800.0000   -5.66008
196840.0000   -5.15316
196880.0000   -5.84975
196920.0000   -5.63737
196960.0000   -5.15396
197000.0000   -6.73411
197040.0000   -6.00255
197080.0000   -5.21626
197120.0000   -6.14076
197160.0000   -5.75467
197200.0000   -5.93782
197240.0000   -5.50027
197280.0000   -5.40268
197320.0000   -6.08330
197360.0000   -4.71896
197400.0000   -5.48959
197440.0000   -6.08920
197480.0000   -5.42217
197520.0000   -5.31676
197560.0000   -5.98113
197600.0000   -6.47344
197640.0000   -5.75023
197680.0000   -5.47984
197720.0000   -5.32525
197760.0000   -4.94026
197800.0000   -4.47953
197840.0000   -5.98097
197880.0000   -5.58471
197920.0000   -6.69445
197960.0000   -6.32825
198000.0000   -6.04024
198040.0000   -4.90016
198080.0000   -4.38445
198120.0000   -5.33490
198160.0000   -5.63858
198200.0000   -6.03929
198240.0000   -5.27672
198280.0000   -5.63073
198320.0000   -6.92520
198360.0000   -5.60640
198400.0000   -4.41273
198440.0000   -6.48045
198480.0000   -6.53248
198520.0000   -5.42012
198560.0000   -5.54682
198600.0000   -4.19439
198640.0000   -4.93172
198680.0000   -4.82339
198720.0000   -4.73098
198760.0000   -5.32262
198800.0000   -6.08633
198840.0000   -5.22088
198880.0000   -4.75865
198920.0000   -5.06609
198960.0000   -5.36330
199000.0000   -4.80562
199040.0000   -5.53047
199080.0000   -4.42506
199120.0000   -5.24720
199160.0000   -4.68523
199200.0000   -4.23917
199240.0000   -4.24630
199280.0000   -5.07005
199320.0000   -5.80616
199360.0000   -5.50564
199400.0000   -5.21414
199440.0000   -5.20139
199480.0000   -5.24188
199520.0000   -5.10442
199560.0000   -5.58444
199600.0000   -4.42769
199640.0000   -5.87048
199680.0000   -5.17726
199720.0000   -4.16989
199760.0000   -4.63350
199800.0000   -4.84262
199840.0000   -4.58710
199880.0000   -4.61943
199920.0000   -4.39774
199960.0000   -5.01648
200000.0000   -5.13114
200040.0000   -4.89252
200080.0000   -4.62852
200120.0000   -3.54707
200160.0000   -5.33756
200200.0000   -4.61308
200240.0000   -5.26222
200280.0000   -4.73919
200320.0000   -4.91265
200360.0000   -4.70020
200400.0000   -4.57485
200440.0000   -4.39239
200480.0000   -4.75936
200520.0000   -4.73091
200560.0000   -4.73764
200600.0000   -4.73466
200640.0000   -5.35853
200680.0000   -5.19108
200720.0000   -5.00777
200760.0000   -4.44063
200800.0000   -4.59775
200840.0000   -4.64242
200880.0000   -5.23519
200920.0000   -5.26293
200960.0000   -4.24190
201000.0000   -5.01574
201040.0000   -4.68198
201080.0000   -5.85091
201120.0000   -5.78125
201160.0000   -4.78272
201200.0000   -5.42706
201240.0000   -5.45331
201280.0000   -4.77728
201320.0000   -5.02879
201360.0000   -5.15266
201400.0000   -5.24478
201440.0000   -4.82367
201480.0000   -5.35300
201520.0000   -5.66937
201560.0000   -5.98512
201600.0000   -5.16714
201640.0000   -4.99171
201680.0000   -5.02738
201720.0000   -6.33003
201760.0000   -5.82134
201800.0000   -5.45787
201840.0000   -5.94159
201880.0000   -6.11204
201920.0000   -5.75311
201960.0000   -6.66269
202000.0000   -5.87361
202040.0000   -5.54445
202080.0000   -5.39420
202120.0000   -5.78886
202160.0000   -5.00951
202200.0000   -5.09038
202240.0000   -4.67682
202280.0000   -4.86381
202320.0000   -5.71242
202360.0000   -4.66141
202400.0000   -5.41791
202440.0000   -5.03489
202480.0000   -5.02325
202520.0000   -5.62018
202560.0000   -5.14148
202600.0000   -5.33640
202640.0000   -5.29021
202680.0000   -5.25912
202720.0000   -4.84129
202760.0000   -4.97806
202800.0000   -4.95700
202840.0000   -5.77942
202880.0000   -5.40949
202920.0000   -5.87662
202960.0000   -5.04112
203000.0000   -6.04724
203040.0000   -5.06525
203080.0000   -5.17592
203120.0000   -5.35296
203160.0000   -4.28679
203200.0000   -4.53624
203240.0000   -4.45963
203280.0000   -4.72757
203320.0000   -4.91466
203360.0000   -4.31701
203400.0000   -5.35643
203440.0000   -4.76314
203480.0000   -3.78036
203520.0000   -4.14070
203560.0000   -4.49918
203600.0000   -4.00295
203640.0000   -4.40600
203680.0000   -3.77630
203720.0000   -4.16273
203760.0000   -3.92985
203800.0000   -5.57372
203840.0000   -4.69813
203880.0000   -4.80327
203920.0000   -5.35502
203960.0000   -5.05733
204000.0000   -5.40647
204040.0000   -5.66205
204080.0000   -5.85195
204120.0000   -5.18648
204160.0000   -5.34442
204200.0000   -5.02049
204240.0000   -5.86742
204280.0000   -4.89264
204320.0000   -5.09907
204360.0000   -4.65577
204400.0000   -4.87007
204440.0000   -5.00802
204480.0000   -4.39684
204520.0000   -4.89065
204560.0000   -5.33911
204600.0000   -3.92128
204640.0000   -4.53172
204680.0000   -4.96554
204720.0000   -5.57381
204760.0000   -4.67642
204800.0000   -5.37619
204840.0000   -5.13483
204880.0000   -5.21958
204920.0000   -5.20477
204960.0000   -5.09388
205000.0000   -5.08728
205040.0000   -5.24718
205080.0000   -4.99930
205120.0000   -5.02231
205160.0000   -4.99733
205200.0000   -5.29763
205240.0000   -4.66146
205280.0000   -4.69685
205320.0000   -4.77624
205360.0000   -5.31638
205400.0000   -5.59742
205440.0000   -6.06316
205480.0000   -4.15680
205520.0000   -4.51575
205560.0000   -4.32961
205600.0000   -5.00454
205640.0000   -5.83654
205680.0000   -4.84852
205720.0000   -4.85445
205760.0000   -4.91052
205800.0000   -4.92935
205840.0000   -4.22046
205880.0000   -3.87127
205920.0000   -3.78155
205960.0000   -3.99209
206000.0000   -3.96765
206040.0000   -4.20403
206080.0000   -4.06112
206120.0000   -4.71380
206160.0000   -5.68952
206200.0000   -5.31099
206240.0000   -4.94072
206280.0000   -5.82670
206320.0000   -4.99574
206360.0000   -5.61752
206400.0000   -5.25222
206440.0000   -5.66394
206480.0000   -4.95320
206520.0000   -5.46580
206560.0000   -5.55660
206600.0000   -4.56707
206640.0000   -5.14416
206680.0000   -4.96382
206720.0000   -5.22453
206760.0000   -6.25266
206800.0000   -5.17987
206840.0000   -4.73726
206880.0000   -6.45182
206920.0000   -5.13308
206960.0000   -5.92074
207000.0000   -5.91675
207040.0000   -5.59860
207080.0000   -5.62873
207120.0000   -5.32881
207160.0000   -6.13710
207200.0000   -6.71177
207240.0000   -5.45150
207280.0000   -4.76983
207320.0000   -5.01957
207360.0000   -5.98423
207400.0000   -4.79092
207440.0000   -5.11018
207480.0000   -6.00663
207520.0000   -5.59939
207560.0000   -6.17806
207600.0000   -6.12675
207640.0000   -6.37206
207680.0000   -5.65747
207720.0000   -5.82358
207760.0000   -5.32588
207800.0000   -5.24150
207840.0000   -5.64856
207880.0000   -5.67383
207920.0000   -5.75327
207960.0000   -5.59136
208000.0000   -5.32224
208040.0000   -5.03316
208080.0000   -5.34438
208120.0000   -5.81553
208160.0000   -5.96445
208200.0000   -5.78471
208240.0000   -5.04944
208280.0000   -4.87313
208320.0000   -4.71526
208360.0000   -4.63129
208400.0000   -5.72077
208440.0000   -6.09669
208480.0000   -5.06551
208520.0000   -5.45459
208560.0000   -4.65332
208600.0000   -5.41936
208640.0000   -4.87603
208680.0000   -4.63137
208720.0000   -5.90990
208760.0000   -4.97706
208800.0000   -5.08722
208840.0000   -4.82086
208880.0000   -4.49196
208920.0000   -4.24218
208960.0000   -4.51977
209000.0000   -4.50746
209040.0000   -4.75725
209080.0000   -5.85289
209120.0000   -5.60770
209160.0000   -5.95107
209200.0000   -5.01630
209240.0000   -5.53688
209280.0000   -6.17745
209320.0000   -5.88708
209360.0000   -5.20659
209400.0000   -6.40501
209440.0000   -4.79963
209480.0000   -5.42647
209520.0000   -4.64519
209560.0000   -4.52117
209600.0000   -5.16675
209640.0000   -4.15494
209680.0000   -5.02730
209720.0000   -4.68413
209760.0000   -4.32565
209800.0000   -4.96059
209840.0000   -3.84188
209880.0000   -5.39629
209920.0000   -5.08297
209960.0000   -5.75078
210000.0000   -4.90435
210040.0000   -5.48879
210080.0000   -4.90705
210120.0000   -4.42178
210160.0000   -3.79533
210200.0000   -4.37364
210240.0000   -5.96315
210280.0000   -5.06667
210320.0000   -4.64763
210360.0000   -4.15775
210400.0000   -3.75232
210440.0000   -3.90033
210480.0000   -4.28351
210520.0000   -3.83216
210560.0000   -4.50474
210600.0000   -4.33586
210640.0000   -4.88646
210680.0000   -4.82356
210720.0000   -4.41633
210760.0000   -4.61269
210800.0000   -4.91314
210840.0000   -4.24516
210880.0000   -4.27493
210920.0000   -5.73766
210960.0000   -5.01443
211000.0000   -4.66902
211040.0000   -4.07063
211080.0000   -4.41355
211120.0000   -4.91451
211160.0000   -4.24741
211200.0000   -4.15652
211240.0000   -4.15509
211280.0000   -3.98899
211320.0000   -3.81215
211360.0000   -3.20182
211400.0000   -4.57265
211440.0000   -4.95341
211480.0000   -5.22192
211520.0000   -4.82991
211560.0000   -4.48521
211600.0000   -5.03109
211640.0000   -6.06263
211680.0000   -4.20736
211720.0000   -4.59937
211760.0000   -5.52489
211800.0000   -4.82570
211840.0000   -5.40431
211880.0000   -5.44150
211920.0000   -5.48715
211960.0000   -4.64938
212000.0000   -4.69321
212040.0000   -5.08028
212080.0000   -5.36551
212120.0000   -5.18102
212160.0000   -5.46637
212200.0000   -5.35219
212240.0000   -5.52515
212280.0000   -4.55544
212320.0000   -5.24087
212360.0000   -5.88328
212400.0000   -5.73934
212440.0000   -5.17585
212480.0000   -5.05902
212520.0000   -4.54935
212560.0000   -4.85585
212600.0000   -4.49506
212640.0000   -4.12012
212680.0000   -4.73660
212720.0000   -4.95559
212760.0000   -4.76866
212800.0000   -4.49235
212840.0000   -4.50590
212880.0000   -4.82210
212920.0000   -4.51735
212960.0000   -4.92391
213000.0000   -4.26018
213040.0000   -4.82211
213080.0000   -5.56976
213120.0000   -5.67441
213160.0000   -5.37249
213200.0000   -5.51670
213240.0000   -4.98460
213280.0000   -4.36008
213320.0000   -5.19221
213360.0000   -5.60039
213400.0000   -4.75142
213440.0000   -5.02461
213480.0000   -5.31514
213520.0000   -5.92986
213560.0000   -5.78593
213600.0000   -5.18140
213640.0000   -4.90254
213680.0000   -4.71936
213720.0000   -5.01573
213760.0000   -4.95453
213800.0000   -4.49752
213840.0000   -4.34884
213880.0000   -3.68580
213920.0000   -4.19003
213960.0000   -4.39482
214000.0000   -4.53738
214040.0000   -4.93663
214080.0000   -4.83390
214120.0000   -5.38715
214160.0000   -5.61214
214200.0000   -6.05237
214240.0000   -5.88277
214280.0000   -5.71926
214320.0000   -6.21157
214360.0000   -5.39735
214400.0000   -5.91898
214440.0000   -4.70419
214480.0000   -6.23884
214520.0000   -6.00840
214560.0000   -5.99981
214600.0000   -6.59685
214640.0000   -5.65318
214680.0000   -5.78256
214720.0000   -5.56305
214760.0000   -5.34607
214800.0000   -5.20743
214840.0000   -5.36376
214880.0000   -6.16734
214920.0000   -5.43315
214960.0000   -5.79755
215000.0000   -5.87754
215040.0000   -5.80167
215080.0000   -6.54579
215120.0000   -6.29751
215160.0000   -5.30154
215200.0000   -4.66590
215240.0000   -5.56127
215280.0000   -6.46973
215320.0000   -6.18497
215360.0000   -5.14221
215400.0000   -6.08832
215440.0000   -4.27888
215480.0000   -4.45604
215520.0000   -4.52685
215560.0000   -5.69085
215600.0000   -5.19404
215640.0000   -5.14265
215680.0000   -5.23492
215720.0000   -5.52036
215760.0000   -4.85206
215800.0000   -4.76017
215840.0000   -4.51748
215880.0000   -5.09417
215920.0000   -5.99192
215960.0000   -4.82465
216000.0000   -5.64298
216040.0000   -4.21831
216080.0000   -4.47289
216120.0000   -5.11081
216160.0000   -4.99667
216200.0000   -4.93596
216240.0000   -4.84461
216280.0000   -5.14856
216320.0000   -4.71815
216360.0000   -4.71571
216400.0000   -5.17684
216440.0000   -5.99739
216480.0000   -4.96519
216520.0000   -5.20236
216560.0000   -4.73923
216600.0000   -5.40469
216640.0000   -5.56075
216680.0000   -5.34605
216720.0000   -5.64459
216760.0000   -6.03876
216800.0000   -4.63702
216840.0000   -5.23130
216880.0000   -5.06948
216920.0000   -4.70706
216960.0000   -3.12826
217000.0000   -4.20415
217040.0000   -4.36274
217080.0000   -4.09991
217120.0000   -3.93335
217160.0000   -4.32126
217200.0000   -4.62023
217240.0000   -4.01722
217280.0000   -3.88118
217320.0000   -4.38190
217360.0000   -4.77036
217400.0000   -4.77999
217440.0000   -4.90815
217480.0000   -4.07868
217520.0000   -4.20134
217560.0000   -5.25582
217600.0000   -6.12723
217640.0000   -4.54218
217680.0000   -5.06777
217720.0000   -5.78636
217760.0000   -5.42412
217800.0000   -4.43846
217840.0000   -5.87130
217880.0000   -5.13227
217920.0000   -6.06395
217960.0000   -5.28775
218000.0000   -5.69424
218040.0000   -5.40361
218080.0000   -5.24462
218120.0000   -4.79982
218160.0000   -4.53855
218200.0000   -4.45693
218240.0000   -4.87950
218280.0000   -4.70406
218320.0000   -3.98420
218360.0000   -3.64495
218400.0000   -4.48575
218440.0000   -4.53371
218480.0000   -4.06688
218520.0000   -4.41288
218560.0000   -4.09409
218600.0000   -3.50037
218640.0000   -4.76610
218680.0000   -4.57365
218720.0000   -4.22170
218760.0000   -4.18569
218800.0000   -4.45436
218840.0000   -4.82123
218880.0000   -4.68876
218920.0000   -5.48764
218960.0000   -5.94774
219000.0000   -5.45898
219040.0000   -5.63401
219080.0000   -5.44681
219120.0000   -5.11779
219160.0000   -5.68484
219200.0000   -5.33551
219240.0000   -5.13844
219280.0000   -5.00378
219320.0000   -4.91450
219360.0000   -4.82449
219400.0000   -4.05500
219440.0000   -4.69882
219480.0000   -5.00138
219520.0000   -5.22272
219560.0000   -4.84497
219600.0000   -5.19717
219640.0000   -5.55063
219680.0000   -5.97227
219720.0000   -4.57980
219760.0000   -5.18135
219800.0000   -4.63310
219840.0000   -5.27510
219880.0000   -5.30635
219920.0000   -4.82142
219960.0000   -4.50590
220000.0000   -5.14179
220040.0000   -5.35916
220080.0000   -3.22315
220120.0000   -4.15993
220160.0000   -4.45841
220200.0000   -4.49988
220240.0000   -5.29359
220280.0000   -4.99314
220320.0000   -5.54565
220360.0000   -5.07435
220400.0000   -4.99611
220440.0000   -4.23463
220480.0000   -4.63488
220520.0000   -6.07861
220560.0000   -5.68394
220600.0000   -5.67098
220640.0000   -5.65198
220680.0000   -5.34764
220720.0000   -5.24868
220760.0000   -5.56364
220800.0000   -5.19965
220840.0000   -5.17915
220880.0000   -5.35201
220920.0000   -5.75482
220960.0000   -4.44389
221000.0000   -3.83571
221040.0000   -4.63055
221080.0000   -4.31267
221120.0000   -4.66022
221160.0000   -5.29959
221200.0000   -5.32561
221240.0000   -4.73228
221280.0000   -4.91975
221320.0000   -4.68585
221360.0000   -4.15958
221400.0000   -5.61869
221440.0000   -4.63965
221480.0000   -5.42092
221520.0000   -5.45511
221560.0000   -5.02930
221600.0000   -4.79327
221640.0000   -4.11562
221680.0000   -4.27475
221720.0000   -4.71362
221760.0000   -5.40335
221800.0000   -4.87777
221840.0000   -4.88263
221880.0000   -4.64834
221920.0000   -4.67044
221960.0000   -5.59182
222000.0000   -5.08001
222040.0000   -4.98635
222080.0000   -4.16746
222120.0000   -4.88609
222160.0000   -4.87780
222200.0000   -5.37259
222240.0000   -4.36706
222280.0000   -4.16347
222320.0000   -5.85231
222360.0000   -5.03011
222400.0000   -4.97278
222440.0000   -4.62764
222480.0000   -4.94059
222520.0000   -4.29036
222560.0000   -4.26809
222600.0000   -4.26945
222640.0000   -5.14643
222680.0000   -5.36320
222720.0000   -4.53290
222760.0000   -4.07061
222800.0000   -3.88622
222840.0000   -4.65524
222880.0000   -4.60066
222920.0000   -5.00821
222960.0000   -5.52266
223000.0000   -5.11304
223040.0000   -5.03065
223080.0000   -4.70189
223120.0000   -5.22635
223160.0000   -4.56318
223200.0000   -5.16615
223240.0000   -4.65332
223280.0000   -5.55106
223320.0000   -5.00313
223360.0000   -5.23965
223400.0000   -4.67930
223440.0000   -4.77151
223480.0000   -4.81225
223520.0000   -3.74596
223560.0000   -5.11271
223600.0000   -6.20354
223640.0000   -5.53351
223680.0000   -4.97141
223720.0000   -5.32230
223760.0000   -5.18519
223800.0000   -4.89930
223840.0000   -5.73873
223880.0000   -5.72837
223920.0000   -5.13154
223960.0000   -5.78883
224000.0000   -5.34469
224040.0000   -4.68784
224080.0000   -4.86412
224120.0000   -5.23799
224160.0000   -5.33220
224200.0000   -4.92289
224240.0000   -5.37930
224280.0000   -5.42012
224320.0000   -5.33304
224360.0000   -4.90719
224400.0000   -4.73009
224440.0000   -6.30626
224480.0000   -4.76458
224520.0000   -5.07087
224560.0000   -5.04978
224600.0000   -5.28157
224640.0000   -5.72607
224680.0000   -5.52273
224720.0000   -5.15081
224760.0000   -5.56110
224800.0000   -5.71959
224840.0000   -5.14372
224880.0000   -4.57813
224920.0000   -4.96961
224960.0000   -4.98361
225000.0000   -4.55300
225040.0000   -4.81212
225080.0000   -4.66952
225120.0000   -6.23123
225160.0000   -5.29521
225200.0000   -5.64529
225240.0000   -5.92489
225280.0000   -4.87269
225320.0000   -4.33607
225360.0000   -4.98463
225400.0000   -4.33163
225440.0000   -4.99861
225480.0000   -4.46927
225520.0000   -5.25572
225560.0000   -5.05220
225600.0000   -4.75715
225640.0000   -4.96035
225680.0000   -6.06887
225720.0000   -4.65787
225760.0000   -5.30423
225800.0000   -5.66561
225840.0000   -4.92243
225880.0000   -4.82894
225920.0000   -5.00546
225960.0000   -4.66733
226000.0000   -4.68836
226040.0000   -3.68749
226080.0000   -4.46097
226120.0000   -5.38478
226160.0000   -5.19414
226200.0000   -5.04088
226240.0000   -4.16975
226280.0000   -4.08483
226320.0000   -4.91629
226360.0000   -4.32933
226400.0000   -4.75978
226440.0000   -4.88740
226480.0000   -4.74977
226520.0000   -5.35359
226560.0000   -5.42362
226600.0000   -4.89885
226640.0000   -5.36694
226680.0000   -5.17618
226720.0000   -4.98589
226760.0000   -4.57087
226800.0000   -5.15508
226840.0000   -4.49221
226880.0000   -4.64654
226920.0000   -4.67289
226960.0000   -3.93289
227000.0000   -4.43899
227040.0000   -3.85638
227080.0000   -4.85676
227120.0000   -5.05291
227160.0000   -4.84188
227200.0000   -6.09179
227240.0000   -4.91861
227280.0000   -5.80244
227320.0000   -5.91942
227360.0000   -5.86128
227400.0000   -5.05398
227440.0000   -4.92213
227480.0000   -4.97641
227520.0000   -5.96921
227560.0000   -5.24590
227600.0000   -4.28427
227640.0000   -4.70956
227680.0000   -5.34379
227720.0000   -6.31292
227760.0000   -5.69644
227800.0000   -5.40398
227840.0000   -5.87152
227880.0000   -4.88141
227920.0000   -5.60069
227960.0000   -5.56106
228000.0000   -5.62055
228040.0000   -5.28162
228080.0000   -5.69117
228120.0000   -5.67769
228160.0000   -4.86534
228200.0000   -4.52587
228240.0000   -4.42045
228280.0000   -5.25196
228320.0000   -4.74818
228360.0000   -4.80893
228400.0000   -4.70395
228440.0000   -4.07744
228480.0000   -4.27079
228520.0000   -4.86351
228560.0000   -4.93599
228600.0000   -5.17505
228640.0000   -5.27778
228680.0000   -5.26217
228720.0000   -4.57186
228760.0000   -4.82538
228800.0000   -4.73604
228840.0000   -4.91634
228880.0000   -5.49480
228920.0000   -5.53029
228960.0000   -5.15576
229000.0000   -4.77473
229040.0000   -4.67991
229080.0000   -4.53541
229120.0000   -5.49463
229160.0000   -5.71131
229200.0000   -5.12841
229240.0000   -5.86193
229280.0000   -5.16499
229320.0000   -4.45521
229360.0000   -4.88052
229400.0000   -4.32128
229440.0000   -5.04610
229480.0000   -4.64517
229520.0000   -4.64990
229560.0000   -4.89020
229600.0000   -4.33626
229640.0000   -5.62625
229680.0000   -4.87867
229720.0000   -5.75421
229760.0000   -4.64494
229800.0000   -4.39157
229840.0000   -4.44025
229880.0000   -3.78489
229920.0000   -4.29653
229960.0000   -4.91279
230000.0000   -5.69196
230040.0000   -4.80502
230080.0000   -5.54273
230120.0000   -5.10693
230160.0000   -6.64134
230200.0000   -4.99036
230240.0000   -5.63975
230280.0000   -4.77292
230320.0000   -4.99107
230360.0000   -5.00297
230400.0000   -4.37666
230440.0000   -4.06347
230480.0000   -5.14651
230520.0000   -4.58216
230560.0000   -4.64201
230600.0000   -4.90287
230640.0000   -4.61683
230680.0000   -5.43837
230720.0000   -5.28866
230760.0000   -4.72465
230800.0000   -5.29805
230840.0000   -5.35355
230880.0000   -4.88490
230920.0000   -5.90087
230960.0000   -4.89362
231000.0000   -5.03312
231040.0000   -4.22916
231080.0000   -4.05516
231120.0000   -4.24945
231160.0000   -4.06592
231200.0000   -5.41610
231240.0000   -5.06530
231280.0000   -4.04476
231320.0000   -5.06436
231360.0000   -5.20885
231400.0000   -4.93530
231440.0000   -4.54994
231480.0000   -4.32994
231520.0000   -4.93149
231560.0000   -5.37398
231600.0000   -5.17305
231640.0000   -5.50744
231680.0000   -5.77580
231720.0000   -4.49150
231760.0000   -4.37663
231800.0000   -4.49145
231840.0000   -3.82487
231880.0000   -3.95976
231920.0000   -4.42954
231960.0000   -3.94944
232000.0000   -4.75362
232040.0000   -4.62051
232080.0000   -4.45988
232120.0000   -4.18844
232160.0000   -4.46392
232200.0000   -3.96307
232240.0000   -4.16788
232280.0000   -4.28343
232320.0000   -4.42952
232360.0000   -4.00621
232400.0000   -4.51302
232440.0000   -3.40354
232480.0000   -3.17509
232520.0000   -3.78466
232560.0000   -3.35207
232600.0000   -3.35526
232640.0000   -4.13681
232680.0000   -4.40298
232720.0000   -4.73986
232760.0000   -4.79476
232800.0000   -4.50084
232840.0000   -4.60567
232880.0000   -5.03272
232920.0000   -3.67237
232960.0000   -4.13898
233000.0000   -3.49784
233040.0000   -4.28502
233080.0000   -4.66301
233120.0000   -4.38843
233160.0000   -4.01538
233200.0000   -4.80838
233240.0000   -4.10471
233280.0000   -5.75305
233320.0000   -4.37700
233360.0000   -4.50819
233400.0000   -4.67309
233440.0000   -4.27854
233480.0000   -5.14752
233520.0000   -5.26515
233560.0000   -4.88919
233600.0000   -4.57227
233640.0000   -4.48543
233680.0000   -4.35412
233720.0000   -5.27302
233760.0000   -4.73606
233800.0000   -5.02576
233840.0000   -4.62151
233880.0000   -4.89993
233920.0000   -5.53649
233960.0000   -5.00135
234000.0000   -4.69448
234040.0000   -5.11523
234080.0000   -4.50713
234120.0000   -4.43295
234160.0000   -4.55428
234200.0000   -4.20640
234240.0000   -4.55228
234280.0000   -4.73082
234320.0000   -4.49584
234360.0000   -4.20014
234400.0000   -4.11330
234440.0000   -4.14391
234480.0000   -5.06041
234520.0000   -4.76753
234560.0000   -4.48495
234600.0000   -4.42776
234640.0000   -4.39632
234680.0000   -4.58264
234720.0000   -4.67822
234760.0000   -4.49877
234800.0000   -5.35668
234840.0000   -4.65457
234880.0000   -4.38927
234920.0000   -5.21542
234960.0000   -4.54951
235000.0000   -4.84372
235040.0000   -4.96413
235080.0000   -5.39075
235120.0000   -4.68564
235160.0000   -4.49769
235200.0000   -5.12554
235240.0000   -4.43525
235280.0000   -4.89850
235320.0000   -4.58049
235360.0000   -3.79556
235400.0000   -4.01874
235440.0000   -4.27041
235480.0000   -4.60006
235520.0000   -4.94276
235560.0000   -4.88056
235600.0000   -5.24825
235640.0000   -5.79419
235680.0000   -4.62567
235720.0000   -4.96689
235760.0000   -4.49086
235800.0000   -4.63284
235840.0000   -3.95478
235880.0000   -4.20442
235920.0000   -4.13148
235960.0000   -5.77296
236000.0000   -4.99846
236040.0000   -4.17113
236080.0000   -4.15945
236120.0000   -4.91510
236160.0000   -4.40777
236200.0000   -4.88350
236240.0000   -4.16425
236280.0000   -4.21850
236320.0000   -4.64372
236360.0000   -4.23454
236400.0000   -4.92488
236440.0000   -4.02543
236480.0000   -5.42801
236520.0000   -5.57489
236560.0000   -5.35720
236600.0000   -4.31931
236640.0000   -3.65847
236680.0000   -3.96046
236720.0000   -3.57568
236760.0000   -3.69275
236800.0000   -3.81088
236840.0000   -4.20229
236880.0000   -3.86687
236920.0000   -3.89904
236960.0000   -4.05039
237000.0000   -4.30346
237040.0000   -4.36742
237080.0000   -3.61278
237120.0000   -5.54097
237160.0000   -4.41160
237200.0000   -3.96634
237240.0000   -4.39495
237280.0000   -3.35209
237320.0000   -3.71696
237360.0000   -3.63237
237400.0000   -3.43416
237440.0000   -3.31295
237480.0000   -2.56889
237520.0000   -3.12457
237560.0000   -3.37808
237600.0000   -2.66697
237640.0000   -3.62701
237680.0000   -3.21941
237720.0000   -4.14429
237760.0000   -3.39040
237800.0000   -3.53886
237840.0000   -4.49880
237880.0000   -4.09611
237920.0000   -3.54869
237960.0000   -3.74293
238000.0000   -3.95322
238040.0000   -3.75711
238080.0000   -3.99939
238120.0000   -3.91234
238160.0000   -4.12695
238200.0000   -4.43232
238240.0000   -4.67432
238280.0000   -3.63295
238320.0000   -3.53324
238360.0000   -3.98381
238400.0000   -3.64235
238440.0000   -4.21817
238480.0000   -4.05757
238520.0000   -3.73555
238560.0000   -4.13386
238600.0000   -4.18715
238640.0000   -4.17792
238680.0000   -4.53011
238720.0000   -3.84897
238760.0000   -4.71198
238800.0000   -3.88904
238840.0000   -3.71655
238880.0000   -3.67238
238920.0000   -3.98154
238960.0000   -4.51740
239000.0000   -3.71352
239040.0000   -4.79969
239080.0000   -4.05568
239120.0000   -3.91126
239160.0000   -4.02701
239200.0000   -4.99718
239240.0000   -4.19404
239280.0000   -3.14404
239320.0000   -4.03313
239360.0000   -4.76308
239400.0000   -3.98447
239440.0000   -3.84783
239480.0000   -4.32981
239520.0000   -3.44509
239560.0000   -4.01449
239600.0000   -3.23861
239640.0000   -4.31680
239680.0000   -4.90991
239720.0000   -4.85615
239760.0000   -3.74385
239800.0000   -3.51715
239840.0000   -4.36389
239880.0000   -3.17514
239920.0000   -3.09703
239960.0000   -3.06263
240000.0000   -3.87815
240040.0000   -3.40832
240080.0000   -4.00499
240120.0000   -3.60222
240160.0000   -4.10182
240200.0000   -3.54939
240240.0000   -3.11168
240280.0000   -3.20076
240320.0000   -3.99206
240360.0000   -4.14281
240400.0000   -2.86300
240440.0000   -3.65610
240480.0000   -4.07836
240520.0000   -3.16595
240560.0000   -3.77282
240600.0000   -3.43982
240640.0000   -3.85566
240680.0000   -3.24423
240720.0000   -4.34804
240760.0000   -4.34955
240800.0000   -4.97905
240840.0000   -5.16762
240880.0000   -4.48040
240920.0000   -3.97366
240960.0000   -4.21012
241000.0000   -4.38599
241040.0000   -5.30375
241080.0000   -3.91756
241120.0000   -4.52184
241160.0000   -4.88128
241200.0000   -3.65201
241240.0000   -4.14102
241280.0000   -4.46061
241320.0000   -5.07276
241360.0000   -4.80731
241400.0000   -4.56080
241440.0000   -4.62273
241480.0000   -5.08203
241520.0000   -5.18076
241560.0000   -4.80385
241600.0000   -4.59798
241640.0000   -3.92217
241680.0000   -4.62442
241720.0000   -4.65161
241760.0000   -4.24489
241800.0000   -3.94726
241840.0000   -5.04001
241880.0000   -4.33465
241920.0000   -4.12598
241960.0000   -5.05880
242000.0000   -5.47336
242040.0000   -5.27462
242080.0000   -4.70342
242120.0000   -5.57898
242160.0000   -5.29920
242200.0000   -5.56668
242240.0000   -4.86253
242280.0000   -5.40122
242320.0000   -5.22798
242360.0000   -5.17928
242400.0000   -4.49193
242440.0000   -4.31328
242480.0000   -3.97668
242520.0000   -4.09507
242560.0000   -4.16371
242600.0000   -4.48529
242640.0000   -4.03086
242680.0000   -4.11275
242720.0000   -3.87522
242760.0000   -3.75122
242800.0000   -4.27861
242840.0000   -4.48786
242880.0000   -3.96215
242920.0000   -4.62046
242960.0000   -4.17949
243000.0000   -4.11014
243040.0000   -5.24781
243080.0000   -5.04170
243120.0000   -4.02797
243160.0000   -4.25314
243200.0000   -5.07424
243240.0000   -4.99691
243280.0000   -4.71022
243320.0000   -4.40148
243360.0000   -4.81214
243400.0000   -4.20540
243440.0000   -4.27648
243480.0000   -4.65995
243520.0000   -4.54463
243560.0000   -4.91494
243600.0000   -5.15172
243640.0000   -5.68358
243680.0000   -4.85400
243720.0000   -4.65926
243760.0000   -4.42523
243800.0000   -4.77975
243840.0000   -4.57833
243880.0000   -4.50900
243920.0000   -3.93652
243960.0000   -5.15426
244000.0000   -4.03122
244040.0000   -4.22464
244080.0000   -5.13438
244120.0000   -3.99265
244160.0000   -5.58358
244200.0000   -5.27326
244240.0000   -4.83562
244280.0000   -4.31182
244320.0000   -4.00548
244360.0000   -5.43094
244400.0000   -4.21535
244440.0000   -4.96875
244480.0000   -4.79688
244520.0000   -5.38418
244560.0000   -5.10398
244600.0000   -4.68043
244640.0000   -5.14898
244680.0000   -4.89972
244720.0000   -5.45466
244760.0000   -4.88185
244800.0000   -5.38841
244840.0000   -4.69985
244880.0000   -5.30079
244920.0000   -5.18505
244960.0000   -4.76501
245000.0000   -5.29363
245040.0000   -4.51332
245080.0000   -4.94802
245120.0000   -4.74759
245160.0000   -4.79463
245200.0000   -5.44484
245240.0000   -4.69858
245280.0000   -4.12915
245320.0000   -4.78032
245360.0000   -4.78987
245400.0000   -4.77605
245440.0000   -5.48546
245480.0000   -5.23102
245520.0000   -5.31424
245560.0000   -5.34342
245600.0000   -5.27037
245640.0000   -5.01661
245680.0000   -4.16210
245720.0000   -4.46283
245760.0000   -4.75068
245800.0000   -5.07947
245840.0000   -5.06027
245880.0000   -3.82293
245920.0000   -4.86825
245960.0000   -4.99350
246000.0000   -5.32870
246040.0000   -5.00544
246080.0000   -4.95652
246120.0000   -5.21689
246160.0000   -5.14216
246200.0000   -5.91894
246240.0000   -5.72704
246280.0000   -5.21548
246320.0000   -5.04029
246360.0000   -4.86530
246400.0000   -5.32072
246440.0000   -5.09370
246480.0000   -4.88426
246520.0000   -5.56641
246560.0000   -4.43846
246600.0000   -5.44867
246640.0000   -5.71154
246680.0000   -4.87583
246720.0000   -4.90762
246760.0000   -4.65457
246800.0000   -4.52989
246840.0000   -4.31104
246880.0000   -4.44977
246920.0000   -4.38710
246960.0000   -5.37065
247000.0000   -5.05299
247040.0000   -4.77215
247080.0000   -5.20802
247120.0000   -5.13942
247160.0000   -4.65471
247200.0000   -4.76969
247240.0000   -5.31228
247280.0000   -5.20585
247320.0000   -4.93248
247360.0000   -4.43766
247400.0000   -4.02477
247440.0000   -4.29525
247480.0000   -4.67898
247520.0000   -5.09579
247560.0000   -4.70409
247600.0000   -5.11791
247640.0000   -5.58790
247680.0000   -5.34314
247720.0000   -5.05338
247760.0000   -5.30532
247800.0000   -4.17251
247840.0000   -4.27766
247880.0000   -4.87853
247920.0000   -4.93499
247960.0000   -4.59504
248000.0000   -5.35361
248040.0000   -4.97085
248080.0000   -5.47009
248120.0000   -4.53740
248160.0000   -5.56410
248200.0000   -4.66205
248240.0000   -5.27071
248280.0000   -5.03447
248320.0000   -5.48632
248360.0000   -5.49210
248400.0000   -4.75971
248440.0000   -4.90079
248480.0000   -4.86497
248520.0000   -3.74304
248560.0000   -4.71513
248600.0000   -4.89460
248640.0000   -4.83997
248680.0000   -4.31320
248720.0000   -5.13850
248760.0000   -4.81081
248800.0000   -4.82249
248840.0000   -4.89799
248880.0000   -3.95257
248920.0000   -5.33545
248960.0000   -5.53973
249000.0000   -6.34370
249040.0000   -5.11880
249080.0000   -5.53309
249120.0000   -5.52780
249160.0000   -5.33276
249200.0000   -5.77612
249240.0000   -5.30502
249280.0000   -4.35761
249320.0000   -4.34094
249360.0000   -5.22711
249400.0000   -4.55868
249440.0000   -4.89067
249480.0000   -5.93511
249520.0000   -5.71176
249560.0000   -5.30633
249600.0000   -4.87902
249640.0000   -4.31920
249680.0000   -6.26864
249720.0000   -4.98746
249760.0000   -5.14755
249800.0000   -5.29469
249840.0000   -4.97843
249880.0000   -4.89250
249920.0000   -5.26555
249960.0000   -4.50634
250000.0000   -5.92628
250040.0000   -5.47662
250080.0000   -4.80124
250120.0000   -5.28142
250160.0000   -4.01396
250200.0000   -4.25835
250240.0000   -4.76619
250280.0000   -6.26104
250320.0000   -5.25245
250360.0000   -5.63593
250400.0000   -4.96463
250440.0000   -4.19252
250480.0000   -4.26964
250520.0000   -4.62317
250560.0000   -4.35787
250600.0000   -5.77660
250640.0000   -5.33803
250680.0000   -5.90473
250720.0000   -5.33565
250760.0000   -5.44886
250800.0000   -5.24250
250840.0000   -4.43801
250880.0000   -4.26861
250920.0000   -4.48534
250960.0000   -4.51942
251000.0000   -5.07925
251040.0000   -5.51840
251080.0000   -5.25069
251120.0000   -5.94983
251160.0000   -5.48874
251200.0000   -5.50200
251240.0000   -5.19464
251280.0000   -5.26870
251320.0000   -5.35298
251360.0000   -5.58056
251400.0000   -4.86735
251440.0000   -5.21980
251480.0000   -5.53918
251520.0000   -4.71192
251560.0000   -5.05271
251600.0000   -4.62146
251640.0000   -4.24487
251680.0000   -4.92555
251720.0000   -4.71683
251760.0000   -5.07931
251800.0000   -4.20821
251840.0000   -4.14122
251880.0000   -5.03394
251920.0000   -5.46579
251960.0000   -5.30848
252000.0000   -4.97333
252040.0000   -4.51237
252080.0000   -4.90149
252120.0000   -5.57011
252160.0000   -5.29823
252200.0000   -4.55090
252240.0000   -5.12063
252280.0000   -4.69623
252320.0000   -5.23130
252360.0000   -5.95620
252400.0000   -5.91157
252440.0000   -5.69689
252480.0000   -5.14701
252520.0000   -5.39283
252560.0000   -5.29145
252600.0000   -6.44108
252640.0000   -5.76394
252680.0000   -4.95967
252720.0000   -5.55508
252760.0000   -4.82714
252800.0000   -4.41466
252840.0000   -3.70717
252880.0000   -3.38578
252920.0000   -4.76565
252960.0000   -4.33195
253000.0000   -4.48357
253040.0000   -4.66549
253080.0000   -4.79047
253120.0000   -5.33808
253160.0000   -5.50194
253200.0000   -6.31686
253240.0000   -4.37583
253280.0000   -6.02228
253320.0000   -4.83672
253360.0000   -4.93591
253400.0000   -4.70013
253440.0000   -5.68363
253480.0000   -5.47044
253520.0000   -4.59616
253560.0000   -4.70655
253600.0000   -3.97900
253640.0000   -5.37535
253680.0000   -4.47508
253720.0000   -4.00327
253760.0000   -4.46235
253800.0000   -3.53240
253840.0000   -4.35347
253880.0000   -4.09584
253920.0000   -4.28696
253960.0000   -3.67579
254000.0000   -3.53727
254040.0000   -2.52844
254080.0000   -3.35274
254120.0000   -3.72668
254160.0000   -4.49995
254200.0000   -4.16180
254240.0000   -3.59531
254280.0000   -3.11462
254320.0000   -4.09073
254360.0000   -4.05528
254400.0000   -4.09294
254440.0000   -3.26592
254480.0000   -3.66600
254520.0000   -3.38731
254560.0000   -3.09934
254600.0000   -3.73731
254640.0000   -3.75771
254680.0000   -4.13162
254720.0000   -4.58958
254760.0000   -3.59953
254800.0000   -4.05596
254840.0000   -5.21693
254880.0000   -4.98693
254920.0000   -4.97930
254960.0000   -6.22567
255000.0000   -4.83399
255040.0000   -4.91982
255080.0000   -5.67594
255120.0000   -5.74725
255160.0000   -5.25426
255200.0000   -5.39366
255240.0000   -4.30727
255280.0000   -4.60195
255320.0000   -3.93963
255360.0000   -3.97973
255400.0000   -3.64680
255440.0000   -3.26435
255480.0000   -3.68399
255520.0000   -4.97047
255560.0000   -4.55955
255600.0000   -4.23598
255640.0000   -4.44352
255680.0000   -4.42262
255720.0000   -4.85764
255760.0000   -3.99869
255800.0000   -4.47557
255840.0000   -4.56167
255880.0000   -4.02988
255920.0000   -4.17009
255960.0000   -4.58634
256000.0000   -5.01813
256040.0000   -4.99789
256080.0000   -4.79329
256120.0000   -4.96632
256160.0000   -4.80478
256200.0000   -4.21241
256240.0000   -4.19604
256280.0000   -4.27664
256320.0000   -3.98607
256360.0000   -4.10984
256400.0000   -3.83925
256440.0000   -3.80568
256480.0000   -4.33237
256520.0000   -4.55854
256560.0000   -5.46422
256600.0000   -4.42700
256640.0000   -4.15564
256680.0000   -4.12532
256720.0000   -4.98528
256760.0000   -4.22215
256800.0000   -4.72393
256840.0000   -4.32405
256880.0000   -4.39083
256920.0000   -3.82832
256960.0000   -3.93587
257000.0000   -5.43744
257040.0000   -4.24724
257080.0000   -4.24789
257120.0000   -4.14854
257160.0000   -4.33266
257200.0000   -4.21346
257240.0000   -4.22590
257280.0000   -3.59532
257320.0000   -3.92823
257360.0000   -4.85267
257400.0000   -4.21975
257440.0000   -5.62513
257480.0000   -4.45247
257520.0000   -5.20720
257560.0000   -3.80253
257600.0000   -3.56200
257640.0000   -3.63442
257680.0000   -3.49143
257720.0000   -3.25415
257760.0000   -4.50374
257800.0000   -2.94353
257840.0000   -3.75791
257880.0000   -3.82616
257920.0000   -3.34502
257960.0000   -3.31967
258000.0000   -3.40842
258040.0000   -3.59536
258080.0000   -3.51329
258120.0000   -3.78573
258160.0000   -4.10027
258200.0000   -4.42305
258240.0000   -4.61268
258280.0000   -4.35989
258320.0000   -4.27643
258360.0000   -4.84361
258400.0000   -4.31905
258440.0000   -4.53262
258480.0000   -4.65949
258520.0000   -5.24503
258560.0000   -4.60558
258600.0000   -4.16718
258640.0000   -4.92028
258680.0000   -4.18807
258720.0000   -4.96559
258760.0000   -3.56415
258800.0000   -4.61394
258840.0000   -4.85456
258880.0000   -4.55415
258920.0000   -3.96467
258960.0000   -4.35882
259000.0000   -5.55294
259040.0000   -6.38584
259080.0000   -5.92144
259120.0000   -5.34203
259160.0000   -5.71598
259200.0000   -4.63598
259240.0000   -4.99231
259280.0000   -5.24150
259320.0000   -5.54586
259360.0000   -5.23355
259400.0000   -5.32583
259440.0000   -4.39252
259480.0000   -4.94729
259520.0000   -5.63863
259560.0000   -4.61231
259600.0000   -4.21811
259640.0000   -5.47707
259680.0000   -5.54040
259720.0000   -5.41187
259760.0000   -4.20955
259800.0000   -4.56878
259840.0000   -5.00094
259880.0000   -5.32108
259920.0000   -4.55108
259960.0000   -4.16439
260000.0000   -4.64911
260040.0000   -5.28318
260080.0000   -5.16586
260120.0000   -5.65009
260160.0000   -5.77867
260200.0000   -6.17894
260240.0000   -5.35129
260280.0000   -5.65314
260320.0000   -5.44315
260360.0000   -5.31040
260400.0000   -5.02185
260440.0000   -5.34930
260480.0000   -5.97269
260520.0000   -5.10968
260560.0000   -4.86712
260600.0000   -5.47111
260640.0000   -5.38435
260680.0000   -3.99674
260720.0000   -5.52048
260760.0000   -5.40001
260800.0000   -4.90860
260840.0000   -5.87082
260880.0000   -5.99797
260920.0000   -4.71460
260960.0000   -5.38064
261000.0000   -5.54045
261040.0000   -5.46987
261080.0000   -4.69948
261120.0000   -5.74260
261160.0000   -5.48846
261200.0000   -4.37123
261240.0000   -4.91838
261280.0000   -4.26876
261320.0000   -5.48438
261360.0000   -5.66750
261400.0000   -4.99213
261440.0000   -5.32890
261480.0000   -5.09161
261520.0000   -5.42144
261560.0000   -5.69436
261600.0000   -5.59185
261640.0000   -4.85557
261680.0000   -4.84648
261720.0000   -5.80241
261760.0000   -5.20498
261800.0000   -4.94027
261840.0000   -4.68628
261880.0000   -4.00408
261920.0000   -4.94251
261960.0000   -4.69703
262000.0000   -5.49697
262040.0000   -4.75515
262080.0000   -4.83276
262120.0000   -5.79130
262160.0000   -5.63368
262200.0000   -5.83232
262240.0000   -5.57355
262280.0000   -4.79139
262320.0000   -4.96912
262360.0000   -5.21277
262400.0000   -4.57602
262440.0000   -5.12925
262480.0000   -5.85735
262520.0000   -5.88875
262560.0000   -5.18602
262600.0000   -4.67403
262640.0000   -4.99851
262680.0000   -5.95571
262720.0000   -6.14006
262760.0000   -5.69029
262800.0000   -5.87055
262840.0000   -6.66089
262880.0000   -6.03893
262920.0000   -6.21161
262960.0000   -4.55961
263000.0000   -5.23300
263040.0000   -7.30576
263080.0000   -5.57977
263120.0000   -5.05216
263160.0000   -4.93149
263200.0000   -5.00114
263240.0000   -5.23377
263280.0000   -5.05629
263320.0000   -4.40700
263360.0000   -5.07477
263400.0000   -5.10247
263440.0000   -4.78360
263480.0000   -4.71562
263520.0000   -4.28127
263560.0000   -4.55251
263600.0000   -5.63543
263640.0000   -4.82021
263680.0000   -4.25218
263720.0000   -3.36615
263760.0000   -3.33917
263800.0000   -4.41742
263840.0000   -5.01434
263880.0000   -3.34661
263920.0000   -4.79163
263960.0000   -4.17004
264000.0000   -4.99470
264040.0000   -5.37822
264080.0000   -4.86079
264120.0000   -4.50242
264160.0000   -4.93999
264200.0000   -4.43645
264240.0000   -3.63350
264280.0000   -4.71619
264320.0000   -4.56622
264360.0000   -4.39097
264400.0000   -4.03204
264440.0000   -5.08160
264480.0000   -5.44758
264520.0000   -5.51901
264560.0000   -4.48254
264600.0000   -4.66654
264640.0000   -3.40670
264680.0000   -4.40616
264720.0000   -4.18629
264760.0000   -3.89858
264800.0000   -3.70309
264840.0000   -4.40239
264880.0000   -4.38807
264920.0000   -4.73345
264960.0000   -4.45108
265000.0000   -4.91968
265040.0000   -4.08375
265080.0000   -4.13479
265120.0000   -3.91419
265160.0000   -4.88174
265200.0000   -4.66939
265240.0000   -4.28843
265280.0000   -4.07372
265320.0000   -4.45164
265360.0000   -4.83214
265400.0000   -4.47289
265440.0000   -3.45534
265480.0000   -3.52872
265520.0000   -3.81021
265560.0000   -3.55415
265600.0000   -4.63196
265640.0000   -3.80875
265680.0000   -3.42692
265720.0000   -3.81354
265760.0000   -3.38337
265800.0000   -3.64547
265840.0000   -3.10747
265880.0000   -3.38359
265920.0000   -3.92021
265960.0000   -4.40369
266000.0000   -4.21429
266040.0000   -4.35378
266080.0000   -4.64482
266120.0000   -5.10709
266160.0000   -5.26061
266200.0000   -4.34527
266240.0000   -5.10223
266280.0000   -4.61075
266320.0000   -4.81238
266360.0000   -5.07943
266400.0000   -4.82560
266440.0000   -4.64002
266480.0000   -4.25506
266520.0000   -4.31600
266560.0000   -4.34528
266600.0000   -4.29239
266640.0000   -4.90624
266680.0000   -4.59473
266720.0000   -4.90090
266760.0000   -5.11494
266800.0000   -4.49550
266840.0000   -3.96455
266880.0000   -4.99973
266920.0000   -4.54358
266960.0000   -4.32529
267000.0000   -5.12415
267040.0000   -4.73566
267080.0000   -4.31918
267120.0000   -4.56954
267160.0000   -3.98738
267200.0000   -4.20486
267240.0000   -4.54011
267280.0000   -4.64051
267320.0000   -4.28944
267360.0000   -5.19316
267400.0000   -5.55592
267440.0000   -4.40988
267480.0000   -4.38778
267520.0000   -5.69934
267560.0000   -5.29926
267600.0000   -5.44144
267640.0000   -5.60664
267680.0000   -5.23912
267720.0000   -4.54453
267760.0000   -4.52411
267800.0000   -5.18967
267840.0000   -4.60165
267880.0000   -5.00535
267920.0000   -5.32704
267960.0000   -4.40320
268000.0000   -4.36079
268040.0000   -4.38575
268080.0000   -3.96523
268120.0000   -5.10243
268160.0000   -5.51329
268200.0000   -4.77811
268240.0000   -4.62897
268280.0000   -5.34157
268320.0000   -5.23263
268360.0000   -4.22296
268400.0000   -3.64137
268440.0000   -5.65970
268480.0000   -5.33895
268520.0000   -3.92104
268560.0000   -4.65662
268600.0000   -4.32111
268640.0000   -4.73653
268680.0000   -5.62946
268720.0000   -5.08178
268760.0000   -4.52148
268800.0000   -5.04607
268840.0000   -4.93027
268880.0000   -4.37229
268920.0000   -4.52784
268960.0000   -4.42871
269000.0000   -5.20961
269040.0000   -5.33446
269080.0000   -5.64812
269120.0000   -4.43689
269160.0000   -4.96005
269200.0000   -4.61817
269240.0000   -4.80785
269280.0000   -4.48380
269320.0000   -5.04933
269360.0000   -5.88274
269400.0000   -5.16198
269440.0000   -5.27206
269480.0000   -4.36226
269520.0000   -4.55247
269560.0000   -5.18280
269600.0000   -4.91001
269640.0000   -4.46516
269680.0000   -5.26526
269720.0000   -5.24469
269760.0000   -4.49552
269800.0000   -4.23871
269840.0000   -5.04462
269880.0000   -4.50947
269920.0000   -4.17222
269960.0000   -4.10526
270000.0000   -4.66399
270040.0000   -4.84804
270080.0000   -5.76951
270120.0000   -4.97055
270160.0000   -5.26382
270200.0000   -4.77931
270240.0000   -5.60151
270280.0000   -6.27777
270320.0000   -5.94307
270360.0000   -5.66800
270400.0000   -5.32303
270440.0000   -4.85255
270480.0000   -5.53820
270520.0000   -5.33847
270560.0000   -5.70050
270600.0000   -4.76053
270640.0000   -5.59735
270680.0000   -5.88397
270720.0000   -4.76900
270760.0000   -5.38760
270800.0000   -5.13220
270840.0000   -4.91143
270880.0000   -5.67583
270920.0000   -5.82482
270960.0000   -4.99122
271000.0000   -4.30113
271040.0000   -4.42109
271080.0000   -3.94149
271120.0000   -4.09940
271160.0000   -4.69805
271200.0000   -4.29333
271240.0000   -4.01992
271280.0000   -3.52383
271320.0000   -4.72268
271360.0000   -4.41266
271400.0000   -3.95511
271440.0000   -5.33836
271480.0000   -5.13320
271520.0000   -6.05030
271560.0000   -5.89696
271600.0000   -5.88263
271640.0000   -4.62810
271680.0000   -4.52011
271720.0000   -4.88452
271760.0000   -4.93512
271800.0000   -5.18496
271840.0000   -5.36335
271880.0000   -4.67108
271920.0000   -4.76420
271960.0000   -4.88937
272000.0000   -4.57032
272040.0000   -4.71243
272080.0000   -4.81808
272120.0000   -4.55333
272160.0000   -4.47401
272200.0000   -4.29884
272240.0000   -5.03478
272280.0000   -4.48486
272320.0000   -5.47485
272360.0000   -5.63003
272400.0000   -4.50683
272440.0000   -5.99143
272480.0000   -5.37909
272520.0000   -4.06104
272560.0000   -5.05371
272600.0000   -5.35409
272640.0000   -5.35458
272680.0000   -4.79007
272720.0000   -5.41344
272760.0000   -5.48754
272800.0000   -5.84354
272840.0000   -5.26468
272880.0000   -5.01971
272920.0000   -4.83258
272960.0000   -4.84619
273000.0000   -4.73119
273040.0000   -4.59020
273080.0000   -4.29894
273120.0000   -4.13112
273160.0000   -4.05375
273200.0000   -4.32928
273240.0000   -4.31714
273280.0000   -3.80381
273320.0000   -3.29017
273360.0000   -3.94339
273400.0000   -5.04629
273440.0000   -4.52827
273480.0000   -5.17475
273520.0000   -4.58704
273560.0000   -4.50531
273600.0000   -5.10003
273640.0000   -4.50759
273680.0000   -4.76276
273720.0000   -4.19457
273760.0000   -4.77966
273800.0000   -4.33364
273840.0000   -3.76798
273880.0000   -4.40778
273920.0000   -4.55871
273960.0000   -3.54386
274000.0000   -3.79665
274040.0000   -5.59588
274080.0000   -5.04189
274120.0000   -4.32180
274160.0000   -4.81505
274200.0000   -4.55992
274240.0000   -4.78600
274280.0000   -5.64025
274320.0000   -5.84855
274360.0000   -5.05294
274400.0000   -5.31880
274440.0000   -4.80180
274480.0000   -5.09498
274520.0000   -4.77578
274560.0000   -4.40562
274600.0000   -4.91350
274640.0000   -4.15922
274680.0000   -3.74297
274720.0000   -4.86601
274760.0000   -5.18836
274800.0000   -5.38562
274840.0000   -5.28358
274880.0000   -5.37414
274920.0000   -5.57123
274960.0000   -4.63329
275000.0000   -4.84383
275040.0000   -4.58319
275080.0000   -3.92467
275120.0000   -5.17221
275160.0000   -5.67835
275200.0000   -5.09592
275240.0000   -4.67958
275280.0000   -5.56212
275320.0000   -4.82824
275360.0000   -4.69010
275400.0000   -4.79029
275440.0000   -5.17297
275480.0000   -5.36525
275520.0000   -4.61931
275560.0000   -4.79173
275600.0000   -4.80547
275640.0000   -4.82576
275680.0000   -5.48601
275720.0000   -5.13900
275760.0000   -3.86348
275800.0000   -4.50816
275840.0000   -4.56179
275880.0000   -5.00982
275920.0000   -4.88826
275960.0000   -5.25228
276000.0000   -4.60892
276040.0000   -4.47433
276080.0000   -5.22428
276120.0000   -4.52264
276160.0000   -4.73457
276200.0000   -5.15133
276240.0000   -5.37220
276280.0000   -4.71241
276320.0000   -5.20738
276360.0000   -3.91312
276400.0000   -5.21595
276440.0000   -3.93125
276480.0000   -4.34077
276520.0000   -4.10142
276560.0000   -4.61686
276600.0000   -3.73539
276640.0000   -5.42474
276680.0000   -4.22042
276720.0000   -3.42497
276760.0000   -4.47740
276800.0000   -4.95901
276840.0000   -5.09877
276880.0000   -4.93785
276920.0000   -4.97473
276960.0000   -5.11260
277000.0000   -5.19555
277040.0000   -4.94123
277080.0000   -6.01978
277120.0000   -5.41084
277160.0000   -5.47506
277200.0000   -5.40666
277240.0000   -5.88109
277280.0000   -5.43535
277320.0000   -3.75663
277360.0000   -5.34815
277400.0000   -4.89491
277440.0000   -4.86468
277480.0000   -4.98771
277520.0000   -5.07121
277560.0000   -4.77550
277600.0000   -4.98156
277640.0000   -5.61112
277680.0000   -5.75126
277720.0000   -5.67132
277760.0000   -5.15771
277800.0000   -5.56052
277840.0000   -5.32297
277880.0000   -5.35297
277920.0000   -5.74575
277960.0000   -5.48559
278000.0000   -5.29414
278040.0000   -4.69534
278080.0000   -5.13340
278120.0000   -5.84196
278160.0000   -5.24401
278200.0000   -4.55256
278240.0000   -4.35234
278280.0000   -5.02196
278320.0000   -4.50938
278360.0000   -5.54541
278400.0000   -4.64387
278440.0000   -4.09951
278480.0000   -6.06291
278520.0000   -5.56826
278560.0000   -5.05567
278600.0000   -4.76566
278640.0000   -4.35635
278680.0000   -4.76366
278720.0000   -5.05702
278760.0000   -5.87799
278800.0000   -4.51081
278840.0000   -5.57511
278880.0000   -6.60796
278920.0000   -6.11687
278960.0000   -5.16299
279000.0000   -4.99409
279040.0000   -5.89508
279080.0000   -5.05761
279120.0000   -5.05525
279160.0000   -5.29898
279200.0000   -4.59634
279240.0000   -4.47384
279280.0000   -5.33063
279320.0000   -5.59274
279360.0000   -5.17565
279400.0000   -5.21216
279440.0000   -5.85717
279480.0000   -4.70760
279520.0000   -5.15520
279560.0000   -4.89369
279600.0000   -4.76953
279640.0000   -5.02679
279680.0000   -4.83116
279720.0000   -4.29303
279760.0000   -4.23460
279800.0000   -4.82233
279840.0000   -4.90350
279880.0000   -5.10161
279920.0000   -3.55237
279960.0000   -4.45386
280000.0000   -5.36940
280040.0000   -4.43668
280080.0000   -4.24155
280120.0000   -4.41427
280160.0000   -4.52260
280200.0000   -3.52414
280240.0000   -4.34143
280280.0000   -4.46144
280320.0000   -4.46908
280360.0000   -4.41365
280400.0000   -4.42705
280440.0000   -4.46504
280480.0000   -4.26071
280520.0000   -4.97203
280560.0000   -4.45091
280600.0000   -4.79322
280640.0000   -5.36675
280680.0000   -4.88223
280720.0000   -3.93887
280760.0000   -4.16847
280800.0000   -4.75835
280840.0000   -5.69540
280880.0000   -4.56968
280920.0000   -4.23695
280960.0000   -4.21316
281000.0000   -4.80543
281040.0000   -4.56315
281080.0000   -5.66341
281120.0000   -5.24248
281160.0000   -4.91985
281200.0000   -4.69221
281240.0000   -4.99538
281280.0000   -4.30866
281320.0000   -4.88064
281360.0000   -4.87586
281400.0000   -4.58924
281440.0000   -4.81892
281480.0000   -4.60870
281520.0000   -4.88265
281560.0000   -5.45593
281600.0000   -4.57309
281640.0000   -4.81551
281680.0000   -5.11208
281720.0000   -5.06234
281760.0000   -4.77933
281800.0000   -5.10841
281840.0000   -4.65614
281880.0000   -5.14519
281920.0000   -5.64104
281960.0000   -5.35946
282000.0000   -4.15569
282040.0000   -4.33730
282080.0000   -4.49475
282120.0000   -4.00448
282160.0000   -4.42664
282200.0000   -5.44989
282240.0000   -5.53030
282280.0000   -4.34284
282320.0000   -4.84933
282360.0000   -4.80715
282400.0000   -5.50784
282440.0000   -5.31928
282480.0000   -5.11091
282520.0000   -4.44216
282560.0000   -4.42700
282600.0000   -5.03848
282640.0000   -4.98838
282680.0000   -5.85617
282720.0000   -4.78134
282760.0000   -3.37872
282800.0000   -5.06195
282840.0000   -3.73680
282880.0000   -5.12520
282920.0000   -6.03234
282960.0000   -5.60170
283000.0000   -4.83344
283040.0000   -3.11509
283080.0000   -5.55811
283120.0000   -4.65447
283160.0000   -4.89518
283200.0000   -4.45479
283240.0000   -4.36366
283280.0000   -4.18494
283320.0000   -4.13737
283360.0000   -4.34064
283400.0000   -4.45496
283440.0000   -3.95199
283480.0000   -4.29299
283520.0000   -5.12163
283560.0000   -4.68222
283600.0000   -4.96110
283640.0000   -4.53859
283680.0000   -5.81721
283720.0000   -5.34548
283760.0000   -5.15449
283800.0000   -5.20532
283840.0000   -4.80724
283880.0000   -4.84473
283920.0000   -5.43786
283960.0000   -5.16243
284000.0000   -4.77783
284040.0000   -5.19538
284080.0000   -5.38118
284120.0000   -6.46552
284160.0000   -6.10746
284200.0000   -6.22864
284240.0000   -6.43243
284280.0000   -6.39583
284320.0000   -6.39170
284360.0000   -5.79840
284400.0000   -6.26013
284440.0000   -6.48420
284480.0000   -6.16393
284520.0000   -5.08419
284560.0000   -6.15834
284600.0000   -5.74154
284640.0000   -4.99518
284680.0000   -5.65049
284720.0000   -5.82929
284760.0000   -6.01008
284800.0000   -6.03863
284840.0000   -5.89598
284880.0000   -6.95374
284920.0000   -5.49714
284960.0000   -6.00717
285000.0000   -5.37020
285040.0000   -5.41836
285080.0000   -5.98159
285120.0000   -6.63432
285160.0000   -6.59460
285200.0000   -5.20563
285240.0000   -5.30248
285280.0000   -5.42632
285320.0000   -4.51211
285360.0000   -5.88262
285400.0000   -5.72945
285440.0000   -5.57613
285480.0000   -5.54638
285520.0000   -5.01606
285560.0000   -4.67877
285600.0000   -5.20579
285640.0000   -6.06660
285680.0000   -4.87113
285720.0000   -5.08014
285760.0000   -5.28288
285800.0000   -5.51149
285840.0000   -5.21656
285880.0000   -5.46667
285920.0000   -5.89060
285960.0000   -6.63666
286000.0000   -6.84732
286040.0000   -5.59519
286080.0000   -6.40280
286120.0000   -6.39619
286160.0000   -6.39414
286200.0000   -5.23325
286240.0000   -5.52972
286280.0000   -5.50510
286320.0000   -4.58758
286360.0000   -5.64361
286400.0000   -5.19893
286440.0000   -4.93500
286480.0000   -6.06526
286520.0000   -7.15731
286560.0000   -5.62319
286600.0000   -6.32693
286640.0000   -6.01102
286680.0000   -6.37750
286720.0000   -6.12281
286760.0000   -5.59625
286800.0000   -6.76387
286840.0000   -6.33221
286880.0000   -6.13801
286920.0000   -5.33072
286960.0000   -4.62269
287000.0000   -5.14991
287040.0000   -4.71975
287080.0000   -4.83712
287120.0000   -4.60417
287160.0000   -4.80979
287200.0000   -6.51280
287240.0000   -6.20700
287280.0000   -5.90437
287320.0000   -4.85496
287360.0000   -5.05377
287400.0000   -5.15680
287440.0000   -5.14773
287480.0000   -4.83776
287520.0000   -5.15933
287560.0000   -4.87231
287600.0000   -5.74409
287640.0000   -4.83402
287680.0000   -5.43471
287720.0000   -5.10621
287760.0000   -5.39255
287800.0000   -4.11331
287840.0000   -4.24686
287880.0000   -3.96156
287920.0000   -5.19710
287960.0000   -5.65843
288000.0000   -6.16805
288040.0000   -6.18618
288080.0000   -5.00032
288120.0000   -5.37452
288160.0000   -6.26582
288200.0000   -4.99462
288240.0000   -5.49585
288280.0000   -4.83658
288320.0000   -4.38768
288360.0000   -5.57691
288400.0000   -5.91682
288440.0000   -5.32909
288480.0000   -5.16176
288520.0000   -4.56017
288560.0000   -5.12182
288600.0000   -5.31152
288640.0000   -5.72836
288680.0000   -5.96401
288720.0000   -5.63567
288760.0000   -5.69145
288800.0000   -5.86511
288840.0000   -5.88451
288880.0000   -5.40016
288920.0000   -6.37272
288960.0000   -5.86962
289000.0000   -5.66665
289040.0000   -5.39567
289080.0000   -5.97431
289120.0000   -5.19644
289160.0000   -5.58404
289200.0000   -5.53224
289240.0000   -5.51631
289280.0000   -5.76457
289320.0000   -4.67566
289360.0000   -4.85780
289400.0000   -4.99873
289440.0000   -5.50748
289480.0000   -5.57170
289520.0000   -5.23126
289560.0000   -5.48692
289600.0000   -6.30961
289640.0000   -5.51603
289680.0000   -5.34050
289720.0000   -4.97523
289760.0000   -5.58082
289800.0000   -5.78582
289840.0000   -5.55850
289880.0000   -5.58535
289920.0000   -5.65032
289960.0000   -5.65013
290000.0000   -5.39516
290040.0000   -5.10742
290080.0000   -4.72981
290120.0000   -5.21764
290160.0000   -5.18196
290200.0000   -5.50373
290240.0000   -5.96925
290280.0000   -5.31915
290320.0000   -7.01945
290360.0000   -5.96783
290400.0000   -5.14942
290440.0000   -6.02806
290480.0000   -5.79155
290520.0000   -6.87708
290560.0000   -5.52142
290600.0000   -5.66653
290640.0000   -5.86011
290680.0000   -6.29460
290720.0000   -5.99210
290760.0000   -5.90993
290800.0000   -5.86746
290840.0000   -6.57114
290880.0000   -6.21843
290920.0000   -5.97552
290960.0000   -5.77018
291000.0000   -6.50938
291040.0000   -7.64515
291080.0000   -5.81023
291120.0000   -5.42616
291160.0000   -5.65528
291200.0000   -6.30917
291240.0000   -5.92710
291280.0000   -5.80153
291320.0000   -5.92282
291360.0000   -6.86897
291400.0000   -5.54304
291440.0000   -6.42189
291480.0000   -5.84877
291520.0000   -4.81491
291560.0000   -4.89218
291600.0000   -5.20367
291640.0000   -5.19531
291680.0000   -4.87155
291720.0000   -5.65862
291760.0000   -4.87428
291800.0000   -5.10625
291840.0000   -4.86398
291880.0000   -4.89873
291920.0000   -4.52482
291960.0000   -4.78708
292000.0000   -4.43292
292040.0000   -4.97860
292080.0000   -4.20089
292120.0000   -4.25469
292160.0000   -5.17143
292200.0000   -4.74120
292240.0000   -3.82308
292280.0000   -5.00426
292320.0000   -5.20373
292360.0000   -5.50354
292400.0000   -5.60872
292440.0000   -5.96270
292480.0000   -5.07293
292520.0000   -4.83640
292560.0000   -5.96115
292600.0000   -6.04431
292640.0000   -4.81508
292680.0000   -5.78135
292720.0000   -6.04903
292760.0000   -6.82609
292800.0000   -6.12382
292840.0000   -5.39533
292880.0000   -5.78494
292920.0000   -5.60634
292960.0000   -6.31128
293000.0000   -5.76824
293040.0000   -5.60872
293080.0000   -5.83874
293120.0000   -6.47463
293160.0000   -6.60793
293200.0000   -6.66596
293240.0000   -5.55789
293280.0000   -5.68791
293320.0000   -6.48174
293360.0000   -6.22776
293400.0000   -6.31762
293440.0000   -5.52399
293480.0000   -5.50857
293520.0000   -5.51396
293560.0000   -5.52986
293600.0000   -4.38278
293640.0000   -5.27416
293680.0000   -4.93493
293720.0000   -6.36853
293760.0000   -5.40589
293800.0000   -5.30052
293840.0000   -5.22133
293880.0000   -5.27002
293920.0000   -5.45356
293960.0000   -5.04512
294000.0000   -4.96779
294040.0000   -5.14064
294080.0000   -5.37002
294120.0000   -5.64821
294160.0000   -4.41178
294200.0000   -5.78045
294240.0000   -5.83914
294280.0000   -4.53399
294320.0000   -3.77256
294360.0000   -5.56758
294400.0000   -5.48342
294440.0000   -5.48882
294480.0000   -6.01785
294520.0000   -5.45514
294560.0000   -4.98762
294600.0000   -5.06534
294640.0000   -5.03037
294680.0000   -4.29292
294720.0000   -4.86362
294760.0000   -4.27214
294800.0000   -4.47284
294840.0000   -4.79548
294880.0000   -4.77145
294920.0000   -5.27813
294960.0000   -4.66436
295000.0000   -4.37759
295040.0000   -4.72761
295080.0000   -5.45339
295120.0000   -4.30576
295160.0000   -5.19664
295200.0000   -4.90498
295240.0000   -4.57959
295280.0000   -4.27430
295320.0000   -4.44861
295360.0000   -4.24683
295400.0000   -5.21924
295440.0000   -5.29065
295480.0000   -4.75936
295520.0000   -4.85846
295560.0000   -4.47914
295600.0000   -4.26925
295640.0000   -4.67407
295680.0000   -4.36749
295720.0000   -4.23973
295760.0000   -4.37761
295800.0000   -3.86549
295840.0000   -2.83493
295880.0000   -4.06359
295920.0000   -4.33126
295960.0000   -4.68207
296000.0000   -4.86081
296040.0000   -4.18762
296080.0000   -4.94290
296120.0000   -4.36296
296160.0000   -4.71533
296200.0000   -5.15846
296240.0000   -4.99979
296280.0000   -3.94835
296320.0000   -3.98305
296360.0000   -4.93011
296400.0000   -4.30932
296440.0000   -4.43952
296480.0000   -4.74081
296520.0000   -5.36927
296560.0000   -5.11647
296600.0000   -5.16916
296640.0000   -5.01719
296680.0000   -4.86197
296720.0000   -4.10625
296760.0000   -4.76021
296800.0000   -4.67678
296840.0000   -4.37125
296880.0000   -4.79915
296920.0000   -5.25001
296960.0000   -4.96225
297000.0000   -4.91847
297040.0000   -5.08747
297080.0000   -4.86733
297120.0000   -4.41972
297160.0000   -4.22218
297200.0000   -5.59650
297240.0000   -4.15021
297280.0000   -4.91989
297320.0000   -5.17931
297360.0000   -4.98010
297400.0000   -5.27883
297440.0000   -5.01673
297480.0000   -5.31280
297520.0000   -5.22441
297560.0000   -5.31911
297600.0000   -5.99828
297640.0000   -5.54776
297680.0000   -4.51195
297720.0000   -6.04103
297760.0000   -6.60374
297800.0000   -5.46257
297840.0000   -5.14245
297880.0000   -4.28432
297920.0000   -4.97303
297960.0000   -5.32879
298000.0000   -4.97090
298040.0000   -4.80687
298080.0000   -5.19155
298120.0000   -5.52816
298160.0000   -5.54139
298200.0000   -5.48603
298240.0000   -5.31717
298280.0000   -4.96607
298320.0000   -5.01936
298360.0000   -4.79380
298400.0000   -5.59309
298440.0000   -4.86953
298480.0000   -5.36391
298520.0000   -5.39884
298560.0000   -5.02449
298600.0000   -4.72615
298640.0000   -4.94599
298680.0000   -4.70571
298720.0000   -5.26680
298760.0000   -5.68915
298800.0000   -5.15648
298840.0000   -6.20833
298880.0000   -4.85427
298920.0000   -5.32617
298960.0000   -5.61528
299000.0000   -5.16080
299040.0000   -4.62116
299080.0000   -5.49017
299120.0000   -6.14808
299160.0000   -5.79074
299200.0000   -5.03721
299240.0000   -4.94159
299280.0000   -5.16377
299320.0000   -6.21698
299360.0000   -6.06064
299400.0000   -5.32455
299440.0000   -5.70021
299480.0000   -6.03040
299520.0000   -5.32033
299560.0000   -6.28569
299600.0000   -5.37450
299640.0000   -5.96493
299680.0000   -7.19443
299720.0000   -6.34743
299760.0000   -5.48221
299800.0000   -5.70935
299840.0000   -5.48769
299880.0000   -5.76762
299920.0000   -5.93909
299960.0000   -5.46024
300000.0000   -5.90423
300040.0000   -5.61273
300080.0000   -5.63953
300120.0000   -5.42240
300160.0000   -5.50864
300200.0000   -5.83490
300240.0000   -4.97109
300280.0000   -5.33610
300320.0000   -5.75191
300360.0000   -5.25898
300400.0000   -6.02653
300440.0000   -5.09619
300480.0000   -5.20780
300520.0000   -5.51329
300560.0000   -5.63174
300600.0000   -5.10525
300640.0000   -5.39389
300680.0000   -4.28204
300720.0000   -4.72691
300760.0000   -4.82618
300800.0000   -4.69062
300840.0000   -6.03853
300880.0000   -4.85943
300920.0000   -5.49496
300960.0000   -5.65521
301000.0000   -4.73960
301040.0000   -5.19643
301080.0000   -5.27536
301120.0000   -5.40750
301160.0000   -5.95623
301200.0000   -5.53327
301240.0000   -5.04208
301280.0000   -5.06539
301320.0000   -4.85373
301360.0000   -4.90304
301400.0000   -5.49874
301440.0000   -5.20197
301480.0000   -5.68962
301520.0000   -5.29014
301560.0000   -6.32610
301600.0000   -5.25900
301640.0000   -4.30709
301680.0000   -4.82999
301720.0000   -5.19512
301760.0000   -5.81056
301800.0000   -5.18641
301840.0000   -5.15919
301880.0000   -4.06707
301920.0000   -5.73019
301960.0000   -4.79160
302000.0000   -5.58026
302040.0000   -4.76978
302080.0000   -4.90741
302120.0000   -3.77511
302160.0000   -4.92390
302200.0000   -5.27035
302240.0000   -5.89821
302280.0000   -4.54129
302320.0000   -5.30446
302360.0000   -4.95357
302400.0000   -4.86056
302440.0000   -5.23223
302480.0000   -4.40994
302520.0000   -4.57770
302560.0000   -5.05900
302600.0000   -5.07393
302640.0000   -5.10670
302680.0000   -5.71333
302720.0000   -5.80120
302760.0000   -5.04333
302800.0000   -4.49755
302840.0000   -5.06304
302880.0000   -5.03711
302920.0000   -4.85341
302960.0000   -5.10981
303000.0000   -5.08578
303040.0000   -5.26914
303080.0000   -5.10474
303120.0000   -4.84729
303160.0000   -5.35819
303200.0000   -5.14247
303240.0000   -4.38268
303280.0000   -4.81984
303320.0000   -4.56642
303360.0000   -5.23845
303400.0000   -5.53123
303440.0000   -5.91589
303480.0000   -5.10691
303520.0000   -5.69377
303560.0000   -5.66359
303600.0000   -5.52459
303640.0000   -5.65824
303680.0000   -5.92513
303720.0000   -4.91273
303760.0000   -5.20095
303800.0000   -5.73297
303840.0000   -4.99533
303880.0000   -5.25427
303920.0000   -6.55323
303960.0000   -6.43628
304000.0000   -5.45187
304040.0000   -4.85685
304080.0000   -4.13505
304120.0000   -4.97084
304160.0000   -5.50273
304200.0000   -5.25229
304240.0000   -4.59274
304280.0000   -4.28398
304320.0000   -5.30834
304360.0000   -4.99926
304400.0000   -5.05710
304440.0000   -4.61077
304480.0000   -4.90114
304520.0000   -5.47746
304560.0000   -5.89635
304600.0000   -5.23526
304640.0000   -4.66555
304680.0000   -4.56212
304720.0000   -5.31597
304760.0000   -5.31125
304800.0000   -5.58251
304840.0000   -5.49068
304880.0000   -5.25302
304920.0000   -5.84162
304960.0000   -6.08401
305000.0000   -5.66722
305040.0000   -6.17571
305080.0000   -5.89218
305120.0000   -6.49327
305160.0000   -6.19612
305200.0000   -5.65420
305240.0000   -4.23118
305280.0000   -4.63937
305320.0000   -5.66414
305360.0000   -5.03023
305400.0000   -6.07469
305440.0000   -5.00512
305480.0000   -5.70175
305520.0000   -5.40236
305560.0000   -5.04947
305600.0000   -5.65827
305640.0000   -5.55224
305680.0000   -5.32698
305720.0000   -5.27153
305760.0000   -5.14121
305800.0000   -5.26026
305840.0000   -4.15994
305880.0000   -4.35362
305920.0000   -4.88682
305960.0000   -5.45702
306000.0000   -4.12445
306040.0000   -4.41290
306080.0000   -5.34785
306120.0000   -3.95682
306160.0000   -4.78323
306200.0000   -5.08077
306240.0000   -4.36017
306280.0000   -4.31760
306320.0000   -5.15421
306360.0000   -4.60676
306400.0000   -4.46643
306440.0000   -4.52810
306480.0000   -4.68432
306520.0000   -5.58207
306560.0000   -3.93425
306600.0000   -4.99427
306640.0000   -5.66808
306680.0000   -6.31713
306720.0000   -6.02586
306760.0000   -5.33669
306800.0000   -4.35080
306840.0000   -5.06195
306880.0000   -5.46222
306920.0000   -5.32809
306960.0000   -6.26039
307000.0000   -5.55169
307040.0000   -5.75507
307080.0000   -4.63481
307120.0000   -5.18618
307160.0000   -4.69747
307200.0000   -5.35802
307240.0000   -5.88537
307280.0000   -5.35743
307320.0000   -6.33098
307360.0000   -5.20266
307400.0000   -5.26657
307440.0000   -5.98395
307480.0000   -5.37686
307520.0000   -4.81537
307560.0000   -4.66991
307600.0000   -5.64770
307640.0000   -6.08534
307680.0000   -4.72789
307720.0000   -5.02809
307760.0000   -5.91078
307800.0000   -4.83918
307840.0000   -5.46817
307880.0000   -4.79701
307920.0000   -5.43275
307960.0000   -5.15090
308000.0000   -4.90028
308040.0000   -4.25258
308080.0000   -4.76267
308120.0000   -5.83275
308160.0000   -4.64445
308200.0000   -5.46888
308240.0000   -4.14592
308280.0000   -3.67895
308320.0000   -4.75899
308360.0000   -4.51739
308400.0000   -4.44950
308440.0000   -5.84714
308480.0000   -4.54447
308520.0000   -4.68528
308560.0000   -5.02246
308600.0000   -5.15057
308640.0000   -4.80874
308680.0000   -4.15499
308720.0000   -4.75438
308760.0000   -4.81960
308800.0000   -4.10280
308840.0000   -5.03093
308880.0000   -4.81631
308920.0000   -5.45480
308960.0000   -5.32792
309000.0000   -5.15203
309040.0000   -4.78811
309080.0000   -4.36532
309120.0000   -5.57662
309160.0000   -5.77832
309200.0000   -5.48919
309240.0000   -5.06325
309280.0000   -5.19217
309320.0000   -4.58773
309360.0000   -5.89754
309400.0000   -5.11214
309440.0000   -5.72708
309480.0000   -6.19488
309520.0000   -6.33028
309560.0000   -4.89067
309600.0000   -6.31066
309640.0000   -5.90899
309680.0000   -6.12064
309720.0000   -5.76038
309760.0000   -5.19811
309800.0000   -5.42262
309840.0000   -4.47299
309880.0000   -5.76947
309920.0000   -5.27255
309960.0000   -5.84106
310000.0000   -5.88500
310040.0000   -5.63973
310080.0000   -5.68931
310120.0000   -4.41759
310160.0000   -5.78452
310200.0000   -5.85004
310240.0000   -5.04933
310280.0000   -6.54644
310320.0000   -5.24625
310360.0000   -5.81377
310400.0000   -5.69222
310440.0000   -4.85563
310480.0000   -5.70837
310520.0000   -5.65751
310560.0000   -5.50445
310600.0000   -6.08016
310640.0000   -5.23835
310680.0000   -5.62245
310720.0000   -5.26632
310760.0000   -6.28273
310800.0000   -5.91662
310840.0000   -5.80772
310880.0000   -5.46866
310920.0000   -6.43461
310960.0000   -5.89312
311000.0000   -5.87667
311040.0000   -6.11456
311080.0000   -5.55805
311120.0000   -4.32307
311160.0000   -4.52922
311200.0000   -5.98565
311240.0000   -4.61864
311280.0000   -4.64515
311320.0000   -5.36573
311360.0000   -5.49207
311400.0000   -5.14978
311440.0000   -5.62858
311480.0000   -4.67103
311520.0000   -4.89119
311560.0000   -5.76220
311600.0000   -5.04860
311640.0000   -5.63375
311680.0000   -4.73527
311720.0000   -4.57628
311760.0000   -5.09277
311800.0000   -5.03935
311840.0000   -5.44769
311880.0000   -5.88451
311920.0000   -5.29416
311960.0000   -5.11176
312000.0000   -4.85944
312040.0000   -5.66890
312080.0000   -4.81607
312120.0000   -4.91566
312160.0000   -5.68249
312200.0000   -4.93697
312240.0000   -5.03110
312280.0000   -4.99991
312320.0000   -5.52130
312360.0000   -4.04115
312400.0000   -5.13297
312440.0000   -5.39483
312480.0000   -5.27697
312520.0000   -5.66177
312560.0000   -5.64826
312600.0000   -5.69655
312640.0000   -5.89470
312680.0000   -6.38148
312720.0000   -5.31100
312760.0000   -4.82826
312800.0000   -4.98749
312840.0000   -5.38166
312880.0000   -6.48518
312920.0000   -4.67322
312960.0000   -5.32982
313000.0000   -5.51124
313040.0000   -4.84310
313080.0000   -5.29965
313120.0000   -5.19075
313160.0000   -5.11920
313200.0000   -5.06722
313240.0000   -4.75680
313280.0000   -4.80347
313320.0000   -5.74452
313360.0000   -5.07221
313400.0000   -4.64936
313440.0000   -5.02055
313480.0000   -4.94927
313520.0000   -5.51940
313560.0000   -4.86629
313600.0000   -5.26173
313640.0000   -5.52986
313680.0000   -4.95922
313720.0000   -5.16477
313760.0000   -4.93912
313800.0000   -4.48441
313840.0000   -5.78403
313880.0000   -5.32355
313920.0000   -4.21546
313960.0000   -5.00472
314000.0000   -5.08075
314040.0000   -5.12807
314080.0000   -3.56145
314120.0000   -4.16708
314160.0000   -4.07240
314200.0000   -4.34109
314240.0000   -5.42165
314280.0000   -5.00677
314320.0000   -4.77675
314360.0000   -4.35987
314400.0000   -4.70756
314440.0000   -4.46745
314480.0000   -3.62263
314520.0000   -5.31954
314560.0000   -4.60213
314600.0000   -5.06239
314640.0000   -4.19404
314680.0000   -4.52887
314720.0000   -4.34433
314760.0000   -4.74084
314800.0000   -4.98245
314840.0000   -5.09291
314880.0000   -3.83066
314920.0000   -5.27882
314960.0000   -4.51255
315000.0000   -4.85073
315040.0000   -4.25047
315080.0000   -4.06031
315120.0000   -4.85074
315160.0000   -4.22376
315200.0000   -5.70087
315240.0000   -5.13657
315280.0000   -4.98734
315320.0000   -4.18413
315360.0000   -4.38905
315400.0000   -4.40375
315440.0000   -5.25553
315480.0000   -4.83668
315520.0000   -4.71312
315560.0000   -5.01608
315600.0000   -4.55554
315640.0000   -5.16132
315680.0000   -5.03834
315720.0000   -5.43490
315760.0000   -5.48742
315800.0000   -5.20048
315840.0000   -5.65666
315880.0000   -6.40391
315920.0000   -6.97587
315960.0000   -5.89236
316000.0000   -6.04938
316040.0000   -6.23551
316080.0000   -6.00370
316120.0000   -6.05906
316160.0000   -6.75071
316200.0000   -5.57558
316240.0000   -4.52502
316280.0000   -5.45259
316320.0000   -5.24016
316360.0000   -5.03033
316400.0000   -6.08144
316440.0000   -5.91069
316480.0000   -5.85281
316520.0000   -5.44890
316560.0000   -6.17977
316600.0000   -6.09885
316640.0000   -5.96800
316680.0000   -5.82100
316720.0000   -5.80248
316760.0000   -5.44904
316800.0000   -4.75919
316840.0000   -6.53755
316880.0000   -5.47016
316920.0000   -5.56575
316960.0000   -5.56308
317000.0000   -5.98431
317040.0000   -5.42568
317080.0000   -4.31340
317120.0000   -4.72352
317160.0000   -4.85259
317200.0000   -4.15458
317240.0000   -4.79028
317280.0000   -4.77745
317320.0000   -4.95458
317360.0000   -4.79009
317400.0000   -4.84096
317440.0000   -4.83079
317480.0000   -5.41274
317520.0000   -6.03620
317560.0000   -5.88674
317600.0000   -5.32367
317640.0000   -6.59825
317680.0000   -6.17345
317720.0000   -4.85757
317760.0000   -4.94247
317800.0000   -5.73311
317840.0000   -6.23688
317880.0000   -5.41726
317920.0000   -4.94175
317960.0000   -4.82803
318000.0000   -5.22812
318040.0000   -5.06846
318080.0000   -4.82418
318120.0000   -5.38839
318160.0000   -6.27160
318200.0000   -6.53686
318240.0000   -5.42919
318280.0000   -5.16913
318320.0000   -4.55269
318360.0000   -4.99023
318400.0000   -3.84185
318440.0000   -4.58573
318480.0000   -3.94026
318520.0000   -4.97041
318560.0000   -4.37497
318600.0000   -4.25046
318640.0000   -4.02004
318680.0000   -4.72635
318720.0000   -4.89449
318760.0000   -5.62708
318800.0000   -6.60703
318840.0000   -5.66730
318880.0000   -6.35415
318920.0000   -5.46353
318960.0000   -5.39687
319000.0000   -4.10137
319040.0000   -4.75496
319080.0000   -4.84589
319120.0000   -5.18387
319160.0000   -5.28110
319200.0000   -4.98887
319240.0000   -4.75022
319280.0000   -4.67630
319320.0000   -5.10349
319360.0000   -5.51861
319400.0000   -5.56964
319440.0000   -5.17295
319480.0000   -4.99344
319520.0000   -5.12937
319560.0000   -4.37983
319600.0000   -5.79509
319640.0000   -5.26483
319680.0000   -5.22836
319720.0000   -5.02980
319760.0000   -5.24473
319800.0000   -5.98260
319840.0000   -5.55302
319880.0000   -5.78800
319920.0000   -5.40703
319960.0000   -5.40304
320000.0000   -6.64548
320040.0000   -6.09600
320080.0000   -6.05739
320120.0000   -5.93670
320160.0000   -5.73075
320200.0000   -5.23075
320240.0000   -6.12472
320280.0000   -6.40804
320320.0000   -4.88429
320360.0000   -6.10275
320400.0000   -6.44995
320440.0000   -4.90616
320480.0000   -5.64827
320520.0000   -5.80362
320560.0000   -5.62407
320600.0000   -5.47335
320640.0000   -5.00867
320680.0000   -5.28930
320720.0000   -5.29936
320760.0000   -5.37213
320800.0000   -4.59318
320840.0000   -5.06782
320880.0000   -4.80028
320920.0000   -4.60041
320960.0000   -4.48441
321000.0000   -3.91041
321040.0000   -4.23127
321080.0000   -4.21645
321120.0000   -4.56164
321160.0000   -5.15888
321200.0000   -4.26311
321240.0000   -4.52539
321280.0000   -4.62755
321320.0000   -4.56453
321360.0000   -5.09992
321400.0000   -4.94481
321440.0000   -5.31164
321480.0000   -4.67356
321520.0000   -5.38616
321560.0000   -4.73395
321600.0000   -5.68597
321640.0000   -4.29776
321680.0000   -4.56489
321720.0000   -3.36784
321760.0000   -4.68360
321800.0000   -5.19916
321840.0000   -4.82207
321880.0000   -5.21736
321920.0000   -5.59107
321960.0000   -5.64178
322000.0000   -5.44840
322040.0000   -4.89243
322080.0000   -5.05517
322120.0000   -5.32775
322160.0000   -4.93394
322200.0000   -5.36080
322240.0000   -3.54421
322280.0000   -4.26096
322320.0000   -4.37701
322360.0000   -5.63681
322400.0000   -5.04938
322440.0000   -4.39619
322480.0000   -4.76288
322520.0000   -5.42589
322560.0000   -4.97303
322600.0000   -4.02784
322640.0000   -5.44185
322680.0000   -4.77904
322720.0000   -4.87615
322760.0000   -5.85538
322800.0000   -4.27870
322840.0000   -5.56969
322880.0000   -5.30397
322920.0000   -4.63940
322960.0000   -5.27391
323000.0000   -4.99117
323040.0000   -5.86107
323080.0000   -5.95319
323120.0000   -5.47850
323160.0000   -4.67237
323200.0000   -4.24182
323240.0000   -4.83311
323280.0000   -5.07049
323320.0000   -5.88565
323360.0000   -5.22366
323400.0000   -5.93839
323440.0000   -5.26600
323480.0000   -5.61090
323520.0000   -5.40768
323560.0000   -5.60321
323600.0000   -4.73726
323640.0000   -4.96834
323680.0000   -5.17754
323720.0000   -4.56921
323760.0000   -5.71736
323800.0000   -5.16992
323840.0000   -5.66113
323880.0000   -6.11454
323920.0000   -4.82435
323960.0000   -5.15759
324000.0000   -5.79266
324040.0000   -5.44408
324080.0000   -4.82315
324120.0000   -5.58608
324160.0000   -6.23063
324200.0000   -6.05546
324240.0000   -5.74402
324280.0000   -5.71242
324320.0000   -5.79281
324360.0000   -5.95933
324400.0000   -4.71657
324440.0000   -5.01657
324480.0000   -5.96175
324520.0000   -6.08721
324560.0000   -5.76194
324600.0000   -5.64849
324640.0000   -6.99037
324680.0000   -5.99847
324720.0000   -5.86484
324760.0000   -5.85180
324800.0000   -6.26704
324840.0000   -6.46747
324880.0000   -5.87617
324920.0000   -4.83029
324960.0000   -5.01085
325000.0000   -5.56461
325040.0000   -5.24867
325080.0000   -5.91019
325120.0000   -6.60712
325160.0000   -6.83428
325200.0000   -5.67755
325240.0000   -6.98008
325280.0000   -6.60513
325320.0000   -5.92384
325360.0000   -6.59189
325400.0000   -5.57109
325440.0000   -5.51383
325480.0000   -5.94871
325520.0000   -7.23007
325560.0000   -5.94449
325600.0000   -5.40001
325640.0000   -5.65120
325680.0000   -4.97535
325720.0000   -5.52441
325760.0000   -5.83907
325800.0000   -5.74519
325840.0000   -4.70940
325880.0000   -5.39113
325920.0000   -5.13976
325960.0000   -6.35690
326000.0000   -5.03542
326040.0000   -5.16029
326080.0000   -5.14055
326120.0000   -4.93400
326160.0000   -5.78779
326200.0000   -5.75446
326240.0000   -5.82097
326280.0000   -5.22829
326320.0000   -5.48261
326360.0000   -5.62254
326400.0000   -6.28109
326440.0000   -6.70498
326480.0000   -5.73724
326520.0000   -6.09231
326560.0000   -6.18014
326600.0000   -6.08279
326640.0000   -5.12631
326680.0000   -5.62022
326720.0000   -5.88164
326760.0000   -4.91580
326800.0000   -5.24479
326840.0000   -5.04945
326880.0000   -5.34855
326920.0000   -4.93472
326960.0000   -4.42849
327000.0000   -4.67699
327040.0000   -4.54983
327080.0000   -5.50574
327120.0000   -5.88412
327160.0000   -5.81188
327200.0000   -5.67487
327240.0000   -5.19771
327280.0000   -5.41495
327320.0000   -7.06530
327360.0000   -5.70905
327400.0000   -5.54751
327440.0000   -5.87180
327480.0000   -6.28773
327520.0000   -6.95681
327560.0000   -5.77512
327600.0000   -6.14028
327640.0000   -5.60265
327680.0000   -4.95357
327720.0000   -5.37074
327760.0000   -5.36521
327800.0000   -5.01293
327840.0000   -6.27900
327880.0000   -5.30796
327920.0000   -5.69263
327960.0000   -5.63368
328000.0000   -6.05342
328040.0000   -6.15798
328080.0000   -6.30642
328120.0000   -5.65667
328160.0000   -5.46001
328200.0000   -5.76707
328240.0000   -5.10787
328280.0000   -5.28654
328320.0000   -5.53239
328360.0000   -5.04936
328400.0000   -5.55890
328440.0000   -4.68369
328480.0000   -4.20648
328520.0000   -4.63796
328560.0000   -5.30617
328600.0000   -5.31567
328640.0000   -4.43056
328680.0000   -5.39311
328720.0000   -5.02942
328760.0000   -5.06051
328800.0000   -4.79111
328840.0000   -4.58230
328880.0000   -5.25110
328920.0000   -5.59039
328960.0000   -5.45180
329000.0000   -4.75497
329040.0000   -5.13959
329080.0000   -4.23336
329120.0000   -4.05496
329160.0000   -4.87373
329200.0000   -4.27661
329240.0000   -5.32246
329280.0000   -4.72253
329320.0000   -4.70788
329360.0000   -5.12092
329400.0000   -6.30272
329440.0000   -5.97630
329480.0000   -5.83943
329520.0000   -5.71820
329560.0000   -6.56636
329600.0000   -6.58159
329640.0000   -6.28359
329680.0000   -5.21073
329720.0000   -5.87996
329760.0000   -5.56061
329800.0000   -5.44129
329840.0000   -5.09386
329880.0000   -5.94246
329920.0000   -5.22425
329960.0000   -5.95729
330000.0000   -5.89079
330040.0000   -4.97831
330080.0000   -4.46436
330120.0000   -5.37906
330160.0000   -5.63550
330200.0000   -5.58632
330240.0000   -5.74907
330280.0000   -5.06930
330320.0000   -5.28959
330360.0000   -5.24033
330400.0000   -4.76213
330440.0000   -4.54090
330480.0000   -5.88167
330520.0000   -5.81664
330560.0000   -5.22014
330600.0000   -4.94942
330640.0000   -5.38397
330680.0000   -5.30316
330720.0000   -5.41711
330760.0000   -4.89905
330800.0000   -5.51339
330840.0000   -5.27793
330880.0000   -5.03522
330920.0000   -5.07641
330960.0000   -4.86879
331000.0000   -5.61185
331040.0000   -5.12650
331080.0000   -5.41528
331120.0000   -5.20284
331160.0000   -5.12960
331200.0000   -5.30274
331240.0000   -5.11371
331280.0000   -5.42703
331320.0000   -5.78174
331360.0000   -5.07697
331400.0000   -6.45205
331440.0000   -5.99186
331480.0000   -6.29118
331520.0000   -4.54608
331560.0000   -5.45632
331600.0000   -5.17142
331640.0000   -4.87411
331680.0000   -5.77824
331720.0000   -6.08623
331760.0000   -5.46040
331800.0000   -5.60815
331840.0000   -5.02850
331880.0000   -4.93986
331920.0000   -4.95447
331960.0000   -4.71067
332000.0000   -4.49416
332040.0000   -4.44603
332080.0000   -4.25959
332120.0000   -4.62837
332160.0000   -4.74167
332200.0000   -5.88915
332240.0000   -5.88030
332280.0000   -6.18793
332320.0000   -5.53104
332360.0000   -5.12261
332400.0000   -5.43793
332440.0000   -5.69850
332480.0000   -6.21062
332520.0000   -4.85324
332560.0000   -6.33233
332600.0000   -5.45088
332640.0000   -5.88060
332680.0000   -5.84796
332720.0000   -5.38413
332760.0000   -5.34564
332800.0000   -5.40737
332840.0000   -5.17838
332880.0000   -4.87041
332920.0000   -5.14863
332960.0000   -5.48517
333000.0000   -4.88621
333040.0000   -5.45764
333080.0000   -4.83467
333120.0000   -4.11983
333160.0000   -5.01060
333200.0000   -4.76886
333240.0000   -6.07457
333280.0000   -5.01057
333320.0000   -5.17413
333360.0000   -5.14100
333400.0000   -5.13540
333440.0000   -4.91602
333480.0000   -5.40091
333520.0000   -5.61841
333560.0000   -4.39051
333600.0000   -4.44697
333640.0000   -3.98396
333680.0000   -5.53921
333720.0000   -5.15770
333760.0000   -5.04043
333800.0000   -5.20476
333840.0000   -5.61115
333880.0000   -5.52111
333920.0000   -5.39942
333960.0000   -5.09162
334000.0000   -6.27131
334040.0000   -5.19832
334080.0000   -5.45610
334120.0000   -5.97192
334160.0000   -5.41244
334200.0000   -5.07715
334240.0000   -4.83533
334280.0000   -5.58941
334320.0000   -4.99999
334360.0000   -5.52882
334400.0000   -6.16274
334440.0000   -5.39322
334480.0000   -4.98689
334520.0000   -5.41904
334560.0000   -5.23126
334600.0000   -4.97955
334640.0000   -5.43727
334680.0000   -4.88862
334720.0000   -5.09032
334760.0000   -5.79297
334800.0000   -5.69211
334840.0000   -5.62243
334880.0000   -5.78299
334920.0000   -5.30681
334960.0000   -5.45992
335000.0000   -5.65305
335040.0000   -6.13880
335080.0000   -5.86064
335120.0000   -5.64065
335160.0000   -5.85733
335200.0000   -5.56902
335240.0000   -4.92135
335280.0000   -4.77886
335320.0000   -5.40272
335360.0000   -5.27608
335400.0000   -4.03310
335440.0000   -3.85492
335480.0000   -4.65939
335520.0000   -4.87500
335560.0000   -4.09778
335600.0000   -4.15161
335640.0000   -4.43307
335680.0000   -5.01629
335720.0000   -4.61753
335760.0000   -5.20370
335800.0000   -5.22850
335840.0000   -5.61149
335880.0000   -5.09264
335920.0000   -5.59468
335960.0000   -3.74068
336000.0000   -4.40393
336040.0000   -5.55166
336080.0000   -4.56107
336120.0000   -5.18393
336160.0000   -4.53514
336200.0000   -4.18818
336240.0000   -5.23244
336280.0000   -5.18551
336320.0000   -5.63614
336360.0000   -4.70900
336400.0000   -5.12507
336440.0000   -5.52373
336480.0000   -5.10463
336520.0000   -5.33001
336560.0000   -4.79883
336600.0000   -4.44286
336640.0000   -4.67053
336680.0000   -3.82583
336720.0000   -3.89304
336760.0000   -5.41803
336800.0000   -4.59240
336840.0000   -4.97500
336880.0000   -5.43149
336920.0000   -5.67167
336960.0000   -5.81559
337000.0000   -5.01550
337040.0000   -4.86819
337080.0000   -4.61834
337120.0000   -4.97679
337160.0000   -5.00935
337200.0000   -5.84989
337240.0000   -4.99228
337280.0000   -5.25620
337320.0000   -5.62835
337360.0000   -5.52549
337400.0000   -3.90644
337440.0000   -3.99862
337480.0000   -4.99220
337520.0000   -4.04882
337560.0000   -4.67945
337600.0000   -4.71836
337640.0000   -5.65238
337680.0000   -4.54181
337720.0000   -4.51771
337760.0000   -3.86633
337800.0000   -4.09165
337840.0000   -4.33036
337880.0000   -3.95446
337920.0000   -3.91351
337960.0000   -4.67683
338000.0000   -4.84195
338040.0000   -4.89144
338080.0000   -4.56009
338120.0000   -4.62265
338160.0000   -4.24776
338200.0000   -4.92713
338240.0000   -5.03229
338280.0000   -4.06879
338320.0000   -4.34972
338360.0000   -4.89387
338400.0000   -4.42506
338440.0000   -4.69939
338480.0000   -4.94221
338520.0000   -4.79076
338560.0000   -4.69559
338600.0000   -5.05616
338640.0000   -4.63092
338680.0000   -5.59151
338720.0000   -4.72281
338760.0000   -4.62263
338800.0000   -4.90561
338840.0000   -4.77385
338880.0000   -4.70236
338920.0000   -4.63121
338960.0000   -4.58139
339000.0000   -5.05528
339040.0000   -5.14535
339080.0000   -4.20999
339120.0000   -5.28705
339160.0000   -4.18917
339200.0000   -4.15967
339240.0000   -5.31454
339280.0000   -5.20840
339320.0000   -5.12668
339360.0000   -5.23635
339400.0000   -5.11612
339440.0000   -5.56147
339480.0000   -5.64799
339520.0000   -5.13855
339560.0000   -5.39220
339600.0000   -5.76092
339640.0000   -6.07840
339680.0000   -4.67136
339720.0000   -4.69607
339760.0000   -5.91853
339800.0000   -5.15784
339840.0000   -6.01475
339880.0000   -5.62886
339920.0000   -5.07565
339960.0000   -6.08810
340000.0000   -5.44628
340040.0000   -5.13093
340080.0000   -5.89837
340120.0000   -5.13388
340160.0000   -5.22374
340200.0000   -4.89787
340240.0000   -4.54738
340280.0000   -5.40398
340320.0000   -4.92395
340360.0000   -4.56290
340400.0000   -4.83703
340440.0000   -4.69884
340480.0000   -5.78979
340520.0000   -4.66089
340560.0000   -4.88791
340600.0000   -4.68206
340640.0000   -3.94975
340680.0000   -4.25035
340720.0000   -5.27532
340760.0000   -4.89312
340800.0000   -5.95209
340840.0000   -4.07367
340880.0000   -5.14830
340920.0000   -5.56438
340960.0000   -4.71239
341000.0000   -5.84083
341040.0000   -5.40966
341080.0000   -5.01826
341120.0000   -4.92458
341160.0000   -5.02790
341200.0000   -5.39432
341240.0000   -5.33643
341280.0000   -4.52296
341320.0000   -6.10692
341360.0000   -5.45114
341400.0000   -5.22111
341440.0000   -6.33934
341480.0000   -7.05236
341520.0000   -5.52231
341560.0000   -6.97448
341600.0000   -6.09839
341640.0000   -5.88791
341680.0000   -6.62379
341720.0000   -5.57290
341760.0000   -5.77424
341800.0000   -5.34472
341840.0000   -5.74044
341880.0000   -5.51950
341920.0000   -5.20324
341960.0000   -5.80429
342000.0000   -4.87810
342040.0000   -5.25846
342080.0000   -5.15208
342120.0000   -4.32978
342160.0000   -4.96953
342200.0000   -4.80968
342240.0000   -4.54521
342280.0000   -4.31915
342320.0000   -4.79707
342360.0000   -4.68182
342400.0000   -4.25535
342440.0000   -4.27515
342480.0000   -4.76103
342520.0000   -5.25277
342560.0000   -4.63962
342600.0000   -5.37021
342640.0000   -4.29700
342680.0000   -4.99787
342720.0000   -4.48670
342760.0000   -5.09694
342800.0000   -5.43075
342840.0000   -4.24932
342880.0000   -4.38833
342920.0000   -5.63575
342960.0000   -4.53225
343000.0000   -5.59238
343040.0000   -4.72233
343080.0000   -5.62484
343120.0000   -5.58245
343160.0000   -3.77177
343200.0000   -4.19383
343240.0000   -4.47890
343280.0000   -4.55030
343320.0000   -3.88698
343360.0000   -4.88665
343400.0000   -5.21141
343440.0000   -4.46541
343480.0000   -4.56303
343520.0000   -4.88404
343560.0000   -4.79749
343600.0000   -4.42873
343640.0000   -5.16643
343680.0000   -4.99167
343720.0000   -5.05172
343760.0000   -4.93913
343800.0000   -4.79568
343840.0000   -4.48132
343880.0000   -4.61854
343920.0000   -5.15351
343960.0000   -5.38095
344000.0000   -5.66742
344040.0000   -4.01599
344080.0000   -5.00946
344120.0000   -4.83345
344160.0000   -4.87927
344200.0000   -4.32870
344240.0000   -4.11335
344280.0000   -4.82900
344320.0000   -5.58599
344360.0000   -5.44388
344400.0000   -4.71546
344440.0000   -5.75533
344480.0000   -5.31198
344520.0000   -5.98327
344560.0000   -6.12756
344600.0000   -5.43672
344640.0000   -4.86446
344680.0000   -5.02508
344720.0000   -5.09280
344760.0000   -5.29314
344800.0000   -5.22249
344840.0000   -5.11028
344880.0000   -5.43823
344920.0000   -4.05126
344960.0000   -5.24354
345000.0000   -4.32546
345040.0000   -3.76723
345080.0000   -4.57525
345120.0000   -5.25642
345160.0000   -4.96790
345200.0000   -4.14023
345240.0000   -4.47639
345280.0000   -5.06551
345320.0000   -6.02894
345360.0000   -4.80614
345400.0000   -4.86283
345440.0000   -4.40602
345480.0000   -5.50973
345520.0000   -5.04420
345560.0000   -5.13770
345600.0000   -5.32225
345640.0000   -5.81176
345680.0000   -5.41678
345720.0000   -5.99429
345760.0000   -5.27732
345800.0000   -5.73945
345840.0000   -5.58706
345880.0000   -5.36368
345920.0000   -5.76129
345960.0000   -6.66854
346000.0000   -6.11257
346040.0000   -5.51633
346080.0000   -5.88426
346120.0000   -6.50802
346160.0000   -6.77528
346200.0000   -6.28105
346240.0000   -5.23412
346280.0000   -5.72296
346320.0000   -5.19513
346360.0000   -5.08391
346400.0000   -5.50358
346440.0000   -5.66541
346480.0000   -6.34891
346520.0000   -5.63172
346560.0000   -5.30431
346600.0000   -5.35113
346640.0000   -5.84532
346680.0000   -5.04263
346720.0000   -5.65404
346760.0000   -5.43072
346800.0000   -5.94927
346840.0000   -5.25331
346880.0000   -4.39242
346920.0000   -4.49396
346960.0000   -3.69483
347000.0000   -4.45858
347040.0000   -4.72232
347080.0000   -5.63176
347120.0000   -5.24742
347160.0000   -4.94183
347200.0000   -4.87975
347240.0000   -3.84772
347280.0000   -4.33640
347320.0000   -4.90701
347360.0000   -4.26478
347400.0000   -4.79723
347440.0000   -5.45458
347480.0000   -4.97669
347520.0000   -5.04970
347560.0000   -4.19788
347600.0000   -4.32587
347640.0000   -4.89606
347680.0000   -4.54916
347720.0000   -4.69444
347760.0000   -4.79195
347800.0000   -5.06451
347840.0000   -6.14796
347880.0000   -5.41010
347920.0000   -5.16465
347960.0000   -4.50737
348000.0000   -4.73416
348040.0000   -5.32793
348080.0000   -5.74037
348120.0000   -5.89243
348160.0000   -5.77029
348200.0000   -5.69635
348240.0000   -5.33111
348280.0000   -4.66281
348320.0000   -4.28059
348360.0000   -3.69472
348400.0000   -5.14357
348440.0000   -4.38116
348480.0000   -3.91989
348520.0000   -4.27499
348560.0000   -4.88212
348600.0000   -4.69700
348640.0000   -4.60761
348680.0000   -4.48474
348720.0000   -5.13223
348760.0000   -4.79864
348800.0000   -4.71892
348840.0000   -3.93723
348880.0000   -4.28042
348920.0000   -3.60340
348960.0000   -3.99344
349000.0000   -5.17558
349040.0000   -5.15185
349080.0000   -5.30415
349120.0000   -5.56710
349160.0000   -5.97728
349200.0000   -4.61788
349240.0000   -3.95092
349280.0000   -4.20166
349320.0000   -4.41145
349360.0000   -4.33680
349400.0000   -4.44732
349440.0000   -4.57855
349480.0000   -4.68699
349520.0000   -4.61490
349560.0000   -4.62489
349600.0000   -5.18992
349640.0000   -4.89237
349680.0000   -4.65444
349720.0000   -4.74136
349760.0000   -4.38811
349800.0000   -5.22892
349840.0000   -4.73751
349880.0000   -4.58506
349920.0000   -5.45816
349960.0000   -4.98300
350000.0000   -6.36069
350040.0000   -6.43627
350080.0000   -6.50437
350120.0000   -6.36239
350160.0000   -6.33199
350200.0000   -6.21910
350240.0000   -6.08661
350280.0000   -5.77160
350320.0000   -5.72647
350360.0000   -4.67185
350400.0000   -5.24616
350440.0000   -6.73453
350480.0000   -5.88178
350520.0000   -6.10220
350560.0000   -6.26643
350600.0000   -6.32176
350640.0000   -5.64438
350680.0000   -5.71023
350720.0000   -5.80603
350760.0000   -6.25739
350800.0000   -6.05632
350840.0000   -5.93934
350880.0000   -6.44461
350920.0000   -6.49540
350960.0000   -5.69957
351000.0000   -6.31563
351040.0000   -4.59508
351080.0000   -5.26393
351120.0000   -6.16447
351160.0000   -5.87106
351200.0000   -5.51974
351240.0000   -4.69302
351280.0000   -5.03641
351320.0000   -5.11867
351360.0000   -4.82442
351400.0000   -5.15001
351440.0000   -5.09943
351480.0000   -4.89723
351520.0000   -4.56847
351560.0000   -6.02450
351600.0000   -4.99591
351640.0000   -5.37117
351680.0000   -3.64606
351720.0000   -3.25153
351760.0000   -4.58482
351800.0000   -3.30480
351840.0000   -3.90312
351880.0000   -4.66182
351920.0000   -4.12343
351960.0000   -4.45033
352000.0000   -4.91649
352040.0000   -5.76150
352080.0000   -4.67502
352120.0000   -3.98985
352160.0000   -4.35139
352200.0000   -5.37029
352240.0000   -5.00852
352280.0000   -4.70919
352320.0000   -5.08780
352360.0000   -6.14365
352400.0000   -4.87910
352440.0000   -5.52666
352480.0000   -4.82576
352520.0000   -5.25262
352560.0000   -5.20111
352600.0000   -5.44818
352640.0000   -5.09531
352680.0000   -4.84532
352720.0000   -4.42287
352760.0000   -4.72193
352800.0000   -3.83266
352840.0000   -4.30276
352880.0000   -4.23275
352920.0000   -4.85237
352960.0000   -5.28297
353000.0000   -4.53193
353040.0000   -4.99605
353080.0000   -4.89203
353120.0000   -4.55071
353160.0000   -5.20775
353200.0000   -4.80142
353240.0000   -4.64039
353280.0000   -3.99593
353320.0000   -4.98520
353360.0000   -4.69822
353400.0000   -4.80175
353440.0000   -4.91235
353480.0000   -5.41316
353520.0000   -6.01662
353560.0000   -5.85158
353600.0000   -5.36635
353640.0000   -3.77545
353680.0000   -4.11063
353720.0000   -4.28311
353760.0000   -4.99939
353800.0000   -4.94871
353840.0000   -5.63174
353880.0000   -5.29650
353920.0000   -4.75263
353960.0000   -5.87056
354000.0000   -5.13540
354040.0000   -5.59169
354080.0000   -5.64518
354120.0000   -5.15120
354160.0000   -4.72763
354200.0000   -4.64736
354240.0000   -4.44219
354280.0000   -4.67746
354320.0000   -5.01447
354360.0000   -3.93643
354400.0000   -4.91183
354440.0000   -3.81531
354480.0000   -4.79119
354520.0000   -4.68627
354560.0000   -4.30766
354600.0000   -5.41585
354640.0000   -4.46101
354680.0000   -5.62478
354720.0000   -5.47006
354760.0000   -4.76038
354800.0000   -5.55179
354840.0000   -5.25048
354880.0000   -5.00293
354920.0000   -4.27010
354960.0000   -4.86002
355000.0000   -5.18715
355040.0000   -5.94233
355080.0000   -5.15454
355120.0000   -4.76289
355160.0000   -5.16219
355200.0000   -5.26466
355240.0000   -4.90756
355280.0000   -4.93786
355320.0000   -5.05196
355360.0000   -4.64297
355400.0000   -3.81742
355440.0000   -5.48913
355480.0000   -4.34817
355520.0000   -4.13211
355560.0000   -4.35652
355600.0000   -4.79775
355640.0000   -4.52458
355680.0000   -4.46226
355720.0000   -4.53006
355760.0000   -4.57850
355800.0000   -5.01428
355840.0000   -4.88882
355880.0000   -4.52245
355920.0000   -4.48066
355960.0000   -3.61704
356000.0000   -4.33658
356040.0000   -4.11503
356080.0000   -4.35891
356120.0000   -3.54527
356160.0000   -3.91702
356200.0000   -4.30658
356240.0000   -3.91492
356280.0000   -4.73210
356320.0000   -5.04504
356360.0000   -4.42779
356400.0000   -4.05722
356440.0000   -4.99721
356480.0000   -4.40022
356520.0000   -4.18674
356560.0000   -3.99567
356600.0000   -4.40471
356640.0000   -4.83209
356680.0000   -5.02313
356720.0000   -5.74227
356760.0000   -5.41247
356800.0000   -4.28775
356840.0000   -5.05818
356880.0000   -4.59366
356920.0000   -3.49394
356960.0000   -4.68697
357000.0000   -4.53395
357040.0000   -4.62145
357080.0000   -5.07946
357120.0000   -5.59094
357160.0000   -5.43558
357200.0000   -4.73292
357240.0000   -5.29935
357280.0000   -5.34750
357320.0000   -5.43969
357360.0000   -5.05733
357400.0000   -5.31701
357440.0000   -5.74018
357480.0000   -6.19325
357520.0000   -6.07482
357560.0000   -5.25327
357600.0000   -4.92693
357640.0000   -5.24616
357680.0000   -4.80746
357720.0000   -5.21789
357760.0000   -5.06280
357800.0000   -4.32408
357840.0000   -5.00959
357880.0000   -4.38168
357920.0000   -4.39684
357960.0000   -4.14761
358000.0000   -5.31610
358040.0000   -4.53334
358080.0000   -4.25928
358120.0000   -3.97711
358160.0000   -5.17243
358200.0000   -4.48878
358240.0000   -4.74782
358280.0000   -4.26828
358320.0000   -4.91624
358360.0000   -5.13962
358400.0000   -4.34528
358440.0000   -3.52013
358480.0000   -3.69598
358520.0000   -3.45012
358560.0000   -4.09907
358600.0000   -4.21958
358640.0000   -5.09933
358680.0000   -5.26228
358720.0000   -4.41193
358760.0000   -3.80790
358800.0000   -3.75164
358840.0000   -3.62113
358880.0000   -4.19700
358920.0000   -4.12592
358960.0000   -3.58941
359000.0000   -3.43890
359040.0000   -2.75647
359080.0000   -3.74787
359120.0000   -3.95866
359160.0000   -3.57698
359200.0000   -3.77349
359240.0000   -4.19283
359280.0000   -5.49439
359320.0000   -5.06273
359360.0000   -4.73180
359400.0000   -5.08809
359440.0000   -4.97930
359480.0000   -4.47633
359520.0000   -5.00670
359560.0000   -5.02131
359600.0000   -5.09390
359640.0000   -5.20832
359680.0000   -5.12360
359720.0000   -4.97002
359760.0000   -4.00751
359800.0000   -4.18608
359840.0000   -4.37504
359880.0000   -4.46030
359920.0000   -5.13212
359960.0000   -4.73557
360000.0000   -4.72822
360040.0000   -4.88452
360080.0000   -4.32981
360120.0000   -5.32472
360160.0000   -4.61069
360200.0000   -4.65208
360240.0000   -4.99579
360280.0000   -4.50053
360320.0000   -5.13767
360360.0000   -5.14261
360400.0000   -5.00900
360440.0000   -4.38444
360480.0000   -5.24035
360520.0000   -5.27367
360560.0000   -6.25077
360600.0000   -5.59771
360640.0000   -5.37165
360680.0000   -5.32461
360720.0000   -4.75089
360760.0000   -4.96364
360800.0000   -5.69209
360840.0000   -6.31781
360880.0000   -5.23374
360920.0000   -4.89260
360960.0000   -4.83853
361000.0000   -4.25657
361040.0000   -4.92934
361080.0000   -5.01426
361120.0000   -4.83758
361160.0000   -4.82141
361200.0000   -4.17947
361240.0000   -5.36195
361280.0000   -4.47825
361320.0000   -4.57471
361360.0000   -5.74146
361400.0000   -5.36711
361440.0000   -5.42886
361480.0000   -4.68484
361520.0000   -5.24913
361560.0000   -5.78608
361600.0000   -5.15975
361640.0000   -4.66698
361680.0000   -4.49264
361720.0000   -4.96475
361760.0000   -4.98021
361800.0000   -4.29095
361840.0000   -4.23550
361880.0000   -4.79026
361920.0000   -4.55243
361960.0000   -4.23524
362000.0000   -5.15079
362040.0000   -5.01447
362080.0000   -4.67971
362120.0000   -3.71243
362160.0000   -4.74584
362200.0000   -5.95613
362240.0000   -4.60318
362280.0000   -5.41245
362320.0000   -5.82437
362360.0000   -5.42607
362400.0000   -5.75927
362440.0000   -4.84880
362480.0000   -5.01712
362520.0000   -4.68393
362560.0000   -5.05678
362600.0000   -5.00229
362640.0000   -4.54041
362680.0000   -5.15650
362720.0000   -5.09414
362760.0000   -5.29824
362800.0000   -4.92266
362840.0000   -5.08283
362880.0000   -3.95998
362920.0000   -4.77800
362960.0000   -5.28131
363000.0000   -5.20487
363040.0000   -5.34277
363080.0000   -5.60383
363120.0000   -5.50615
363160.0000   -4.46158
363200.0000   -5.01667
363240.0000   -5.80391
363280.0000   -5.02872
363320.0000   -4.81322
363360.0000   -5.12881
363400.0000   -5.34253
363440.0000   -5.29099
363480.0000   -4.62460
363520.0000   -5.95857
363560.0000   -5.08562
363600.0000   -4.85396
363640.0000   -4.30178
363680.0000   -3.85913
363720.0000   -4.45626
363760.0000   -4.76648
363800.0000   -4.48830
363840.0000   -4.30765
363880.0000   -3.89294
363920.0000   -4.84821
363960.0000   -4.51875
364000.0000   -4.51423
364040.0000   -4.76277
364080.0000   -3.75018
364120.0000   -4.69953
364160.0000   -4.22310
364200.0000   -4.79608
364240.0000   -4.00923
364280.0000   -5.02258
364320.0000   -4.69433
364360.0000   -4.39571
364400.0000   -3.79782
364440.0000   -4.79648
364480.0000   -3.44797
364520.0000   -3.85604
364560.0000   -3.91140
364600.0000   -4.71838
364640.0000   -4.36170
364680.0000   -4.41171
364720.0000   -3.62732
364760.0000   -4.50910
364800.0000   -4.43435
364840.0000   -4.25549
364880.0000   -4.21086
364920.0000   -3.58419
364960.0000   -4.97676
365000.0000   -3.07430
365040.0000   -4.84797
365080.0000   -4.28680
365120.0000   -4.36568
365160.0000   -4.59879
365200.0000   -5.34635
365240.0000   -4.75307
365280.0000   -4.91469
365320.0000   -4.50065
365360.0000   -5.05335
365400.0000   -4.62123
365440.0000   -4.67239
365480.0000   -4.47985
365520.0000   -4.57957
365560.0000   -4.22096
365600.0000   -5.00602
365640.0000   -4.77110
365680.0000   -5.25778
365720.0000   -4.89938
365760.0000   -4.93251
365800.0000   -4.77198
365840.0000   -5.24203
365880.0000   -5.26076
365920.0000   -5.54225
365960.0000   -5.28141
366000.0000   -4.70019
366040.0000   -4.66909
366080.0000   -4.38235
366120.0000   -5.08687
366160.0000   -4.16477
366200.0000   -3.56490
366240.0000   -3.89964
366280.0000   -3.93920
366320.0000   -4.66857
366360.0000   -4.64392
366400.0000   -4.75257
366440.0000   -4.46977
366480.0000   -4.97990
366520.0000   -5.74459
366560.0000   -4.84592
366600.0000   -4.62891
366640.0000   -4.42337
366680.0000   -4.96960
366720.0000   -5.08993
366760.0000   -4.90668
366800.0000   -4.38175
366840.0000   -5.06587
366880.0000   -4.76877
366920.0000   -4.67998
366960.0000   -5.01833
367000.0000   -4.72861
367040.0000   -4.45681
367080.0000   -4.80684
367120.0000   -4.40063
367160.0000   -4.62744
367200.0000   -4.13748
367240.0000   -4.96415
367280.0000   -3.50611
367320.0000   -3.83570
367360.0000   -5.29261
367400.0000   -4.72317
367440.0000   -4.55118
367480.0000   -5.09658
367520.0000   -4.54494
367560.0000   -5.08594
367600.0000   -4.34564
367640.0000   -3.73788
367680.0000   -4.35189
367720.0000   -4.15232
367760.0000   -4.39559
367800.0000   -4.62668
367840.0000   -5.04319
367880.0000   -5.42730
367920.0000   -5.08602
367960.0000   -5.50384
368000.0000   -4.23806
368040.0000   -4.54440
368080.0000   -5.15966
368120.0000   -4.94974
368160.0000   -4.71107
368200.0000   -4.85701
368240.0000   -5.34360
368280.0000   -4.56746
368320.0000   -5.25150
368360.0000   -3.63061
368400.0000   -3.94287
368440.0000   -4.06540
368480.0000   -4.61932
368520.0000   -3.92548
368560.0000   -4.36031
368600.0000   -4.26977
368640.0000   -4.07230
368680.0000   -4.02053
368720.0000   -4.31316
368760.0000   -4.89191
368800.0000   -3.63830
368840.0000   -4.65574
368880.0000   -4.62725
368920.0000   -3.49385
368960.0000   -4.70817
369000.0000   -5.14300
369040.0000   -4.58996
369080.0000   -4.89195
369120.0000   -5.04510
369160.0000   -4.33187
369200.0000   -4.77081
369240.0000   -4.58182
369280.0000   -4.48279
369320.0000   -5.35245
369360.0000   -4.49373
369400.0000   -4.62334
369440.0000   -4.33580
369480.0000   -4.96476
369520.0000   -4.89154
369560.0000   -4.57568
369600.0000   -3.54590
369640.0000   -4.58424
369680.0000   -4.53405
369720.0000   -5.04522
369760.0000   -3.31500
369800.0000   -4.04440
369840.0000   -3.88372
369880.0000   -3.60385
369920.0000   -3.87109
369960.0000   -4.80784
370000.0000   -4.51469
370040.0000   -5.96999
370080.0000   -5.08429
370120.0000   -5.45910
370160.0000   -5.09293
370200.0000   -5.00786
370240.0000   -5.67495
370280.0000   -5.06572
370320.0000   -6.04563
370360.0000   -5.32446
370400.0000   -5.60535
370440.0000   -5.09940
370480.0000   -5.36386
370520.0000   -5.87149
370560.0000   -6.40354
370600.0000   -6.15485
370640.0000   -5.21958
370680.0000   -5.46951
370720.0000   -4.80255
370760.0000   -4.91497
370800.0000   -5.76579
370840.0000   -6.73856
370880.0000   -5.25629
370920.0000   -5.40337
370960.0000   -5.53417
371000.0000   -5.24768
371040.0000   -5.49752
371080.0000   -5.33776
371120.0000   -4.36693
371160.0000   -4.81996
371200.0000   -4.74893
371240.0000   -4.90346
371280.0000   -5.21935
371320.0000   -4.50949
371360.0000   -4.13201
371400.0000   -5.08797
371440.0000   -5.23930
371480.0000   -5.09008
371520.0000   -4.15391
371560.0000   -4.64413
371600.0000   -4.70051
371640.0000   -5.23741
371680.0000   -5.20054
371720.0000   -5.50576
371760.0000   -5.56183
371800.0000   -5.45910
371840.0000   -6.10633
371880.0000   -5.25262
371920.0000   -4.67277
371960.0000   -5.06996
372000.0000   -4.71563
372040.0000   -4.27554
372080.0000   -5.03716
372120.0000   -4.22307
372160.0000   -5.15449
372200.0000   -3.68674
372240.0000   -4.75204
372280.0000   -3.57444
372320.0000   -4.52713
372360.0000   -4.30976
372400.0000   -5.12132
372440.0000   -4.73344
372480.0000   -6.29921
372520.0000   -5.34175
372560.0000   -5.96187
372600.0000   -5.76346
372640.0000   -4.81742
372680.0000   -4.31837
372720.0000   -5.70726
372760.0000   -4.98291
372800.0000   -5.29378
372840.0000   -5.26531
372880.0000   -4.43002
372920.0000   -5.12118
372960.0000   -4.73642
373000.0000   -5.33951
373040.0000   -4.53132
373080.0000   -5.99665
373120.0000   -5.53389
373160.0000   -5.68192
373200.0000   -5.63702
373240.0000   -5.89548
373280.0000   -4.90452
373320.0000   -5.70034
373360.0000   -5.24866
373400.0000   -5.07727
373440.0000   -5.95254
373480.0000   -5.55969
373520.0000   -5.42319
373560.0000   -5.36997
373600.0000   -5.95526
373640.0000   -4.39647
373680.0000   -4.96871
373720.0000   -4.60521
373760.0000   -5.83704
373800.0000   -5.59008
373840.0000   -5.60194
373880.0000   -5.42029
373920.0000   -4.84393
373960.0000   -5.37952
374000.0000   -5.15952
374040.0000   -5.12987
374080.0000   -4.71099
374120.0000   -5.57800
374160.0000   -4.88955
374200.0000   -4.91721
374240.0000   -4.41374
374280.0000   -4.16311
374320.0000   -3.98294
374360.0000   -4.29597
374400.0000   -3.51922
374440.0000   -3.25260
374480.0000   -3.95134
374520.0000   -4.36505
374560.0000   -3.84666
374600.0000   -4.17746
374640.0000   -4.79333
374680.0000   -3.79175
374720.0000   -4.41550
374760.0000   -5.31473
374800.0000   -4.60213
374840.0000   -4.76279
374880.0000   -4.15000
374920.0000   -4.66891
374960.0000   -4.29459
375000.0000   -3.12206
375040.0000   -5.08631
375080.0000   -4.70671
375120.0000   -5.34668
375160.0000   -4.67187
375200.0000   -4.53580
375240.0000   -5.26166
375280.0000   -5.56932
375320.0000   -4.47770
375360.0000   -5.30795
375400.0000   -4.54343
375440.0000   -4.70245
375480.0000   -5.19234
375520.0000   -4.75890
375560.0000   -5.29255
375600.0000   -4.70003
375640.0000   -4.46568
375680.0000   -4.35670
375720.0000   -4.81178
375760.0000   -4.49728
375800.0000   -4.87238
375840.0000   -5.05428
375880.0000   -4.45181
375920.0000   -5.68109
375960.0000   -6.19098
376000.0000   -5.65833
376040.0000   -6.00047
376080.0000   -4.79713
376120.0000   -5.17220
376160.0000   -5.52951
376200.0000   -5.32496
376240.0000   -5.51487
376280.0000   -6.22295
376320.0000   -4.82040
376360.0000   -5.69976
376400.0000   -6.27300
376440.0000   -5.12905
376480.0000   -6.18838
376520.0000   -6.50648
376560.0000   -5.23314
376600.0000   -5.79230
376640.0000   -6.04705
376680.0000   -5.71567
376720.0000   -6.24425
376760.0000   -5.18159
376800.0000   -4.01272
376840.0000   -4.30440
376880.0000   -4.62678
376920.0000   -4.81756
376960.0000   -5.03728
377000.0000   -4.34180
377040.0000   -4.78315
377080.0000   -5.11341
377120.0000   -5.51875
377160.0000   -4.61528
377200.0000   -4.61866
377240.0000   -5.34692
377280.0000   -5.01818
377320.0000   -5.33937
377360.0000   -5.21643
377400.0000   -6.11881
377440.0000   -6.00746
377480.0000   -5.86119
377520.0000   -5.32663
377560.0000   -5.06062
377600.0000   -5.23517
377640.0000   -5.74148
377680.0000   -6.10369
377720.0000   -4.83076
377760.0000   -5.03061
377800.0000   -5.58035
377840.0000   -6.38867
377880.0000   -5.73097
377920.0000   -5.96206
377960.0000   -6.46524
378000.0000   -5.36933
378040.0000   -5.17713
378080.0000   -3.96634
378120.0000   -5.58898
378160.0000   -4.88430
378200.0000   -5.05069
378240.0000   -4.83501
378280.0000   -4.15603
378320.0000   -4.35857
378360.0000   -4.85602
378400.0000   -6.28498
378440.0000   -6.07032
378480.0000   -4.74024
378520.0000   -4.72877
378560.0000   -5.24045
378600.0000   -6.08481
378640.0000   -6.34954
378680.0000   -6.46331
378720.0000   -7.07676
378760.0000   -7.48628
378800.0000   -6.80340
378840.0000   -5.74799
378880.0000   -5.17848
378920.0000   -6.28733
378960.0000   -5.61880
379000.0000   -6.05804
379040.0000   -6.00608
379080.0000   -5.59414
379120.0000   -5.05786
379160.0000   -5.48304
379200.0000   -6.29615
379240.0000   -5.31044
379280.0000   -5.31053
379320.0000   -6.37141
379360.0000   -5.86216
379400.0000   -6.14103
379440.0000   -5.76397
379480.0000   -6.55244
379520.0000   -6.33436
379560.0000   -5.72740
379600.0000   -5.91163
379640.0000   -5.84435
379680.0000   -5.76760
379720.0000   -6.14336
379760.0000   -6.76217
379800.0000   -6.25617
379840.0000   -6.02231
379880.0000   -6.82570
379920.0000   -5.99021
379960.0000   -6.03717
380000.0000   -6.46995
380040.0000   -5.72288
380080.0000   -5.55055
380120.0000   -4.91769
380160.0000   -4.66209
380200.0000   -4.69811
380240.0000   -5.91344
380280.0000   -5.58126
380320.0000   -5.28030
380360.0000   -5.59738
380400.0000   -6.00465
380440.0000   -5.09723
380480.0000   -4.96841
380520.0000   -4.72903
380560.0000   -5.22504
380600.0000   -5.13084
380640.0000   -5.16441
380680.0000   -4.26826
380720.0000   -4.47007
380760.0000   -4.15444
380800.0000   -4.70139
380840.0000   -5.60442
380880.0000   -5.37182
380920.0000   -5.32963
380960.0000   -5.85876
381000.0000   -5.47993
381040.0000   -5.87368
381080.0000   -5.35412
381120.0000   -5.93545
381160.0000   -5.65191
381200.0000   -5.24873
381240.0000   -5.46247
381280.0000   -5.67921
381320.0000   -6.32609
381360.0000   -5.10834
381400.0000   -4.75251
381440.0000   -5.02882
381480.0000   -4.42915
381520.0000   -4.20261
381560.0000   -4.57533
381600.0000   -4.12562
381640.0000   -4.90540
381680.0000   -4.08137
381720.0000   -5.37681
381760.0000   -5.60725
381800.0000   -5.56570
381840.0000   -5.41824
381880.0000   -4.96872
381920.0000   -6.26559
381960.0000   -6.20592
382000.0000   -5.13610
382040.0000   -5.31406
382080.0000   -5.38402
382120.0000   -4.59866
382160.0000   -3.62967
382200.0000   -4.69113
382240.0000   -5.03963
382280.0000   -4.75816
382320.0000   -4.67161
382360.0000   -5.44488
382400.0000   -5.49837
382440.0000   -5.26159
382480.0000   -5.31585
382520.0000   -5.53779
382560.0000   -5.92893
382600.0000   -5.39402
382640.0000   -5.20707
382680.0000   -5.67273
382720.0000   -5.67973
382760.0000   -6.28046
382800.0000   -5.89775
382840.0000   -6.00958
382880.0000   -6.71971
382920.0000   -5.24915
382960.0000   -5.07787
383000.0000   -5.89083
383040.0000   -5.56866
383080.0000   -4.84875
383120.0000   -5.29459
383160.0000   -4.17467
383200.0000   -5.93115
383240.0000   -4.73923
383280.0000   -4.97699
383320.0000   -5.52950
383360.0000   -5.46458
383400.0000   -5.13249
383440.0000   -4.84221
383480.0000   -5.54150
383520.0000   -6.25537
383560.0000   -5.01963
383600.0000   -5.29494
383640.0000   -6.19136
383680.0000   -6.15052
383720.0000   -5.86087
383760.0000   -5.11369
383800.0000   -4.95743
383840.0000   -5.65789
383880.0000   -4.63969
383920.0000   -4.59694
383960.0000   -5.90153
384000.0000   -5.58081
384040.0000   -4.92803
384080.0000   -5.52680
384120.0000   -5.53260
384160.0000   -5.21834
384200.0000   -6.36970
384240.0000   -5.53494
384280.0000   -5.24608
384320.0000   -5.58441
384360.0000   -4.99070
384400.0000   -6.14377
384440.0000   -4.39249
384480.0000   -5.11096
384520.0000   -5.29938
384560.0000   -5.99550
384600.0000   -4.87556
384640.0000   -5.21097
384680.0000   -5.35112
384720.0000   -5.46228
384760.0000   -4.78916
384800.0000   -4.57438
384840.0000   -4.65717
384880.0000   -4.86661
384920.0000   -5.70094
384960.0000   -5.53043
385000.0000   -5.18363
385040.0000   -4.43876
385080.0000   -5.60084
385120.0000   -4.83479
385160.0000   -4.17630
385200.0000   -5.17609
385240.0000   -4.34031
385280.0000   -4.53260
385320.0000   -4.06298
385360.0000   -5.01594
385400.0000   -4.91829
385440.0000   -5.86961
385480.0000   -6.33664
385520.0000   -6.22787
385560.0000   -5.74933
385600.0000   -6.28054
385640.0000   -5.60919
385680.0000   -5.76320
385720.0000   -6.13442
385760.0000   -5.38273
385800.0000   -6.65989
385840.0000   -6.34799
385880.0000   -5.20098
385920.0000   -6.22550
385960.0000   -5.68240
386000.0000   -5.97882
386040.0000   -6.05602
386080.0000   -6.12259
386120.0000   -5.78919
386160.0000   -5.75693
386200.0000   -5.37258
386240.0000   -5.52048
386280.0000   -4.89647
386320.0000   -5.58668
386360.0000   -4.64043
386400.0000   -5.40600
386440.0000   -5.51661
386480.0000   -5.29026
386520.0000   -6.70052
386560.0000   -5.53864
386600.0000   -4.84661
386640.0000   -5.80883
386680.0000   -6.46714
386720.0000   -5.89099
386760.0000   -6.44532
386800.0000   -6.31110
386840.0000   -6.41373
386880.0000   -6.36775
386920.0000   -5.62209
386960.0000   -4.99593
387000.0000   -5.40340
387040.0000   -6.46266
387080.0000   -6.43014
387120.0000   -6.14068
387160.0000   -6.28430
387200.0000   -5.97689
387240.0000   -6.66593
387280.0000   -6.12643
387320.0000   -6.03129
387360.0000   -5.56938
387400.0000   -6.41619
387440.0000   -6.60560
387480.0000   -6.34199
387520.0000   -6.40793
387560.0000   -6.31830
387600.0000   -5.74214
387640.0000   -6.54112
387680.0000   -6.21528
387720.0000   -6.63132
387760.0000   -6.27928
387800.0000   -6.17000
387840.0000   -6.38315
387880.0000   -6.60640
387920.0000   -6.26038
387960.0000   -5.72438
388000.0000   -5.95910
388040.0000   -6.62457
388080.0000   -6.25923
388120.0000   -6.00444
388160.0000   -7.16867
388200.0000   -6.03168
388240.0000   -5.87048
388280.0000   -6.66441
388320.0000   -5.50814
388360.0000   -6.56574
388400.0000   -7.31897
388440.0000   -6.71291
388480.0000   -5.98503
388520.0000   -6.36360
388560.0000   -6.12213
388600.0000   -6.88103
388640.0000   -6.87642
388680.0000   -6.35888
388720.0000   -5.95886
388760.0000   -6.10577
388800.0000   -5.80860
388840.0000   -6.93325
388880.0000   -5.67498
388920.0000   -6.51241
388960.0000   -5.74750
389000.0000   -5.22495
389040.0000   -5.72845
389080.0000   -6.47181
389120.0000   -5.71933
389160.0000   -5.83582
389200.0000   -6.05749
389240.0000   -6.45835
389280.0000   -6.07384
389320.0000   -5.52589
389360.0000   -5.74443
389400.0000   -6.34962
389440.0000   -6.27048
389480.0000   -6.55337
389520.0000   -6.02756
389560.0000   -5.35173
389600.0000   -5.39888
389640.0000   -5.53779
389680.0000   -6.06357
389720.0000   -5.78642
389760.0000   -5.85895
389800.0000   -6.32397
389840.0000   -6.02934
389880.0000   -6.33931
389920.0000   -6.30194
389960.0000   -5.25275
390000.0000   -4.80717
390040.0000   -5.35473
390080.0000   -6.15663
390120.0000   -6.09788
390160.0000   -5.87087
390200.0000   -5.28467
390240.0000   -5.76391
390280.0000   -5.48590
390320.0000   -6.45856
390360.0000   -5.21553
390400.0000   -5.72252
390440.0000   -5.64586
390480.0000   -6.08324
390520.0000   -6.99222
390560.0000   -6.38683
390600.0000   -6.53427
390640.0000   -5.46267
390680.0000   -6.84610
390720.0000   -6.36178
390760.0000   -6.07803
390800.0000   -6.58300
390840.0000   -5.92455
390880.0000   -6.29148
390920.0000   -6.62843
390960.0000   -5.69722
391000.0000   -5.92789
391040.0000   -6.04522
391080.0000   -6.58341
391120.0000   -6.84185
391160.0000   -6.12374
391200.0000   -5.61217
391240.0000   -6.59273
391280.0000   -6.11863
391320.0000   -6.18507
391360.0000   -5.82995
391400.0000   -6.59527
391440.0000   -5.79099
391480.0000   -6.30465
391520.0000   -6.03938
391560.0000   -6.47650
391600.0000   -5.85583
391640.0000   -5.92197
391680.0000   -6.06578
391720.0000   -6.03829
391760.0000   -6.73710
391800.0000   -6.06657
391840.0000   -7.04359
391880.0000   -6.45904
391920.0000   -6.14118
391960.0000   -6.98211
392000.0000   -6.41124
392040.0000   -6.14919
392080.0000   -5.02212
392120.0000   -6.36963
392160.0000   -5.66740
392200.0000   -5.97781
392240.0000   -6.29126
392280.0000   -5.64191
392320.0000   -6.57054
392360.0000   -6.73021
392400.0000   -6.94039
392440.0000   -5.51552
392480.0000   -6.14168
392520.0000   -5.91205
392560.0000   -6.14152
392600.0000   -5.75884
392640.0000   -5.40983
392680.0000   -4.64331
392720.0000   -5.08263
392760.0000   -5.87266
392800.0000   -4.91187
392840.0000   -6.01870
392880.0000   -6.18511
392920.0000   -6.06372
392960.0000   -5.80193
393000.0000   -7.12159
393040.0000   -6.56441
393080.0000   -5.54415
393120.0000   -5.27522
393160.0000   -5.85540
393200.0000   -5.84661
393240.0000   -5.46998
393280.0000   -5.12204
393320.0000   -6.18011
393360.0000   -6.32279
393400.0000   -6.01990
393440.0000   -5.81593
393480.0000   -4.94634
393520.0000   -4.99741
393560.0000   -5.54388
393600.0000   -4.87625
393640.0000   -5.43246
393680.0000   -4.96335
393720.0000   -5.22699
393760.0000   -5.75375
393800.0000   -5.78608
393840.0000   -6.05787
393880.0000   -5.96529
393920.0000   -4.66864
393960.0000   -5.71130
394000.0000   -5.50825
394040.0000   -5.32083
394080.0000   -5.95436
394120.0000   -5.54177
394160.0000   -5.36826
394200.0000   -4.95529
394240.0000   -5.56532
394280.0000   -5.42884
394320.0000   -5.81048
394360.0000   -4.35623
394400.0000   -4.35608
394440.0000   -4.99518
394480.0000   -6.37422
394520.0000   -5.33426
394560.0000   -6.73327
394600.0000   -6.30362
394640.0000   -5.81621
394680.0000   -4.97906
394720.0000   -6.07960
394760.0000   -5.17237
394800.0000   -4.95302
394840.0000   -4.70193
394880.0000   -4.57282
394920.0000   -5.03702
394960.0000   -4.52863
395000.0000   -6.30066
395040.0000   -6.46769
395080.0000   -5.07794
395120.0000   -5.60337
395160.0000   -5.62704
395200.0000   -5.18250
395240.0000   -5.78534
395280.0000   -4.52247
395320.0000   -5.35540
395360.0000   -5.79799
395400.0000   -6.06938
395440.0000   -5.06767
395480.0000   -4.82301
395520.0000   -6.76393
395560.0000   -5.11627
395600.0000   -5.33541
395640.0000   -5.86584
395680.0000   -4.65063
395720.0000   -5.45784
395760.0000   -5.80145
395800.0000   -6.05537
395840.0000   -4.99404
395880.0000   -5.28349
395920.0000   -4.72055
395960.0000   -4.47296
396000.0000   -5.54283
396040.0000   -5.26294
396080.0000   -5.64216
396120.0000   -6.29577
396160.0000   -5.77382
396200.0000   -5.93764
396240.0000   -5.02819
396280.0000   -5.87161
396320.0000   -6.19677
396360.0000   -5.69515
396400.0000   -5.19021
396440.0000   -5.85774
396480.0000   -5.82429
396520.0000   -5.24797
396560.0000   -5.67027
396600.0000   -5.14230
396640.0000   -5.52897
396680.0000   -5.84966
396720.0000   -6.65008
396760.0000   -6.63715
396800.0000   -6.57113
396840.0000   -6.43116
396880.0000   -6.26783
396920.0000   -5.55564
396960.0000   -4.65734
397000.0000   -4.92134
397040.0000   -4.91409
397080.0000   -5.81555
397120.0000   -6.06282
397160.0000   -5.84651
397200.0000   -5.51631
397240.0000   -5.67599
397280.0000   -5.82550
397320.0000   -6.27280
397360.0000   -5.37652
397400.0000   -5.05565
397440.0000   -5.24738
397480.0000   -5.63408
397520.0000   -5.94599
397560.0000   -5.61048
397600.0000   -5.61837
397640.0000   -6.64301
397680.0000   -5.30124
397720.0000   -5.95642
397760.0000   -5.39954
397800.0000   -5.44359
397840.0000   -5.71257
397880.0000   -5.40575
397920.0000   -5.00680
397960.0000   -5.15011
398000.0000   -4.43813
398040.0000   -4.85349
398080.0000   -5.42599
398120.0000   -4.17045
398160.0000   -4.81855
398200.0000   -4.56289
398240.0000   -4.11008
398280.0000   -4.47690
398320.0000   -3.89501
398360.0000   -5.74934
398400.0000   -5.57249
398440.0000   -5.70261
398480.0000   -5.42003
398520.0000   -4.81550
398560.0000   -5.51825
398600.0000   -6.60071
398640.0000   -6.17774
398680.0000   -4.70220
398720.0000   -5.43631
398760.0000   -5.95783
398800.0000   -5.12899
398840.0000   -5.14706
398880.0000   -5.00618
398920.0000   -5.80551
398960.0000   -6.55450
399000.0000   -5.42381
399040.0000   -4.48741
399080.0000   -5.55081
399120.0000   -6.39995
399160.0000   -5.91651
399200.0000   -5.85916
399240.0000   -5.32703
399280.0000   -6.33395
399320.0000   -5.83338
399360.0000   -6.25847
399400.0000   -6.74794
399440.0000   -6.21865
399480.0000   -6.05008
399520.0000   -5.89923
399560.0000   -5.70718
399600.0000   -4.71174
399640.0000   -6.10605
399680.0000   -6.18825
399720.0000   -6.11145
399760.0000   -5.95157
399800.0000   -5.96967
399840.0000   -5.81542
399880.0000   -5.04513
399920.0000   -5.57234
399960.0000   -5.46202
400000.0000   -5.49981
400040.0000   -6.03773
400080.0000   -6.32588
400120.0000   -6.00771
400160.0000   -5.61366
400200.0000   -5.31675
400240.0000   -5.74316
400280.0000   -5.31373
400320.0000   -6.12100
400360.0000   -5.98765
400400.0000   -5.63647
400440.0000   -5.13522
400480.0000   -6.87599
400520.0000   -6.01222
400560.0000   -5.67265
400600.0000   -6.27032
400640.0000   -5.99209
400680.0000   -6.16995
400720.0000   -5.91498
400760.0000   -5.35920
400800.0000   -5.98807
400840.0000   -5.70317
400880.0000   -5.43054
400920.0000   -6.75895
400960.0000   -5.27856
401000.0000   -5.44700
401040.0000   -5.83966
401080.0000   -5.89576
401120.0000   -6.44222
401160.0000   -5.87828
401200.0000   -6.28656
401240.0000   -5.51398
401280.0000   -5.61280
401320.0000   -4.15560
401360.0000   -5.11174
401400.0000   -6.67088
401440.0000   -5.87375
401480.0000   -5.49611
401520.0000   -5.44498
401560.0000   -5.63845
401600.0000   -5.61622
401640.0000   -6.57841
401680.0000   -6.31156
401720.0000   -5.60441
401760.0000   -6.86168
401800.0000   -5.78577
401840.0000   -6.42821
401880.0000   -5.89307
401920.0000   -6.30540
401960.0000   -6.29322
402000.0000   -6.09130
402040.0000   -5.83680
402080.0000   -6.52628
402120.0000   -6.58352
402160.0000   -6.58499
402200.0000   -6.67596
402240.0000   -6.04841
402280.0000   -6.53678
402320.0000   -5.16999
402360.0000   -5.19156
402400.0000   -5.35542
402440.0000   -5.42789
402480.0000   -5.34677
402520.0000   -6.09126
402560.0000   -5.72946
402600.0000   -5.42369
402640.0000   -4.89018
402680.0000   -4.72373
402720.0000   -4.50986
402760.0000   -4.50987
402800.0000   -4.24146
402840.0000   -5.20300
402880.0000   -4.49639
402920.0000   -4.78098
402960.0000   -4.16477
403000.0000   -4.11929
403040.0000   -5.13181
403080.0000   -5.00905
403120.0000   -4.37176
403160.0000   -4.76036
403200.0000   -4.22791
403240.0000   -4.29749
403280.0000   -4.73890
403320.0000   -4.46976
403360.0000   -5.23884
403400.0000   -3.28810
403440.0000   -4.87424
403480.0000   -4.89871
403520.0000   -4.77168
403560.0000   -3.37531
403600.0000   -3.99821
403640.0000   -4.67134
403680.0000   -5.37329
403720.0000   -4.47299
403760.0000   -3.58058
403800.0000   -5.14974
403840.0000   -3.97518
403880.0000   -4.79307
403920.0000   -4.54070
403960.0000   -4.07393
404000.0000   -4.23442
404040.0000   -4.64581
404080.0000   -4.00068
404120.0000   -4.61002
404160.0000   -5.09998
404200.0000   -4.97636
404240.0000   -4.48243
404280.0000   -5.40041
404320.0000   -5.95573
404360.0000   -5.29132
404400.0000   -5.24209
404440.0000   -4.26451
404480.0000   -4.06757
404520.0000   -4.66544
404560.0000   -4.03575
404600.0000   -4.96369
404640.0000   -4.20210
404680.0000   -5.34734
404720.0000   -5.23084
404760.0000   -5.63960
404800.0000   -4.95647
404840.0000   -4.38580
404880.0000   -4.70904
404920.0000   -4.86856
404960.0000   -4.74739
405000.0000   -5.25515
405040.0000   -5.53114
405080.0000   -4.39597
405120.0000   -5.84839
405160.0000   -5.50167
405200.0000   -5.09282
405240.0000   -5.74712
405280.0000   -6.05142
405320.0000   -4.74150
405360.0000   -5.38820
405400.0000   -5.33301
405440.0000   -5.12551
405480.0000   -5.11090
405520.0000   -5.23649
405560.0000   -4.52706
405600.0000   -4.24717
405640.0000   -4.42425
405680.0000   -4.75342
405720.0000   -4.62874
405760.0000   -5.27434
405800.0000   -5.03354
405840.0000   -5.68538
405880.0000   -5.52270
405920.0000   -5.49229
405960.0000   -5.07557
406000.0000   -5.24302
406040.0000   -5.27239
406080.0000   -4.89303
406120.0000   -6.29460
406160.0000   -5.16431
406200.0000   -4.90802
406240.0000   -6.37423
406280.0000   -6.45471
406320.0000   -5.88091
406360.0000   -5.35883
406400.0000   -6.37137
406440.0000   -5.60633
406480.0000   -5.80740
406520.0000   -6.52789
406560.0000   -5.96244
406600.0000   -6.88193
406640.0000   -5.97635
406680.0000   -6.09854
406720.0000   -5.92266
406760.0000   -5.13742
406800.0000   -5.64433
406840.0000   -5.62331
406880.0000   -5.98178
406920.0000   -5.42789
406960.0000   -5.57690
407000.0000   -4.95233
407040.0000   -5.31528
407080.0000   -5.24225
407120.0000   -5.39173
407160.0000   -5.08649
407200.0000   -5.81893
407240.0000   -5.58355
407280.0000   -5.53792
407320.0000   -6.05359
407360.0000   -6.44775
407400.0000   -6.84546
407440.0000   -6.40498
407480.0000   -6.16661
407520.0000   -6.20247
407560.0000   -5.98893
407600.0000   -6.18979
407640.0000   -6.53150
407680.0000   -6.72759
407720.0000   -6.31718
407760.0000   -6.51956
407800.0000   -6.79161
407840.0000   -8.00303
407880.0000   -7.36017
407920.0000   -7.01461
407960.0000   -6.82472
408000.0000   -5.45546
408040.0000   -5.69282
408080.0000   -5.94633
408120.0000   -6.33420
408160.0000   -6.25459
408200.0000   -6.38126
408240.0000   -5.85990
408280.0000   -5.04935
408320.0000   -6.38071
408360.0000   -6.36382
408400.0000   -5.47083
408440.0000   -5.43737
408480.0000   -5.37754
408520.0000   -5.45864
408560.0000   -5.67454
408600.0000   -6.07236
408640.0000   -6.30251
408680.0000   -6.16173
408720.0000   -5.70497
408760.0000   -5.10468
408800.0000   -4.73846
408840.0000   -5.42770
408880.0000   -5.63221
408920.0000   -5.49125
408960.0000   -5.29728
409000.0000   -5.13968
409040.0000   -6.14717
409080.0000   -6.23615
409120.0000   -6.11859
409160.0000   -5.12822
409200.0000   -5.77220
409240.0000   -5.59287
409280.0000   -5.42902
409320.0000   -5.25014
409360.0000   -5.11271
409400.0000   -5.00315
409440.0000   -6.45487
409480.0000   -6.39671
409520.0000   -6.32818
409560.0000   -6.49633
409600.0000   -5.79919
409640.0000   -5.56877
409680.0000   -5.01737
409720.0000   -5.16051
409760.0000   -4.94382
409800.0000   -5.11084
409840.0000   -5.02992
409880.0000   -4.54235
409920.0000   -5.22867
409960.0000   -6.20922
410000.0000   -5.21164
410040.0000   -5.60911
410080.0000   -5.99818
410120.0000   -5.96454
410160.0000   -5.39361
410200.0000   -6.13546
410240.0000   -5.63268
410280.0000   -5.02211
410320.0000   -5.92897
410360.0000   -5.92031
410400.0000   -6.17133
410440.0000   -5.44969
410480.0000   -5.67832
410520.0000   -6.03309
410560.0000   -5.36667
410600.0000   -5.51433
410640.0000   -5.76621
410680.0000   -5.60494
410720.0000   -5.11100
410760.0000   -5.55133
410800.0000   -5.61367
410840.0000   -5.16817
410880.0000   -5.44898
410920.0000   -5.76378
410960.0000   -5.69490
411000.0000   -5.00559
411040.0000   -5.33891
411080.0000   -5.70837
411120.0000   -4.08896
411160.0000   -5.31909
411200.0000   -5.08766
411240.0000   -4.70848
411280.0000   -5.38504
411320.0000   -4.45927
411360.0000   -5.87943
411400.0000   -5.20934
411440.0000   -5.45738
411480.0000   -5.18965
411520.0000   -5.36090
411560.0000   -4.93757
411600.0000   -5.23281
411640.0000   -5.28050
411680.0000   -5.16295
411720.0000   -5.65587
411760.0000   -5.12775
411800.0000   -5.84909
411840.0000   -4.96203
411880.0000   -5.43835
411920.0000   -5.48834
411960.0000   -5.53847
412000.0000   -5.89458
412040.0000   -5.92029
412080.0000   -4.84994
412120.0000   -5.67397
412160.0000   -5.15469
412200.0000   -4.25668
412240.0000   -4.56029
412280.0000   -5.01974
412320.0000   -5.82710
412360.0000   -4.61059
412400.0000   -5.07932
412440.0000   -4.39382
412480.0000   -4.77694
412520.0000   -4.75464
412560.0000   -4.89094
412600.0000   -4.32996
412640.0000   -3.87813
412680.0000   -4.33353
412720.0000   -4.24819
412760.0000   -5.15873
412800.0000   -4.84611
412840.0000   -5.64288
412880.0000   -5.96905
412920.0000   -5.83558
412960.0000   -5.72192
413000.0000   -6.05234
413040.0000   -5.40543
413080.0000   -5.54917
413120.0000   -5.58617
413160.0000   -5.96027
413200.0000   -5.39165
413240.0000   -6.32592
413280.0000   -6.36365
413320.0000   -6.22530
413360.0000   -6.71539
413400.0000   -6.87960
413440.0000   -5.78620
413480.0000   -5.80375
413520.0000   -6.59038
413560.0000   -6.59647
413600.0000   -6.73415
413640.0000   -5.95446
413680.0000   -6.47990
413720.0000   -5.48228
413760.0000   -6.14524
413800.0000   -4.95240
413840.0000   -5.28651
413880.0000   -5.09184
413920.0000   -5.73226
413960.0000   -5.85704
414000.0000   -5.44904
414040.0000   -5.60897
414080.0000   -5.82169
414120.0000   -5.90784
414160.0000   -5.97947
414200.0000   -5.50390
414240.0000   -5.68425
414280.0000   -5.77215
414320.0000   -6.10018
414360.0000   -4.51787
414400.0000   -5.25591
414440.0000   -4.83425
414480.0000   -6.38393
414520.0000   -4.51156
414560.0000   -4.90823
414600.0000   -5.58765
414640.0000   -4.94651
414680.0000   -5.18361
414720.0000   -5.14402
414760.0000   -4.77271
414800.0000   -5.18218
414840.0000   -5.57773
414880.0000   -4.66256
414920.0000   -5.99299
414960.0000   -5.68196
415000.0000   -6.39008
415040.0000   -6.13675
415080.0000   -5.41109
415120.0000   -6.30912
415160.0000   -5.83929
415200.0000   -6.12415
415240.0000   -6.57503
415280.0000   -5.36534
415320.0000   -5.90788
415360.0000   -5.75424
415400.0000   -5.95106
415440.0000   -5.56570
415480.0000   -5.92869
415520.0000   -5.31521
415560.0000   -6.07079
415600.0000   -6.03757
415640.0000   -5.79790
415680.0000   -6.09180
415720.0000   -5.03384
415760.0000   -5.79634
415800.0000   -5.03323
415840.0000   -6.23170
415880.0000   -5.67632
415920.0000   -5.32447
415960.0000   -4.77083
416000.0000   -5.08225
416040.0000   -6.23620
416080.0000   -5.05076
416120.0000   -4.64470
416160.0000   -5.67787
416200.0000   -5.24597
416240.0000   -4.91162
416280.0000   -5.30647
416320.0000   -5.15578
416360.0000   -5.82035
416400.0000   -5.19002
416440.0000   -4.89433
416480.0000   -6.02461
416520.0000   -5.18206
416560.0000   -5.62914
416600.0000   -5.86725
416640.0000   -4.85699
416680.0000   -5.29436
416720.0000   -4.81816
416760.0000   -5.89897
416800.0000   -6.53208
416840.0000   -6.83793
416880.0000   -5.97671
416920.0000   -6.10422
416960.0000   -5.60147
417000.0000   -5.51733
417040.0000   -5.05768
417080.0000   -5.67470
417120.0000   -5.63526
417160.0000   -5.80315
417200.0000   -5.79600
417240.0000   -5.72591
417280.0000   -5.54619
417320.0000   -5.91117
&
