# Supplementary material for: Comment on 'Valid molecular dynamics simulations of human hemoglobin require a surprisingly large box size'
Source: eLife. 2019 Jun 20;8:e44718. doi: 10.7554/eLife.44718 (PMC6586461; doi:10.7554/eLife.44718)
Supplement: Figure 3—source data 1. — The zip archive contains a README file describing which source files correspond to the different panels. [file elife-44718-fig3-data1.zip › figure3/panel_A/hub/normal/5/proj.xvg]

@ autoscale onread none
@ with g0
@ g0 on
@ title "projection on eigenvectors (nm)"
@ xaxis  label "Time (ps)"
@ world xmin 0
@ world xmax 173960
@ world ymin -9.20913
@ world ymax 10.5549
@ view xmin 0.15
@ view xmax 0.85
@ view ymin 0.15
@ view ymax 0.85
@ yaxis  label "vec 1"
@ xaxis tick major 50000
@ xaxis tick minor 25000
@ xaxis ticklabel start type spec
@ xaxis ticklabel start -0
@ yaxis tick major 5
@ yaxis tick minor 2.5
@ yaxis ticklabel start type spec
@ yaxis ticklabel start -5
@ zeroxaxis bar on
@ zeroxaxis bar linestyle 3
    0.0000   -5.08507
   40.0000   -4.91705
   80.0000   -4.52558
  120.0000   -4.32065
  160.0000   -5.34579
  200.0000   -4.04478
  240.0000   -5.01827
  280.0000   -5.73179
  320.0000   -4.50602
  360.0000   -3.92054
  400.0000   -4.94819
  440.0000   -5.20996
  480.0000   -4.63353
  520.0000   -5.21444
  560.0000   -4.73635
  600.0000   -5.35386
  640.0000   -5.63104
  680.0000   -6.49914
  720.0000   -6.99923
  760.0000   -5.52852
  800.0000   -6.14356
  840.0000   -5.69890
  880.0000   -5.98580
  920.0000   -5.51574
  960.0000   -5.17840
 1000.0000   -6.03494
 1040.0000   -5.58279
 1080.0000   -4.97330
 1120.0000   -6.27289
 1160.0000   -5.16437
 1200.0000   -5.97018
 1240.0000   -5.51527
 1280.0000   -5.47133
 1320.0000   -6.10723
 1360.0000   -5.91293
 1400.0000   -5.20534
 1440.0000   -5.72691
 1480.0000   -5.25171
 1520.0000   -5.92975
 1560.0000   -5.74697
 1600.0000   -4.18331
 1640.0000   -5.29951
 1680.0000   -5.65574
 1720.0000   -5.48937
 1760.0000   -5.00005
 1800.0000   -5.57887
 1840.0000   -4.93197
 1880.0000   -4.62365
 1920.0000   -4.77414
 1960.0000   -5.36010
 2000.0000   -4.93631
 2040.0000   -5.25546
 2080.0000   -6.08793
 2120.0000   -5.87319
 2160.0000   -4.69389
 2200.0000   -5.34383
 2240.0000   -5.27708
 2280.0000   -5.22417
 2320.0000   -5.06346
 2360.0000   -4.30318
 2400.0000   -4.51443
 2440.0000   -4.08807
 2480.0000   -4.80798
 2520.0000   -4.28020
 2560.0000   -4.59284
 2600.0000   -4.47300
 2640.0000   -3.87790
 2680.0000   -5.03036
 2720.0000   -5.16833
 2760.0000   -5.21128
 2800.0000   -5.67333
 2840.0000   -5.35027
 2880.0000   -5.25426
 2920.0000   -5.71226
 2960.0000   -5.24841
 3000.0000   -4.79956
 3040.0000   -5.26519
 3080.0000   -5.86051
 3120.0000   -5.27082
 3160.0000   -5.37998
 3200.0000   -5.37342
 3240.0000   -6.27180
 3280.0000   -5.68915
 3320.0000   -6.56399
 3360.0000   -6.18076
 3400.0000   -5.21195
 3440.0000   -6.13946
 3480.0000   -6.33834
 3520.0000   -6.05832
 3560.0000   -6.51797
 3600.0000   -5.76171
 3640.0000   -5.32804
 3680.0000   -6.30277
 3720.0000   -5.15718
 3760.0000   -4.71737
 3800.0000   -5.63043
 3840.0000   -6.48348
 3880.0000   -6.07788
 3920.0000   -5.61230
 3960.0000   -5.32131
 4000.0000   -4.03552
 4040.0000   -5.36868
 4080.0000   -5.59967
 4120.0000   -5.69230
 4160.0000   -5.99275
 4200.0000   -6.41998
 4240.0000   -5.25037
 4280.0000   -5.28419
 4320.0000   -6.28917
 4360.0000   -5.94046
 4400.0000   -5.31657
 4440.0000   -5.02794
 4480.0000   -4.10477
 4520.0000   -4.42899
 4560.0000   -5.44393
 4600.0000   -4.41909
 4640.0000   -4.52544
 4680.0000   -5.68750
 4720.0000   -5.00669
 4760.0000   -5.03581
 4800.0000   -5.22356
 4840.0000   -5.06414
 4880.0000   -4.86659
 4920.0000   -4.80336
 4960.0000   -5.14929
 5000.0000   -4.03419
 5040.0000   -4.32993
 5080.0000   -5.29826
 5120.0000   -4.32870
 5160.0000   -4.87310
 5200.0000   -5.97911
 5240.0000   -4.55653
 5280.0000   -4.59858
 5320.0000   -4.91591
 5360.0000   -3.62996
 5400.0000   -4.23314
 5440.0000   -5.00514
 5480.0000   -4.78579
 5520.0000   -4.59230
 5560.0000   -5.65595
 5600.0000   -5.43980
 5640.0000   -4.71422
 5680.0000   -4.39701
 5720.0000   -4.85963
 5760.0000   -5.73324
 5800.0000   -4.97493
 5840.0000   -4.61077
 5880.0000   -4.32968
 5920.0000   -4.99874
 5960.0000   -4.96124
 6000.0000   -6.33768
 6040.0000   -5.33886
 6080.0000   -4.56515
 6120.0000   -5.13753
 6160.0000   -5.59597
 6200.0000   -5.51731
 6240.0000   -4.65419
 6280.0000   -5.52870
 6320.0000   -5.31018
 6360.0000   -6.05657
 6400.0000   -5.84808
 6440.0000   -6.45144
 6480.0000   -6.19654
 6520.0000   -6.15408
 6560.0000   -5.74926
 6600.0000   -5.54913
 6640.0000   -6.48604
 6680.0000   -5.13754
 6720.0000   -5.81871
 6760.0000   -6.06624
 6800.0000   -5.85684
 6840.0000   -6.31851
 6880.0000   -5.96728
 6920.0000   -6.32416
 6960.0000   -6.12540
 7000.0000   -6.45354
 7040.0000   -6.12031
 7080.0000   -7.57574
 7120.0000   -6.25240
 7160.0000   -5.36170
 7200.0000   -4.89102
 7240.0000   -4.45565
 7280.0000   -6.05229
 7320.0000   -5.51590
 7360.0000   -5.19947
 7400.0000   -5.14739
 7440.0000   -5.51299
 7480.0000   -5.92394
 7520.0000   -5.17863
 7560.0000   -5.96016
 7600.0000   -5.02732
 7640.0000   -5.25639
 7680.0000   -5.82545
 7720.0000   -4.90627
 7760.0000   -5.23850
 7800.0000   -5.47285
 7840.0000   -5.44949
 7880.0000   -5.41998
 7920.0000   -5.71042
 7960.0000   -6.01023
 8000.0000   -4.45044
 8040.0000   -4.52798
 8080.0000   -5.25755
 8120.0000   -5.12438
 8160.0000   -4.94746
 8200.0000   -5.04818
 8240.0000   -5.05685
 8280.0000   -5.86177
 8320.0000   -5.61461
 8360.0000   -5.17604
 8400.0000   -5.49919
 8440.0000   -4.88912
 8480.0000   -5.13156
 8520.0000   -6.01325
 8560.0000   -5.21926
 8600.0000   -6.13405
 8640.0000   -5.39842
 8680.0000   -6.51494
 8720.0000   -5.00689
 8760.0000   -6.45883
 8800.0000   -5.93273
 8840.0000   -5.53759
 8880.0000   -7.00726
 8920.0000   -6.58980
 8960.0000   -6.40388
 9000.0000   -5.65133
 9040.0000   -5.65269
 9080.0000   -5.02861
 9120.0000   -5.20008
 9160.0000   -5.33151
 9200.0000   -5.21957
 9240.0000   -5.47335
 9280.0000   -6.06349
 9320.0000   -5.41473
 9360.0000   -5.41372
 9400.0000   -6.00399
 9440.0000   -5.46130
 9480.0000   -6.46559
 9520.0000   -6.27314
 9560.0000   -6.35091
 9600.0000   -6.43180
 9640.0000   -4.86357
 9680.0000   -6.46951
 9720.0000   -6.29335
 9760.0000   -6.55242
 9800.0000   -7.47469
 9840.0000   -6.96648
 9880.0000   -7.16120
 9920.0000   -6.79763
 9960.0000   -6.31335
10000.0000   -6.03544
10040.0000   -6.01053
10080.0000   -5.26615
10120.0000   -6.90934
10160.0000   -6.97299
10200.0000   -6.71153
10240.0000   -5.48936
10280.0000   -6.11057
10320.0000   -6.02149
10360.0000   -5.31699
10400.0000   -5.83126
10440.0000   -5.79119
10480.0000   -6.15700
10520.0000   -5.50124
10560.0000   -5.98811
10600.0000   -5.90879
10640.0000   -5.61777
10680.0000   -5.82238
10720.0000   -4.98455
10760.0000   -4.90008
10800.0000   -4.86290
10840.0000   -4.45891
10880.0000   -5.10310
10920.0000   -4.59397
10960.0000   -5.03086
11000.0000   -4.34578
11040.0000   -5.42799
11080.0000   -5.16538
11120.0000   -5.43862
11160.0000   -5.13979
11200.0000   -5.59451
11240.0000   -5.50233
11280.0000   -5.65002
11320.0000   -5.84479
11360.0000   -4.75471
11400.0000   -6.20162
11440.0000   -5.47810
11480.0000   -5.14979
11520.0000   -5.19652
11560.0000   -4.87400
11600.0000   -5.20755
11640.0000   -5.52671
11680.0000   -5.42745
11720.0000   -5.33997
11760.0000   -5.86555
11800.0000   -5.40130
11840.0000   -5.17889
11880.0000   -4.67090
11920.0000   -5.54003
11960.0000   -5.74747
12000.0000   -4.61567
12040.0000   -5.58167
12080.0000   -4.03216
12120.0000   -4.41802
12160.0000   -5.12792
12200.0000   -5.11013
12240.0000   -5.21356
12280.0000   -5.52693
12320.0000   -5.30719
12360.0000   -5.11152
12400.0000   -6.29834
12440.0000   -5.64198
12480.0000   -4.81913
12520.0000   -5.25370
12560.0000   -5.48624
12600.0000   -5.94046
12640.0000   -4.90352
12680.0000   -5.31405
12720.0000   -6.27436
12760.0000   -5.34239
12800.0000   -5.94604
12840.0000   -6.18416
12880.0000   -5.61300
12920.0000   -5.86124
12960.0000   -5.62996
13000.0000   -5.43567
13040.0000   -5.41837
13080.0000   -5.99713
13120.0000   -5.69767
13160.0000   -6.52823
13200.0000   -5.60546
13240.0000   -5.84829
13280.0000   -4.65173
13320.0000   -5.40716
13360.0000   -5.33443
13400.0000   -5.55258
13440.0000   -5.14645
13480.0000   -4.77662
13520.0000   -5.46240
13560.0000   -5.40390
13600.0000   -5.36074
13640.0000   -6.75319
13680.0000   -6.05915
13720.0000   -5.86174
13760.0000   -5.76968
13800.0000   -4.25680
13840.0000   -5.63592
13880.0000   -5.07782
13920.0000   -4.73344
13960.0000   -3.32496
14000.0000   -3.40614
14040.0000   -4.19296
14080.0000   -3.89108
14120.0000   -3.82587
14160.0000   -4.22833
14200.0000   -5.04599
14240.0000   -4.74843
14280.0000   -3.92475
14320.0000   -4.63538
14360.0000   -4.96394
14400.0000   -6.29271
14440.0000   -6.12556
14480.0000   -4.88003
14520.0000   -5.83075
14560.0000   -5.48927
14600.0000   -4.47141
14640.0000   -4.73445
14680.0000   -5.41308
14720.0000   -5.27018
14760.0000   -4.91234
14800.0000   -5.55461
14840.0000   -5.58874
14880.0000   -4.80368
14920.0000   -4.90554
14960.0000   -5.14931
15000.0000   -5.16165
15040.0000   -4.41691
15080.0000   -4.71853
15120.0000   -5.48745
15160.0000   -5.01880
15200.0000   -5.18503
15240.0000   -5.26685
15280.0000   -4.95672
15320.0000   -4.56155
15360.0000   -5.58116
15400.0000   -6.01073
15440.0000   -5.16579
15480.0000   -6.26642
15520.0000   -5.47136
15560.0000   -5.86081
15600.0000   -5.08665
15640.0000   -5.45708
15680.0000   -4.78840
15720.0000   -4.59187
15760.0000   -4.97469
15800.0000   -5.15897
15840.0000   -6.05954
15880.0000   -5.76223
15920.0000   -6.68473
15960.0000   -6.00069
16000.0000   -5.36350
16040.0000   -4.86139
16080.0000   -5.97166
16120.0000   -5.26478
16160.0000   -4.85385
16200.0000   -5.57616
16240.0000   -5.74582
16280.0000   -5.81317
16320.0000   -4.80324
16360.0000   -4.74005
16400.0000   -5.44324
16440.0000   -5.46960
16480.0000   -5.28862
16520.0000   -5.08184
16560.0000   -4.88123
16600.0000   -5.54881
16640.0000   -5.21797
16680.0000   -5.74045
16720.0000   -5.49435
16760.0000   -5.04584
16800.0000   -5.53740
16840.0000   -5.35940
16880.0000   -5.04501
16920.0000   -6.25382
16960.0000   -5.48359
17000.0000   -5.22166
17040.0000   -4.68846
17080.0000   -4.59947
17120.0000   -4.87623
17160.0000   -5.23587
17200.0000   -5.42928
17240.0000   -5.77187
17280.0000   -4.63543
17320.0000   -4.91654
17360.0000   -4.96564
17400.0000   -5.23007
17440.0000   -5.47902
17480.0000   -4.97853
17520.0000   -5.22630
17560.0000   -4.17970
17600.0000   -4.90208
17640.0000   -4.14512
17680.0000   -6.10546
17720.0000   -5.04770
17760.0000   -5.50073
17800.0000   -5.23899
17840.0000   -5.03642
17880.0000   -5.48333
17920.0000   -5.15904
17960.0000   -6.32800
18000.0000   -6.37953
18040.0000   -6.16566
18080.0000   -5.02355
18120.0000   -5.99929
18160.0000   -6.10554
18200.0000   -5.23059
18240.0000   -6.05101
18280.0000   -5.44867
18320.0000   -5.55370
18360.0000   -4.98344
18400.0000   -4.82958
18440.0000   -5.24768
18480.0000   -4.94947
18520.0000   -4.74946
18560.0000   -4.87317
18600.0000   -5.34483
18640.0000   -5.59808
18680.0000   -4.27458
18720.0000   -5.72975
18760.0000   -6.27703
18800.0000   -6.25220
18840.0000   -5.47214
18880.0000   -4.99130
18920.0000   -5.43529
18960.0000   -5.27413
19000.0000   -6.13178
19040.0000   -5.56037
19080.0000   -4.82817
19120.0000   -4.60483
19160.0000   -4.14371
19200.0000   -4.53180
19240.0000   -5.59819
19280.0000   -5.86546
19320.0000   -5.00871
19360.0000   -4.65457
19400.0000   -4.17662
19440.0000   -4.43610
19480.0000   -4.76797
19520.0000   -5.39305
19560.0000   -5.11733
19600.0000   -5.28579
19640.0000   -5.36088
19680.0000   -5.84847
19720.0000   -5.33266
19760.0000   -5.43765
19800.0000   -5.48023
19840.0000   -4.86651
19880.0000   -5.56803
19920.0000   -5.98027
19960.0000   -5.18746
20000.0000   -6.23439
20040.0000   -5.91219
20080.0000   -5.44067
20120.0000   -5.13631
20160.0000   -5.93388
20200.0000   -6.14616
20240.0000   -5.24785
20280.0000   -5.14191
20320.0000   -5.18936
20360.0000   -6.07292
20400.0000   -5.73469
20440.0000   -6.10723
20480.0000   -5.66482
20520.0000   -5.37330
20560.0000   -5.18272
20600.0000   -5.99435
20640.0000   -5.42411
20680.0000   -5.90700
20720.0000   -5.07072
20760.0000   -5.30628
20800.0000   -5.04303
20840.0000   -4.76664
20880.0000   -5.49146
20920.0000   -5.28166
20960.0000   -5.45250
21000.0000   -5.52164
21040.0000   -4.96084
21080.0000   -5.13877
21120.0000   -4.98247
21160.0000   -4.78550
21200.0000   -4.84809
21240.0000   -4.55697
21280.0000   -4.41357
21320.0000   -4.33493
21360.0000   -5.19101
21400.0000   -3.74482
21440.0000   -4.83980
21480.0000   -5.01566
21520.0000   -5.33969
21560.0000   -5.32514
21600.0000   -5.21001
21640.0000   -4.87421
21680.0000   -5.33738
21720.0000   -5.34886
21760.0000   -5.11870
21800.0000   -4.62146
21840.0000   -4.82493
21880.0000   -4.63221
21920.0000   -4.72196
21960.0000   -5.00092
22000.0000   -5.23575
22040.0000   -5.22422
22080.0000   -3.57462
22120.0000   -4.56306
22160.0000   -4.90223
22200.0000   -4.48185
22240.0000   -5.12236
22280.0000   -5.26436
22320.0000   -5.78060
22360.0000   -5.53002
22400.0000   -4.79026
22440.0000   -4.98832
22480.0000   -5.30704
22520.0000   -5.45663
22560.0000   -5.12760
22600.0000   -5.07288
22640.0000   -5.20363
22680.0000   -5.50380
22720.0000   -5.81646
22760.0000   -5.50216
22800.0000   -5.60798
22840.0000   -5.58312
22880.0000   -6.23787
22920.0000   -4.80923
22960.0000   -4.13191
23000.0000   -4.53948
23040.0000   -5.91555
23080.0000   -5.55312
23120.0000   -6.15639
23160.0000   -5.96443
23200.0000   -5.37951
23240.0000   -5.61136
23280.0000   -6.33515
23320.0000   -5.47301
23360.0000   -5.81339
23400.0000   -5.29304
23440.0000   -4.60521
23480.0000   -5.00401
23520.0000   -4.62786
23560.0000   -5.82801
23600.0000   -4.95387
23640.0000   -4.72835
23680.0000   -5.36581
23720.0000   -5.62072
23760.0000   -5.09387
23800.0000   -4.86691
23840.0000   -5.32901
23880.0000   -6.75592
23920.0000   -6.34248
23960.0000   -5.65261
24000.0000   -6.00622
24040.0000   -4.99637
24080.0000   -5.47199
24120.0000   -4.56350
24160.0000   -4.68309
24200.0000   -4.99632
24240.0000   -4.57463
24280.0000   -4.57372
24320.0000   -5.01832
24360.0000   -4.67693
24400.0000   -4.87819
24440.0000   -5.54135
24480.0000   -5.34798
24520.0000   -5.25907
24560.0000   -5.39913
24600.0000   -4.44086
24640.0000   -4.17222
24680.0000   -3.93201
24720.0000   -3.99093
24760.0000   -4.32670
24800.0000   -4.36111
24840.0000   -4.62026
24880.0000   -3.84610
24920.0000   -4.34499
24960.0000   -3.81016
25000.0000   -3.98168
25040.0000   -4.16696
25080.0000   -4.49735
25120.0000   -4.07047
25160.0000   -5.22650
25200.0000   -4.97294
25240.0000   -4.84202
25280.0000   -5.67696
25320.0000   -4.70985
25360.0000   -5.31426
25400.0000   -6.01446
25440.0000   -5.86827
25480.0000   -5.33255
25520.0000   -4.76992
25560.0000   -6.59592
25600.0000   -5.55859
25640.0000   -5.42274
25680.0000   -5.07749
25720.0000   -5.65952
25760.0000   -6.12642
25800.0000   -5.93574
25840.0000   -6.25711
25880.0000   -4.89005
25920.0000   -6.15806
25960.0000   -5.66848
26000.0000   -5.58348
26040.0000   -5.04099
26080.0000   -4.65299
26120.0000   -5.29939
26160.0000   -5.39488
26200.0000   -5.40374
26240.0000   -5.45219
26280.0000   -4.98678
26320.0000   -5.09511
26360.0000   -4.46086
26400.0000   -5.25609
26440.0000   -5.73698
26480.0000   -4.82094
26520.0000   -6.02094
26560.0000   -5.08778
26600.0000   -5.50037
26640.0000   -6.44756
26680.0000   -5.61596
26720.0000   -6.35379
26760.0000   -5.59270
26800.0000   -5.97784
26840.0000   -6.32385
26880.0000   -5.58426
26920.0000   -5.97190
26960.0000   -5.40754
27000.0000   -6.23971
27040.0000   -5.67961
27080.0000   -6.37970
27120.0000   -5.86062
27160.0000   -6.32446
27200.0000   -5.51109
27240.0000   -5.64835
27280.0000   -5.57194
27320.0000   -4.92998
27360.0000   -4.12400
27400.0000   -4.34503
27440.0000   -4.92564
27480.0000   -3.89187
27520.0000   -3.63184
27560.0000   -4.42088
27600.0000   -5.31516
27640.0000   -4.07315
27680.0000   -5.83603
27720.0000   -4.98910
27760.0000   -4.83303
27800.0000   -4.29464
27840.0000   -4.65982
27880.0000   -3.48102
27920.0000   -3.87005
27960.0000   -4.45722
28000.0000   -5.44131
28040.0000   -4.64010
28080.0000   -4.84385
28120.0000   -3.38444
28160.0000   -2.71690
28200.0000   -3.91837
28240.0000   -3.77667
28280.0000   -3.18243
28320.0000   -4.00015
28360.0000   -3.80709
28400.0000   -4.54128
28440.0000   -3.83752
28480.0000   -4.18560
28520.0000   -4.41703
28560.0000   -4.93622
28600.0000   -4.31617
28640.0000   -4.95609
28680.0000   -4.31150
28720.0000   -4.05269
28760.0000   -4.98208
28800.0000   -3.90684
28840.0000   -4.17853
28880.0000   -5.19359
28920.0000   -4.19166
28960.0000   -4.53995
29000.0000   -4.98658
29040.0000   -5.32725
29080.0000   -5.34967
29120.0000   -5.62858
29160.0000   -4.77032
29200.0000   -5.67427
29240.0000   -5.17523
29280.0000   -5.27987
29320.0000   -4.20615
29360.0000   -4.15006
29400.0000   -4.47998
29440.0000   -4.51784
29480.0000   -4.96828
29520.0000   -4.28487
29560.0000   -4.39064
29600.0000   -3.61583
29640.0000   -3.92499
29680.0000   -3.93418
29720.0000   -3.74945
29760.0000   -4.55630
29800.0000   -4.34749
29840.0000   -3.15286
29880.0000   -4.15268
29920.0000   -4.44872
29960.0000   -4.50910
30000.0000   -4.41176
30040.0000   -4.18465
30080.0000   -4.02939
30120.0000   -4.58808
30160.0000   -4.25579
30200.0000   -4.45148
30240.0000   -4.80193
30280.0000   -3.89604
30320.0000   -3.81204
30360.0000   -3.77770
30400.0000   -5.36182
30440.0000   -5.09621
30480.0000   -4.76620
30520.0000   -3.93547
30560.0000   -4.04731
30600.0000   -4.15386
30640.0000   -4.53090
30680.0000   -4.94375
30720.0000   -4.38851
30760.0000   -3.40616
30800.0000   -4.23071
30840.0000   -3.99706
30880.0000   -3.75867
30920.0000   -4.46499
30960.0000   -3.11862
31000.0000   -3.38707
31040.0000   -3.36080
31080.0000   -4.41303
31120.0000   -4.49933
31160.0000   -3.91205
31200.0000   -4.58628
31240.0000   -3.59380
31280.0000   -4.26096
31320.0000   -3.67142
31360.0000   -4.53868
31400.0000   -4.99773
31440.0000   -5.37340
31480.0000   -3.73989
31520.0000   -4.44543
31560.0000   -4.61655
31600.0000   -3.97610
31640.0000   -3.95844
31680.0000   -4.77824
31720.0000   -3.64041
31760.0000   -3.79508
31800.0000   -4.37185
31840.0000   -3.69284
31880.0000   -4.34837
31920.0000   -4.79977
31960.0000   -4.34637
32000.0000   -4.58535
32040.0000   -4.02483
32080.0000   -3.64264
32120.0000   -4.31199
32160.0000   -4.36870
32200.0000   -3.89261
32240.0000   -4.18437
32280.0000   -3.43192
32320.0000   -4.66920
32360.0000   -4.29730
32400.0000   -3.37755
32440.0000   -3.15972
32480.0000   -3.77911
32520.0000   -4.11259
32560.0000   -4.64417
32600.0000   -4.60723
32640.0000   -4.98502
32680.0000   -4.17888
32720.0000   -4.58979
32760.0000   -5.25957
32800.0000   -4.56003
32840.0000   -4.22959
32880.0000   -4.90437
32920.0000   -5.14474
32960.0000   -5.36785
33000.0000   -3.66182
33040.0000   -4.77960
33080.0000   -4.36024
33120.0000   -5.42018
33160.0000   -5.22730
33200.0000   -4.03523
33240.0000   -4.86002
33280.0000   -5.35056
33320.0000   -5.15510
33360.0000   -4.28169
33400.0000   -4.35995
33440.0000   -5.21977
33480.0000   -4.60986
33520.0000   -3.88242
33560.0000   -4.52274
33600.0000   -3.94293
33640.0000   -5.08382
33680.0000   -4.52848
33720.0000   -4.10532
33760.0000   -4.57163
33800.0000   -3.99801
33840.0000   -4.54611
33880.0000   -4.53229
33920.0000   -5.17694
33960.0000   -3.85869
34000.0000   -4.31243
34040.0000   -3.38755
34080.0000   -3.05031
34120.0000   -3.24086
34160.0000   -4.48331
34200.0000   -5.28659
34240.0000   -5.37710
34280.0000   -5.35680
34320.0000   -4.64695
34360.0000   -4.54859
34400.0000   -5.04020
34440.0000   -4.97823
34480.0000   -3.95428
34520.0000   -4.53930
34560.0000   -3.57700
34600.0000   -5.16387
34640.0000   -5.30826
34680.0000   -4.97666
34720.0000   -5.47632
34760.0000   -5.20522
34800.0000   -4.88931
34840.0000   -4.18147
34880.0000   -4.71517
34920.0000   -5.12853
34960.0000   -5.45410
35000.0000   -5.51545
35040.0000   -4.41775
35080.0000   -4.27287
35120.0000   -4.90599
35160.0000   -5.70579
35200.0000   -4.47257
35240.0000   -4.63183
35280.0000   -4.02270
35320.0000   -5.33069
35360.0000   -4.76059
35400.0000   -5.37548
35440.0000   -5.81093
35480.0000   -4.08191
35520.0000   -4.67114
35560.0000   -4.08168
35600.0000   -4.33144
35640.0000   -4.31350
35680.0000   -4.50945
35720.0000   -4.37099
35760.0000   -3.50201
35800.0000   -4.17124
35840.0000   -4.21309
35880.0000   -4.38582
35920.0000   -3.57645
35960.0000   -4.28699
36000.0000   -4.24174
36040.0000   -4.62036
36080.0000   -4.31281
36120.0000   -3.63299
36160.0000   -3.61725
36200.0000   -3.67420
36240.0000   -4.00884
36280.0000   -4.81056
36320.0000   -4.92533
36360.0000   -5.50793
36400.0000   -5.29046
36440.0000   -5.05734
36480.0000   -5.09581
36520.0000   -4.82842
36560.0000   -5.70423
36600.0000   -6.13503
36640.0000   -5.67508
36680.0000   -4.97199
36720.0000   -4.28208
36760.0000   -4.63766
36800.0000   -4.48844
36840.0000   -5.74161
36880.0000   -4.24614
36920.0000   -5.14489
36960.0000   -4.63868
37000.0000   -5.86437
37040.0000   -5.87492
37080.0000   -5.81805
37120.0000   -6.12363
37160.0000   -6.50309
37200.0000   -6.46490
37240.0000   -5.71098
37280.0000   -5.50548
37320.0000   -5.37584
37360.0000   -5.61310
37400.0000   -4.76518
37440.0000   -4.71652
37480.0000   -4.58310
37520.0000   -5.04123
37560.0000   -5.31898
37600.0000   -4.72842
37640.0000   -4.51234
37680.0000   -4.79039
37720.0000   -4.76696
37760.0000   -5.12819
37800.0000   -4.52948
37840.0000   -5.08216
37880.0000   -4.29238
37920.0000   -4.38731
37960.0000   -6.02546
38000.0000   -4.92610
38040.0000   -6.54722
38080.0000   -6.35971
38120.0000   -5.54848
38160.0000   -5.29087
38200.0000   -6.06707
38240.0000   -5.25079
38280.0000   -5.65076
38320.0000   -6.15972
38360.0000   -5.97369
38400.0000   -6.06337
38440.0000   -6.39568
38480.0000   -6.32148
38520.0000   -5.41290
38560.0000   -4.99513
38600.0000   -5.45359
38640.0000   -6.40216
38680.0000   -5.67642
38720.0000   -5.81482
38760.0000   -6.13029
38800.0000   -6.15709
38840.0000   -5.99870
38880.0000   -5.80566
38920.0000   -5.13441
38960.0000   -4.97011
39000.0000   -5.43784
39040.0000   -5.86102
39080.0000   -6.42918
39120.0000   -6.17111
39160.0000   -5.22577
39200.0000   -5.08015
39240.0000   -5.07271
39280.0000   -5.11310
39320.0000   -5.80856
39360.0000   -5.95888
39400.0000   -5.58297
39440.0000   -5.33669
39480.0000   -5.75438
39520.0000   -4.47771
39560.0000   -5.01878
39600.0000   -4.10744
39640.0000   -5.11685
39680.0000   -4.90618
39720.0000   -5.34208
39760.0000   -5.30236
39800.0000   -5.37981
39840.0000   -5.24869
39880.0000   -4.03159
39920.0000   -4.46099
39960.0000   -4.43086
40000.0000   -4.98321
40040.0000   -4.68931
40080.0000   -4.89499
40120.0000   -5.62386
40160.0000   -5.03052
40200.0000   -5.28003
40240.0000   -4.62362
40280.0000   -4.72362
40320.0000   -4.92079
40360.0000   -4.49066
40400.0000   -4.44366
40440.0000   -4.23690
40480.0000   -4.16998
40520.0000   -4.20157
40560.0000   -5.25016
40600.0000   -5.30237
40640.0000   -3.84895
40680.0000   -4.61386
40720.0000   -3.49443
40760.0000   -4.58250
40800.0000   -4.91277
40840.0000   -5.06317
40880.0000   -5.36690
40920.0000   -5.57113
40960.0000   -4.76654
41000.0000   -5.36645
41040.0000   -5.27847
41080.0000   -6.70209
41120.0000   -5.25076
41160.0000   -5.93319
41200.0000   -5.21853
41240.0000   -5.71660
41280.0000   -4.77976
41320.0000   -5.26217
41360.0000   -4.84803
41400.0000   -4.61061
41440.0000   -5.39903
41480.0000   -5.31276
41520.0000   -5.01006
41560.0000   -4.42737
41600.0000   -4.99680
41640.0000   -5.00104
41680.0000   -4.88855
41720.0000   -5.02163
41760.0000   -4.00558
41800.0000   -4.50334
41840.0000   -3.51652
41880.0000   -4.36582
41920.0000   -4.75284
41960.0000   -4.79797
42000.0000   -5.37751
42040.0000   -5.28037
42080.0000   -5.53313
42120.0000   -4.90537
42160.0000   -4.76485
42200.0000   -5.10842
42240.0000   -4.67280
42280.0000   -4.49143
42320.0000   -4.98702
42360.0000   -5.00085
42400.0000   -5.03658
42440.0000   -5.33743
42480.0000   -3.86571
42520.0000   -5.02440
42560.0000   -5.76077
42600.0000   -4.86828
42640.0000   -5.64225
42680.0000   -5.43986
42720.0000   -5.85763
42760.0000   -5.55523
42800.0000   -4.95812
42840.0000   -4.78248
42880.0000   -4.91304
42920.0000   -5.05397
42960.0000   -4.41518
43000.0000   -4.16753
43040.0000   -5.22323
43080.0000   -4.58431
43120.0000   -4.70656
43160.0000   -4.26019
43200.0000   -4.29302
43240.0000   -3.30341
43280.0000   -4.06780
43320.0000   -3.95857
43360.0000   -3.63702
43400.0000   -3.97703
43440.0000   -3.00471
43480.0000   -3.35695
43520.0000   -4.52645
43560.0000   -4.82935
43600.0000   -5.64823
43640.0000   -5.08504
43680.0000   -4.93903
43720.0000   -4.59036
43760.0000   -4.64089
43800.0000   -5.17874
43840.0000   -5.35593
43880.0000   -4.22230
43920.0000   -3.80516
43960.0000   -4.73069
44000.0000   -4.78677
44040.0000   -5.01393
44080.0000   -4.40082
44120.0000   -4.49252
44160.0000   -3.54525
44200.0000   -3.93556
44240.0000   -4.07255
44280.0000   -3.89979
44320.0000   -4.18600
44360.0000   -5.02433
44400.0000   -3.35693
44440.0000   -4.60749
44480.0000   -5.38434
44520.0000   -5.38686
44560.0000   -5.50719
44600.0000   -5.28642
44640.0000   -7.32218
44680.0000   -6.23051
44720.0000   -5.18464
44760.0000   -4.43379
44800.0000   -4.21665
44840.0000   -3.40685
44880.0000   -4.45158
44920.0000   -3.74943
44960.0000   -3.06863
45000.0000   -2.59767
45040.0000   -3.75272
45080.0000   -4.93668
45120.0000   -4.39174
45160.0000   -2.45028
45200.0000   -2.67490
45240.0000   -2.64423
45280.0000   -1.30535
45320.0000   -1.89551
45360.0000   -1.52547
45400.0000   -1.27567
45440.0000   -1.09452
45480.0000   -1.68684
45520.0000   -2.32630
45560.0000   -2.82304
45600.0000   -2.79149
45640.0000   -2.66801
45680.0000   -2.63012
45720.0000   -2.38511
45760.0000   -1.99126
45800.0000   -1.85107
45840.0000   -2.96573
45880.0000   -3.13778
45920.0000   -2.74829
45960.0000   -3.95558
46000.0000   -4.21295
46040.0000   -2.19393
46080.0000   -2.63538
46120.0000   -3.06197
46160.0000   -2.92213
46200.0000   -3.27289
46240.0000   -2.17135
46280.0000   -3.08337
46320.0000   -3.34956
46360.0000   -4.17388
46400.0000   -4.16442
46440.0000   -4.26281
46480.0000   -5.27268
46520.0000   -4.04287
46560.0000   -4.16473
46600.0000   -3.95031
46640.0000   -3.46701
46680.0000   -3.17399
46720.0000   -3.91503
46760.0000   -3.09416
46800.0000   -3.35220
46840.0000   -3.11524
46880.0000   -2.38258
46920.0000   -1.33062
46960.0000   -3.57686
47000.0000   -3.41264
47040.0000   -2.95300
47080.0000   -2.03699
47120.0000   -2.10334
47160.0000   -2.19088
47200.0000   -2.47282
47240.0000   -1.33233
47280.0000   -2.31308
47320.0000   -2.29181
47360.0000   -2.90235
47400.0000   -2.30100
47440.0000   -2.74070
47480.0000   -3.47069
47520.0000   -2.70393
47560.0000   -3.26085
47600.0000   -3.35001
47640.0000   -2.20529
47680.0000   -1.69405
47720.0000   -2.97321
47760.0000   -2.88678
47800.0000   -2.52768
47840.0000   -1.79192
47880.0000   -2.64353
47920.0000   -2.46760
47960.0000   -1.69245
48000.0000   -2.41934
48040.0000   -1.30270
48080.0000   -3.21757
48120.0000   -1.52112
48160.0000   -2.38724
48200.0000   -2.89160
48240.0000   -2.42434
48280.0000   -2.36101
48320.0000   -2.46559
48360.0000   -2.48087
48400.0000   -2.25139
48440.0000   -2.02006
48480.0000   -3.10049
48520.0000   -1.60195
48560.0000   -2.45579
48600.0000   -2.76773
48640.0000   -3.16724
48680.0000   -3.46143
48720.0000   -2.62771
48760.0000   -3.32207
48800.0000   -2.37838
48840.0000   -3.13241
48880.0000   -2.22320
48920.0000   -2.95477
48960.0000   -2.62116
49000.0000   -2.61260
49040.0000   -3.33733
49080.0000   -3.35325
49120.0000   -3.04511
49160.0000   -1.99601
49200.0000   -2.52554
49240.0000   -2.18409
49280.0000   -2.26360
49320.0000   -1.72830
49360.0000   -2.49311
49400.0000   -3.00501
49440.0000   -3.27132
49480.0000   -3.07335
49520.0000   -2.52707
49560.0000   -1.53732
49600.0000   -2.58373
49640.0000   -1.65652
49680.0000   -1.47739
49720.0000   -1.62413
49760.0000   -2.00104
49800.0000   -3.07927
49840.0000   -2.55080
49880.0000   -1.45441
49920.0000   -1.03863
49960.0000   -1.51243
50000.0000   -1.49094
50040.0000   -1.22243
50080.0000   -0.81871
50120.0000   -0.47399
50160.0000   -1.88581
50200.0000   -0.59035
50240.0000   -0.39448
50280.0000   -0.62271
50320.0000   -1.32422
50360.0000   -0.42357
50400.0000   -0.08621
50440.0000   -1.14659
50480.0000   -0.91543
50520.0000   -1.21616
50560.0000   -0.70712
50600.0000    0.23690
50640.0000    0.62020
50680.0000   -0.02110
50720.0000    0.74292
50760.0000    0.82139
50800.0000    1.43572
50840.0000    0.90327
50880.0000    0.69941
50920.0000    0.43027
50960.0000    0.54356
51000.0000    0.32706
51040.0000    0.06399
51080.0000    0.01674
51120.0000    0.90743
51160.0000    0.18875
51200.0000    0.30625
51240.0000    1.29981
51280.0000    0.50786
51320.0000    1.06330
51360.0000    0.28012
51400.0000    1.03679
51440.0000    1.65407
51480.0000    0.86272
51520.0000    1.07088
51560.0000    0.53512
51600.0000    1.05466
51640.0000    1.29607
51680.0000    1.13592
51720.0000    1.78998
51760.0000    0.81713
51800.0000   -0.06077
51840.0000    0.28315
51880.0000    0.64125
51920.0000    1.78467
51960.0000    1.23746
52000.0000    0.92967
52040.0000    1.58943
52080.0000    1.64782
52120.0000    1.12005
52160.0000    1.40331
52200.0000    0.37012
52240.0000    1.44283
52280.0000    0.58947
52320.0000    1.64686
52360.0000    1.22683
52400.0000    1.00957
52440.0000    0.67204
52480.0000    1.13479
52520.0000    0.45550
52560.0000    0.16505
52600.0000    0.86135
52640.0000    0.53673
52680.0000    1.14385
52720.0000    0.76507
52760.0000    1.21150
52800.0000    1.61076
52840.0000    0.67624
52880.0000    1.30272
52920.0000    0.84927
52960.0000    1.72396
53000.0000    0.48938
53040.0000    2.00108
53080.0000    1.41570
53120.0000    0.97758
53160.0000    0.50562
53200.0000    2.14096
53240.0000    1.26515
53280.0000    2.05793
53320.0000    1.34535
53360.0000    1.12912
53400.0000    0.63640
53440.0000    0.45111
53480.0000   -0.09568
53520.0000    0.58781
53560.0000    0.35669
53600.0000    0.82462
53640.0000    0.03530
53680.0000    1.11321
53720.0000    0.91025
53760.0000    0.76099
53800.0000    0.33130
53840.0000    1.01242
53880.0000    0.54007
53920.0000    0.26112
53960.0000   -0.34962
54000.0000    0.22786
54040.0000    0.95278
54080.0000    1.51034
54120.0000   -0.24855
54160.0000    1.04445
54200.0000    0.75728
54240.0000    0.37094
54280.0000    1.08561
54320.0000    0.53599
54360.0000    2.48249
54400.0000    0.79873
54440.0000    1.72376
54480.0000    2.18299
54520.0000    1.71225
54560.0000    0.61986
54600.0000    0.37204
54640.0000   -0.03235
54680.0000    0.84130
54720.0000    0.78168
54760.0000    0.83832
54800.0000    1.40986
54840.0000    3.57713
54880.0000    3.85747
54920.0000    3.59984
54960.0000    3.12662
55000.0000    3.78909
55040.0000    3.45443
55080.0000    2.72754
55120.0000    3.43321
55160.0000    3.68656
55200.0000    3.55198
55240.0000    3.48908
55280.0000    2.50808
55320.0000    2.76682
55360.0000    4.56576
55400.0000    3.63802
55440.0000    2.44943
55480.0000    3.05951
55520.0000    3.04737
55560.0000    2.46806
55600.0000    2.47989
55640.0000    3.71405
55680.0000    4.80698
55720.0000    4.97792
55760.0000    5.32913
55800.0000    4.77564
55840.0000    4.82856
55880.0000    4.11386
55920.0000    4.45646
55960.0000    5.31699
56000.0000    5.42044
56040.0000    6.51997
56080.0000    5.55264
56120.0000    6.00651
56160.0000    6.28230
56200.0000    6.10851
56240.0000    5.68136
56280.0000    6.08125
56320.0000    5.35329
56360.0000    5.62976
56400.0000    6.92180
56440.0000    6.79118
56480.0000    7.54951
56520.0000    5.88778
56560.0000    6.21224
56600.0000    5.85616
56640.0000    6.55107
56680.0000    6.66220
56720.0000    5.99055
56760.0000    5.84777
56800.0000    5.94356
56840.0000    4.86711
56880.0000    4.57932
56920.0000    3.45692
56960.0000    5.20893
57000.0000    6.03930
57040.0000    5.49942
57080.0000    6.59353
57120.0000    4.72696
57160.0000    5.58688
57200.0000    5.02995
57240.0000    4.27499
57280.0000    5.69383
57320.0000    5.86908
57360.0000    5.40336
57400.0000    5.12307
57440.0000    5.93170
57480.0000    5.77263
57520.0000    5.70436
57560.0000    5.45300
57600.0000    5.93148
57640.0000    6.41557
57680.0000    5.94982
57720.0000    7.25326
57760.0000    6.90627
57800.0000    6.24457
57840.0000    5.69537
57880.0000    6.24778
57920.0000    6.25639
57960.0000    6.15057
58000.0000    5.92356
58040.0000    5.85102
58080.0000    6.54957
58120.0000    5.18470
58160.0000    4.65989
58200.0000    5.87191
58240.0000    5.05707
58280.0000    5.19056
58320.0000    5.39207
58360.0000    6.23718
58400.0000    5.41642
58440.0000    6.05937
58480.0000    5.70261
58520.0000    6.32427
58560.0000    5.74676
58600.0000    7.07967
58640.0000    6.56388
58680.0000    6.55186
58720.0000    5.99241
58760.0000    5.97626
58800.0000    6.31327
58840.0000    5.43823
58880.0000    5.14018
58920.0000    6.63088
58960.0000    5.98501
59000.0000    5.83504
59040.0000    6.01931
59080.0000    5.68465
59120.0000    5.75333
59160.0000    5.34206
59200.0000    6.33074
59240.0000    5.94805
59280.0000    5.15706
59320.0000    5.82078
59360.0000    6.39493
59400.0000    5.30562
59440.0000    6.72116
59480.0000    7.29137
59520.0000    6.33706
59560.0000    5.84626
59600.0000    4.74817
59640.0000    4.46784
59680.0000    4.94233
59720.0000    6.30444
59760.0000    5.82634
59800.0000    5.07711
59840.0000    4.90920
59880.0000    6.63974
59920.0000    7.04448
59960.0000    6.96426
60000.0000    6.08043
60040.0000    5.66876
60080.0000    6.07983
60120.0000    7.21095
60160.0000    5.98922
60200.0000    6.34829
60240.0000    7.59092
60280.0000    6.57696
60320.0000    7.41561
60360.0000    6.91768
60400.0000    8.33923
60440.0000    7.14009
60480.0000    7.17246
60520.0000    7.80729
60560.0000    8.75820
60600.0000    8.73738
60640.0000    7.66318
60680.0000    7.85758
60720.0000    8.00823
60760.0000    6.99832
60800.0000    7.71456
60840.0000    6.48332
60880.0000    6.83684
60920.0000    7.04252
60960.0000    5.33547
61000.0000    5.12388
61040.0000    5.30225
61080.0000    3.06769
61120.0000    4.27603
61160.0000    3.94961
61200.0000    5.26732
61240.0000    3.30484
61280.0000    3.14321
61320.0000    3.14712
61360.0000    2.65293
61400.0000    2.97407
61440.0000    2.91017
61480.0000    3.25108
61520.0000    3.12223
61560.0000    3.49325
61600.0000    3.63578
61640.0000    1.77890
61680.0000    3.52178
61720.0000    3.31438
61760.0000    3.17744
61800.0000    2.11769
61840.0000    3.01426
61880.0000    3.47597
61920.0000    2.46900
61960.0000    3.42980
62000.0000    3.19068
62040.0000    2.40434
62080.0000    4.24141
62120.0000    3.29583
62160.0000    3.85792
62200.0000    3.87515
62240.0000    3.00646
62280.0000    4.09755
62320.0000    3.30310
62360.0000    3.12951
62400.0000    4.01583
62440.0000    4.29114
62480.0000    4.19395
62520.0000    2.61075
62560.0000    2.86806
62600.0000    2.65428
62640.0000    2.82842
62680.0000    2.23538
62720.0000    2.51696
62760.0000    2.69859
62800.0000    3.51491
62840.0000    3.60666
62880.0000    3.39822
62920.0000    4.95571
62960.0000    4.56011
63000.0000    2.30709
63040.0000    2.05935
63080.0000    3.54001
63120.0000    3.55755
63160.0000    3.26197
63200.0000    4.74756
63240.0000    3.02104
63280.0000    3.56186
63320.0000    3.56952
63360.0000    4.20989
63400.0000    3.21438
63440.0000    3.45466
63480.0000    2.60578
63520.0000    3.64883
63560.0000    2.12460
63600.0000    2.83147
63640.0000    4.01562
63680.0000    4.53990
63720.0000    4.59895
63760.0000    4.57855
63800.0000    4.56700
63840.0000    4.69840
63880.0000    3.71356
63920.0000    4.06389
63960.0000    4.04563
64000.0000    3.03475
64040.0000    3.81202
64080.0000    4.22055
64120.0000    3.77034
64160.0000    3.58266
64200.0000    3.99972
64240.0000    3.69731
64280.0000    3.35438
64320.0000    3.61083
64360.0000    4.42878
64400.0000    3.38660
64440.0000    5.00151
64480.0000    4.81463
64520.0000    5.72979
64560.0000    5.94401
64600.0000    6.63850
64640.0000    6.06774
64680.0000    5.63369
64720.0000    4.85772
64760.0000    4.77126
64800.0000    3.59442
64840.0000    4.28076
64880.0000    4.07451
64920.0000    4.23294
64960.0000    4.17652
65000.0000    4.22900
65040.0000    5.00199
65080.0000    4.99968
65120.0000    4.84127
65160.0000    2.49162
65200.0000    4.42034
65240.0000    3.91297
65280.0000    4.98455
65320.0000    4.80180
65360.0000    3.64080
65400.0000    4.15515
65440.0000    4.49927
65480.0000    4.03793
65520.0000    4.51108
65560.0000    3.85144
65600.0000    4.57306
65640.0000    4.03724
65680.0000    3.66374
65720.0000    3.29526
65760.0000    4.36961
65800.0000    2.96517
65840.0000    3.05497
65880.0000    2.45414
65920.0000    2.93517
65960.0000    1.86693
66000.0000    3.21688
66040.0000    3.20078
66080.0000    3.69137
66120.0000    3.64104
66160.0000    3.31996
66200.0000    2.81900
66240.0000    4.18202
66280.0000    3.24828
66320.0000    4.29856
66360.0000    4.68620
66400.0000    4.94397
66440.0000    4.01887
66480.0000    3.92334
66520.0000    4.83544
66560.0000    3.44569
66600.0000    2.22425
66640.0000    3.96880
66680.0000    4.79408
66720.0000    4.03975
66760.0000    4.32712
66800.0000    4.07460
66840.0000    3.85233
66880.0000    3.41678
66920.0000    4.21150
66960.0000    5.19307
67000.0000    3.92584
67040.0000    4.22439
67080.0000    5.56205
67120.0000    5.65910
67160.0000    5.94206
67200.0000    5.69632
67240.0000    3.84145
67280.0000    4.44124
67320.0000    5.64295
67360.0000    5.96473
67400.0000    5.40195
67440.0000    3.69096
67480.0000    3.92624
67520.0000    3.79280
67560.0000    4.08509
67600.0000    3.12184
67640.0000    3.64225
67680.0000    3.11043
67720.0000    2.55107
67760.0000    3.01653
67800.0000    4.16050
67840.0000    3.48218
67880.0000    3.79599
67920.0000    2.11350
67960.0000    3.41973
68000.0000    3.37788
68040.0000    2.54754
68080.0000    2.91007
68120.0000    3.13944
68160.0000    3.24695
68200.0000    2.39069
68240.0000    3.39826
68280.0000    3.19325
68320.0000    3.24941
68360.0000    3.23561
68400.0000    4.07572
68440.0000    3.52255
68480.0000    3.69738
68520.0000    3.03523
68560.0000    3.10374
68600.0000    3.75328
68640.0000    3.65903
68680.0000    3.35485
68720.0000    2.49090
68760.0000    2.39074
68800.0000    1.89256
68840.0000    2.78733
68880.0000    2.47407
68920.0000    2.11740
68960.0000    3.23275
69000.0000    4.55150
69040.0000    3.88861
69080.0000    4.25411
69120.0000    3.54408
69160.0000    3.67223
69200.0000    3.77298
69240.0000    3.98052
69280.0000    3.64266
69320.0000    3.43232
69360.0000    4.39013
69400.0000    3.72720
69440.0000    3.16265
69480.0000    3.54125
69520.0000    3.94059
69560.0000    3.56743
69600.0000    3.52829
69640.0000    4.68556
69680.0000    3.70136
69720.0000    4.25418
69760.0000    4.86010
69800.0000    5.98006
69840.0000    6.15511
69880.0000    5.23319
69920.0000    4.59509
69960.0000    4.47805
70000.0000    5.22049
70040.0000    4.41772
70080.0000    4.74209
70120.0000    4.20594
70160.0000    4.99925
70200.0000    4.07653
70240.0000    4.98227
70280.0000    5.07882
70320.0000    4.55759
70360.0000    6.32404
70400.0000    5.42771
70440.0000    6.20843
70480.0000    4.85899
70520.0000    5.37613
70560.0000    4.72773
70600.0000    4.09391
70640.0000    4.85319
70680.0000    5.32510
70720.0000    3.79395
70760.0000    3.76840
70800.0000    3.34825
70840.0000    3.32340
70880.0000    4.66337
70920.0000    3.54695
70960.0000    2.92395
71000.0000    2.95375
71040.0000    2.72213
71080.0000    3.91607
71120.0000    3.37501
71160.0000    2.30123
71200.0000    2.44264
71240.0000    1.75517
71280.0000    4.35006
71320.0000    4.73141
71360.0000    2.49404
71400.0000    2.75802
71440.0000    3.17150
71480.0000    3.08006
71520.0000    3.44202
71560.0000    4.34139
71600.0000    3.95199
71640.0000    4.66474
71680.0000    3.77639
71720.0000    3.59481
71760.0000    6.37730
71800.0000    5.47811
71840.0000    5.20920
71880.0000    5.03368
71920.0000    4.28541
71960.0000    5.09445
72000.0000    4.60558
72040.0000    6.02354
72080.0000    4.35394
72120.0000    4.28175
72160.0000    3.97941
72200.0000    4.06100
72240.0000    4.68657
72280.0000    4.38430
72320.0000    3.77152
72360.0000    3.29864
72400.0000    4.12488
72440.0000    4.70861
72480.0000    4.92023
72520.0000    6.28399
72560.0000    6.53177
72600.0000    6.55133
72640.0000    6.12053
72680.0000    6.33070
72720.0000    6.16260
72760.0000    5.75011
72800.0000    6.58640
72840.0000    6.19208
72880.0000    6.26630
72920.0000    6.87957
72960.0000    6.38608
73000.0000    6.61326
73040.0000    5.99734
73080.0000    7.38992
73120.0000    7.33917
73160.0000    6.90140
73200.0000    7.31241
73240.0000    6.66493
73280.0000    7.69462
73320.0000    6.84372
73360.0000    6.93781
73400.0000    5.82766
73440.0000    5.35539
73480.0000    5.98950
73520.0000    5.57386
73560.0000    5.42513
73600.0000    5.75041
73640.0000    5.79587
73680.0000    5.95184
73720.0000    5.03273
73760.0000    4.41322
73800.0000    4.85607
73840.0000    4.83936
73880.0000    3.91814
73920.0000    4.22819
73960.0000    4.39608
74000.0000    3.34811
74040.0000    4.29964
74080.0000    3.90828
74120.0000    3.42334
74160.0000    3.03738
74200.0000    3.34544
74240.0000    3.05005
74280.0000    3.03731
74320.0000    3.26601
74360.0000    3.24759
74400.0000    4.28121
74440.0000    4.14889
74480.0000    3.95465
74520.0000    4.09602
74560.0000    3.91517
74600.0000    2.87034
74640.0000    2.27302
74680.0000    2.49065
74720.0000    2.94477
74760.0000    2.29541
74800.0000    2.93003
74840.0000    3.02814
74880.0000    2.07194
74920.0000    2.89035
74960.0000    3.32671
75000.0000    4.48680
75040.0000    3.02808
75080.0000    3.70979
75120.0000    3.22425
75160.0000    4.06918
75200.0000    3.25899
75240.0000    2.97992
75280.0000    3.78358
75320.0000    4.30401
75360.0000    3.65804
75400.0000    3.91400
75440.0000    4.48357
75480.0000    2.95393
75520.0000    3.38221
75560.0000    2.90835
75600.0000    3.66827
75640.0000    3.19844
75680.0000    3.02465
75720.0000    4.17567
75760.0000    4.90499
75800.0000    4.26462
75840.0000    4.20035
75880.0000    3.46000
75920.0000    3.44106
75960.0000    4.67923
76000.0000    5.04367
76040.0000    4.86725
76080.0000    4.64071
76120.0000    4.13428
76160.0000    5.68858
76200.0000    6.58988
76240.0000    6.13841
76280.0000    5.19999
76320.0000    4.55691
76360.0000    4.85314
76400.0000    5.11023
76440.0000    4.07022
76480.0000    4.40721
76520.0000    4.60273
76560.0000    4.07415
76600.0000    3.17457
76640.0000    3.49479
76680.0000    4.37704
76720.0000    5.03587
76760.0000    3.48006
76800.0000    4.22404
76840.0000    2.78966
76880.0000    3.87534
76920.0000    5.07545
76960.0000    3.98782
77000.0000    3.95809
77040.0000    4.89354
77080.0000    4.08425
77120.0000    2.46027
77160.0000    3.61515
77200.0000    4.38401
77240.0000    4.28277
77280.0000    3.37956
77320.0000    4.92561
77360.0000    4.77797
77400.0000    4.17346
77440.0000    3.63560
77480.0000    3.55044
77520.0000    2.97708
77560.0000    4.94838
77600.0000    4.47300
77640.0000    3.12755
77680.0000    3.63230
77720.0000    2.48889
77760.0000    3.56670
77800.0000    4.18311
77840.0000    4.88753
77880.0000    3.36089
77920.0000    3.19763
77960.0000    3.41024
78000.0000    3.92613
78040.0000    4.77875
78080.0000    3.73610
78120.0000    3.74998
78160.0000    2.66800
78200.0000    2.82015
78240.0000    3.84941
78280.0000    3.32275
78320.0000    3.85923
78360.0000    4.70066
78400.0000    4.19451
78440.0000    3.99558
78480.0000    3.08121
78520.0000    4.00496
78560.0000    3.66765
78600.0000    4.33304
78640.0000    4.70758
78680.0000    4.33997
78720.0000    3.86481
78760.0000    2.52229
78800.0000    3.64961
78840.0000    3.93753
78880.0000    4.33196
78920.0000    5.82788
78960.0000    4.32944
79000.0000    5.37319
79040.0000    4.30919
79080.0000    4.22445
79120.0000    4.16845
79160.0000    4.32476
79200.0000    4.01862
79240.0000    3.90500
79280.0000    4.56741
79320.0000    3.70509
79360.0000    4.37633
79400.0000    4.55713
79440.0000    5.24480
79480.0000    4.73551
79520.0000    5.37261
79560.0000    3.90652
79600.0000    5.09710
79640.0000    5.15099
79680.0000    5.19146
79720.0000    4.92388
79760.0000    4.70780
79800.0000    4.36285
79840.0000    4.82557
79880.0000    4.21598
79920.0000    4.79908
79960.0000    4.59883
80000.0000    3.77324
80040.0000    4.80314
80080.0000    4.22402
80120.0000    4.21850
80160.0000    5.07694
80200.0000    5.46533
80240.0000    4.49724
80280.0000    3.85064
80320.0000    3.66092
80360.0000    1.75169
80400.0000    2.99126
80440.0000    2.64671
80480.0000    2.04892
80520.0000    4.36411
80560.0000    3.44895
80600.0000    5.58811
80640.0000    5.07318
80680.0000    4.85125
80720.0000    6.44716
80760.0000    5.86403
80800.0000    6.47561
80840.0000    5.52387
80880.0000    3.71300
80920.0000    3.14510
80960.0000    3.00709
81000.0000    3.11788
81040.0000    3.67204
81080.0000    3.81327
81120.0000    4.85184
81160.0000    4.31983
81200.0000    3.45873
81240.0000    3.96556
81280.0000    4.65189
81320.0000    4.58381
81360.0000    4.48181
81400.0000    4.24316
81440.0000    4.77612
81480.0000    3.94204
81520.0000    2.97194
81560.0000    2.89653
81600.0000    3.35844
81640.0000    2.37307
81680.0000    3.28990
81720.0000    3.15887
81760.0000    3.05396
81800.0000    2.25743
81840.0000    3.56452
81880.0000    2.66097
81920.0000    1.67233
81960.0000    2.30127
82000.0000    2.18665
82040.0000    2.71505
82080.0000    3.09503
82120.0000    2.81662
82160.0000    2.64844
82200.0000    2.78568
82240.0000    2.68415
82280.0000    2.09872
82320.0000    4.22299
82360.0000    3.06643
82400.0000    3.89412
82440.0000    1.98126
82480.0000    3.85810
82520.0000    3.64538
82560.0000    3.07161
82600.0000    3.46549
82640.0000    2.37042
82680.0000    3.81070
82720.0000    4.09161
82760.0000    3.62595
82800.0000    4.24057
82840.0000    3.23510
82880.0000    2.47014
82920.0000    2.95719
82960.0000    3.05579
83000.0000    2.82181
83040.0000    2.76051
83080.0000    2.36405
83120.0000    2.26207
83160.0000    2.40489
83200.0000    3.52635
83240.0000    2.89374
83280.0000    1.55062
83320.0000    1.82061
83360.0000    3.09625
83400.0000    2.68498
83440.0000    3.48250
83480.0000    2.16917
83520.0000    2.33956
83560.0000    2.47054
83600.0000    2.77063
83640.0000    2.38619
83680.0000    1.66135
83720.0000    1.95536
83760.0000    3.15544
83800.0000    2.85990
83840.0000    2.34390
83880.0000    1.78837
83920.0000    2.08379
83960.0000    2.67473
84000.0000    2.86371
84040.0000    3.04853
84080.0000    3.15920
84120.0000    3.31710
84160.0000    3.19426
84200.0000    2.47355
84240.0000    2.30494
84280.0000    2.85186
84320.0000    2.86790
84360.0000    2.65169
84400.0000    3.38427
84440.0000    2.30464
84480.0000    3.06599
84520.0000    2.11975
84560.0000    1.25392
84600.0000    2.12211
84640.0000    1.83404
84680.0000    2.03054
84720.0000    2.36673
84760.0000    2.41039
84800.0000    3.71655
84840.0000    3.59056
84880.0000    3.65185
84920.0000    2.90138
84960.0000    3.23032
85000.0000    3.04969
85040.0000    4.49900
85080.0000    4.12375
85120.0000    3.96703
85160.0000    3.75547
85200.0000    2.99720
85240.0000    3.52471
85280.0000    2.77205
85320.0000    3.99064
85360.0000    3.73090
85400.0000    3.24424
85440.0000    3.68421
85480.0000    3.53049
85520.0000    2.02232
85560.0000    1.95815
85600.0000    3.09185
85640.0000    3.08881
85680.0000    2.49111
85720.0000    2.81646
85760.0000    2.81026
85800.0000    4.13954
85840.0000    3.82177
85880.0000    3.70709
85920.0000    3.74773
85960.0000    3.76006
86000.0000    3.57240
86040.0000    3.06188
86080.0000    3.96066
86120.0000    3.00160
86160.0000    2.73416
86200.0000    3.22366
86240.0000    2.90026
86280.0000    2.92058
86320.0000    3.60038
86360.0000    2.67612
86400.0000    2.61549
86440.0000    2.85457
86480.0000    3.18287
86520.0000    3.65787
86560.0000    2.44978
86600.0000    2.55629
86640.0000    2.92376
86680.0000    3.44183
86720.0000    2.78016
86760.0000    3.75552
86800.0000    5.42115
86840.0000    3.89784
86880.0000    4.02975
86920.0000    3.71232
86960.0000    3.22500
87000.0000    4.00847
87040.0000    4.52711
87080.0000    3.89660
87120.0000    5.07400
87160.0000    5.62273
87200.0000    5.26726
87240.0000    4.36941
87280.0000    4.74552
87320.0000    4.62116
87360.0000    4.35487
87400.0000    4.19476
87440.0000    4.17529
87480.0000    4.13144
87520.0000    5.74140
87560.0000    5.06542
87600.0000    5.63255
87640.0000    5.87111
87680.0000    5.69150
87720.0000    5.72019
87760.0000    5.49539
87800.0000    5.22730
87840.0000    4.10377
87880.0000    4.60121
87920.0000    4.14069
87960.0000    4.44782
88000.0000    5.45064
88040.0000    3.88933
88080.0000    3.78060
88120.0000    4.04794
88160.0000    5.87565
88200.0000    4.55680
88240.0000    4.51540
88280.0000    2.28052
88320.0000    3.90837
88360.0000    4.69402
88400.0000    4.72900
88440.0000    4.14741
88480.0000    4.42871
88520.0000    4.46509
88560.0000    3.97892
88600.0000    3.32976
88640.0000    4.24808
88680.0000    3.47281
88720.0000    3.31325
88760.0000    4.05606
88800.0000    4.88096
88840.0000    5.15318
88880.0000    4.69222
88920.0000    3.93018
88960.0000    3.55548
89000.0000    5.28341
89040.0000    4.84369
89080.0000    5.18093
89120.0000    3.75770
89160.0000    4.53410
89200.0000    4.22174
89240.0000    4.22462
89280.0000    4.92838
89320.0000    3.44517
89360.0000    4.06268
89400.0000    3.63332
89440.0000    4.68775
89480.0000    3.45475
89520.0000    3.91124
89560.0000    4.22528
89600.0000    4.85196
89640.0000    3.53849
89680.0000    4.55400
89720.0000    3.97247
89760.0000    3.16290
89800.0000    3.03215
89840.0000    3.75375
89880.0000    3.53552
89920.0000    2.63114
89960.0000    3.94960
90000.0000    4.40762
90040.0000    3.69760
90080.0000    3.77763
90120.0000    4.53517
90160.0000    3.96067
90200.0000    4.37649
90240.0000    5.10256
90280.0000    5.01225
90320.0000    4.89689
90360.0000    5.73021
90400.0000    4.87440
90440.0000    3.99133
90480.0000    4.98034
90520.0000    4.56521
90560.0000    4.14390
90600.0000    4.01073
90640.0000    3.59285
90680.0000    4.35476
90720.0000    3.25235
90760.0000    2.74792
90800.0000    2.90411
90840.0000    3.25757
90880.0000    3.40453
90920.0000    2.88703
90960.0000    5.03054
91000.0000    4.32265
91040.0000    4.75050
91080.0000    3.61718
91120.0000    3.19834
91160.0000    3.97087
91200.0000    4.58603
91240.0000    3.11155
91280.0000    3.30862
91320.0000    4.46868
91360.0000    4.32344
91400.0000    4.18581
91440.0000    4.77865
91480.0000    4.85976
91520.0000    3.63080
91560.0000    3.75544
91600.0000    4.03322
91640.0000    3.97796
91680.0000    3.94272
91720.0000    3.30002
91760.0000    3.83178
91800.0000    4.41873
91840.0000    4.13776
91880.0000    4.84759
91920.0000    3.66276
91960.0000    3.58408
92000.0000    4.24581
92040.0000    2.96388
92080.0000    2.53720
92120.0000    2.82634
92160.0000    2.98422
92200.0000    3.81814
92240.0000    4.25427
92280.0000    3.65752
92320.0000    4.04937
92360.0000    3.84474
92400.0000    3.61074
92440.0000    2.92761
92480.0000    3.74357
92520.0000    2.89051
92560.0000    2.97866
92600.0000    2.03508
92640.0000    2.81795
92680.0000    3.79294
92720.0000    4.59808
92760.0000    3.12468
92800.0000    3.74861
92840.0000    3.17361
92880.0000    2.55650
92920.0000    3.10554
92960.0000    3.85611
93000.0000    3.46738
93040.0000    3.38806
93080.0000    2.96711
93120.0000    3.02818
93160.0000    3.10669
93200.0000    2.77427
93240.0000    2.31157
93280.0000    2.76596
93320.0000    3.32395
93360.0000    3.32181
93400.0000    2.63623
93440.0000    3.11460
93480.0000    3.08528
93520.0000    2.24872
93560.0000    3.89850
93600.0000    3.44908
93640.0000    3.10702
93680.0000    3.47484
93720.0000    2.14496
93760.0000    2.41995
93800.0000    3.67888
93840.0000    3.57713
93880.0000    4.29569
93920.0000    4.29546
93960.0000    3.72627
94000.0000    2.29532
94040.0000    4.16372
94080.0000    3.46342
94120.0000    3.31694
94160.0000    3.38358
94200.0000    3.25273
94240.0000    3.19319
94280.0000    3.43090
94320.0000    3.62326
94360.0000    3.92154
94400.0000    3.52316
94440.0000    3.14012
94480.0000    3.95557
94520.0000    3.23752
94560.0000    2.86165
94600.0000    4.99151
94640.0000    3.30411
94680.0000    3.89204
94720.0000    3.93638
94760.0000    3.83280
94800.0000    3.69000
94840.0000    3.75041
94880.0000    3.26753
94920.0000    3.68893
94960.0000    2.95943
95000.0000    3.31752
95040.0000    3.82515
95080.0000    4.50471
95120.0000    4.37517
95160.0000    4.55214
95200.0000    4.09545
95240.0000    3.99683
95280.0000    3.24169
95320.0000    2.93464
95360.0000    2.74122
95400.0000    4.46291
95440.0000    4.54404
95480.0000    4.62475
95520.0000    3.81250
95560.0000    3.20471
95600.0000    3.10295
95640.0000    3.44168
95680.0000    2.90941
95720.0000    2.67215
95760.0000    4.23938
95800.0000    4.12147
95840.0000    4.08263
95880.0000    3.51767
95920.0000    3.53871
95960.0000    2.65660
96000.0000    2.70680
96040.0000    3.48675
96080.0000    4.22826
96120.0000    2.82170
96160.0000    3.35426
96200.0000    2.49431
96240.0000    2.11092
96280.0000    3.11927
96320.0000    3.60277
96360.0000    3.53843
96400.0000    4.35828
96440.0000    4.06205
96480.0000    3.68259
96520.0000    4.29849
96560.0000    3.89341
96600.0000    4.91862
96640.0000    4.28787
96680.0000    3.51926
96720.0000    4.14583
96760.0000    3.42650
96800.0000    2.94952
96840.0000    2.32764
96880.0000    4.07458
96920.0000    2.85128
96960.0000    3.59215
97000.0000    3.45206
97040.0000    3.10283
97080.0000    4.96125
97120.0000    4.24336
97160.0000    5.43597
97200.0000    5.33176
97240.0000    5.18261
97280.0000    4.94864
97320.0000    4.29618
97360.0000    3.62895
97400.0000    3.11894
97440.0000    4.34183
97480.0000    4.73952
97520.0000    4.63222
97560.0000    5.24381
97600.0000    4.28314
97640.0000    4.79366
97680.0000    6.00748
97720.0000    4.73147
97760.0000    4.44081
97800.0000    3.38147
97840.0000    3.62856
97880.0000    3.13538
97920.0000    2.77580
97960.0000    4.32752
98000.0000    4.55516
98040.0000    3.86398
98080.0000    2.60175
98120.0000    3.48715
98160.0000    3.63131
98200.0000    4.44894
98240.0000    4.01210
98280.0000    5.44523
98320.0000    5.14249
98360.0000    3.66136
98400.0000    4.09627
98440.0000    3.26880
98480.0000    2.88910
98520.0000    3.86508
98560.0000    3.67674
98600.0000    3.56049
98640.0000    4.29099
98680.0000    4.11958
98720.0000    3.84997
98760.0000    4.44167
98800.0000    3.92452
98840.0000    3.84011
98880.0000    3.51482
98920.0000    2.77772
98960.0000    3.52388
99000.0000    3.80295
99040.0000    2.51289
99080.0000    2.67105
99120.0000    3.50705
99160.0000    3.69905
99200.0000    3.43973
99240.0000    3.25780
99280.0000    2.78531
99320.0000    3.23353
99360.0000    3.84988
99400.0000    3.64128
99440.0000    3.74047
99480.0000    4.09301
99520.0000    3.45208
99560.0000    4.77596
99600.0000    4.16137
99640.0000    2.86786
99680.0000    2.41680
99720.0000    3.07619
99760.0000    3.04442
99800.0000    2.88218
99840.0000    2.98017
99880.0000    3.82226
99920.0000    4.19884
99960.0000    2.65603
100000.0000    3.81481
100040.0000    6.32256
100080.0000    4.91444
100120.0000    5.07806
100160.0000    4.35788
100200.0000    4.06373
100240.0000    4.34667
100280.0000    5.20579
100320.0000    5.28633
100360.0000    5.32056
100400.0000    5.35720
100440.0000    4.91734
100480.0000    4.33574
100520.0000    3.41949
100560.0000    3.69285
100600.0000    4.08507
100640.0000    3.40701
100680.0000    4.10782
100720.0000    2.87322
100760.0000    4.29058
100800.0000    4.49789
100840.0000    3.59466
100880.0000    3.90974
100920.0000    4.82063
100960.0000    3.99942
101000.0000    4.40880
101040.0000    4.20186
101080.0000    5.41365
101120.0000    4.62525
101160.0000    3.55567
101200.0000    1.71957
101240.0000    2.28517
101280.0000    1.71154
101320.0000    2.53744
101360.0000    3.65985
101400.0000    4.58817
101440.0000    3.03767
101480.0000    3.43240
101520.0000    4.54625
101560.0000    5.36612
101600.0000    4.98226
101640.0000    3.42838
101680.0000    4.47699
101720.0000    5.62935
101760.0000    4.34835
101800.0000    4.27400
101840.0000    4.08302
101880.0000    4.35249
101920.0000    5.25322
101960.0000    3.53507
102000.0000    5.02340
102040.0000    4.31116
102080.0000    3.52009
102120.0000    4.15409
102160.0000    4.34039
102200.0000    3.55539
102240.0000    4.16901
102280.0000    2.55354
102320.0000    3.55568
102360.0000    3.99265
102400.0000    3.12848
102440.0000    3.90126
102480.0000    4.14687
102520.0000    3.77167
102560.0000    4.18262
102600.0000    4.67744
102640.0000    3.30658
102680.0000    4.61289
102720.0000    3.65653
102760.0000    3.18666
102800.0000    3.86707
102840.0000    2.92649
102880.0000    3.70415
102920.0000    3.93796
102960.0000    4.09391
103000.0000    3.35602
103040.0000    4.10274
103080.0000    4.20825
103120.0000    5.13316
103160.0000    2.96753
103200.0000    2.56018
103240.0000    2.09609
103280.0000    2.84850
103320.0000    3.75576
103360.0000    3.31978
103400.0000    3.44061
103440.0000    3.71278
103480.0000    3.05295
103520.0000    1.99350
103560.0000    3.37164
103600.0000    5.00925
103640.0000    4.65322
103680.0000    4.41882
103720.0000    4.22745
103760.0000    5.43852
103800.0000    4.74427
103840.0000    4.67558
103880.0000    4.35778
103920.0000    4.12442
103960.0000    4.77587
104000.0000    4.45075
104040.0000    5.16448
104080.0000    4.14114
104120.0000    3.33886
104160.0000    3.49109
104200.0000    2.67291
104240.0000    3.90199
104280.0000    4.76996
104320.0000    4.64113
104360.0000    2.77562
104400.0000    3.35888
104440.0000    2.60330
104480.0000    3.83782
104520.0000    4.50725
104560.0000    3.29872
104600.0000    4.68109
104640.0000    5.05500
104680.0000    3.76658
104720.0000    4.24024
104760.0000    3.99401
104800.0000    3.27659
104840.0000    3.96232
104880.0000    3.60158
104920.0000    2.84357
104960.0000    3.86938
105000.0000    5.27991
105040.0000    3.87555
105080.0000    3.59410
105120.0000    3.65985
105160.0000    3.56627
105200.0000    4.96053
105240.0000    3.92185
105280.0000    3.22990
105320.0000    3.52171
105360.0000    5.60057
105400.0000    4.84905
105440.0000    4.29090
105480.0000    3.82277
105520.0000    3.14760
105560.0000    3.18236
105600.0000    3.32660
105640.0000    2.63359
105680.0000    2.76400
105720.0000    3.62776
105760.0000    1.32689
105800.0000    2.01709
105840.0000    3.56697
105880.0000    3.29864
105920.0000    2.90042
105960.0000    2.98836
106000.0000    3.20507
106040.0000    2.27386
106080.0000    3.24787
106120.0000    3.08263
106160.0000    2.27613
106200.0000    1.97737
106240.0000    1.32674
106280.0000    1.68112
106320.0000    2.85771
106360.0000    3.09637
106400.0000    3.50926
106440.0000    3.05971
106480.0000    1.69132
106520.0000    1.53452
106560.0000    1.33975
106600.0000    2.10581
106640.0000    0.57520
106680.0000    2.31903
106720.0000    0.97339
106760.0000    1.41505
106800.0000    1.84446
106840.0000    2.74219
106880.0000    2.18388
106920.0000    1.93411
106960.0000    1.28673
107000.0000    1.65346
107040.0000    0.77516
107080.0000    1.47927
107120.0000    1.60791
107160.0000    1.89052
107200.0000    2.20029
107240.0000    2.12295
107280.0000    1.66822
107320.0000    2.57804
107360.0000    2.71915
107400.0000    2.92878
107440.0000    2.89343
107480.0000    2.79713
107520.0000    3.28006
107560.0000    2.82660
107600.0000    3.52522
107640.0000    2.03284
107680.0000    2.07026
107720.0000    1.64764
107760.0000    1.47416
107800.0000    2.72687
107840.0000    3.63269
107880.0000    4.10579
107920.0000    2.73836
107960.0000    1.99234
108000.0000    2.27464
108040.0000    3.60746
108080.0000    2.96367
108120.0000    2.47283
108160.0000    2.03021
108200.0000    2.75121
108240.0000    3.19645
108280.0000    4.22741
108320.0000    2.95912
108360.0000    3.02281
108400.0000    3.45205
108440.0000    2.40146
108480.0000    3.05908
108520.0000    2.75565
108560.0000    2.55982
108600.0000    1.48255
108640.0000    2.16041
108680.0000    1.64848
108720.0000    2.47591
108760.0000    2.00912
108800.0000    1.59284
108840.0000    1.37473
108880.0000    2.17450
108920.0000    3.80464
108960.0000    2.47955
109000.0000    2.23306
109040.0000    1.08629
109080.0000    2.17596
109120.0000    3.52505
109160.0000    2.50878
109200.0000    2.87696
109240.0000    1.82708
109280.0000    2.10489
109320.0000    3.67579
109360.0000    3.21493
109400.0000    2.17895
109440.0000    3.24546
109480.0000    2.31534
109520.0000    3.38534
109560.0000    3.54610
109600.0000    3.23763
109640.0000    3.87140
109680.0000    4.15727
109720.0000    3.30209
109760.0000    1.97839
109800.0000    2.93059
109840.0000    2.07562
109880.0000    2.47287
109920.0000    3.15374
109960.0000    2.93952
110000.0000    2.13767
110040.0000    3.06829
110080.0000    2.21593
110120.0000    2.20323
110160.0000    1.36520
110200.0000    1.35679
110240.0000    1.53792
110280.0000    3.86393
110320.0000    2.75253
110360.0000    1.44610
110400.0000    1.62873
110440.0000    3.12083
110480.0000    3.59600
110520.0000    2.48811
110560.0000    3.62139
110600.0000    3.20566
110640.0000    3.66041
110680.0000    4.42448
110720.0000    3.25747
110760.0000    2.97338
110800.0000    3.74121
110840.0000    3.02197
110880.0000    3.74193
110920.0000    4.92645
110960.0000    3.67126
111000.0000    2.96385
111040.0000    3.37299
111080.0000    3.23033
111120.0000    3.89088
111160.0000    3.46373
111200.0000    3.07923
111240.0000    3.17774
111280.0000    2.93432
111320.0000    2.96199
111360.0000    3.14337
111400.0000    4.01437
111440.0000    3.54091
111480.0000    4.00265
111520.0000    4.00909
111560.0000    2.92879
111600.0000    2.57087
111640.0000    3.47146
111680.0000    4.22170
111720.0000    4.69580
111760.0000    4.45113
111800.0000    3.45184
111840.0000    4.51691
111880.0000    4.48926
111920.0000    3.67991
111960.0000    3.73457
112000.0000    3.98479
112040.0000    2.73074
112080.0000    3.75735
112120.0000    2.96922
112160.0000    3.31381
112200.0000    3.80555
112240.0000    3.07391
112280.0000    2.94685
112320.0000    2.77360
112360.0000    3.05096
112400.0000    2.64195
112440.0000    3.89553
112480.0000    3.12195
112520.0000    2.71712
112560.0000    1.95499
112600.0000    1.79121
112640.0000    2.09909
112680.0000    1.85474
112720.0000    2.87561
112760.0000    3.40300
112800.0000    2.07662
112840.0000    3.88772
112880.0000    2.45201
112920.0000    2.87043
112960.0000    2.94601
113000.0000    3.79280
113040.0000    3.42538
113080.0000    3.74474
113120.0000    2.90438
113160.0000    3.58644
113200.0000    3.21560
113240.0000    2.66638
113280.0000    4.06506
113320.0000    3.24508
113360.0000    2.24898
113400.0000    2.83714
113440.0000    2.20546
113480.0000    2.09227
113520.0000    2.30880
113560.0000    2.91547
113600.0000    3.30124
113640.0000    3.17259
113680.0000    3.46852
113720.0000    3.40978
113760.0000    2.36164
113800.0000    2.17194
113840.0000    2.66845
113880.0000    3.09302
113920.0000    3.09687
113960.0000    3.17686
114000.0000    2.91446
114040.0000    2.68480
114080.0000    2.77574
114120.0000    1.87837
114160.0000    2.93193
114200.0000    2.88264
114240.0000    3.67437
114280.0000    2.69815
114320.0000    3.05959
114360.0000    4.02997
114400.0000    4.11071
114440.0000    3.60159
114480.0000    3.80227
114520.0000    3.68281
114560.0000    4.27014
114600.0000    3.82225
114640.0000    3.95448
114680.0000    4.12144
114720.0000    3.99208
114760.0000    2.96322
114800.0000    4.40630
114840.0000    4.40902
114880.0000    3.99902
114920.0000    4.96267
114960.0000    6.17996
115000.0000    4.68628
115040.0000    4.00630
115080.0000    4.91875
115120.0000    4.54628
115160.0000    4.53608
115200.0000    4.08902
115240.0000    4.19991
115280.0000    3.51511
115320.0000    3.98089
115360.0000    4.37157
115400.0000    3.95958
115440.0000    3.56124
115480.0000    1.71991
115520.0000    3.61180
115560.0000    4.29923
115600.0000    2.76262
115640.0000    3.09191
115680.0000    3.36019
115720.0000    4.31802
115760.0000    3.09117
115800.0000    3.77921
115840.0000    4.08122
115880.0000    2.64842
115920.0000    2.19705
115960.0000    2.89056
116000.0000    3.88379
116040.0000    3.27383
116080.0000    3.00965
116120.0000    3.21986
116160.0000    2.91014
116200.0000    2.40402
116240.0000    2.86184
116280.0000    3.70975
116320.0000    3.21450
116360.0000    3.90304
116400.0000    4.20646
116440.0000    3.38271
116480.0000    2.27077
116520.0000    3.26219
116560.0000    2.78597
116600.0000    3.02558
116640.0000    2.95283
116680.0000    2.33016
116720.0000    3.08332
116760.0000    3.67171
116800.0000    2.11271
116840.0000    2.81821
116880.0000    2.77337
116920.0000    2.47186
116960.0000    2.10425
117000.0000    1.69688
117040.0000    1.98334
117080.0000    2.15213
117120.0000    2.01245
117160.0000    3.12566
117200.0000    2.36601
117240.0000    2.06217
117280.0000    3.02310
117320.0000    2.83532
117360.0000    2.03709
117400.0000    2.71634
117440.0000    2.43684
117480.0000    1.98031
117520.0000    2.23752
117560.0000    0.78982
117600.0000    1.50250
117640.0000    1.84888
117680.0000    0.88968
117720.0000    2.08806
117760.0000    1.61897
117800.0000    1.54898
117840.0000    0.85666
117880.0000    1.61442
117920.0000    2.08461
117960.0000    2.29595
118000.0000    2.01713
118040.0000    2.08833
118080.0000    1.11922
118120.0000    2.79097
118160.0000    2.25763
118200.0000    1.79334
118240.0000    2.38035
118280.0000    3.30795
118320.0000    3.45498
118360.0000    2.58983
118400.0000    3.23383
118440.0000    2.50356
118480.0000    2.74638
118520.0000    2.74452
118560.0000    2.70948
118600.0000    1.82330
118640.0000    1.74299
118680.0000    2.14447
118720.0000    3.05964
118760.0000    3.17015
118800.0000    3.54902
118840.0000    3.46484
118880.0000    3.39419
118920.0000    2.43607
118960.0000    3.34334
119000.0000    3.05517
119040.0000    2.95374
119080.0000    2.49124
119120.0000    2.44651
119160.0000    1.74841
119200.0000    1.98881
119240.0000    2.71799
119280.0000    2.51846
119320.0000    2.22902
119360.0000    2.54240
119400.0000    1.13078
119440.0000    2.52224
119480.0000    2.19499
119520.0000    1.81336
119560.0000    2.85519
119600.0000    1.95442
119640.0000    1.63563
119680.0000    2.83548
119720.0000    2.60427
119760.0000    1.85832
119800.0000    2.30354
119840.0000    1.43749
119880.0000    2.26401
119920.0000    2.30639
119960.0000    2.30094
120000.0000    2.28363
120040.0000    1.86758
120080.0000    3.00654
120120.0000    2.59255
120160.0000    1.50764
120200.0000    1.76742
120240.0000    2.33573
120280.0000    2.51128
120320.0000    2.27009
120360.0000    1.66483
120400.0000    1.99831
120440.0000    2.87616
120480.0000    2.34196
120520.0000    2.64799
120560.0000    1.90334
120600.0000    1.99949
120640.0000    2.21643
120680.0000    2.48427
120720.0000    1.89046
120760.0000    2.07277
120800.0000    3.33116
120840.0000    2.62361
120880.0000    2.58382
120920.0000    2.25701
120960.0000    1.26604
121000.0000    1.13245
121040.0000    2.50372
121080.0000    2.93566
121120.0000    2.03744
121160.0000    2.98015
121200.0000    3.13105
121240.0000    2.01379
121280.0000    1.28023
121320.0000    1.05391
121360.0000    2.70553
121400.0000    1.99910
121440.0000    2.02080
121480.0000    2.11454
121520.0000    2.19220
121560.0000    1.38987
121600.0000    1.66510
121640.0000    0.17762
121680.0000    0.76793
121720.0000    1.62557
121760.0000    1.52120
121800.0000    2.49876
121840.0000    1.41933
121880.0000    1.59786
121920.0000    1.49020
121960.0000    2.75300
122000.0000    2.39765
122040.0000    1.15327
122080.0000    1.65932
122120.0000    1.94324
122160.0000    2.58861
122200.0000    2.41743
122240.0000    1.53382
122280.0000    1.63860
122320.0000    2.34415
122360.0000    2.12026
122400.0000    2.28588
122440.0000    3.27470
122480.0000    2.59649
122520.0000    3.20388
122560.0000    2.57522
122600.0000    3.08472
122640.0000    2.16641
122680.0000    2.46599
122720.0000    2.40694
122760.0000    2.45361
122800.0000    1.97954
122840.0000    2.84505
122880.0000    2.32190
122920.0000    2.96552
122960.0000    2.15442
123000.0000    3.46833
123040.0000    3.16059
123080.0000    2.13163
123120.0000    2.18111
123160.0000    2.03813
123200.0000    2.83282
123240.0000    2.37457
123280.0000    3.21622
123320.0000    3.41955
123360.0000    2.30731
123400.0000    2.32211
123440.0000    3.25359
123480.0000    3.10624
123520.0000    2.12833
123560.0000    3.47314
123600.0000    2.80081
123640.0000    1.98029
123680.0000    1.17464
123720.0000    1.02141
123760.0000    1.78493
123800.0000    1.79555
123840.0000    1.07819
123880.0000    1.40868
123920.0000    1.14520
123960.0000    1.87823
124000.0000    2.51406
124040.0000    3.10596
124080.0000    3.08823
124120.0000    3.53803
124160.0000    1.90460
124200.0000    1.88186
124240.0000    1.75117
124280.0000    2.78216
124320.0000    1.78567
124360.0000    2.53742
124400.0000    2.88054
124440.0000    2.31879
124480.0000    3.43921
124520.0000    3.18619
124560.0000    3.86309
124600.0000    2.34314
124640.0000    2.74825
124680.0000    2.51196
124720.0000    2.13046
124760.0000    2.08816
124800.0000    2.91471
124840.0000    2.38139
124880.0000    2.02202
124920.0000    2.75517
124960.0000    2.34947
125000.0000    1.90370
125040.0000    2.73192
125080.0000    2.87363
125120.0000    2.77202
125160.0000    2.43685
125200.0000    2.79155
125240.0000    2.93822
125280.0000    2.46748
125320.0000    3.42131
125360.0000    3.11315
125400.0000    2.52650
125440.0000    3.16361
125480.0000    2.09637
125520.0000    1.32115
125560.0000    1.60526
125600.0000    2.30721
125640.0000    1.74835
125680.0000    1.96388
125720.0000    2.43423
125760.0000    2.78506
125800.0000    2.13606
125840.0000    2.55796
125880.0000    1.89254
125920.0000    1.66164
125960.0000    1.83076
126000.0000    1.98600
126040.0000    1.20752
126080.0000    1.77666
126120.0000    2.27493
126160.0000    2.64724
126200.0000    3.12351
126240.0000    3.51533
126280.0000    2.86989
126320.0000    2.08321
126360.0000    2.54060
126400.0000    3.50586
126440.0000    3.70382
126480.0000    2.73176
126520.0000    3.51795
126560.0000    3.64342
126600.0000    3.17286
126640.0000    4.24274
126680.0000    2.70074
126720.0000    3.98351
126760.0000    2.86106
126800.0000    2.76139
126840.0000    2.85761
126880.0000    2.89345
126920.0000    3.36593
126960.0000    1.93396
127000.0000    2.77903
127040.0000    3.83558
127080.0000    3.13968
127120.0000    3.63084
127160.0000    3.05469
127200.0000    2.76111
127240.0000    2.08763
127280.0000    2.94916
127320.0000    2.00825
127360.0000    2.81834
127400.0000    2.63871
127440.0000    2.86815
127480.0000    1.85378
127520.0000    2.65975
127560.0000    2.46673
127600.0000    2.66631
127640.0000    2.80980
127680.0000    1.91664
127720.0000    3.36630
127760.0000    3.16701
127800.0000    3.08257
127840.0000    3.34709
127880.0000    3.21716
127920.0000    2.54377
127960.0000    1.80910
128000.0000    2.37521
128040.0000    2.73785
128080.0000    2.94551
128120.0000    3.53809
128160.0000    3.45117
128200.0000    3.25878
128240.0000    3.76196
128280.0000    3.62334
128320.0000    4.48855
128360.0000    3.07944
128400.0000    2.76877
128440.0000    3.21252
128480.0000    2.80213
128520.0000    3.39156
128560.0000    2.64872
128600.0000    4.38503
128640.0000    4.26556
128680.0000    4.08137
128720.0000    4.49700
128760.0000    3.83616
128800.0000    3.92298
128840.0000    3.08789
128880.0000    3.65881
128920.0000    3.69155
128960.0000    3.52471
129000.0000    2.44237
129040.0000    1.82973
129080.0000    2.35267
129120.0000    2.54208
129160.0000    3.26003
129200.0000    3.36971
129240.0000    3.26906
129280.0000    2.99551
129320.0000    2.77698
129360.0000    3.59645
129400.0000    2.44983
129440.0000    4.95955
129480.0000    3.28280
129520.0000    2.72259
129560.0000    2.81494
129600.0000    3.38793
129640.0000    2.98711
129680.0000    4.11354
129720.0000    3.57443
129760.0000    3.56138
129800.0000    2.89688
129840.0000    2.28746
129880.0000    2.62335
129920.0000    3.43363
129960.0000    3.33513
130000.0000    4.10490
130040.0000    3.47108
130080.0000    3.98401
130120.0000    3.68437
130160.0000    3.74238
130200.0000    3.89377
130240.0000    3.83080
130280.0000    4.82005
130320.0000    3.17376
130360.0000    2.48597
130400.0000    2.08245
130440.0000    2.38538
130480.0000    3.03714
130520.0000    3.80298
130560.0000    3.81269
130600.0000    4.13778
130640.0000    3.34162
130680.0000    4.40663
130720.0000    4.42818
130760.0000    4.01686
130800.0000    2.61495
130840.0000    2.97452
130880.0000    3.77127
130920.0000    4.08832
130960.0000    3.96294
131000.0000    3.54175
131040.0000    3.94472
131080.0000    3.24570
131120.0000    2.62441
131160.0000    2.75128
131200.0000    3.30932
131240.0000    3.68727
131280.0000    4.20958
131320.0000    3.29620
131360.0000    4.53930
131400.0000    4.28136
131440.0000    4.22739
131480.0000    4.12287
131520.0000    4.50192
131560.0000    5.19228
131600.0000    4.65931
131640.0000    4.60497
131680.0000    4.27433
131720.0000    4.81023
131760.0000    4.69979
131800.0000    5.06068
131840.0000    4.61443
131880.0000    5.34790
131920.0000    4.88931
131960.0000    3.66124
132000.0000    4.18380
132040.0000    3.48949
132080.0000    4.10758
132120.0000    4.06538
132160.0000    3.88157
132200.0000    3.68634
132240.0000    3.54689
132280.0000    2.31313
132320.0000    3.16494
132360.0000    3.77772
132400.0000    2.35004
132440.0000    2.69323
132480.0000    2.26237
132520.0000    3.30393
132560.0000    3.18872
132600.0000    3.06073
132640.0000    2.67697
132680.0000    3.09499
132720.0000    3.08365
132760.0000    2.57966
132800.0000    2.57706
132840.0000    3.62738
132880.0000    3.92815
132920.0000    3.87426
132960.0000    4.62464
133000.0000    5.00127
133040.0000    4.96922
133080.0000    4.92928
133120.0000    5.63479
133160.0000    7.20420
133200.0000    5.43260
133240.0000    5.48624
133280.0000    5.22913
133320.0000    5.33583
133360.0000    4.75853
133400.0000    5.55029
133440.0000    3.92042
133480.0000    2.91485
133520.0000    4.77793
133560.0000    3.78256
133600.0000    3.67472
133640.0000    2.04139
133680.0000    3.83079
133720.0000    3.08121
133760.0000    4.21562
133800.0000    4.32045
133840.0000    3.48993
133880.0000    3.90059
133920.0000    4.28632
133960.0000    3.65158
134000.0000    4.72515
134040.0000    5.00233
134080.0000    4.17784
134120.0000    4.31363
134160.0000    4.14461
134200.0000    5.10146
134240.0000    4.78006
134280.0000    5.45607
134320.0000    5.87664
134360.0000    5.82506
134400.0000    5.12128
134440.0000    4.31963
134480.0000    4.61005
134520.0000    5.57512
134560.0000    5.15151
134600.0000    6.40208
134640.0000    5.69786
134680.0000    5.90879
134720.0000    6.42810
134760.0000    7.16428
134800.0000    6.09659
134840.0000    6.42366
134880.0000    6.36595
134920.0000    5.74322
134960.0000    6.03737
135000.0000    6.05924
135040.0000    5.65852
135080.0000    4.58524
135120.0000    4.54652
135160.0000    4.12374
135200.0000    4.59087
135240.0000    4.03639
135280.0000    3.86523
135320.0000    4.27464
135360.0000    4.53614
135400.0000    4.69396
135440.0000    5.00017
135480.0000    4.17675
135520.0000    3.76600
135560.0000    3.39581
135600.0000    3.35298
135640.0000    3.97463
135680.0000    4.08717
135720.0000    4.76084
135760.0000    4.45758
135800.0000    4.46869
135840.0000    4.66245
135880.0000    3.78534
135920.0000    4.52216
135960.0000    4.49092
136000.0000    4.83858
136040.0000    4.75774
136080.0000    3.53568
136120.0000    2.08258
136160.0000    2.88294
136200.0000    3.34450
136240.0000    3.54760
136280.0000    3.48679
136320.0000    4.04922
136360.0000    3.56827
136400.0000    3.10750
136440.0000    3.89123
136480.0000    3.90698
136520.0000    4.95748
136560.0000    3.96744
136600.0000    2.72229
136640.0000    2.97878
136680.0000    2.50446
136720.0000    3.00275
136760.0000    2.47098
136800.0000    3.33323
136840.0000    2.69882
136880.0000    3.38428
136920.0000    3.75508
136960.0000    3.49148
137000.0000    3.69314
137040.0000    3.04487
137080.0000    2.54896
137120.0000    3.35531
137160.0000    3.53406
137200.0000    3.50455
137240.0000    4.49114
137280.0000    4.34188
137320.0000    5.15250
137360.0000    4.07362
137400.0000    5.19339
137440.0000    3.90095
137480.0000    4.25553
137520.0000    4.28918
137560.0000    4.40473
137600.0000    4.72880
137640.0000    3.85049
137680.0000    3.62059
137720.0000    4.02458
137760.0000    4.04545
137800.0000    4.59707
137840.0000    3.72723
137880.0000    4.30547
137920.0000    4.19778
137960.0000    4.98938
138000.0000    5.08368
138040.0000    4.72483
138080.0000    5.18280
138120.0000    3.95037
138160.0000    5.40470
138200.0000    5.92812
138240.0000    3.84196
138280.0000    3.49222
138320.0000    4.19224
138360.0000    4.17340
138400.0000    4.24148
138440.0000    4.78395
138480.0000    4.39854
138520.0000    3.93682
138560.0000    4.07274
138600.0000    3.77329
138640.0000    4.47782
138680.0000    4.85502
138720.0000    5.37872
138760.0000    4.22412
138800.0000    4.20847
138840.0000    4.47427
138880.0000    5.36315
138920.0000    4.30811
138960.0000    4.28290
139000.0000    3.71054
139040.0000    3.69340
139080.0000    4.86984
139120.0000    3.26650
139160.0000    4.51945
139200.0000    4.78872
139240.0000    3.40276
139280.0000    4.17871
139320.0000    3.71749
139360.0000    4.66473
139400.0000    4.40532
139440.0000    4.74017
139480.0000    5.00542
139520.0000    5.05272
139560.0000    4.96959
139600.0000    4.25653
139640.0000    4.02561
139680.0000    4.52644
139720.0000    4.97713
139760.0000    5.78811
139800.0000    6.08408
139840.0000    6.00493
139880.0000    6.06218
139920.0000    5.32520
139960.0000    5.11372
140000.0000    6.05631
140040.0000    5.44860
140080.0000    4.26234
140120.0000    5.39781
140160.0000    5.99910
140200.0000    4.32981
140240.0000    3.69796
140280.0000    3.75611
140320.0000    3.56629
140360.0000    3.57710
140400.0000    4.26800
140440.0000    4.68860
140480.0000    5.08641
140520.0000    4.67859
140560.0000    4.23373
140600.0000    4.73011
140640.0000    6.02518
140680.0000    5.10899
140720.0000    4.73510
140760.0000    4.14547
140800.0000    3.84827
140840.0000    3.76354
140880.0000    3.10494
140920.0000    5.25148
140960.0000    4.78340
141000.0000    3.75707
141040.0000    3.59137
141080.0000    2.41569
141120.0000    4.72918
141160.0000    3.58156
141200.0000    3.16818
141240.0000    3.96760
141280.0000    3.25916
141320.0000    2.71313
141360.0000    2.47155
141400.0000    2.95401
141440.0000    2.11732
141480.0000    2.97506
141520.0000    3.19766
141560.0000    3.46242
141600.0000    3.75213
141640.0000    3.84634
141680.0000    3.32270
141720.0000    3.20395
141760.0000    2.89074
141800.0000    3.33774
141840.0000    3.00778
141880.0000    3.46115
141920.0000    3.63860
141960.0000    3.84078
142000.0000    4.45540
142040.0000    3.72376
142080.0000    4.38098
142120.0000    3.51605
142160.0000    2.54015
142200.0000    3.46126
142240.0000    3.15652
142280.0000    2.73301
142320.0000    3.12477
142360.0000    3.46670
142400.0000    2.84971
142440.0000    3.06280
142480.0000    1.60899
142520.0000    2.20831
142560.0000    2.38506
142600.0000    2.16644
142640.0000    3.44242
142680.0000    4.36124
142720.0000    3.21002
142760.0000    3.50693
142800.0000    3.82089
142840.0000    3.09797
142880.0000    3.39073
142920.0000    3.51224
142960.0000    3.58078
143000.0000    4.21988
143040.0000    3.22802
143080.0000    4.93168
143120.0000    3.88612
143160.0000    4.67959
143200.0000    3.95443
143240.0000    3.59398
143280.0000    2.81474
143320.0000    4.09923
143360.0000    3.18050
143400.0000    3.47356
143440.0000    4.13276
143480.0000    5.10978
143520.0000    4.66657
143560.0000    3.21036
143600.0000    3.39651
143640.0000    3.90156
143680.0000    3.31007
143720.0000    3.44185
143760.0000    3.58206
143800.0000    4.46935
143840.0000    5.24665
143880.0000    4.47845
143920.0000    4.12071
143960.0000    4.59128
144000.0000    4.89242
144040.0000    4.66363
144080.0000    4.60551
144120.0000    4.49025
144160.0000    5.27600
144200.0000    4.64048
144240.0000    3.98572
144280.0000    3.22731
144320.0000    3.95817
144360.0000    3.90116
144400.0000    4.67652
144440.0000    5.00251
144480.0000    4.27589
144520.0000    4.30598
144560.0000    4.57288
144600.0000    4.73680
144640.0000    4.82236
144680.0000    5.22948
144720.0000    4.37935
144760.0000    4.07100
144800.0000    4.69024
144840.0000    4.34991
144880.0000    4.94890
144920.0000    5.75166
144960.0000    4.66966
145000.0000    4.49839
145040.0000    3.74704
145080.0000    4.86435
145120.0000    3.95775
145160.0000    5.43637
145200.0000    5.62535
145240.0000    5.43328
145280.0000    5.14180
145320.0000    4.36808
145360.0000    4.70519
145400.0000    3.94463
145440.0000    4.82101
145480.0000    3.87995
145520.0000    4.06855
145560.0000    4.14365
145600.0000    4.99914
145640.0000    4.06022
145680.0000    3.77422
145720.0000    3.26182
145760.0000    3.85906
145800.0000    3.91527
145840.0000    4.39224
145880.0000    4.66030
145920.0000    3.74410
145960.0000    2.80767
146000.0000    3.32366
146040.0000    4.06640
146080.0000    3.76423
146120.0000    3.44149
146160.0000    2.76365
146200.0000    4.02939
146240.0000    4.64527
146280.0000    4.94638
146320.0000    4.38932
146360.0000    4.33337
146400.0000    4.11953
146440.0000    4.08856
146480.0000    3.56644
146520.0000    2.61822
146560.0000    3.72349
146600.0000    4.33817
146640.0000    4.54560
146680.0000    3.53972
146720.0000    3.55734
146760.0000    3.30535
146800.0000    2.55666
146840.0000    2.81072
146880.0000    2.67453
146920.0000    4.66357
146960.0000    5.95763
147000.0000    4.76311
147040.0000    5.78834
147080.0000    5.06748
147120.0000    3.92642
147160.0000    5.36141
147200.0000    4.86229
147240.0000    6.51195
147280.0000    4.53714
147320.0000    3.68931
147360.0000    3.69348
147400.0000    3.87953
147440.0000    3.82571
147480.0000    2.53043
147520.0000    3.97299
147560.0000    4.05920
147600.0000    4.55680
147640.0000    4.92022
147680.0000    6.61371
147720.0000    4.44598
147760.0000    4.11740
147800.0000    4.39932
147840.0000    4.41490
147880.0000    3.15969
147920.0000    5.28264
147960.0000    4.10249
148000.0000    3.91767
148040.0000    3.86052
148080.0000    3.63551
148120.0000    3.55356
148160.0000    3.71248
148200.0000    3.43165
148240.0000    5.42651
148280.0000    5.37339
148320.0000    4.68905
148360.0000    4.42824
148400.0000    5.39288
148440.0000    4.02603
148480.0000    3.73978
148520.0000    4.78779
148560.0000    3.81322
148600.0000    3.93683
148640.0000    3.81456
148680.0000    3.28783
148720.0000    3.55903
148760.0000    5.89182
148800.0000    5.48411
148840.0000    5.05329
148880.0000    5.39012
148920.0000    5.37168
148960.0000    7.23876
149000.0000    6.22820
149040.0000    6.54724
149080.0000    6.55660
149120.0000    7.27749
149160.0000    8.28597
149200.0000    8.35013
149240.0000    6.67238
149280.0000    6.46537
149320.0000    7.37276
149360.0000    7.33176
149400.0000    6.72658
149440.0000    6.53018
149480.0000    6.09318
149520.0000    7.14696
149560.0000    6.34529
149600.0000    5.59273
149640.0000    6.53237
149680.0000    5.41912
149720.0000    4.67910
149760.0000    5.01412
149800.0000    7.00366
149840.0000    6.46373
149880.0000    5.55915
149920.0000    5.50675
149960.0000    5.60656
150000.0000    5.43555
150040.0000    5.17281
150080.0000    5.11068
150120.0000    4.79840
150160.0000    5.68456
150200.0000    6.29209
150240.0000    6.03921
150280.0000    5.44573
150320.0000    4.53391
150360.0000    4.91446
150400.0000    4.49190
150440.0000    3.69573
150480.0000    3.96044
150520.0000    3.48069
150560.0000    2.53812
150600.0000    2.93414
150640.0000    3.68612
150680.0000    3.38400
150720.0000    3.92818
150760.0000    4.13720
150800.0000    3.54370
150840.0000    3.90905
150880.0000    2.80988
150920.0000    4.64988
150960.0000    3.92028
151000.0000    3.68481
151040.0000    4.22617
151080.0000    4.19142
151120.0000    2.86062
151160.0000    5.19951
151200.0000    4.69852
151240.0000    4.28210
151280.0000    4.49052
151320.0000    3.86382
151360.0000    4.69381
151400.0000    5.29638
151440.0000    4.42637
151480.0000    4.50322
151520.0000    5.17924
151560.0000    4.36260
151600.0000    4.35784
151640.0000    4.05188
151680.0000    3.64257
151720.0000    4.18682
151760.0000    4.86741
151800.0000    5.23468
151840.0000    4.54406
151880.0000    4.54929
151920.0000    4.95834
151960.0000    3.83099
152000.0000    4.30447
152040.0000    4.18008
152080.0000    4.56609
152120.0000    4.73502
152160.0000    4.72208
152200.0000    5.20738
152240.0000    5.42051
152280.0000    4.76846
152320.0000    4.70009
152360.0000    5.09412
152400.0000    4.31403
152440.0000    4.56904
152480.0000    3.66985
152520.0000    3.70234
152560.0000    2.93806
152600.0000    3.88146
152640.0000    4.19469
152680.0000    4.34350
152720.0000    2.77829
152760.0000    3.59349
152800.0000    3.53684
152840.0000    3.83366
152880.0000    3.38859
152920.0000    4.08426
152960.0000    3.59978
153000.0000    4.29690
153040.0000    4.43718
153080.0000    3.46175
153120.0000    4.83126
153160.0000    4.74272
153200.0000    4.56035
153240.0000    4.14340
153280.0000    4.36325
153320.0000    5.24644
153360.0000    4.07000
153400.0000    4.41716
153440.0000    3.72709
153480.0000    3.35217
153520.0000    4.24122
153560.0000    3.97919
153600.0000    3.79460
153640.0000    4.19770
153680.0000    3.41440
153720.0000    2.92033
153760.0000    2.24630
153800.0000    3.52194
153840.0000    3.59294
153880.0000    2.93288
153920.0000    3.64429
153960.0000    3.53930
154000.0000    3.91251
154040.0000    4.78556
154080.0000    4.06775
154120.0000    3.56285
154160.0000    3.72896
154200.0000    4.82768
154240.0000    5.14077
154280.0000    3.92157
154320.0000    4.94061
154360.0000    4.67193
154400.0000    5.00646
154440.0000    4.36540
154480.0000    3.97589
154520.0000    4.13068
154560.0000    4.03764
154600.0000    3.38112
154640.0000    3.12891
154680.0000    3.63999
154720.0000    4.33519
154760.0000    3.74518
154800.0000    2.80404
154840.0000    3.38527
154880.0000    2.99474
154920.0000    3.57126
154960.0000    3.13930
155000.0000    3.25033
155040.0000    3.40259
155080.0000    2.27622
155120.0000    2.41022
155160.0000    2.45166
155200.0000    2.74241
155240.0000    2.02831
155280.0000    2.40347
155320.0000    2.77611
155360.0000    2.59157
155400.0000    3.10365
155440.0000    3.61504
155480.0000    3.02588
155520.0000    3.24791
155560.0000    3.46324
155600.0000    3.18718
155640.0000    3.30455
155680.0000    3.04068
155720.0000    2.44168
155760.0000    3.18095
155800.0000    1.95988
155840.0000    3.39882
155880.0000    2.76566
155920.0000    3.02835
155960.0000    2.81513
156000.0000    1.90026
156040.0000    2.40524
156080.0000    2.96251
156120.0000    2.92137
156160.0000    2.30572
156200.0000    3.60022
156240.0000    3.45408
156280.0000    2.90625
156320.0000    3.20498
156360.0000    2.27459
156400.0000    2.01969
156440.0000    1.83307
156480.0000    2.79190
156520.0000    2.09023
156560.0000    2.72022
156600.0000    2.23930
156640.0000    3.47132
156680.0000    2.67063
156720.0000    1.72579
156760.0000    2.94806
156800.0000    3.75359
156840.0000    3.28742
156880.0000    3.01795
156920.0000    2.59824
156960.0000    4.43486
157000.0000    3.96994
157040.0000    4.76869
157080.0000    4.60640
157120.0000    4.46656
157160.0000    3.10235
157200.0000    1.98851
157240.0000    3.82187
157280.0000    4.17096
157320.0000    4.67182
157360.0000    4.06273
157400.0000    3.55014
157440.0000    3.30830
157480.0000    3.93867
157520.0000    3.86163
157560.0000    4.32652
157600.0000    3.62687
157640.0000    2.51066
157680.0000    2.56496
157720.0000    3.40162
157760.0000    3.01681
157800.0000    2.86132
157840.0000    3.04465
157880.0000    3.22422
157920.0000    3.08675
157960.0000    2.18910
158000.0000    3.13005
158040.0000    2.39362
158080.0000    2.23592
158120.0000    2.98392
158160.0000    4.06308
158200.0000    2.76974
158240.0000    3.49094
158280.0000    2.04324
158320.0000    2.86488
158360.0000    3.69702
158400.0000    4.08527
158440.0000    3.56351
158480.0000    3.79161
158520.0000    3.71072
158560.0000    3.46007
158600.0000    4.03936
158640.0000    4.01713
158680.0000    4.33740
158720.0000    4.19953
158760.0000    3.91403
158800.0000    3.20862
158840.0000    4.29111
158880.0000    3.59559
158920.0000    5.27307
158960.0000    5.15264
159000.0000    3.69187
159040.0000    3.63191
159080.0000    3.30545
159120.0000    3.47814
159160.0000    4.16336
159200.0000    4.03873
159240.0000    3.61753
159280.0000    3.15556
159320.0000    2.85596
159360.0000    2.73624
159400.0000    5.26807
159440.0000    3.86550
159480.0000    2.95281
159520.0000    3.58740
159560.0000    3.89066
159600.0000    3.15009
159640.0000    3.08309
159680.0000    2.80905
159720.0000    1.99374
159760.0000    3.78830
159800.0000    3.60534
159840.0000    2.99185
159880.0000    3.96561
159920.0000    3.45762
159960.0000    3.66045
160000.0000    2.97821
160040.0000    3.03340
160080.0000    3.11296
160120.0000    3.38289
160160.0000    4.11238
160200.0000    4.82671
160240.0000    4.35134
160280.0000    3.89928
160320.0000    4.18933
160360.0000    3.73624
160400.0000    3.34887
160440.0000    3.91534
160480.0000    3.28398
160520.0000    3.45344
160560.0000    3.78229
160600.0000    3.80852
160640.0000    3.44968
160680.0000    3.41496
160720.0000    2.87664
160760.0000    4.17089
160800.0000    4.02537
160840.0000    4.00283
160880.0000    2.73676
160920.0000    2.89035
160960.0000    3.34192
161000.0000    3.32109
161040.0000    2.44180
161080.0000    3.38757
161120.0000    3.63520
161160.0000    3.67747
161200.0000    3.01809
161240.0000    2.93321
161280.0000    4.38480
161320.0000    3.03013
161360.0000    3.06869
161400.0000    2.59311
161440.0000    3.25233
161480.0000    2.23839
161520.0000    3.81498
161560.0000    3.62946
161600.0000    3.16135
161640.0000    4.22684
161680.0000    4.07279
161720.0000    3.17319
161760.0000    3.70053
161800.0000    3.62189
161840.0000    3.07842
161880.0000    3.16834
161920.0000    3.61566
161960.0000    3.47605
162000.0000    3.83269
162040.0000    4.80719
162080.0000    5.92047
162120.0000    4.67599
162160.0000    4.00174
162200.0000    4.47718
162240.0000    3.78323
162280.0000    4.12788
162320.0000    3.85894
162360.0000    3.47869
162400.0000    4.77026
162440.0000    3.15041
162480.0000    2.59661
162520.0000    3.07616
162560.0000    3.36299
162600.0000    2.99706
162640.0000    2.94478
162680.0000    4.03393
162720.0000    2.83712
162760.0000    3.05435
162800.0000    4.40914
162840.0000    3.02436
162880.0000    3.08980
162920.0000    3.34519
162960.0000    4.24931
163000.0000    4.01360
163040.0000    2.81540
163080.0000    3.67658
163120.0000    3.41841
163160.0000    3.35389
163200.0000    3.50153
163240.0000    3.29465
163280.0000    3.74541
163320.0000    4.46139
163360.0000    3.61442
163400.0000    3.07773
163440.0000    1.62541
163480.0000    2.42423
163520.0000    2.14772
163560.0000    3.85944
163600.0000    4.32825
163640.0000    3.38195
163680.0000    2.62669
163720.0000    2.49536
163760.0000    3.42892
163800.0000    5.41027
163840.0000    3.05097
163880.0000    3.28577
163920.0000    3.41622
163960.0000    4.02142
164000.0000    3.66807
164040.0000    4.30775
164080.0000    4.18672
164120.0000    4.31997
164160.0000    4.13295
164200.0000    3.55034
164240.0000    4.21845
164280.0000    4.39859
164320.0000    3.51961
164360.0000    4.73494
164400.0000    4.74233
164440.0000    3.94511
164480.0000    3.38771
164520.0000    3.94736
164560.0000    3.45581
164600.0000    3.73771
164640.0000    3.62400
164680.0000    4.23049
164720.0000    3.03608
164760.0000    4.14220
164800.0000    4.40336
164840.0000    3.33725
164880.0000    3.47220
164920.0000    3.68636
164960.0000    3.99638
165000.0000    3.27542
165040.0000    3.22388
165080.0000    3.09798
165120.0000    2.73873
165160.0000    3.80137
165200.0000    2.49658
165240.0000    4.25502
165280.0000    4.85338
165320.0000    5.07145
165360.0000    3.81896
165400.0000    3.15188
165440.0000    4.68906
165480.0000    4.13192
165520.0000    4.19762
165560.0000    3.87088
165600.0000    4.93101
165640.0000    3.00899
165680.0000    4.80865
165720.0000    3.73120
165760.0000    3.83180
165800.0000    3.65272
165840.0000    3.10865
165880.0000    4.08263
165920.0000    3.01369
165960.0000    4.31861
166000.0000    4.41668
166040.0000    3.21795
166080.0000    3.24225
166120.0000    4.95791
166160.0000    4.38695
166200.0000    3.14925
166240.0000    3.68796
166280.0000    4.59358
166320.0000    4.19006
166360.0000    3.96655
166400.0000    3.93661
166440.0000    3.31996
166480.0000    3.38416
166520.0000    4.67318
166560.0000    4.33234
166600.0000    3.92481
166640.0000    5.51577
166680.0000    4.25871
166720.0000    4.50460
166760.0000    3.70194
166800.0000    3.70236
166840.0000    3.15781
166880.0000    2.10259
166920.0000    3.00899
166960.0000    2.47393
167000.0000    3.08150
167040.0000    4.26246
167080.0000    4.06856
167120.0000    3.90090
167160.0000    3.89691
167200.0000    3.28374
167240.0000    3.43098
167280.0000    3.80129
167320.0000    3.23037
167360.0000    3.68957
167400.0000    4.88205
167440.0000    4.82635
167480.0000    3.04102
167520.0000    2.96946
167560.0000    4.04539
167600.0000    3.68526
167640.0000    3.10589
167680.0000    4.21226
167720.0000    4.17941
167760.0000    2.98753
167800.0000    3.89315
167840.0000    4.19272
167880.0000    4.44622
167920.0000    3.99339
167960.0000    4.03739
168000.0000    4.03645
168040.0000    4.02625
168080.0000    5.04129
168120.0000    4.04570
168160.0000    4.40836
168200.0000    3.93426
168240.0000    4.70128
168280.0000    4.23560
168320.0000    3.47461
168360.0000    3.13692
168400.0000    4.17925
168440.0000    3.18893
168480.0000    3.99623
168520.0000    4.86043
168560.0000    3.14852
168600.0000    4.40519
168640.0000    3.83324
168680.0000    4.03215
168720.0000    4.14411
168760.0000    3.68819
168800.0000    4.85366
168840.0000    4.35113
168880.0000    3.95573
168920.0000    4.11223
168960.0000    4.10563
169000.0000    4.08619
169040.0000    4.18768
169080.0000    2.96231
169120.0000    3.69516
169160.0000    4.68021
169200.0000    4.28245
169240.0000    4.36548
169280.0000    3.20453
169320.0000    3.53320
169360.0000    3.97458
169400.0000    3.84064
169440.0000    3.54930
169480.0000    3.69629
169520.0000    2.22239
169560.0000    3.20272
169600.0000    3.52658
169640.0000    2.70362
169680.0000    2.82436
169720.0000    3.22397
169760.0000    3.10574
169800.0000    4.20648
169840.0000    3.55532
169880.0000    2.67758
169920.0000    3.35048
169960.0000    4.32690
170000.0000    3.23487
170040.0000    2.44074
170080.0000    2.71300
170120.0000    2.64859
170160.0000    3.55435
170200.0000    3.23706
170240.0000    3.32428
170280.0000    3.94519
170320.0000    2.79741
170360.0000    3.07729
170400.0000    2.96681
170440.0000    3.99122
170480.0000    4.35479
170520.0000    4.09786
170560.0000    4.29466
170600.0000    3.69059
170640.0000    3.81496
170680.0000    4.32146
170720.0000    3.78756
170760.0000    3.94839
170800.0000    3.89176
170840.0000    4.02451
170880.0000    3.13300
170920.0000    3.42539
170960.0000    3.85171
171000.0000    3.78386
171040.0000    3.41232
171080.0000    4.14697
171120.0000    2.23130
171160.0000    2.99564
171200.0000    2.54195
171240.0000    2.17573
171280.0000    3.04140
171320.0000    2.76009
171360.0000    3.27119
171400.0000    4.29989
171440.0000    4.75926
171480.0000    3.73268
171520.0000    3.27016
171560.0000    3.58400
171600.0000    3.84966
171640.0000    3.54288
171680.0000    3.58823
171720.0000    3.23709
171760.0000    3.23935
171800.0000    3.13252
171840.0000    3.40657
171880.0000    3.10699
171920.0000    3.83801
171960.0000    3.69440
172000.0000    3.61552
172040.0000    3.32851
172080.0000    3.07655
172120.0000    3.67325
172160.0000    3.59360
172200.0000    3.61314
172240.0000    4.15885
172280.0000    3.94929
172320.0000    3.35386
172360.0000    2.47295
172400.0000    3.36536
172440.0000    2.90356
172480.0000    4.19004
172520.0000    3.59862
172560.0000    3.83891
172600.0000    3.79803
172640.0000    3.14713
172680.0000    4.13090
172720.0000    3.92309
172760.0000    2.87022
172800.0000    3.76582
172840.0000    3.14469
172880.0000    2.05701
172920.0000    3.17953
172960.0000    2.08356
173000.0000    2.41494
173040.0000    1.88448
173080.0000    2.66085
173120.0000    1.54281
173160.0000    2.97286
173200.0000    2.97619
173240.0000    2.30137
173280.0000    1.99278
173320.0000    2.85466
173360.0000    2.34862
173400.0000    2.45362
173440.0000    3.75327
173480.0000    3.54387
173520.0000    2.47423
173560.0000    2.14451
173600.0000    3.08683
173640.0000    2.00166
173680.0000    2.58656
173720.0000    2.73621
173760.0000    2.63153
173800.0000    2.34597
173840.0000    2.50228
173880.0000    2.59278
173920.0000    3.70646
173960.0000    2.82724
174000 5
174040 5
174080 5
174120 5
174160 5
174200 5
174240 5
174280 5
174320 5
174360 5
174400 5
174440 5
174480 5
174520 5
174560 5
174600 5
174640 5
174680 5
174720 5
174760 5
174800 5
174840 5
174880 5
174920 5
174960 5
175000 5
175040 5
175080 5
175120 5
175160 5
175200 5
175240 5
175280 5
175320 5
175360 5
175400 5
175440 5
175480 5
175520 5
175560 5
175600 5
175640 5
175680 5
175720 5
175760 5
175800 5
175840 5
175880 5
175920 5
175960 5
176000 5
176040 5
176080 5
176120 5
176160 5
176200 5
176240 5
176280 5
176320 5
176360 5
176400 5
176440 5
176480 5
176520 5
176560 5
176600 5
176640 5
176680 5
176720 5
176760 5
176800 5
176840 5
176880 5
176920 5
176960 5
177000 5
177040 5
177080 5
177120 5
177160 5
177200 5
177240 5
177280 5
177320 5
177360 5
177400 5
177440 5
177480 5
177520 5
177560 5
177600 5
177640 5
177680 5
177720 5
177760 5
177800 5
177840 5
177880 5
177920 5
177960 5
178000 5
178040 5
178080 5
178120 5
178160 5
178200 5
178240 5
178280 5
178320 5
178360 5
178400 5
178440 5
178480 5
178520 5
178560 5
178600 5
178640 5
178680 5
178720 5
178760 5
178800 5
178840 5
178880 5
178920 5
178960 5
179000 5
179040 5
179080 5
179120 5
179160 5
179200 5
179240 5
179280 5
179320 5
179360 5
179400 5
179440 5
179480 5
179520 5
179560 5
179600 5
179640 5
179680 5
179720 5
179760 5
179800 5
179840 5
179880 5
179920 5
179960 5
180000 5
180040 5
180080 5
180120 5
180160 5
180200 5
180240 5
180280 5
180320 5
180360 5
180400 5
180440 5
180480 5
180520 5
180560 5
180600 5
180640 5
180680 5
180720 5
180760 5
180800 5
180840 5
180880 5
180920 5
180960 5
181000 5
181040 5
181080 5
181120 5
181160 5
181200 5
181240 5
181280 5
181320 5
181360 5
181400 5
181440 5
181480 5
181520 5
181560 5
181600 5
181640 5
181680 5
181720 5
181760 5
181800 5
181840 5
181880 5
181920 5
181960 5
182000 5
182040 5
182080 5
182120 5
182160 5
182200 5
182240 5
182280 5
182320 5
182360 5
182400 5
182440 5
182480 5
182520 5
182560 5
182600 5
182640 5
182680 5
182720 5
182760 5
182800 5
182840 5
182880 5
182920 5
182960 5
183000 5
183040 5
183080 5
183120 5
183160 5
183200 5
183240 5
183280 5
183320 5
183360 5
183400 5
183440 5
183480 5
183520 5
183560 5
183600 5
183640 5
183680 5
183720 5
183760 5
183800 5
183840 5
183880 5
183920 5
183960 5
184000 5
184040 5
184080 5
184120 5
184160 5
184200 5
184240 5
184280 5
184320 5
184360 5
184400 5
184440 5
184480 5
184520 5
184560 5
184600 5
184640 5
184680 5
184720 5
184760 5
184800 5
184840 5
184880 5
184920 5
184960 5
185000 5
185040 5
185080 5
185120 5
185160 5
185200 5
185240 5
185280 5
185320 5
185360 5
185400 5
185440 5
185480 5
185520 5
185560 5
185600 5
185640 5
185680 5
185720 5
185760 5
185800 5
185840 5
185880 5
185920 5
185960 5
186000 5
186040 5
186080 5
186120 5
186160 5
186200 5
186240 5
186280 5
186320 5
186360 5
186400 5
186440 5
186480 5
186520 5
186560 5
186600 5
186640 5
186680 5
186720 5
186760 5
186800 5
186840 5
186880 5
186920 5
186960 5
187000 5
187040 5
187080 5
187120 5
187160 5
187200 5
187240 5
187280 5
187320 5
187360 5
187400 5
187440 5
187480 5
187520 5
187560 5
187600 5
187640 5
187680 5
187720 5
187760 5
187800 5
187840 5
187880 5
187920 5
187960 5
188000 5
188040 5
188080 5
188120 5
188160 5
188200 5
188240 5
188280 5
188320 5
188360 5
188400 5
188440 5
188480 5
188520 5
188560 5
188600 5
188640 5
188680 5
188720 5
188760 5
188800 5
188840 5
188880 5
188920 5
188960 5
189000 5
189040 5
189080 5
189120 5
189160 5
189200 5
189240 5
189280 5
189320 5
189360 5
189400 5
189440 5
189480 5
189520 5
189560 5
189600 5
189640 5
189680 5
189720 5
189760 5
189800 5
189840 5
189880 5
189920 5
189960 5
190000 5
190040 5
190080 5
190120 5
190160 5
190200 5
190240 5
190280 5
190320 5
190360 5
190400 5
190440 5
190480 5
190520 5
190560 5
190600 5
190640 5
190680 5
190720 5
190760 5
190800 5
190840 5
190880 5
190920 5
190960 5
191000 5
191040 5
191080 5
191120 5
191160 5
191200 5
191240 5
191280 5
191320 5
191360 5
191400 5
191440 5
191480 5
191520 5
191560 5
191600 5
191640 5
191680 5
191720 5
191760 5
191800 5
191840 5
191880 5
191920 5
191960 5
192000 5
192040 5
192080 5
192120 5
192160 5
192200 5
192240 5
192280 5
192320 5
192360 5
192400 5
192440 5
192480 5
192520 5
192560 5
192600 5
192640 5
192680 5
192720 5
192760 5
192800 5
192840 5
192880 5
192920 5
192960 5
193000 5
193040 5
193080 5
193120 5
193160 5
193200 5
193240 5
193280 5
193320 5
193360 5
193400 5
193440 5
193480 5
193520 5
193560 5
193600 5
193640 5
193680 5
193720 5
193760 5
193800 5
193840 5
193880 5
193920 5
193960 5
194000 5
194040 5
194080 5
194120 5
194160 5
194200 5
194240 5
194280 5
194320 5
194360 5
194400 5
194440 5
194480 5
194520 5
194560 5
194600 5
194640 5
194680 5
194720 5
194760 5
194800 5
194840 5
194880 5
194920 5
194960 5
195000 5
195040 5
195080 5
195120 5
195160 5
195200 5
195240 5
195280 5
195320 5
195360 5
195400 5
195440 5
195480 5
195520 5
195560 5
195600 5
195640 5
195680 5
195720 5
195760 5
195800 5
195840 5
195880 5
195920 5
195960 5
196000 5
196040 5
196080 5
196120 5
196160 5
196200 5
196240 5
196280 5
196320 5
196360 5
196400 5
196440 5
196480 5
196520 5
196560 5
196600 5
196640 5
196680 5
196720 5
196760 5
196800 5
196840 5
196880 5
196920 5
196960 5
197000 5
197040 5
197080 5
197120 5
197160 5
197200 5
197240 5
197280 5
197320 5
197360 5
197400 5
197440 5
197480 5
197520 5
197560 5
197600 5
197640 5
197680 5
197720 5
197760 5
197800 5
197840 5
197880 5
197920 5
197960 5
198000 5
198040 5
198080 5
198120 5
198160 5
198200 5
198240 5
198280 5
198320 5
198360 5
198400 5
198440 5
198480 5
198520 5
198560 5
198600 5
198640 5
198680 5
198720 5
198760 5
198800 5
198840 5
198880 5
198920 5
198960 5
199000 5
199040 5
199080 5
199120 5
199160 5
199200 5
199240 5
199280 5
199320 5
199360 5
199400 5
199440 5
199480 5
199520 5
199560 5
199600 5
199640 5
199680 5
199720 5
199760 5
199800 5
199840 5
199880 5
199920 5
199960 5
200000 5
200040 5
200080 5
200120 5
200160 5
200200 5
200240 5
200280 5
200320 5
200360 5
200400 5
200440 5
200480 5
200520 5
200560 5
200600 5
200640 5
200680 5
200720 5
200760 5
200800 5
200840 5
200880 5
200920 5
200960 5
201000 5
201040 5
201080 5
201120 5
201160 5
201200 5
201240 5
201280 5
201320 5
201360 5
201400 5
201440 5
201480 5
201520 5
201560 5
201600 5
201640 5
201680 5
201720 5
201760 5
201800 5
201840 5
201880 5
201920 5
201960 5
202000 5
202040 5
202080 5
202120 5
202160 5
202200 5
202240 5
202280 5
202320 5
202360 5
202400 5
202440 5
202480 5
202520 5
202560 5
202600 5
202640 5
202680 5
202720 5
202760 5
202800 5
202840 5
202880 5
202920 5
202960 5
203000 5
203040 5
203080 5
203120 5
203160 5
203200 5
203240 5
203280 5
203320 5
203360 5
203400 5
203440 5
203480 5
203520 5
203560 5
203600 5
203640 5
203680 5
203720 5
203760 5
203800 5
203840 5
203880 5
203920 5
203960 5
204000 5
204040 5
204080 5
204120 5
204160 5
204200 5
204240 5
204280 5
204320 5
204360 5
204400 5
204440 5
204480 5
204520 5
204560 5
204600 5
204640 5
204680 5
204720 5
204760 5
204800 5
204840 5
204880 5
204920 5
204960 5
205000 5
205040 5
205080 5
205120 5
205160 5
205200 5
205240 5
205280 5
205320 5
205360 5
205400 5
205440 5
205480 5
205520 5
205560 5
205600 5
205640 5
205680 5
205720 5
205760 5
205800 5
205840 5
205880 5
205920 5
205960 5
206000 5
206040 5
206080 5
206120 5
206160 5
206200 5
206240 5
206280 5
206320 5
206360 5
206400 5
206440 5
206480 5
206520 5
206560 5
206600 5
206640 5
206680 5
206720 5
206760 5
206800 5
206840 5
206880 5
206920 5
206960 5
207000 5
207040 5
207080 5
207120 5
207160 5
207200 5
207240 5
207280 5
207320 5
207360 5
207400 5
207440 5
207480 5
207520 5
207560 5
207600 5
207640 5
207680 5
207720 5
207760 5
207800 5
207840 5
207880 5
207920 5
207960 5
208000 5
208040 5
208080 5
208120 5
208160 5
208200 5
208240 5
208280 5
208320 5
208360 5
208400 5
208440 5
208480 5
208520 5
208560 5
208600 5
208640 5
208680 5
208720 5
208760 5
208800 5
208840 5
208880 5
208920 5
208960 5
209000 5
209040 5
209080 5
209120 5
209160 5
209200 5
209240 5
209280 5
209320 5
209360 5
209400 5
209440 5
209480 5
209520 5
209560 5
209600 5
209640 5
209680 5
209720 5
209760 5
209800 5
209840 5
209880 5
209920 5
209960 5
210000 5
210040 5
210080 5
210120 5
210160 5
210200 5
210240 5
210280 5
210320 5
210360 5
210400 5
210440 5
210480 5
210520 5
210560 5
210600 5
210640 5
210680 5
210720 5
210760 5
210800 5
210840 5
210880 5
210920 5
210960 5
211000 5
211040 5
211080 5
211120 5
211160 5
211200 5
211240 5
211280 5
211320 5
211360 5
211400 5
211440 5
211480 5
211520 5
211560 5
211600 5
211640 5
211680 5
211720 5
211760 5
211800 5
211840 5
211880 5
211920 5
211960 5
212000 5
212040 5
212080 5
212120 5
212160 5
212200 5
212240 5
212280 5
212320 5
212360 5
212400 5
212440 5
212480 5
212520 5
212560 5
212600 5
212640 5
212680 5
212720 5
212760 5
212800 5
212840 5
212880 5
212920 5
212960 5
213000 5
213040 5
213080 5
213120 5
213160 5
213200 5
213240 5
213280 5
213320 5
213360 5
213400 5
213440 5
213480 5
213520 5
213560 5
213600 5
213640 5
213680 5
213720 5
213760 5
213800 5
213840 5
213880 5
213920 5
213960 5
214000 5
214040 5
214080 5
214120 5
214160 5
214200 5
214240 5
214280 5
214320 5
214360 5
214400 5
214440 5
214480 5
214520 5
214560 5
214600 5
214640 5
214680 5
214720 5
214760 5
214800 5
214840 5
214880 5
214920 5
214960 5
215000 5
215040 5
215080 5
215120 5
215160 5
215200 5
215240 5
215280 5
215320 5
215360 5
215400 5
215440 5
215480 5
215520 5
215560 5
215600 5
215640 5
215680 5
215720 5
215760 5
215800 5
215840 5
215880 5
215920 5
215960 5
216000 5
216040 5
216080 5
216120 5
216160 5
216200 5
216240 5
216280 5
216320 5
216360 5
216400 5
216440 5
216480 5
216520 5
216560 5
216600 5
216640 5
216680 5
216720 5
216760 5
216800 5
216840 5
216880 5
216920 5
216960 5
217000 5
217040 5
217080 5
217120 5
217160 5
217200 5
217240 5
217280 5
217320 5
217360 5
217400 5
217440 5
217480 5
217520 5
217560 5
217600 5
217640 5
217680 5
217720 5
217760 5
217800 5
217840 5
217880 5
217920 5
217960 5
218000 5
218040 5
218080 5
218120 5
218160 5
218200 5
218240 5
218280 5
218320 5
218360 5
218400 5
218440 5
218480 5
218520 5
218560 5
218600 5
218640 5
218680 5
218720 5
218760 5
218800 5
218840 5
218880 5
218920 5
218960 5
219000 5
219040 5
219080 5
219120 5
219160 5
219200 5
219240 5
219280 5
219320 5
219360 5
219400 5
219440 5
219480 5
219520 5
219560 5
219600 5
219640 5
219680 5
219720 5
219760 5
219800 5
219840 5
219880 5
219920 5
219960 5
220000 5
220040 5
220080 5
220120 5
220160 5
220200 5
220240 5
220280 5
220320 5
220360 5
220400 5
220440 5
220480 5
220520 5
220560 5
220600 5
220640 5
220680 5
220720 5
220760 5
220800 5
220840 5
220880 5
220920 5
220960 5
221000 5
221040 5
221080 5
221120 5
221160 5
221200 5
221240 5
221280 5
221320 5
221360 5
221400 5
221440 5
221480 5
221520 5
221560 5
221600 5
221640 5
221680 5
221720 5
221760 5
221800 5
221840 5
221880 5
221920 5
221960 5
222000 5
222040 5
222080 5
222120 5
222160 5
222200 5
222240 5
222280 5
222320 5
222360 5
222400 5
222440 5
222480 5
222520 5
222560 5
222600 5
222640 5
222680 5
222720 5
222760 5
222800 5
222840 5
222880 5
222920 5
222960 5
223000 5
223040 5
223080 5
223120 5
223160 5
223200 5
223240 5
223280 5
223320 5
223360 5
223400 5
223440 5
223480 5
223520 5
223560 5
223600 5
223640 5
223680 5
223720 5
223760 5
223800 5
223840 5
223880 5
223920 5
223960 5
224000 5
224040 5
224080 5
224120 5
224160 5
224200 5
224240 5
224280 5
224320 5
224360 5
224400 5
224440 5
224480 5
224520 5
224560 5
224600 5
224640 5
224680 5
224720 5
224760 5
224800 5
224840 5
224880 5
224920 5
224960 5
225000 5
225040 5
225080 5
225120 5
225160 5
225200 5
225240 5
225280 5
225320 5
225360 5
225400 5
225440 5
225480 5
225520 5
225560 5
225600 5
225640 5
225680 5
225720 5
225760 5
225800 5
225840 5
225880 5
225920 5
225960 5
226000 5
226040 5
226080 5
226120 5
226160 5
226200 5
226240 5
226280 5
226320 5
226360 5
226400 5
226440 5
226480 5
226520 5
226560 5
226600 5
226640 5
226680 5
226720 5
226760 5
226800 5
226840 5
226880 5
226920 5
226960 5
227000 5
227040 5
227080 5
227120 5
227160 5
227200 5
227240 5
227280 5
227320 5
227360 5
227400 5
227440 5
227480 5
227520 5
227560 5
227600 5
227640 5
227680 5
227720 5
227760 5
227800 5
227840 5
227880 5
227920 5
227960 5
228000 5
228040 5
228080 5
228120 5
228160 5
228200 5
228240 5
228280 5
228320 5
228360 5
228400 5
228440 5
228480 5
228520 5
228560 5
228600 5
228640 5
228680 5
228720 5
228760 5
228800 5
228840 5
228880 5
228920 5
228960 5
229000 5
229040 5
229080 5
229120 5
229160 5
229200 5
229240 5
229280 5
229320 5
229360 5
229400 5
229440 5
229480 5
229520 5
229560 5
229600 5
229640 5
229680 5
229720 5
229760 5
229800 5
229840 5
229880 5
229920 5
229960 5
230000 5
230040 5
230080 5
230120 5
230160 5
230200 5
230240 5
230280 5
230320 5
230360 5
230400 5
230440 5
230480 5
230520 5
230560 5
230600 5
230640 5
230680 5
230720 5
230760 5
230800 5
230840 5
230880 5
230920 5
230960 5
231000 5
231040 5
231080 5
231120 5
231160 5
231200 5
231240 5
231280 5
231320 5
231360 5
231400 5
231440 5
231480 5
231520 5
231560 5
231600 5
231640 5
231680 5
231720 5
231760 5
231800 5
231840 5
231880 5
231920 5
231960 5
232000 5
232040 5
232080 5
232120 5
232160 5
232200 5
232240 5
232280 5
232320 5
232360 5
232400 5
232440 5
232480 5
232520 5
232560 5
232600 5
232640 5
232680 5
232720 5
232760 5
232800 5
232840 5
232880 5
232920 5
232960 5
233000 5
233040 5
233080 5
233120 5
233160 5
233200 5
233240 5
233280 5
233320 5
233360 5
233400 5
233440 5
233480 5
233520 5
233560 5
233600 5
233640 5
233680 5
233720 5
233760 5
233800 5
233840 5
233880 5
233920 5
233960 5
234000 5
234040 5
234080 5
234120 5
234160 5
234200 5
234240 5
234280 5
234320 5
234360 5
234400 5
234440 5
234480 5
234520 5
234560 5
234600 5
234640 5
234680 5
234720 5
234760 5
234800 5
234840 5
234880 5
234920 5
234960 5
235000 5
235040 5
235080 5
235120 5
235160 5
235200 5
235240 5
235280 5
235320 5
235360 5
235400 5
235440 5
235480 5
235520 5
235560 5
235600 5
235640 5
235680 5
235720 5
235760 5
235800 5
235840 5
235880 5
235920 5
235960 5
236000 5
236040 5
236080 5
236120 5
236160 5
236200 5
236240 5
236280 5
236320 5
236360 5
236400 5
236440 5
236480 5
236520 5
236560 5
236600 5
236640 5
236680 5
236720 5
236760 5
236800 5
236840 5
236880 5
236920 5
236960 5
237000 5
237040 5
237080 5
237120 5
237160 5
237200 5
237240 5
237280 5
237320 5
237360 5
237400 5
237440 5
237480 5
237520 5
237560 5
237600 5
237640 5
237680 5
237720 5
237760 5
237800 5
237840 5
237880 5
237920 5
237960 5
238000 5
238040 5
238080 5
238120 5
238160 5
238200 5
238240 5
238280 5
238320 5
238360 5
238400 5
238440 5
238480 5
238520 5
238560 5
238600 5
238640 5
238680 5
238720 5
238760 5
238800 5
238840 5
238880 5
238920 5
238960 5
239000 5
239040 5
239080 5
239120 5
239160 5
239200 5
239240 5
239280 5
239320 5
239360 5
239400 5
239440 5
239480 5
239520 5
239560 5
239600 5
239640 5
239680 5
239720 5
239760 5
239800 5
239840 5
239880 5
239920 5
239960 5
240000 5
240040 5
240080 5
240120 5
240160 5
240200 5
240240 5
240280 5
240320 5
240360 5
240400 5
240440 5
240480 5
240520 5
240560 5
240600 5
240640 5
240680 5
240720 5
240760 5
240800 5
240840 5
240880 5
240920 5
240960 5
241000 5
241040 5
241080 5
241120 5
241160 5
241200 5
241240 5
241280 5
241320 5
241360 5
241400 5
241440 5
241480 5
241520 5
241560 5
241600 5
241640 5
241680 5
241720 5
241760 5
241800 5
241840 5
241880 5
241920 5
241960 5
242000 5
242040 5
242080 5
242120 5
242160 5
242200 5
242240 5
242280 5
242320 5
242360 5
242400 5
242440 5
242480 5
242520 5
242560 5
242600 5
242640 5
242680 5
242720 5
242760 5
242800 5
242840 5
242880 5
242920 5
242960 5
243000 5
243040 5
243080 5
243120 5
243160 5
243200 5
243240 5
243280 5
243320 5
243360 5
243400 5
243440 5
243480 5
243520 5
243560 5
243600 5
243640 5
243680 5
243720 5
243760 5
243800 5
243840 5
243880 5
243920 5
243960 5
244000 5
244040 5
244080 5
244120 5
244160 5
244200 5
244240 5
244280 5
244320 5
244360 5
244400 5
244440 5
244480 5
244520 5
244560 5
244600 5
244640 5
244680 5
244720 5
244760 5
244800 5
244840 5
244880 5
244920 5
244960 5
245000 5
245040 5
245080 5
245120 5
245160 5
245200 5
245240 5
245280 5
245320 5
245360 5
245400 5
245440 5
245480 5
245520 5
245560 5
245600 5
245640 5
245680 5
245720 5
245760 5
245800 5
245840 5
245880 5
245920 5
245960 5
246000 5
246040 5
246080 5
246120 5
246160 5
246200 5
246240 5
246280 5
246320 5
246360 5
246400 5
246440 5
246480 5
246520 5
246560 5
246600 5
246640 5
246680 5
246720 5
246760 5
246800 5
246840 5
246880 5
246920 5
246960 5
247000 5
247040 5
247080 5
247120 5
247160 5
247200 5
247240 5
247280 5
247320 5
247360 5
247400 5
247440 5
247480 5
247520 5
247560 5
247600 5
247640 5
247680 5
247720 5
247760 5
247800 5
247840 5
247880 5
247920 5
247960 5
248000 5
248040 5
248080 5
248120 5
248160 5
248200 5
248240 5
248280 5
248320 5
248360 5
248400 5
248440 5
248480 5
248520 5
248560 5
248600 5
248640 5
248680 5
248720 5
248760 5
248800 5
248840 5
248880 5
248920 5
248960 5
249000 5
249040 5
249080 5
249120 5
249160 5
249200 5
249240 5
249280 5
249320 5
249360 5
249400 5
249440 5
249480 5
249520 5
249560 5
249600 5
249640 5
249680 5
249720 5
249760 5
249800 5
249840 5
249880 5
249920 5
249960 5
250000 5
250040 5
250080 5
250120 5
250160 5
250200 5
250240 5
250280 5
250320 5
250360 5
250400 5
250440 5
250480 5
250520 5
250560 5
250600 5
250640 5
250680 5
250720 5
250760 5
250800 5
250840 5
250880 5
250920 5
250960 5
251000 5
251040 5
251080 5
251120 5
251160 5
251200 5
251240 5
251280 5
251320 5
251360 5
251400 5
251440 5
251480 5
251520 5
251560 5
251600 5
251640 5
251680 5
251720 5
251760 5
251800 5
251840 5
251880 5
251920 5
251960 5
252000 5
252040 5
252080 5
252120 5
252160 5
252200 5
252240 5
252280 5
252320 5
252360 5
252400 5
252440 5
252480 5
252520 5
252560 5
252600 5
252640 5
252680 5
252720 5
252760 5
252800 5
252840 5
252880 5
252920 5
252960 5
253000 5
253040 5
253080 5
253120 5
253160 5
253200 5
253240 5
253280 5
253320 5
253360 5
253400 5
253440 5
253480 5
253520 5
253560 5
253600 5
253640 5
253680 5
253720 5
253760 5
253800 5
253840 5
253880 5
253920 5
253960 5
254000 5
254040 5
254080 5
254120 5
254160 5
254200 5
254240 5
254280 5
254320 5
254360 5
254400 5
254440 5
254480 5
254520 5
254560 5
254600 5
254640 5
254680 5
254720 5
254760 5
254800 5
254840 5
254880 5
254920 5
254960 5
255000 5
255040 5
255080 5
255120 5
255160 5
255200 5
255240 5
255280 5
255320 5
255360 5
255400 5
255440 5
255480 5
255520 5
255560 5
255600 5
255640 5
255680 5
255720 5
255760 5
255800 5
255840 5
255880 5
255920 5
255960 5
256000 5
256040 5
256080 5
256120 5
256160 5
256200 5
256240 5
256280 5
256320 5
256360 5
256400 5
256440 5
256480 5
256520 5
256560 5
256600 5
256640 5
256680 5
256720 5
256760 5
256800 5
256840 5
256880 5
256920 5
256960 5
257000 5
257040 5
257080 5
257120 5
257160 5
257200 5
257240 5
257280 5
257320 5
257360 5
257400 5
257440 5
257480 5
257520 5
257560 5
257600 5
257640 5
257680 5
257720 5
257760 5
257800 5
257840 5
257880 5
257920 5
257960 5
258000 5
258040 5
258080 5
258120 5
258160 5
258200 5
258240 5
258280 5
258320 5
258360 5
258400 5
258440 5
258480 5
258520 5
258560 5
258600 5
258640 5
258680 5
258720 5
258760 5
258800 5
258840 5
258880 5
258920 5
258960 5
259000 5
259040 5
259080 5
259120 5
259160 5
259200 5
259240 5
259280 5
259320 5
259360 5
259400 5
259440 5
259480 5
259520 5
259560 5
259600 5
259640 5
259680 5
259720 5
259760 5
259800 5
259840 5
259880 5
259920 5
259960 5
260000 5
260040 5
260080 5
260120 5
260160 5
260200 5
260240 5
260280 5
260320 5
260360 5
260400 5
260440 5
260480 5
260520 5
260560 5
260600 5
260640 5
260680 5
260720 5
260760 5
260800 5
260840 5
260880 5
260920 5
260960 5
261000 5
261040 5
261080 5
261120 5
261160 5
261200 5
261240 5
261280 5
261320 5
261360 5
261400 5
261440 5
261480 5
261520 5
261560 5
261600 5
261640 5
261680 5
261720 5
261760 5
261800 5
261840 5
261880 5
261920 5
261960 5
262000 5
262040 5
262080 5
262120 5
262160 5
262200 5
262240 5
262280 5
262320 5
262360 5
262400 5
262440 5
262480 5
262520 5
262560 5
262600 5
262640 5
262680 5
262720 5
262760 5
262800 5
262840 5
262880 5
262920 5
262960 5
263000 5
263040 5
263080 5
263120 5
263160 5
263200 5
263240 5
263280 5
263320 5
263360 5
263400 5
263440 5
263480 5
263520 5
263560 5
263600 5
263640 5
263680 5
263720 5
263760 5
263800 5
263840 5
263880 5
263920 5
263960 5
264000 5
264040 5
264080 5
264120 5
264160 5
264200 5
264240 5
264280 5
264320 5
264360 5
264400 5
264440 5
264480 5
264520 5
264560 5
264600 5
264640 5
264680 5
264720 5
264760 5
264800 5
264840 5
264880 5
264920 5
264960 5
265000 5
265040 5
265080 5
265120 5
265160 5
265200 5
265240 5
265280 5
265320 5
265360 5
265400 5
265440 5
265480 5
265520 5
265560 5
265600 5
265640 5
265680 5
265720 5
265760 5
265800 5
265840 5
265880 5
265920 5
265960 5
266000 5
266040 5
266080 5
266120 5
266160 5
266200 5
266240 5
266280 5
266320 5
266360 5
266400 5
266440 5
266480 5
266520 5
266560 5
266600 5
266640 5
266680 5
266720 5
266760 5
266800 5
266840 5
266880 5
266920 5
266960 5
267000 5
267040 5
267080 5
267120 5
267160 5
267200 5
267240 5
267280 5
267320 5
267360 5
267400 5
267440 5
267480 5
267520 5
267560 5
267600 5
267640 5
267680 5
267720 5
267760 5
267800 5
267840 5
267880 5
267920 5
267960 5
268000 5
268040 5
268080 5
268120 5
268160 5
268200 5
268240 5
268280 5
268320 5
268360 5
268400 5
268440 5
268480 5
268520 5
268560 5
268600 5
268640 5
268680 5
268720 5
268760 5
268800 5
268840 5
268880 5
268920 5
268960 5
269000 5
269040 5
269080 5
269120 5
269160 5
269200 5
269240 5
269280 5
269320 5
269360 5
269400 5
269440 5
269480 5
269520 5
269560 5
269600 5
269640 5
269680 5
269720 5
269760 5
269800 5
269840 5
269880 5
269920 5
269960 5
270000 5
270040 5
270080 5
270120 5
270160 5
270200 5
270240 5
270280 5
270320 5
270360 5
270400 5
270440 5
270480 5
270520 5
270560 5
270600 5
270640 5
270680 5
270720 5
270760 5
270800 5
270840 5
270880 5
270920 5
270960 5
271000 5
271040 5
271080 5
271120 5
271160 5
271200 5
271240 5
271280 5
271320 5
271360 5
271400 5
271440 5
271480 5
271520 5
271560 5
271600 5
271640 5
271680 5
271720 5
271760 5
271800 5
271840 5
271880 5
271920 5
271960 5
272000 5
272040 5
272080 5
272120 5
272160 5
272200 5
272240 5
272280 5
272320 5
272360 5
272400 5
272440 5
272480 5
272520 5
272560 5
272600 5
272640 5
272680 5
272720 5
272760 5
272800 5
272840 5
272880 5
272920 5
272960 5
273000 5
273040 5
273080 5
273120 5
273160 5
273200 5
273240 5
273280 5
273320 5
273360 5
273400 5
273440 5
273480 5
273520 5
273560 5
273600 5
273640 5
273680 5
273720 5
273760 5
273800 5
273840 5
273880 5
273920 5
273960 5
274000 5
274040 5
274080 5
274120 5
274160 5
274200 5
274240 5
274280 5
274320 5
274360 5
274400 5
274440 5
274480 5
274520 5
274560 5
274600 5
274640 5
274680 5
274720 5
274760 5
274800 5
274840 5
274880 5
274920 5
274960 5
275000 5
275040 5
275080 5
275120 5
275160 5
275200 5
275240 5
275280 5
275320 5
275360 5
275400 5
275440 5
275480 5
275520 5
275560 5
275600 5
275640 5
275680 5
275720 5
275760 5
275800 5
275840 5
275880 5
275920 5
275960 5
276000 5
276040 5
276080 5
276120 5
276160 5
276200 5
276240 5
276280 5
276320 5
276360 5
276400 5
276440 5
276480 5
276520 5
276560 5
276600 5
276640 5
276680 5
276720 5
276760 5
276800 5
276840 5
276880 5
276920 5
276960 5
277000 5
277040 5
277080 5
277120 5
277160 5
277200 5
277240 5
277280 5
277320 5
277360 5
277400 5
277440 5
277480 5
277520 5
277560 5
277600 5
277640 5
277680 5
277720 5
277760 5
277800 5
277840 5
277880 5
277920 5
277960 5
278000 5
278040 5
278080 5
278120 5
278160 5
278200 5
278240 5
278280 5
278320 5
278360 5
278400 5
278440 5
278480 5
278520 5
278560 5
278600 5
278640 5
278680 5
278720 5
278760 5
278800 5
278840 5
278880 5
278920 5
278960 5
279000 5
279040 5
279080 5
279120 5
279160 5
279200 5
279240 5
279280 5
279320 5
279360 5
279400 5
279440 5
279480 5
279520 5
279560 5
279600 5
279640 5
279680 5
279720 5
279760 5
279800 5
279840 5
279880 5
279920 5
279960 5
280000 5
280040 5
280080 5
280120 5
280160 5
280200 5
280240 5
280280 5
280320 5
280360 5
280400 5
280440 5
280480 5
280520 5
280560 5
280600 5
280640 5
280680 5
280720 5
280760 5
280800 5
280840 5
280880 5
280920 5
280960 5
281000 5
281040 5
281080 5
281120 5
281160 5
281200 5
281240 5
281280 5
281320 5
281360 5
281400 5
281440 5
281480 5
281520 5
281560 5
281600 5
281640 5
281680 5
281720 5
281760 5
281800 5
281840 5
281880 5
281920 5
281960 5
282000 5
282040 5
282080 5
282120 5
282160 5
282200 5
282240 5
282280 5
282320 5
282360 5
282400 5
282440 5
282480 5
282520 5
282560 5
282600 5
282640 5
282680 5
282720 5
282760 5
282800 5
282840 5
282880 5
282920 5
282960 5
283000 5
283040 5
283080 5
283120 5
283160 5
283200 5
283240 5
283280 5
283320 5
283360 5
283400 5
283440 5
283480 5
283520 5
283560 5
283600 5
283640 5
283680 5
283720 5
283760 5
283800 5
283840 5
283880 5
283920 5
283960 5
284000 5
284040 5
284080 5
284120 5
284160 5
284200 5
284240 5
284280 5
284320 5
284360 5
284400 5
284440 5
284480 5
284520 5
284560 5
284600 5
284640 5
284680 5
284720 5
284760 5
284800 5
284840 5
284880 5
284920 5
284960 5
285000 5
285040 5
285080 5
285120 5
285160 5
285200 5
285240 5
285280 5
285320 5
285360 5
285400 5
285440 5
285480 5
285520 5
285560 5
285600 5
285640 5
285680 5
285720 5
285760 5
285800 5
285840 5
285880 5
285920 5
285960 5
286000 5
286040 5
286080 5
286120 5
286160 5
286200 5
286240 5
286280 5
286320 5
286360 5
286400 5
286440 5
286480 5
286520 5
286560 5
286600 5
286640 5
286680 5
286720 5
286760 5
286800 5
286840 5
286880 5
286920 5
286960 5
287000 5
287040 5
287080 5
287120 5
287160 5
287200 5
287240 5
287280 5
287320 5
287360 5
287400 5
287440 5
287480 5
287520 5
287560 5
287600 5
287640 5
287680 5
287720 5
287760 5
287800 5
287840 5
287880 5
287920 5
287960 5
288000 5
288040 5
288080 5
288120 5
288160 5
288200 5
288240 5
288280 5
288320 5
288360 5
288400 5
288440 5
288480 5
288520 5
288560 5
288600 5
288640 5
288680 5
288720 5
288760 5
288800 5
288840 5
288880 5
288920 5
288960 5
289000 5
289040 5
289080 5
289120 5
289160 5
289200 5
289240 5
289280 5
289320 5
289360 5
289400 5
289440 5
289480 5
289520 5
289560 5
289600 5
289640 5
289680 5
289720 5
289760 5
289800 5
289840 5
289880 5
289920 5
289960 5
290000 5
290040 5
290080 5
290120 5
290160 5
290200 5
290240 5
290280 5
290320 5
290360 5
290400 5
290440 5
290480 5
290520 5
290560 5
290600 5
290640 5
290680 5
290720 5
290760 5
290800 5
290840 5
290880 5
290920 5
290960 5
291000 5
291040 5
291080 5
291120 5
291160 5
291200 5
291240 5
291280 5
291320 5
291360 5
291400 5
291440 5
291480 5
291520 5
291560 5
291600 5
291640 5
291680 5
291720 5
291760 5
291800 5
291840 5
291880 5
291920 5
291960 5
292000 5
292040 5
292080 5
292120 5
292160 5
292200 5
292240 5
292280 5
292320 5
292360 5
292400 5
292440 5
292480 5
292520 5
292560 5
292600 5
292640 5
292680 5
292720 5
292760 5
292800 5
292840 5
292880 5
292920 5
292960 5
293000 5
293040 5
293080 5
293120 5
293160 5
293200 5
293240 5
293280 5
293320 5
293360 5
293400 5
293440 5
293480 5
293520 5
293560 5
293600 5
293640 5
293680 5
293720 5
293760 5
293800 5
293840 5
293880 5
293920 5
293960 5
294000 5
294040 5
294080 5
294120 5
294160 5
294200 5
294240 5
294280 5
294320 5
294360 5
294400 5
294440 5
294480 5
294520 5
294560 5
294600 5
294640 5
294680 5
294720 5
294760 5
294800 5
294840 5
294880 5
294920 5
294960 5
295000 5
295040 5
295080 5
295120 5
295160 5
295200 5
295240 5
295280 5
295320 5
295360 5
295400 5
295440 5
295480 5
295520 5
295560 5
295600 5
295640 5
295680 5
295720 5
295760 5
295800 5
295840 5
295880 5
295920 5
295960 5
296000 5
296040 5
296080 5
296120 5
296160 5
296200 5
296240 5
296280 5
296320 5
296360 5
296400 5
296440 5
296480 5
296520 5
296560 5
296600 5
296640 5
296680 5
296720 5
296760 5
296800 5
296840 5
296880 5
296920 5
296960 5
297000 5
297040 5
297080 5
297120 5
297160 5
297200 5
297240 5
297280 5
297320 5
297360 5
297400 5
297440 5
297480 5
297520 5
297560 5
297600 5
297640 5
297680 5
297720 5
297760 5
297800 5
297840 5
297880 5
297920 5
297960 5
298000 5
298040 5
298080 5
298120 5
298160 5
298200 5
298240 5
298280 5
298320 5
298360 5
298400 5
298440 5
298480 5
298520 5
298560 5
298600 5
298640 5
298680 5
298720 5
298760 5
298800 5
298840 5
298880 5
298920 5
298960 5
299000 5
299040 5
299080 5
299120 5
299160 5
299200 5
299240 5
299280 5
299320 5
299360 5
299400 5
299440 5
299480 5
299520 5
299560 5
299600 5
299640 5
299680 5
299720 5
299760 5
299800 5
299840 5
299880 5
299920 5
299960 5
300000 5
300040 5
300080 5
300120 5
300160 5
300200 5
300240 5
300280 5
300320 5
300360 5
300400 5
300440 5
300480 5
300520 5
300560 5
300600 5
300640 5
300680 5
300720 5
300760 5
300800 5
300840 5
300880 5
300920 5
300960 5
301000 5
301040 5
301080 5
301120 5
301160 5
301200 5
301240 5
301280 5
301320 5
301360 5
301400 5
301440 5
301480 5
301520 5
301560 5
301600 5
301640 5
301680 5
301720 5
301760 5
301800 5
301840 5
301880 5
301920 5
301960 5
302000 5
302040 5
302080 5
302120 5
302160 5
302200 5
302240 5
302280 5
302320 5
302360 5
302400 5
302440 5
302480 5
302520 5
302560 5
302600 5
302640 5
302680 5
302720 5
302760 5
302800 5
302840 5
302880 5
302920 5
302960 5
303000 5
303040 5
303080 5
303120 5
303160 5
303200 5
303240 5
303280 5
303320 5
303360 5
303400 5
303440 5
303480 5
303520 5
303560 5
303600 5
303640 5
303680 5
303720 5
303760 5
303800 5
303840 5
303880 5
303920 5
303960 5
304000 5
304040 5
304080 5
304120 5
304160 5
304200 5
304240 5
304280 5
304320 5
304360 5
304400 5
304440 5
304480 5
304520 5
304560 5
304600 5
304640 5
304680 5
304720 5
304760 5
304800 5
304840 5
304880 5
304920 5
304960 5
305000 5
305040 5
305080 5
305120 5
305160 5
305200 5
305240 5
305280 5
305320 5
305360 5
305400 5
305440 5
305480 5
305520 5
305560 5
305600 5
305640 5
305680 5
305720 5
305760 5
305800 5
305840 5
305880 5
305920 5
305960 5
306000 5
306040 5
306080 5
306120 5
306160 5
306200 5
306240 5
306280 5
306320 5
306360 5
306400 5
306440 5
306480 5
306520 5
306560 5
306600 5
306640 5
306680 5
306720 5
306760 5
306800 5
306840 5
306880 5
306920 5
306960 5
307000 5
307040 5
307080 5
307120 5
307160 5
307200 5
307240 5
307280 5
307320 5
307360 5
307400 5
307440 5
307480 5
307520 5
307560 5
307600 5
307640 5
307680 5
307720 5
307760 5
307800 5
307840 5
307880 5
307920 5
307960 5
308000 5
308040 5
308080 5
308120 5
308160 5
308200 5
308240 5
308280 5
308320 5
308360 5
308400 5
308440 5
308480 5
308520 5
308560 5
308600 5
308640 5
308680 5
308720 5
308760 5
308800 5
308840 5
308880 5
308920 5
308960 5
309000 5
309040 5
309080 5
309120 5
309160 5
309200 5
309240 5
309280 5
309320 5
309360 5
309400 5
309440 5
309480 5
309520 5
309560 5
309600 5
309640 5
309680 5
309720 5
309760 5
309800 5
309840 5
309880 5
309920 5
309960 5
310000 5
310040 5
310080 5
310120 5
310160 5
310200 5
310240 5
310280 5
310320 5
310360 5
310400 5
310440 5
310480 5
310520 5
310560 5
310600 5
310640 5
310680 5
310720 5
310760 5
310800 5
310840 5
310880 5
310920 5
310960 5
311000 5
311040 5
311080 5
311120 5
311160 5
311200 5
311240 5
311280 5
311320 5
311360 5
311400 5
311440 5
311480 5
311520 5
311560 5
311600 5
311640 5
311680 5
311720 5
311760 5
311800 5
311840 5
311880 5
311920 5
311960 5
312000 5
312040 5
312080 5
312120 5
312160 5
312200 5
312240 5
312280 5
312320 5
312360 5
312400 5
312440 5
312480 5
312520 5
312560 5
312600 5
312640 5
312680 5
312720 5
312760 5
312800 5
312840 5
312880 5
312920 5
312960 5
313000 5
313040 5
313080 5
313120 5
313160 5
313200 5
313240 5
313280 5
313320 5
313360 5
313400 5
313440 5
313480 5
313520 5
313560 5
313600 5
313640 5
313680 5
313720 5
313760 5
313800 5
313840 5
313880 5
313920 5
313960 5
314000 5
314040 5
314080 5
314120 5
314160 5
314200 5
314240 5
314280 5
314320 5
314360 5
314400 5
314440 5
314480 5
314520 5
314560 5
314600 5
314640 5
314680 5
314720 5
314760 5
314800 5
314840 5
314880 5
314920 5
314960 5
315000 5
315040 5
315080 5
315120 5
315160 5
315200 5
315240 5
315280 5
315320 5
315360 5
315400 5
315440 5
315480 5
315520 5
315560 5
315600 5
315640 5
315680 5
315720 5
315760 5
315800 5
315840 5
315880 5
315920 5
315960 5
316000 5
316040 5
316080 5
316120 5
316160 5
316200 5
316240 5
316280 5
316320 5
316360 5
316400 5
316440 5
316480 5
316520 5
316560 5
316600 5
316640 5
316680 5
316720 5
316760 5
316800 5
316840 5
316880 5
316920 5
316960 5
317000 5
317040 5
317080 5
317120 5
317160 5
317200 5
317240 5
317280 5
317320 5
317360 5
317400 5
317440 5
317480 5
317520 5
317560 5
317600 5
317640 5
317680 5
317720 5
317760 5
317800 5
317840 5
317880 5
317920 5
317960 5
318000 5
318040 5
318080 5
318120 5
318160 5
318200 5
318240 5
318280 5
318320 5
318360 5
318400 5
318440 5
318480 5
318520 5
318560 5
318600 5
318640 5
318680 5
318720 5
318760 5
318800 5
318840 5
318880 5
318920 5
318960 5
319000 5
319040 5
319080 5
319120 5
319160 5
319200 5
319240 5
319280 5
319320 5
319360 5
319400 5
319440 5
319480 5
319520 5
319560 5
319600 5
319640 5
319680 5
319720 5
319760 5
319800 5
319840 5
319880 5
319920 5
319960 5
320000 5
320040 5
320080 5
320120 5
320160 5
320200 5
320240 5
320280 5
320320 5
320360 5
320400 5
320440 5
320480 5
320520 5
320560 5
320600 5
320640 5
320680 5
320720 5
320760 5
320800 5
320840 5
320880 5
320920 5
320960 5
321000 5
321040 5
321080 5
321120 5
321160 5
321200 5
321240 5
321280 5
321320 5
321360 5
321400 5
321440 5
321480 5
321520 5
321560 5
321600 5
321640 5
321680 5
321720 5
321760 5
321800 5
321840 5
321880 5
321920 5
321960 5
322000 5
322040 5
322080 5
322120 5
322160 5
322200 5
322240 5
322280 5
322320 5
322360 5
322400 5
322440 5
322480 5
322520 5
322560 5
322600 5
322640 5
322680 5
322720 5
322760 5
322800 5
322840 5
322880 5
322920 5
322960 5
323000 5
323040 5
323080 5
323120 5
323160 5
323200 5
323240 5
323280 5
323320 5
323360 5
323400 5
323440 5
323480 5
323520 5
323560 5
323600 5
323640 5
323680 5
323720 5
323760 5
323800 5
323840 5
323880 5
323920 5
323960 5
324000 5
324040 5
324080 5
324120 5
324160 5
