# Supplementary material for: Comment on 'Valid molecular dynamics simulations of human hemoglobin require a surprisingly large box size'
Source: eLife. 2019 Jun 20;8:e44718. doi: 10.7554/eLife.44718 (PMC6586461; doi:10.7554/eLife.44718)
Supplement: Figure 3—source data 1. — The zip archive contains a README file describing which source files correspond to the different panels. [file elife-44718-fig3-data1.zip › figure3/panel_A/hub/normal/7/proj.xvg]

@ autoscale onread none
@ with g0
@ g0 on
@ title "projection on eigenvectors (nm)"
@ xaxis  label "Time (ps)"
@ world xmin 0
@ world xmax 174600
@ world ymin -9.50552
@ world ymax 17.4482
@ view xmin 0.15
@ view xmax 0.85
@ view ymin 0.15
@ view ymax 0.85
@ yaxis  label "vec 1"
@ xaxis tick major 50000
@ xaxis tick minor 25000
@ xaxis ticklabel start type spec
@ xaxis ticklabel start -0
@ yaxis tick major 10
@ yaxis tick minor 5
@ yaxis ticklabel start type spec
@ yaxis ticklabel start -0
@ zeroxaxis bar on
@ zeroxaxis bar linestyle 3
    0.0000   -5.08507
   40.0000   -4.41873
   80.0000   -5.57036
  120.0000   -4.36479
  160.0000   -4.85597
  200.0000   -4.84549
  240.0000   -4.47637
  280.0000   -4.43440
  320.0000   -4.01008
  360.0000   -4.15215
  400.0000   -2.77484
  440.0000   -4.11053
  480.0000   -4.48347
  520.0000   -3.92453
  560.0000   -4.57577
  600.0000   -5.75276
  640.0000   -5.21044
  680.0000   -4.31884
  720.0000   -4.55631
  760.0000   -5.97416
  800.0000   -6.57905
  840.0000   -5.58378
  880.0000   -4.86703
  920.0000   -4.73561
  960.0000   -5.26588
 1000.0000   -4.28141
 1040.0000   -5.86793
 1080.0000   -5.13564
 1120.0000   -4.82358
 1160.0000   -4.10690
 1200.0000   -4.68400
 1240.0000   -3.74528
 1280.0000   -4.36755
 1320.0000   -4.69301
 1360.0000   -4.69618
 1400.0000   -4.28340
 1440.0000   -5.63233
 1480.0000   -5.91117
 1520.0000   -5.08605
 1560.0000   -5.33650
 1600.0000   -4.71247
 1640.0000   -6.00469
 1680.0000   -5.92016
 1720.0000   -4.89487
 1760.0000   -4.80362
 1800.0000   -5.66019
 1840.0000   -6.27606
 1880.0000   -5.76872
 1920.0000   -5.99032
 1960.0000   -6.08903
 2000.0000   -6.40717
 2040.0000   -6.62403
 2080.0000   -5.82002
 2120.0000   -4.78401
 2160.0000   -5.31826
 2200.0000   -5.98075
 2240.0000   -5.61616
 2280.0000   -5.00513
 2320.0000   -5.19730
 2360.0000   -5.74474
 2400.0000   -5.31964
 2440.0000   -5.25269
 2480.0000   -5.55544
 2520.0000   -5.43755
 2560.0000   -4.50600
 2600.0000   -5.60280
 2640.0000   -5.18462
 2680.0000   -5.44310
 2720.0000   -3.88230
 2760.0000   -4.90196
 2800.0000   -5.11704
 2840.0000   -5.11664
 2880.0000   -5.28733
 2920.0000   -5.71790
 2960.0000   -6.13618
 3000.0000   -6.70387
 3040.0000   -6.04182
 3080.0000   -5.20985
 3120.0000   -6.00172
 3160.0000   -6.11053
 3200.0000   -5.57237
 3240.0000   -5.32609
 3280.0000   -5.56315
 3320.0000   -5.32566
 3360.0000   -6.25981
 3400.0000   -5.50589
 3440.0000   -6.24847
 3480.0000   -6.14560
 3520.0000   -6.75197
 3560.0000   -7.21773
 3600.0000   -6.49498
 3640.0000   -5.83167
 3680.0000   -6.08046
 3720.0000   -7.17228
 3760.0000   -6.46638
 3800.0000   -6.54620
 3840.0000   -6.58750
 3880.0000   -6.03831
 3920.0000   -6.44668
 3960.0000   -7.27794
 4000.0000   -6.46619
 4040.0000   -6.75500
 4080.0000   -6.25184
 4120.0000   -5.29864
 4160.0000   -5.68386
 4200.0000   -6.01979
 4240.0000   -6.16596
 4280.0000   -5.34162
 4320.0000   -6.31599
 4360.0000   -5.83892
 4400.0000   -5.50868
 4440.0000   -6.00690
 4480.0000   -5.11601
 4520.0000   -4.72429
 4560.0000   -6.40324
 4600.0000   -5.88242
 4640.0000   -5.48421
 4680.0000   -6.09397
 4720.0000   -6.07956
 4760.0000   -5.97066
 4800.0000   -5.86503
 4840.0000   -5.63900
 4880.0000   -6.31270
 4920.0000   -4.92412
 4960.0000   -4.95398
 5000.0000   -4.65560
 5040.0000   -5.26587
 5080.0000   -5.94381
 5120.0000   -5.73691
 5160.0000   -4.56933
 5200.0000   -5.74127
 5240.0000   -5.51844
 5280.0000   -5.02332
 5320.0000   -5.36600
 5360.0000   -5.53973
 5400.0000   -5.47170
 5440.0000   -5.61853
 5480.0000   -6.02812
 5520.0000   -6.44730
 5560.0000   -6.87085
 5600.0000   -6.05679
 5640.0000   -5.82632
 5680.0000   -5.83751
 5720.0000   -6.46625
 5760.0000   -6.18140
 5800.0000   -5.24389
 5840.0000   -5.98944
 5880.0000   -5.00720
 5920.0000   -5.07523
 5960.0000   -5.45594
 6000.0000   -6.18255
 6040.0000   -5.86109
 6080.0000   -5.22210
 6120.0000   -5.06663
 6160.0000   -5.87454
 6200.0000   -5.95436
 6240.0000   -5.28729
 6280.0000   -6.09185
 6320.0000   -5.03193
 6360.0000   -6.45180
 6400.0000   -5.45946
 6440.0000   -6.02989
 6480.0000   -5.81210
 6520.0000   -5.46097
 6560.0000   -4.69791
 6600.0000   -5.12655
 6640.0000   -4.88009
 6680.0000   -4.92033
 6720.0000   -4.95091
 6760.0000   -5.90250
 6800.0000   -4.83650
 6840.0000   -4.80531
 6880.0000   -5.31538
 6920.0000   -4.98690
 6960.0000   -4.61871
 7000.0000   -5.26961
 7040.0000   -5.88587
 7080.0000   -5.38045
 7120.0000   -4.70987
 7160.0000   -4.64850
 7200.0000   -5.38378
 7240.0000   -5.22428
 7280.0000   -5.22753
 7320.0000   -5.27340
 7360.0000   -5.43293
 7400.0000   -5.40218
 7440.0000   -5.70199
 7480.0000   -5.52845
 7520.0000   -5.56439
 7560.0000   -5.15768
 7600.0000   -5.25122
 7640.0000   -5.51272
 7680.0000   -4.86164
 7720.0000   -5.41446
 7760.0000   -5.88133
 7800.0000   -5.67243
 7840.0000   -5.52238
 7880.0000   -4.54747
 7920.0000   -5.48067
 7960.0000   -5.96208
 8000.0000   -5.42327
 8040.0000   -5.13999
 8080.0000   -7.05333
 8120.0000   -6.25134
 8160.0000   -6.79892
 8200.0000   -6.72975
 8240.0000   -6.35128
 8280.0000   -6.04119
 8320.0000   -6.41289
 8360.0000   -5.15224
 8400.0000   -6.24422
 8440.0000   -6.39405
 8480.0000   -6.08715
 8520.0000   -5.97719
 8560.0000   -6.08530
 8600.0000   -7.02629
 8640.0000   -6.13081
 8680.0000   -5.12845
 8720.0000   -6.81198
 8760.0000   -6.71628
 8800.0000   -5.34116
 8840.0000   -6.15479
 8880.0000   -6.73379
 8920.0000   -5.31724
 8960.0000   -4.92731
 9000.0000   -5.62588
 9040.0000   -5.09710
 9080.0000   -5.28870
 9120.0000   -4.82791
 9160.0000   -5.68051
 9200.0000   -5.14766
 9240.0000   -5.59026
 9280.0000   -5.21655
 9320.0000   -5.31479
 9360.0000   -5.40267
 9400.0000   -5.94490
 9440.0000   -5.67675
 9480.0000   -6.05026
 9520.0000   -5.83747
 9560.0000   -5.88209
 9600.0000   -5.08030
 9640.0000   -5.18759
 9680.0000   -5.94940
 9720.0000   -5.42426
 9760.0000   -4.94489
 9800.0000   -5.90571
 9840.0000   -5.24507
 9880.0000   -5.34540
 9920.0000   -6.01217
 9960.0000   -5.07727
10000.0000   -5.72267
10040.0000   -5.11153
10080.0000   -6.26449
10120.0000   -5.26090
10160.0000   -6.09579
10200.0000   -4.82531
10240.0000   -6.03328
10280.0000   -4.73524
10320.0000   -4.84500
10360.0000   -5.26309
10400.0000   -4.69775
10440.0000   -5.72688
10480.0000   -5.40129
10520.0000   -6.03420
10560.0000   -4.13895
10600.0000   -5.41196
10640.0000   -5.39043
10680.0000   -5.57730
10720.0000   -5.59221
10760.0000   -5.65769
10800.0000   -5.53650
10840.0000   -5.11801
10880.0000   -5.11191
10920.0000   -4.75038
10960.0000   -5.20771
11000.0000   -6.08188
11040.0000   -5.13721
11080.0000   -6.16288
11120.0000   -5.68585
11160.0000   -5.24112
11200.0000   -5.73846
11240.0000   -4.23953
11280.0000   -5.47796
11320.0000   -5.80735
11360.0000   -5.72306
11400.0000   -5.18716
11440.0000   -4.47046
11480.0000   -4.53201
11520.0000   -4.41631
11560.0000   -4.34949
11600.0000   -4.90490
11640.0000   -5.47423
11680.0000   -4.90233
11720.0000   -3.05408
11760.0000   -1.46677
11800.0000   -2.84818
11840.0000   -2.61090
11880.0000   -2.76910
11920.0000   -1.46769
11960.0000   -2.89541
12000.0000   -2.41736
12040.0000   -1.55185
12080.0000   -1.20360
12120.0000   -0.49780
12160.0000   -2.05001
12200.0000   -2.48244
12240.0000   -2.51589
12280.0000   -0.93180
12320.0000   -1.57749
12360.0000   -1.29626
12400.0000   -1.19202
12440.0000   -0.73202
12480.0000   -0.21954
12520.0000   -0.14706
12560.0000   -1.73683
12600.0000    0.28836
12640.0000    0.10627
12680.0000   -0.20469
12720.0000   -1.04116
12760.0000   -0.97527
12800.0000   -0.56174
12840.0000   -0.46727
12880.0000    0.55095
12920.0000    0.31744
12960.0000    0.08988
13000.0000    0.70902
13040.0000    0.31856
13080.0000   -0.03942
13120.0000   -0.48967
13160.0000   -1.22050
13200.0000   -0.60289
13240.0000    0.49836
13280.0000   -0.25005
13320.0000   -0.31463
13360.0000    0.20379
13400.0000    0.85052
13440.0000    0.30902
13480.0000    0.11946
13520.0000    0.93344
13560.0000   -0.34043
13600.0000    1.24597
13640.0000    0.34652
13680.0000    0.40383
13720.0000    0.17375
13760.0000    1.40148
13800.0000    1.16712
13840.0000    1.34316
13880.0000    2.62002
13920.0000    1.32195
13960.0000    1.08034
14000.0000    1.39313
14040.0000    1.01148
14080.0000    2.12106
14120.0000    1.73746
14160.0000    1.44578
14200.0000    2.18656
14240.0000    1.06918
14280.0000    1.27018
14320.0000    0.20736
14360.0000    0.36921
14400.0000    1.58941
14440.0000    1.52370
14480.0000    1.18995
14520.0000    1.57656
14560.0000    1.84962
14600.0000    1.82667
14640.0000    1.27659
14680.0000    1.08343
14720.0000    1.64386
14760.0000    1.65069
14800.0000    2.02281
14840.0000    1.57795
14880.0000    1.51674
14920.0000    1.40987
14960.0000    2.02030
15000.0000    1.18211
15040.0000    0.36971
15080.0000    1.04577
15120.0000    1.30425
15160.0000    0.89034
15200.0000    0.38883
15240.0000    0.94799
15280.0000    1.86766
15320.0000    1.12206
15360.0000    2.00934
15400.0000    1.17310
15440.0000    1.85419
15480.0000    2.20112
15520.0000    1.83601
15560.0000    1.92383
15600.0000    1.95553
15640.0000    1.83243
15680.0000    2.00073
15720.0000    2.20639
15760.0000    1.47121
15800.0000    2.35040
15840.0000    3.55637
15880.0000    4.04611
15920.0000    2.92012
15960.0000    2.68124
16000.0000    2.84970
16040.0000    2.53047
16080.0000    3.46273
16120.0000    3.72663
16160.0000    4.09099
16200.0000    3.51406
16240.0000    4.31541
16280.0000    4.09138
16320.0000    3.08112
16360.0000    2.91128
16400.0000    2.28167
16440.0000    3.13178
16480.0000    3.18133
16520.0000    2.24350
16560.0000    3.09736
16600.0000    2.68068
16640.0000    2.65628
16680.0000    1.54332
16720.0000    2.06316
16760.0000    1.80985
16800.0000    2.03447
16840.0000    0.79736
16880.0000    2.20347
16920.0000    3.16038
16960.0000    1.25345
17000.0000    2.40763
17040.0000    1.99369
17080.0000    0.70777
17120.0000    0.52464
17160.0000    1.45778
17200.0000    1.63756
17240.0000    1.86809
17280.0000    1.89152
17320.0000    2.65144
17360.0000    2.02125
17400.0000    1.36210
17440.0000    1.78199
17480.0000    0.66478
17520.0000    2.04945
17560.0000    4.05790
17600.0000    3.24326
17640.0000    3.84121
17680.0000    4.82920
17720.0000    4.40807
17760.0000    3.14608
17800.0000    3.14237
17840.0000    2.77236
17880.0000    2.59659
17920.0000    2.76432
17960.0000    3.64041
18000.0000    3.33659
18040.0000    3.24778
18080.0000    3.03478
18120.0000    3.63033
18160.0000    4.83240
18200.0000    3.07347
18240.0000    2.16783
18280.0000    2.84771
18320.0000    1.79933
18360.0000    2.25507
18400.0000    1.97390
18440.0000    1.89153
18480.0000    2.80416
18520.0000    2.90495
18560.0000    3.96713
18600.0000    4.35302
18640.0000    2.86899
18680.0000    2.98508
18720.0000    3.27287
18760.0000    3.41423
18800.0000    3.41217
18840.0000    3.38115
18880.0000    4.26036
18920.0000    3.61695
18960.0000    3.04814
19000.0000    2.95606
19040.0000    3.61423
19080.0000    2.84907
19120.0000    2.76776
19160.0000    2.31158
19200.0000    2.53155
19240.0000    2.27809
19280.0000    2.93467
19320.0000    1.96914
19360.0000    2.61103
19400.0000    2.61199
19440.0000    2.64465
19480.0000    2.39257
19520.0000    2.14283
19560.0000    1.95063
19600.0000    1.65510
19640.0000    2.26090
19680.0000    2.53722
19720.0000    2.51627
19760.0000    3.20164
19800.0000    2.86409
19840.0000    3.01054
19880.0000    2.63324
19920.0000    3.51909
19960.0000    3.20128
20000.0000    2.79827
20040.0000    2.10084
20080.0000    2.08768
20120.0000    2.43759
20160.0000    1.63192
20200.0000    1.86869
20240.0000    1.87726
20280.0000    3.58754
20320.0000    3.91218
20360.0000    3.94473
20400.0000    2.83514
20440.0000    4.93561
20480.0000    3.68570
20520.0000    3.77030
20560.0000    3.92593
20600.0000    3.35614
20640.0000    2.66133
20680.0000    3.44442
20720.0000    3.21293
20760.0000    3.63867
20800.0000    4.00445
20840.0000    4.56369
20880.0000    4.62043
20920.0000    3.63562
20960.0000    4.08267
21000.0000    4.48173
21040.0000    4.93674
21080.0000    5.20358
21120.0000    4.56979
21160.0000    4.54565
21200.0000    5.14010
21240.0000    5.25355
21280.0000    4.88554
21320.0000    5.67696
21360.0000    4.69588
21400.0000    5.02131
21440.0000    5.48402
21480.0000    4.68865
21520.0000    5.35330
21560.0000    4.85093
21600.0000    4.63840
21640.0000    5.38577
21680.0000    5.01139
21720.0000    5.37409
21760.0000    4.48607
21800.0000    5.19549
21840.0000    5.40440
21880.0000    5.84790
21920.0000    4.94990
21960.0000    5.67941
22000.0000    4.36041
22040.0000    5.45275
22080.0000    5.26037
22120.0000    5.16738
22160.0000    4.48130
22200.0000    3.87436
22240.0000    3.65932
22280.0000    3.56100
22320.0000    4.66450
22360.0000    5.31828
22400.0000    5.43039
22440.0000    6.04561
22480.0000    5.27630
22520.0000    4.74670
22560.0000    4.60613
22600.0000    5.31766
22640.0000    5.09540
22680.0000    5.17508
22720.0000    4.50400
22760.0000    3.84871
22800.0000    3.56635
22840.0000    4.13145
22880.0000    3.97424
22920.0000    5.55279
22960.0000    4.33062
23000.0000    5.30113
23040.0000    5.35006
23080.0000    6.26525
23120.0000    5.72204
23160.0000    5.50887
23200.0000    5.76696
23240.0000    5.63597
23280.0000    5.05318
23320.0000    5.77866
23360.0000    6.50481
23400.0000    4.67667
23440.0000    5.21151
23480.0000    5.47019
23520.0000    5.88284
23560.0000    5.73128
23600.0000    5.33683
23640.0000    5.30795
23680.0000    5.29240
23720.0000    5.66394
23760.0000    5.41827
23800.0000    5.36521
23840.0000    5.43069
23880.0000    5.26415
23920.0000    5.46999
23960.0000    6.03100
24000.0000    5.36926
24040.0000    5.52578
24080.0000    4.95467
24120.0000    5.19705
24160.0000    6.00576
24200.0000    5.49959
24240.0000    4.78018
24280.0000    5.30647
24320.0000    5.21414
24360.0000    4.65082
24400.0000    5.69682
24440.0000    5.13945
24480.0000    6.19686
24520.0000    4.67804
24560.0000    4.40838
24600.0000    4.97411
24640.0000    5.02088
24680.0000    4.64760
24720.0000    5.27489
24760.0000    5.28678
24800.0000    6.08756
24840.0000    5.45737
24880.0000    4.74560
24920.0000    5.03978
24960.0000    4.41144
25000.0000    4.04234
25040.0000    4.42134
25080.0000    4.59033
25120.0000    4.47113
25160.0000    3.99326
25200.0000    3.99267
25240.0000    5.13482
25280.0000    4.73687
25320.0000    6.14097
25360.0000    5.60671
25400.0000    5.38125
25440.0000    6.62789
25480.0000    5.31936
25520.0000    5.94392
25560.0000    5.76624
25600.0000    5.85322
25640.0000    4.96280
25680.0000    4.25446
25720.0000    4.55934
25760.0000    3.69398
25800.0000    4.12301
25840.0000    4.88548
25880.0000    3.35001
25920.0000    4.49607
25960.0000    4.62188
26000.0000    5.24955
26040.0000    5.03520
26080.0000    4.31429
26120.0000    5.05296
26160.0000    5.49001
26200.0000    5.78351
26240.0000    6.05017
26280.0000    4.43592
26320.0000    4.59957
26360.0000    6.80328
26400.0000    6.06526
26440.0000    7.21510
26480.0000    7.47204
26520.0000    8.54407
26560.0000    7.71372
26600.0000    7.60357
26640.0000    7.55460
26680.0000    9.20020
26720.0000    8.52097
26760.0000    8.91576
26800.0000    8.27463
26840.0000    7.82216
26880.0000    8.10125
26920.0000    9.05306
26960.0000    9.58368
27000.0000    8.97041
27040.0000    7.62889
27080.0000    7.40260
27120.0000    7.48695
27160.0000    7.46070
27200.0000    6.78611
27240.0000    7.84007
27280.0000    8.26577
27320.0000    8.86952
27360.0000    9.56629
27400.0000    8.30664
27440.0000    9.40426
27480.0000    8.08722
27520.0000    8.49488
27560.0000    8.48223
27600.0000    6.98206
27640.0000    6.32223
27680.0000    7.22029
27720.0000    6.26783
27760.0000    6.77341
27800.0000    7.54381
27840.0000    7.93823
27880.0000    7.86379
27920.0000    8.10580
27960.0000    8.17359
28000.0000    7.21984
28040.0000    8.37731
28080.0000    7.77117
28120.0000    7.71157
28160.0000    7.28619
28200.0000    7.74860
28240.0000    6.61501
28280.0000    7.13272
28320.0000    8.38245
28360.0000    7.69650
28400.0000    7.40168
28440.0000    7.77459
28480.0000    8.05765
28520.0000    6.92759
28560.0000    6.98084
28600.0000    7.18085
28640.0000    7.71744
28680.0000    7.24779
28720.0000    7.98323
28760.0000    6.58676
28800.0000    7.60228
28840.0000    7.93748
28880.0000    8.06260
28920.0000    7.95649
28960.0000    7.98101
29000.0000    9.97298
29040.0000    9.60249
29080.0000    8.92832
29120.0000    8.85656
29160.0000    8.12636
29200.0000    8.38367
29240.0000    7.94490
29280.0000    8.07375
29320.0000    7.69254
29360.0000    7.80752
29400.0000    8.15589
29440.0000    8.30835
29480.0000    7.99917
29520.0000    8.59785
29560.0000    9.16311
29600.0000    8.86248
29640.0000    6.90005
29680.0000    7.31754
29720.0000    7.70616
29760.0000    8.05530
29800.0000    8.75095
29840.0000    6.65902
29880.0000    8.85512
29920.0000    7.96822
29960.0000    8.87297
30000.0000    9.32172
30040.0000    8.24319
30080.0000    8.18793
30120.0000   10.03457
30160.0000   11.47544
30200.0000    9.15099
30240.0000    8.07197
30280.0000    7.89760
30320.0000    8.06476
30360.0000    7.98398
30400.0000    8.76925
30440.0000    8.91484
30480.0000   10.56492
30520.0000    9.12784
30560.0000    9.92663
30600.0000   10.44429
30640.0000   10.37991
30680.0000   10.86121
30720.0000   10.25743
30760.0000   10.71358
30800.0000   11.14806
30840.0000   11.55655
30880.0000   11.63211
30920.0000   11.66238
30960.0000   10.86219
31000.0000   11.32633
31040.0000   12.35805
31080.0000   11.22528
31120.0000   12.33936
31160.0000   12.49824
31200.0000   10.96310
31240.0000   10.44326
31280.0000   11.12110
31320.0000   11.43881
31360.0000   10.78519
31400.0000   10.25139
31440.0000   11.37606
31480.0000   10.51801
31520.0000   10.59535
31560.0000   11.78607
31600.0000   12.47176
31640.0000   12.04621
31680.0000   11.48190
31720.0000   11.25872
31760.0000   10.91427
31800.0000   10.70016
31840.0000   10.23102
31880.0000    9.87959
31920.0000   10.38281
31960.0000   10.59211
32000.0000   10.62295
32040.0000   10.85110
32080.0000   10.34665
32120.0000   10.69941
32160.0000   11.10853
32200.0000   10.91860
32240.0000   10.56132
32280.0000   10.01910
32320.0000   10.85439
32360.0000   11.82909
32400.0000   11.83672
32440.0000   11.67856
32480.0000   10.48363
32520.0000    9.90106
32560.0000   10.32829
32600.0000   10.87294
32640.0000   10.68442
32680.0000   10.33615
32720.0000   10.86249
32760.0000   11.16918
32800.0000   10.48518
32840.0000   10.25682
32880.0000    9.51626
32920.0000   10.53076
32960.0000   10.41645
33000.0000   10.63116
33040.0000   11.14702
33080.0000   10.76190
33120.0000   10.72915
33160.0000    9.47120
33200.0000    9.64180
33240.0000   10.65453
33280.0000   10.47781
33320.0000   10.66387
33360.0000   10.06351
33400.0000   10.79000
33440.0000    9.26709
33480.0000    9.49329
33520.0000    9.45293
33560.0000    9.93080
33600.0000    9.27873
33640.0000    9.34410
33680.0000    8.35811
33720.0000    9.05882
33760.0000    8.92799
33800.0000    7.99990
33840.0000    9.36734
33880.0000   10.03199
33920.0000   10.00581
33960.0000    8.99438
34000.0000    8.80114
34040.0000    8.92327
34080.0000    9.05161
34120.0000    7.81796
34160.0000    7.56252
34200.0000    7.77426
34240.0000    7.98461
34280.0000    8.12149
34320.0000    8.34929
34360.0000    7.31950
34400.0000    7.68613
34440.0000    6.79214
34480.0000    6.19433
34520.0000    6.48194
34560.0000    7.44744
34600.0000    8.70096
34640.0000    7.09960
34680.0000    7.15090
34720.0000    7.10664
34760.0000    6.27006
34800.0000    6.57309
34840.0000    6.81579
34880.0000    7.76971
34920.0000    8.18490
34960.0000    7.13757
35000.0000    7.79450
35040.0000    6.93033
35080.0000    5.97665
35120.0000    4.61369
35160.0000    5.33577
35200.0000    6.97428
35240.0000    7.91360
35280.0000    6.59484
35320.0000    6.53228
35360.0000    6.42215
35400.0000    6.66278
35440.0000    6.26274
35480.0000    7.62987
35520.0000    6.88770
35560.0000    7.31387
35600.0000    7.69581
35640.0000    7.31063
35680.0000    6.49048
35720.0000    7.17159
35760.0000    7.39007
35800.0000    6.95234
35840.0000    7.70511
35880.0000    7.26870
35920.0000    5.53814
35960.0000    6.90569
36000.0000    7.95465
36040.0000    7.68266
36080.0000    6.52532
36120.0000    8.95417
36160.0000    8.28110
36200.0000    9.77967
36240.0000   10.08401
36280.0000    9.57876
36320.0000    8.66975
36360.0000    8.58016
36400.0000    6.97233
36440.0000    8.80492
36480.0000    9.62871
36520.0000   10.47383
36560.0000    9.81618
36600.0000    9.53046
36640.0000    8.40955
36680.0000    8.94666
36720.0000    8.01024
36760.0000    8.53507
36800.0000    8.41742
36840.0000    9.06734
36880.0000    8.48857
36920.0000    9.08329
36960.0000    8.93147
37000.0000    8.17611
37040.0000    8.31238
37080.0000    9.03417
37120.0000    8.86905
37160.0000    8.34787
37200.0000    7.43685
37240.0000    8.12436
37280.0000    8.93928
37320.0000    8.25430
37360.0000    8.45636
37400.0000    8.81478
37440.0000    9.16844
37480.0000    7.98826
37520.0000    7.71596
37560.0000    8.81361
37600.0000    7.65019
37640.0000    9.10795
37680.0000    8.24998
37720.0000    9.24168
37760.0000    9.02800
37800.0000    9.59796
37840.0000    8.82457
37880.0000    8.66169
37920.0000    8.18459
37960.0000    7.86176
38000.0000    8.91388
38040.0000    8.00117
38080.0000    7.65741
38120.0000    9.02256
38160.0000    8.31196
38200.0000    8.14994
38240.0000    9.51268
38280.0000    9.40786
38320.0000    8.53443
38360.0000    8.29492
38400.0000    8.66232
38440.0000    9.34945
38480.0000   10.00869
38520.0000    9.21381
38560.0000    9.55025
38600.0000    9.28044
38640.0000    8.88735
38680.0000    8.31384
38720.0000    7.71627
38760.0000    6.85873
38800.0000    9.69726
38840.0000   10.43085
38880.0000   11.22488
38920.0000   10.59060
38960.0000   11.07417
39000.0000   10.63558
39040.0000   10.60822
39080.0000   11.19079
39120.0000   12.01156
39160.0000   12.10021
39200.0000   12.41598
39240.0000   11.85809
39280.0000   11.40800
39320.0000   10.59683
39360.0000   11.10287
39400.0000   11.63452
39440.0000   10.59466
39480.0000   11.45092
39520.0000   11.64530
39560.0000   11.39233
39600.0000   11.84661
39640.0000   11.85997
39680.0000   11.06180
39720.0000   10.67882
39760.0000   10.62167
39800.0000    9.99870
39840.0000   11.18742
39880.0000   10.12295
39920.0000    9.21981
39960.0000    9.32567
40000.0000    9.99767
40040.0000   10.28413
40080.0000   11.24215
40120.0000   10.60046
40160.0000    9.53968
40200.0000    9.78107
40240.0000    8.27088
40280.0000    9.53862
40320.0000   10.01548
40360.0000   10.09706
40400.0000   10.30185
40440.0000   10.90303
40480.0000   10.33113
40520.0000   10.99432
40560.0000   11.36097
40600.0000   10.33686
40640.0000   10.51745
40680.0000   10.56511
40720.0000    9.61963
40760.0000   10.93251
40800.0000   10.50653
40840.0000   10.82813
40880.0000   10.93507
40920.0000   11.67393
40960.0000   11.10860
41000.0000   11.20462
41040.0000   11.86373
41080.0000   11.32490
41120.0000   11.76269
41160.0000   11.48940
41200.0000   12.40145
41240.0000   11.23727
41280.0000   10.46661
41320.0000   11.18914
41360.0000   10.35118
41400.0000   10.68044
41440.0000   10.10709
41480.0000    8.42737
41520.0000    8.62638
41560.0000    9.49858
41600.0000   10.68596
41640.0000   10.03990
41680.0000    8.79487
41720.0000    9.50367
41760.0000    8.81543
41800.0000    7.36231
41840.0000    6.44266
41880.0000    7.39836
41920.0000    7.81657
41960.0000    7.85801
42000.0000    7.14374
42040.0000    6.82244
42080.0000    5.92932
42120.0000    6.20708
42160.0000    7.14926
42200.0000    7.81381
42240.0000    6.67007
42280.0000    6.78403
42320.0000    7.08801
42360.0000    6.92743
42400.0000    7.87778
42440.0000    7.18987
42480.0000    7.30585
42520.0000    7.22870
42560.0000    9.12454
42600.0000    8.08290
42640.0000    9.19428
42680.0000    9.01842
42720.0000    8.16185
42760.0000    8.47089
42800.0000    7.04861
42840.0000    7.80299
42880.0000    8.08692
42920.0000    9.18272
42960.0000    9.17256
43000.0000    9.47006
43040.0000    8.99875
43080.0000    8.93579
43120.0000   10.12493
43160.0000    8.79059
43200.0000    7.72711
43240.0000    7.82388
43280.0000    8.59598
43320.0000    8.71564
43360.0000    8.39660
43400.0000    8.46455
43440.0000    7.93596
43480.0000    8.80637
43520.0000    8.72811
43560.0000    8.73495
43600.0000    8.70320
43640.0000    8.96720
43680.0000    7.96385
43720.0000    7.19123
43760.0000    8.14258
43800.0000    7.36987
43840.0000    7.76253
43880.0000    8.26712
43920.0000    7.89905
43960.0000    7.48434
44000.0000    7.96350
44040.0000    8.42085
44080.0000    8.99602
44120.0000    8.07593
44160.0000    9.17864
44200.0000    9.16339
44240.0000    7.92762
44280.0000    7.68147
44320.0000    6.78135
44360.0000    6.50977
44400.0000    6.23715
44440.0000    7.81831
44480.0000    8.23719
44520.0000    9.13069
44560.0000    8.60588
44600.0000    8.14185
44640.0000    7.31486
44680.0000    8.46911
44720.0000    8.43527
44760.0000    8.73434
44800.0000    8.51363
44840.0000    8.60378
44880.0000    8.77581
44920.0000    9.97112
44960.0000    9.84586
45000.0000   10.73425
45040.0000    9.63294
45080.0000   10.31864
45120.0000    9.20597
45160.0000    9.52266
45200.0000    8.69265
45240.0000    8.01180
45280.0000    8.38321
45320.0000    8.33412
45360.0000    8.49075
45400.0000    7.79781
45440.0000    7.86081
45480.0000    8.34053
45520.0000    7.18356
45560.0000    7.16824
45600.0000    6.71126
45640.0000    7.25082
45680.0000    6.71803
45720.0000    8.34882
45760.0000    7.83360
45800.0000    7.89535
45840.0000    7.48608
45880.0000    7.55943
45920.0000    6.92914
45960.0000    8.84764
46000.0000    7.69357
46040.0000    9.78389
46080.0000    9.33950
46120.0000    7.60253
46160.0000    7.46598
46200.0000    8.68821
46240.0000    7.64442
46280.0000    8.94695
46320.0000    8.40629
46360.0000    9.43554
46400.0000    9.38634
46440.0000    8.73609
46480.0000    7.66538
46520.0000    7.92513
46560.0000    7.67896
46600.0000    7.65241
46640.0000    7.97591
46680.0000   10.35769
46720.0000    8.10788
46760.0000    7.95442
46800.0000    8.62049
46840.0000    8.19028
46880.0000    7.90766
46920.0000    8.14277
46960.0000    9.16993
47000.0000    7.06152
47040.0000    7.57326
47080.0000    7.54259
47120.0000    7.95677
47160.0000    6.85802
47200.0000    7.27507
47240.0000    8.09060
47280.0000    7.83529
47320.0000    8.70092
47360.0000    8.06329
47400.0000    8.05921
47440.0000    8.92348
47480.0000    9.17014
47520.0000    8.19494
47560.0000    9.19576
47600.0000    9.53761
47640.0000    9.96980
47680.0000    9.01093
47720.0000    9.85809
47760.0000    9.74924
47800.0000    7.94123
47840.0000    8.54288
47880.0000    9.32897
47920.0000    9.78359
47960.0000    8.87322
48000.0000    7.05145
48040.0000    7.90035
48080.0000    6.91626
48120.0000    8.31866
48160.0000    6.64610
48200.0000    6.66279
48240.0000    7.20137
48280.0000    6.93974
48320.0000    7.04192
48360.0000    7.67955
48400.0000    7.37578
48440.0000    8.74817
48480.0000    7.21429
48520.0000    7.83880
48560.0000    8.43742
48600.0000    7.38437
48640.0000    8.17656
48680.0000    7.52472
48720.0000    7.05246
48760.0000    6.87266
48800.0000    7.06748
48840.0000    8.03579
48880.0000    9.87503
48920.0000    9.08342
48960.0000   10.14831
49000.0000    9.33616
49040.0000    9.34042
49080.0000    9.95995
49120.0000    9.98683
49160.0000    8.30904
49200.0000    7.96836
49240.0000    8.72876
49280.0000    8.79038
49320.0000    8.61730
49360.0000    9.93917
49400.0000   11.11735
49440.0000    9.25435
49480.0000   11.00901
49520.0000   10.38261
49560.0000   11.10506
49600.0000   11.27986
49640.0000   11.00485
49680.0000   10.42151
49720.0000   11.22425
49760.0000   11.42167
49800.0000   10.59572
49840.0000   10.23951
49880.0000    9.29332
49920.0000    9.34544
49960.0000    9.01204
50000.0000    9.11491
50040.0000    9.45517
50080.0000    9.09488
50120.0000    8.60167
50160.0000    7.94317
50200.0000    7.02944
50240.0000    7.56602
50280.0000    7.86001
50320.0000    6.77164
50360.0000    7.65791
50400.0000    7.48606
50440.0000    8.20765
50480.0000   10.76726
50520.0000   10.69226
50560.0000    9.42540
50600.0000    9.59705
50640.0000   10.43318
50680.0000   10.71399
50720.0000   10.32314
50760.0000   10.77060
50800.0000   10.69316
50840.0000   10.01698
50880.0000   10.11065
50920.0000    9.95159
50960.0000   10.34026
51000.0000    8.50714
51040.0000    7.70870
51080.0000    8.18016
51120.0000    7.61406
51160.0000    8.72885
51200.0000    8.84824
51240.0000    9.64879
51280.0000    9.34827
51320.0000   10.46345
51360.0000   10.56685
51400.0000   10.35863
51440.0000   10.05986
51480.0000    9.99786
51520.0000    9.38063
51560.0000    9.41251
51600.0000    9.12286
51640.0000    9.16951
51680.0000    9.66499
51720.0000   10.13458
51760.0000    9.83246
51800.0000    8.89169
51840.0000    8.65474
51880.0000    8.70541
51920.0000    9.09427
51960.0000    9.48522
52000.0000    9.06866
52040.0000    9.37118
52080.0000    9.85182
52120.0000   10.58654
52160.0000   10.39896
52200.0000   10.58542
52240.0000    9.16745
52280.0000   10.25294
52320.0000   10.91602
52360.0000   10.18279
52400.0000   10.05852
52440.0000    9.04908
52480.0000    9.66855
52520.0000    9.24341
52560.0000    9.88594
52600.0000    9.22487
52640.0000    9.40623
52680.0000    8.88504
52720.0000    8.50041
52760.0000    9.33239
52800.0000    9.79980
52840.0000    8.62340
52880.0000   10.35565
52920.0000    9.04707
52960.0000    9.32780
53000.0000   10.11245
53040.0000    8.91899
53080.0000    8.12322
53120.0000    8.80709
53160.0000    8.31402
53200.0000    8.88185
53240.0000    9.73752
53280.0000    9.27426
53320.0000    9.56417
53360.0000    9.67299
53400.0000   10.00032
53440.0000   10.65874
53480.0000   11.09336
53520.0000    9.66963
53560.0000    9.21902
53600.0000   10.11437
53640.0000   10.36793
53680.0000    9.89553
53720.0000   11.29726
53760.0000   10.40298
53800.0000    9.54348
53840.0000    9.99723
53880.0000    8.88917
53920.0000    9.35418
53960.0000    9.10229
54000.0000    9.39121
54040.0000    9.77859
54080.0000    9.68993
54120.0000    9.11510
54160.0000    8.00892
54200.0000    8.89579
54240.0000    8.20553
54280.0000    9.38796
54320.0000    9.22951
54360.0000    9.29174
54400.0000    9.16074
54440.0000    9.62758
54480.0000    9.13145
54520.0000    9.85688
54560.0000   10.73736
54600.0000    9.27005
54640.0000    9.54240
54680.0000    9.62118
54720.0000    9.30928
54760.0000    9.37127
54800.0000   10.44515
54840.0000   10.72065
54880.0000    9.20396
54920.0000    8.13035
54960.0000    9.60764
55000.0000    8.25603
55040.0000    8.68265
55080.0000    7.50095
55120.0000    8.41359
55160.0000    8.87896
55200.0000    9.36161
55240.0000    9.08655
55280.0000    9.00609
55320.0000   10.34380
55360.0000    9.44068
55400.0000   10.08082
55440.0000    8.97112
55480.0000   10.01397
55520.0000   10.62084
55560.0000   10.40372
55600.0000   10.17696
55640.0000    9.74152
55680.0000   10.13606
55720.0000    9.63899
55760.0000   10.07260
55800.0000   10.08538
55840.0000    9.11896
55880.0000    9.54613
55920.0000   10.70392
55960.0000    9.17139
56000.0000    9.38936
56040.0000    9.74465
56080.0000    9.41128
56120.0000    8.50394
56160.0000    9.13765
56200.0000    8.43135
56240.0000    9.83752
56280.0000    9.45747
56320.0000    8.54400
56360.0000    7.89810
56400.0000    8.84216
56440.0000    8.09331
56480.0000    9.19384
56520.0000   10.02743
56560.0000    9.09312
56600.0000   10.09921
56640.0000   10.11283
56680.0000   10.96320
56720.0000   10.38121
56760.0000    9.13856
56800.0000    9.01425
56840.0000   10.08971
56880.0000   11.25961
56920.0000    8.81903
56960.0000    8.62568
57000.0000    8.07159
57040.0000    7.36143
57080.0000    7.11039
57120.0000    6.96914
57160.0000    6.92066
57200.0000    7.14281
57240.0000    8.22304
57280.0000    7.96468
57320.0000    8.13590
57360.0000    6.67203
57400.0000    7.45498
57440.0000    6.56372
57480.0000    6.56840
57520.0000    7.86363
57560.0000    7.75118
57600.0000    7.48066
57640.0000    7.44383
57680.0000    7.72499
57720.0000    7.86677
57760.0000    7.54765
57800.0000    7.81718
57840.0000    8.43044
57880.0000    7.47706
57920.0000    6.98024
57960.0000    7.93702
58000.0000    8.20375
58040.0000    9.22052
58080.0000    8.92808
58120.0000    9.25443
58160.0000    8.90662
58200.0000    8.64041
58240.0000    8.76905
58280.0000    8.71451
58320.0000    8.58895
58360.0000    9.14073
58400.0000    9.12138
58440.0000    9.02660
58480.0000    8.71428
58520.0000   10.27802
58560.0000    9.82599
58600.0000    8.16014
58640.0000    9.49373
58680.0000   10.58188
58720.0000   10.43658
58760.0000    9.54817
58800.0000    9.38083
58840.0000   10.42277
58880.0000   10.07602
58920.0000   11.28328
58960.0000   11.05404
59000.0000   10.74458
59040.0000   11.12193
59080.0000   10.53428
59120.0000   10.00222
59160.0000   11.49613
59200.0000   11.96859
59240.0000   11.60574
59280.0000   12.77116
59320.0000   11.38895
59360.0000   11.31204
59400.0000   10.71973
59440.0000   10.42555
59480.0000   10.24312
59520.0000   10.93848
59560.0000   10.87688
59600.0000    9.54027
59640.0000   10.03011
59680.0000    9.10316
59720.0000    9.47187
59760.0000    9.77142
59800.0000    9.57219
59840.0000    9.48138
59880.0000    9.31778
59920.0000    9.64867
59960.0000    8.50156
60000.0000    9.49586
60040.0000    9.31525
60080.0000    9.13204
60120.0000    9.80626
60160.0000    8.99656
60200.0000    9.77942
60240.0000    8.98690
60280.0000    9.24562
60320.0000    9.01313
60360.0000    8.71128
60400.0000    9.37461
60440.0000    9.39149
60480.0000    8.36607
60520.0000    9.43682
60560.0000    9.13245
60600.0000    8.67975
60640.0000    8.90386
60680.0000    7.64747
60720.0000    8.26802
60760.0000    8.01515
60800.0000    7.91640
60840.0000    7.83601
60880.0000    8.43219
60920.0000    7.44620
60960.0000    6.98176
61000.0000    7.12432
61040.0000    7.48005
61080.0000    7.94998
61120.0000    8.67578
61160.0000    9.02938
61200.0000    9.21673
61240.0000    9.38452
61280.0000    8.18092
61320.0000    9.17076
61360.0000    9.11470
61400.0000    9.77726
61440.0000    9.59455
61480.0000    9.66411
61520.0000   10.31896
61560.0000    9.11027
61600.0000    9.02272
61640.0000    9.55772
61680.0000    9.21982
61720.0000    8.95124
61760.0000    9.33994
61800.0000    9.79659
61840.0000   10.20319
61880.0000    9.62187
61920.0000    8.64176
61960.0000    9.57481
62000.0000    9.19210
62040.0000   10.34879
62080.0000    9.26600
62120.0000    9.42728
62160.0000   10.73656
62200.0000   10.65184
62240.0000   10.05485
62280.0000    9.24794
62320.0000    9.29665
62360.0000    8.17374
62400.0000   10.43752
62440.0000   10.32786
62480.0000   10.98190
62520.0000   10.90136
62560.0000   10.68203
62600.0000   10.10493
62640.0000   10.34714
62680.0000   11.00745
62720.0000   10.40740
62760.0000   10.68472
62800.0000   10.28900
62840.0000   10.63521
62880.0000    9.53082
62920.0000   10.49555
62960.0000    9.48125
63000.0000    8.86951
63040.0000    9.68976
63080.0000    8.29468
63120.0000    9.87580
63160.0000    9.74347
63200.0000   10.50470
63240.0000   10.05681
63280.0000   10.85833
63320.0000   10.18946
63360.0000   10.93919
63400.0000   11.10688
63440.0000   10.60405
63480.0000   10.59308
63520.0000   11.69979
63560.0000   11.04557
63600.0000    9.96261
63640.0000    9.58830
63680.0000    9.43504
63720.0000    9.74419
63760.0000   10.87830
63800.0000    9.71464
63840.0000    9.31386
63880.0000   10.36273
63920.0000   11.91620
63960.0000   12.40085
64000.0000   12.01968
64040.0000   13.56068
64080.0000   11.75128
64120.0000   11.59402
64160.0000   11.63127
64200.0000   11.51158
64240.0000   11.51374
64280.0000   11.29448
64320.0000   10.84054
64360.0000   10.55647
64400.0000    9.49473
64440.0000    9.60180
64480.0000   11.68155
64520.0000   11.02653
64560.0000   11.05480
64600.0000   11.15124
64640.0000   11.96365
64680.0000   12.03673
64720.0000   10.30708
64760.0000    9.44349
64800.0000    9.25736
64840.0000    9.98428
64880.0000   10.33956
64920.0000   10.29570
64960.0000   10.10409
65000.0000   10.74216
65040.0000   11.54283
65080.0000    9.86074
65120.0000    9.66399
65160.0000    9.15269
65200.0000   10.31787
65240.0000   10.83736
65280.0000   10.06330
65320.0000    9.08733
65360.0000   10.38666
65400.0000   11.22546
65440.0000   10.43966
65480.0000   11.49940
65520.0000   11.11415
65560.0000   10.77341
65600.0000   12.06769
65640.0000   11.63857
65680.0000   11.11330
65720.0000   11.21865
65760.0000   10.65165
65800.0000   11.68483
65840.0000   10.34108
65880.0000   10.90910
65920.0000   10.71323
65960.0000   11.29700
66000.0000   10.76327
66040.0000   11.06099
66080.0000   11.82282
66120.0000   12.11002
66160.0000   11.89248
66200.0000   12.33896
66240.0000   11.88084
66280.0000   11.43286
66320.0000   11.44813
66360.0000   11.46495
66400.0000   11.33950
66440.0000   10.83664
66480.0000    9.60326
66520.0000   10.59295
66560.0000   10.16546
66600.0000   11.26990
66640.0000   10.67812
66680.0000   11.92382
66720.0000   11.43736
66760.0000   11.00949
66800.0000   11.48406
66840.0000   11.10696
66880.0000   11.18835
66920.0000   10.44377
66960.0000   12.96010
67000.0000   11.15660
67040.0000   11.54590
67080.0000   11.48248
67120.0000   10.91438
67160.0000   10.90971
67200.0000   10.57159
67240.0000   11.09759
67280.0000    9.58163
67320.0000   10.56523
67360.0000   11.02780
67400.0000   11.33533
67440.0000   11.21539
67480.0000   11.18476
67520.0000   11.43647
67560.0000   12.53367
67600.0000   12.24054
67640.0000   11.29936
67680.0000   11.66003
67720.0000   11.76570
67760.0000   11.16936
67800.0000   10.78458
67840.0000   11.71264
67880.0000   11.23521
67920.0000   10.88556
67960.0000   11.16186
68000.0000   10.09851
68040.0000   10.30662
68080.0000    9.87813
68120.0000    9.44788
68160.0000    8.91450
68200.0000    9.46230
68240.0000    9.75923
68280.0000    9.74346
68320.0000    9.29362
68360.0000    9.31255
68400.0000    8.89189
68440.0000    9.28797
68480.0000   10.23168
68520.0000    9.84982
68560.0000    8.62402
68600.0000   10.35004
68640.0000    9.19320
68680.0000    9.58643
68720.0000    9.98954
68760.0000    9.61221
68800.0000    9.98925
68840.0000    9.12249
68880.0000    8.95819
68920.0000    9.26582
68960.0000    9.19777
69000.0000   10.10715
69040.0000   10.75180
69080.0000   10.29008
69120.0000   10.79157
69160.0000   10.46670
69200.0000   10.83305
69240.0000   10.52872
69280.0000    9.69233
69320.0000   10.94263
69360.0000    9.22331
69400.0000   10.57660
69440.0000   11.13278
69480.0000   11.40751
69520.0000   11.56043
69560.0000   11.09474
69600.0000   10.92072
69640.0000   11.08263
69680.0000   11.16192
69720.0000   11.32878
69760.0000   11.15748
69800.0000   11.29672
69840.0000   10.94372
69880.0000   11.75545
69920.0000   11.22063
69960.0000   11.17777
70000.0000   10.15987
70040.0000   11.18095
70080.0000    9.81537
70120.0000    9.47132
70160.0000   10.30345
70200.0000    9.67758
70240.0000   10.54681
70280.0000   10.38429
70320.0000   10.28064
70360.0000   10.80903
70400.0000   10.19877
70440.0000   10.66448
70480.0000   11.38863
70520.0000   11.03592
70560.0000   10.91205
70600.0000   11.45667
70640.0000   10.88920
70680.0000   11.42550
70720.0000   10.64035
70760.0000   11.25658
70800.0000    9.47613
70840.0000    9.95178
70880.0000   10.52102
70920.0000   10.91359
70960.0000   10.74073
71000.0000   11.68459
71040.0000   11.16708
71080.0000   11.01115
71120.0000   10.81981
71160.0000   10.48460
71200.0000   10.81326
71240.0000   10.90869
71280.0000   11.17066
71320.0000   10.79167
71360.0000   10.88283
71400.0000    9.73126
71440.0000   11.29712
71480.0000   10.40433
71520.0000   10.63309
71560.0000   11.07128
71600.0000   10.57803
71640.0000   11.64587
71680.0000   11.61812
71720.0000   11.35973
71760.0000   11.27280
71800.0000   11.84201
71840.0000   11.30612
71880.0000   11.80604
71920.0000   12.21069
71960.0000   11.11481
72000.0000   11.74919
72040.0000   11.69910
72080.0000   11.50232
72120.0000   11.29300
72160.0000   13.05155
72200.0000   11.29291
72240.0000   12.13880
72280.0000   10.74747
72320.0000   10.07809
72360.0000   10.65380
72400.0000    9.39564
72440.0000   10.12862
72480.0000   11.92639
72520.0000    9.63829
72560.0000   10.20413
72600.0000   10.03761
72640.0000   10.51370
72680.0000   10.35777
72720.0000   10.43088
72760.0000   11.28400
72800.0000    9.82428
72840.0000    9.57165
72880.0000   10.77239
72920.0000    9.18757
72960.0000    9.04769
73000.0000    9.42869
73040.0000    9.56002
73080.0000    9.75013
73120.0000    8.51589
73160.0000    9.54038
73200.0000   10.13428
73240.0000   10.81099
73280.0000   10.09980
73320.0000    9.47138
73360.0000    9.51478
73400.0000    9.12720
73440.0000    9.20020
73480.0000    9.18583
73520.0000    8.56785
73560.0000    9.66242
73600.0000    9.25430
73640.0000    8.34806
73680.0000    8.59050
73720.0000    7.81022
73760.0000    8.24225
73800.0000    7.90559
73840.0000    8.99559
73880.0000    8.99012
73920.0000    9.25590
73960.0000    9.16401
74000.0000   10.58371
74040.0000   10.14788
74080.0000    9.59441
74120.0000   10.04827
74160.0000    9.60973
74200.0000    9.99550
74240.0000    9.31826
74280.0000    9.86094
74320.0000    9.10990
74360.0000    9.36118
74400.0000    8.70239
74440.0000    9.73072
74480.0000    9.35252
74520.0000   10.10840
74560.0000   10.16248
74600.0000    9.99236
74640.0000   10.04625
74680.0000    9.77375
74720.0000    9.01645
74760.0000   10.12366
74800.0000   10.65128
74840.0000   10.72087
74880.0000   10.59350
74920.0000    9.50362
74960.0000    9.65616
75000.0000   10.31503
75040.0000   11.15779
75080.0000   11.55825
75120.0000   11.00384
75160.0000   10.85996
75200.0000   10.39781
75240.0000    9.86207
75280.0000    9.59854
75320.0000   10.48730
75360.0000   10.31340
75400.0000    8.95876
75440.0000    9.06170
75480.0000    9.12449
75520.0000    8.92844
75560.0000    8.71465
75600.0000   10.09864
75640.0000    9.21707
75680.0000    9.14966
75720.0000    9.07666
75760.0000    8.91230
75800.0000    8.57507
75840.0000    9.17438
75880.0000    8.86985
75920.0000   10.09544
75960.0000    9.68999
76000.0000   10.53779
76040.0000   10.47466
76080.0000   11.36884
76120.0000   11.03850
76160.0000   10.08564
76200.0000    9.31105
76240.0000   10.81458
76280.0000   10.87362
76320.0000   10.54343
76360.0000   10.11434
76400.0000   10.44168
76440.0000   11.18953
76480.0000    9.94520
76520.0000    9.58037
76560.0000   10.31577
76600.0000    9.90637
76640.0000   10.63682
76680.0000    9.21433
76720.0000    9.71828
76760.0000    9.30557
76800.0000    9.06266
76840.0000    9.18237
76880.0000   10.16685
76920.0000    8.73125
76960.0000    9.65334
77000.0000    9.69807
77040.0000    9.09418
77080.0000    8.78982
77120.0000    9.28589
77160.0000    9.99981
77200.0000    9.60081
77240.0000   10.66635
77280.0000    9.10892
77320.0000    9.41173
77360.0000    9.51705
77400.0000    9.57181
77440.0000   10.26244
77480.0000   10.55555
77520.0000   10.10287
77560.0000   10.39855
77600.0000   10.21461
77640.0000   10.23966
77680.0000    9.95062
77720.0000   10.41632
77760.0000    9.70774
77800.0000   10.57333
77840.0000   10.21334
77880.0000   10.45765
77920.0000   10.12699
77960.0000   10.51393
78000.0000   10.36596
78040.0000    9.90132
78080.0000   10.00982
78120.0000    9.25547
78160.0000    9.04177
78200.0000    9.13500
78240.0000    8.20341
78280.0000    6.77689
78320.0000    8.37685
78360.0000    7.91542
78400.0000    7.24191
78440.0000    8.66594
78480.0000    9.02248
78520.0000    8.18827
78560.0000    7.29577
78600.0000    7.64214
78640.0000    8.46412
78680.0000    9.71848
78720.0000    8.21503
78760.0000    8.52004
78800.0000    8.98801
78840.0000   10.42040
78880.0000   10.50160
78920.0000    9.74638
78960.0000   10.18535
79000.0000    9.18622
79040.0000   10.95566
79080.0000   10.75106
79120.0000    9.30625
79160.0000   10.27228
79200.0000   10.18721
79240.0000   10.93430
79280.0000   10.69754
79320.0000   10.24604
79360.0000   10.30113
79400.0000   10.26216
79440.0000    9.77684
79480.0000   10.57911
79520.0000   10.01662
79560.0000   11.56523
79600.0000   10.15337
79640.0000    9.97404
79680.0000    9.64148
79720.0000    9.83274
79760.0000    8.72532
79800.0000    8.56501
79840.0000    9.23058
79880.0000    9.67503
79920.0000    9.69072
79960.0000    9.28473
80000.0000    9.58412
80040.0000    9.92334
80080.0000    9.11761
80120.0000    9.77983
80160.0000    9.98430
80200.0000   10.55195
80240.0000    9.03695
80280.0000   10.10768
80320.0000   10.00019
80360.0000    9.44398
80400.0000    9.19426
80440.0000    9.23927
80480.0000    9.27779
80520.0000    8.92233
80560.0000    8.72010
80600.0000    9.22731
80640.0000    9.94758
80680.0000    9.99698
80720.0000    9.52111
80760.0000    8.75703
80800.0000    9.37140
80840.0000    9.52801
80880.0000    9.34578
80920.0000    9.39079
80960.0000   10.24766
81000.0000    9.81103
81040.0000   10.00764
81080.0000    8.78242
81120.0000    9.00552
81160.0000    8.77204
81200.0000    9.06333
81240.0000    8.86386
81280.0000   10.16811
81320.0000    8.94494
81360.0000    9.59372
81400.0000    9.43924
81440.0000    9.80467
81480.0000   11.22951
81520.0000   10.16240
81560.0000    9.09064
81600.0000    9.77859
81640.0000   10.25459
81680.0000    9.09102
81720.0000    8.99492
81760.0000    8.87426
81800.0000    9.35819
81840.0000    9.71375
81880.0000    9.82385
81920.0000   10.05467
81960.0000    9.22911
82000.0000    9.31640
82040.0000   10.17723
82080.0000    9.32287
82120.0000    8.88458
82160.0000    9.40279
82200.0000   10.13950
82240.0000   10.62694
82280.0000    9.19102
82320.0000    9.50316
82360.0000    9.00875
82400.0000    9.53549
82440.0000    8.88683
82480.0000    8.47522
82520.0000    9.16826
82560.0000    9.67855
82600.0000    9.91372
82640.0000    9.48309
82680.0000    8.20345
82720.0000    8.55996
82760.0000    8.79771
82800.0000    8.04219
82840.0000    7.64105
82880.0000    7.82667
82920.0000    8.02473
82960.0000    8.14426
83000.0000    8.87366
83040.0000   10.03115
83080.0000    9.42075
83120.0000    9.20002
83160.0000    9.57697
83200.0000    8.95666
83240.0000    8.61924
83280.0000    8.60633
83320.0000    8.88900
83360.0000    9.16046
83400.0000    9.27915
83440.0000    9.19370
83480.0000    8.59849
83520.0000    8.70563
83560.0000    8.89556
83600.0000    9.12641
83640.0000    9.26896
83680.0000    9.37199
83720.0000    8.95443
83760.0000    9.44441
83800.0000    8.57751
83840.0000    8.60648
83880.0000    9.20860
83920.0000    8.84847
83960.0000    9.17649
84000.0000    9.53847
84040.0000    9.07465
84080.0000    9.78499
84120.0000    9.66154
84160.0000    8.94547
84200.0000    9.47603
84240.0000    9.10662
84280.0000    9.69762
84320.0000    9.85643
84360.0000    9.99146
84400.0000    9.91294
84440.0000   10.83844
84480.0000    9.38433
84520.0000    9.75267
84560.0000    9.45245
84600.0000    8.92272
84640.0000   10.36137
84680.0000   10.26724
84720.0000   10.91566
84760.0000    9.97802
84800.0000   10.72153
84840.0000    9.77194
84880.0000    9.10546
84920.0000   10.23435
84960.0000   10.72870
85000.0000   10.50375
85040.0000   10.45494
85080.0000    9.14668
85120.0000    9.64009
85160.0000    9.71564
85200.0000   10.02889
85240.0000   11.18943
85280.0000   10.71234
85320.0000   10.46458
85360.0000   10.77056
85400.0000   10.80195
85440.0000   10.72628
85480.0000    9.69942
85520.0000    9.38382
85560.0000   10.06847
85600.0000    9.86354
85640.0000   10.06863
85680.0000   10.04137
85720.0000   10.02969
85760.0000    9.38674
85800.0000    8.66774
85840.0000    9.30666
85880.0000    8.42602
85920.0000    9.32358
85960.0000    8.38534
86000.0000    8.90409
86040.0000    9.26900
86080.0000    9.39221
86120.0000    9.42599
86160.0000    9.84428
86200.0000    9.20276
86240.0000    9.38457
86280.0000    9.64365
86320.0000    8.71185
86360.0000    9.01772
86400.0000    9.45139
86440.0000    7.84577
86480.0000    7.65763
86520.0000    8.20825
86560.0000    8.51053
86600.0000    8.84085
86640.0000    9.20555
86680.0000    9.60608
86720.0000    9.71627
86760.0000    8.54401
86800.0000    9.74930
86840.0000    9.51843
86880.0000    9.81131
86920.0000    9.36198
86960.0000    9.18777
87000.0000    9.82436
87040.0000    8.79758
87080.0000    9.87865
87120.0000   10.60491
87160.0000   10.27638
87200.0000   10.44162
87240.0000   10.67958
87280.0000   10.40297
87320.0000    9.07363
87360.0000    9.60329
87400.0000    9.77328
87440.0000    9.81746
87480.0000    8.79925
87520.0000   10.65176
87560.0000    9.10545
87600.0000    9.33177
87640.0000    8.71677
87680.0000    8.01521
87720.0000    9.45016
87760.0000    7.11390
87800.0000    7.96993
87840.0000    7.59682
87880.0000    8.68378
87920.0000    8.72598
87960.0000    9.13068
88000.0000    9.44708
88040.0000    8.65049
88080.0000    9.24458
88120.0000    8.08974
88160.0000    8.69389
88200.0000    9.28827
88240.0000    9.02651
88280.0000    8.59453
88320.0000    9.37110
88360.0000    8.87281
88400.0000    9.04951
88440.0000    9.46074
88480.0000    9.43104
88520.0000    9.25196
88560.0000    8.78046
88600.0000    9.27501
88640.0000    8.97435
88680.0000    9.11075
88720.0000    9.49261
88760.0000    9.25499
88800.0000    9.71574
88840.0000    9.55624
88880.0000    8.80538
88920.0000    9.20677
88960.0000    9.11377
89000.0000    8.78085
89040.0000    9.06926
89080.0000   10.05362
89120.0000    9.86070
89160.0000    8.80312
89200.0000    8.34258
89240.0000    9.25215
89280.0000    8.07291
89320.0000    8.28417
89360.0000    7.97525
89400.0000    7.53288
89440.0000    8.56553
89480.0000    8.63369
89520.0000    9.98295
89560.0000   10.29114
89600.0000    9.40483
89640.0000    8.00320
89680.0000    6.97989
89720.0000    7.36474
89760.0000    6.29161
89800.0000    7.95920
89840.0000    7.56791
89880.0000    7.84550
89920.0000    7.32841
89960.0000    7.37579
90000.0000    7.12486
90040.0000    7.62246
90080.0000    7.06490
90120.0000    7.81238
90160.0000    7.69709
90200.0000    8.96839
90240.0000    7.29913
90280.0000    6.52971
90320.0000    7.40795
90360.0000    7.02362
90400.0000    6.65533
90440.0000    7.31365
90480.0000    6.32674
90520.0000    8.11803
90560.0000    7.73872
90600.0000    7.07006
90640.0000    7.78572
90680.0000    6.71865
90720.0000    6.38105
90760.0000    6.03665
90800.0000    7.07233
90840.0000    7.29841
90880.0000    7.83856
90920.0000    7.45771
90960.0000    6.06681
91000.0000    6.39853
91040.0000    7.60783
91080.0000    8.49300
91120.0000    7.12148
91160.0000    8.19398
91200.0000    8.52941
91240.0000    9.42909
91280.0000    8.55649
91320.0000    8.18102
91360.0000    7.79714
91400.0000    8.28847
91440.0000    7.63277
91480.0000    7.07195
91520.0000    7.89290
91560.0000    7.79456
91600.0000   10.41669
91640.0000    9.24668
91680.0000    9.78444
91720.0000   10.57544
91760.0000    9.14407
91800.0000    9.66423
91840.0000   10.58312
91880.0000    8.80621
91920.0000    8.43666
91960.0000    8.76516
92000.0000    9.00250
92040.0000    7.55980
92080.0000    7.26633
92120.0000    7.86618
92160.0000    6.53307
92200.0000    6.56653
92240.0000    7.03952
92280.0000    6.32926
92320.0000    5.55548
92360.0000    5.06673
92400.0000    3.46243
92440.0000    3.17444
92480.0000    4.59425
92520.0000    5.41569
92560.0000    4.55476
92600.0000    4.05153
92640.0000    5.28186
92680.0000    6.84180
92720.0000    8.47027
92760.0000    6.20512
92800.0000    5.20544
92840.0000    4.26420
92880.0000    5.88066
92920.0000    5.85081
92960.0000    7.42341
93000.0000    8.60854
93040.0000    6.59999
93080.0000    6.63039
93120.0000    7.94151
93160.0000    8.42129
93200.0000    7.35347
93240.0000    5.60606
93280.0000    4.70231
93320.0000    5.21999
93360.0000    6.12428
93400.0000    6.52189
93440.0000    7.19882
93480.0000    6.15045
93520.0000    5.14060
93560.0000    4.63181
93600.0000    6.60658
93640.0000    6.53051
93680.0000    6.88249
93720.0000    6.62229
93760.0000    8.23186
93800.0000    8.58882
93840.0000    8.15175
93880.0000    9.33642
93920.0000    9.32839
93960.0000    8.48123
94000.0000    7.96456
94040.0000    6.81338
94080.0000    7.28908
94120.0000    6.97075
94160.0000    9.25531
94200.0000    8.65178
94240.0000    9.15216
94280.0000    7.47817
94320.0000    7.57221
94360.0000    6.99340
94400.0000    7.00140
94440.0000    7.87250
94480.0000    8.22368
94520.0000    7.87374
94560.0000    9.21135
94600.0000    9.21049
94640.0000    9.17672
94680.0000    9.82863
94720.0000    9.41551
94760.0000    9.22175
94800.0000    8.39641
94840.0000    9.55496
94880.0000    9.42336
94920.0000   10.01427
94960.0000   10.92355
95000.0000    9.01569
95040.0000    9.39275
95080.0000    7.72783
95120.0000    9.09817
95160.0000    8.31226
95200.0000    8.94042
95240.0000    8.69281
95280.0000    8.26363
95320.0000    9.62820
95360.0000    9.67846
95400.0000    8.88217
95440.0000    8.01062
95480.0000    8.38993
95520.0000    8.70730
95560.0000    9.10217
95600.0000    7.75117
95640.0000    6.82317
95680.0000    7.46561
95720.0000    8.45388
95760.0000    9.80223
95800.0000   10.31088
95840.0000   10.05101
95880.0000   11.41916
95920.0000   10.76390
95960.0000    8.98760
96000.0000    9.84439
96040.0000    8.90092
96080.0000    8.51942
96120.0000    9.24036
96160.0000    9.60336
96200.0000    9.23369
96240.0000    9.00306
96280.0000    8.87793
96320.0000    8.66467
96360.0000    7.45357
96400.0000    6.58570
96440.0000    6.34777
96480.0000    6.40483
96520.0000    4.92983
96560.0000    5.47921
96600.0000    7.07310
96640.0000    8.11487
96680.0000    6.46538
96720.0000    8.27841
96760.0000    7.80793
96800.0000    6.85756
96840.0000    8.12986
96880.0000    7.81720
96920.0000    7.94116
96960.0000    7.49330
97000.0000    7.49192
97040.0000    6.65745
97080.0000    6.56912
97120.0000    6.26464
97160.0000    6.25357
97200.0000    8.28525
97240.0000    7.33313
97280.0000    6.81677
97320.0000    7.03452
97360.0000    7.99183
97400.0000    7.03407
97440.0000    7.34202
97480.0000    7.79477
97520.0000    6.84784
97560.0000    6.71355
97600.0000    6.94670
97640.0000    7.78785
97680.0000    8.45948
97720.0000    8.51826
97760.0000    8.55574
97800.0000    8.39400
97840.0000    8.57004
97880.0000    8.23005
97920.0000    7.76571
97960.0000    7.08880
98000.0000    8.41550
98040.0000    9.12433
98080.0000    8.16453
98120.0000    8.69441
98160.0000    9.78887
98200.0000    9.45055
98240.0000   10.03908
98280.0000    8.73874
98320.0000    9.67661
98360.0000    9.79474
98400.0000   10.13396
98440.0000    9.42296
98480.0000   10.27055
98520.0000   10.57080
98560.0000   10.55206
98600.0000    9.79044
98640.0000   10.44624
98680.0000   10.41669
98720.0000   10.37654
98760.0000    9.22551
98800.0000    8.94613
98840.0000    8.79569
98880.0000    9.26406
98920.0000    9.51722
98960.0000    9.73246
99000.0000   10.82478
99040.0000   10.20145
99080.0000    9.30659
99120.0000   10.45132
99160.0000    9.57472
99200.0000    9.97305
99240.0000   10.78300
99280.0000   10.07991
99320.0000   10.57345
99360.0000   10.82165
99400.0000   11.45209
99440.0000   11.35905
99480.0000   11.41938
99520.0000   10.15514
99560.0000   11.08075
99600.0000   11.16151
99640.0000   11.48138
99680.0000   11.00387
99720.0000   10.60797
99760.0000    9.57593
99800.0000    9.61465
99840.0000    9.27263
99880.0000    9.71886
99920.0000    9.39297
99960.0000   10.10113
100000.0000    9.83493
100040.0000    9.10592
100080.0000    9.48451
100120.0000    9.89362
100160.0000   10.27962
100200.0000    9.85210
100240.0000    9.78177
100280.0000    9.71231
100320.0000    9.50004
100360.0000   10.50768
100400.0000    9.77125
100440.0000    9.91425
100480.0000   10.82446
100520.0000   10.17574
100560.0000   10.72585
100600.0000   11.30196
100640.0000   10.86864
100680.0000   10.36784
100720.0000   10.05952
100760.0000    8.97575
100800.0000    8.22641
100840.0000    8.99684
100880.0000   10.13947
100920.0000   10.31346
100960.0000    9.81516
101000.0000    9.51988
101040.0000   11.17067
101080.0000   10.53719
101120.0000   10.48838
101160.0000   10.95283
101200.0000    9.74807
101240.0000    9.32904
101280.0000    8.09892
101320.0000    8.79228
101360.0000    7.17528
101400.0000    8.05569
101440.0000    8.68217
101480.0000    8.36653
101520.0000    8.87188
101560.0000    8.39975
101600.0000   10.20439
101640.0000    9.22436
101680.0000   10.21150
101720.0000    9.01728
101760.0000    9.51735
101800.0000    8.66122
101840.0000    9.29722
101880.0000    9.34382
101920.0000    8.89797
101960.0000    9.43062
102000.0000    9.79693
102040.0000   10.71078
102080.0000   10.72118
102120.0000   10.10257
102160.0000    9.96577
102200.0000    8.99990
102240.0000    9.22493
102280.0000    9.64317
102320.0000    9.18779
102360.0000    9.46635
102400.0000   10.00957
102440.0000    8.62599
102480.0000    9.33990
102520.0000    9.82904
102560.0000    9.92599
102600.0000   10.13301
102640.0000    9.89216
102680.0000   10.87901
102720.0000    8.83511
102760.0000    9.77669
102800.0000    9.71234
102840.0000   10.07061
102880.0000    9.80154
102920.0000   10.02861
102960.0000   10.25931
103000.0000    9.63424
103040.0000    9.87837
103080.0000    9.62661
103120.0000    8.20171
103160.0000    8.50978
103200.0000    8.74936
103240.0000    7.99713
103280.0000    8.96039
103320.0000    8.45656
103360.0000    8.35377
103400.0000    8.54080
103440.0000    7.91190
103480.0000    8.57080
103520.0000    7.31830
103560.0000    8.39218
103600.0000    7.04461
103640.0000    8.98310
103680.0000    8.65563
103720.0000    9.08089
103760.0000    8.33716
103800.0000    8.12598
103840.0000    7.69009
103880.0000    8.60022
103920.0000    7.65986
103960.0000    8.86611
104000.0000    8.97602
104040.0000    9.10117
104080.0000    9.05989
104120.0000    9.43218
104160.0000    7.09003
104200.0000    7.98269
104240.0000    8.60557
104280.0000    7.39973
104320.0000    8.49514
104360.0000    6.92623
104400.0000    7.54399
104440.0000    7.81505
104480.0000    8.95093
104520.0000    9.51189
104560.0000    9.20533
104600.0000    7.67546
104640.0000   10.09606
104680.0000    9.40058
104720.0000    9.15475
104760.0000    9.69357
104800.0000    9.45224
104840.0000    8.96929
104880.0000    7.16342
104920.0000    8.21327
104960.0000    6.98781
105000.0000    8.03625
105040.0000    8.35005
105080.0000    8.50613
105120.0000    7.13546
105160.0000    6.94117
105200.0000    6.71237
105240.0000    8.22939
105280.0000    6.08052
105320.0000    6.52276
105360.0000    7.03105
105400.0000    6.54658
105440.0000    6.87415
105480.0000    7.78630
105520.0000    7.09018
105560.0000    5.63924
105600.0000    6.19404
105640.0000    5.73399
105680.0000    5.57031
105720.0000    6.48247
105760.0000    5.54335
105800.0000    7.21892
105840.0000    8.23254
105880.0000    9.31023
105920.0000    9.07031
105960.0000    8.49475
106000.0000    7.97186
106040.0000    7.94440
106080.0000    8.16613
106120.0000    8.58908
106160.0000    8.90139
106200.0000    9.43952
106240.0000    9.43421
106280.0000   10.14769
106320.0000    7.42075
106360.0000    8.20207
106400.0000    7.80366
106440.0000    8.78686
106480.0000    8.26534
106520.0000    9.57829
106560.0000   10.27387
106600.0000    9.13161
106640.0000    9.25458
106680.0000    8.05909
106720.0000    8.44827
106760.0000    8.65709
106800.0000    8.90214
106840.0000    8.59785
106880.0000    9.33030
106920.0000    8.14648
106960.0000    9.32457
107000.0000   10.26458
107040.0000   10.74409
107080.0000    8.31194
107120.0000    8.73671
107160.0000    9.51532
107200.0000   10.04592
107240.0000    8.70521
107280.0000   10.00585
107320.0000   10.65909
107360.0000   10.31398
107400.0000    9.77052
107440.0000    9.17504
107480.0000    8.57670
107520.0000    8.39857
107560.0000    7.81659
107600.0000    8.16475
107640.0000    7.83694
107680.0000    8.63661
107720.0000    9.01488
107760.0000    8.04426
107800.0000   10.27317
107840.0000    9.36635
107880.0000    9.02176
107920.0000    9.06450
107960.0000    9.00291
108000.0000    9.84521
108040.0000   10.09473
108080.0000   11.40368
108120.0000   10.81434
108160.0000   11.15394
108200.0000   11.59101
108240.0000   11.01690
108280.0000   12.35611
108320.0000   12.10384
108360.0000   11.54246
108400.0000   11.54465
108440.0000   11.98661
108480.0000   11.87452
108520.0000   11.62320
108560.0000   11.40831
108600.0000   11.18719
108640.0000   10.70805
108680.0000    9.60903
108720.0000   10.78146
108760.0000   10.29880
108800.0000    9.56718
108840.0000    9.65452
108880.0000   10.17848
108920.0000    9.37310
108960.0000    9.90584
109000.0000   10.63629
109040.0000   10.78570
109080.0000    9.65553
109120.0000   10.43590
109160.0000    9.60166
109200.0000    9.78283
109240.0000    9.23548
109280.0000   10.17187
109320.0000   12.23690
109360.0000   10.88366
109400.0000   11.41162
109440.0000   10.68941
109480.0000   10.76047
109520.0000   10.86314
109560.0000   10.88392
109600.0000   11.57815
109640.0000   11.72579
109680.0000   11.41966
109720.0000   12.04026
109760.0000   11.80658
109800.0000   11.37295
109840.0000   11.64551
109880.0000   10.60702
109920.0000   11.28925
109960.0000   11.40280
110000.0000   11.89289
110040.0000   11.14383
110080.0000   12.62088
110120.0000   11.83779
110160.0000   11.77479
110200.0000    9.91483
110240.0000    9.64578
110280.0000   10.52819
110320.0000   10.33794
110360.0000   10.49737
110400.0000   10.92825
110440.0000   11.44727
110480.0000   11.85653
110520.0000   11.85855
110560.0000   11.49291
110600.0000   10.51960
110640.0000   11.93356
110680.0000   11.34534
110720.0000   10.72879
110760.0000   11.35166
110800.0000   10.07286
110840.0000   11.40799
110880.0000   11.08177
110920.0000   11.35845
110960.0000   10.72835
111000.0000   11.46875
111040.0000   11.60453
111080.0000   11.63430
111120.0000   10.22496
111160.0000   10.38821
111200.0000   12.24602
111240.0000   11.58671
111280.0000   11.63444
111320.0000   10.05138
111360.0000    9.60695
111400.0000   10.08046
111440.0000    9.89304
111480.0000    8.85491
111520.0000    8.09711
111560.0000    9.37759
111600.0000    9.46557
111640.0000    8.92937
111680.0000    9.02985
111720.0000    9.20431
111760.0000    8.84454
111800.0000    8.45126
111840.0000    8.67562
111880.0000    9.57723
111920.0000    8.25978
111960.0000    7.93138
112000.0000    8.41636
112040.0000    8.91549
112080.0000    8.40379
112120.0000    9.43363
112160.0000   10.76535
112200.0000    9.56325
112240.0000    8.67687
112280.0000    8.60514
112320.0000    8.39359
112360.0000    9.81303
112400.0000    9.35210
112440.0000    9.43398
112480.0000    9.69251
112520.0000    9.39711
112560.0000    9.33587
112600.0000    9.44565
112640.0000    9.57243
112680.0000   10.43017
112720.0000   11.21706
112760.0000   11.67241
112800.0000   11.24385
112840.0000   10.34275
112880.0000   10.28013
112920.0000    9.58817
112960.0000    8.98008
113000.0000    9.64273
113040.0000    9.29207
113080.0000    8.43416
113120.0000    8.39843
113160.0000    8.70695
113200.0000    7.96864
113240.0000    8.99320
113280.0000    8.97210
113320.0000    8.57373
113360.0000    9.71714
113400.0000    8.78221
113440.0000    9.81856
113480.0000    9.81090
113520.0000    8.01965
113560.0000    9.01931
113600.0000    9.87998
113640.0000    9.35233
113680.0000    9.77682
113720.0000   10.75372
113760.0000   10.68032
113800.0000   10.40732
113840.0000   11.32719
113880.0000   10.23487
113920.0000   10.18334
113960.0000   10.25645
114000.0000    9.86204
114040.0000   10.95418
114080.0000   10.78283
114120.0000   10.56301
114160.0000   10.66854
114200.0000   10.87415
114240.0000    9.76949
114280.0000   10.25338
114320.0000   10.31475
114360.0000   10.19372
114400.0000   10.61984
114440.0000    9.39216
114480.0000    9.88310
114520.0000   10.11145
114560.0000   10.77509
114600.0000    9.29231
114640.0000   10.40477
114680.0000   10.58040
114720.0000   10.07999
114760.0000    9.89210
114800.0000    9.13626
114840.0000   10.58057
114880.0000   10.05916
114920.0000   10.21258
114960.0000   10.55021
115000.0000   10.80210
115040.0000   10.64528
115080.0000   11.38000
115120.0000   10.34937
115160.0000   10.89022
115200.0000   11.05528
115240.0000   11.12038
115280.0000   11.81538
115320.0000   11.32320
115360.0000   12.26879
115400.0000   11.81586
115440.0000   11.50890
115480.0000   11.62067
115520.0000   12.34009
115560.0000   12.70358
115600.0000   11.69743
115640.0000   11.57804
115680.0000   12.82962
115720.0000   11.53505
115760.0000   11.43952
115800.0000   11.73905
115840.0000   11.55808
115880.0000   11.47647
115920.0000   11.57668
115960.0000   11.90480
116000.0000   12.60223
116040.0000   12.01776
116080.0000   11.10368
116120.0000   11.04819
116160.0000   11.76648
116200.0000   12.64845
116240.0000   13.12699
116280.0000   12.33403
116320.0000   11.62739
116360.0000   10.95368
116400.0000   12.02242
116440.0000   11.98051
116480.0000   11.80820
116520.0000   11.56331
116560.0000   10.79406
116600.0000   11.21501
116640.0000   10.34690
116680.0000   11.00262
116720.0000   11.19296
116760.0000    9.97034
116800.0000    9.96074
116840.0000    9.32942
116880.0000    9.73992
116920.0000    9.71458
116960.0000   10.96150
117000.0000   10.66687
117040.0000    9.86252
117080.0000    9.07283
117120.0000    8.84990
117160.0000    8.80613
117200.0000    8.48243
117240.0000    9.76336
117280.0000    9.75471
117320.0000   10.50326
117360.0000    9.80007
117400.0000    9.66035
117440.0000    9.93928
117480.0000    9.55428
117520.0000    9.33410
117560.0000    9.50231
117600.0000    8.80969
117640.0000    9.39782
117680.0000    8.77254
117720.0000    9.20692
117760.0000    9.70303
117800.0000   10.10106
117840.0000   11.01720
117880.0000   10.92657
117920.0000   11.31662
117960.0000   11.59327
118000.0000   10.86638
118040.0000    9.89364
118080.0000    9.25745
118120.0000    9.89163
118160.0000    9.76520
118200.0000    9.24486
118240.0000    9.19718
118280.0000    9.53577
118320.0000    9.99368
118360.0000    8.82100
118400.0000    8.92017
118440.0000    8.05274
118480.0000    8.32682
118520.0000    8.44035
118560.0000    8.46421
118600.0000    8.99079
118640.0000    9.18125
118680.0000    9.12614
118720.0000    9.82602
118760.0000    8.62282
118800.0000    8.87055
118840.0000    8.95107
118880.0000   10.10618
118920.0000    9.50848
118960.0000    9.15761
119000.0000    8.63053
119040.0000    9.50204
119080.0000   10.84177
119120.0000    9.09292
119160.0000    9.57414
119200.0000   10.43481
119240.0000    9.83601
119280.0000   10.24769
119320.0000   11.38560
119360.0000   10.50990
119400.0000   10.14692
119440.0000   10.13830
119480.0000    9.91388
119520.0000   10.18509
119560.0000    9.44549
119600.0000   10.10363
119640.0000    8.96836
119680.0000    9.77614
119720.0000   10.21662
119760.0000   10.48557
119800.0000   10.28292
119840.0000    9.83793
119880.0000    9.79819
119920.0000    9.99595
119960.0000   10.72773
120000.0000   10.80153
120040.0000   10.83144
120080.0000   10.97780
120120.0000   10.32105
120160.0000   10.85642
120200.0000   10.89352
120240.0000   10.14443
120280.0000   10.37869
120320.0000   10.10809
120360.0000   10.14225
120400.0000    8.61027
120440.0000    8.87523
120480.0000    9.23975
120520.0000    9.35628
120560.0000    9.65870
120600.0000    9.61809
120640.0000    8.38014
120680.0000    8.06630
120720.0000    7.33538
120760.0000    7.05409
120800.0000    9.28952
120840.0000    9.32111
120880.0000    8.81293
120920.0000    9.73796
120960.0000   10.05171
121000.0000    9.42471
121040.0000    9.99058
121080.0000   10.10237
121120.0000    9.17717
121160.0000   10.43665
121200.0000    9.29234
121240.0000    8.12082
121280.0000   10.02430
121320.0000    8.76649
121360.0000    8.79842
121400.0000    8.32599
121440.0000    7.91174
121480.0000    8.84582
121520.0000    8.61543
121560.0000    9.38362
121600.0000    9.47647
121640.0000    9.21885
121680.0000    9.43581
121720.0000    9.98345
121760.0000   10.12162
121800.0000   10.27071
121840.0000   10.96563
121880.0000   10.15621
121920.0000   10.14321
121960.0000   10.32581
122000.0000   10.15399
122040.0000    8.87976
122080.0000    9.04255
122120.0000    9.08030
122160.0000    9.56359
122200.0000    9.56316
122240.0000   10.54116
122280.0000   10.29778
122320.0000    9.05090
122360.0000    9.79517
122400.0000    9.62184
122440.0000   10.04764
122480.0000    9.53449
122520.0000   10.44004
122560.0000   10.46273
122600.0000   11.00026
122640.0000   10.51292
122680.0000   10.26908
122720.0000    9.88916
122760.0000    8.96382
122800.0000   10.14959
122840.0000   10.21970
122880.0000    9.97140
122920.0000    9.95171
122960.0000   10.78440
123000.0000   10.66463
123040.0000   11.31137
123080.0000   10.46508
123120.0000    9.64555
123160.0000    9.95857
123200.0000   10.12131
123240.0000    9.94097
123280.0000    9.67592
123320.0000    9.73140
123360.0000    9.43722
123400.0000    8.69887
123440.0000    9.75270
123480.0000   10.41163
123520.0000    9.84852
123560.0000   10.36644
123600.0000    8.82260
123640.0000    8.99506
123680.0000    9.72199
123720.0000    9.89365
123760.0000    9.75224
123800.0000    9.34718
123840.0000    9.84123
123880.0000   10.28839
123920.0000   10.25827
123960.0000   10.14270
124000.0000    9.64957
124040.0000    9.92824
124080.0000    9.32668
124120.0000    8.86781
124160.0000    9.93208
124200.0000   10.50637
124240.0000   10.43135
124280.0000    9.88255
124320.0000    9.12128
124360.0000    8.66170
124400.0000    8.88309
124440.0000    8.45116
124480.0000    9.43338
124520.0000    9.57888
124560.0000   10.21173
124600.0000    9.69429
124640.0000    9.71872
124680.0000   10.47803
124720.0000   10.28521
124760.0000    9.33274
124800.0000   10.06089
124840.0000    9.60817
124880.0000    9.48932
124920.0000   10.30707
124960.0000   10.90343
125000.0000   10.57198
125040.0000    9.58140
125080.0000    9.26486
125120.0000    8.48609
125160.0000    8.85228
125200.0000   10.16996
125240.0000   10.40405
125280.0000   10.40486
125320.0000    9.99254
125360.0000   10.86503
125400.0000    9.66391
125440.0000   10.33462
125480.0000   10.25558
125520.0000    8.80841
125560.0000    9.18961
125600.0000    9.36392
125640.0000    9.11413
125680.0000    8.62832
125720.0000    8.89605
125760.0000    8.99253
125800.0000    9.58496
125840.0000    9.66768
125880.0000   10.20107
125920.0000    9.94677
125960.0000    8.33465
126000.0000    9.17693
126040.0000    9.63074
126080.0000    9.44703
126120.0000    9.00246
126160.0000    9.82224
126200.0000   10.16508
126240.0000    9.60948
126280.0000    9.44371
126320.0000    9.85808
126360.0000    9.52071
126400.0000    9.31925
126440.0000    8.58725
126480.0000   10.33780
126520.0000    8.95991
126560.0000    9.23958
126600.0000    8.82131
126640.0000    8.85768
126680.0000    9.12560
126720.0000    8.87661
126760.0000    9.68054
126800.0000    9.08720
126840.0000    9.47102
126880.0000    9.90778
126920.0000   11.73627
126960.0000   10.52387
127000.0000   10.32884
127040.0000   10.63880
127080.0000   10.55265
127120.0000   10.23041
127160.0000    9.63701
127200.0000   11.15953
127240.0000    9.98075
127280.0000    9.43099
127320.0000    8.45561
127360.0000    9.67847
127400.0000   10.19387
127440.0000    9.70432
127480.0000   10.32610
127520.0000   10.51871
127560.0000   10.56610
127600.0000    9.44667
127640.0000   10.86507
127680.0000    9.83907
127720.0000    9.94465
127760.0000   10.25490
127800.0000    9.35121
127840.0000   11.28483
127880.0000   11.05129
127920.0000   10.36947
127960.0000   10.94625
128000.0000   10.55836
128040.0000   10.74704
128080.0000   11.79715
128120.0000   10.92231
128160.0000   10.13185
128200.0000   10.10644
128240.0000   11.07868
128280.0000   10.99043
128320.0000   11.55220
128360.0000   11.78111
128400.0000    9.45507
128440.0000   10.35885
128480.0000   11.19858
128520.0000   10.94054
128560.0000   10.30366
128600.0000   10.40289
128640.0000   11.91745
128680.0000   11.88162
128720.0000   13.09502
128760.0000   13.11671
128800.0000   13.61775
128840.0000   14.57005
128880.0000   12.21924
128920.0000   13.34178
128960.0000   13.09147
129000.0000   12.16427
129040.0000   11.84090
129080.0000   12.07817
129120.0000   11.53797
129160.0000   10.97859
129200.0000    9.72032
129240.0000   11.17191
129280.0000   10.02325
129320.0000    9.77658
129360.0000   10.01101
129400.0000    9.91238
129440.0000    9.66952
129480.0000    9.50166
129520.0000   10.29718
129560.0000   10.47889
129600.0000    9.31458
129640.0000    9.73849
129680.0000    9.85997
129720.0000    9.70547
129760.0000    9.53518
129800.0000    9.81476
129840.0000   10.95971
129880.0000   10.32235
129920.0000    9.83869
129960.0000   10.53897
130000.0000   10.42697
130040.0000   11.58231
130080.0000   11.47860
130120.0000   10.44255
130160.0000   10.14081
130200.0000    8.57365
130240.0000    8.30538
130280.0000    9.99174
130320.0000   10.50759
130360.0000   11.10885
130400.0000   10.13918
130440.0000    9.15409
130480.0000    9.03335
130520.0000   10.47249
130560.0000    9.73565
130600.0000   10.53259
130640.0000   11.22801
130680.0000   10.22918
130720.0000   10.55179
130760.0000    9.35648
130800.0000    9.16801
130840.0000   11.05252
130880.0000   11.14565
130920.0000   11.12322
130960.0000   10.80839
131000.0000   10.33733
131040.0000    9.78703
131080.0000   10.11445
131120.0000    9.86437
131160.0000   10.29370
131200.0000   10.91808
131240.0000   10.44488
131280.0000   11.56439
131320.0000    9.80021
131360.0000   10.81039
131400.0000   11.02952
131440.0000   11.03831
131480.0000   11.36218
131520.0000   10.23532
131560.0000   10.44889
131600.0000    9.65781
131640.0000    9.02868
131680.0000    9.32169
131720.0000   10.86623
131760.0000   10.81100
131800.0000   10.12438
131840.0000   10.77083
131880.0000   11.32993
131920.0000   11.32616
131960.0000   10.92565
132000.0000   10.37260
132040.0000   10.39515
132080.0000   10.19739
132120.0000   10.38894
132160.0000   10.20762
132200.0000   10.89374
132240.0000   10.39135
132280.0000    9.04831
132320.0000   10.79941
132360.0000   11.29118
132400.0000    9.70718
132440.0000    9.89528
132480.0000    9.26059
132520.0000   10.27726
132560.0000   10.15250
132600.0000    9.74447
132640.0000    9.60671
132680.0000   10.42808
132720.0000   10.48840
132760.0000   10.76450
132800.0000   11.21638
132840.0000   11.26029
132880.0000   11.96151
132920.0000   11.86163
132960.0000   10.59977
133000.0000   10.43406
133040.0000   10.34552
133080.0000   10.50761
133120.0000   10.57980
133160.0000    9.98669
133200.0000   10.24583
133240.0000   10.70393
133280.0000   10.72274
133320.0000   10.44384
133360.0000   10.82526
133400.0000   11.23298
133440.0000   10.38964
133480.0000    9.54701
133520.0000   10.16477
133560.0000   10.22345
133600.0000   10.34605
133640.0000   11.26243
133680.0000   11.54679
133720.0000   10.99997
133760.0000   12.16953
133800.0000   11.00626
133840.0000   11.66943
133880.0000   11.51991
133920.0000   12.32128
133960.0000   11.09835
134000.0000   11.03198
134040.0000    9.86498
134080.0000   11.34301
134120.0000   10.12766
134160.0000    9.53361
134200.0000    9.98187
134240.0000    9.51758
134280.0000    8.65899
134320.0000    9.47387
134360.0000    9.42080
134400.0000   10.72300
134440.0000   10.75513
134480.0000   11.02994
134520.0000   10.36991
134560.0000    9.97182
134600.0000    9.74818
134640.0000   10.77668
134680.0000   10.48721
134720.0000   10.06026
134760.0000   11.03364
134800.0000   11.22151
134840.0000   10.21452
134880.0000    9.92673
134920.0000   10.73422
134960.0000    9.99181
135000.0000    9.00563
135040.0000   10.15213
135080.0000   11.11229
135120.0000   10.20333
135160.0000    9.88405
135200.0000   10.33786
135240.0000    9.10321
135280.0000    9.45773
135320.0000   10.32732
135360.0000   11.44229
135400.0000   11.69539
135440.0000   10.98572
135480.0000   11.10952
135520.0000   10.55503
135560.0000   10.39947
135600.0000   10.21917
135640.0000    9.18394
135680.0000   10.83680
135720.0000   10.14739
135760.0000   11.48994
135800.0000   10.50587
135840.0000   11.59708
135880.0000   10.41167
135920.0000   10.83055
135960.0000   10.20875
136000.0000   11.37193
136040.0000   12.12020
136080.0000   10.57120
136120.0000   10.06771
136160.0000   11.53718
136200.0000   10.50153
136240.0000   11.08844
136280.0000   10.73437
136320.0000    9.48855
136360.0000   10.34302
136400.0000   10.25695
136440.0000   10.05574
136480.0000    9.17874
136520.0000    9.42169
136560.0000    9.01813
136600.0000    9.35679
136640.0000    9.85892
136680.0000   10.23188
136720.0000   11.50416
136760.0000   11.04811
136800.0000   10.46754
136840.0000   10.88250
136880.0000   10.46157
136920.0000   10.30648
136960.0000    9.72783
137000.0000   10.49708
137040.0000    9.49142
137080.0000    9.50665
137120.0000    9.64500
137160.0000    9.72167
137200.0000   10.34103
137240.0000   10.61815
137280.0000    9.96511
137320.0000    9.63546
137360.0000    9.39249
137400.0000    8.91160
137440.0000    9.46222
137480.0000    9.78777
137520.0000    9.71174
137560.0000    9.52726
137600.0000    9.52072
137640.0000    9.85190
137680.0000    8.67047
137720.0000   10.06400
137760.0000    9.82469
137800.0000    9.60842
137840.0000   10.33607
137880.0000   10.44168
137920.0000    9.96364
137960.0000    9.44817
138000.0000    9.62860
138040.0000    9.13028
138080.0000    7.73218
138120.0000    8.01062
138160.0000    8.88107
138200.0000    9.53471
138240.0000    8.86270
138280.0000    9.64274
138320.0000   10.30130
138360.0000    9.08703
138400.0000    9.06757
138440.0000    9.99627
138480.0000    9.20479
138520.0000    9.15607
138560.0000    9.69876
138600.0000   10.28490
138640.0000    9.50293
138680.0000    8.88906
138720.0000    9.29957
138760.0000   10.17706
138800.0000    9.10616
138840.0000    9.12204
138880.0000    9.62872
138920.0000    9.73003
138960.0000    9.16423
139000.0000   10.12077
139040.0000    9.65699
139080.0000    9.16421
139120.0000    9.44280
139160.0000   10.41826
139200.0000    9.01975
139240.0000    9.39834
139280.0000    8.23482
139320.0000    8.43902
139360.0000    9.39430
139400.0000    9.95889
139440.0000   10.78180
139480.0000   10.27841
139520.0000    8.94037
139560.0000    9.95863
139600.0000    9.60710
139640.0000    9.31045
139680.0000   10.25222
139720.0000   10.25946
139760.0000   10.21341
139800.0000   10.51740
139840.0000   10.08464
139880.0000    9.72030
139920.0000   10.40376
139960.0000    9.68010
140000.0000   11.52081
140040.0000    9.90660
140080.0000   10.52265
140120.0000   10.16118
140160.0000   10.04644
140200.0000    9.95175
140240.0000   10.98806
140280.0000   10.13679
140320.0000    9.47373
140360.0000    9.61497
140400.0000    9.91966
140440.0000   10.01931
140480.0000   10.74083
140520.0000   10.32359
140560.0000    8.42051
140600.0000   10.29960
140640.0000    9.91092
140680.0000    9.52043
140720.0000   10.60324
140760.0000    9.46906
140800.0000    8.33000
140840.0000    9.14949
140880.0000    9.43212
140920.0000    9.15521
140960.0000    9.48508
141000.0000   10.17295
141040.0000    8.80184
141080.0000    8.88199
141120.0000    9.60195
141160.0000    9.49955
141200.0000    9.78875
141240.0000    9.32727
141280.0000   10.11654
141320.0000    9.17165
141360.0000    9.45415
141400.0000    9.11698
141440.0000    9.13595
141480.0000   10.11210
141520.0000    9.19604
141560.0000    9.37502
141600.0000    9.65895
141640.0000    9.83823
141680.0000   10.35544
141720.0000    9.27853
141760.0000    9.80288
141800.0000    9.22853
141840.0000   11.61066
141880.0000   10.45288
141920.0000   10.47476
141960.0000   10.52966
142000.0000    9.14460
142040.0000    9.95025
142080.0000    9.76938
142120.0000    8.32042
142160.0000   10.81355
142200.0000    9.22638
142240.0000    9.27406
142280.0000    9.82203
142320.0000    9.58269
142360.0000    9.79432
142400.0000   10.58483
142440.0000    9.76201
142480.0000   10.31002
142520.0000   10.81261
142560.0000   10.21059
142600.0000    9.43913
142640.0000   10.07948
142680.0000   10.31274
142720.0000    9.99014
142760.0000   10.58635
142800.0000   11.00131
142840.0000   10.27411
142880.0000   11.21034
142920.0000   10.00155
142960.0000   10.57424
143000.0000    9.12928
143040.0000    9.17663
143080.0000    9.41698
143120.0000   10.32871
143160.0000    9.57149
143200.0000    8.98728
143240.0000    9.13449
143280.0000    9.98626
143320.0000   10.36569
143360.0000    9.77574
143400.0000    9.40418
143440.0000    9.97704
143480.0000    9.88642
143520.0000   10.47308
143560.0000    9.33329
143600.0000    9.28205
143640.0000    9.89250
143680.0000   10.08599
143720.0000   10.16493
143760.0000   11.12327
143800.0000   10.65761
143840.0000   11.35376
143880.0000   10.35419
143920.0000   10.22068
143960.0000    9.47431
144000.0000    9.79549
144040.0000   10.98883
144080.0000   10.52314
144120.0000    9.62745
144160.0000    9.83267
144200.0000   10.35905
144240.0000   11.54479
144280.0000   10.36025
144320.0000   11.41624
144360.0000   10.96566
144400.0000   10.40904
144440.0000   11.53865
144480.0000   10.94573
144520.0000   10.55254
144560.0000   10.56648
144600.0000   10.16175
144640.0000   10.48275
144680.0000   10.90155
144720.0000   10.22680
144760.0000   10.03673
144800.0000   10.49490
144840.0000   10.33685
144880.0000   10.34843
144920.0000   10.77685
144960.0000   11.04023
145000.0000   10.21246
145040.0000   11.39133
145080.0000   11.12827
145120.0000   11.57249
145160.0000   12.01415
145200.0000   12.46798
145240.0000   11.61087
145280.0000   11.40289
145320.0000   12.25278
145360.0000   12.25892
145400.0000   12.26193
145440.0000   11.34509
145480.0000   11.25858
145520.0000   11.29804
145560.0000   10.85085
145600.0000   10.97184
145640.0000   10.74831
145680.0000   10.88102
145720.0000   10.84299
145760.0000   11.07290
145800.0000   10.86133
145840.0000   10.40694
145880.0000   10.05143
145920.0000    9.23353
145960.0000   11.23210
146000.0000   10.82653
146040.0000   10.97916
146080.0000   10.39566
146120.0000   11.03974
146160.0000   10.25791
146200.0000   10.27630
146240.0000   10.69538
146280.0000    9.99058
146320.0000   10.04155
146360.0000    9.78525
146400.0000    9.67963
146440.0000    9.93033
146480.0000   10.24048
146520.0000   10.07185
146560.0000   10.05321
146600.0000    9.50341
146640.0000    9.99002
146680.0000   10.00631
146720.0000   10.05849
146760.0000   10.22343
146800.0000    9.91735
146840.0000   10.29169
146880.0000   10.52183
146920.0000    9.62013
146960.0000    9.98299
147000.0000    9.16154
147040.0000   10.08152
147080.0000    9.76155
147120.0000    9.73479
147160.0000   10.16359
147200.0000    9.41147
147240.0000    9.83123
147280.0000    8.93320
147320.0000    9.07903
147360.0000    8.37820
147400.0000    8.49381
147440.0000    8.43248
147480.0000    8.37127
147520.0000    9.37412
147560.0000    8.50793
147600.0000    9.55970
147640.0000    9.32739
147680.0000    8.50533
147720.0000    9.39213
147760.0000    8.43358
147800.0000   10.27270
147840.0000    8.70282
147880.0000    9.80727
147920.0000    9.46775
147960.0000    9.72149
148000.0000    8.81447
148040.0000    9.39074
148080.0000    9.49476
148120.0000    9.85557
148160.0000   10.77530
148200.0000   10.05104
148240.0000   10.09609
148280.0000    9.09441
148320.0000    9.20919
148360.0000    9.79800
148400.0000    9.66231
148440.0000    9.22282
148480.0000    9.08051
148520.0000   11.01820
148560.0000    9.94193
148600.0000   10.22307
148640.0000   10.35654
148680.0000   10.91917
148720.0000   10.66842
148760.0000   10.73300
148800.0000   10.30026
148840.0000    9.98886
148880.0000    9.13545
148920.0000    9.23082
148960.0000    9.66613
149000.0000    9.66526
149040.0000   10.72453
149080.0000    8.88055
149120.0000   10.21381
149160.0000   10.21351
149200.0000    9.87263
149240.0000    9.48351
149280.0000    9.70782
149320.0000    9.51164
149360.0000    9.32615
149400.0000    8.94777
149440.0000    9.23336
149480.0000    9.68824
149520.0000    9.15985
149560.0000    9.69071
149600.0000   10.53596
149640.0000    9.82432
149680.0000    9.26198
149720.0000    9.52791
149760.0000    9.59864
149800.0000   10.23971
149840.0000    9.70319
149880.0000   11.23958
149920.0000    9.71027
149960.0000    9.47084
150000.0000    9.32759
150040.0000   10.76088
150080.0000   10.15089
150120.0000   10.66813
150160.0000   10.75708
150200.0000    9.53443
150240.0000    9.71455
150280.0000   10.24247
150320.0000    9.70431
150360.0000    9.55788
150400.0000    9.12973
150440.0000   10.41171
150480.0000    9.71772
150520.0000    9.37088
150560.0000    9.45185
150600.0000   10.14713
150640.0000    8.62204
150680.0000    7.93759
150720.0000    8.45462
150760.0000    9.64249
150800.0000   10.66978
150840.0000    9.86223
150880.0000    9.65572
150920.0000    9.53568
150960.0000   10.34523
151000.0000    8.94461
151040.0000    9.71449
151080.0000    8.55525
151120.0000    9.49268
151160.0000    9.27315
151200.0000    8.18749
151240.0000    7.96190
151280.0000    8.53932
151320.0000    7.66966
151360.0000    6.83474
151400.0000    7.65799
151440.0000    9.28278
151480.0000    8.20727
151520.0000    7.88599
151560.0000    9.03184
151600.0000   10.24473
151640.0000   10.84530
151680.0000   10.41835
151720.0000   10.56301
151760.0000    9.98640
151800.0000    9.43077
151840.0000    7.92490
151880.0000    8.18696
151920.0000    7.54306
151960.0000    8.07834
152000.0000    6.14730
152040.0000    7.54449
152080.0000    6.99444
152120.0000    7.04108
152160.0000    7.75217
152200.0000    7.91761
152240.0000    8.06276
152280.0000    8.90452
152320.0000   11.45177
152360.0000    9.55044
152400.0000    8.59864
152440.0000    9.40381
152480.0000   10.04005
152520.0000    9.85485
152560.0000    9.22189
152600.0000    9.79308
152640.0000   10.03689
152680.0000   10.07461
152720.0000   10.62777
152760.0000   10.53836
152800.0000    9.79511
152840.0000    9.57650
152880.0000    9.77111
152920.0000    9.25039
152960.0000    9.69491
153000.0000    9.85994
153040.0000    9.06741
153080.0000   10.04752
153120.0000    9.60335
153160.0000    9.14790
153200.0000   11.08422
153240.0000   10.16527
153280.0000   11.11623
153320.0000   10.55277
153360.0000   10.50825
153400.0000   10.78689
153440.0000    9.88098
153480.0000   10.19005
153520.0000   11.16741
153560.0000   11.47624
153600.0000   11.06245
153640.0000    9.66443
153680.0000   10.84125
153720.0000   10.27048
153760.0000   10.47843
153800.0000   10.00272
153840.0000   10.69308
153880.0000   10.75138
153920.0000   11.83510
153960.0000   12.55883
154000.0000   12.23428
154040.0000   13.24738
154080.0000   12.37895
154120.0000   12.81442
154160.0000   13.05735
154200.0000   12.29668
154240.0000   14.07429
154280.0000   12.32192
154320.0000   13.66962
154360.0000   14.57543
154400.0000   14.65676
154440.0000   13.95397
154480.0000   14.33496
154520.0000   14.52313
154560.0000   14.63662
154600.0000   12.87902
154640.0000   12.30622
154680.0000   13.61786
154720.0000   13.22023
154760.0000   14.39525
154800.0000   14.78393
154840.0000   14.64971
154880.0000   14.99785
154920.0000   14.87160
154960.0000   13.37465
155000.0000   14.64317
155040.0000   14.46703
155080.0000   14.55659
155120.0000   13.51689
155160.0000   13.23083
155200.0000   13.57189
155240.0000   13.51202
155280.0000   12.33897
155320.0000   11.89244
155360.0000   11.07131
155400.0000   11.79970
155440.0000   13.26604
155480.0000   12.28220
155520.0000   12.36922
155560.0000   12.24901
155600.0000   11.27233
155640.0000   11.38013
155680.0000   11.30849
155720.0000   11.69673
155760.0000   11.22107
155800.0000   12.12155
155840.0000   12.19078
155880.0000   10.20358
155920.0000   11.00437
155960.0000    9.77218
156000.0000   10.20846
156040.0000   10.53462
156080.0000    9.99838
156120.0000   10.56293
156160.0000   10.50591
156200.0000   10.73726
156240.0000   10.86915
156280.0000   10.90666
156320.0000   10.54618
156360.0000   10.47223
156400.0000   11.60932
156440.0000   11.37539
156480.0000   10.70707
156520.0000   10.35343
156560.0000    9.61971
156600.0000    9.75454
156640.0000   10.53201
156680.0000    9.63492
156720.0000   10.74305
156760.0000   10.55946
156800.0000   10.64246
156840.0000   11.47607
156880.0000   11.27333
156920.0000   11.60199
156960.0000   10.43082
157000.0000   10.76452
157040.0000   10.01963
157080.0000   10.68385
157120.0000   11.24420
157160.0000   10.94439
157200.0000   11.68404
157240.0000   11.68850
157280.0000   11.77136
157320.0000   12.39870
157360.0000   10.93645
157400.0000   11.67568
157440.0000   10.50955
157480.0000   11.25056
157520.0000   10.89717
157560.0000   12.99403
157600.0000   12.50593
157640.0000   13.24187
157680.0000   14.05120
157720.0000   13.24516
157760.0000   12.74295
157800.0000   12.62749
157840.0000   13.35709
157880.0000   12.71790
157920.0000   11.77273
157960.0000   11.39532
158000.0000   12.81514
158040.0000   12.64145
158080.0000   12.15399
158120.0000   12.98353
158160.0000   11.87292
158200.0000   12.71790
158240.0000   12.08914
158280.0000   11.45000
158320.0000   10.93451
158360.0000   11.05418
158400.0000   10.83027
158440.0000   10.67599
158480.0000   11.95621
158520.0000   11.06345
158560.0000   11.92369
158600.0000   10.79997
158640.0000   10.46081
158680.0000   10.41284
158720.0000   11.33824
158760.0000   11.04722
158800.0000   12.40375
158840.0000   12.07893
158880.0000   12.82659
158920.0000   12.90105
158960.0000   12.51978
159000.0000   12.41270
159040.0000   12.38661
159080.0000   11.00826
159120.0000   10.99776
159160.0000   10.73445
159200.0000   10.57307
159240.0000    9.58405
159280.0000   10.66954
159320.0000    9.52512
159360.0000    8.83531
159400.0000    9.07693
159440.0000   10.70143
159480.0000   11.46349
159520.0000    9.61178
159560.0000   10.55035
159600.0000    9.86985
159640.0000   10.66268
159680.0000   10.57383
159720.0000    9.48889
159760.0000    9.17664
159800.0000    9.74917
159840.0000   10.86730
159880.0000    9.82467
159920.0000    9.36553
159960.0000    9.38530
160000.0000   10.36671
160040.0000   10.96456
160080.0000    9.98752
160120.0000    9.51895
160160.0000    9.02856
160200.0000    9.96791
160240.0000   11.47762
160280.0000   11.48002
160320.0000   11.44763
160360.0000   11.07570
160400.0000   11.09958
160440.0000   11.86726
160480.0000   11.34139
160520.0000   12.14594
160560.0000   12.92722
160600.0000   11.52108
160640.0000    9.93443
160680.0000   11.27917
160720.0000   11.18691
160760.0000   10.70665
160800.0000   10.57610
160840.0000   11.40915
160880.0000    9.72694
160920.0000   11.32172
160960.0000   10.20566
161000.0000   11.11201
161040.0000   11.91262
161080.0000   11.31578
161120.0000   10.55859
161160.0000   10.36275
161200.0000   11.04330
161240.0000   10.75755
161280.0000   10.46259
161320.0000    9.91718
161360.0000    9.53828
161400.0000   10.01950
161440.0000    9.58700
161480.0000    9.50934
161520.0000   10.01345
161560.0000   10.46210
161600.0000   10.04680
161640.0000    9.94638
161680.0000   10.61149
161720.0000   10.49320
161760.0000    9.76968
161800.0000   12.12499
161840.0000   12.02943
161880.0000   12.74271
161920.0000   12.14224
161960.0000   10.62001
162000.0000   11.35845
162040.0000   10.55462
162080.0000   11.40974
162120.0000   11.88207
162160.0000   11.86210
162200.0000   11.87989
162240.0000   11.65652
162280.0000   11.47635
162320.0000   10.69711
162360.0000   12.09212
162400.0000   11.48400
162440.0000   10.72031
162480.0000   11.67431
162520.0000   12.80918
162560.0000   13.16701
162600.0000   12.09325
162640.0000   13.64171
162680.0000   12.75586
162720.0000   13.08582
162760.0000   12.44253
162800.0000   13.67429
162840.0000   13.34466
162880.0000   13.72658
162920.0000   13.66984
162960.0000   14.37187
163000.0000   14.13722
163040.0000   13.50792
163080.0000   13.40425
163120.0000   12.61692
163160.0000   12.95082
163200.0000   13.39509
163240.0000   13.76764
163280.0000   13.47025
163320.0000   12.44163
163360.0000   13.54412
163400.0000   14.08380
163440.0000   14.55942
163480.0000   12.85195
163520.0000   13.51155
163560.0000   12.11731
163600.0000   12.04184
163640.0000   11.70822
163680.0000   11.66240
163720.0000   11.32984
163760.0000   10.66266
163800.0000   11.44028
163840.0000   11.62726
163880.0000   10.64131
163920.0000   10.57371
163960.0000    9.76114
164000.0000   10.26536
164040.0000   10.63071
164080.0000   10.79025
164120.0000   10.24061
164160.0000   11.43232
164200.0000   10.72213
164240.0000   10.11837
164280.0000   10.48196
164320.0000   10.12484
164360.0000   10.51335
164400.0000    8.91404
164440.0000    9.59882
164480.0000   11.00337
164520.0000   11.03068
164560.0000   10.14140
164600.0000   10.76442
164640.0000   12.42748
164680.0000   13.32478
164720.0000   12.67015
164760.0000   12.93809
164800.0000   13.30908
164840.0000   13.26495
164880.0000   11.91110
164920.0000   11.76931
164960.0000   11.16203
165000.0000   11.11363
165040.0000   10.47386
165080.0000   10.60033
165120.0000   11.26228
165160.0000   10.28580
165200.0000    9.81748
165240.0000    9.98735
165280.0000    9.59113
165320.0000    9.05240
165360.0000   10.01087
165400.0000    9.73429
165440.0000    8.86322
165480.0000    8.74295
165520.0000    8.04638
165560.0000    8.50958
165600.0000    9.18524
165640.0000    8.47463
165680.0000    8.23343
165720.0000    8.27522
165760.0000    9.25660
165800.0000    8.70844
165840.0000    7.79614
165880.0000    7.23995
165920.0000    7.99495
165960.0000    8.40495
166000.0000    8.44786
166040.0000    7.47685
166080.0000    9.19254
166120.0000    8.83458
166160.0000    7.84634
166200.0000    8.19240
166240.0000    8.07399
166280.0000    8.77527
166320.0000    7.42210
166360.0000    7.92776
166400.0000    7.63214
166440.0000    7.70534
166480.0000    8.13582
166520.0000    7.42254
166560.0000    7.75419
166600.0000    7.24346
166640.0000    7.78256
166680.0000    7.98699
166720.0000    9.12712
166760.0000    8.97640
166800.0000    7.15095
166840.0000    8.08822
166880.0000    7.89148
166920.0000    8.54274
166960.0000   10.68622
167000.0000   10.46608
167040.0000   10.76940
167080.0000   10.10021
167120.0000   10.48191
167160.0000   10.31384
167200.0000    9.84948
167240.0000   10.56878
167280.0000   10.71317
167320.0000   11.21710
167360.0000    8.86868
167400.0000    9.64910
167440.0000    9.33974
167480.0000    9.85855
167520.0000    8.62476
167560.0000    8.18297
167600.0000    9.26715
167640.0000    8.68458
167680.0000    8.44574
167720.0000    8.64339
167760.0000    9.42122
167800.0000    9.31640
167840.0000    9.61747
167880.0000    8.83618
167920.0000    9.98628
167960.0000   10.60161
168000.0000    9.66948
168040.0000    7.94646
168080.0000    7.67323
168120.0000   10.09957
168160.0000    8.81006
168200.0000    8.69298
168240.0000    9.51805
168280.0000    8.76011
168320.0000    8.36650
168360.0000    8.66647
168400.0000    8.98929
168440.0000    9.01797
168480.0000    9.65070
168520.0000    9.37947
168560.0000   10.52898
168600.0000    9.57090
168640.0000    9.61302
168680.0000    9.14784
168720.0000   10.64436
168760.0000   10.23575
168800.0000    9.73359
168840.0000   10.48042
168880.0000   11.02761
168920.0000   10.11203
168960.0000   10.29968
169000.0000   10.36927
169040.0000    8.69233
169080.0000   10.37001
169120.0000   10.05757
169160.0000   11.20678
169200.0000   11.24442
169240.0000   11.24456
169280.0000   12.21368
169320.0000   10.34791
169360.0000   10.00411
169400.0000   11.43933
169440.0000   10.58500
169480.0000    9.56280
169520.0000   10.55531
169560.0000   10.46368
169600.0000   10.70435
169640.0000   11.36217
169680.0000   10.99344
169720.0000    8.75461
169760.0000   10.73674
169800.0000   10.34664
169840.0000    8.46025
169880.0000    8.78326
169920.0000   10.41815
169960.0000   10.12381
170000.0000    8.83902
170040.0000    8.47616
170080.0000   10.15227
170120.0000   10.94677
170160.0000    9.15599
170200.0000    9.71538
170240.0000    9.95426
170280.0000    9.58313
170320.0000    8.80025
170360.0000    9.88578
170400.0000    9.32867
170440.0000    9.76583
170480.0000    9.38210
170520.0000    9.80930
170560.0000    8.26238
170600.0000    9.20959
170640.0000    9.23603
170680.0000    9.83984
170720.0000    8.70746
170760.0000    8.92051
170800.0000    9.75594
170840.0000    9.48667
170880.0000    9.10852
170920.0000   10.16520
170960.0000   10.16479
171000.0000    8.80373
171040.0000   11.04792
171080.0000   11.19605
171120.0000   10.42644
171160.0000    8.38781
171200.0000    8.22328
171240.0000    8.34583
171280.0000    9.00936
171320.0000    9.14604
171360.0000   10.52719
171400.0000    8.86387
171440.0000    9.02864
171480.0000    9.49180
171520.0000    8.01121
171560.0000    8.93715
171600.0000    8.26492
171640.0000    9.59929
171680.0000    9.26422
171720.0000    9.76464
171760.0000    8.79166
171800.0000    9.58432
171840.0000    9.46392
171880.0000    9.91002
171920.0000    9.47782
171960.0000    8.32918
172000.0000    8.70188
172040.0000    8.82754
172080.0000    9.00910
172120.0000    8.91246
172160.0000    9.52955
172200.0000    9.99605
172240.0000    8.58989
172280.0000    9.65071
172320.0000    9.57284
172360.0000   10.30329
172400.0000    9.57397
172440.0000   10.33262
172480.0000    9.33562
172520.0000   10.04500
172560.0000   10.62576
172600.0000    9.19805
172640.0000    9.27670
172680.0000    9.52545
172720.0000   10.56891
172760.0000    9.55895
172800.0000    9.66940
172840.0000    9.59300
172880.0000    8.95730
172920.0000    9.91146
172960.0000    9.23267
173000.0000   10.34272
173040.0000   10.95362
173080.0000   10.22748
173120.0000    9.42144
173160.0000   10.52168
173200.0000   11.55202
173240.0000    9.88743
173280.0000   10.84810
173320.0000    9.69580
173360.0000   10.02896
173400.0000   10.18326
173440.0000    9.90046
173480.0000    8.87639
173520.0000   10.75493
173560.0000    9.75095
173600.0000   10.22888
173640.0000   10.50786
173680.0000   10.59920
173720.0000    9.03073
173760.0000    8.80944
173800.0000    8.27160
173840.0000    8.31825
173880.0000    8.00140
173920.0000    8.93711
173960.0000    9.49638
174000.0000    8.37753
174040.0000    8.98345
174080.0000    9.88090
174120.0000   10.40586
174160.0000   11.07193
174200.0000   11.00114
174240.0000   11.87725
174280.0000   11.89798
174320.0000   11.39450
174360.0000   12.17490
174400.0000   12.18715
174440.0000   11.70529
174480.0000   11.19345
174520.0000   11.34180
174560.0000   12.59924
174600.0000   12.20789
174640 5
174680 5
174720 5
174760 5
174800 5
174840 5
174880 5
174920 5
174960 5
175000 5
175040 5
175080 5
175120 5
175160 5
175200 5
175240 5
175280 5
175320 5
175360 5
175400 5
175440 5
175480 5
175520 5
175560 5
175600 5
175640 5
175680 5
175720 5
175760 5
175800 5
175840 5
175880 5
175920 5
175960 5
176000 5
176040 5
176080 5
176120 5
176160 5
176200 5
176240 5
176280 5
176320 5
176360 5
176400 5
176440 5
176480 5
176520 5
176560 5
176600 5
176640 5
176680 5
176720 5
176760 5
176800 5
176840 5
176880 5
176920 5
176960 5
177000 5
177040 5
177080 5
177120 5
177160 5
177200 5
177240 5
177280 5
177320 5
177360 5
177400 5
177440 5
177480 5
177520 5
177560 5
177600 5
177640 5
177680 5
177720 5
177760 5
177800 5
177840 5
177880 5
177920 5
177960 5
178000 5
178040 5
178080 5
178120 5
178160 5
178200 5
178240 5
178280 5
178320 5
178360 5
178400 5
178440 5
178480 5
178520 5
178560 5
178600 5
178640 5
178680 5
178720 5
178760 5
178800 5
178840 5
178880 5
178920 5
178960 5
179000 5
179040 5
179080 5
179120 5
179160 5
179200 5
179240 5
179280 5
179320 5
179360 5
179400 5
179440 5
179480 5
179520 5
179560 5
179600 5
179640 5
179680 5
179720 5
179760 5
179800 5
179840 5
179880 5
179920 5
179960 5
180000 5
180040 5
180080 5
180120 5
180160 5
180200 5
180240 5
180280 5
180320 5
180360 5
180400 5
180440 5
180480 5
180520 5
180560 5
180600 5
180640 5
180680 5
180720 5
180760 5
180800 5
180840 5
180880 5
180920 5
180960 5
181000 5
181040 5
181080 5
181120 5
181160 5
181200 5
181240 5
181280 5
181320 5
181360 5
181400 5
181440 5
181480 5
181520 5
181560 5
181600 5
181640 5
181680 5
181720 5
181760 5
181800 5
181840 5
181880 5
181920 5
181960 5
182000 5
182040 5
182080 5
182120 5
182160 5
182200 5
182240 5
182280 5
182320 5
182360 5
182400 5
182440 5
182480 5
182520 5
182560 5
182600 5
182640 5
182680 5
182720 5
182760 5
182800 5
182840 5
182880 5
182920 5
182960 5
183000 5
183040 5
183080 5
183120 5
183160 5
183200 5
183240 5
183280 5
183320 5
183360 5
183400 5
183440 5
183480 5
183520 5
183560 5
183600 5
183640 5
183680 5
183720 5
183760 5
183800 5
183840 5
183880 5
183920 5
183960 5
184000 5
184040 5
184080 5
184120 5
184160 5
184200 5
184240 5
184280 5
184320 5
184360 5
184400 5
184440 5
184480 5
184520 5
184560 5
184600 5
184640 5
184680 5
184720 5
184760 5
184800 5
184840 5
184880 5
184920 5
184960 5
185000 5
185040 5
185080 5
185120 5
185160 5
185200 5
185240 5
185280 5
185320 5
185360 5
185400 5
185440 5
185480 5
185520 5
185560 5
185600 5
185640 5
185680 5
185720 5
185760 5
185800 5
185840 5
185880 5
185920 5
185960 5
186000 5
186040 5
186080 5
186120 5
186160 5
186200 5
186240 5
186280 5
186320 5
186360 5
186400 5
186440 5
186480 5
186520 5
186560 5
186600 5
186640 5
186680 5
186720 5
186760 5
186800 5
186840 5
186880 5
186920 5
186960 5
187000 5
187040 5
187080 5
187120 5
187160 5
187200 5
187240 5
187280 5
187320 5
187360 5
187400 5
187440 5
187480 5
187520 5
187560 5
187600 5
187640 5
187680 5
187720 5
187760 5
187800 5
187840 5
187880 5
187920 5
187960 5
188000 5
188040 5
188080 5
188120 5
188160 5
188200 5
188240 5
188280 5
188320 5
188360 5
188400 5
188440 5
188480 5
188520 5
188560 5
188600 5
188640 5
188680 5
188720 5
188760 5
188800 5
188840 5
188880 5
188920 5
188960 5
189000 5
189040 5
189080 5
189120 5
189160 5
189200 5
189240 5
189280 5
189320 5
189360 5
189400 5
189440 5
189480 5
189520 5
189560 5
189600 5
189640 5
189680 5
189720 5
189760 5
189800 5
189840 5
189880 5
189920 5
189960 5
190000 5
190040 5
190080 5
190120 5
190160 5
190200 5
190240 5
190280 5
190320 5
190360 5
190400 5
190440 5
190480 5
190520 5
190560 5
190600 5
190640 5
190680 5
190720 5
190760 5
190800 5
190840 5
190880 5
190920 5
190960 5
191000 5
191040 5
191080 5
191120 5
191160 5
191200 5
191240 5
191280 5
191320 5
191360 5
191400 5
191440 5
191480 5
191520 5
191560 5
191600 5
191640 5
191680 5
191720 5
191760 5
191800 5
191840 5
191880 5
191920 5
191960 5
192000 5
192040 5
192080 5
192120 5
192160 5
192200 5
192240 5
192280 5
192320 5
192360 5
192400 5
192440 5
192480 5
192520 5
192560 5
192600 5
192640 5
192680 5
192720 5
192760 5
192800 5
192840 5
192880 5
192920 5
192960 5
193000 5
193040 5
193080 5
193120 5
193160 5
193200 5
193240 5
193280 5
193320 5
193360 5
193400 5
193440 5
193480 5
193520 5
193560 5
193600 5
193640 5
193680 5
193720 5
193760 5
193800 5
193840 5
193880 5
193920 5
193960 5
194000 5
194040 5
194080 5
194120 5
194160 5
194200 5
194240 5
194280 5
194320 5
194360 5
194400 5
194440 5
194480 5
194520 5
194560 5
194600 5
194640 5
194680 5
194720 5
194760 5
194800 5
194840 5
194880 5
194920 5
194960 5
195000 5
195040 5
195080 5
195120 5
195160 5
195200 5
195240 5
195280 5
195320 5
195360 5
195400 5
195440 5
195480 5
195520 5
195560 5
195600 5
195640 5
195680 5
195720 5
195760 5
195800 5
195840 5
195880 5
195920 5
195960 5
196000 5
196040 5
196080 5
196120 5
196160 5
196200 5
196240 5
196280 5
196320 5
196360 5
196400 5
196440 5
196480 5
196520 5
196560 5
196600 5
196640 5
196680 5
196720 5
196760 5
196800 5
196840 5
196880 5
196920 5
196960 5
197000 5
197040 5
197080 5
197120 5
197160 5
197200 5
197240 5
197280 5
197320 5
197360 5
197400 5
197440 5
197480 5
197520 5
197560 5
197600 5
197640 5
197680 5
197720 5
197760 5
197800 5
197840 5
197880 5
197920 5
197960 5
198000 5
198040 5
198080 5
198120 5
198160 5
198200 5
198240 5
198280 5
198320 5
198360 5
198400 5
198440 5
198480 5
198520 5
198560 5
198600 5
198640 5
198680 5
198720 5
198760 5
198800 5
198840 5
198880 5
198920 5
198960 5
199000 5
199040 5
199080 5
199120 5
199160 5
199200 5
199240 5
199280 5
199320 5
199360 5
199400 5
199440 5
199480 5
199520 5
199560 5
199600 5
199640 5
199680 5
199720 5
199760 5
199800 5
199840 5
199880 5
199920 5
199960 5
200000 5
200040 5
200080 5
200120 5
200160 5
200200 5
200240 5
200280 5
200320 5
200360 5
200400 5
200440 5
200480 5
200520 5
200560 5
200600 5
200640 5
200680 5
200720 5
200760 5
200800 5
200840 5
200880 5
200920 5
200960 5
201000 5
201040 5
201080 5
201120 5
201160 5
201200 5
201240 5
201280 5
201320 5
201360 5
201400 5
201440 5
201480 5
201520 5
201560 5
201600 5
201640 5
201680 5
201720 5
201760 5
201800 5
201840 5
201880 5
201920 5
201960 5
202000 5
202040 5
202080 5
202120 5
202160 5
202200 5
202240 5
202280 5
202320 5
202360 5
202400 5
202440 5
202480 5
202520 5
202560 5
202600 5
202640 5
202680 5
202720 5
202760 5
202800 5
202840 5
202880 5
202920 5
202960 5
203000 5
203040 5
203080 5
203120 5
203160 5
203200 5
203240 5
203280 5
203320 5
203360 5
203400 5
203440 5
203480 5
203520 5
203560 5
203600 5
203640 5
203680 5
203720 5
203760 5
203800 5
203840 5
203880 5
203920 5
203960 5
204000 5
204040 5
204080 5
204120 5
204160 5
204200 5
204240 5
204280 5
204320 5
204360 5
204400 5
204440 5
204480 5
204520 5
204560 5
204600 5
204640 5
204680 5
204720 5
204760 5
204800 5
204840 5
204880 5
204920 5
204960 5
205000 5
205040 5
205080 5
205120 5
205160 5
205200 5
205240 5
205280 5
205320 5
205360 5
205400 5
205440 5
205480 5
205520 5
205560 5
205600 5
205640 5
205680 5
205720 5
205760 5
205800 5
205840 5
205880 5
205920 5
205960 5
206000 5
206040 5
206080 5
206120 5
206160 5
206200 5
206240 5
206280 5
206320 5
206360 5
206400 5
206440 5
206480 5
206520 5
206560 5
206600 5
206640 5
206680 5
206720 5
206760 5
206800 5
206840 5
206880 5
206920 5
206960 5
207000 5
207040 5
207080 5
207120 5
207160 5
207200 5
207240 5
207280 5
207320 5
207360 5
207400 5
207440 5
207480 5
207520 5
207560 5
207600 5
207640 5
207680 5
207720 5
207760 5
207800 5
207840 5
207880 5
207920 5
207960 5
208000 5
208040 5
208080 5
208120 5
208160 5
208200 5
208240 5
208280 5
208320 5
208360 5
208400 5
208440 5
208480 5
208520 5
208560 5
208600 5
208640 5
208680 5
208720 5
208760 5
208800 5
208840 5
208880 5
208920 5
208960 5
209000 5
209040 5
209080 5
209120 5
209160 5
209200 5
209240 5
209280 5
209320 5
209360 5
209400 5
209440 5
209480 5
209520 5
209560 5
209600 5
209640 5
209680 5
209720 5
209760 5
209800 5
209840 5
209880 5
209920 5
209960 5
210000 5
210040 5
210080 5
210120 5
210160 5
210200 5
210240 5
210280 5
210320 5
210360 5
210400 5
210440 5
210480 5
210520 5
210560 5
210600 5
210640 5
210680 5
210720 5
210760 5
210800 5
210840 5
210880 5
210920 5
210960 5
211000 5
211040 5
211080 5
211120 5
211160 5
211200 5
211240 5
211280 5
211320 5
211360 5
211400 5
211440 5
211480 5
211520 5
211560 5
211600 5
211640 5
211680 5
211720 5
211760 5
211800 5
211840 5
211880 5
211920 5
211960 5
212000 5
212040 5
212080 5
212120 5
212160 5
212200 5
212240 5
212280 5
212320 5
212360 5
212400 5
212440 5
212480 5
212520 5
212560 5
212600 5
212640 5
212680 5
212720 5
212760 5
212800 5
212840 5
212880 5
212920 5
212960 5
213000 5
213040 5
213080 5
213120 5
213160 5
213200 5
213240 5
213280 5
213320 5
213360 5
213400 5
213440 5
213480 5
213520 5
213560 5
213600 5
213640 5
213680 5
213720 5
213760 5
213800 5
213840 5
213880 5
213920 5
213960 5
214000 5
214040 5
214080 5
214120 5
214160 5
214200 5
214240 5
214280 5
214320 5
214360 5
214400 5
214440 5
214480 5
214520 5
214560 5
214600 5
214640 5
214680 5
214720 5
214760 5
214800 5
214840 5
214880 5
214920 5
214960 5
215000 5
215040 5
215080 5
215120 5
215160 5
215200 5
215240 5
215280 5
215320 5
215360 5
215400 5
215440 5
215480 5
215520 5
215560 5
215600 5
215640 5
215680 5
215720 5
215760 5
215800 5
215840 5
215880 5
215920 5
215960 5
216000 5
216040 5
216080 5
216120 5
216160 5
216200 5
216240 5
216280 5
216320 5
216360 5
216400 5
216440 5
216480 5
216520 5
216560 5
216600 5
216640 5
216680 5
216720 5
216760 5
216800 5
216840 5
216880 5
216920 5
216960 5
217000 5
217040 5
217080 5
217120 5
217160 5
217200 5
217240 5
217280 5
217320 5
217360 5
217400 5
217440 5
217480 5
217520 5
217560 5
217600 5
217640 5
217680 5
217720 5
217760 5
217800 5
217840 5
217880 5
217920 5
217960 5
218000 5
218040 5
218080 5
218120 5
218160 5
218200 5
218240 5
218280 5
218320 5
218360 5
218400 5
218440 5
218480 5
218520 5
218560 5
218600 5
218640 5
218680 5
218720 5
218760 5
218800 5
218840 5
218880 5
218920 5
218960 5
219000 5
219040 5
219080 5
219120 5
219160 5
219200 5
219240 5
219280 5
219320 5
219360 5
219400 5
219440 5
219480 5
219520 5
219560 5
219600 5
219640 5
219680 5
219720 5
219760 5
219800 5
219840 5
219880 5
219920 5
219960 5
220000 5
220040 5
220080 5
220120 5
220160 5
220200 5
220240 5
220280 5
220320 5
220360 5
220400 5
220440 5
220480 5
220520 5
220560 5
220600 5
220640 5
220680 5
220720 5
220760 5
220800 5
220840 5
220880 5
220920 5
220960 5
221000 5
221040 5
221080 5
221120 5
221160 5
221200 5
221240 5
221280 5
221320 5
221360 5
221400 5
221440 5
221480 5
221520 5
221560 5
221600 5
221640 5
221680 5
221720 5
221760 5
221800 5
221840 5
221880 5
221920 5
221960 5
222000 5
222040 5
222080 5
222120 5
222160 5
222200 5
222240 5
222280 5
222320 5
222360 5
222400 5
222440 5
222480 5
222520 5
222560 5
222600 5
222640 5
222680 5
222720 5
222760 5
222800 5
222840 5
222880 5
222920 5
222960 5
223000 5
223040 5
223080 5
223120 5
223160 5
223200 5
223240 5
223280 5
223320 5
223360 5
223400 5
223440 5
223480 5
223520 5
223560 5
223600 5
223640 5
223680 5
223720 5
223760 5
223800 5
223840 5
223880 5
223920 5
223960 5
224000 5
224040 5
224080 5
224120 5
224160 5
224200 5
224240 5
224280 5
224320 5
224360 5
224400 5
224440 5
224480 5
224520 5
224560 5
224600 5
224640 5
224680 5
224720 5
224760 5
224800 5
224840 5
224880 5
224920 5
224960 5
225000 5
225040 5
225080 5
225120 5
225160 5
225200 5
225240 5
225280 5
225320 5
225360 5
225400 5
225440 5
225480 5
225520 5
225560 5
225600 5
225640 5
225680 5
225720 5
225760 5
225800 5
225840 5
225880 5
225920 5
225960 5
226000 5
226040 5
226080 5
226120 5
226160 5
226200 5
226240 5
226280 5
226320 5
226360 5
226400 5
226440 5
226480 5
226520 5
226560 5
226600 5
226640 5
226680 5
226720 5
226760 5
226800 5
226840 5
226880 5
226920 5
226960 5
227000 5
227040 5
227080 5
227120 5
227160 5
227200 5
227240 5
227280 5
227320 5
227360 5
227400 5
227440 5
227480 5
227520 5
227560 5
227600 5
227640 5
227680 5
227720 5
227760 5
227800 5
227840 5
227880 5
227920 5
227960 5
228000 5
228040 5
228080 5
228120 5
228160 5
228200 5
228240 5
228280 5
228320 5
228360 5
228400 5
228440 5
228480 5
228520 5
228560 5
228600 5
228640 5
228680 5
228720 5
228760 5
228800 5
228840 5
228880 5
228920 5
228960 5
229000 5
229040 5
229080 5
229120 5
229160 5
229200 5
229240 5
229280 5
229320 5
229360 5
229400 5
229440 5
229480 5
229520 5
229560 5
229600 5
229640 5
229680 5
229720 5
229760 5
229800 5
229840 5
229880 5
229920 5
229960 5
230000 5
230040 5
230080 5
230120 5
230160 5
230200 5
230240 5
230280 5
230320 5
230360 5
230400 5
230440 5
230480 5
230520 5
230560 5
230600 5
230640 5
230680 5
230720 5
230760 5
230800 5
230840 5
230880 5
230920 5
230960 5
231000 5
231040 5
231080 5
231120 5
231160 5
231200 5
231240 5
231280 5
231320 5
231360 5
231400 5
231440 5
231480 5
231520 5
231560 5
231600 5
231640 5
231680 5
231720 5
231760 5
231800 5
231840 5
231880 5
231920 5
231960 5
232000 5
232040 5
232080 5
232120 5
232160 5
232200 5
232240 5
232280 5
232320 5
232360 5
232400 5
232440 5
232480 5
232520 5
232560 5
232600 5
232640 5
232680 5
232720 5
232760 5
232800 5
232840 5
232880 5
232920 5
232960 5
233000 5
233040 5
233080 5
233120 5
233160 5
233200 5
233240 5
233280 5
233320 5
233360 5
233400 5
233440 5
233480 5
233520 5
233560 5
233600 5
233640 5
233680 5
233720 5
233760 5
233800 5
233840 5
233880 5
233920 5
233960 5
234000 5
234040 5
234080 5
234120 5
234160 5
234200 5
234240 5
234280 5
234320 5
234360 5
234400 5
234440 5
234480 5
234520 5
234560 5
234600 5
234640 5
234680 5
234720 5
234760 5
234800 5
234840 5
234880 5
234920 5
234960 5
235000 5
235040 5
235080 5
235120 5
235160 5
235200 5
235240 5
235280 5
235320 5
235360 5
235400 5
235440 5
235480 5
235520 5
235560 5
235600 5
235640 5
235680 5
235720 5
235760 5
235800 5
235840 5
235880 5
235920 5
235960 5
236000 5
236040 5
236080 5
236120 5
236160 5
236200 5
236240 5
236280 5
236320 5
236360 5
236400 5
236440 5
236480 5
236520 5
236560 5
236600 5
236640 5
236680 5
236720 5
236760 5
236800 5
236840 5
236880 5
236920 5
236960 5
237000 5
237040 5
237080 5
237120 5
237160 5
237200 5
237240 5
237280 5
237320 5
237360 5
237400 5
237440 5
237480 5
237520 5
237560 5
237600 5
237640 5
237680 5
237720 5
237760 5
237800 5
237840 5
237880 5
237920 5
237960 5
238000 5
238040 5
238080 5
238120 5
238160 5
238200 5
238240 5
238280 5
238320 5
238360 5
238400 5
238440 5
238480 5
238520 5
238560 5
238600 5
238640 5
238680 5
238720 5
238760 5
238800 5
238840 5
238880 5
238920 5
238960 5
239000 5
239040 5
239080 5
239120 5
239160 5
239200 5
239240 5
239280 5
239320 5
239360 5
239400 5
239440 5
239480 5
239520 5
239560 5
239600 5
239640 5
239680 5
239720 5
239760 5
239800 5
239840 5
239880 5
239920 5
239960 5
240000 5
240040 5
240080 5
240120 5
240160 5
240200 5
240240 5
240280 5
240320 5
240360 5
240400 5
240440 5
240480 5
240520 5
240560 5
240600 5
240640 5
240680 5
240720 5
240760 5
240800 5
240840 5
240880 5
240920 5
240960 5
241000 5
241040 5
241080 5
241120 5
241160 5
241200 5
241240 5
241280 5
241320 5
241360 5
241400 5
241440 5
241480 5
241520 5
241560 5
241600 5
241640 5
241680 5
241720 5
241760 5
241800 5
241840 5
241880 5
241920 5
241960 5
242000 5
242040 5
242080 5
242120 5
242160 5
242200 5
242240 5
242280 5
242320 5
242360 5
242400 5
242440 5
242480 5
242520 5
242560 5
242600 5
242640 5
242680 5
242720 5
242760 5
242800 5
242840 5
242880 5
242920 5
242960 5
243000 5
243040 5
243080 5
243120 5
243160 5
243200 5
243240 5
243280 5
243320 5
243360 5
243400 5
243440 5
243480 5
243520 5
243560 5
243600 5
243640 5
243680 5
243720 5
243760 5
243800 5
243840 5
243880 5
243920 5
243960 5
244000 5
244040 5
244080 5
244120 5
244160 5
244200 5
244240 5
244280 5
244320 5
244360 5
244400 5
244440 5
244480 5
244520 5
244560 5
244600 5
244640 5
244680 5
244720 5
244760 5
244800 5
244840 5
244880 5
244920 5
244960 5
245000 5
245040 5
245080 5
245120 5
245160 5
245200 5
245240 5
245280 5
245320 5
245360 5
245400 5
245440 5
245480 5
245520 5
245560 5
245600 5
245640 5
245680 5
245720 5
245760 5
245800 5
245840 5
245880 5
245920 5
245960 5
246000 5
246040 5
246080 5
246120 5
246160 5
246200 5
246240 5
246280 5
246320 5
246360 5
246400 5
246440 5
246480 5
246520 5
246560 5
246600 5
246640 5
246680 5
246720 5
246760 5
246800 5
246840 5
246880 5
246920 5
246960 5
247000 5
247040 5
247080 5
247120 5
247160 5
247200 5
247240 5
247280 5
247320 5
247360 5
247400 5
247440 5
247480 5
247520 5
247560 5
247600 5
247640 5
247680 5
247720 5
247760 5
247800 5
247840 5
247880 5
247920 5
247960 5
248000 5
248040 5
248080 5
248120 5
248160 5
248200 5
248240 5
248280 5
248320 5
248360 5
248400 5
248440 5
248480 5
248520 5
248560 5
248600 5
248640 5
248680 5
248720 5
248760 5
248800 5
248840 5
248880 5
248920 5
248960 5
249000 5
249040 5
249080 5
249120 5
249160 5
249200 5
249240 5
249280 5
249320 5
249360 5
249400 5
249440 5
249480 5
249520 5
249560 5
249600 5
249640 5
249680 5
249720 5
249760 5
249800 5
249840 5
249880 5
249920 5
249960 5
250000 5
250040 5
250080 5
250120 5
250160 5
250200 5
250240 5
250280 5
250320 5
250360 5
250400 5
250440 5
250480 5
250520 5
250560 5
250600 5
250640 5
250680 5
250720 5
250760 5
250800 5
250840 5
250880 5
250920 5
250960 5
251000 5
251040 5
251080 5
251120 5
251160 5
251200 5
251240 5
251280 5
251320 5
251360 5
251400 5
251440 5
251480 5
251520 5
251560 5
251600 5
251640 5
251680 5
251720 5
251760 5
251800 5
251840 5
251880 5
251920 5
251960 5
252000 5
252040 5
252080 5
252120 5
252160 5
252200 5
252240 5
252280 5
252320 5
252360 5
252400 5
252440 5
252480 5
252520 5
252560 5
252600 5
252640 5
252680 5
252720 5
252760 5
252800 5
252840 5
252880 5
252920 5
252960 5
253000 5
253040 5
253080 5
253120 5
253160 5
253200 5
253240 5
253280 5
253320 5
253360 5
253400 5
253440 5
253480 5
253520 5
253560 5
253600 5
253640 5
253680 5
253720 5
253760 5
253800 5
253840 5
253880 5
253920 5
253960 5
254000 5
254040 5
254080 5
254120 5
254160 5
254200 5
254240 5
254280 5
254320 5
254360 5
254400 5
254440 5
254480 5
254520 5
254560 5
254600 5
254640 5
254680 5
254720 5
254760 5
254800 5
254840 5
254880 5
254920 5
254960 5
255000 5
255040 5
255080 5
255120 5
255160 5
255200 5
255240 5
255280 5
255320 5
255360 5
255400 5
255440 5
255480 5
255520 5
255560 5
255600 5
255640 5
255680 5
255720 5
255760 5
255800 5
255840 5
255880 5
255920 5
255960 5
256000 5
256040 5
256080 5
256120 5
256160 5
256200 5
256240 5
256280 5
256320 5
256360 5
256400 5
256440 5
256480 5
256520 5
256560 5
256600 5
256640 5
256680 5
256720 5
256760 5
256800 5
256840 5
256880 5
256920 5
256960 5
257000 5
257040 5
257080 5
257120 5
257160 5
257200 5
257240 5
257280 5
257320 5
257360 5
257400 5
257440 5
257480 5
257520 5
257560 5
257600 5
257640 5
257680 5
257720 5
257760 5
257800 5
257840 5
257880 5
257920 5
257960 5
258000 5
258040 5
258080 5
258120 5
258160 5
258200 5
258240 5
258280 5
258320 5
258360 5
258400 5
258440 5
258480 5
258520 5
258560 5
258600 5
258640 5
258680 5
258720 5
258760 5
258800 5
258840 5
258880 5
258920 5
258960 5
259000 5
259040 5
259080 5
259120 5
259160 5
259200 5
259240 5
259280 5
259320 5
259360 5
259400 5
259440 5
259480 5
259520 5
259560 5
259600 5
259640 5
259680 5
259720 5
259760 5
259800 5
259840 5
259880 5
259920 5
259960 5
260000 5
260040 5
260080 5
260120 5
260160 5
260200 5
260240 5
260280 5
260320 5
260360 5
260400 5
260440 5
260480 5
260520 5
260560 5
260600 5
260640 5
260680 5
260720 5
260760 5
260800 5
260840 5
260880 5
260920 5
260960 5
261000 5
261040 5
261080 5
261120 5
261160 5
261200 5
261240 5
261280 5
261320 5
261360 5
261400 5
261440 5
261480 5
261520 5
261560 5
261600 5
261640 5
261680 5
261720 5
261760 5
261800 5
261840 5
261880 5
261920 5
261960 5
262000 5
262040 5
262080 5
262120 5
262160 5
262200 5
262240 5
262280 5
262320 5
262360 5
262400 5
262440 5
262480 5
262520 5
262560 5
262600 5
262640 5
262680 5
262720 5
262760 5
262800 5
262840 5
262880 5
262920 5
262960 5
263000 5
263040 5
263080 5
263120 5
263160 5
263200 5
263240 5
263280 5
263320 5
263360 5
263400 5
263440 5
263480 5
263520 5
263560 5
263600 5
263640 5
263680 5
263720 5
263760 5
263800 5
263840 5
263880 5
263920 5
263960 5
264000 5
264040 5
264080 5
264120 5
264160 5
264200 5
264240 5
264280 5
264320 5
264360 5
264400 5
264440 5
264480 5
264520 5
264560 5
264600 5
264640 5
264680 5
264720 5
264760 5
264800 5
264840 5
264880 5
264920 5
264960 5
265000 5
265040 5
265080 5
265120 5
265160 5
265200 5
265240 5
265280 5
265320 5
265360 5
265400 5
265440 5
265480 5
265520 5
265560 5
265600 5
265640 5
265680 5
265720 5
265760 5
265800 5
265840 5
265880 5
265920 5
265960 5
266000 5
266040 5
266080 5
266120 5
266160 5
266200 5
266240 5
266280 5
266320 5
266360 5
266400 5
266440 5
266480 5
266520 5
266560 5
266600 5
266640 5
266680 5
266720 5
266760 5
266800 5
266840 5
266880 5
266920 5
266960 5
267000 5
267040 5
267080 5
267120 5
267160 5
267200 5
267240 5
267280 5
267320 5
267360 5
267400 5
267440 5
267480 5
267520 5
267560 5
267600 5
267640 5
267680 5
267720 5
267760 5
267800 5
267840 5
267880 5
267920 5
267960 5
268000 5
268040 5
268080 5
268120 5
268160 5
268200 5
268240 5
268280 5
268320 5
268360 5
268400 5
268440 5
268480 5
268520 5
268560 5
268600 5
268640 5
268680 5
268720 5
268760 5
268800 5
268840 5
268880 5
268920 5
268960 5
269000 5
269040 5
269080 5
269120 5
269160 5
269200 5
269240 5
269280 5
269320 5
269360 5
269400 5
269440 5
269480 5
269520 5
269560 5
269600 5
269640 5
269680 5
269720 5
269760 5
269800 5
269840 5
269880 5
269920 5
269960 5
270000 5
270040 5
270080 5
270120 5
270160 5
270200 5
270240 5
270280 5
270320 5
270360 5
270400 5
270440 5
270480 5
270520 5
270560 5
270600 5
270640 5
270680 5
270720 5
270760 5
270800 5
270840 5
270880 5
270920 5
270960 5
271000 5
271040 5
271080 5
271120 5
271160 5
271200 5
271240 5
271280 5
271320 5
271360 5
271400 5
271440 5
271480 5
271520 5
271560 5
271600 5
271640 5
271680 5
271720 5
271760 5
271800 5
271840 5
271880 5
271920 5
271960 5
272000 5
272040 5
272080 5
272120 5
272160 5
272200 5
272240 5
272280 5
272320 5
272360 5
272400 5
272440 5
272480 5
272520 5
272560 5
272600 5
272640 5
272680 5
272720 5
272760 5
272800 5
272840 5
272880 5
272920 5
272960 5
273000 5
273040 5
273080 5
273120 5
273160 5
273200 5
273240 5
273280 5
273320 5
273360 5
273400 5
273440 5
273480 5
273520 5
273560 5
273600 5
273640 5
273680 5
273720 5
273760 5
273800 5
273840 5
273880 5
273920 5
273960 5
274000 5
274040 5
274080 5
274120 5
274160 5
274200 5
274240 5
274280 5
274320 5
274360 5
274400 5
274440 5
274480 5
274520 5
274560 5
274600 5
274640 5
274680 5
274720 5
274760 5
274800 5
274840 5
274880 5
274920 5
274960 5
275000 5
275040 5
275080 5
275120 5
275160 5
275200 5
275240 5
275280 5
275320 5
275360 5
275400 5
275440 5
275480 5
275520 5
275560 5
275600 5
275640 5
275680 5
275720 5
275760 5
275800 5
275840 5
275880 5
275920 5
275960 5
276000 5
276040 5
276080 5
276120 5
276160 5
276200 5
276240 5
276280 5
276320 5
276360 5
276400 5
276440 5
276480 5
276520 5
276560 5
276600 5
276640 5
276680 5
276720 5
276760 5
276800 5
276840 5
276880 5
276920 5
276960 5
277000 5
277040 5
277080 5
277120 5
277160 5
277200 5
277240 5
277280 5
277320 5
277360 5
277400 5
277440 5
277480 5
277520 5
277560 5
277600 5
277640 5
277680 5
277720 5
277760 5
277800 5
277840 5
277880 5
277920 5
277960 5
278000 5
278040 5
278080 5
278120 5
278160 5
278200 5
278240 5
278280 5
278320 5
278360 5
278400 5
278440 5
278480 5
278520 5
278560 5
278600 5
278640 5
278680 5
278720 5
278760 5
278800 5
278840 5
278880 5
278920 5
278960 5
279000 5
279040 5
279080 5
279120 5
279160 5
279200 5
279240 5
279280 5
279320 5
279360 5
279400 5
279440 5
279480 5
279520 5
279560 5
279600 5
279640 5
279680 5
279720 5
279760 5
279800 5
279840 5
279880 5
279920 5
279960 5
280000 5
280040 5
280080 5
280120 5
280160 5
280200 5
280240 5
280280 5
280320 5
280360 5
280400 5
280440 5
280480 5
280520 5
280560 5
280600 5
280640 5
280680 5
280720 5
280760 5
280800 5
280840 5
280880 5
280920 5
280960 5
281000 5
281040 5
281080 5
281120 5
281160 5
281200 5
281240 5
281280 5
281320 5
281360 5
281400 5
281440 5
281480 5
281520 5
281560 5
281600 5
281640 5
281680 5
281720 5
281760 5
281800 5
281840 5
281880 5
281920 5
281960 5
282000 5
282040 5
282080 5
282120 5
282160 5
282200 5
282240 5
282280 5
282320 5
282360 5
282400 5
282440 5
282480 5
282520 5
282560 5
282600 5
282640 5
282680 5
282720 5
282760 5
282800 5
282840 5
282880 5
282920 5
282960 5
283000 5
283040 5
283080 5
283120 5
283160 5
283200 5
283240 5
283280 5
283320 5
283360 5
283400 5
283440 5
283480 5
283520 5
283560 5
283600 5
283640 5
283680 5
283720 5
283760 5
283800 5
283840 5
283880 5
283920 5
283960 5
284000 5
284040 5
284080 5
284120 5
284160 5
284200 5
284240 5
284280 5
284320 5
284360 5
284400 5
284440 5
284480 5
284520 5
284560 5
284600 5
284640 5
284680 5
284720 5
284760 5
284800 5
284840 5
284880 5
284920 5
284960 5
285000 5
285040 5
285080 5
285120 5
285160 5
285200 5
285240 5
285280 5
285320 5
285360 5
285400 5
285440 5
285480 5
285520 5
285560 5
285600 5
285640 5
285680 5
285720 5
285760 5
285800 5
285840 5
285880 5
285920 5
285960 5
286000 5
286040 5
286080 5
286120 5
286160 5
286200 5
286240 5
286280 5
286320 5
286360 5
286400 5
286440 5
286480 5
286520 5
286560 5
286600 5
286640 5
286680 5
286720 5
286760 5
286800 5
286840 5
286880 5
286920 5
286960 5
287000 5
287040 5
287080 5
287120 5
287160 5
287200 5
287240 5
287280 5
287320 5
287360 5
287400 5
287440 5
287480 5
287520 5
287560 5
287600 5
287640 5
287680 5
287720 5
287760 5
287800 5
287840 5
287880 5
287920 5
287960 5
288000 5
288040 5
288080 5
288120 5
288160 5
288200 5
288240 5
288280 5
288320 5
288360 5
288400 5
288440 5
288480 5
288520 5
288560 5
288600 5
288640 5
288680 5
288720 5
288760 5
288800 5
288840 5
288880 5
288920 5
288960 5
289000 5
289040 5
289080 5
289120 5
289160 5
289200 5
289240 5
289280 5
289320 5
289360 5
289400 5
289440 5
289480 5
289520 5
289560 5
289600 5
289640 5
289680 5
289720 5
289760 5
289800 5
289840 5
289880 5
289920 5
289960 5
290000 5
290040 5
290080 5
290120 5
290160 5
290200 5
290240 5
290280 5
290320 5
290360 5
290400 5
290440 5
290480 5
290520 5
290560 5
290600 5
290640 5
290680 5
290720 5
290760 5
290800 5
290840 5
290880 5
290920 5
290960 5
291000 5
291040 5
291080 5
291120 5
291160 5
291200 5
291240 5
291280 5
291320 5
291360 5
291400 5
291440 5
291480 5
291520 5
291560 5
291600 5
291640 5
291680 5
291720 5
291760 5
291800 5
291840 5
291880 5
291920 5
291960 5
292000 5
292040 5
292080 5
292120 5
292160 5
292200 5
292240 5
292280 5
292320 5
292360 5
292400 5
292440 5
292480 5
292520 5
292560 5
292600 5
292640 5
292680 5
292720 5
292760 5
292800 5
292840 5
292880 5
292920 5
292960 5
293000 5
293040 5
293080 5
293120 5
293160 5
293200 5
293240 5
293280 5
293320 5
293360 5
293400 5
293440 5
293480 5
293520 5
293560 5
293600 5
293640 5
293680 5
293720 5
293760 5
293800 5
293840 5
293880 5
293920 5
293960 5
294000 5
294040 5
294080 5
294120 5
294160 5
294200 5
294240 5
294280 5
294320 5
294360 5
294400 5
294440 5
294480 5
294520 5
294560 5
294600 5
294640 5
294680 5
294720 5
294760 5
294800 5
294840 5
294880 5
294920 5
294960 5
295000 5
295040 5
295080 5
295120 5
295160 5
295200 5
295240 5
295280 5
295320 5
295360 5
295400 5
295440 5
295480 5
295520 5
295560 5
295600 5
295640 5
295680 5
295720 5
295760 5
295800 5
295840 5
295880 5
295920 5
295960 5
296000 5
296040 5
296080 5
296120 5
296160 5
296200 5
296240 5
296280 5
296320 5
296360 5
296400 5
296440 5
296480 5
296520 5
296560 5
296600 5
296640 5
296680 5
296720 5
296760 5
296800 5
296840 5
296880 5
296920 5
296960 5
297000 5
297040 5
297080 5
297120 5
297160 5
297200 5
297240 5
297280 5
297320 5
297360 5
297400 5
297440 5
297480 5
297520 5
297560 5
297600 5
297640 5
297680 5
297720 5
297760 5
297800 5
297840 5
297880 5
297920 5
297960 5
298000 5
298040 5
298080 5
298120 5
298160 5
298200 5
298240 5
298280 5
298320 5
298360 5
298400 5
298440 5
298480 5
298520 5
298560 5
298600 5
298640 5
298680 5
298720 5
298760 5
298800 5
298840 5
298880 5
298920 5
298960 5
299000 5
299040 5
299080 5
299120 5
299160 5
299200 5
299240 5
299280 5
299320 5
299360 5
299400 5
299440 5
299480 5
299520 5
299560 5
299600 5
299640 5
299680 5
299720 5
299760 5
299800 5
299840 5
299880 5
299920 5
299960 5
300000 5
300040 5
300080 5
300120 5
300160 5
300200 5
300240 5
300280 5
300320 5
300360 5
300400 5
300440 5
300480 5
300520 5
300560 5
300600 5
300640 5
300680 5
300720 5
300760 5
300800 5
300840 5
300880 5
300920 5
300960 5
301000 5
301040 5
301080 5
301120 5
301160 5
301200 5
301240 5
301280 5
301320 5
301360 5
301400 5
301440 5
301480 5
301520 5
301560 5
301600 5
301640 5
301680 5
301720 5
301760 5
301800 5
301840 5
301880 5
301920 5
301960 5
302000 5
302040 5
302080 5
302120 5
302160 5
302200 5
302240 5
302280 5
302320 5
302360 5
302400 5
302440 5
302480 5
302520 5
302560 5
302600 5
302640 5
302680 5
302720 5
302760 5
302800 5
302840 5
302880 5
302920 5
302960 5
303000 5
303040 5
303080 5
303120 5
303160 5
303200 5
303240 5
303280 5
303320 5
303360 5
303400 5
303440 5
303480 5
303520 5
303560 5
303600 5
303640 5
303680 5
303720 5
303760 5
303800 5
303840 5
303880 5
303920 5
303960 5
304000 5
304040 5
304080 5
304120 5
304160 5
304200 5
304240 5
304280 5
304320 5
304360 5
304400 5
304440 5
304480 5
304520 5
304560 5
304600 5
304640 5
304680 5
304720 5
304760 5
304800 5
304840 5
304880 5
304920 5
304960 5
305000 5
305040 5
305080 5
305120 5
305160 5
305200 5
305240 5
305280 5
305320 5
305360 5
305400 5
305440 5
305480 5
305520 5
305560 5
305600 5
305640 5
305680 5
305720 5
305760 5
305800 5
305840 5
305880 5
305920 5
305960 5
306000 5
306040 5
306080 5
306120 5
306160 5
306200 5
306240 5
306280 5
306320 5
306360 5
306400 5
306440 5
306480 5
306520 5
306560 5
306600 5
306640 5
306680 5
306720 5
306760 5
306800 5
306840 5
306880 5
306920 5
306960 5
307000 5
307040 5
307080 5
307120 5
307160 5
307200 5
307240 5
307280 5
307320 5
307360 5
307400 5
307440 5
307480 5
307520 5
307560 5
307600 5
307640 5
307680 5
307720 5
307760 5
307800 5
307840 5
307880 5
307920 5
307960 5
308000 5
308040 5
308080 5
308120 5
308160 5
308200 5
308240 5
308280 5
308320 5
308360 5
308400 5
308440 5
308480 5
308520 5
308560 5
308600 5
308640 5
308680 5
308720 5
308760 5
308800 5
308840 5
308880 5
308920 5
308960 5
309000 5
309040 5
309080 5
309120 5
309160 5
309200 5
309240 5
309280 5
309320 5
309360 5
309400 5
309440 5
309480 5
309520 5
309560 5
309600 5
309640 5
309680 5
309720 5
309760 5
309800 5
309840 5
309880 5
309920 5
309960 5
310000 5
310040 5
310080 5
310120 5
310160 5
310200 5
310240 5
310280 5
310320 5
310360 5
310400 5
310440 5
310480 5
310520 5
310560 5
310600 5
310640 5
310680 5
310720 5
310760 5
310800 5
310840 5
310880 5
310920 5
310960 5
311000 5
311040 5
311080 5
311120 5
311160 5
311200 5
311240 5
311280 5
311320 5
311360 5
311400 5
311440 5
311480 5
311520 5
311560 5
311600 5
311640 5
311680 5
311720 5
311760 5
311800 5
311840 5
311880 5
311920 5
311960 5
312000 5
312040 5
312080 5
312120 5
312160 5
312200 5
312240 5
312280 5
312320 5
312360 5
312400 5
312440 5
312480 5
312520 5
312560 5
312600 5
312640 5
312680 5
312720 5
312760 5
312800 5
312840 5
312880 5
312920 5
312960 5
313000 5
313040 5
313080 5
313120 5
313160 5
313200 5
313240 5
313280 5
313320 5
313360 5
313400 5
313440 5
313480 5
313520 5
313560 5
313600 5
313640 5
313680 5
313720 5
313760 5
313800 5
313840 5
313880 5
313920 5
313960 5
314000 5
314040 5
314080 5
314120 5
314160 5
314200 5
314240 5
314280 5
314320 5
314360 5
314400 5
314440 5
314480 5
314520 5
314560 5
314600 5
314640 5
314680 5
314720 5
314760 5
314800 5
314840 5
314880 5
314920 5
314960 5
315000 5
315040 5
315080 5
315120 5
315160 5
315200 5
315240 5
315280 5
315320 5
315360 5
315400 5
315440 5
315480 5
315520 5
315560 5
315600 5
315640 5
315680 5
315720 5
315760 5
315800 5
315840 5
315880 5
315920 5
315960 5
316000 5
316040 5
316080 5
316120 5
316160 5
316200 5
316240 5
316280 5
316320 5
316360 5
316400 5
316440 5
316480 5
316520 5
316560 5
316600 5
316640 5
316680 5
316720 5
316760 5
316800 5
316840 5
316880 5
316920 5
316960 5
317000 5
317040 5
317080 5
317120 5
317160 5
317200 5
317240 5
317280 5
317320 5
317360 5
317400 5
317440 5
317480 5
317520 5
317560 5
317600 5
317640 5
317680 5
317720 5
317760 5
317800 5
317840 5
317880 5
317920 5
317960 5
318000 5
318040 5
318080 5
318120 5
318160 5
318200 5
318240 5
318280 5
318320 5
318360 5
318400 5
318440 5
318480 5
318520 5
318560 5
318600 5
318640 5
318680 5
318720 5
318760 5
318800 5
318840 5
318880 5
318920 5
318960 5
319000 5
319040 5
319080 5
319120 5
319160 5
319200 5
319240 5
319280 5
319320 5
319360 5
319400 5
319440 5
319480 5
319520 5
319560 5
319600 5
319640 5
319680 5
319720 5
319760 5
319800 5
319840 5
319880 5
319920 5
319960 5
320000 5
320040 5
320080 5
320120 5
320160 5
320200 5
320240 5
320280 5
320320 5
320360 5
320400 5
320440 5
320480 5
320520 5
320560 5
320600 5
320640 5
320680 5
320720 5
320760 5
320800 5
320840 5
320880 5
320920 5
320960 5
321000 5
321040 5
321080 5
321120 5
321160 5
321200 5
321240 5
321280 5
321320 5
321360 5
321400 5
321440 5
321480 5
321520 5
321560 5
321600 5
321640 5
321680 5
321720 5
321760 5
321800 5
321840 5
321880 5
321920 5
321960 5
322000 5
322040 5
322080 5
322120 5
322160 5
322200 5
322240 5
322280 5
322320 5
322360 5
322400 5
322440 5
322480 5
322520 5
322560 5
322600 5
322640 5
322680 5
322720 5
322760 5
322800 5
322840 5
322880 5
322920 5
322960 5
323000 5
323040 5
323080 5
323120 5
323160 5
323200 5
323240 5
323280 5
323320 5
323360 5
323400 5
323440 5
323480 5
323520 5
323560 5
323600 5
323640 5
323680 5
323720 5
323760 5
323800 5
323840 5
323880 5
323920 5
323960 5
324000 5
324040 5
324080 5
324120 5
324160 5
