# Supplementary material for: Comment on 'Valid molecular dynamics simulations of human hemoglobin require a surprisingly large box size'
Source: eLife. 2019 Jun 20;8:e44718. doi: 10.7554/eLife.44718 (PMC6586461; doi:10.7554/eLife.44718)
Supplement: Figure 3—source data 1. — The zip archive contains a README file describing which source files correspond to the different panels. [file elife-44718-fig3-data1.zip › figure3/panel_A/hub/normal/2/proj.xvg]

@ autoscale onread none
@ with g0
@ g0 on
@ title "projection on eigenvectors (nm)"
@ xaxis  label "Time (ps)"
@ world xmin 0
@ world xmax 188120
@ world ymin -9.89536
@ world ymax 17.8408
@ view xmin 0.15
@ view xmax 0.85
@ view ymin 0.15
@ view ymax 0.85
@ yaxis  label "vec 1"
@ xaxis tick major 50000
@ xaxis tick minor 25000
@ xaxis ticklabel start type spec
@ xaxis ticklabel start -0
@ yaxis tick major 10
@ yaxis tick minor 5
@ yaxis ticklabel start type spec
@ yaxis ticklabel start -0
@ zeroxaxis bar on
@ zeroxaxis bar linestyle 3
    0.0000   -5.08507
   40.0000   -4.20504
   80.0000   -4.60355
  120.0000   -4.30019
  160.0000   -3.83421
  200.0000   -3.89980
  240.0000   -4.55731
  280.0000   -3.62572
  320.0000   -4.00467
  360.0000   -4.07006
  400.0000   -5.59192
  440.0000   -4.45058
  480.0000   -4.56900
  520.0000   -4.90262
  560.0000   -4.75299
  600.0000   -5.72556
  640.0000   -5.82460
  680.0000   -4.87172
  720.0000   -5.39115
  760.0000   -4.79272
  800.0000   -4.49869
  840.0000   -4.13241
  880.0000   -5.40456
  920.0000   -5.67838
  960.0000   -4.75461
 1000.0000   -5.25835
 1040.0000   -5.13391
 1080.0000   -5.12521
 1120.0000   -5.34385
 1160.0000   -4.94563
 1200.0000   -4.87003
 1240.0000   -3.95832
 1280.0000   -5.11389
 1320.0000   -4.98387
 1360.0000   -5.76435
 1400.0000   -5.08210
 1440.0000   -5.39465
 1480.0000   -5.96236
 1520.0000   -5.73215
 1560.0000   -5.74157
 1600.0000   -5.80977
 1640.0000   -6.27258
 1680.0000   -4.78119
 1720.0000   -5.24413
 1760.0000   -4.99622
 1800.0000   -6.03196
 1840.0000   -4.26972
 1880.0000   -4.90698
 1920.0000   -3.82725
 1960.0000   -4.15587
 2000.0000   -4.42868
 2040.0000   -4.50691
 2080.0000   -4.17604
 2120.0000   -5.45057
 2160.0000   -4.80016
 2200.0000   -4.95522
 2240.0000   -4.02896
 2280.0000   -5.22958
 2320.0000   -5.47510
 2360.0000   -4.36415
 2400.0000   -4.47061
 2440.0000   -5.09997
 2480.0000   -5.51888
 2520.0000   -5.44565
 2560.0000   -5.15593
 2600.0000   -5.36160
 2640.0000   -5.51342
 2680.0000   -5.32222
 2720.0000   -5.68255
 2760.0000   -4.91103
 2800.0000   -5.10457
 2840.0000   -5.07246
 2880.0000   -5.14855
 2920.0000   -6.15556
 2960.0000   -6.42261
 3000.0000   -5.18059
 3040.0000   -5.39295
 3080.0000   -5.43782
 3120.0000   -6.18718
 3160.0000   -5.79920
 3200.0000   -5.48687
 3240.0000   -5.84036
 3280.0000   -5.20830
 3320.0000   -6.03669
 3360.0000   -5.66222
 3400.0000   -4.92408
 3440.0000   -4.72604
 3480.0000   -5.86339
 3520.0000   -4.57194
 3560.0000   -3.68915
 3600.0000   -3.89289
 3640.0000   -3.80517
 3680.0000   -5.67019
 3720.0000   -5.45444
 3760.0000   -5.23698
 3800.0000   -5.10297
 3840.0000   -3.41255
 3880.0000   -4.37109
 3920.0000   -4.13705
 3960.0000   -5.46269
 4000.0000   -4.65377
 4040.0000   -5.08089
 4080.0000   -4.64430
 4120.0000   -5.23413
 4160.0000   -4.55710
 4200.0000   -4.54545
 4240.0000   -4.53093
 4280.0000   -4.35944
 4320.0000   -4.30861
 4360.0000   -4.76554
 4400.0000   -5.05090
 4440.0000   -4.69154
 4480.0000   -4.70744
 4520.0000   -5.23443
 4560.0000   -4.39779
 4600.0000   -4.99502
 4640.0000   -4.61776
 4680.0000   -5.37018
 4720.0000   -4.70537
 4760.0000   -4.70046
 4800.0000   -5.06434
 4840.0000   -5.44948
 4880.0000   -5.64155
 4920.0000   -4.81120
 4960.0000   -5.05457
 5000.0000   -5.07496
 5040.0000   -5.56267
 5080.0000   -5.70761
 5120.0000   -5.08504
 5160.0000   -5.66967
 5200.0000   -4.70135
 5240.0000   -5.23579
 5280.0000   -5.90563
 5320.0000   -4.78506
 5360.0000   -5.28906
 5400.0000   -6.06391
 5440.0000   -5.62324
 5480.0000   -4.89983
 5520.0000   -4.99742
 5560.0000   -5.04091
 5600.0000   -4.61483
 5640.0000   -5.72188
 5680.0000   -4.95750
 5720.0000   -5.23567
 5760.0000   -5.65552
 5800.0000   -4.97729
 5840.0000   -4.96184
 5880.0000   -5.10677
 5920.0000   -4.99537
 5960.0000   -4.87123
 6000.0000   -4.46660
 6040.0000   -4.54900
 6080.0000   -5.18319
 6120.0000   -5.89079
 6160.0000   -5.28666
 6200.0000   -5.38172
 6240.0000   -4.85589
 6280.0000   -5.86996
 6320.0000   -5.16085
 6360.0000   -5.20242
 6400.0000   -5.33069
 6440.0000   -5.92801
 6480.0000   -4.78508
 6520.0000   -5.06649
 6560.0000   -4.59732
 6600.0000   -5.08495
 6640.0000   -4.42659
 6680.0000   -5.20092
 6720.0000   -4.89190
 6760.0000   -4.85350
 6800.0000   -5.23879
 6840.0000   -4.61733
 6880.0000   -6.29029
 6920.0000   -4.94162
 6960.0000   -5.62056
 7000.0000   -4.94496
 7040.0000   -4.81744
 7080.0000   -5.12820
 7120.0000   -4.56761
 7160.0000   -4.18146
 7200.0000   -4.38035
 7240.0000   -4.13501
 7280.0000   -4.86935
 7320.0000   -4.03480
 7360.0000   -4.32597
 7400.0000   -4.89481
 7440.0000   -3.80444
 7480.0000   -4.20278
 7520.0000   -4.96347
 7560.0000   -4.44337
 7600.0000   -4.61904
 7640.0000   -4.77452
 7680.0000   -5.26962
 7720.0000   -4.64941
 7760.0000   -4.22950
 7800.0000   -5.36650
 7840.0000   -4.29306
 7880.0000   -5.09111
 7920.0000   -5.71533
 7960.0000   -5.05630
 8000.0000   -5.52553
 8040.0000   -5.70919
 8080.0000   -4.65896
 8120.0000   -4.53740
 8160.0000   -5.14697
 8200.0000   -5.51781
 8240.0000   -4.89675
 8280.0000   -4.21918
 8320.0000   -3.78675
 8360.0000   -4.73466
 8400.0000   -3.45221
 8440.0000   -5.23060
 8480.0000   -5.32961
 8520.0000   -4.99360
 8560.0000   -4.84797
 8600.0000   -5.40162
 8640.0000   -5.04866
 8680.0000   -6.40369
 8720.0000   -5.46874
 8760.0000   -5.68885
 8800.0000   -5.57949
 8840.0000   -5.98046
 8880.0000   -5.93040
 8920.0000   -5.92209
 8960.0000   -5.08032
 9000.0000   -6.17249
 9040.0000   -6.56986
 9080.0000   -6.32290
 9120.0000   -6.14982
 9160.0000   -5.55592
 9200.0000   -6.25926
 9240.0000   -5.71008
 9280.0000   -6.07506
 9320.0000   -5.10248
 9360.0000   -4.84251
 9400.0000   -6.58087
 9440.0000   -5.48299
 9480.0000   -4.36275
 9520.0000   -6.03211
 9560.0000   -6.28872
 9600.0000   -5.43797
 9640.0000   -4.83672
 9680.0000   -5.95156
 9720.0000   -5.59185
 9760.0000   -6.32424
 9800.0000   -6.47847
 9840.0000   -5.95704
 9880.0000   -5.92020
 9920.0000   -6.40854
 9960.0000   -6.85406
10000.0000   -6.00093
10040.0000   -6.80221
10080.0000   -5.77671
10120.0000   -5.64611
10160.0000   -5.36819
10200.0000   -5.94216
10240.0000   -6.53480
10280.0000   -6.03423
10320.0000   -5.49637
10360.0000   -5.69299
10400.0000   -5.15126
10440.0000   -4.97501
10480.0000   -5.17187
10520.0000   -4.74140
10560.0000   -5.80449
10600.0000   -5.26354
10640.0000   -5.98836
10680.0000   -5.29249
10720.0000   -6.38064
10760.0000   -5.94119
10800.0000   -6.37675
10840.0000   -5.80493
10880.0000   -5.29136
10920.0000   -5.85352
10960.0000   -5.52838
11000.0000   -6.10699
11040.0000   -5.72439
11080.0000   -5.94945
11120.0000   -5.57432
11160.0000   -6.20158
11200.0000   -6.16599
11240.0000   -5.46355
11280.0000   -6.16910
11320.0000   -6.06594
11360.0000   -5.93787
11400.0000   -5.43533
11440.0000   -4.87503
11480.0000   -4.95107
11520.0000   -4.07419
11560.0000   -5.74460
11600.0000   -4.42775
11640.0000   -5.04002
11680.0000   -4.68930
11720.0000   -5.32772
11760.0000   -5.78086
11800.0000   -4.87714
11840.0000   -4.97663
11880.0000   -4.63963
11920.0000   -5.04225
11960.0000   -3.89814
12000.0000   -6.16057
12040.0000   -5.45773
12080.0000   -4.68482
12120.0000   -5.26877
12160.0000   -4.20472
12200.0000   -4.93048
12240.0000   -4.73391
12280.0000   -5.31589
12320.0000   -5.31505
12360.0000   -4.87468
12400.0000   -5.07263
12440.0000   -5.27552
12480.0000   -5.18841
12520.0000   -5.34198
12560.0000   -5.25191
12600.0000   -5.25616
12640.0000   -6.11886
12680.0000   -5.82588
12720.0000   -5.59780
12760.0000   -5.82046
12800.0000   -5.25257
12840.0000   -4.96990
12880.0000   -5.34471
12920.0000   -5.79950
12960.0000   -5.50720
13000.0000   -6.52966
13040.0000   -6.07852
13080.0000   -5.57712
13120.0000   -6.31054
13160.0000   -5.87443
13200.0000   -5.67235
13240.0000   -5.55707
13280.0000   -5.57537
13320.0000   -5.62010
13360.0000   -5.75124
13400.0000   -5.82096
13440.0000   -6.18140
13480.0000   -5.65072
13520.0000   -5.52743
13560.0000   -5.37569
13600.0000   -5.15524
13640.0000   -5.40693
13680.0000   -6.07012
13720.0000   -5.80064
13760.0000   -5.88905
13800.0000   -6.32407
13840.0000   -5.78019
13880.0000   -5.70255
13920.0000   -5.62938
13960.0000   -4.87588
14000.0000   -5.07207
14040.0000   -5.67551
14080.0000   -5.29337
14120.0000   -4.94274
14160.0000   -4.32558
14200.0000   -4.02985
14240.0000   -4.70587
14280.0000   -5.90354
14320.0000   -5.83604
14360.0000   -5.45683
14400.0000   -5.83248
14440.0000   -5.23237
14480.0000   -5.93028
14520.0000   -5.71435
14560.0000   -5.27856
14600.0000   -5.06510
14640.0000   -5.53691
14680.0000   -5.97639
14720.0000   -5.47856
14760.0000   -4.83110
14800.0000   -4.69313
14840.0000   -5.67570
14880.0000   -5.21160
14920.0000   -5.27325
14960.0000   -5.65236
15000.0000   -5.76178
15040.0000   -5.82994
15080.0000   -5.16179
15120.0000   -6.34029
15160.0000   -6.27046
15200.0000   -6.20797
15240.0000   -6.68422
15280.0000   -5.99272
15320.0000   -7.04410
15360.0000   -6.04884
15400.0000   -6.00475
15440.0000   -5.88079
15480.0000   -6.19864
15520.0000   -6.57897
15560.0000   -5.40895
15600.0000   -6.20139
15640.0000   -5.95855
15680.0000   -4.83841
15720.0000   -6.25122
15760.0000   -5.46008
15800.0000   -5.73654
15840.0000   -6.01838
15880.0000   -6.70249
15920.0000   -6.57006
15960.0000   -5.84068
16000.0000   -5.82726
16040.0000   -5.47899
16080.0000   -5.80760
16120.0000   -5.73302
16160.0000   -5.93844
16200.0000   -5.92053
16240.0000   -4.95437
16280.0000   -5.23601
16320.0000   -5.49848
16360.0000   -5.39993
16400.0000   -5.51192
16440.0000   -4.95693
16480.0000   -4.76197
16520.0000   -5.26396
16560.0000   -5.66488
16600.0000   -5.34848
16640.0000   -5.13017
16680.0000   -4.83842
16720.0000   -4.77515
16760.0000   -5.20932
16800.0000   -5.35052
16840.0000   -4.35746
16880.0000   -4.48563
16920.0000   -4.86484
16960.0000   -4.77168
17000.0000   -5.14712
17040.0000   -5.37125
17080.0000   -5.08017
17120.0000   -5.28723
17160.0000   -5.38769
17200.0000   -5.12463
17240.0000   -5.36193
17280.0000   -4.92477
17320.0000   -4.14941
17360.0000   -4.54276
17400.0000   -5.59807
17440.0000   -5.60715
17480.0000   -5.99345
17520.0000   -5.51983
17560.0000   -5.70739
17600.0000   -6.02629
17640.0000   -6.26411
17680.0000   -5.93186
17720.0000   -6.23607
17760.0000   -5.80524
17800.0000   -4.50909
17840.0000   -4.87514
17880.0000   -4.55469
17920.0000   -4.79817
17960.0000   -4.64970
18000.0000   -5.37716
18040.0000   -5.05145
18080.0000   -5.55621
18120.0000   -5.32063
18160.0000   -7.20991
18200.0000   -5.86970
18240.0000   -6.49311
18280.0000   -5.72590
18320.0000   -5.40800
18360.0000   -5.05679
18400.0000   -4.23826
18440.0000   -5.39905
18480.0000   -6.30708
18520.0000   -6.21543
18560.0000   -4.77235
18600.0000   -5.13170
18640.0000   -5.15483
18680.0000   -4.77001
18720.0000   -5.01104
18760.0000   -5.80016
18800.0000   -5.47171
18840.0000   -5.46184
18880.0000   -5.23292
18920.0000   -4.38492
18960.0000   -6.02418
19000.0000   -4.63648
19040.0000   -4.76148
19080.0000   -5.27984
19120.0000   -5.11568
19160.0000   -5.51017
19200.0000   -5.30493
19240.0000   -5.32712
19280.0000   -5.32584
19320.0000   -5.61053
19360.0000   -4.64726
19400.0000   -5.27917
19440.0000   -4.44781
19480.0000   -4.57468
19520.0000   -4.89028
19560.0000   -4.83915
19600.0000   -5.30435
19640.0000   -5.15155
19680.0000   -4.78554
19720.0000   -4.88797
19760.0000   -4.38561
19800.0000   -4.95940
19840.0000   -4.76763
19880.0000   -4.33785
19920.0000   -4.23768
19960.0000   -4.03590
20000.0000   -5.03837
20040.0000   -4.39110
20080.0000   -3.57670
20120.0000   -3.67898
20160.0000   -4.66622
20200.0000   -4.48885
20240.0000   -5.47782
20280.0000   -4.87084
20320.0000   -5.43173
20360.0000   -5.19499
20400.0000   -5.48978
20440.0000   -5.98542
20480.0000   -5.66888
20520.0000   -4.98801
20560.0000   -5.15408
20600.0000   -5.59303
20640.0000   -5.60197
20680.0000   -5.06388
20720.0000   -5.43981
20760.0000   -5.00969
20800.0000   -5.90692
20840.0000   -5.63462
20880.0000   -5.62451
20920.0000   -4.40791
20960.0000   -5.39855
21000.0000   -5.46069
21040.0000   -4.42863
21080.0000   -4.29831
21120.0000   -5.05663
21160.0000   -4.07496
21200.0000   -4.62947
21240.0000   -5.00649
21280.0000   -4.92655
21320.0000   -4.13277
21360.0000   -4.08202
21400.0000   -4.44517
21440.0000   -3.63962
21480.0000   -5.24739
21520.0000   -4.37226
21560.0000   -5.12243
21600.0000   -4.48482
21640.0000   -4.32478
21680.0000   -4.69472
21720.0000   -4.76669
21760.0000   -5.51249
21800.0000   -4.89053
21840.0000   -3.90251
21880.0000   -4.69465
21920.0000   -6.20872
21960.0000   -4.96406
22000.0000   -4.52211
22040.0000   -5.08476
22080.0000   -4.44844
22120.0000   -4.25602
22160.0000   -4.75215
22200.0000   -5.63024
22240.0000   -4.69296
22280.0000   -3.96432
22320.0000   -3.64524
22360.0000   -4.50751
22400.0000   -5.06535
22440.0000   -5.03641
22480.0000   -5.00244
22520.0000   -4.86423
22560.0000   -5.24518
22600.0000   -4.46043
22640.0000   -5.34634
22680.0000   -4.41768
22720.0000   -4.31045
22760.0000   -4.05024
22800.0000   -4.86697
22840.0000   -4.00383
22880.0000   -4.08599
22920.0000   -5.25117
22960.0000   -5.31111
23000.0000   -5.69017
23040.0000   -4.32129
23080.0000   -3.94466
23120.0000   -5.05891
23160.0000   -4.93067
23200.0000   -4.22618
23240.0000   -5.45767
23280.0000   -4.42075
23320.0000   -4.42117
23360.0000   -4.98886
23400.0000   -5.35978
23440.0000   -5.29498
23480.0000   -4.30300
23520.0000   -4.50777
23560.0000   -4.30330
23600.0000   -5.50858
23640.0000   -3.91491
23680.0000   -4.50220
23720.0000   -4.52024
23760.0000   -4.06326
23800.0000   -4.98713
23840.0000   -3.79454
23880.0000   -4.25319
23920.0000   -4.83187
23960.0000   -5.33139
24000.0000   -5.14276
24040.0000   -4.95290
24080.0000   -5.93193
24120.0000   -4.92795
24160.0000   -5.63594
24200.0000   -5.77858
24240.0000   -5.35825
24280.0000   -5.83739
24320.0000   -4.81498
24360.0000   -5.43212
24400.0000   -4.05817
24440.0000   -5.42824
24480.0000   -5.55691
24520.0000   -5.90855
24560.0000   -5.53413
24600.0000   -5.54777
24640.0000   -5.27444
24680.0000   -5.66843
24720.0000   -5.88076
24760.0000   -5.53083
24800.0000   -6.00830
24840.0000   -4.70443
24880.0000   -5.69331
24920.0000   -5.18099
24960.0000   -5.35611
25000.0000   -5.78788
25040.0000   -5.13028
25080.0000   -5.44887
25120.0000   -4.41719
25160.0000   -4.04573
25200.0000   -4.44931
25240.0000   -3.86587
25280.0000   -5.47656
25320.0000   -5.13111
25360.0000   -5.00826
25400.0000   -4.95191
25440.0000   -3.95282
25480.0000   -3.25463
25520.0000   -3.76602
25560.0000   -4.11768
25600.0000   -2.94959
25640.0000   -3.21652
25680.0000   -3.85835
25720.0000   -5.06761
25760.0000   -5.03345
25800.0000   -3.57443
25840.0000   -3.57755
25880.0000   -4.87457
25920.0000   -3.36862
25960.0000   -4.00894
26000.0000   -4.21679
26040.0000   -3.74309
26080.0000   -3.82410
26120.0000   -3.42857
26160.0000   -3.95508
26200.0000   -3.05534
26240.0000   -3.90237
26280.0000   -3.64502
26320.0000   -3.59778
26360.0000   -4.56015
26400.0000   -4.63451
26440.0000   -4.42781
26480.0000   -2.57232
26520.0000   -2.41893
26560.0000   -4.44507
26600.0000   -3.30885
26640.0000   -2.90461
26680.0000   -2.56698
26720.0000   -3.08039
26760.0000   -3.51944
26800.0000   -2.98796
26840.0000   -3.96487
26880.0000   -4.61652
26920.0000   -4.55464
26960.0000   -4.09316
27000.0000   -3.44440
27040.0000   -3.66428
27080.0000   -5.02133
27120.0000   -4.14748
27160.0000   -3.60845
27200.0000   -4.15915
27240.0000   -3.93247
27280.0000   -4.41285
27320.0000   -2.97539
27360.0000   -2.71136
27400.0000   -2.70429
27440.0000   -2.65044
27480.0000   -3.75114
27520.0000   -2.89808
27560.0000   -2.80432
27600.0000   -2.80371
27640.0000   -3.71500
27680.0000   -3.34652
27720.0000   -3.45852
27760.0000   -2.97181
27800.0000   -2.81651
27840.0000   -2.46215
27880.0000   -3.02810
27920.0000   -2.72582
27960.0000   -2.67324
28000.0000   -3.00541
28040.0000   -3.64337
28080.0000   -4.04243
28120.0000   -3.86002
28160.0000   -2.73454
28200.0000   -3.65776
28240.0000   -2.89522
28280.0000   -3.77618
28320.0000   -3.00254
28360.0000   -3.48101
28400.0000   -3.03855
28440.0000   -3.48890
28480.0000   -2.32162
28520.0000   -3.31013
28560.0000   -3.68854
28600.0000   -3.99471
28640.0000   -3.89224
28680.0000   -3.45726
28720.0000   -3.26326
28760.0000   -3.31972
28800.0000   -3.72591
28840.0000   -3.38358
28880.0000   -3.50039
28920.0000   -3.26409
28960.0000   -2.42837
29000.0000   -3.18325
29040.0000   -3.18892
29080.0000   -3.68283
29120.0000   -3.52606
29160.0000   -3.20847
29200.0000   -3.93124
29240.0000   -3.43652
29280.0000   -3.75215
29320.0000   -4.50580
29360.0000   -4.37994
29400.0000   -3.72811
29440.0000   -3.69449
29480.0000   -3.59670
29520.0000   -4.75831
29560.0000   -4.15511
29600.0000   -4.05594
29640.0000   -3.84785
29680.0000   -4.87328
29720.0000   -5.24511
29760.0000   -4.72016
29800.0000   -4.89640
29840.0000   -4.01628
29880.0000   -3.51342
29920.0000   -4.50789
29960.0000   -5.08449
30000.0000   -4.27490
30040.0000   -5.02382
30080.0000   -4.81740
30120.0000   -3.96081
30160.0000   -4.53319
30200.0000   -4.78136
30240.0000   -4.78367
30280.0000   -4.84641
30320.0000   -5.11295
30360.0000   -4.55574
30400.0000   -4.22336
30440.0000   -3.25795
30480.0000   -4.29682
30520.0000   -5.17340
30560.0000   -4.38279
30600.0000   -4.45619
30640.0000   -5.30447
30680.0000   -4.32259
30720.0000   -5.28316
30760.0000   -5.75538
30800.0000   -5.83028
30840.0000   -4.04920
30880.0000   -4.15278
30920.0000   -5.02913
30960.0000   -5.27111
31000.0000   -4.42044
31040.0000   -4.83152
31080.0000   -4.30868
31120.0000   -4.21955
31160.0000   -4.75937
31200.0000   -5.14229
31240.0000   -5.85879
31280.0000   -5.67434
31320.0000   -5.01599
31360.0000   -3.88537
31400.0000   -4.31052
31440.0000   -5.13811
31480.0000   -5.34686
31520.0000   -4.73328
31560.0000   -4.45497
31600.0000   -4.42435
31640.0000   -3.51686
31680.0000   -3.58825
31720.0000   -4.56645
31760.0000   -4.56970
31800.0000   -4.47108
31840.0000   -4.90450
31880.0000   -4.82396
31920.0000   -4.49989
31960.0000   -4.72025
32000.0000   -4.39115
32040.0000   -5.01708
32080.0000   -3.24561
32120.0000   -4.69751
32160.0000   -4.22177
32200.0000   -5.09668
32240.0000   -4.84114
32280.0000   -3.84874
32320.0000   -3.60771
32360.0000   -3.62300
32400.0000   -3.10100
32440.0000   -3.52888
32480.0000   -3.93614
32520.0000   -3.46697
32560.0000   -3.96172
32600.0000   -4.39447
32640.0000   -3.57853
32680.0000   -3.88020
32720.0000   -3.93671
32760.0000   -4.69565
32800.0000   -4.00190
32840.0000   -4.65010
32880.0000   -4.08610
32920.0000   -4.29152
32960.0000   -4.46729
33000.0000   -4.63991
33040.0000   -5.38122
33080.0000   -4.89300
33120.0000   -4.95314
33160.0000   -4.30539
33200.0000   -3.96119
33240.0000   -4.29121
33280.0000   -4.42055
33320.0000   -5.08099
33360.0000   -5.51287
33400.0000   -4.38159
33440.0000   -5.02874
33480.0000   -6.06406
33520.0000   -5.19309
33560.0000   -6.05914
33600.0000   -5.34889
33640.0000   -5.03126
33680.0000   -4.77066
33720.0000   -4.26818
33760.0000   -5.35075
33800.0000   -4.50629
33840.0000   -4.56834
33880.0000   -4.34278
33920.0000   -4.64856
33960.0000   -5.76562
34000.0000   -4.93617
34040.0000   -4.87160
34080.0000   -5.70463
34120.0000   -4.95871
34160.0000   -5.03424
34200.0000   -5.16382
34240.0000   -4.61148
34280.0000   -5.17795
34320.0000   -5.19869
34360.0000   -4.95343
34400.0000   -4.73129
34440.0000   -4.39644
34480.0000   -5.25081
34520.0000   -5.95816
34560.0000   -5.41369
34600.0000   -4.84925
34640.0000   -5.43593
34680.0000   -5.65658
34720.0000   -5.96394
34760.0000   -5.84726
34800.0000   -5.00728
34840.0000   -4.96036
34880.0000   -5.56116
34920.0000   -5.71569
34960.0000   -4.93730
35000.0000   -5.27228
35040.0000   -4.22497
35080.0000   -3.97621
35120.0000   -3.65354
35160.0000   -3.83230
35200.0000   -3.35634
35240.0000   -3.79678
35280.0000   -4.30548
35320.0000   -4.14931
35360.0000   -3.43577
35400.0000   -4.80124
35440.0000   -3.90834
35480.0000   -5.90345
35520.0000   -4.87055
35560.0000   -4.84511
35600.0000   -5.12668
35640.0000   -4.99956
35680.0000   -5.46603
35720.0000   -5.06907
35760.0000   -4.38308
35800.0000   -4.54831
35840.0000   -4.57103
35880.0000   -4.78166
35920.0000   -4.41361
35960.0000   -4.96228
36000.0000   -5.35904
36040.0000   -5.95253
36080.0000   -4.75394
36120.0000   -4.76052
36160.0000   -4.38268
36200.0000   -5.98665
36240.0000   -4.84401
36280.0000   -5.88158
36320.0000   -3.65185
36360.0000   -4.77973
36400.0000   -5.16144
36440.0000   -4.21633
36480.0000   -4.34988
36520.0000   -3.77560
36560.0000   -4.10988
36600.0000   -4.76910
36640.0000   -3.23189
36680.0000   -3.61253
36720.0000   -3.77501
36760.0000   -4.18627
36800.0000   -4.34866
36840.0000   -4.75098
36880.0000   -4.80872
36920.0000   -4.38502
36960.0000   -4.14110
37000.0000   -4.57245
37040.0000   -4.79416
37080.0000   -5.80592
37120.0000   -4.26213
37160.0000   -5.00343
37200.0000   -4.68149
37240.0000   -4.26862
37280.0000   -3.86661
37320.0000   -5.14702
37360.0000   -5.18195
37400.0000   -4.23491
37440.0000   -4.66411
37480.0000   -5.63392
37520.0000   -4.71051
37560.0000   -4.73038
37600.0000   -4.02927
37640.0000   -4.64311
37680.0000   -4.08458
37720.0000   -4.13568
37760.0000   -4.56080
37800.0000   -3.70503
37840.0000   -5.04454
37880.0000   -4.98816
37920.0000   -5.05824
37960.0000   -4.85263
38000.0000   -4.58367
38040.0000   -4.40292
38080.0000   -4.88787
38120.0000   -4.69843
38160.0000   -4.65608
38200.0000   -4.85327
38240.0000   -5.95684
38280.0000   -5.15397
38320.0000   -4.58221
38360.0000   -4.87560
38400.0000   -4.16057
38440.0000   -3.93445
38480.0000   -3.95326
38520.0000   -5.19068
38560.0000   -5.37160
38600.0000   -5.20023
38640.0000   -4.53715
38680.0000   -5.08854
38720.0000   -6.02106
38760.0000   -5.50270
38800.0000   -5.68796
38840.0000   -6.07945
38880.0000   -6.67286
38920.0000   -5.61786
38960.0000   -5.50379
39000.0000   -5.40508
39040.0000   -5.51902
39080.0000   -5.55946
39120.0000   -5.30862
39160.0000   -4.24787
39200.0000   -5.26712
39240.0000   -4.32685
39280.0000   -4.98244
39320.0000   -4.72622
39360.0000   -4.57636
39400.0000   -5.20997
39440.0000   -4.65712
39480.0000   -3.67508
39520.0000   -4.23558
39560.0000   -4.83513
39600.0000   -4.28826
39640.0000   -5.66112
39680.0000   -4.35057
39720.0000   -3.92280
39760.0000   -5.40380
39800.0000   -4.67353
39840.0000   -5.36610
39880.0000   -5.41419
39920.0000   -4.13747
39960.0000   -5.02141
40000.0000   -5.12952
40040.0000   -4.53614
40080.0000   -4.99024
40120.0000   -4.94716
40160.0000   -4.42982
40200.0000   -5.89407
40240.0000   -4.59053
40280.0000   -4.76940
40320.0000   -5.26605
40360.0000   -4.35926
40400.0000   -4.41578
40440.0000   -4.43573
40480.0000   -4.22618
40520.0000   -3.07778
40560.0000   -4.34237
40600.0000   -4.41485
40640.0000   -5.41776
40680.0000   -4.61514
40720.0000   -4.31074
40760.0000   -5.35692
40800.0000   -3.84493
40840.0000   -4.63344
40880.0000   -4.78821
40920.0000   -4.92776
40960.0000   -4.26658
41000.0000   -4.06675
41040.0000   -3.97502
41080.0000   -4.49481
41120.0000   -4.62291
41160.0000   -4.32343
41200.0000   -4.00631
41240.0000   -4.39547
41280.0000   -4.72143
41320.0000   -4.58494
41360.0000   -5.87703
41400.0000   -5.25733
41440.0000   -5.56590
41480.0000   -4.01809
41520.0000   -4.40978
41560.0000   -4.82591
41600.0000   -4.53572
41640.0000   -5.63837
41680.0000   -4.89327
41720.0000   -5.73646
41760.0000   -5.48228
41800.0000   -5.33004
41840.0000   -5.20458
41880.0000   -4.65241
41920.0000   -5.72491
41960.0000   -6.49636
42000.0000   -5.25412
42040.0000   -5.02399
42080.0000   -5.20663
42120.0000   -4.60425
42160.0000   -4.25978
42200.0000   -4.86989
42240.0000   -5.32275
42280.0000   -5.82469
42320.0000   -4.35599
42360.0000   -5.33687
42400.0000   -6.06839
42440.0000   -6.40685
42480.0000   -5.48899
42520.0000   -4.72099
42560.0000   -5.10327
42600.0000   -5.78158
42640.0000   -5.98969
42680.0000   -5.93759
42720.0000   -7.60312
42760.0000   -6.84235
42800.0000   -6.68309
42840.0000   -6.10644
42880.0000   -6.13786
42920.0000   -7.42493
42960.0000   -6.65113
43000.0000   -6.47753
43040.0000   -5.24826
43080.0000   -5.41689
43120.0000   -6.20800
43160.0000   -5.67164
43200.0000   -5.81236
43240.0000   -4.88724
43280.0000   -6.40681
43320.0000   -5.15410
43360.0000   -5.16305
43400.0000   -5.94634
43440.0000   -5.70433
43480.0000   -5.54690
43520.0000   -6.11708
43560.0000   -5.00899
43600.0000   -5.82590
43640.0000   -5.64768
43680.0000   -6.32801
43720.0000   -5.97266
43760.0000   -5.78304
43800.0000   -5.85240
43840.0000   -5.18560
43880.0000   -5.46159
43920.0000   -5.85980
43960.0000   -6.22544
44000.0000   -4.67556
44040.0000   -4.48174
44080.0000   -4.68393
44120.0000   -4.92215
44160.0000   -4.77255
44200.0000   -4.91744
44240.0000   -4.88127
44280.0000   -5.24785
44320.0000   -5.43391
44360.0000   -4.44648
44400.0000   -5.13448
44440.0000   -5.36463
44480.0000   -4.75696
44520.0000   -4.93986
44560.0000   -4.23043
44600.0000   -4.21117
44640.0000   -3.90300
44680.0000   -5.31507
44720.0000   -4.78696
44760.0000   -4.00507
44800.0000   -4.73727
44840.0000   -4.28635
44880.0000   -4.94805
44920.0000   -4.67653
44960.0000   -3.81321
45000.0000   -5.31569
45040.0000   -4.98948
45080.0000   -5.49381
45120.0000   -5.26765
45160.0000   -4.64929
45200.0000   -4.92550
45240.0000   -4.70493
45280.0000   -4.70894
45320.0000   -4.79058
45360.0000   -3.60565
45400.0000   -4.33489
45440.0000   -4.43014
45480.0000   -4.55876
45520.0000   -4.90821
45560.0000   -4.93927
45600.0000   -5.31948
45640.0000   -4.67360
45680.0000   -4.88026
45720.0000   -4.98861
45760.0000   -4.68534
45800.0000   -5.46715
45840.0000   -5.19125
45880.0000   -5.96658
45920.0000   -5.27626
45960.0000   -4.92069
46000.0000   -4.20412
46040.0000   -5.28968
46080.0000   -5.74187
46120.0000   -4.36493
46160.0000   -5.62377
46200.0000   -5.92744
46240.0000   -5.03190
46280.0000   -5.30645
46320.0000   -4.24767
46360.0000   -4.64292
46400.0000   -4.73216
46440.0000   -5.24263
46480.0000   -4.54163
46520.0000   -5.48408
46560.0000   -4.32244
46600.0000   -3.90409
46640.0000   -3.56803
46680.0000   -4.76086
46720.0000   -3.99686
46760.0000   -4.73834
46800.0000   -4.86971
46840.0000   -4.75542
46880.0000   -4.28909
46920.0000   -4.00007
46960.0000   -3.81498
47000.0000   -5.13108
47040.0000   -4.63813
47080.0000   -4.96388
47120.0000   -3.83975
47160.0000   -3.92743
47200.0000   -4.56909
47240.0000   -3.96031
47280.0000   -3.98655
47320.0000   -4.47756
47360.0000   -5.62133
47400.0000   -5.21316
47440.0000   -4.81228
47480.0000   -5.20863
47520.0000   -5.68310
47560.0000   -4.53543
47600.0000   -4.70774
47640.0000   -5.15049
47680.0000   -4.93830
47720.0000   -4.10819
47760.0000   -4.26347
47800.0000   -4.77149
47840.0000   -3.80068
47880.0000   -4.14182
47920.0000   -4.74917
47960.0000   -4.49634
48000.0000   -4.61973
48040.0000   -4.83294
48080.0000   -4.37096
48120.0000   -4.74050
48160.0000   -5.47864
48200.0000   -4.37744
48240.0000   -4.08887
48280.0000   -5.55085
48320.0000   -6.24556
48360.0000   -5.80088
48400.0000   -5.65446
48440.0000   -5.24760
48480.0000   -5.82811
48520.0000   -4.23532
48560.0000   -5.37078
48600.0000   -4.51830
48640.0000   -4.92777
48680.0000   -5.12277
48720.0000   -4.41246
48760.0000   -5.14533
48800.0000   -4.81603
48840.0000   -4.91254
48880.0000   -5.39007
48920.0000   -3.96216
48960.0000   -4.92698
49000.0000   -4.60621
49040.0000   -4.40528
49080.0000   -4.31181
49120.0000   -4.46829
49160.0000   -5.59335
49200.0000   -5.17682
49240.0000   -5.12513
49280.0000   -5.87748
49320.0000   -6.13733
49360.0000   -5.87825
49400.0000   -5.20156
49440.0000   -5.06284
49480.0000   -4.36141
49520.0000   -4.82797
49560.0000   -4.99670
49600.0000   -4.24247
49640.0000   -4.96771
49680.0000   -4.98087
49720.0000   -4.86655
49760.0000   -3.96106
49800.0000   -3.75178
49840.0000   -4.46273
49880.0000   -4.07782
49920.0000   -4.57713
49960.0000   -4.21913
50000.0000   -5.31970
50040.0000   -4.22350
50080.0000   -4.28528
50120.0000   -4.63524
50160.0000   -5.23436
50200.0000   -3.69113
50240.0000   -4.20471
50280.0000   -4.12423
50320.0000   -3.89604
50360.0000   -3.72565
50400.0000   -3.78420
50440.0000   -3.73280
50480.0000   -3.59952
50520.0000   -4.29578
50560.0000   -4.96090
50600.0000   -4.24677
50640.0000   -5.21615
50680.0000   -4.09229
50720.0000   -3.85607
50760.0000   -3.98149
50800.0000   -4.59559
50840.0000   -5.17315
50880.0000   -5.17836
50920.0000   -4.36386
50960.0000   -4.38347
51000.0000   -4.18707
51040.0000   -3.88911
51080.0000   -5.03059
51120.0000   -4.88266
51160.0000   -5.16320
51200.0000   -4.18976
51240.0000   -4.90545
51280.0000   -4.88750
51320.0000   -4.07290
51360.0000   -4.84895
51400.0000   -5.08491
51440.0000   -5.20392
51480.0000   -5.66518
51520.0000   -5.26692
51560.0000   -5.78460
51600.0000   -5.40314
51640.0000   -4.75751
51680.0000   -4.59588
51720.0000   -4.78808
51760.0000   -4.49361
51800.0000   -4.55476
51840.0000   -4.95837
51880.0000   -4.83803
51920.0000   -5.09031
51960.0000   -4.72393
52000.0000   -4.71344
52040.0000   -5.06613
52080.0000   -5.22340
52120.0000   -5.63473
52160.0000   -6.16337
52200.0000   -5.23969
52240.0000   -4.88665
52280.0000   -5.30190
52320.0000   -5.59437
52360.0000   -5.38389
52400.0000   -4.83419
52440.0000   -5.39894
52480.0000   -4.96549
52520.0000   -5.08319
52560.0000   -5.20431
52600.0000   -4.78407
52640.0000   -6.03502
52680.0000   -4.67532
52720.0000   -5.65142
52760.0000   -5.18193
52800.0000   -4.50391
52840.0000   -4.93236
52880.0000   -4.60760
52920.0000   -4.85249
52960.0000   -6.51911
53000.0000   -5.83450
53040.0000   -5.88586
53080.0000   -6.08522
53120.0000   -6.12587
53160.0000   -6.00694
53200.0000   -5.80731
53240.0000   -6.61863
53280.0000   -5.74102
53320.0000   -6.42164
53360.0000   -5.95295
53400.0000   -5.48051
53440.0000   -5.31488
53480.0000   -5.03670
53520.0000   -4.95862
53560.0000   -4.80272
53600.0000   -6.32032
53640.0000   -4.90655
53680.0000   -6.07357
53720.0000   -5.89079
53760.0000   -5.99751
53800.0000   -5.61627
53840.0000   -5.39112
53880.0000   -4.84099
53920.0000   -4.91553
53960.0000   -5.54538
54000.0000   -4.95611
54040.0000   -5.16982
54080.0000   -5.25299
54120.0000   -5.13721
54160.0000   -4.90191
54200.0000   -5.42369
54240.0000   -4.76821
54280.0000   -4.69517
54320.0000   -4.15090
54360.0000   -3.79089
54400.0000   -3.49357
54440.0000   -3.37650
54480.0000   -5.12476
54520.0000   -4.42153
54560.0000   -5.36165
54600.0000   -5.15565
54640.0000   -5.56097
54680.0000   -6.27897
54720.0000   -5.83796
54760.0000   -5.39972
54800.0000   -5.51858
54840.0000   -5.86207
54880.0000   -6.05226
54920.0000   -5.26776
54960.0000   -5.23011
55000.0000   -5.22514
55040.0000   -5.59337
55080.0000   -4.19789
55120.0000   -5.22505
55160.0000   -4.92194
55200.0000   -5.60781
55240.0000   -5.91349
55280.0000   -4.64552
55320.0000   -5.13127
55360.0000   -5.27209
55400.0000   -4.32835
55440.0000   -4.81376
55480.0000   -4.05226
55520.0000   -5.23550
55560.0000   -4.94699
55600.0000   -5.52628
55640.0000   -4.47659
55680.0000   -4.97910
55720.0000   -4.82443
55760.0000   -4.91543
55800.0000   -4.10354
55840.0000   -4.21326
55880.0000   -4.65640
55920.0000   -4.76029
55960.0000   -4.77122
56000.0000   -4.94859
56040.0000   -4.23284
56080.0000   -4.14052
56120.0000   -4.10092
56160.0000   -3.78151
56200.0000   -3.94139
56240.0000   -4.28934
56280.0000   -4.41057
56320.0000   -6.12641
56360.0000   -3.98390
56400.0000   -4.24164
56440.0000   -3.72151
56480.0000   -4.21892
56520.0000   -3.27372
56560.0000   -2.16730
56600.0000   -3.17937
56640.0000   -3.10663
56680.0000   -3.48978
56720.0000   -2.74134
56760.0000   -3.94910
56800.0000   -3.83032
56840.0000   -4.37575
56880.0000   -5.39661
56920.0000   -4.60209
56960.0000   -4.73375
57000.0000   -4.82353
57040.0000   -5.83999
57080.0000   -5.01933
57120.0000   -5.05470
57160.0000   -5.20534
57200.0000   -4.61266
57240.0000   -4.99628
57280.0000   -4.27535
57320.0000   -5.95072
57360.0000   -5.63382
57400.0000   -5.27982
57440.0000   -4.58959
57480.0000   -5.43221
57520.0000   -5.02582
57560.0000   -4.55378
57600.0000   -4.25984
57640.0000   -4.82200
57680.0000   -4.67742
57720.0000   -5.90122
57760.0000   -4.75693
57800.0000   -4.97062
57840.0000   -5.85300
57880.0000   -5.80118
57920.0000   -5.08193
57960.0000   -4.69447
58000.0000   -4.37798
58040.0000   -4.73424
58080.0000   -4.68147
58120.0000   -5.07675
58160.0000   -3.64264
58200.0000   -5.28471
58240.0000   -4.39990
58280.0000   -4.37110
58320.0000   -4.70793
58360.0000   -6.01234
58400.0000   -6.37690
58440.0000   -4.66072
58480.0000   -5.84629
58520.0000   -5.71889
58560.0000   -6.04073
58600.0000   -5.63131
58640.0000   -4.70363
58680.0000   -5.75780
58720.0000   -5.60585
58760.0000   -4.28631
58800.0000   -5.57753
58840.0000   -5.00639
58880.0000   -5.48169
58920.0000   -5.80524
58960.0000   -5.67247
59000.0000   -5.93619
59040.0000   -5.98149
59080.0000   -6.10122
59120.0000   -6.71768
59160.0000   -6.49538
59200.0000   -6.54232
59240.0000   -6.06112
59280.0000   -5.69472
59320.0000   -5.54399
59360.0000   -5.33178
59400.0000   -5.51171
59440.0000   -5.63550
59480.0000   -6.24604
59520.0000   -5.81701
59560.0000   -6.65324
59600.0000   -6.35067
59640.0000   -5.54542
59680.0000   -4.97038
59720.0000   -5.25108
59760.0000   -5.88173
59800.0000   -5.87427
59840.0000   -5.04827
59880.0000   -5.55337
59920.0000   -6.03064
59960.0000   -5.27001
60000.0000   -6.74262
60040.0000   -6.26596
60080.0000   -6.20830
60120.0000   -6.13761
60160.0000   -6.40990
60200.0000   -5.19338
60240.0000   -6.32388
60280.0000   -6.15502
60320.0000   -5.38919
60360.0000   -5.44389
60400.0000   -5.54009
60440.0000   -5.51104
60480.0000   -5.49286
60520.0000   -5.07601
60560.0000   -5.37103
60600.0000   -4.99668
60640.0000   -5.82681
60680.0000   -5.72725
60720.0000   -4.16921
60760.0000   -5.27643
60800.0000   -4.82852
60840.0000   -5.40561
60880.0000   -4.68855
60920.0000   -5.93330
60960.0000   -5.57686
61000.0000   -4.70410
61040.0000   -5.90865
61080.0000   -5.74061
61120.0000   -5.79903
61160.0000   -5.15593
61200.0000   -5.76221
61240.0000   -4.49582
61280.0000   -5.03812
61320.0000   -5.25013
61360.0000   -5.82136
61400.0000   -5.78406
61440.0000   -5.42769
61480.0000   -6.77265
61520.0000   -5.65416
61560.0000   -6.76615
61600.0000   -5.56841
61640.0000   -5.36097
61680.0000   -4.35559
61720.0000   -5.20616
61760.0000   -4.96959
61800.0000   -5.52756
61840.0000   -5.38996
61880.0000   -4.92454
61920.0000   -5.04287
61960.0000   -5.13924
62000.0000   -4.85187
62040.0000   -4.77770
62080.0000   -4.27514
62120.0000   -4.41354
62160.0000   -5.14236
62200.0000   -5.61556
62240.0000   -5.38181
62280.0000   -5.04484
62320.0000   -5.60154
62360.0000   -4.75627
62400.0000   -5.38379
62440.0000   -5.51610
62480.0000   -5.25858
62520.0000   -4.77840
62560.0000   -5.53893
62600.0000   -4.38562
62640.0000   -3.77827
62680.0000   -5.50070
62720.0000   -4.60689
62760.0000   -5.08999
62800.0000   -5.77283
62840.0000   -4.59640
62880.0000   -4.39446
62920.0000   -5.52543
62960.0000   -5.51704
63000.0000   -4.94481
63040.0000   -4.79808
63080.0000   -5.08319
63120.0000   -5.05659
63160.0000   -6.06140
63200.0000   -5.54092
63240.0000   -5.75165
63280.0000   -5.77110
63320.0000   -6.07982
63360.0000   -5.82699
63400.0000   -5.67025
63440.0000   -5.51545
63480.0000   -5.04828
63520.0000   -4.33313
63560.0000   -4.72081
63600.0000   -5.50081
63640.0000   -5.72941
63680.0000   -5.13586
63720.0000   -5.27055
63760.0000   -5.46019
63800.0000   -5.80460
63840.0000   -5.69840
63880.0000   -5.73232
63920.0000   -5.49900
63960.0000   -4.66241
64000.0000   -5.24344
64040.0000   -6.17856
64080.0000   -5.14014
64120.0000   -4.88063
64160.0000   -6.02825
64200.0000   -4.84934
64240.0000   -5.26711
64280.0000   -5.89261
64320.0000   -6.01308
64360.0000   -5.47443
64400.0000   -4.58391
64440.0000   -4.86877
64480.0000   -6.22961
64520.0000   -6.22862
64560.0000   -5.50674
64600.0000   -5.43051
64640.0000   -4.97634
64680.0000   -6.16542
64720.0000   -5.83002
64760.0000   -5.07396
64800.0000   -4.17828
64840.0000   -5.68395
64880.0000   -5.86579
64920.0000   -5.81891
64960.0000   -5.40332
65000.0000   -5.07194
65040.0000   -5.15187
65080.0000   -5.71174
65120.0000   -4.87660
65160.0000   -5.51004
65200.0000   -4.51803
65240.0000   -5.37757
65280.0000   -5.25295
65320.0000   -5.42846
65360.0000   -5.30746
65400.0000   -6.04355
65440.0000   -5.65881
65480.0000   -5.67755
65520.0000   -5.01411
65560.0000   -4.63693
65600.0000   -5.68899
65640.0000   -5.43842
65680.0000   -4.79137
65720.0000   -5.36924
65760.0000   -4.82653
65800.0000   -4.83195
65840.0000   -4.27260
65880.0000   -5.21327
65920.0000   -4.39564
65960.0000   -4.40857
66000.0000   -3.25447
66040.0000   -5.10517
66080.0000   -4.65016
66120.0000   -4.88225
66160.0000   -4.67429
66200.0000   -4.98138
66240.0000   -4.86458
66280.0000   -4.55588
66320.0000   -4.36722
66360.0000   -5.02035
66400.0000   -4.83708
66440.0000   -4.96204
66480.0000   -4.08609
66520.0000   -4.84875
66560.0000   -4.62651
66600.0000   -4.96071
66640.0000   -3.73955
66680.0000   -5.35132
66720.0000   -4.56341
66760.0000   -4.84592
66800.0000   -4.11461
66840.0000   -4.11121
66880.0000   -4.00813
66920.0000   -3.44406
66960.0000   -4.11028
67000.0000   -4.03264
67040.0000   -3.91096
67080.0000   -3.75484
67120.0000   -3.71570
67160.0000   -4.33731
67200.0000   -4.95698
67240.0000   -4.33472
67280.0000   -3.77433
67320.0000   -4.73947
67360.0000   -4.21368
67400.0000   -5.17452
67440.0000   -4.65038
67480.0000   -4.35552
67520.0000   -4.34627
67560.0000   -3.68550
67600.0000   -4.02668
67640.0000   -4.13943
67680.0000   -3.99785
67720.0000   -4.43291
67760.0000   -4.17316
67800.0000   -3.93747
67840.0000   -3.89522
67880.0000   -4.30581
67920.0000   -4.56997
67960.0000   -4.74859
68000.0000   -3.95183
68040.0000   -3.80006
68080.0000   -4.93340
68120.0000   -3.96153
68160.0000   -4.55025
68200.0000   -4.91340
68240.0000   -5.32007
68280.0000   -4.59159
68320.0000   -5.10854
68360.0000   -4.19917
68400.0000   -5.54430
68440.0000   -5.62657
68480.0000   -5.44501
68520.0000   -5.28509
68560.0000   -5.28840
68600.0000   -5.92370
68640.0000   -4.79808
68680.0000   -4.75054
68720.0000   -4.79586
68760.0000   -5.45183
68800.0000   -4.85048
68840.0000   -4.92408
68880.0000   -4.42688
68920.0000   -4.35354
68960.0000   -5.01408
69000.0000   -4.04886
69040.0000   -3.79736
69080.0000   -5.66483
69120.0000   -6.24893
69160.0000   -5.87024
69200.0000   -4.67973
69240.0000   -4.96492
69280.0000   -4.87707
69320.0000   -5.83369
69360.0000   -4.88598
69400.0000   -4.42019
69440.0000   -3.74047
69480.0000   -2.75535
69520.0000   -2.44977
69560.0000   -3.82929
69600.0000   -3.69101
69640.0000   -3.50119
69680.0000   -2.53883
69720.0000   -2.48659
69760.0000   -3.05561
69800.0000   -2.97245
69840.0000   -2.59362
69880.0000   -2.68523
69920.0000   -2.27287
69960.0000   -3.31703
70000.0000   -3.14904
70040.0000   -3.22063
70080.0000   -2.70344
70120.0000   -1.94121
70160.0000   -1.70670
70200.0000   -1.75760
70240.0000   -2.47193
70280.0000   -2.07882
70320.0000   -2.27883
70360.0000   -1.97666
70400.0000   -2.06844
70440.0000   -2.60073
70480.0000   -3.11560
70520.0000   -3.11395
70560.0000   -2.80477
70600.0000   -2.91341
70640.0000   -3.31704
70680.0000   -3.59936
70720.0000   -2.89344
70760.0000   -2.55309
70800.0000   -2.35235
70840.0000   -2.87375
70880.0000   -3.39344
70920.0000   -2.98514
70960.0000   -3.84715
71000.0000   -4.45571
71040.0000   -4.03958
71080.0000   -3.38712
71120.0000   -2.87216
71160.0000   -3.45129
71200.0000   -4.34536
71240.0000   -2.95671
71280.0000   -2.90560
71320.0000   -2.19979
71360.0000   -2.58738
71400.0000   -2.48020
71440.0000   -2.43354
71480.0000   -1.34044
71520.0000   -1.84456
71560.0000   -1.14103
71600.0000   -0.46179
71640.0000   -1.13238
71680.0000    0.05273
71720.0000   -1.31001
71760.0000    0.28265
71800.0000    1.18250
71840.0000   -0.22899
71880.0000   -0.27226
71920.0000   -0.43752
71960.0000    0.77219
72000.0000   -0.42326
72040.0000   -0.78740
72080.0000   -1.11120
72120.0000   -0.99382
72160.0000   -0.23714
72200.0000   -0.38065
72240.0000   -0.12596
72280.0000   -0.50239
72320.0000   -0.83312
72360.0000   -0.71693
72400.0000    0.35806
72440.0000    0.29000
72480.0000   -0.44286
72520.0000   -0.43206
72560.0000   -0.07690
72600.0000   -0.54702
72640.0000   -0.26017
72680.0000   -0.94948
72720.0000   -0.08693
72760.0000    0.64977
72800.0000    0.53314
72840.0000    0.36969
72880.0000    0.29574
72920.0000    0.25945
72960.0000   -0.11410
73000.0000    0.71335
73040.0000   -0.88507
73080.0000    0.53453
73120.0000    0.14723
73160.0000   -0.05127
73200.0000   -0.48223
73240.0000   -0.11732
73280.0000   -0.10867
73320.0000    0.27474
73360.0000    0.05397
73400.0000   -0.03409
73440.0000   -0.27548
73480.0000   -0.14198
73520.0000   -0.08894
73560.0000   -0.37383
73600.0000   -0.18238
73640.0000   -0.52564
73680.0000   -0.40886
73720.0000   -0.00972
73760.0000    0.05495
73800.0000   -0.17594
73840.0000    0.80828
73880.0000    1.71533
73920.0000    0.42527
73960.0000   -0.14066
74000.0000   -0.31261
74040.0000    0.14467
74080.0000    0.36455
74120.0000   -0.06712
74160.0000   -0.45497
74200.0000    0.25203
74240.0000    0.20849
74280.0000   -0.43991
74320.0000    0.12556
74360.0000    0.12083
74400.0000   -0.57939
74440.0000   -0.87674
74480.0000   -0.91279
74520.0000   -0.62472
74560.0000    0.10876
74600.0000   -0.83900
74640.0000   -0.67426
74680.0000   -0.07763
74720.0000    0.24682
74760.0000    0.01712
74800.0000   -0.87649
74840.0000    0.02145
74880.0000    0.05466
74920.0000   -0.61413
74960.0000   -0.31343
75000.0000   -0.30247
75040.0000   -0.29345
75080.0000    0.82716
75120.0000   -0.07416
75160.0000    0.02986
75200.0000    0.55709
75240.0000   -0.44639
75280.0000   -0.01997
75320.0000    0.18007
75360.0000    0.46506
75400.0000   -0.55578
75440.0000   -0.09374
75480.0000   -0.17036
75520.0000   -0.38087
75560.0000   -0.68443
75600.0000    0.67685
75640.0000    0.70866
75680.0000    0.48688
75720.0000   -0.04852
75760.0000   -0.49671
75800.0000    0.42787
75840.0000    0.73914
75880.0000   -0.11881
75920.0000    0.13360
75960.0000    0.28689
76000.0000   -0.46164
76040.0000    0.15097
76080.0000   -0.72785
76120.0000   -0.02977
76160.0000   -0.58993
76200.0000   -0.26815
76240.0000    0.96364
76280.0000    0.01398
76320.0000    0.60593
76360.0000    0.12978
76400.0000   -0.01951
76440.0000    0.75859
76480.0000    0.75600
76520.0000    0.59597
76560.0000    0.45118
76600.0000    0.41977
76640.0000    0.54487
76680.0000    0.76862
76720.0000   -0.09381
76760.0000   -0.23679
76800.0000    0.44881
76840.0000    0.62431
76880.0000   -0.62225
76920.0000   -0.66256
76960.0000   -0.20414
77000.0000    0.19123
77040.0000   -0.76946
77080.0000    0.15125
77120.0000   -0.68682
77160.0000   -0.23176
77200.0000   -0.24451
77240.0000   -0.62232
77280.0000    0.08962
77320.0000   -0.50081
77360.0000    0.07340
77400.0000    0.00835
77440.0000    0.09682
77480.0000   -0.18157
77520.0000    0.22359
77560.0000    0.26453
77600.0000    0.95380
77640.0000    0.92062
77680.0000    0.52380
77720.0000    0.75178
77760.0000    0.56589
77800.0000    0.82824
77840.0000   -0.22545
77880.0000    1.00395
77920.0000    0.59041
77960.0000    0.86868
78000.0000    0.00211
78040.0000    0.56931
78080.0000    0.39431
78120.0000    0.21998
78160.0000   -0.00980
78200.0000    0.74332
78240.0000    0.25053
78280.0000    0.74414
78320.0000    0.60236
78360.0000    0.11542
78400.0000    0.05112
78440.0000    0.45610
78480.0000    0.61374
78520.0000    1.70797
78560.0000    1.19948
78600.0000    0.50825
78640.0000    0.88263
78680.0000    1.27504
78720.0000    1.84242
78760.0000    0.92417
78800.0000    1.77745
78840.0000    0.51069
78880.0000    0.19679
78920.0000    0.36005
78960.0000    1.23858
79000.0000    0.74343
79040.0000    0.09999
79080.0000    0.36505
79120.0000    0.96902
79160.0000    1.07479
79200.0000    1.17609
79240.0000    0.96652
79280.0000    0.45322
79320.0000    0.54605
79360.0000    0.98686
79400.0000    0.78850
79440.0000    0.42270
79480.0000    0.50389
79520.0000    0.26417
79560.0000    1.19950
79600.0000    0.85336
79640.0000    0.76172
79680.0000    1.07009
79720.0000    1.59489
79760.0000    1.24836
79800.0000    1.09534
79840.0000    0.86127
79880.0000    0.88891
79920.0000    0.35839
79960.0000    1.01903
80000.0000    1.59116
80040.0000    1.51885
80080.0000    1.10014
80120.0000    1.00615
80160.0000    0.40965
80200.0000    0.57338
80240.0000    0.47990
80280.0000    0.29562
80320.0000    1.00175
80360.0000    0.42148
80400.0000    0.43162
80440.0000    0.89602
80480.0000    1.85228
80520.0000    1.45574
80560.0000    1.60360
80600.0000    1.69643
80640.0000    1.68041
80680.0000    1.75677
80720.0000    0.80870
80760.0000    1.55561
80800.0000    0.77302
80840.0000    0.29636
80880.0000    0.81877
80920.0000    0.05010
80960.0000    1.59319
81000.0000    1.34210
81040.0000    0.89551
81080.0000    0.46086
81120.0000    0.66285
81160.0000    1.01646
81200.0000    0.10177
81240.0000    0.29246
81280.0000    0.18183
81320.0000    0.07592
81360.0000    1.02308
81400.0000    0.65409
81440.0000    0.71067
81480.0000    1.46121
81520.0000    0.13480
81560.0000    0.03797
81600.0000    0.31133
81640.0000    0.49350
81680.0000   -0.03486
81720.0000    0.27999
81760.0000    0.73458
81800.0000    1.14508
81840.0000    1.23154
81880.0000    0.47402
81920.0000    0.98999
81960.0000    0.91373
82000.0000    1.56624
82040.0000    0.46473
82080.0000    1.26462
82120.0000    0.54216
82160.0000    1.31015
82200.0000    1.50073
82240.0000   -0.02345
82280.0000    0.62265
82320.0000    1.33869
82360.0000    1.33531
82400.0000    1.66275
82440.0000    1.59352
82480.0000    1.58087
82520.0000    0.89664
82560.0000    0.96689
82600.0000    1.27434
82640.0000    0.05411
82680.0000    0.17481
82720.0000    0.20418
82760.0000    1.47751
82800.0000    1.09998
82840.0000    0.91521
82880.0000    0.89733
82920.0000    1.67161
82960.0000    1.17414
83000.0000    1.39554
83040.0000    0.50148
83080.0000    1.72646
83120.0000    1.21737
83160.0000    1.48043
83200.0000    0.96902
83240.0000    0.85821
83280.0000    1.74778
83320.0000    1.74754
83360.0000    0.95885
83400.0000    0.95637
83440.0000    1.45095
83480.0000    1.11860
83520.0000    1.59783
83560.0000    1.97495
83600.0000    1.10518
83640.0000    1.24868
83680.0000    1.70660
83720.0000    1.99223
83760.0000    2.01795
83800.0000    1.94045
83840.0000    1.25890
83880.0000    1.51018
83920.0000    0.96779
83960.0000    0.94623
84000.0000    1.50828
84040.0000    0.83943
84080.0000    1.13887
84120.0000    1.75087
84160.0000    1.12006
84200.0000    1.11070
84240.0000    1.52783
84280.0000    1.46201
84320.0000    0.91815
84360.0000    0.66888
84400.0000    0.96060
84440.0000    0.89707
84480.0000    1.52521
84520.0000    1.45333
84560.0000    0.12295
84600.0000    1.03207
84640.0000    1.64006
84680.0000    1.20670
84720.0000    1.17786
84760.0000    1.30356
84800.0000    1.61025
84840.0000   -0.42770
84880.0000    1.50849
84920.0000    0.66867
84960.0000    1.31860
85000.0000    1.19873
85040.0000    0.32818
85080.0000    0.28317
85120.0000    1.24502
85160.0000    0.48654
85200.0000    0.59712
85240.0000    0.16340
85280.0000    0.55307
85320.0000    0.58656
85360.0000    0.55116
85400.0000    1.23758
85440.0000    0.56134
85480.0000    1.07614
85520.0000    1.54463
85560.0000    0.58980
85600.0000    0.30760
85640.0000    0.08870
85680.0000    0.33569
85720.0000    0.85504
85760.0000    1.02149
85800.0000    0.97109
85840.0000    0.63979
85880.0000    0.34856
85920.0000    1.28663
85960.0000    0.82009
86000.0000    0.50393
86040.0000    1.56269
86080.0000    0.38468
86120.0000    2.59558
86160.0000    1.14918
86200.0000    1.98789
86240.0000    1.86074
86280.0000    2.51717
86320.0000    0.59101
86360.0000    2.19183
86400.0000    2.35745
86440.0000    2.27132
86480.0000    2.84643
86520.0000    1.95472
86560.0000    1.44882
86600.0000    1.51040
86640.0000    0.97774
86680.0000    0.77019
86720.0000    0.74807
86760.0000    0.74512
86800.0000    0.90779
86840.0000    0.37035
86880.0000    1.63218
86920.0000    0.81182
86960.0000    1.34293
87000.0000    1.06525
87040.0000    1.29927
87080.0000    2.34699
87120.0000    2.64640
87160.0000    1.43828
87200.0000    1.32617
87240.0000    0.28880
87280.0000    1.15427
87320.0000    1.05212
87360.0000    0.70234
87400.0000    0.60555
87440.0000   -0.47678
87480.0000    1.23675
87520.0000    0.21925
87560.0000    1.29666
87600.0000    0.88248
87640.0000    0.63037
87680.0000    0.57455
87720.0000    0.14902
87760.0000   -0.08835
87800.0000    1.41663
87840.0000    0.51962
87880.0000    1.34194
87920.0000    1.99669
87960.0000    0.66996
88000.0000    2.06853
88040.0000    2.24660
88080.0000    2.83652
88120.0000    1.84286
88160.0000    1.93445
88200.0000    1.20895
88240.0000    1.17722
88280.0000    1.46450
88320.0000    0.97893
88360.0000    1.40366
88400.0000    1.66251
88440.0000    1.95205
88480.0000    1.64132
88520.0000    1.19295
88560.0000    1.68064
88600.0000    2.17866
88640.0000    2.44156
88680.0000    2.40293
88720.0000    1.49785
88760.0000    1.28244
88800.0000    0.55451
88840.0000   -0.23164
88880.0000    0.92406
88920.0000    0.18883
88960.0000    0.32811
89000.0000    0.61672
89040.0000    0.48192
89080.0000    1.47787
89120.0000    0.88787
89160.0000    0.92542
89200.0000    2.06495
89240.0000    1.45747
89280.0000    1.76169
89320.0000    1.30221
89360.0000    0.78124
89400.0000    1.17900
89440.0000    0.81704
89480.0000    0.64953
89520.0000    1.14164
89560.0000    1.70878
89600.0000   -0.25448
89640.0000    1.00705
89680.0000    0.40667
89720.0000    1.48503
89760.0000    0.08187
89800.0000    0.66542
89840.0000    1.49749
89880.0000    2.00044
89920.0000    0.57517
89960.0000    0.99743
90000.0000    1.20470
90040.0000    1.17051
90080.0000    1.45446
90120.0000    1.00944
90160.0000    1.69815
90200.0000    0.88841
90240.0000    1.45611
90280.0000    2.32032
90320.0000    2.03948
90360.0000    1.15141
90400.0000    0.98022
90440.0000    1.11834
90480.0000    2.04315
90520.0000    0.77117
90560.0000    2.54062
90600.0000    1.51917
90640.0000    1.77923
90680.0000    2.19548
90720.0000    1.33748
90760.0000    2.17686
90800.0000    1.64130
90840.0000    1.15671
90880.0000    2.22266
90920.0000    1.41591
90960.0000    1.76776
91000.0000    1.64215
91040.0000    1.06946
91080.0000    1.10818
91120.0000    2.19499
91160.0000    2.03646
91200.0000    1.88939
91240.0000    0.53254
91280.0000    0.78582
91320.0000   -0.02428
91360.0000    0.43357
91400.0000    1.40940
91440.0000    0.44683
91480.0000    0.71225
91520.0000    0.84982
91560.0000    2.02670
91600.0000    1.86525
91640.0000    1.19111
91680.0000    1.81841
91720.0000    1.28457
91760.0000    0.55367
91800.0000    2.07467
91840.0000    1.17649
91880.0000    1.54615
91920.0000    0.56214
91960.0000    1.54217
92000.0000    0.51768
92040.0000    0.32216
92080.0000    1.02601
92120.0000    0.68409
92160.0000    2.34395
92200.0000    1.21004
92240.0000    2.37378
92280.0000    1.15989
92320.0000    0.17077
92360.0000    0.41113
92400.0000    1.61096
92440.0000    1.97867
92480.0000    0.88916
92520.0000    0.64831
92560.0000    2.30007
92600.0000    1.25696
92640.0000    1.83054
92680.0000    1.49202
92720.0000    2.11663
92760.0000    2.18529
92800.0000    1.55217
92840.0000    1.11027
92880.0000    1.95088
92920.0000    1.87286
92960.0000    1.82827
93000.0000    1.96574
93040.0000    1.88728
93080.0000    2.05590
93120.0000    2.34509
93160.0000    2.83654
93200.0000    2.30404
93240.0000    2.26594
93280.0000    1.27877
93320.0000    1.84483
93360.0000    2.69564
93400.0000    2.88467
93440.0000    1.16288
93480.0000    1.29269
93520.0000    1.99780
93560.0000    2.04280
93600.0000    1.94293
93640.0000    1.82232
93680.0000    2.64865
93720.0000    2.73844
93760.0000    2.35569
93800.0000    2.32612
93840.0000    3.31239
93880.0000    2.69195
93920.0000    3.59705
93960.0000    3.00222
94000.0000    2.32337
94040.0000    3.47252
94080.0000    3.35907
94120.0000    3.36219
94160.0000    3.56613
94200.0000    3.14684
94240.0000    3.19128
94280.0000    2.83824
94320.0000    3.35663
94360.0000    3.64430
94400.0000    2.33943
94440.0000    2.32208
94480.0000    2.05672
94520.0000    2.35324
94560.0000    2.36231
94600.0000    2.50052
94640.0000    2.17163
94680.0000    2.97587
94720.0000    2.75903
94760.0000    2.53718
94800.0000    3.25891
94840.0000    3.64942
94880.0000    3.91404
94920.0000    3.68963
94960.0000    3.22742
95000.0000    2.81201
95040.0000    3.16022
95080.0000    3.02020
95120.0000    3.14667
95160.0000    2.99324
95200.0000    2.47218
95240.0000    2.09730
95280.0000    2.95481
95320.0000    2.51237
95360.0000    2.76428
95400.0000    3.03172
95440.0000    2.54582
95480.0000    2.70525
95520.0000    3.02682
95560.0000    2.65089
95600.0000    3.25357
95640.0000    2.17735
95680.0000    2.63375
95720.0000    2.08345
95760.0000    2.63125
95800.0000    2.64883
95840.0000    1.81830
95880.0000    2.76936
95920.0000    3.96862
95960.0000    2.83518
96000.0000    2.91990
96040.0000    2.58032
96080.0000    3.58042
96120.0000    2.78175
96160.0000    2.94200
96200.0000    2.95796
96240.0000    1.80678
96280.0000    3.17418
96320.0000    2.99850
96360.0000    3.13770
96400.0000    2.83715
96440.0000    2.98684
96480.0000    2.74148
96520.0000    3.40112
96560.0000    2.65147
96600.0000    2.61233
96640.0000    2.11525
96680.0000    2.06992
96720.0000    3.52948
96760.0000    2.49598
96800.0000    2.63952
96840.0000    3.07556
96880.0000    1.53984
96920.0000    0.95226
96960.0000    1.75048
97000.0000    1.68415
97040.0000    2.46887
97080.0000    2.54974
97120.0000    2.18433
97160.0000    1.68019
97200.0000    2.63477
97240.0000    2.78266
97280.0000    1.20303
97320.0000    1.53466
97360.0000    0.67501
97400.0000    0.70594
97440.0000    0.95202
97480.0000    2.39476
97520.0000    2.25729
97560.0000    2.32385
97600.0000    2.74064
97640.0000    2.52109
97680.0000    1.86455
97720.0000    3.04141
97760.0000    3.76451
97800.0000    4.42457
97840.0000    3.07944
97880.0000    3.02597
97920.0000    2.88182
97960.0000    1.70837
98000.0000    2.49271
98040.0000    2.82974
98080.0000    4.38469
98120.0000    4.76405
98160.0000    4.52006
98200.0000    4.19108
98240.0000    4.31816
98280.0000    3.15286
98320.0000    3.63181
98360.0000    3.76318
98400.0000    4.16515
98440.0000    4.86400
98480.0000    5.07330
98520.0000    5.33474
98560.0000    6.77906
98600.0000    7.70683
98640.0000    7.31003
98680.0000    7.38936
98720.0000    9.28675
98760.0000    9.60478
98800.0000    9.35278
98840.0000    9.55169
98880.0000    9.08538
98920.0000    8.23006
98960.0000    8.25803
99000.0000    7.87715
99040.0000    8.58207
99080.0000    9.40568
99120.0000    9.36164
99160.0000   10.03186
99200.0000   10.56172
99240.0000    8.61786
99280.0000    8.81872
99320.0000    9.28535
99360.0000    8.61347
99400.0000    8.65021
99440.0000    8.72112
99480.0000    7.12338
99520.0000    6.95726
99560.0000    7.95202
99600.0000    6.77631
99640.0000    7.47181
99680.0000    5.48543
99720.0000    6.35162
99760.0000    8.01107
99800.0000    8.63670
99840.0000    7.14294
99880.0000    6.95130
99920.0000    6.30963
99960.0000    6.33390
100000.0000    5.97998
100040.0000    5.85652
100080.0000    5.68708
100120.0000    5.29693
100160.0000    5.71881
100200.0000    4.66012
100240.0000    5.06171
100280.0000    4.35020
100320.0000    5.00173
100360.0000    5.30652
100400.0000    4.61012
100440.0000    5.56809
100480.0000    5.60023
100520.0000    6.61642
100560.0000    6.36344
100600.0000    6.15901
100640.0000    5.81550
100680.0000    5.87599
100720.0000    7.25466
100760.0000    6.61242
100800.0000    6.79113
100840.0000    6.40956
100880.0000    6.14046
100920.0000    4.68625
100960.0000    3.84637
101000.0000    5.10860
101040.0000    3.85462
101080.0000    3.80559
101120.0000    4.14825
101160.0000    3.66603
101200.0000    5.30728
101240.0000    5.98126
101280.0000    5.18722
101320.0000    5.76752
101360.0000    5.91153
101400.0000    6.30539
101440.0000    5.63522
101480.0000    5.98352
101520.0000    5.58578
101560.0000    5.93698
101600.0000    6.36385
101640.0000    5.95615
101680.0000    6.71486
101720.0000    6.92088
101760.0000    6.14621
101800.0000    5.64592
101840.0000    5.00083
101880.0000    6.52949
101920.0000    6.97222
101960.0000    6.70463
102000.0000    6.76029
102040.0000    8.70500
102080.0000    6.98014
102120.0000    6.88533
102160.0000    7.07575
102200.0000    7.44723
102240.0000    7.27392
102280.0000    8.20565
102320.0000    8.09948
102360.0000    6.69838
102400.0000    7.09006
102440.0000    6.25815
102480.0000    6.47873
102520.0000    5.52099
102560.0000    7.18042
102600.0000    6.63107
102640.0000    6.50335
102680.0000    7.02812
102720.0000    5.52529
102760.0000    6.91477
102800.0000    5.67673
102840.0000    5.34672
102880.0000    6.58428
102920.0000    7.12335
102960.0000    7.06184
103000.0000    5.95862
103040.0000    6.93139
103080.0000    8.28610
103120.0000    8.48849
103160.0000    9.78454
103200.0000    8.28694
103240.0000    9.18260
103280.0000    9.68993
103320.0000    9.87014
103360.0000   10.24548
103400.0000    9.45489
103440.0000    9.89062
103480.0000   10.26891
103520.0000    8.93969
103560.0000   10.01082
103600.0000   10.23384
103640.0000    9.74686
103680.0000    9.66836
103720.0000    9.13413
103760.0000    7.47568
103800.0000    7.29705
103840.0000    6.83081
103880.0000    6.83310
103920.0000    8.18529
103960.0000    7.33999
104000.0000    8.90882
104040.0000    9.04172
104080.0000    7.80383
104120.0000    7.00426
104160.0000    8.34822
104200.0000    9.90006
104240.0000    9.14560
104280.0000    9.52667
104320.0000    9.94310
104360.0000   11.29408
104400.0000   10.51475
104440.0000   10.54255
104480.0000   11.27145
104520.0000   11.14945
104560.0000   11.88786
104600.0000   11.77543
104640.0000   12.43528
104680.0000   11.71696
104720.0000   12.02422
104760.0000   12.07751
104800.0000   11.12520
104840.0000   11.91999
104880.0000   11.87235
104920.0000   10.03089
104960.0000   10.80502
105000.0000   11.49048
105040.0000    9.15468
105080.0000    9.42161
105120.0000    9.03696
105160.0000   10.96888
105200.0000   11.44487
105240.0000   11.13240
105280.0000    9.89934
105320.0000   10.69508
105360.0000   12.16131
105400.0000   11.98759
105440.0000   12.75724
105480.0000   10.60875
105520.0000   10.38694
105560.0000   10.33778
105600.0000    9.12068
105640.0000    9.26192
105680.0000    9.44548
105720.0000    9.30021
105760.0000    9.00549
105800.0000    9.57748
105840.0000   10.28655
105880.0000    8.68380
105920.0000    9.35169
105960.0000    9.13723
106000.0000    9.32479
106040.0000    9.42743
106080.0000    8.48951
106120.0000    7.37733
106160.0000    7.56657
106200.0000    9.21895
106240.0000    9.45179
106280.0000    9.03340
106320.0000    8.50969
106360.0000    6.14495
106400.0000    7.45977
106440.0000    9.29313
106480.0000    8.74145
106520.0000    6.73978
106560.0000    7.99902
106600.0000    5.06999
106640.0000    6.09451
106680.0000    5.27584
106720.0000    6.02205
106760.0000    7.29207
106800.0000    8.13373
106840.0000    8.72872
106880.0000    8.27678
106920.0000    8.02884
106960.0000    7.10345
107000.0000    7.75726
107040.0000    6.28205
107080.0000    7.56742
107120.0000    8.32717
107160.0000    7.73498
107200.0000    6.88883
107240.0000    7.30758
107280.0000    7.59270
107320.0000    9.00718
107360.0000    9.23005
107400.0000    8.36347
107440.0000    7.33685
107480.0000    7.06234
107520.0000    8.02808
107560.0000    8.12169
107600.0000    7.04163
107640.0000    7.26766
107680.0000    8.09345
107720.0000    9.40909
107760.0000   10.22972
107800.0000   11.59974
107840.0000   11.80885
107880.0000   12.78897
107920.0000   13.22420
107960.0000   12.80525
108000.0000   12.79529
108040.0000   12.95343
108080.0000   10.50148
108120.0000   12.26888
108160.0000   10.23291
108200.0000   10.22706
108240.0000   11.77594
108280.0000   11.05984
108320.0000   11.68575
108360.0000   10.62801
108400.0000   11.11038
108440.0000   11.41642
108480.0000    9.91715
108520.0000   11.14189
108560.0000    9.74860
108600.0000    9.92533
108640.0000    9.05188
108680.0000    9.17834
108720.0000   10.92544
108760.0000   10.33284
108800.0000   11.19576
108840.0000   12.02878
108880.0000   11.07635
108920.0000   10.71749
108960.0000   11.77001
109000.0000   11.43216
109040.0000   10.13656
109080.0000   11.71403
109120.0000   10.35444
109160.0000    9.46587
109200.0000   10.78969
109240.0000   11.46655
109280.0000    9.17067
109320.0000   10.73615
109360.0000    9.70397
109400.0000   10.37648
109440.0000   11.77125
109480.0000   10.59295
109520.0000   12.16364
109560.0000    9.94255
109600.0000    8.96465
109640.0000    9.73520
109680.0000    9.12087
109720.0000    8.88696
109760.0000    7.39271
109800.0000    7.80786
109840.0000    7.57364
109880.0000    8.31564
109920.0000    9.66087
109960.0000    8.77625
110000.0000    9.63016
110040.0000    9.48804
110080.0000   10.73934
110120.0000   10.69301
110160.0000   10.22417
110200.0000    8.90778
110240.0000   10.05685
110280.0000   11.21627
110320.0000   11.78220
110360.0000   10.99486
110400.0000   10.70406
110440.0000   10.82979
110480.0000    9.39721
110520.0000   10.00478
110560.0000   11.54533
110600.0000   11.16994
110640.0000   10.92791
110680.0000   10.09632
110720.0000    9.43378
110760.0000    8.24580
110800.0000    9.09797
110840.0000    9.25733
110880.0000    7.06910
110920.0000    7.54658
110960.0000    7.70393
111000.0000    9.49405
111040.0000    9.32180
111080.0000    8.71002
111120.0000    8.05013
111160.0000    7.39481
111200.0000    8.19401
111240.0000    8.35505
111280.0000    8.65764
111320.0000    8.52525
111360.0000    7.83734
111400.0000    6.66265
111440.0000    7.29983
111480.0000    7.86839
111520.0000    7.83063
111560.0000    7.06513
111600.0000    6.96634
111640.0000    5.35227
111680.0000    6.35018
111720.0000    7.25196
111760.0000    6.80841
111800.0000    7.28690
111840.0000    7.48691
111880.0000    9.39262
111920.0000    8.82776
111960.0000   10.25192
112000.0000    9.19595
112040.0000    9.46566
112080.0000    9.18694
112120.0000    8.27025
112160.0000   11.36842
112200.0000   11.25421
112240.0000   12.11555
112280.0000   10.46462
112320.0000   11.45359
112360.0000   11.79070
112400.0000   12.34795
112440.0000   11.52910
112480.0000   11.59855
112520.0000    9.85427
112560.0000    8.53344
112600.0000    8.48553
112640.0000    8.25855
112680.0000    5.96873
112720.0000    6.70286
112760.0000    7.62426
112800.0000    6.86885
112840.0000    6.62734
112880.0000    6.67440
112920.0000    6.45008
112960.0000    5.95497
113000.0000    7.72335
113040.0000    6.65799
113080.0000    8.74164
113120.0000    7.79537
113160.0000    7.35800
113200.0000    6.50527
113240.0000    7.11440
113280.0000    8.11037
113320.0000    5.80958
113360.0000    5.57634
113400.0000    5.27438
113440.0000    5.83609
113480.0000    7.04850
113520.0000    6.82135
113560.0000    5.94339
113600.0000    4.70346
113640.0000    3.34012
113680.0000    4.30942
113720.0000    5.16566
113760.0000    5.09258
113800.0000    5.60089
113840.0000    4.27425
113880.0000    3.75936
113920.0000    2.66135
113960.0000    3.98808
114000.0000    3.98521
114040.0000    4.37855
114080.0000    4.07535
114120.0000    3.95980
114160.0000    5.73141
114200.0000    4.31710
114240.0000    5.17745
114280.0000    5.28543
114320.0000    5.56947
114360.0000    4.53411
114400.0000    3.52937
114440.0000    5.52213
114480.0000    5.24349
114520.0000    4.32334
114560.0000    4.94926
114600.0000    6.42420
114640.0000    2.67503
114680.0000    4.33906
114720.0000    5.16400
114760.0000    5.26874
114800.0000    4.81193
114840.0000    5.69458
114880.0000    4.78382
114920.0000    6.04862
114960.0000    5.57309
115000.0000    4.73197
115040.0000    4.84791
115080.0000    5.92135
115120.0000    7.09815
115160.0000    8.14567
115200.0000    7.81194
115240.0000    8.71257
115280.0000    8.87385
115320.0000    8.04261
115360.0000    8.34884
115400.0000    5.96944
115440.0000    5.39373
115480.0000    5.60857
115520.0000    6.00019
115560.0000    5.56318
115600.0000    7.20012
115640.0000    7.69664
115680.0000    6.43389
115720.0000    5.73540
115760.0000    6.77561
115800.0000    6.59109
115840.0000    6.00832
115880.0000    7.05643
115920.0000    4.83844
115960.0000    4.00662
116000.0000    4.37311
116040.0000    3.87577
116080.0000    3.01746
116120.0000    2.37405
116160.0000    3.17104
116200.0000    6.04321
116240.0000    6.25587
116280.0000    5.18874
116320.0000    7.14731
116360.0000    7.84594
116400.0000    7.65506
116440.0000    8.09252
116480.0000    6.09661
116520.0000    5.30622
116560.0000    5.56433
116600.0000    7.62140
116640.0000    8.78761
116680.0000    7.18920
116720.0000    7.85203
116760.0000    7.42512
116800.0000    6.93289
116840.0000    7.20407
116880.0000    7.60088
116920.0000    6.12694
116960.0000    7.00457
117000.0000    7.14913
117040.0000    8.03615
117080.0000    8.43475
117120.0000    8.80250
117160.0000    8.53006
117200.0000    7.34157
117240.0000    8.18988
117280.0000    8.39332
117320.0000    7.89374
117360.0000    7.55881
117400.0000    6.26934
117440.0000    7.89008
117480.0000    9.71481
117520.0000    8.34729
117560.0000    8.95210
117600.0000    8.67045
117640.0000   11.01265
117680.0000   10.98180
117720.0000   10.93345
117760.0000   10.69459
117800.0000    9.98167
117840.0000   10.56354
117880.0000   10.84292
117920.0000    8.95589
117960.0000    9.30468
118000.0000   10.02403
118040.0000   10.29487
118080.0000   10.53551
118120.0000    9.66380
118160.0000   10.79610
118200.0000   10.94576
118240.0000   13.26771
118280.0000   14.67878
118320.0000   13.96631
118360.0000   13.39224
118400.0000   13.81688
118440.0000   14.28596
118480.0000   13.73352
118520.0000   13.76777
118560.0000   12.03199
118600.0000   11.45436
118640.0000   10.26190
118680.0000   10.10042
118720.0000   10.21704
118760.0000   10.17782
118800.0000   10.19986
118840.0000   11.10784
118880.0000    9.91884
118920.0000    9.98067
118960.0000    9.10746
119000.0000   10.37447
119040.0000    9.33822
119080.0000    9.88682
119120.0000   10.79407
119160.0000    9.25056
119200.0000   10.83248
119240.0000   10.69875
119280.0000   11.40176
119320.0000   12.26617
119360.0000   11.56951
119400.0000   11.47044
119440.0000    9.89745
119480.0000   10.98010
119520.0000   10.43282
119560.0000   10.50912
119600.0000   10.91679
119640.0000   11.54313
119680.0000   11.12002
119720.0000   11.50068
119760.0000    9.00814
119800.0000    9.43056
119840.0000    9.68022
119880.0000   10.68036
119920.0000    9.33532
119960.0000    8.48362
120000.0000    8.77668
120040.0000   10.03223
120080.0000   11.11876
120120.0000   10.31014
120160.0000    9.45685
120200.0000    9.24977
120240.0000    9.72171
120280.0000   10.22422
120320.0000    9.79909
120360.0000    9.07510
120400.0000    9.60581
120440.0000    9.22991
120480.0000    8.23522
120520.0000    8.98831
120560.0000    9.89912
120600.0000   10.11660
120640.0000   11.42593
120680.0000    9.91888
120720.0000   10.71874
120760.0000   10.95952
120800.0000   10.86815
120840.0000   10.13805
120880.0000    9.07020
120920.0000    8.56623
120960.0000    6.50951
121000.0000    5.98482
121040.0000    5.80819
121080.0000    6.31485
121120.0000    5.67980
121160.0000    5.13038
121200.0000    5.25053
121240.0000    5.32272
121280.0000    6.42260
121320.0000    7.76339
121360.0000    7.30825
121400.0000    6.29014
121440.0000    6.87140
121480.0000    6.68782
121520.0000    6.97722
121560.0000    7.47973
121600.0000    6.16384
121640.0000    6.72088
121680.0000    7.32309
121720.0000    6.57016
121760.0000    6.80303
121800.0000    8.07214
121840.0000    6.60820
121880.0000    6.18346
121920.0000    7.00299
121960.0000    5.50159
122000.0000    7.85509
122040.0000    7.50058
122080.0000    8.19186
122120.0000    8.34319
122160.0000    8.40632
122200.0000    9.76508
122240.0000    8.22728
122280.0000    9.54123
122320.0000   10.37729
122360.0000    9.97452
122400.0000    9.75339
122440.0000    8.06745
122480.0000    8.52038
122520.0000    9.71965
122560.0000    9.94201
122600.0000    9.52167
122640.0000   11.15796
122680.0000   10.00756
122720.0000   10.49641
122760.0000    9.56736
122800.0000   10.35448
122840.0000    9.54532
122880.0000    9.93648
122920.0000    9.59319
122960.0000    9.56575
123000.0000    6.79626
123040.0000    6.96291
123080.0000    9.63616
123120.0000    9.40504
123160.0000    9.46766
123200.0000    7.89316
123240.0000    7.56065
123280.0000    8.70772
123320.0000    7.91777
123360.0000    7.27314
123400.0000    6.67391
123440.0000    6.94367
123480.0000    6.55405
123520.0000    7.54849
123560.0000    7.75343
123600.0000    8.83000
123640.0000    9.11533
123680.0000    8.86166
123720.0000    9.21519
123760.0000    8.34007
123800.0000    9.18796
123840.0000    9.53481
123880.0000    9.63223
123920.0000    9.28983
123960.0000    9.37016
124000.0000    8.99611
124040.0000    9.01434
124080.0000    9.12930
124120.0000    9.14951
124160.0000   10.64351
124200.0000   10.59178
124240.0000    9.43114
124280.0000    8.11926
124320.0000    8.41059
124360.0000    8.49011
124400.0000    7.93202
124440.0000    8.34351
124480.0000    6.79875
124520.0000    6.38983
124560.0000    5.53929
124600.0000    7.55854
124640.0000    7.96089
124680.0000    6.08787
124720.0000    7.68555
124760.0000    8.07013
124800.0000    6.81632
124840.0000    7.57037
124880.0000    6.51394
124920.0000    4.97922
124960.0000    8.86445
125000.0000    9.06749
125040.0000    7.65988
125080.0000    9.03350
125120.0000    8.13874
125160.0000    8.00592
125200.0000    9.71462
125240.0000    9.09624
125280.0000    9.24836
125320.0000    9.24555
125360.0000    9.57298
125400.0000    8.44324
125440.0000    8.76201
125480.0000   10.09776
125520.0000    9.14204
125560.0000    8.53817
125600.0000    9.07837
125640.0000    8.62256
125680.0000   10.12240
125720.0000    9.21109
125760.0000   10.21475
125800.0000   10.23806
125840.0000   11.04907
125880.0000   11.06590
125920.0000    9.77361
125960.0000    8.55334
126000.0000    9.25187
126040.0000    7.96993
126080.0000    8.20968
126120.0000    8.83829
126160.0000    8.59847
126200.0000   10.26047
126240.0000    8.85656
126280.0000    8.30692
126320.0000    7.14213
126360.0000    7.92937
126400.0000    6.61312
126440.0000    8.33018
126480.0000    7.19296
126520.0000    8.33569
126560.0000    9.32551
126600.0000    9.91005
126640.0000    9.81334
126680.0000   12.30429
126720.0000   12.20361
126760.0000   11.97899
126800.0000   12.07203
126840.0000   11.54679
126880.0000    9.99674
126920.0000    9.68746
126960.0000    9.18574
127000.0000    9.90136
127040.0000   10.20814
127080.0000   10.58861
127120.0000   10.61793
127160.0000    9.02821
127200.0000    9.28625
127240.0000    7.62246
127280.0000    7.17950
127320.0000    6.81607
127360.0000    8.41906
127400.0000    7.44728
127440.0000    7.77913
127480.0000    8.54086
127520.0000    9.12955
127560.0000    9.39370
127600.0000    9.56022
127640.0000    8.51169
127680.0000    9.45356
127720.0000    9.46093
127760.0000    9.19940
127800.0000    9.69797
127840.0000    9.06619
127880.0000    8.73390
127920.0000    9.25663
127960.0000    9.39038
128000.0000    9.89185
128040.0000   10.70534
128080.0000    9.34291
128120.0000    9.31672
128160.0000   10.63891
128200.0000    9.43788
128240.0000    8.60099
128280.0000    9.19302
128320.0000    9.13485
128360.0000    8.12435
128400.0000    7.45883
128440.0000    8.43665
128480.0000    7.49771
128520.0000    7.81736
128560.0000    9.37760
128600.0000    7.74917
128640.0000    8.27009
128680.0000    8.25167
128720.0000   10.10255
128760.0000    9.57490
128800.0000    9.48419
128840.0000    8.26606
128880.0000   10.36482
128920.0000    9.77543
128960.0000   11.59831
129000.0000   12.35346
129040.0000   13.24419
129080.0000   12.25308
129120.0000   12.19517
129160.0000   12.20762
129200.0000   12.72639
129240.0000   13.21072
129280.0000   13.60705
129320.0000   12.00005
129360.0000   11.99385
129400.0000   11.61797
129440.0000   12.55528
129480.0000   12.82298
129520.0000    9.65118
129560.0000    9.88410
129600.0000    9.33187
129640.0000    8.93951
129680.0000    7.83860
129720.0000    7.57788
129760.0000    6.41562
129800.0000    7.62476
129840.0000    7.16207
129880.0000    7.56172
129920.0000    8.17409
129960.0000    7.37571
130000.0000    6.65678
130040.0000    6.58764
130080.0000    7.76643
130120.0000    7.39000
130160.0000    6.09800
130200.0000    6.29454
130240.0000    8.69764
130280.0000    8.60582
130320.0000    9.18754
130360.0000    9.27735
130400.0000   10.08325
130440.0000    9.55511
130480.0000    9.15671
130520.0000    9.08537
130560.0000   10.63047
130600.0000   10.65720
130640.0000   11.60005
130680.0000   10.33975
130720.0000   10.29331
130760.0000    8.74723
130800.0000    9.33215
130840.0000    7.81087
130880.0000    8.64554
130920.0000    6.94381
130960.0000    6.15441
131000.0000    7.33408
131040.0000    8.38311
131080.0000    8.02733
131120.0000    6.32114
131160.0000    8.09961
131200.0000    8.20174
131240.0000    8.88556
131280.0000    9.74986
131320.0000   10.40083
131360.0000   10.57931
131400.0000    8.56094
131440.0000   10.53999
131480.0000    8.44011
131520.0000    6.71490
131560.0000    8.76859
131600.0000    8.70053
131640.0000    8.72687
131680.0000    9.53345
131720.0000    9.58735
131760.0000   10.49634
131800.0000   11.35649
131840.0000   11.07930
131880.0000   10.84012
131920.0000   11.67235
131960.0000   10.07363
132000.0000    9.63281
132040.0000    8.62626
132080.0000    9.62820
132120.0000   10.37861
132160.0000   10.35392
132200.0000   12.21263
132240.0000   10.49333
132280.0000    9.71366
132320.0000    9.22763
132360.0000    9.72421
132400.0000    9.80311
132440.0000    8.90110
132480.0000    8.44715
132520.0000    7.87731
132560.0000    8.07534
132600.0000    7.43728
132640.0000    8.38154
132680.0000    7.87837
132720.0000    9.79945
132760.0000    8.85854
132800.0000    9.07250
132840.0000    9.54271
132880.0000    9.92868
132920.0000    9.73651
132960.0000    9.92584
133000.0000   10.59481
133040.0000   11.01401
133080.0000   11.07303
133120.0000   12.41745
133160.0000   11.73145
133200.0000   10.70812
133240.0000   10.41995
133280.0000   10.44956
133320.0000   11.73230
133360.0000   11.12573
133400.0000   12.08594
133440.0000   12.21282
133480.0000   10.72092
133520.0000    8.02280
133560.0000    7.70772
133600.0000    7.72203
133640.0000    7.42534
133680.0000    7.80172
133720.0000    9.17859
133760.0000    8.67241
133800.0000    7.58301
133840.0000    7.26866
133880.0000    7.12310
133920.0000    7.56967
133960.0000    7.75890
134000.0000    7.52449
134040.0000    7.55387
134080.0000   10.22959
134120.0000    9.79649
134160.0000    8.12620
134200.0000    8.50129
134240.0000    9.04115
134280.0000   10.16351
134320.0000    9.83709
134360.0000   11.18914
134400.0000    9.41702
134440.0000   10.51979
134480.0000    9.81218
134520.0000   11.31735
134560.0000   13.35223
134600.0000   12.53069
134640.0000   14.05348
134680.0000   15.31935
134720.0000   14.92432
134760.0000   15.19022
134800.0000   13.57463
134840.0000   13.50830
134880.0000   11.13459
134920.0000   10.55536
134960.0000    9.72311
135000.0000    9.32998
135040.0000   10.28878
135080.0000    9.21727
135120.0000    9.01455
135160.0000    9.99913
135200.0000    9.62024
135240.0000    9.62742
135280.0000   10.39101
135320.0000   10.33018
135360.0000    9.42308
135400.0000    9.09710
135440.0000    9.40971
135480.0000   10.42146
135520.0000    8.63841
135560.0000   10.01215
135600.0000    8.35901
135640.0000    8.42572
135680.0000    8.64234
135720.0000    8.92600
135760.0000    8.42549
135800.0000    7.92912
135840.0000    8.59830
135880.0000    8.30431
135920.0000    8.77303
135960.0000    9.37736
136000.0000    9.16855
136040.0000    9.21323
136080.0000    8.39674
136120.0000    9.82620
136160.0000    9.31371
136200.0000    9.17527
136240.0000    8.48110
136280.0000    8.81806
136320.0000    7.54901
136360.0000    7.99418
136400.0000    9.45814
136440.0000    8.26042
136480.0000    8.60159
136520.0000    8.54405
136560.0000    8.38945
136600.0000   10.43237
136640.0000    9.73724
136680.0000   10.16313
136720.0000   10.05078
136760.0000   10.00802
136800.0000   10.61800
136840.0000   10.16340
136880.0000   10.06677
136920.0000    9.05882
136960.0000    9.95412
137000.0000   10.20045
137040.0000    8.98373
137080.0000   10.28722
137120.0000   11.01153
137160.0000   10.68627
137200.0000   10.34344
137240.0000    9.94994
137280.0000    9.55188
137320.0000   10.47659
137360.0000   10.35035
137400.0000   10.80406
137440.0000   10.99147
137480.0000   10.94674
137520.0000    9.93298
137560.0000    9.98658
137600.0000   11.74043
137640.0000    9.69691
137680.0000   10.57076
137720.0000   10.69918
137760.0000   10.56664
137800.0000   10.22833
137840.0000   11.00521
137880.0000   10.00714
137920.0000   10.98730
137960.0000   10.93684
138000.0000    9.92701
138040.0000   10.09528
138080.0000    9.50960
138120.0000    9.09798
138160.0000   10.87182
138200.0000   11.18000
138240.0000   10.81498
138280.0000   11.85324
138320.0000   11.02085
138360.0000   11.49924
138400.0000   12.23702
138440.0000   10.67667
138480.0000   11.52033
138520.0000   10.66406
138560.0000   11.63535
138600.0000   12.35005
138640.0000   11.18639
138680.0000   12.53990
138720.0000   11.79008
138760.0000   12.42461
138800.0000   11.91383
138840.0000   10.92569
138880.0000   11.02603
138920.0000   11.11835
138960.0000   11.25357
139000.0000   11.03526
139040.0000   10.18811
139080.0000   10.28454
139120.0000   11.00576
139160.0000   10.89045
139200.0000   10.02111
139240.0000   10.27183
139280.0000    9.91324
139320.0000    9.80307
139360.0000   11.01334
139400.0000    9.79320
139440.0000   11.16219
139480.0000   10.53352
139520.0000    9.91918
139560.0000    9.96647
139600.0000   10.80235
139640.0000   10.59430
139680.0000   11.00756
139720.0000   12.30825
139760.0000   11.43814
139800.0000   11.03792
139840.0000   11.06358
139880.0000   10.64733
139920.0000   11.07485
139960.0000   11.11113
140000.0000   12.13904
140040.0000   12.11086
140080.0000   11.63181
140120.0000   10.92237
140160.0000    9.99037
140200.0000    9.96707
140240.0000    9.34587
140280.0000   10.65013
140320.0000    8.90940
140360.0000   10.47673
140400.0000   11.08780
140440.0000   11.12720
140480.0000   13.20251
140520.0000   13.20611
140560.0000   12.21453
140600.0000   11.99901
140640.0000   11.16063
140680.0000   12.55447
140720.0000   12.31555
140760.0000   12.56861
140800.0000   11.75409
140840.0000   10.83216
140880.0000   11.32667
140920.0000   11.34902
140960.0000   11.49766
141000.0000   10.63142
141040.0000   12.04487
141080.0000   11.22358
141120.0000   10.41273
141160.0000   11.14367
141200.0000   11.08668
141240.0000   10.72851
141280.0000   11.62749
141320.0000   10.60687
141360.0000   10.51386
141400.0000   10.68984
141440.0000   11.55545
141480.0000   11.72774
141520.0000   11.28729
141560.0000   10.95590
141600.0000   10.30776
141640.0000   10.71934
141680.0000    9.89197
141720.0000   10.79821
141760.0000   10.71523
141800.0000    9.96850
141840.0000    9.75902
141880.0000   11.48560
141920.0000   11.26193
141960.0000   11.23976
142000.0000   10.87239
142040.0000   11.70848
142080.0000   11.53210
142120.0000   11.47012
142160.0000   11.77225
142200.0000   11.53664
142240.0000   11.36425
142280.0000   11.49796
142320.0000   11.55476
142360.0000   11.46099
142400.0000   10.97161
142440.0000   12.33256
142480.0000   12.47902
142520.0000   12.02808
142560.0000   11.81493
142600.0000   11.70558
142640.0000   12.15079
142680.0000   11.64974
142720.0000   11.81764
142760.0000   12.03930
142800.0000   11.78157
142840.0000   12.08801
142880.0000   11.50805
142920.0000   10.92681
142960.0000   12.05483
143000.0000   12.01193
143040.0000   12.36867
143080.0000   11.87362
143120.0000   13.19195
143160.0000   11.87606
143200.0000   12.07427
143240.0000   11.41223
143280.0000   11.53794
143320.0000   10.91605
143360.0000   12.26478
143400.0000   12.37728
143440.0000   12.71831
143480.0000   11.34868
143520.0000   11.20736
143560.0000   10.95708
143600.0000   11.17381
143640.0000   11.23057
143680.0000   10.82842
143720.0000   11.01074
143760.0000   11.44820
143800.0000   10.70152
143840.0000   10.68782
143880.0000   12.04064
143920.0000   11.72067
143960.0000   11.70213
144000.0000   11.38052
144040.0000   11.43212
144080.0000   11.47515
144120.0000   11.12859
144160.0000   11.30579
144200.0000   11.05339
144240.0000   12.17498
144280.0000   11.68727
144320.0000   11.96573
144360.0000   12.79154
144400.0000   12.31819
144440.0000   12.16612
144480.0000   11.32073
144520.0000   11.87298
144560.0000   12.20533
144600.0000   10.62650
144640.0000   10.50374
144680.0000   11.59813
144720.0000   11.39001
144760.0000   11.82007
144800.0000   12.00262
144840.0000   11.82958
144880.0000   11.02741
144920.0000   12.63099
144960.0000   11.99399
145000.0000   11.01854
145040.0000   11.04112
145080.0000   11.01814
145120.0000   11.47139
145160.0000   11.16571
145200.0000   11.99539
145240.0000   12.08258
145280.0000   12.32825
145320.0000   11.69107
145360.0000   12.21631
145400.0000   11.75790
145440.0000   11.41458
145480.0000   11.32356
145520.0000   11.42308
145560.0000   10.96184
145600.0000   11.67350
145640.0000   11.09647
145680.0000   12.13420
145720.0000   12.46200
145760.0000   12.90338
145800.0000   12.32627
145840.0000   11.48503
145880.0000   11.02983
145920.0000   11.03485
145960.0000   11.11086
146000.0000   11.12946
146040.0000   10.74309
146080.0000   10.43205
146120.0000    9.82695
146160.0000   10.38538
146200.0000   10.39235
146240.0000   10.92630
146280.0000   11.25163
146320.0000   11.70854
146360.0000   11.49358
146400.0000   11.96790
146440.0000   11.78432
146480.0000   11.64299
146520.0000   11.98534
146560.0000   11.32096
146600.0000   11.42260
146640.0000   10.90828
146680.0000   11.15411
146720.0000   12.69405
146760.0000   11.38562
146800.0000   11.90168
146840.0000   10.82456
146880.0000   12.31937
146920.0000   11.18064
146960.0000   11.92012
147000.0000   11.49217
147040.0000   10.95580
147080.0000   11.51998
147120.0000   12.13095
147160.0000   11.13792
147200.0000   10.83742
147240.0000   11.36391
147280.0000   11.72775
147320.0000   10.71940
147360.0000   10.83752
147400.0000   11.00771
147440.0000   11.62577
147480.0000   10.96196
147520.0000    9.74352
147560.0000   10.10945
147600.0000   10.00341
147640.0000   11.11706
147680.0000   11.13243
147720.0000   10.96776
147760.0000   10.54836
147800.0000   11.48951
147840.0000   12.43658
147880.0000   11.05337
147920.0000   11.34511
147960.0000   10.89213
148000.0000   11.57611
148040.0000   11.07660
148080.0000   10.37442
148120.0000   11.26716
148160.0000   10.68196
148200.0000   10.43819
148240.0000   10.45285
148280.0000   10.06176
148320.0000   11.54076
148360.0000   11.20430
148400.0000   10.94153
148440.0000   12.35225
148480.0000   11.71989
148520.0000   10.17748
148560.0000   10.64904
148600.0000   11.30190
148640.0000   11.59177
148680.0000   11.71231
148720.0000   11.77094
148760.0000   11.40808
148800.0000   11.19967
148840.0000   11.01548
148880.0000   10.10353
148920.0000   10.50890
148960.0000   10.81758
149000.0000    9.83389
149040.0000   10.14432
149080.0000   10.99054
149120.0000   10.59258
149160.0000    9.24006
149200.0000    9.15564
149240.0000   10.45910
149280.0000    9.61425
149320.0000   10.63854
149360.0000   10.49832
149400.0000   10.11895
149440.0000    9.43382
149480.0000   10.25886
149520.0000   10.50615
149560.0000   10.91850
149600.0000    9.55497
149640.0000   10.32377
149680.0000   10.26520
149720.0000   10.26075
149760.0000    9.52571
149800.0000    9.18083
149840.0000    8.87871
149880.0000    8.88993
149920.0000    9.08268
149960.0000    9.39487
150000.0000    6.71494
150040.0000    9.41867
150080.0000    9.46525
150120.0000    8.50502
150160.0000    8.37540
150200.0000    9.17279
150240.0000   10.27778
150280.0000    8.00983
150320.0000    8.31829
150360.0000    8.81702
150400.0000    8.66138
150440.0000    8.64785
150480.0000    9.58389
150520.0000    7.63963
150560.0000    8.15029
150600.0000    8.20902
150640.0000    8.72285
150680.0000    7.78253
150720.0000    9.00667
150760.0000    8.08512
150800.0000    8.14503
150840.0000    8.15113
150880.0000    9.29450
150920.0000   11.24175
150960.0000   11.34133
151000.0000    9.94704
151040.0000    8.64288
151080.0000    9.50433
151120.0000    8.70782
151160.0000    8.09377
151200.0000    7.20631
151240.0000    7.34512
151280.0000    7.98848
151320.0000    8.40723
151360.0000    9.38703
151400.0000    9.78396
151440.0000    8.24115
151480.0000    7.88186
151520.0000    7.76842
151560.0000    8.19771
151600.0000    8.51101
151640.0000    8.83963
151680.0000    9.57852
151720.0000    9.53289
151760.0000    7.49476
151800.0000    7.75524
151840.0000    7.02777
151880.0000    8.21936
151920.0000    9.13398
151960.0000    7.21547
152000.0000    9.28780
152040.0000    9.64517
152080.0000    9.97446
152120.0000    9.79212
152160.0000   10.49886
152200.0000    9.92000
152240.0000    9.59098
152280.0000    9.35290
152320.0000    9.24156
152360.0000    9.00622
152400.0000    8.37529
152440.0000    9.97663
152480.0000    9.76054
152520.0000    9.74758
152560.0000    8.70063
152600.0000    7.21801
152640.0000    6.50961
152680.0000    7.58822
152720.0000    7.58883
152760.0000    6.73612
152800.0000    7.38028
152840.0000    6.27579
152880.0000    6.87134
152920.0000    7.69097
152960.0000    7.16561
153000.0000    8.24069
153040.0000    7.10411
153080.0000    6.28604
153120.0000    7.17439
153160.0000    7.70210
153200.0000    7.79244
153240.0000    8.22014
153280.0000   10.04365
153320.0000   11.91865
153360.0000   11.62916
153400.0000   12.56224
153440.0000   11.55944
153480.0000   11.11771
153520.0000   10.59240
153560.0000   10.46703
153600.0000    8.68869
153640.0000    8.93524
153680.0000    8.09672
153720.0000    7.45951
153760.0000    8.63990
153800.0000    7.47562
153840.0000    6.42973
153880.0000    7.66884
153920.0000    9.68064
153960.0000    8.52906
154000.0000    8.30052
154040.0000    7.83097
154080.0000    7.72208
154120.0000    8.23756
154160.0000    8.37047
154200.0000    7.74388
154240.0000    7.78775
154280.0000    6.96560
154320.0000    8.86830
154360.0000    8.00572
154400.0000    8.56976
154440.0000    8.10334
154480.0000    7.50114
154520.0000    7.06317
154560.0000    6.23267
154600.0000    6.55906
154640.0000    6.13386
154680.0000    7.42362
154720.0000    7.80694
154760.0000    7.27471
154800.0000    7.65702
154840.0000    7.28646
154880.0000    5.83277
154920.0000    6.17119
154960.0000    5.93788
155000.0000    7.89013
155040.0000    8.43265
155080.0000    8.61644
155120.0000    9.99873
155160.0000    9.78656
155200.0000    9.14028
155240.0000    8.52853
155280.0000    8.43518
155320.0000    8.91081
155360.0000    8.62108
155400.0000    9.05840
155440.0000    8.74372
155480.0000    8.07081
155520.0000    8.01948
155560.0000    8.79216
155600.0000    8.39507
155640.0000    9.63311
155680.0000    8.61135
155720.0000    8.65970
155760.0000    8.28411
155800.0000    8.49650
155840.0000    9.52257
155880.0000   10.59297
155920.0000   11.73716
155960.0000    9.99860
156000.0000   10.01911
156040.0000   10.70267
156080.0000   10.21485
156120.0000   10.64505
156160.0000   10.80103
156200.0000   12.09410
156240.0000   11.12353
156280.0000   10.78690
156320.0000   12.07266
156360.0000   12.43392
156400.0000   10.51708
156440.0000   11.06952
156480.0000   10.54908
156520.0000   11.24655
156560.0000   10.40695
156600.0000   10.47579
156640.0000   10.88727
156680.0000   11.79774
156720.0000   10.95562
156760.0000   11.66303
156800.0000    9.22545
156840.0000   10.91413
156880.0000    7.66425
156920.0000    6.75497
156960.0000    6.67409
157000.0000    4.88264
157040.0000    4.55627
157080.0000    6.10749
157120.0000    6.75026
157160.0000    4.97700
157200.0000    6.58813
157240.0000    6.19690
157280.0000    7.18751
157320.0000    6.35212
157360.0000    6.55199
157400.0000    6.56107
157440.0000    8.23009
157480.0000    8.55190
157520.0000    8.58176
157560.0000    8.28343
157600.0000    7.83363
157640.0000    7.89429
157680.0000    8.95896
157720.0000    9.27079
157760.0000    9.04356
157800.0000    8.36457
157840.0000    8.30585
157880.0000    6.92402
157920.0000    8.08275
157960.0000    8.05230
158000.0000    6.91746
158040.0000    6.97356
158080.0000    6.05011
158120.0000    8.11913
158160.0000    9.63582
158200.0000    8.32682
158240.0000    8.04063
158280.0000   11.66754
158320.0000    9.15370
158360.0000   10.74432
158400.0000   11.62213
158440.0000   11.43100
158480.0000    9.86897
158520.0000    9.27370
158560.0000    8.71424
158600.0000    7.96786
158640.0000    8.45838
158680.0000    9.24124
158720.0000    9.17584
158760.0000    9.24646
158800.0000    9.49171
158840.0000    8.46169
158880.0000    9.44768
158920.0000    9.72367
158960.0000    7.43498
159000.0000    9.20866
159040.0000    9.52761
159080.0000    9.25347
159120.0000    9.58900
159160.0000    9.51591
159200.0000    9.76708
159240.0000   10.29008
159280.0000    9.45642
159320.0000    9.72340
159360.0000    8.54348
159400.0000    8.69220
159440.0000    8.94180
159480.0000    9.80538
159520.0000    9.15360
159560.0000    9.47297
159600.0000    7.58469
159640.0000    6.80634
159680.0000    7.81459
159720.0000    7.68969
159760.0000    5.24938
159800.0000    4.61412
159840.0000    5.77236
159880.0000    5.02412
159920.0000    7.77696
159960.0000    6.52469
160000.0000    6.13426
160040.0000    6.45025
160080.0000    6.83594
160120.0000    7.01510
160160.0000    6.59126
160200.0000    6.90750
160240.0000    6.33497
160280.0000    7.73771
160320.0000    6.13558
160360.0000    6.51625
160400.0000    5.77507
160440.0000    6.77642
160480.0000    7.65804
160520.0000    7.41466
160560.0000    6.29771
160600.0000    5.91929
160640.0000    5.71055
160680.0000    7.42223
160720.0000    7.12716
160760.0000    7.08037
160800.0000    7.06359
160840.0000    7.69230
160880.0000    6.26363
160920.0000    8.46732
160960.0000    6.86320
161000.0000    7.87078
161040.0000    9.31120
161080.0000    8.98502
161120.0000    9.31563
161160.0000    7.93265
161200.0000    7.98293
161240.0000    8.07245
161280.0000    8.30436
161320.0000    9.17817
161360.0000   10.39434
161400.0000    9.93849
161440.0000    8.91366
161480.0000    7.74057
161520.0000    8.15937
161560.0000    7.11254
161600.0000    8.31326
161640.0000    9.95046
161680.0000    9.07378
161720.0000    9.82519
161760.0000   10.30334
161800.0000    8.45871
161840.0000   10.13699
161880.0000    9.19823
161920.0000    7.83347
161960.0000    8.63011
162000.0000    8.93883
162040.0000    9.37355
162080.0000    9.97299
162120.0000    9.73825
162160.0000    9.99918
162200.0000    9.07370
162240.0000    9.80075
162280.0000    9.35044
162320.0000    9.66557
162360.0000    9.56010
162400.0000    8.54205
162440.0000   10.13155
162480.0000    9.51828
162520.0000    9.02114
162560.0000    9.06114
162600.0000    8.43338
162640.0000    7.94873
162680.0000    8.34424
162720.0000    8.62684
162760.0000   10.15231
162800.0000    9.54241
162840.0000   10.15544
162880.0000    9.90075
162920.0000    9.48125
162960.0000    9.39315
163000.0000   10.85479
163040.0000    9.68299
163080.0000    9.52235
163120.0000    7.81386
163160.0000    8.72871
163200.0000    8.25137
163240.0000   10.43270
163280.0000   10.93213
163320.0000   12.53103
163360.0000   10.48560
163400.0000   12.49713
163440.0000   12.25529
163480.0000   11.59958
163520.0000   12.24868
163560.0000   11.66679
163600.0000   12.49987
163640.0000   12.49752
163680.0000   12.08141
163720.0000   11.73174
163760.0000   12.31854
163800.0000   13.84345
163840.0000   12.12318
163880.0000   10.96402
163920.0000   11.93871
163960.0000   10.72791
164000.0000   11.57724
164040.0000   11.15947
164080.0000   13.23625
164120.0000   12.49511
164160.0000   11.06299
164200.0000    9.62958
164240.0000   10.10857
164280.0000   10.30346
164320.0000    9.96453
164360.0000   10.15933
164400.0000   10.15705
164440.0000    9.70420
164480.0000   10.45148
164520.0000   10.96154
164560.0000   10.41362
164600.0000   10.21410
164640.0000   10.98364
164680.0000   11.94713
164720.0000   11.24946
164760.0000   10.83907
164800.0000    8.63595
164840.0000    9.15720
164880.0000    9.88680
164920.0000    9.49646
164960.0000    9.61293
165000.0000   10.87703
165040.0000    9.24630
165080.0000   10.19831
165120.0000   10.52289
165160.0000   11.15970
165200.0000    8.94031
165240.0000    8.99767
165280.0000    8.31371
165320.0000    9.14465
165360.0000    8.41941
165400.0000    6.75323
165440.0000    7.26743
165480.0000    6.06531
165520.0000    7.30589
165560.0000    7.44788
165600.0000    7.82168
165640.0000    8.08876
165680.0000    7.83079
165720.0000    8.22895
165760.0000    7.55101
165800.0000    8.32404
165840.0000    8.27543
165880.0000    8.50195
165920.0000    7.61760
165960.0000    7.39018
166000.0000    7.35669
166040.0000    8.66348
166080.0000    8.42129
166120.0000    9.56912
166160.0000    8.84485
166200.0000    7.56511
166240.0000    8.85575
166280.0000    9.60736
166320.0000    9.00716
166360.0000    9.64073
166400.0000    9.37433
166440.0000    8.50756
166480.0000    8.83390
166520.0000    8.51705
166560.0000    6.01885
166600.0000    7.35289
166640.0000    5.98665
166680.0000    8.28707
166720.0000    8.93042
166760.0000    7.87042
166800.0000    7.71706
166840.0000    6.83030
166880.0000    7.27204
166920.0000    5.57607
166960.0000    5.34442
167000.0000    5.62955
167040.0000    6.61180
167080.0000    7.43141
167120.0000    7.13457
167160.0000    6.57989
167200.0000    6.36218
167240.0000    5.18153
167280.0000    5.38054
167320.0000    7.27411
167360.0000    5.36836
167400.0000    6.50828
167440.0000    6.30451
167480.0000    7.42394
167520.0000    5.38072
167560.0000    6.30618
167600.0000    4.87573
167640.0000    5.92366
167680.0000    6.53382
167720.0000    6.69198
167760.0000    7.21278
167800.0000    8.17225
167840.0000    8.54655
167880.0000    7.56595
167920.0000    8.73017
167960.0000    7.83703
168000.0000    8.91263
168040.0000    8.47795
168080.0000    9.49009
168120.0000    9.87012
168160.0000    9.43744
168200.0000   10.12016
168240.0000    8.84083
168280.0000    7.22037
168320.0000    8.87681
168360.0000    9.59642
168400.0000    9.63498
168440.0000    9.02495
168480.0000    7.77334
168520.0000    9.63051
168560.0000   10.73883
168600.0000    9.15376
168640.0000    8.52861
168680.0000    8.27833
168720.0000    9.19676
168760.0000    7.75378
168800.0000    8.41242
168840.0000   10.10222
168880.0000    7.86478
168920.0000    7.24081
168960.0000    8.24134
169000.0000    6.42084
169040.0000    7.52206
169080.0000    7.61773
169120.0000    7.13426
169160.0000    8.05822
169200.0000    8.24444
169240.0000    7.98957
169280.0000    7.50898
169320.0000    6.36412
169360.0000    7.27722
169400.0000    8.05766
169440.0000    9.71196
169480.0000    8.40038
169520.0000    8.47167
169560.0000    8.00234
169600.0000    6.59898
169640.0000    6.26779
169680.0000    7.19105
169720.0000    8.94876
169760.0000    7.19828
169800.0000    7.80890
169840.0000    6.42864
169880.0000    7.11444
169920.0000    8.61836
169960.0000    7.83416
170000.0000    6.18439
170040.0000    6.92391
170080.0000    7.45368
170120.0000    6.42237
170160.0000    4.77551
170200.0000    4.90940
170240.0000    7.38527
170280.0000    5.41650
170320.0000    5.99427
170360.0000    7.20371
170400.0000    7.77383
170440.0000    7.10966
170480.0000    7.83191
170520.0000    7.79617
170560.0000    7.30408
170600.0000    8.49275
170640.0000    8.20320
170680.0000    7.21058
170720.0000    6.16332
170760.0000    6.74946
170800.0000    7.77597
170840.0000    7.85552
170880.0000    8.56001
170920.0000   10.15439
170960.0000    9.13762
171000.0000    9.41448
171040.0000   10.52669
171080.0000    9.93383
171120.0000    8.79427
171160.0000    9.06791
171200.0000   10.16920
171240.0000    8.32664
171280.0000    6.84126
171320.0000    7.53021
171360.0000    7.29316
171400.0000    5.79234
171440.0000    6.07922
171480.0000    5.95268
171520.0000    7.18305
171560.0000    8.03182
171600.0000    9.35018
171640.0000    9.08265
171680.0000    8.15061
171720.0000    8.03900
171760.0000    9.20234
171800.0000    8.74992
171840.0000    7.47692
171880.0000    7.87816
171920.0000    7.95141
171960.0000    8.42814
172000.0000    9.31037
172040.0000    9.82068
172080.0000    9.68809
172120.0000    8.34624
172160.0000    9.69649
172200.0000    7.27540
172240.0000    6.44005
172280.0000    6.83540
172320.0000    6.99270
172360.0000    7.17131
172400.0000    8.25436
172440.0000    8.62706
172480.0000    8.61507
172520.0000    9.10506
172560.0000    9.97558
172600.0000   12.07869
172640.0000   12.23461
172680.0000   12.82852
172720.0000   12.74900
172760.0000   11.81357
172800.0000   11.41819
172840.0000   11.61395
172880.0000   10.29004
172920.0000   10.45273
172960.0000    9.61166
173000.0000   10.18018
173040.0000    9.62503
173080.0000    9.46769
173120.0000   10.48025
173160.0000    9.75681
173200.0000   10.25443
173240.0000   12.57337
173280.0000   10.35406
173320.0000    9.30392
173360.0000   10.27187
173400.0000    9.39368
173440.0000    9.42136
173480.0000    8.38042
173520.0000    8.38854
173560.0000    7.88095
173600.0000    7.80615
173640.0000    7.40754
173680.0000    8.16900
173720.0000   10.55972
173760.0000    9.76937
173800.0000   10.42608
173840.0000   10.19022
173880.0000    9.51007
173920.0000   10.55373
173960.0000   10.89828
174000.0000   11.21240
174040.0000   10.12853
174080.0000   10.74597
174120.0000    8.91961
174160.0000    7.96207
174200.0000    6.77985
174240.0000    7.62359
174280.0000    8.55047
174320.0000    9.03209
174360.0000    8.00136
174400.0000    8.04496
174440.0000    8.17429
174480.0000    8.49415
174520.0000    7.47720
174560.0000    7.57179
174600.0000    8.52505
174640.0000    8.45870
174680.0000    9.28062
174720.0000    9.63036
174760.0000    9.61360
174800.0000   10.41796
174840.0000   10.00139
174880.0000   10.15681
174920.0000   10.75929
174960.0000   10.55877
175000.0000    9.95974
175040.0000   10.91265
175080.0000    9.90838
175120.0000    9.53581
175160.0000   10.66905
175200.0000   11.28698
175240.0000   10.18251
175280.0000   11.58129
175320.0000    9.41658
175360.0000    8.50896
175400.0000    9.64725
175440.0000   11.52503
175480.0000   14.43213
175520.0000   13.55190
175560.0000   12.22814
175600.0000   13.15928
175640.0000   11.41812
175680.0000   11.09480
175720.0000   11.28871
175760.0000    9.64089
175800.0000    9.93270
175840.0000   11.22432
175880.0000   13.38654
175920.0000   11.08532
175960.0000   10.95624
176000.0000   12.66510
176040.0000   12.36654
176080.0000   12.58666
176120.0000   11.20252
176160.0000   13.23962
176200.0000   11.63411
176240.0000   10.95514
176280.0000   12.06080
176320.0000   12.89069
176360.0000   13.18538
176400.0000   14.34465
176440.0000   13.17897
176480.0000   12.68895
176520.0000   12.29526
176560.0000   13.06512
176600.0000   11.64790
176640.0000   11.02376
176680.0000   11.40788
176720.0000   11.13073
176760.0000   10.66653
176800.0000   10.58770
176840.0000   10.51079
176880.0000   10.71009
176920.0000   12.85054
176960.0000   13.81869
177000.0000   13.35001
177040.0000   13.73764
177080.0000   14.19013
177120.0000   14.41574
177160.0000   13.83363
177200.0000   14.09124
177240.0000   13.48166
177280.0000   13.34433
177320.0000   13.30546
177360.0000   13.40158
177400.0000   13.67964
177440.0000   13.18942
177480.0000   11.79106
177520.0000   12.24099
177560.0000   13.54469
177600.0000   12.72492
177640.0000   12.49467
177680.0000   11.57111
177720.0000   13.86575
177760.0000   14.51245
177800.0000   14.17461
177840.0000   12.69746
177880.0000   12.24421
177920.0000   12.62233
177960.0000   12.60492
178000.0000   11.17815
178040.0000   11.74667
178080.0000   10.96104
178120.0000   10.64338
178160.0000    9.11197
178200.0000    9.88063
178240.0000   10.37887
178280.0000   11.45714
178320.0000   13.75080
178360.0000   13.01910
178400.0000   11.90178
178440.0000   12.52304
178480.0000   14.27302
178520.0000   10.97023
178560.0000    7.64946
178600.0000    8.88260
178640.0000    9.33868
178680.0000    9.17955
178720.0000    9.49968
178760.0000   10.97310
178800.0000   10.04903
178840.0000    8.37850
178880.0000    8.16755
178920.0000    7.57515
178960.0000    6.39999
179000.0000    7.71699
179040.0000    7.84199
179080.0000    8.43366
179120.0000    8.58388
179160.0000   10.02754
179200.0000   11.44902
179240.0000   11.52970
179280.0000   10.37712
179320.0000   10.20326
179360.0000    7.57260
179400.0000    6.81237
179440.0000    6.63848
179480.0000    6.03325
179520.0000    8.61051
179560.0000    9.54212
179600.0000   10.93668
179640.0000   11.45011
179680.0000   10.52133
179720.0000   10.11187
179760.0000   10.26924
179800.0000   12.02875
179840.0000   11.82017
179880.0000   11.61293
179920.0000   10.49936
179960.0000   10.20722
180000.0000    9.42997
180040.0000    9.77245
180080.0000    8.96480
180120.0000   10.05686
180160.0000    8.42713
180200.0000    9.92727
180240.0000   10.98259
180280.0000    9.86732
180320.0000    9.78716
180360.0000    9.52022
180400.0000   10.55358
180440.0000   10.00380
180480.0000   11.39903
180520.0000   12.42254
180560.0000   12.51964
180600.0000   12.46501
180640.0000   13.39253
180680.0000   14.10206
180720.0000   13.49548
180760.0000   12.49262
180800.0000   14.67199
180840.0000   13.33191
180880.0000   12.87074
180920.0000   11.25976
180960.0000   10.44572
181000.0000   12.51378
181040.0000   12.50843
181080.0000   12.45646
181120.0000   11.91431
181160.0000   11.68226
181200.0000   14.53075
181240.0000   12.33959
181280.0000   13.00071
181320.0000   13.07444
181360.0000   13.83048
181400.0000   13.40652
181440.0000   13.47049
181480.0000   14.06259
181520.0000   12.49159
181560.0000   12.46233
181600.0000   11.39571
181640.0000   10.55032
181680.0000   10.32596
181720.0000   10.48591
181760.0000    9.14777
181800.0000   10.05949
181840.0000    9.27207
181880.0000    9.61596
181920.0000    9.31957
181960.0000    9.69030
182000.0000   10.27210
182040.0000   11.05294
182080.0000    9.62460
182120.0000    7.60039
182160.0000    7.90975
182200.0000    6.99407
182240.0000    7.90562
182280.0000   10.65196
182320.0000   11.31730
182360.0000   10.32734
182400.0000   10.19544
182440.0000   10.99090
182480.0000   11.21061
182520.0000   11.47188
182560.0000   10.18449
182600.0000   11.39502
182640.0000   11.52425
182680.0000   11.31177
182720.0000   11.47289
182760.0000   11.49267
182800.0000   11.75898
182840.0000   11.33551
182880.0000   12.65090
182920.0000   12.74209
182960.0000   12.35684
183000.0000   11.00291
183040.0000   11.19551
183080.0000   13.06556
183120.0000   13.97125
183160.0000   13.81240
183200.0000   13.78626
183240.0000   13.92675
183280.0000   14.00433
183320.0000   12.06620
183360.0000   11.39942
183400.0000   10.41180
183440.0000   11.02810
183480.0000   11.14278
183520.0000   11.43488
183560.0000   10.76654
183600.0000    9.33987
183640.0000   10.70196
183680.0000    9.65615
183720.0000    9.71872
183760.0000    8.26039
183800.0000   10.44244
183840.0000   10.41593
183880.0000    9.10250
183920.0000    8.54202
183960.0000    8.51946
184000.0000   10.01892
184040.0000    9.99403
184080.0000    9.52264
184120.0000    8.35935
184160.0000   10.40564
184200.0000    9.26017
184240.0000   10.71034
184280.0000   12.08849
184320.0000   11.46229
184360.0000   10.71002
184400.0000   10.96885
184440.0000   12.57655
184480.0000   10.52824
184520.0000   10.84069
184560.0000   10.55906
184600.0000   10.06168
184640.0000   10.14632
184680.0000    9.93447
184720.0000    9.15786
184760.0000   10.27788
184800.0000   10.67931
184840.0000    9.00956
184880.0000    8.88337
184920.0000    9.03440
184960.0000    8.89329
185000.0000    8.06047
185040.0000    7.53539
185080.0000   10.29208
185120.0000   11.25844
185160.0000   11.63241
185200.0000   12.14339
185240.0000   11.67394
185280.0000   11.49892
185320.0000   11.45337
185360.0000   12.51525
185400.0000   12.82183
185440.0000   12.56648
185480.0000   12.07538
185520.0000   12.20516
185560.0000   12.49933
185600.0000   12.10848
185640.0000   13.30990
185680.0000   12.28100
185720.0000   11.63371
185760.0000   11.22149
185800.0000   12.05700
185840.0000   11.18880
185880.0000   11.01576
185920.0000   12.27736
185960.0000   10.38550
186000.0000    9.58408
186040.0000    9.98821
186080.0000    9.05524
186120.0000   10.68699
186160.0000    8.76071
186200.0000    8.25609
186240.0000   10.63798
186280.0000   11.15366
186320.0000   11.32211
186360.0000    9.77219
186400.0000    8.91415
186440.0000   10.79064
186480.0000   11.66836
186520.0000    8.76876
186560.0000    8.62766
186600.0000    7.99134
186640.0000    9.27035
186680.0000    8.53413
186720.0000    8.86804
186760.0000    8.67965
186800.0000   10.28516
186840.0000   12.65574
186880.0000   13.28041
186920.0000   11.00864
186960.0000   13.07701
187000.0000   10.97371
187040.0000   11.53357
187080.0000   11.23028
187120.0000   12.70507
187160.0000   11.50561
187200.0000   12.54110
187240.0000   12.64918
187280.0000   11.99428
187320.0000   11.65127
187360.0000   12.43404
187400.0000   13.07549
187440.0000   13.27110
187480.0000   12.50667
187520.0000   13.78988
187560.0000   13.39344
187600.0000   12.72710
187640.0000   12.98068
187680.0000   12.23301
187720.0000   13.98559
187760.0000   11.21560
187800.0000   10.64779
187840.0000    9.94251
187880.0000   10.37192
187920.0000   11.11996
187960.0000   11.91294
188000.0000   12.13869
188040.0000   11.46640
188080.0000   12.46419
188120.0000   12.51332
188160 5
188200 5
188240 5
188280 5
188320 5
188360 5
188400 5
188440 5
188480 5
188520 5
188560 5
188600 5
188640 5
188680 5
188720 5
188760 5
188800 5
188840 5
188880 5
188920 5
188960 5
189000 5
189040 5
189080 5
189120 5
189160 5
189200 5
189240 5
189280 5
189320 5
189360 5
189400 5
189440 5
189480 5
189520 5
189560 5
189600 5
189640 5
189680 5
189720 5
189760 5
189800 5
189840 5
189880 5
189920 5
189960 5
190000 5
190040 5
190080 5
190120 5
190160 5
190200 5
190240 5
190280 5
190320 5
190360 5
190400 5
190440 5
190480 5
190520 5
190560 5
190600 5
190640 5
190680 5
190720 5
190760 5
190800 5
190840 5
190880 5
190920 5
190960 5
191000 5
191040 5
191080 5
191120 5
191160 5
191200 5
191240 5
191280 5
191320 5
191360 5
191400 5
191440 5
191480 5
191520 5
191560 5
191600 5
191640 5
191680 5
191720 5
191760 5
191800 5
191840 5
191880 5
191920 5
191960 5
192000 5
192040 5
192080 5
192120 5
192160 5
192200 5
192240 5
192280 5
192320 5
192360 5
192400 5
192440 5
192480 5
192520 5
192560 5
192600 5
192640 5
192680 5
192720 5
192760 5
192800 5
192840 5
192880 5
192920 5
192960 5
193000 5
193040 5
193080 5
193120 5
193160 5
193200 5
193240 5
193280 5
193320 5
193360 5
193400 5
193440 5
193480 5
193520 5
193560 5
193600 5
193640 5
193680 5
193720 5
193760 5
193800 5
193840 5
193880 5
193920 5
193960 5
194000 5
194040 5
194080 5
194120 5
194160 5
194200 5
194240 5
194280 5
194320 5
194360 5
194400 5
194440 5
194480 5
194520 5
194560 5
194600 5
194640 5
194680 5
194720 5
194760 5
194800 5
194840 5
194880 5
194920 5
194960 5
195000 5
195040 5
195080 5
195120 5
195160 5
195200 5
195240 5
195280 5
195320 5
195360 5
195400 5
195440 5
195480 5
195520 5
195560 5
195600 5
195640 5
195680 5
195720 5
195760 5
195800 5
195840 5
195880 5
195920 5
195960 5
196000 5
196040 5
196080 5
196120 5
196160 5
196200 5
196240 5
196280 5
196320 5
196360 5
196400 5
196440 5
196480 5
196520 5
196560 5
196600 5
196640 5
196680 5
196720 5
196760 5
196800 5
196840 5
196880 5
196920 5
196960 5
197000 5
197040 5
197080 5
197120 5
197160 5
197200 5
197240 5
197280 5
197320 5
197360 5
197400 5
197440 5
197480 5
197520 5
197560 5
197600 5
197640 5
197680 5
197720 5
197760 5
197800 5
197840 5
197880 5
197920 5
197960 5
198000 5
198040 5
198080 5
198120 5
198160 5
198200 5
198240 5
198280 5
198320 5
198360 5
198400 5
198440 5
198480 5
198520 5
198560 5
198600 5
198640 5
198680 5
198720 5
198760 5
198800 5
198840 5
198880 5
198920 5
198960 5
199000 5
199040 5
199080 5
199120 5
199160 5
199200 5
199240 5
199280 5
199320 5
199360 5
199400 5
199440 5
199480 5
199520 5
199560 5
199600 5
199640 5
199680 5
199720 5
199760 5
199800 5
199840 5
199880 5
199920 5
199960 5
200000 5
200040 5
200080 5
200120 5
200160 5
200200 5
200240 5
200280 5
200320 5
200360 5
200400 5
200440 5
200480 5
200520 5
200560 5
200600 5
200640 5
200680 5
200720 5
200760 5
200800 5
200840 5
200880 5
200920 5
200960 5
201000 5
201040 5
201080 5
201120 5
201160 5
201200 5
201240 5
201280 5
201320 5
201360 5
201400 5
201440 5
201480 5
201520 5
201560 5
201600 5
201640 5
201680 5
201720 5
201760 5
201800 5
201840 5
201880 5
201920 5
201960 5
202000 5
202040 5
202080 5
202120 5
202160 5
202200 5
202240 5
202280 5
202320 5
202360 5
202400 5
202440 5
202480 5
202520 5
202560 5
202600 5
202640 5
202680 5
202720 5
202760 5
202800 5
202840 5
202880 5
202920 5
202960 5
203000 5
203040 5
203080 5
203120 5
203160 5
203200 5
203240 5
203280 5
203320 5
203360 5
203400 5
203440 5
203480 5
203520 5
203560 5
203600 5
203640 5
203680 5
203720 5
203760 5
203800 5
203840 5
203880 5
203920 5
203960 5
204000 5
204040 5
204080 5
204120 5
204160 5
204200 5
204240 5
204280 5
204320 5
204360 5
204400 5
204440 5
204480 5
204520 5
204560 5
204600 5
204640 5
204680 5
204720 5
204760 5
204800 5
204840 5
204880 5
204920 5
204960 5
205000 5
205040 5
205080 5
205120 5
205160 5
205200 5
205240 5
205280 5
205320 5
205360 5
205400 5
205440 5
205480 5
205520 5
205560 5
205600 5
205640 5
205680 5
205720 5
205760 5
205800 5
205840 5
205880 5
205920 5
205960 5
206000 5
206040 5
206080 5
206120 5
206160 5
206200 5
206240 5
206280 5
206320 5
206360 5
206400 5
206440 5
206480 5
206520 5
206560 5
206600 5
206640 5
206680 5
206720 5
206760 5
206800 5
206840 5
206880 5
206920 5
206960 5
207000 5
207040 5
207080 5
207120 5
207160 5
207200 5
207240 5
207280 5
207320 5
207360 5
207400 5
207440 5
207480 5
207520 5
207560 5
207600 5
207640 5
207680 5
207720 5
207760 5
207800 5
207840 5
207880 5
207920 5
207960 5
208000 5
208040 5
208080 5
208120 5
208160 5
208200 5
208240 5
208280 5
208320 5
208360 5
208400 5
208440 5
208480 5
208520 5
208560 5
208600 5
208640 5
208680 5
208720 5
208760 5
208800 5
208840 5
208880 5
208920 5
208960 5
209000 5
209040 5
209080 5
209120 5
209160 5
209200 5
209240 5
209280 5
209320 5
209360 5
209400 5
209440 5
209480 5
209520 5
209560 5
209600 5
209640 5
209680 5
209720 5
209760 5
209800 5
209840 5
209880 5
209920 5
209960 5
210000 5
210040 5
210080 5
210120 5
210160 5
210200 5
210240 5
210280 5
210320 5
210360 5
210400 5
210440 5
210480 5
210520 5
210560 5
210600 5
210640 5
210680 5
210720 5
210760 5
210800 5
210840 5
210880 5
210920 5
210960 5
211000 5
211040 5
211080 5
211120 5
211160 5
211200 5
211240 5
211280 5
211320 5
211360 5
211400 5
211440 5
211480 5
211520 5
211560 5
211600 5
211640 5
211680 5
211720 5
211760 5
211800 5
211840 5
211880 5
211920 5
211960 5
212000 5
212040 5
212080 5
212120 5
212160 5
212200 5
212240 5
212280 5
212320 5
212360 5
212400 5
212440 5
212480 5
212520 5
212560 5
212600 5
212640 5
212680 5
212720 5
212760 5
212800 5
212840 5
212880 5
212920 5
212960 5
213000 5
213040 5
213080 5
213120 5
213160 5
213200 5
213240 5
213280 5
213320 5
213360 5
213400 5
213440 5
213480 5
213520 5
213560 5
213600 5
213640 5
213680 5
213720 5
213760 5
213800 5
213840 5
213880 5
213920 5
213960 5
214000 5
214040 5
214080 5
214120 5
214160 5
214200 5
214240 5
214280 5
214320 5
214360 5
214400 5
214440 5
214480 5
214520 5
214560 5
214600 5
214640 5
214680 5
214720 5
214760 5
214800 5
214840 5
214880 5
214920 5
214960 5
215000 5
215040 5
215080 5
215120 5
215160 5
215200 5
215240 5
215280 5
215320 5
215360 5
215400 5
215440 5
215480 5
215520 5
215560 5
215600 5
215640 5
215680 5
215720 5
215760 5
215800 5
215840 5
215880 5
215920 5
215960 5
216000 5
216040 5
216080 5
216120 5
216160 5
216200 5
216240 5
216280 5
216320 5
216360 5
216400 5
216440 5
216480 5
216520 5
216560 5
216600 5
216640 5
216680 5
216720 5
216760 5
216800 5
216840 5
216880 5
216920 5
216960 5
217000 5
217040 5
217080 5
217120 5
217160 5
217200 5
217240 5
217280 5
217320 5
217360 5
217400 5
217440 5
217480 5
217520 5
217560 5
217600 5
217640 5
217680 5
217720 5
217760 5
217800 5
217840 5
217880 5
217920 5
217960 5
218000 5
218040 5
218080 5
218120 5
218160 5
218200 5
218240 5
218280 5
218320 5
218360 5
218400 5
218440 5
218480 5
218520 5
218560 5
218600 5
218640 5
218680 5
218720 5
218760 5
218800 5
218840 5
218880 5
218920 5
218960 5
219000 5
219040 5
219080 5
219120 5
219160 5
219200 5
219240 5
219280 5
219320 5
219360 5
219400 5
219440 5
219480 5
219520 5
219560 5
219600 5
219640 5
219680 5
219720 5
219760 5
219800 5
219840 5
219880 5
219920 5
219960 5
220000 5
220040 5
220080 5
220120 5
220160 5
220200 5
220240 5
220280 5
220320 5
220360 5
220400 5
220440 5
220480 5
220520 5
220560 5
220600 5
220640 5
220680 5
220720 5
220760 5
220800 5
220840 5
220880 5
220920 5
220960 5
221000 5
221040 5
221080 5
221120 5
221160 5
221200 5
221240 5
221280 5
221320 5
221360 5
221400 5
221440 5
221480 5
221520 5
221560 5
221600 5
221640 5
221680 5
221720 5
221760 5
221800 5
221840 5
221880 5
221920 5
221960 5
222000 5
222040 5
222080 5
222120 5
222160 5
222200 5
222240 5
222280 5
222320 5
222360 5
222400 5
222440 5
222480 5
222520 5
222560 5
222600 5
222640 5
222680 5
222720 5
222760 5
222800 5
222840 5
222880 5
222920 5
222960 5
223000 5
223040 5
223080 5
223120 5
223160 5
223200 5
223240 5
223280 5
223320 5
223360 5
223400 5
223440 5
223480 5
223520 5
223560 5
223600 5
223640 5
223680 5
223720 5
223760 5
223800 5
223840 5
223880 5
223920 5
223960 5
224000 5
224040 5
224080 5
224120 5
224160 5
224200 5
224240 5
224280 5
224320 5
224360 5
224400 5
224440 5
224480 5
224520 5
224560 5
224600 5
224640 5
224680 5
224720 5
224760 5
224800 5
224840 5
224880 5
224920 5
224960 5
225000 5
225040 5
225080 5
225120 5
225160 5
225200 5
225240 5
225280 5
225320 5
225360 5
225400 5
225440 5
225480 5
225520 5
225560 5
225600 5
225640 5
225680 5
225720 5
225760 5
225800 5
225840 5
225880 5
225920 5
225960 5
226000 5
226040 5
226080 5
226120 5
226160 5
226200 5
226240 5
226280 5
226320 5
226360 5
226400 5
226440 5
226480 5
226520 5
226560 5
226600 5
226640 5
226680 5
226720 5
226760 5
226800 5
226840 5
226880 5
226920 5
226960 5
227000 5
227040 5
227080 5
227120 5
227160 5
227200 5
227240 5
227280 5
227320 5
227360 5
227400 5
227440 5
227480 5
227520 5
227560 5
227600 5
227640 5
227680 5
227720 5
227760 5
227800 5
227840 5
227880 5
227920 5
227960 5
228000 5
228040 5
228080 5
228120 5
228160 5
228200 5
228240 5
228280 5
228320 5
228360 5
228400 5
228440 5
228480 5
228520 5
228560 5
228600 5
228640 5
228680 5
228720 5
228760 5
228800 5
228840 5
228880 5
228920 5
228960 5
229000 5
229040 5
229080 5
229120 5
229160 5
229200 5
229240 5
229280 5
229320 5
229360 5
229400 5
229440 5
229480 5
229520 5
229560 5
229600 5
229640 5
229680 5
229720 5
229760 5
229800 5
229840 5
229880 5
229920 5
229960 5
230000 5
230040 5
230080 5
230120 5
230160 5
230200 5
230240 5
230280 5
230320 5
230360 5
230400 5
230440 5
230480 5
230520 5
230560 5
230600 5
230640 5
230680 5
230720 5
230760 5
230800 5
230840 5
230880 5
230920 5
230960 5
231000 5
231040 5
231080 5
231120 5
231160 5
231200 5
231240 5
231280 5
231320 5
231360 5
231400 5
231440 5
231480 5
231520 5
231560 5
231600 5
231640 5
231680 5
231720 5
231760 5
231800 5
231840 5
231880 5
231920 5
231960 5
232000 5
232040 5
232080 5
232120 5
232160 5
232200 5
232240 5
232280 5
232320 5
232360 5
232400 5
232440 5
232480 5
232520 5
232560 5
232600 5
232640 5
232680 5
232720 5
232760 5
232800 5
232840 5
232880 5
232920 5
232960 5
233000 5
233040 5
233080 5
233120 5
233160 5
233200 5
233240 5
233280 5
233320 5
233360 5
233400 5
233440 5
233480 5
233520 5
233560 5
233600 5
233640 5
233680 5
233720 5
233760 5
233800 5
233840 5
233880 5
233920 5
233960 5
234000 5
234040 5
234080 5
234120 5
234160 5
234200 5
234240 5
234280 5
234320 5
234360 5
234400 5
234440 5
234480 5
234520 5
234560 5
234600 5
234640 5
234680 5
234720 5
234760 5
234800 5
234840 5
234880 5
234920 5
234960 5
235000 5
235040 5
235080 5
235120 5
235160 5
235200 5
235240 5
235280 5
235320 5
235360 5
235400 5
235440 5
235480 5
235520 5
235560 5
235600 5
235640 5
235680 5
235720 5
235760 5
235800 5
235840 5
235880 5
235920 5
235960 5
236000 5
236040 5
236080 5
236120 5
236160 5
236200 5
236240 5
236280 5
236320 5
236360 5
236400 5
236440 5
236480 5
236520 5
236560 5
236600 5
236640 5
236680 5
236720 5
236760 5
236800 5
236840 5
236880 5
236920 5
236960 5
237000 5
237040 5
237080 5
237120 5
237160 5
237200 5
237240 5
237280 5
237320 5
237360 5
237400 5
237440 5
237480 5
237520 5
237560 5
237600 5
237640 5
237680 5
237720 5
237760 5
237800 5
237840 5
237880 5
237920 5
237960 5
238000 5
238040 5
238080 5
238120 5
238160 5
238200 5
238240 5
238280 5
238320 5
238360 5
238400 5
238440 5
238480 5
238520 5
238560 5
238600 5
238640 5
238680 5
238720 5
238760 5
238800 5
238840 5
238880 5
238920 5
238960 5
239000 5
239040 5
239080 5
239120 5
239160 5
239200 5
239240 5
239280 5
239320 5
239360 5
239400 5
239440 5
239480 5
239520 5
239560 5
239600 5
239640 5
239680 5
239720 5
239760 5
239800 5
239840 5
239880 5
239920 5
239960 5
240000 5
240040 5
240080 5
240120 5
240160 5
240200 5
240240 5
240280 5
240320 5
240360 5
240400 5
240440 5
240480 5
240520 5
240560 5
240600 5
240640 5
240680 5
240720 5
240760 5
240800 5
240840 5
240880 5
240920 5
240960 5
241000 5
241040 5
241080 5
241120 5
241160 5
241200 5
241240 5
241280 5
241320 5
241360 5
241400 5
241440 5
241480 5
241520 5
241560 5
241600 5
241640 5
241680 5
241720 5
241760 5
241800 5
241840 5
241880 5
241920 5
241960 5
242000 5
242040 5
242080 5
242120 5
242160 5
242200 5
242240 5
242280 5
242320 5
242360 5
242400 5
242440 5
242480 5
242520 5
242560 5
242600 5
242640 5
242680 5
242720 5
242760 5
242800 5
242840 5
242880 5
242920 5
242960 5
243000 5
243040 5
243080 5
243120 5
243160 5
243200 5
243240 5
243280 5
243320 5
243360 5
243400 5
243440 5
243480 5
243520 5
243560 5
243600 5
243640 5
243680 5
243720 5
243760 5
243800 5
243840 5
243880 5
243920 5
243960 5
244000 5
244040 5
244080 5
244120 5
244160 5
244200 5
244240 5
244280 5
244320 5
244360 5
244400 5
244440 5
244480 5
244520 5
244560 5
244600 5
244640 5
244680 5
244720 5
244760 5
244800 5
244840 5
244880 5
244920 5
244960 5
245000 5
245040 5
245080 5
245120 5
245160 5
245200 5
245240 5
245280 5
245320 5
245360 5
245400 5
245440 5
245480 5
245520 5
245560 5
245600 5
245640 5
245680 5
245720 5
245760 5
245800 5
245840 5
245880 5
245920 5
245960 5
246000 5
246040 5
246080 5
246120 5
246160 5
246200 5
246240 5
246280 5
246320 5
246360 5
246400 5
246440 5
246480 5
246520 5
246560 5
246600 5
246640 5
246680 5
246720 5
246760 5
246800 5
246840 5
246880 5
246920 5
246960 5
247000 5
247040 5
247080 5
247120 5
247160 5
247200 5
247240 5
247280 5
247320 5
247360 5
247400 5
247440 5
247480 5
247520 5
247560 5
247600 5
247640 5
247680 5
247720 5
247760 5
247800 5
247840 5
247880 5
247920 5
247960 5
248000 5
248040 5
248080 5
248120 5
248160 5
248200 5
248240 5
248280 5
248320 5
248360 5
248400 5
248440 5
248480 5
248520 5
248560 5
248600 5
248640 5
248680 5
248720 5
248760 5
248800 5
248840 5
248880 5
248920 5
248960 5
249000 5
249040 5
249080 5
249120 5
249160 5
249200 5
249240 5
249280 5
249320 5
249360 5
249400 5
249440 5
249480 5
249520 5
249560 5
249600 5
249640 5
249680 5
249720 5
249760 5
249800 5
249840 5
249880 5
249920 5
249960 5
250000 5
250040 5
250080 5
250120 5
250160 5
250200 5
250240 5
250280 5
250320 5
250360 5
250400 5
250440 5
250480 5
250520 5
250560 5
250600 5
250640 5
250680 5
250720 5
250760 5
250800 5
250840 5
250880 5
250920 5
250960 5
251000 5
251040 5
251080 5
251120 5
251160 5
251200 5
251240 5
251280 5
251320 5
251360 5
251400 5
251440 5
251480 5
251520 5
251560 5
251600 5
251640 5
251680 5
251720 5
251760 5
251800 5
251840 5
251880 5
251920 5
251960 5
252000 5
252040 5
252080 5
252120 5
252160 5
252200 5
252240 5
252280 5
252320 5
252360 5
252400 5
252440 5
252480 5
252520 5
252560 5
252600 5
252640 5
252680 5
252720 5
252760 5
252800 5
252840 5
252880 5
252920 5
252960 5
253000 5
253040 5
253080 5
253120 5
253160 5
253200 5
253240 5
253280 5
253320 5
253360 5
253400 5
253440 5
253480 5
253520 5
253560 5
253600 5
253640 5
253680 5
253720 5
253760 5
253800 5
253840 5
253880 5
253920 5
253960 5
254000 5
254040 5
254080 5
254120 5
254160 5
254200 5
254240 5
254280 5
254320 5
254360 5
254400 5
254440 5
254480 5
254520 5
254560 5
254600 5
254640 5
254680 5
254720 5
254760 5
254800 5
254840 5
254880 5
254920 5
254960 5
255000 5
255040 5
255080 5
255120 5
255160 5
255200 5
255240 5
255280 5
255320 5
255360 5
255400 5
255440 5
255480 5
255520 5
255560 5
255600 5
255640 5
255680 5
255720 5
255760 5
255800 5
255840 5
255880 5
255920 5
255960 5
256000 5
256040 5
256080 5
256120 5
256160 5
256200 5
256240 5
256280 5
256320 5
256360 5
256400 5
256440 5
256480 5
256520 5
256560 5
256600 5
256640 5
256680 5
256720 5
256760 5
256800 5
256840 5
256880 5
256920 5
256960 5
257000 5
257040 5
257080 5
257120 5
257160 5
257200 5
257240 5
257280 5
257320 5
257360 5
257400 5
257440 5
257480 5
257520 5
257560 5
257600 5
257640 5
257680 5
257720 5
257760 5
257800 5
257840 5
257880 5
257920 5
257960 5
258000 5
258040 5
258080 5
258120 5
258160 5
258200 5
258240 5
258280 5
258320 5
258360 5
258400 5
258440 5
258480 5
258520 5
258560 5
258600 5
258640 5
258680 5
258720 5
258760 5
258800 5
258840 5
258880 5
258920 5
258960 5
259000 5
259040 5
259080 5
259120 5
259160 5
259200 5
259240 5
259280 5
259320 5
259360 5
259400 5
259440 5
259480 5
259520 5
259560 5
259600 5
259640 5
259680 5
259720 5
259760 5
259800 5
259840 5
259880 5
259920 5
259960 5
260000 5
260040 5
260080 5
260120 5
260160 5
260200 5
260240 5
260280 5
260320 5
260360 5
260400 5
260440 5
260480 5
260520 5
260560 5
260600 5
260640 5
260680 5
260720 5
260760 5
260800 5
260840 5
260880 5
260920 5
260960 5
261000 5
261040 5
261080 5
261120 5
261160 5
261200 5
261240 5
261280 5
261320 5
261360 5
261400 5
261440 5
261480 5
261520 5
261560 5
261600 5
261640 5
261680 5
261720 5
261760 5
261800 5
261840 5
261880 5
261920 5
261960 5
262000 5
262040 5
262080 5
262120 5
262160 5
262200 5
262240 5
262280 5
262320 5
262360 5
262400 5
262440 5
262480 5
262520 5
262560 5
262600 5
262640 5
262680 5
262720 5
262760 5
262800 5
262840 5
262880 5
262920 5
262960 5
263000 5
263040 5
263080 5
263120 5
263160 5
263200 5
263240 5
263280 5
263320 5
263360 5
263400 5
263440 5
263480 5
263520 5
263560 5
263600 5
263640 5
263680 5
263720 5
263760 5
263800 5
263840 5
263880 5
263920 5
263960 5
264000 5
264040 5
264080 5
264120 5
264160 5
264200 5
264240 5
264280 5
264320 5
264360 5
264400 5
264440 5
264480 5
264520 5
264560 5
264600 5
264640 5
264680 5
264720 5
264760 5
264800 5
264840 5
264880 5
264920 5
264960 5
265000 5
265040 5
265080 5
265120 5
265160 5
265200 5
265240 5
265280 5
265320 5
265360 5
265400 5
265440 5
265480 5
265520 5
265560 5
265600 5
265640 5
265680 5
265720 5
265760 5
265800 5
265840 5
265880 5
265920 5
265960 5
266000 5
266040 5
266080 5
266120 5
266160 5
266200 5
266240 5
266280 5
266320 5
266360 5
266400 5
266440 5
266480 5
266520 5
266560 5
266600 5
266640 5
266680 5
266720 5
266760 5
266800 5
266840 5
266880 5
266920 5
266960 5
267000 5
267040 5
267080 5
267120 5
267160 5
267200 5
267240 5
267280 5
267320 5
267360 5
267400 5
267440 5
267480 5
267520 5
267560 5
267600 5
267640 5
267680 5
267720 5
267760 5
267800 5
267840 5
267880 5
267920 5
267960 5
268000 5
268040 5
268080 5
268120 5
268160 5
268200 5
268240 5
268280 5
268320 5
268360 5
268400 5
268440 5
268480 5
268520 5
268560 5
268600 5
268640 5
268680 5
268720 5
268760 5
268800 5
268840 5
268880 5
268920 5
268960 5
269000 5
269040 5
269080 5
269120 5
269160 5
269200 5
269240 5
269280 5
269320 5
269360 5
269400 5
269440 5
269480 5
269520 5
269560 5
269600 5
269640 5
269680 5
269720 5
269760 5
269800 5
269840 5
269880 5
269920 5
269960 5
270000 5
270040 5
270080 5
270120 5
270160 5
270200 5
270240 5
270280 5
270320 5
270360 5
270400 5
270440 5
270480 5
270520 5
270560 5
270600 5
270640 5
270680 5
270720 5
270760 5
270800 5
270840 5
270880 5
270920 5
270960 5
271000 5
271040 5
271080 5
271120 5
271160 5
271200 5
271240 5
271280 5
271320 5
271360 5
271400 5
271440 5
271480 5
271520 5
271560 5
271600 5
271640 5
271680 5
271720 5
271760 5
271800 5
271840 5
271880 5
271920 5
271960 5
272000 5
272040 5
272080 5
272120 5
272160 5
272200 5
272240 5
272280 5
272320 5
272360 5
272400 5
272440 5
272480 5
272520 5
272560 5
272600 5
272640 5
272680 5
272720 5
272760 5
272800 5
272840 5
272880 5
272920 5
272960 5
273000 5
273040 5
273080 5
273120 5
273160 5
273200 5
273240 5
273280 5
273320 5
273360 5
273400 5
273440 5
273480 5
273520 5
273560 5
273600 5
273640 5
273680 5
273720 5
273760 5
273800 5
273840 5
273880 5
273920 5
273960 5
274000 5
274040 5
274080 5
274120 5
274160 5
274200 5
274240 5
274280 5
274320 5
274360 5
274400 5
274440 5
274480 5
274520 5
274560 5
274600 5
274640 5
274680 5
274720 5
274760 5
274800 5
274840 5
274880 5
274920 5
274960 5
275000 5
275040 5
275080 5
275120 5
275160 5
275200 5
275240 5
275280 5
275320 5
275360 5
275400 5
275440 5
275480 5
275520 5
275560 5
275600 5
275640 5
275680 5
275720 5
275760 5
275800 5
275840 5
275880 5
275920 5
275960 5
276000 5
276040 5
276080 5
276120 5
276160 5
276200 5
276240 5
276280 5
276320 5
276360 5
276400 5
276440 5
276480 5
276520 5
276560 5
276600 5
276640 5
276680 5
276720 5
276760 5
276800 5
276840 5
276880 5
276920 5
276960 5
277000 5
277040 5
277080 5
277120 5
277160 5
277200 5
277240 5
277280 5
277320 5
277360 5
277400 5
277440 5
277480 5
277520 5
277560 5
277600 5
277640 5
277680 5
277720 5
277760 5
277800 5
277840 5
277880 5
277920 5
277960 5
278000 5
278040 5
278080 5
278120 5
278160 5
278200 5
278240 5
278280 5
278320 5
278360 5
278400 5
278440 5
278480 5
278520 5
278560 5
278600 5
278640 5
278680 5
278720 5
278760 5
278800 5
278840 5
278880 5
278920 5
278960 5
279000 5
279040 5
279080 5
279120 5
279160 5
279200 5
279240 5
279280 5
279320 5
279360 5
279400 5
279440 5
279480 5
279520 5
279560 5
279600 5
279640 5
279680 5
279720 5
279760 5
279800 5
279840 5
279880 5
279920 5
279960 5
280000 5
280040 5
280080 5
280120 5
280160 5
280200 5
280240 5
280280 5
280320 5
280360 5
280400 5
280440 5
280480 5
280520 5
280560 5
280600 5
280640 5
280680 5
280720 5
280760 5
280800 5
280840 5
280880 5
280920 5
280960 5
281000 5
281040 5
281080 5
281120 5
281160 5
281200 5
281240 5
281280 5
281320 5
281360 5
281400 5
281440 5
281480 5
281520 5
281560 5
281600 5
281640 5
281680 5
281720 5
281760 5
281800 5
281840 5
281880 5
281920 5
281960 5
282000 5
282040 5
282080 5
282120 5
282160 5
282200 5
282240 5
282280 5
282320 5
282360 5
282400 5
282440 5
282480 5
282520 5
282560 5
282600 5
282640 5
282680 5
282720 5
282760 5
282800 5
282840 5
282880 5
282920 5
282960 5
283000 5
283040 5
283080 5
283120 5
283160 5
283200 5
283240 5
283280 5
283320 5
283360 5
283400 5
283440 5
283480 5
283520 5
283560 5
283600 5
283640 5
283680 5
283720 5
283760 5
283800 5
283840 5
283880 5
283920 5
283960 5
284000 5
284040 5
284080 5
284120 5
284160 5
284200 5
284240 5
284280 5
284320 5
284360 5
284400 5
284440 5
284480 5
284520 5
284560 5
284600 5
284640 5
284680 5
284720 5
284760 5
284800 5
284840 5
284880 5
284920 5
284960 5
285000 5
285040 5
285080 5
285120 5
285160 5
285200 5
285240 5
285280 5
285320 5
285360 5
285400 5
285440 5
285480 5
285520 5
285560 5
285600 5
285640 5
285680 5
285720 5
285760 5
285800 5
285840 5
285880 5
285920 5
285960 5
286000 5
286040 5
286080 5
286120 5
286160 5
286200 5
286240 5
286280 5
286320 5
286360 5
286400 5
286440 5
286480 5
286520 5
286560 5
286600 5
286640 5
286680 5
286720 5
286760 5
286800 5
286840 5
286880 5
286920 5
286960 5
287000 5
287040 5
287080 5
287120 5
287160 5
287200 5
287240 5
287280 5
287320 5
287360 5
287400 5
287440 5
287480 5
287520 5
287560 5
287600 5
287640 5
287680 5
287720 5
287760 5
287800 5
287840 5
287880 5
287920 5
287960 5
288000 5
288040 5
288080 5
288120 5
288160 5
288200 5
288240 5
288280 5
288320 5
288360 5
288400 5
288440 5
288480 5
288520 5
288560 5
288600 5
288640 5
288680 5
288720 5
288760 5
288800 5
288840 5
288880 5
288920 5
288960 5
289000 5
289040 5
289080 5
289120 5
289160 5
289200 5
289240 5
289280 5
289320 5
289360 5
289400 5
289440 5
289480 5
289520 5
289560 5
289600 5
289640 5
289680 5
289720 5
289760 5
289800 5
289840 5
289880 5
289920 5
289960 5
290000 5
290040 5
290080 5
290120 5
290160 5
290200 5
290240 5
290280 5
290320 5
290360 5
290400 5
290440 5
290480 5
290520 5
290560 5
290600 5
290640 5
290680 5
290720 5
290760 5
290800 5
290840 5
290880 5
290920 5
290960 5
291000 5
291040 5
291080 5
291120 5
291160 5
291200 5
291240 5
291280 5
291320 5
291360 5
291400 5
291440 5
291480 5
291520 5
291560 5
291600 5
291640 5
291680 5
291720 5
291760 5
291800 5
291840 5
291880 5
291920 5
291960 5
292000 5
292040 5
292080 5
292120 5
292160 5
292200 5
292240 5
292280 5
292320 5
292360 5
292400 5
292440 5
292480 5
292520 5
292560 5
292600 5
292640 5
292680 5
292720 5
292760 5
292800 5
292840 5
292880 5
292920 5
292960 5
293000 5
293040 5
293080 5
293120 5
293160 5
293200 5
293240 5
293280 5
293320 5
293360 5
293400 5
293440 5
293480 5
293520 5
293560 5
293600 5
293640 5
293680 5
293720 5
293760 5
293800 5
293840 5
293880 5
293920 5
293960 5
294000 5
294040 5
294080 5
294120 5
294160 5
294200 5
294240 5
294280 5
294320 5
294360 5
294400 5
294440 5
294480 5
294520 5
294560 5
294600 5
294640 5
294680 5
294720 5
294760 5
294800 5
294840 5
294880 5
294920 5
294960 5
295000 5
295040 5
295080 5
295120 5
295160 5
295200 5
295240 5
295280 5
295320 5
295360 5
295400 5
295440 5
295480 5
295520 5
295560 5
295600 5
295640 5
295680 5
295720 5
295760 5
295800 5
295840 5
295880 5
295920 5
295960 5
296000 5
296040 5
296080 5
296120 5
296160 5
296200 5
296240 5
296280 5
296320 5
296360 5
296400 5
296440 5
296480 5
296520 5
296560 5
296600 5
296640 5
296680 5
296720 5
296760 5
296800 5
296840 5
296880 5
296920 5
296960 5
297000 5
297040 5
297080 5
297120 5
297160 5
297200 5
297240 5
297280 5
297320 5
297360 5
297400 5
297440 5
297480 5
297520 5
297560 5
297600 5
297640 5
297680 5
297720 5
297760 5
297800 5
297840 5
297880 5
297920 5
297960 5
298000 5
298040 5
298080 5
298120 5
298160 5
298200 5
298240 5
298280 5
298320 5
298360 5
298400 5
298440 5
298480 5
298520 5
298560 5
298600 5
298640 5
298680 5
298720 5
298760 5
298800 5
298840 5
298880 5
298920 5
298960 5
299000 5
299040 5
299080 5
299120 5
299160 5
299200 5
299240 5
299280 5
299320 5
299360 5
299400 5
299440 5
299480 5
299520 5
299560 5
299600 5
299640 5
299680 5
299720 5
299760 5
299800 5
299840 5
299880 5
299920 5
299960 5
300000 5
300040 5
300080 5
300120 5
300160 5
300200 5
300240 5
300280 5
300320 5
300360 5
300400 5
300440 5
300480 5
300520 5
300560 5
300600 5
300640 5
300680 5
300720 5
300760 5
300800 5
300840 5
300880 5
300920 5
300960 5
301000 5
301040 5
301080 5
301120 5
301160 5
301200 5
301240 5
301280 5
301320 5
301360 5
301400 5
301440 5
301480 5
301520 5
301560 5
301600 5
301640 5
301680 5
301720 5
301760 5
301800 5
301840 5
301880 5
301920 5
301960 5
302000 5
302040 5
302080 5
302120 5
302160 5
302200 5
302240 5
302280 5
302320 5
302360 5
302400 5
302440 5
302480 5
302520 5
302560 5
302600 5
302640 5
302680 5
302720 5
302760 5
302800 5
302840 5
302880 5
302920 5
302960 5
303000 5
303040 5
303080 5
303120 5
303160 5
303200 5
303240 5
303280 5
303320 5
303360 5
303400 5
303440 5
303480 5
303520 5
303560 5
303600 5
303640 5
303680 5
303720 5
303760 5
303800 5
303840 5
303880 5
303920 5
303960 5
304000 5
304040 5
304080 5
304120 5
304160 5
304200 5
304240 5
304280 5
304320 5
304360 5
304400 5
304440 5
304480 5
304520 5
304560 5
304600 5
304640 5
304680 5
304720 5
304760 5
304800 5
304840 5
304880 5
304920 5
304960 5
305000 5
305040 5
305080 5
305120 5
305160 5
305200 5
305240 5
305280 5
305320 5
305360 5
305400 5
305440 5
305480 5
305520 5
305560 5
305600 5
305640 5
305680 5
305720 5
305760 5
305800 5
305840 5
305880 5
305920 5
305960 5
306000 5
306040 5
306080 5
306120 5
306160 5
306200 5
306240 5
306280 5
306320 5
306360 5
306400 5
306440 5
306480 5
306520 5
306560 5
306600 5
306640 5
306680 5
306720 5
306760 5
306800 5
306840 5
306880 5
306920 5
306960 5
307000 5
307040 5
307080 5
307120 5
307160 5
307200 5
307240 5
307280 5
307320 5
307360 5
307400 5
307440 5
307480 5
307520 5
307560 5
307600 5
307640 5
307680 5
307720 5
307760 5
307800 5
307840 5
307880 5
307920 5
307960 5
308000 5
308040 5
308080 5
308120 5
308160 5
308200 5
308240 5
308280 5
308320 5
308360 5
308400 5
308440 5
308480 5
308520 5
308560 5
308600 5
308640 5
308680 5
308720 5
308760 5
308800 5
308840 5
308880 5
308920 5
308960 5
309000 5
309040 5
309080 5
309120 5
309160 5
309200 5
309240 5
309280 5
309320 5
309360 5
309400 5
309440 5
309480 5
309520 5
309560 5
309600 5
309640 5
309680 5
309720 5
309760 5
309800 5
309840 5
309880 5
309920 5
309960 5
310000 5
310040 5
310080 5
310120 5
310160 5
310200 5
310240 5
310280 5
310320 5
310360 5
310400 5
310440 5
310480 5
310520 5
310560 5
310600 5
310640 5
310680 5
310720 5
310760 5
310800 5
310840 5
310880 5
310920 5
310960 5
311000 5
311040 5
311080 5
311120 5
311160 5
311200 5
311240 5
311280 5
311320 5
311360 5
311400 5
311440 5
311480 5
311520 5
311560 5
311600 5
311640 5
311680 5
311720 5
311760 5
311800 5
311840 5
311880 5
311920 5
311960 5
312000 5
312040 5
312080 5
312120 5
312160 5
312200 5
312240 5
312280 5
312320 5
312360 5
312400 5
312440 5
312480 5
312520 5
312560 5
312600 5
312640 5
312680 5
312720 5
312760 5
312800 5
312840 5
312880 5
312920 5
312960 5
313000 5
313040 5
313080 5
313120 5
313160 5
313200 5
313240 5
313280 5
313320 5
313360 5
313400 5
313440 5
313480 5
313520 5
313560 5
313600 5
313640 5
313680 5
313720 5
313760 5
313800 5
313840 5
313880 5
313920 5
313960 5
314000 5
314040 5
314080 5
314120 5
314160 5
314200 5
314240 5
314280 5
314320 5
314360 5
314400 5
314440 5
314480 5
314520 5
314560 5
314600 5
314640 5
314680 5
314720 5
314760 5
314800 5
314840 5
314880 5
314920 5
314960 5
315000 5
315040 5
315080 5
315120 5
315160 5
315200 5
315240 5
315280 5
315320 5
315360 5
315400 5
315440 5
315480 5
315520 5
315560 5
315600 5
315640 5
315680 5
315720 5
315760 5
315800 5
315840 5
315880 5
315920 5
315960 5
316000 5
316040 5
316080 5
316120 5
316160 5
316200 5
316240 5
316280 5
316320 5
316360 5
316400 5
316440 5
316480 5
316520 5
316560 5
316600 5
316640 5
316680 5
316720 5
316760 5
316800 5
316840 5
316880 5
316920 5
316960 5
317000 5
317040 5
317080 5
317120 5
317160 5
317200 5
317240 5
317280 5
317320 5
317360 5
317400 5
317440 5
317480 5
317520 5
317560 5
317600 5
317640 5
317680 5
317720 5
317760 5
317800 5
317840 5
317880 5
317920 5
317960 5
318000 5
318040 5
318080 5
318120 5
318160 5
318200 5
318240 5
318280 5
318320 5
318360 5
318400 5
318440 5
318480 5
318520 5
318560 5
318600 5
318640 5
318680 5
318720 5
318760 5
318800 5
318840 5
318880 5
318920 5
318960 5
319000 5
319040 5
319080 5
319120 5
319160 5
319200 5
319240 5
319280 5
319320 5
319360 5
319400 5
319440 5
319480 5
319520 5
319560 5
319600 5
319640 5
319680 5
319720 5
319760 5
319800 5
319840 5
319880 5
319920 5
319960 5
320000 5
320040 5
320080 5
320120 5
320160 5
320200 5
320240 5
320280 5
320320 5
320360 5
320400 5
320440 5
320480 5
320520 5
320560 5
320600 5
320640 5
320680 5
320720 5
320760 5
320800 5
320840 5
320880 5
320920 5
320960 5
321000 5
321040 5
321080 5
321120 5
321160 5
321200 5
321240 5
321280 5
321320 5
321360 5
321400 5
321440 5
321480 5
321520 5
321560 5
321600 5
321640 5
321680 5
321720 5
321760 5
321800 5
321840 5
321880 5
321920 5
321960 5
322000 5
322040 5
322080 5
322120 5
322160 5
322200 5
322240 5
322280 5
322320 5
322360 5
322400 5
322440 5
322480 5
322520 5
322560 5
322600 5
322640 5
322680 5
322720 5
322760 5
322800 5
322840 5
322880 5
322920 5
322960 5
323000 5
323040 5
323080 5
323120 5
323160 5
323200 5
323240 5
323280 5
323320 5
323360 5
323400 5
323440 5
323480 5
323520 5
323560 5
323600 5
323640 5
323680 5
323720 5
323760 5
323800 5
323840 5
323880 5
323920 5
323960 5
324000 5
324040 5
324080 5
324120 5
324160 5
