# Supplementary material for: Comment on 'Valid molecular dynamics simulations of human hemoglobin require a surprisingly large box size'
Source: eLife. 2019 Jun 20;8:e44718. doi: 10.7554/eLife.44718 (PMC6586461; doi:10.7554/eLife.44718)
Supplement: Figure 3—source data 1. — The zip archive contains a README file describing which source files correspond to the different panels. [file elife-44718-fig3-data1.zip › figure3/panel_A/hub/normal/9/proj.xvg]

@ autoscale onread none
@ with g0
@ g0 on
@ title "projection on eigenvectors (nm)"
@ xaxis  label "Time (ps)"
@ world xmin 0
@ world xmax 180960
@ world ymin -9.84867
@ world ymax 15.3366
@ view xmin 0.15
@ view xmax 0.85
@ view ymin 0.15
@ view ymax 0.85
@ yaxis  label "vec 1"
@ xaxis tick major 50000
@ xaxis tick minor 25000
@ xaxis ticklabel start type spec
@ xaxis ticklabel start -0
@ yaxis tick major 10
@ yaxis tick minor 5
@ yaxis ticklabel start type spec
@ yaxis ticklabel start -0
@ zeroxaxis bar on
@ zeroxaxis bar linestyle 3
    0.0000   -5.08507
   40.0000   -5.37750
   80.0000   -4.57617
  120.0000   -5.52614
  160.0000   -6.22569
  200.0000   -5.57227
  240.0000   -5.92462
  280.0000   -5.48567
  320.0000   -5.79471
  360.0000   -5.93608
  400.0000   -6.56169
  440.0000   -7.27876
  480.0000   -6.99410
  520.0000   -6.46753
  560.0000   -6.43807
  600.0000   -6.79952
  640.0000   -5.42054
  680.0000   -5.51039
  720.0000   -6.37150
  760.0000   -5.51155
  800.0000   -6.46506
  840.0000   -6.68703
  880.0000   -5.76312
  920.0000   -5.13417
  960.0000   -5.23415
 1000.0000   -5.88819
 1040.0000   -5.74062
 1080.0000   -5.28319
 1120.0000   -5.55517
 1160.0000   -6.63653
 1200.0000   -6.37226
 1240.0000   -5.71688
 1280.0000   -6.22277
 1320.0000   -5.42117
 1360.0000   -5.81382
 1400.0000   -5.47076
 1440.0000   -6.41095
 1480.0000   -4.93226
 1520.0000   -5.26022
 1560.0000   -4.65125
 1600.0000   -4.91826
 1640.0000   -5.65991
 1680.0000   -5.71170
 1720.0000   -4.86593
 1760.0000   -5.17753
 1800.0000   -5.13004
 1840.0000   -5.05453
 1880.0000   -4.92011
 1920.0000   -4.67704
 1960.0000   -5.44422
 2000.0000   -5.54068
 2040.0000   -4.96495
 2080.0000   -4.06693
 2120.0000   -5.09530
 2160.0000   -4.49481
 2200.0000   -4.11387
 2240.0000   -4.53042
 2280.0000   -4.07564
 2320.0000   -3.84999
 2360.0000   -5.34001
 2400.0000   -5.01736
 2440.0000   -4.97196
 2480.0000   -4.77086
 2520.0000   -4.58377
 2560.0000   -4.18181
 2600.0000   -5.27672
 2640.0000   -5.00976
 2680.0000   -4.96374
 2720.0000   -3.56176
 2760.0000   -4.22495
 2800.0000   -4.98269
 2840.0000   -5.55443
 2880.0000   -4.57663
 2920.0000   -5.27913
 2960.0000   -5.26465
 3000.0000   -5.13167
 3040.0000   -5.76041
 3080.0000   -6.30791
 3120.0000   -6.26276
 3160.0000   -5.39901
 3200.0000   -5.50818
 3240.0000   -5.57369
 3280.0000   -5.40521
 3320.0000   -5.49249
 3360.0000   -5.60142
 3400.0000   -5.98625
 3440.0000   -5.03530
 3480.0000   -5.32178
 3520.0000   -5.65733
 3560.0000   -7.06081
 3600.0000   -6.16219
 3640.0000   -6.57197
 3680.0000   -5.73603
 3720.0000   -5.94687
 3760.0000   -4.83591
 3800.0000   -5.22494
 3840.0000   -5.73514
 3880.0000   -5.87951
 3920.0000   -5.71076
 3960.0000   -5.78358
 4000.0000   -5.16102
 4040.0000   -5.42928
 4080.0000   -3.93721
 4120.0000   -4.28641
 4160.0000   -3.49708
 4200.0000   -4.84158
 4240.0000   -4.68788
 4280.0000   -4.85161
 4320.0000   -4.26132
 4360.0000   -5.18185
 4400.0000   -4.66462
 4440.0000   -5.26663
 4480.0000   -4.52261
 4520.0000   -5.12075
 4560.0000   -5.15184
 4600.0000   -5.61784
 4640.0000   -5.48192
 4680.0000   -6.26449
 4720.0000   -5.59660
 4760.0000   -5.08040
 4800.0000   -5.52622
 4840.0000   -5.81330
 4880.0000   -5.25097
 4920.0000   -6.59246
 4960.0000   -5.63944
 5000.0000   -6.29943
 5040.0000   -5.98751
 5080.0000   -6.11596
 5120.0000   -6.09694
 5160.0000   -5.78293
 5200.0000   -5.69600
 5240.0000   -5.27066
 5280.0000   -5.21182
 5320.0000   -5.24975
 5360.0000   -5.49764
 5400.0000   -4.31465
 5440.0000   -5.78791
 5480.0000   -5.96596
 5520.0000   -6.52263
 5560.0000   -5.87188
 5600.0000   -5.99772
 5640.0000   -6.10112
 5680.0000   -5.86250
 5720.0000   -7.33575
 5760.0000   -7.05042
 5800.0000   -6.78373
 5840.0000   -5.73122
 5880.0000   -5.46504
 5920.0000   -5.76032
 5960.0000   -5.73907
 6000.0000   -6.03799
 6040.0000   -6.12056
 6080.0000   -5.28456
 6120.0000   -5.72683
 6160.0000   -5.68233
 6200.0000   -6.09444
 6240.0000   -6.85340
 6280.0000   -6.05684
 6320.0000   -6.07659
 6360.0000   -5.26158
 6400.0000   -4.60720
 6440.0000   -5.29292
 6480.0000   -6.13753
 6520.0000   -5.22011
 6560.0000   -4.59350
 6600.0000   -4.63055
 6640.0000   -4.87131
 6680.0000   -5.29151
 6720.0000   -5.49197
 6760.0000   -4.95168
 6800.0000   -4.85146
 6840.0000   -5.50882
 6880.0000   -5.36812
 6920.0000   -4.99664
 6960.0000   -4.99943
 7000.0000   -5.70613
 7040.0000   -5.36020
 7080.0000   -5.84779
 7120.0000   -5.66947
 7160.0000   -4.61525
 7200.0000   -4.86417
 7240.0000   -5.81620
 7280.0000   -6.84737
 7320.0000   -6.16984
 7360.0000   -5.75005
 7400.0000   -5.42818
 7440.0000   -5.26764
 7480.0000   -4.58773
 7520.0000   -4.99482
 7560.0000   -5.73481
 7600.0000   -5.50365
 7640.0000   -5.61652
 7680.0000   -6.97230
 7720.0000   -6.13438
 7760.0000   -6.58706
 7800.0000   -6.06383
 7840.0000   -5.69329
 7880.0000   -4.89795
 7920.0000   -5.59965
 7960.0000   -4.98116
 8000.0000   -6.01560
 8040.0000   -5.61577
 8080.0000   -5.57654
 8120.0000   -5.19138
 8160.0000   -5.72467
 8200.0000   -5.83519
 8240.0000   -5.57010
 8280.0000   -5.95565
 8320.0000   -5.20636
 8360.0000   -5.96337
 8400.0000   -4.25869
 8440.0000   -5.16682
 8480.0000   -4.80373
 8520.0000   -5.27259
 8560.0000   -6.06257
 8600.0000   -5.41017
 8640.0000   -4.86727
 8680.0000   -4.63314
 8720.0000   -5.15345
 8760.0000   -4.67405
 8800.0000   -5.48234
 8840.0000   -5.00996
 8880.0000   -5.17913
 8920.0000   -4.78806
 8960.0000   -5.22131
 9000.0000   -5.02908
 9040.0000   -5.42970
 9080.0000   -5.55020
 9120.0000   -6.06949
 9160.0000   -5.58565
 9200.0000   -5.34645
 9240.0000   -4.36705
 9280.0000   -5.12668
 9320.0000   -5.26550
 9360.0000   -5.54647
 9400.0000   -4.85752
 9440.0000   -5.14302
 9480.0000   -5.36563
 9520.0000   -5.29099
 9560.0000   -4.91745
 9600.0000   -5.80454
 9640.0000   -4.96444
 9680.0000   -5.49960
 9720.0000   -5.97889
 9760.0000   -5.14281
 9800.0000   -5.92169
 9840.0000   -6.41116
 9880.0000   -4.97948
 9920.0000   -5.18319
 9960.0000   -5.53514
10000.0000   -4.89140
10040.0000   -5.36356
10080.0000   -4.64563
10120.0000   -4.56570
10160.0000   -5.33164
10200.0000   -4.55443
10240.0000   -5.78876
10280.0000   -4.13009
10320.0000   -5.12381
10360.0000   -4.75963
10400.0000   -4.93559
10440.0000   -4.82402
10480.0000   -5.72530
10520.0000   -5.67148
10560.0000   -5.23312
10600.0000   -6.09123
10640.0000   -4.40511
10680.0000   -4.52883
10720.0000   -4.78165
10760.0000   -5.27555
10800.0000   -5.06457
10840.0000   -5.63500
10880.0000   -5.29197
10920.0000   -5.66035
10960.0000   -5.63510
11000.0000   -5.04924
11040.0000   -5.17546
11080.0000   -4.75069
11120.0000   -4.58547
11160.0000   -5.08380
11200.0000   -4.05885
11240.0000   -5.34602
11280.0000   -3.76705
11320.0000   -4.14616
11360.0000   -4.00159
11400.0000   -4.14901
11440.0000   -4.36271
11480.0000   -4.14572
11520.0000   -3.55714
11560.0000   -4.02023
11600.0000   -4.60124
11640.0000   -5.11403
11680.0000   -3.62056
11720.0000   -4.48575
11760.0000   -4.40991
11800.0000   -4.53580
11840.0000   -4.47441
11880.0000   -4.18700
11920.0000   -4.45656
11960.0000   -4.34633
12000.0000   -4.58307
12040.0000   -4.53197
12080.0000   -5.91652
12120.0000   -5.40505
12160.0000   -4.69360
12200.0000   -5.68559
12240.0000   -5.04268
12280.0000   -4.68469
12320.0000   -3.80762
12360.0000   -4.83655
12400.0000   -5.09626
12440.0000   -5.23117
12480.0000   -4.59356
12520.0000   -4.84571
12560.0000   -5.36894
12600.0000   -4.88229
12640.0000   -4.85558
12680.0000   -5.07012
12720.0000   -5.50576
12760.0000   -4.79666
12800.0000   -5.19309
12840.0000   -4.79179
12880.0000   -4.37528
12920.0000   -5.27132
12960.0000   -5.65004
13000.0000   -5.27655
13040.0000   -5.50223
13080.0000   -5.23965
13120.0000   -6.06735
13160.0000   -5.68227
13200.0000   -5.29654
13240.0000   -5.11868
13280.0000   -5.48610
13320.0000   -5.94101
13360.0000   -4.79083
13400.0000   -6.49902
13440.0000   -6.25096
13480.0000   -6.10196
13520.0000   -5.44960
13560.0000   -4.98196
13600.0000   -5.03900
13640.0000   -5.06819
13680.0000   -5.18143
13720.0000   -4.72487
13760.0000   -5.15585
13800.0000   -4.59781
13840.0000   -4.49199
13880.0000   -5.36784
13920.0000   -5.55044
13960.0000   -5.04077
14000.0000   -4.94685
14040.0000   -4.61879
14080.0000   -4.43327
14120.0000   -4.62143
14160.0000   -4.42670
14200.0000   -4.18530
14240.0000   -4.83252
14280.0000   -5.56020
14320.0000   -4.91327
14360.0000   -4.76769
14400.0000   -4.79206
14440.0000   -4.38902
14480.0000   -5.02727
14520.0000   -5.62708
14560.0000   -5.60606
14600.0000   -6.01633
14640.0000   -6.17222
14680.0000   -5.46201
14720.0000   -5.55001
14760.0000   -5.66228
14800.0000   -6.15822
14840.0000   -5.17771
14880.0000   -5.59557
14920.0000   -5.46887
14960.0000   -5.63665
15000.0000   -4.40546
15040.0000   -5.81138
15080.0000   -5.47266
15120.0000   -5.25142
15160.0000   -5.39374
15200.0000   -6.47242
15240.0000   -5.30542
15280.0000   -5.52389
15320.0000   -5.67717
15360.0000   -6.08515
15400.0000   -5.55231
15440.0000   -5.50283
15480.0000   -6.18476
15520.0000   -6.00247
15560.0000   -5.30833
15600.0000   -5.00817
15640.0000   -5.42630
15680.0000   -5.58779
15720.0000   -6.31720
15760.0000   -6.31652
15800.0000   -5.66709
15840.0000   -6.09473
15880.0000   -5.56861
15920.0000   -5.55324
15960.0000   -5.59044
16000.0000   -5.35614
16040.0000   -5.54270
16080.0000   -6.27526
16120.0000   -6.42823
16160.0000   -6.34040
16200.0000   -5.72850
16240.0000   -5.20698
16280.0000   -5.53172
16320.0000   -6.08603
16360.0000   -6.91233
16400.0000   -5.78255
16440.0000   -6.74823
16480.0000   -5.55589
16520.0000   -5.60668
16560.0000   -6.17053
16600.0000   -5.65127
16640.0000   -5.63352
16680.0000   -5.90153
16720.0000   -5.56249
16760.0000   -5.50852
16800.0000   -5.53622
16840.0000   -5.67221
16880.0000   -4.81187
16920.0000   -5.99702
16960.0000   -5.76341
17000.0000   -5.62972
17040.0000   -5.25507
17080.0000   -5.32637
17120.0000   -4.99521
17160.0000   -5.44781
17200.0000   -6.48108
17240.0000   -4.75376
17280.0000   -5.66730
17320.0000   -6.19291
17360.0000   -5.37963
17400.0000   -5.44654
17440.0000   -5.45509
17480.0000   -5.04458
17520.0000   -4.98781
17560.0000   -5.27747
17600.0000   -5.65340
17640.0000   -7.02152
17680.0000   -5.62966
17720.0000   -6.10755
17760.0000   -6.18512
17800.0000   -6.51789
17840.0000   -6.62685
17880.0000   -5.87540
17920.0000   -6.21789
17960.0000   -6.30058
18000.0000   -6.78799
18040.0000   -6.53394
18080.0000   -5.96923
18120.0000   -6.01917
18160.0000   -5.16817
18200.0000   -5.65471
18240.0000   -6.13607
18280.0000   -5.43420
18320.0000   -5.73019
18360.0000   -5.27078
18400.0000   -5.17685
18440.0000   -4.98582
18480.0000   -6.52496
18520.0000   -6.25493
18560.0000   -6.38935
18600.0000   -7.43832
18640.0000   -6.24525
18680.0000   -5.41712
18720.0000   -5.75732
18760.0000   -5.49639
18800.0000   -5.17936
18840.0000   -5.73318
18880.0000   -5.43720
18920.0000   -5.84753
18960.0000   -5.77466
19000.0000   -5.44187
19040.0000   -6.05832
19080.0000   -6.36829
19120.0000   -5.42542
19160.0000   -6.05314
19200.0000   -6.54265
19240.0000   -6.37842
19280.0000   -5.88022
19320.0000   -5.30837
19360.0000   -6.53824
19400.0000   -6.34250
19440.0000   -6.40491
19480.0000   -5.59411
19520.0000   -5.48328
19560.0000   -5.24250
19600.0000   -5.41162
19640.0000   -5.94954
19680.0000   -6.18104
19720.0000   -6.29548
19760.0000   -4.78499
19800.0000   -5.15860
19840.0000   -5.62104
19880.0000   -6.01039
19920.0000   -5.22294
19960.0000   -5.27916
20000.0000   -4.74953
20040.0000   -5.09086
20080.0000   -6.11685
20120.0000   -6.65742
20160.0000   -6.08768
20200.0000   -6.66744
20240.0000   -6.41062
20280.0000   -5.99177
20320.0000   -6.23109
20360.0000   -5.22585
20400.0000   -5.06369
20440.0000   -5.04962
20480.0000   -5.27486
20520.0000   -5.35683
20560.0000   -5.04891
20600.0000   -4.72699
20640.0000   -5.16094
20680.0000   -6.08436
20720.0000   -5.40318
20760.0000   -5.20248
20800.0000   -5.72171
20840.0000   -6.03485
20880.0000   -5.38014
20920.0000   -5.55847
20960.0000   -5.95448
21000.0000   -6.23239
21040.0000   -5.83964
21080.0000   -4.90895
21120.0000   -5.87519
21160.0000   -5.60247
21200.0000   -5.45154
21240.0000   -5.52140
21280.0000   -5.85167
21320.0000   -5.79713
21360.0000   -6.26570
21400.0000   -6.23239
21440.0000   -5.49765
21480.0000   -5.85497
21520.0000   -5.62419
21560.0000   -5.15502
21600.0000   -5.56831
21640.0000   -4.28535
21680.0000   -5.68273
21720.0000   -5.49208
21760.0000   -5.64149
21800.0000   -5.32129
21840.0000   -5.86151
21880.0000   -5.49076
21920.0000   -5.30536
21960.0000   -5.76349
22000.0000   -4.84945
22040.0000   -5.51120
22080.0000   -4.73330
22120.0000   -5.99095
22160.0000   -5.97528
22200.0000   -4.94267
22240.0000   -5.37684
22280.0000   -6.12852
22320.0000   -4.98550
22360.0000   -5.08788
22400.0000   -5.13917
22440.0000   -5.45820
22480.0000   -4.63976
22520.0000   -4.40875
22560.0000   -5.44438
22600.0000   -5.64594
22640.0000   -5.39570
22680.0000   -5.24579
22720.0000   -5.42408
22760.0000   -5.63256
22800.0000   -4.96668
22840.0000   -4.81958
22880.0000   -6.47343
22920.0000   -6.04069
22960.0000   -5.09153
23000.0000   -5.56526
23040.0000   -5.77644
23080.0000   -5.17810
23120.0000   -5.74865
23160.0000   -4.35507
23200.0000   -5.71895
23240.0000   -5.25502
23280.0000   -4.27351
23320.0000   -5.61825
23360.0000   -5.24839
23400.0000   -5.13381
23440.0000   -5.33579
23480.0000   -5.82142
23520.0000   -5.76831
23560.0000   -5.93258
23600.0000   -5.63693
23640.0000   -5.26815
23680.0000   -5.10674
23720.0000   -5.82872
23760.0000   -6.33695
23800.0000   -6.08868
23840.0000   -6.38231
23880.0000   -5.74997
23920.0000   -6.75266
23960.0000   -5.47499
24000.0000   -5.82338
24040.0000   -5.53680
24080.0000   -5.51280
24120.0000   -4.94793
24160.0000   -4.78416
24200.0000   -5.51896
24240.0000   -5.20673
24280.0000   -5.35144
24320.0000   -5.62996
24360.0000   -5.23543
24400.0000   -5.42405
24440.0000   -5.85818
24480.0000   -5.53325
24520.0000   -5.12674
24560.0000   -5.78895
24600.0000   -6.36095
24640.0000   -5.86697
24680.0000   -6.62630
24720.0000   -5.65394
24760.0000   -5.27146
24800.0000   -5.92056
24840.0000   -5.84982
24880.0000   -6.28061
24920.0000   -6.57473
24960.0000   -6.67723
25000.0000   -6.45314
25040.0000   -4.62658
25080.0000   -6.47592
25120.0000   -7.18195
25160.0000   -6.11880
25200.0000   -5.53993
25240.0000   -7.38494
25280.0000   -6.34344
25320.0000   -6.54829
25360.0000   -7.27341
25400.0000   -5.72773
25440.0000   -6.27639
25480.0000   -6.64093
25520.0000   -5.77724
25560.0000   -5.65640
25600.0000   -6.32732
25640.0000   -7.34245
25680.0000   -7.32364
25720.0000   -7.15050
25760.0000   -6.74205
25800.0000   -6.34746
25840.0000   -7.33510
25880.0000   -6.57611
25920.0000   -7.06519
25960.0000   -6.87676
26000.0000   -7.03812
26040.0000   -7.23317
26080.0000   -6.92835
26120.0000   -7.11226
26160.0000   -6.62427
26200.0000   -6.11506
26240.0000   -6.23522
26280.0000   -6.40544
26320.0000   -6.39036
26360.0000   -7.05247
26400.0000   -5.47524
26440.0000   -5.88297
26480.0000   -6.06505
26520.0000   -6.18959
26560.0000   -5.84687
26600.0000   -7.15942
26640.0000   -6.65360
26680.0000   -7.76725
26720.0000   -7.27982
26760.0000   -7.37187
26800.0000   -6.45509
26840.0000   -4.94783
26880.0000   -4.41968
26920.0000   -4.09516
26960.0000   -5.33088
27000.0000   -5.56948
27040.0000   -5.21204
27080.0000   -4.87190
27120.0000   -5.63997
27160.0000   -5.37302
27200.0000   -5.45420
27240.0000   -4.89198
27280.0000   -5.41372
27320.0000   -4.81269
27360.0000   -5.86594
27400.0000   -6.68609
27440.0000   -6.90320
27480.0000   -6.33647
27520.0000   -6.63091
27560.0000   -6.24218
27600.0000   -5.71170
27640.0000   -5.16375
27680.0000   -5.36213
27720.0000   -4.81058
27760.0000   -5.38680
27800.0000   -4.59154
27840.0000   -4.92246
27880.0000   -5.33261
27920.0000   -4.27929
27960.0000   -4.18142
28000.0000   -4.81531
28040.0000   -4.02871
28080.0000   -4.90357
28120.0000   -5.13688
28160.0000   -4.60141
28200.0000   -5.42182
28240.0000   -5.25701
28280.0000   -5.32127
28320.0000   -5.48950
28360.0000   -5.84955
28400.0000   -4.57262
28440.0000   -5.94718
28480.0000   -5.31111
28520.0000   -4.86776
28560.0000   -4.25549
28600.0000   -5.57617
28640.0000   -4.36117
28680.0000   -6.12106
28720.0000   -5.02547
28760.0000   -5.13421
28800.0000   -5.43254
28840.0000   -4.98411
28880.0000   -4.79318
28920.0000   -5.13352
28960.0000   -5.44786
29000.0000   -5.60222
29040.0000   -6.20119
29080.0000   -5.38238
29120.0000   -5.78984
29160.0000   -5.05680
29200.0000   -6.66084
29240.0000   -6.18839
29280.0000   -6.72650
29320.0000   -6.29263
29360.0000   -5.85849
29400.0000   -6.42427
29440.0000   -6.74925
29480.0000   -6.77592
29520.0000   -6.02522
29560.0000   -6.06819
29600.0000   -5.23798
29640.0000   -6.17023
29680.0000   -6.08999
29720.0000   -5.79189
29760.0000   -6.29776
29800.0000   -6.85115
29840.0000   -6.20237
29880.0000   -5.84108
29920.0000   -6.29904
29960.0000   -5.94105
30000.0000   -5.77417
30040.0000   -6.86486
30080.0000   -6.15309
30120.0000   -5.94420
30160.0000   -5.36190
30200.0000   -5.79725
30240.0000   -5.48243
30280.0000   -5.25657
30320.0000   -6.17826
30360.0000   -6.72151
30400.0000   -5.83845
30440.0000   -5.97127
30480.0000   -6.11287
30520.0000   -6.26962
30560.0000   -5.43122
30600.0000   -5.48679
30640.0000   -6.24724
30680.0000   -6.46581
30720.0000   -5.99454
30760.0000   -5.94224
30800.0000   -6.13386
30840.0000   -6.01351
30880.0000   -6.69926
30920.0000   -5.16605
30960.0000   -6.18378
31000.0000   -6.08974
31040.0000   -6.48552
31080.0000   -5.39288
31120.0000   -6.01500
31160.0000   -6.49013
31200.0000   -6.48545
31240.0000   -6.64853
31280.0000   -6.64640
31320.0000   -6.86627
31360.0000   -7.32639
31400.0000   -6.78761
31440.0000   -6.99223
31480.0000   -6.63806
31520.0000   -6.21116
31560.0000   -6.08146
31600.0000   -5.84035
31640.0000   -6.76514
31680.0000   -6.78865
31720.0000   -6.19778
31760.0000   -7.09613
31800.0000   -5.88579
31840.0000   -6.22202
31880.0000   -5.88307
31920.0000   -4.94200
31960.0000   -4.52501
32000.0000   -4.93795
32040.0000   -5.57059
32080.0000   -6.53410
32120.0000   -7.42790
32160.0000   -7.18904
32200.0000   -6.94917
32240.0000   -6.37294
32280.0000   -6.70672
32320.0000   -7.21693
32360.0000   -6.50961
32400.0000   -6.49563
32440.0000   -5.96620
32480.0000   -6.38462
32520.0000   -6.90897
32560.0000   -5.53842
32600.0000   -6.03272
32640.0000   -5.70665
32680.0000   -5.88815
32720.0000   -5.05656
32760.0000   -5.86362
32800.0000   -6.22697
32840.0000   -6.10692
32880.0000   -5.55685
32920.0000   -6.30531
32960.0000   -5.64713
33000.0000   -5.52487
33040.0000   -5.54451
33080.0000   -5.70426
33120.0000   -5.29110
33160.0000   -6.27297
33200.0000   -7.30404
33240.0000   -5.23134
33280.0000   -6.70945
33320.0000   -5.95415
33360.0000   -5.32899
33400.0000   -5.22781
33440.0000   -5.30672
33480.0000   -5.27615
33520.0000   -6.37915
33560.0000   -5.98336
33600.0000   -6.56553
33640.0000   -5.66207
33680.0000   -5.51609
33720.0000   -5.35735
33760.0000   -6.33813
33800.0000   -6.23658
33840.0000   -5.65201
33880.0000   -6.16353
33920.0000   -5.89979
33960.0000   -5.26907
34000.0000   -5.32597
34040.0000   -5.63553
34080.0000   -4.92469
34120.0000   -5.49397
34160.0000   -6.20649
34200.0000   -5.87275
34240.0000   -5.33387
34280.0000   -5.49316
34320.0000   -6.07537
34360.0000   -5.59154
34400.0000   -5.90781
34440.0000   -5.73706
34480.0000   -5.93256
34520.0000   -5.45088
34560.0000   -6.14850
34600.0000   -5.28012
34640.0000   -6.41892
34680.0000   -5.00331
34720.0000   -5.61631
34760.0000   -5.00675
34800.0000   -5.78350
34840.0000   -5.08201
34880.0000   -5.01883
34920.0000   -4.88132
34960.0000   -4.61586
35000.0000   -5.19762
35040.0000   -5.28827
35080.0000   -5.02376
35120.0000   -5.55123
35160.0000   -5.58613
35200.0000   -5.30802
35240.0000   -5.75240
35280.0000   -5.76554
35320.0000   -6.08547
35360.0000   -6.35524
35400.0000   -5.26187
35440.0000   -6.41247
35480.0000   -4.53544
35520.0000   -5.12085
35560.0000   -5.41840
35600.0000   -5.26286
35640.0000   -5.76543
35680.0000   -6.35555
35720.0000   -5.90458
35760.0000   -6.32448
35800.0000   -6.20535
35840.0000   -6.48085
35880.0000   -6.34628
35920.0000   -5.27554
35960.0000   -5.29704
36000.0000   -5.87234
36040.0000   -5.09075
36080.0000   -5.49853
36120.0000   -6.02848
36160.0000   -6.15429
36200.0000   -5.57291
36240.0000   -5.92369
36280.0000   -5.31521
36320.0000   -5.48223
36360.0000   -6.44983
36400.0000   -5.94216
36440.0000   -5.88802
36480.0000   -5.74031
36520.0000   -4.76674
36560.0000   -5.55861
36600.0000   -4.77472
36640.0000   -4.98113
36680.0000   -4.62374
36720.0000   -5.38812
36760.0000   -4.39364
36800.0000   -5.01311
36840.0000   -4.62640
36880.0000   -5.80111
36920.0000   -5.42004
36960.0000   -5.43822
37000.0000   -5.38414
37040.0000   -7.26147
37080.0000   -4.91716
37120.0000   -4.90564
37160.0000   -5.59416
37200.0000   -5.85957
37240.0000   -6.08008
37280.0000   -5.22637
37320.0000   -5.61603
37360.0000   -5.56974
37400.0000   -4.64630
37440.0000   -4.93450
37480.0000   -5.41025
37520.0000   -5.31658
37560.0000   -5.63526
37600.0000   -5.75678
37640.0000   -4.62490
37680.0000   -5.51825
37720.0000   -4.76000
37760.0000   -5.15188
37800.0000   -5.31639
37840.0000   -5.47976
37880.0000   -5.33410
37920.0000   -5.32622
37960.0000   -6.01982
38000.0000   -6.31039
38040.0000   -5.58147
38080.0000   -4.87059
38120.0000   -5.62872
38160.0000   -6.00828
38200.0000   -5.08519
38240.0000   -5.22270
38280.0000   -5.34386
38320.0000   -4.58178
38360.0000   -5.69072
38400.0000   -5.24113
38440.0000   -5.25022
38480.0000   -6.06607
38520.0000   -5.43701
38560.0000   -5.86833
38600.0000   -6.35776
38640.0000   -5.39231
38680.0000   -5.90808
38720.0000   -6.04885
38760.0000   -4.91405
38800.0000   -5.44283
38840.0000   -5.53228
38880.0000   -5.75881
38920.0000   -5.04974
38960.0000   -4.83018
39000.0000   -5.20652
39040.0000   -4.98594
39080.0000   -5.26975
39120.0000   -5.16828
39160.0000   -4.84427
39200.0000   -4.13997
39240.0000   -4.67443
39280.0000   -4.03345
39320.0000   -4.41108
39360.0000   -4.40228
39400.0000   -4.61778
39440.0000   -4.24125
39480.0000   -4.85930
39520.0000   -4.25896
39560.0000   -4.72892
39600.0000   -5.45357
39640.0000   -4.18779
39680.0000   -4.64957
39720.0000   -5.06219
39760.0000   -4.22538
39800.0000   -5.12478
39840.0000   -4.44363
39880.0000   -5.39346
39920.0000   -4.80165
39960.0000   -5.50729
40000.0000   -4.66604
40040.0000   -6.42235
40080.0000   -5.58135
40120.0000   -5.75458
40160.0000   -5.90756
40200.0000   -4.83464
40240.0000   -5.23574
40280.0000   -5.55612
40320.0000   -6.20606
40360.0000   -4.61549
40400.0000   -4.68331
40440.0000   -3.89537
40480.0000   -4.53906
40520.0000   -4.67889
40560.0000   -3.85138
40600.0000   -3.94297
40640.0000   -3.40302
40680.0000   -3.21352
40720.0000   -3.89237
40760.0000   -3.00018
40800.0000   -2.70467
40840.0000   -4.44525
40880.0000   -3.09297
40920.0000   -3.20651
40960.0000   -2.51205
41000.0000   -2.46690
41040.0000   -3.66917
41080.0000   -3.63464
41120.0000   -3.53030
41160.0000   -4.85486
41200.0000   -3.76611
41240.0000   -3.33227
41280.0000   -3.09982
41320.0000   -2.28680
41360.0000   -3.68428
41400.0000   -1.82035
41440.0000   -2.69841
41480.0000   -2.73467
41520.0000   -2.09602
41560.0000   -2.91800
41600.0000   -1.49948
41640.0000   -2.12184
41680.0000   -0.91202
41720.0000   -1.25309
41760.0000   -1.17347
41800.0000   -2.72919
41840.0000   -2.17699
41880.0000   -2.82181
41920.0000   -2.74237
41960.0000   -2.43649
42000.0000   -2.21923
42040.0000   -2.71423
42080.0000   -3.05066
42120.0000   -1.73758
42160.0000   -1.81855
42200.0000   -2.46389
42240.0000   -1.48539
42280.0000   -1.23674
42320.0000   -2.08359
42360.0000   -1.66801
42400.0000   -1.32784
42440.0000   -1.65998
42480.0000   -1.69708
42520.0000   -1.02700
42560.0000   -1.61026
42600.0000   -1.92413
42640.0000   -1.23714
42680.0000   -1.03438
42720.0000   -0.25442
42760.0000    0.27440
42800.0000   -0.52865
42840.0000   -0.37607
42880.0000   -0.36647
42920.0000   -1.60956
42960.0000   -1.56411
43000.0000   -1.02217
43040.0000   -2.25732
43080.0000   -0.12036
43120.0000   -0.78829
43160.0000    0.72934
43200.0000   -0.21812
43240.0000    0.01936
43280.0000    0.71547
43320.0000    1.05239
43360.0000    1.42537
43400.0000    1.60769
43440.0000    0.67121
43480.0000    1.28219
43520.0000    1.16023
43560.0000    1.51418
43600.0000    1.54387
43640.0000    1.85889
43680.0000    0.18438
43720.0000    0.44569
43760.0000    0.42814
43800.0000    0.11661
43840.0000    0.26713
43880.0000    0.11321
43920.0000   -0.32229
43960.0000   -0.91289
44000.0000   -0.11907
44040.0000    0.86421
44080.0000   -0.57644
44120.0000    0.10038
44160.0000    0.97711
44200.0000    0.95977
44240.0000    1.20373
44280.0000    0.75912
44320.0000    1.40654
44360.0000    0.80164
44400.0000    0.68518
44440.0000    0.83570
44480.0000    0.19327
44520.0000    0.46560
44560.0000    0.38497
44600.0000    0.32871
44640.0000   -0.01593
44680.0000    0.69513
44720.0000    0.51062
44760.0000    0.55143
44800.0000    0.89676
44840.0000    1.07337
44880.0000    0.58979
44920.0000    0.16085
44960.0000    0.66372
45000.0000    0.85499
45040.0000    0.12357
45080.0000    0.58565
45120.0000    0.18570
45160.0000    1.66949
45200.0000    1.17535
45240.0000    0.84615
45280.0000    1.30468
45320.0000    0.14284
45360.0000   -0.40838
45400.0000   -0.05754
45440.0000   -0.48257
45480.0000   -0.27482
45520.0000   -0.65745
45560.0000   -0.19845
45600.0000    0.30511
45640.0000   -1.42926
45680.0000   -0.50013
45720.0000   -0.73641
45760.0000   -1.03031
45800.0000   -0.11721
45840.0000    0.16121
45880.0000   -0.37366
45920.0000    0.37457
45960.0000    0.24956
46000.0000    0.60773
46040.0000    0.26298
46080.0000    0.59456
46120.0000   -0.07048
46160.0000   -0.68375
46200.0000    0.29019
46240.0000    0.13690
46280.0000   -0.50624
46320.0000   -0.92458
46360.0000   -0.24980
46400.0000    0.82365
46440.0000    0.78126
46480.0000    0.09116
46520.0000   -0.27317
46560.0000   -0.23863
46600.0000   -0.93688
46640.0000   -0.67239
46680.0000   -0.60471
46720.0000   -0.08094
46760.0000   -1.14223
46800.0000   -0.38855
46840.0000   -0.88593
46880.0000   -0.83495
46920.0000   -0.45112
46960.0000   -0.15643
47000.0000   -0.86942
47040.0000   -0.60502
47080.0000   -0.75303
47120.0000    0.07810
47160.0000   -0.38607
47200.0000   -0.18057
47240.0000    0.35149
47280.0000    1.02096
47320.0000    0.41155
47360.0000   -0.11791
47400.0000    0.29856
47440.0000    0.25374
47480.0000    0.54543
47520.0000    0.86119
47560.0000    0.08193
47600.0000    0.39384
47640.0000    0.22316
47680.0000    0.55993
47720.0000   -0.33293
47760.0000    0.13101
47800.0000    1.11564
47840.0000    0.53784
47880.0000    0.84635
47920.0000    0.12965
47960.0000    0.84445
48000.0000    0.84783
48040.0000    0.62501
48080.0000    1.77128
48120.0000    0.83842
48160.0000    1.12697
48200.0000    0.62734
48240.0000    1.28649
48280.0000    0.81659
48320.0000    0.73412
48360.0000    1.06885
48400.0000    0.65183
48440.0000    0.45826
48480.0000    0.20898
48520.0000    0.99407
48560.0000    0.47293
48600.0000    1.43639
48640.0000    1.13258
48680.0000    1.96532
48720.0000    1.54511
48760.0000    1.94198
48800.0000    0.84757
48840.0000    0.67191
48880.0000    0.49963
48920.0000    0.41896
48960.0000    0.77718
49000.0000    1.36523
49040.0000    0.72071
49080.0000    1.31064
49120.0000    1.25721
49160.0000    1.58708
49200.0000    1.40577
49240.0000    2.15738
49280.0000    1.13777
49320.0000    1.71412
49360.0000    1.03983
49400.0000    0.80168
49440.0000    0.89105
49480.0000   -0.13304
49520.0000    0.97065
49560.0000    1.00132
49600.0000    1.66379
49640.0000    1.60573
49680.0000    1.94658
49720.0000    1.61054
49760.0000    1.39253
49800.0000    1.00955
49840.0000    0.33742
49880.0000    0.13812
49920.0000    0.33199
49960.0000    1.35825
50000.0000   -0.35256
50040.0000    0.49399
50080.0000    1.08661
50120.0000   -0.01521
50160.0000    0.33801
50200.0000    0.73916
50240.0000   -0.30128
50280.0000    0.03918
50320.0000    0.28500
50360.0000    0.56276
50400.0000    0.39160
50440.0000   -0.32118
50480.0000    0.18322
50520.0000    0.29528
50560.0000    0.47559
50600.0000    1.07742
50640.0000    0.08370
50680.0000    1.12142
50720.0000    1.38575
50760.0000   -0.05184
50800.0000    1.18860
50840.0000    0.14262
50880.0000    0.12448
50920.0000    1.04617
50960.0000    1.04754
51000.0000    2.24701
51040.0000    3.23955
51080.0000    3.84536
51120.0000    3.00461
51160.0000    4.67715
51200.0000    4.84844
51240.0000    5.37782
51280.0000    4.74378
51320.0000    4.57687
51360.0000    5.70698
51400.0000    4.74900
51440.0000    4.95870
51480.0000    5.06074
51520.0000    5.09358
51560.0000    4.65256
51600.0000    3.16171
51640.0000    3.56363
51680.0000    4.35665
51720.0000    4.80746
51760.0000    3.93802
51800.0000    3.06320
51840.0000    3.67964
51880.0000    4.29002
51920.0000    2.85491
51960.0000    2.99688
52000.0000    2.35449
52040.0000    3.42861
52080.0000    4.37579
52120.0000    2.54524
52160.0000    2.47907
52200.0000    3.05645
52240.0000    2.37237
52280.0000    3.24191
52320.0000    2.70825
52360.0000    3.32240
52400.0000    3.81094
52440.0000    3.79761
52480.0000    4.06834
52520.0000    2.89116
52560.0000    3.86521
52600.0000    3.76784
52640.0000    3.53890
52680.0000    5.87479
52720.0000    6.45623
52760.0000    5.65755
52800.0000    4.84189
52840.0000    5.51507
52880.0000    4.11819
52920.0000    4.98116
52960.0000    4.48901
53000.0000    4.16421
53040.0000    3.72640
53080.0000    3.34276
53120.0000    3.36752
53160.0000    3.41401
53200.0000    4.03774
53240.0000    3.86121
53280.0000    2.97022
53320.0000    3.72572
53360.0000    3.14845
53400.0000    3.06703
53440.0000    3.85260
53480.0000    5.50428
53520.0000    4.97376
53560.0000    5.36466
53600.0000    5.46761
53640.0000    4.84538
53680.0000    4.78752
53720.0000    4.27775
53760.0000    4.56626
53800.0000    5.36873
53840.0000    5.61674
53880.0000    4.40618
53920.0000    5.69638
53960.0000    3.92542
54000.0000    4.81446
54040.0000    4.29456
54080.0000    4.17232
54120.0000    3.81861
54160.0000    5.55087
54200.0000    5.09170
54240.0000    4.85311
54280.0000    4.72403
54320.0000    4.74294
54360.0000    4.29898
54400.0000    5.12707
54440.0000    5.46728
54480.0000    5.88103
54520.0000    6.10386
54560.0000    6.39013
54600.0000    6.01200
54640.0000    7.28668
54680.0000    7.13084
54720.0000    7.22293
54760.0000    7.13364
54800.0000    7.19763
54840.0000    6.87838
54880.0000    7.41863
54920.0000    7.32426
54960.0000    6.96861
55000.0000    7.19469
55040.0000    7.26567
55080.0000    6.20889
55120.0000    6.01186
55160.0000    6.58515
55200.0000    6.85772
55240.0000    6.36742
55280.0000    7.59798
55320.0000    6.72848
55360.0000    6.59216
55400.0000    6.72207
55440.0000    6.40392
55480.0000    5.75978
55520.0000    4.69238
55560.0000    5.50634
55600.0000    5.40722
55640.0000    4.80435
55680.0000    5.57758
55720.0000    6.02880
55760.0000    6.30473
55800.0000    6.13841
55840.0000    5.21985
55880.0000    4.71359
55920.0000    4.92212
55960.0000    6.00840
56000.0000    5.96609
56040.0000    5.46073
56080.0000    5.56449
56120.0000    5.10762
56160.0000    4.82806
56200.0000    4.78640
56240.0000    4.81001
56280.0000    4.54669
56320.0000    4.91467
56360.0000    4.30667
56400.0000    5.59817
56440.0000    5.55051
56480.0000    6.54710
56520.0000    6.32639
56560.0000    5.79680
56600.0000    5.63336
56640.0000    5.91953
56680.0000    5.21235
56720.0000    6.57744
56760.0000    6.16299
56800.0000    6.52215
56840.0000    6.95399
56880.0000    7.07641
56920.0000    5.73161
56960.0000    6.38278
57000.0000    6.44146
57040.0000    8.06258
57080.0000    7.69056
57120.0000    8.87691
57160.0000    7.85180
57200.0000    7.52138
57240.0000    7.14543
57280.0000    7.54056
57320.0000    7.92095
57360.0000    7.62379
57400.0000    7.08459
57440.0000    6.61849
57480.0000    5.63127
57520.0000    7.39231
57560.0000    9.11652
57600.0000    7.98680
57640.0000    8.36191
57680.0000    7.53071
57720.0000    8.87088
57760.0000    7.85029
57800.0000    7.75892
57840.0000    6.97468
57880.0000    7.29849
57920.0000    6.74617
57960.0000    8.44116
58000.0000    6.76421
58040.0000    5.99180
58080.0000    4.78309
58120.0000    6.07513
58160.0000    6.38287
58200.0000    6.91259
58240.0000    7.53083
58280.0000    7.78606
58320.0000    7.04968
58360.0000    6.09350
58400.0000    7.75170
58440.0000    7.64724
58480.0000    7.69404
58520.0000    8.05421
58560.0000    6.89699
58600.0000    6.62131
58640.0000    7.54322
58680.0000    6.35255
58720.0000    6.98231
58760.0000    6.47361
58800.0000    6.40580
58840.0000    6.83749
58880.0000    6.64256
58920.0000    6.34929
58960.0000    6.80896
59000.0000    6.74606
59040.0000    7.07414
59080.0000    8.60390
59120.0000    6.72525
59160.0000    7.19711
59200.0000    8.26789
59240.0000    7.09876
59280.0000    5.80435
59320.0000    7.63336
59360.0000    7.93303
59400.0000    8.31933
59440.0000    8.84757
59480.0000    8.24639
59520.0000    9.69189
59560.0000    9.09764
59600.0000    8.78022
59640.0000    9.03068
59680.0000    9.11776
59720.0000    8.29782
59760.0000    8.20790
59800.0000    8.54088
59840.0000    8.88319
59880.0000    9.09050
59920.0000    9.71780
59960.0000    9.23498
60000.0000    9.31092
60040.0000    9.32930
60080.0000    8.00905
60120.0000    8.02050
60160.0000    7.55330
60200.0000    8.55436
60240.0000    8.73476
60280.0000    9.38158
60320.0000    8.94998
60360.0000    8.58538
60400.0000    8.30693
60440.0000    7.72217
60480.0000    8.22092
60520.0000    8.23552
60560.0000    8.10067
60600.0000    9.54151
60640.0000    8.80797
60680.0000    9.66114
60720.0000    7.74124
60760.0000    8.62090
60800.0000    8.00516
60840.0000    6.73230
60880.0000    8.01214
60920.0000    9.44696
60960.0000    8.44954
61000.0000    7.54002
61040.0000    7.78170
61080.0000    8.26400
61120.0000    7.36327
61160.0000    7.91287
61200.0000    7.97840
61240.0000    6.85220
61280.0000    7.00710
61320.0000    7.00200
61360.0000    6.96446
61400.0000    6.31671
61440.0000    6.45458
61480.0000    5.85874
61520.0000    7.75737
61560.0000    7.15725
61600.0000    7.02558
61640.0000    7.63858
61680.0000    7.33209
61720.0000    8.19786
61760.0000    8.85426
61800.0000    9.22873
61840.0000   10.02853
61880.0000    9.63607
61920.0000   10.06579
61960.0000    9.26523
62000.0000    9.72659
62040.0000    8.09062
62080.0000    8.09552
62120.0000    8.45866
62160.0000    7.62516
62200.0000    8.73588
62240.0000    8.51819
62280.0000    9.05366
62320.0000    9.11348
62360.0000    8.72719
62400.0000    8.35219
62440.0000    8.20748
62480.0000    8.33050
62520.0000    8.47459
62560.0000    7.75192
62600.0000    8.57097
62640.0000    8.88805
62680.0000    8.55806
62720.0000    8.88068
62760.0000    8.25392
62800.0000    9.66398
62840.0000    8.48861
62880.0000    8.43008
62920.0000    8.83568
62960.0000    8.87137
63000.0000    8.88773
63040.0000    8.42110
63080.0000    9.11553
63120.0000    8.24653
63160.0000    8.36448
63200.0000    7.32427
63240.0000    8.41485
63280.0000    8.26797
63320.0000    8.44563
63360.0000    9.20459
63400.0000    9.00038
63440.0000    8.65165
63480.0000    7.94491
63520.0000    9.48289
63560.0000    8.41080
63600.0000    7.73053
63640.0000    8.58883
63680.0000    8.30450
63720.0000    8.54445
63760.0000    8.09526
63800.0000    8.21967
63840.0000    8.43513
63880.0000    8.50106
63920.0000    9.08128
63960.0000    7.98929
64000.0000    8.29037
64040.0000    7.89113
64080.0000    8.07895
64120.0000    7.47059
64160.0000    7.72087
64200.0000    7.71987
64240.0000    7.84222
64280.0000    7.44391
64320.0000    8.13913
64360.0000    7.90003
64400.0000    8.33661
64440.0000    8.56254
64480.0000    8.44718
64520.0000    7.82378
64560.0000    7.61323
64600.0000    6.65361
64640.0000    7.47819
64680.0000    8.21961
64720.0000    7.90187
64760.0000    8.17110
64800.0000    7.19699
64840.0000    7.67449
64880.0000    8.78697
64920.0000    8.77349
64960.0000    9.37341
65000.0000    8.12181
65040.0000    8.53185
65080.0000    8.18244
65120.0000    8.22540
65160.0000    8.24185
65200.0000    7.23403
65240.0000    7.62907
65280.0000    7.72038
65320.0000    7.46570
65360.0000    7.79649
65400.0000    7.09431
65440.0000    7.63697
65480.0000    7.76313
65520.0000    7.58171
65560.0000    7.70646
65600.0000    7.19303
65640.0000    7.71666
65680.0000    8.25085
65720.0000    8.48389
65760.0000    8.10826
65800.0000    8.07220
65840.0000    8.17775
65880.0000    8.12677
65920.0000    7.64923
65960.0000    7.23450
66000.0000    7.43447
66040.0000    7.37901
66080.0000    8.04556
66120.0000    7.83235
66160.0000    8.00581
66200.0000    8.00219
66240.0000    7.06004
66280.0000    6.84548
66320.0000    7.92545
66360.0000    7.89611
66400.0000    8.09081
66440.0000    8.23756
66480.0000    8.15958
66520.0000    7.84412
66560.0000    8.38864
66600.0000    7.50165
66640.0000    8.28048
66680.0000    7.67447
66720.0000    8.08141
66760.0000    8.42899
66800.0000    8.26958
66840.0000    8.23494
66880.0000    8.49360
66920.0000    7.66627
66960.0000    7.47717
67000.0000    8.18889
67040.0000    8.23832
67080.0000    8.10905
67120.0000    8.21851
67160.0000    9.15482
67200.0000    8.11908
67240.0000    8.16273
67280.0000    7.93220
67320.0000    7.95470
67360.0000    7.78814
67400.0000    8.83260
67440.0000    8.39721
67480.0000    8.51510
67520.0000    8.73263
67560.0000    8.51100
67600.0000    7.75796
67640.0000    7.72853
67680.0000    8.00305
67720.0000    7.47143
67760.0000    7.78559
67800.0000    8.28924
67840.0000    8.39240
67880.0000    8.38591
67920.0000    7.41993
67960.0000    7.82130
68000.0000    8.54920
68040.0000    7.13837
68080.0000    8.07833
68120.0000    8.29364
68160.0000    7.90028
68200.0000    8.69717
68240.0000    7.39767
68280.0000    7.64530
68320.0000    8.38257
68360.0000    7.99148
68400.0000    7.97849
68440.0000    8.63291
68480.0000    8.39212
68520.0000    8.41360
68560.0000    8.00070
68600.0000    8.08919
68640.0000    7.80666
68680.0000    8.17154
68720.0000    8.98184
68760.0000    8.89752
68800.0000    9.26441
68840.0000   10.29316
68880.0000    8.31649
68920.0000    9.58741
68960.0000    8.42102
69000.0000    8.76626
69040.0000    8.34784
69080.0000    8.19700
69120.0000    8.63198
69160.0000    8.30669
69200.0000    7.98352
69240.0000    7.20164
69280.0000    7.75237
69320.0000    8.37996
69360.0000    8.24925
69400.0000    7.89855
69440.0000    7.99384
69480.0000    7.97207
69520.0000    8.76828
69560.0000    7.39922
69600.0000    7.86996
69640.0000    7.66958
69680.0000    8.99427
69720.0000    7.88324
69760.0000    7.32650
69800.0000    8.93468
69840.0000    7.43462
69880.0000    7.53083
69920.0000    8.01803
69960.0000    9.09625
70000.0000    7.85327
70040.0000    8.30291
70080.0000    6.77637
70120.0000    7.68053
70160.0000    7.10716
70200.0000    6.52346
70240.0000    5.94542
70280.0000    4.56090
70320.0000    5.42490
70360.0000    6.96371
70400.0000    5.32351
70440.0000    6.40175
70480.0000    6.05219
70520.0000    6.77081
70560.0000    7.56382
70600.0000    7.79333
70640.0000    7.71204
70680.0000    7.59385
70720.0000    7.47252
70760.0000    7.77066
70800.0000    7.43850
70840.0000    7.93256
70880.0000    8.89027
70920.0000    9.01746
70960.0000    9.36944
71000.0000    8.89879
71040.0000    8.95437
71080.0000    8.43679
71120.0000    8.24214
71160.0000    8.87783
71200.0000    8.92877
71240.0000    7.79362
71280.0000    8.04179
71320.0000    8.10601
71360.0000    9.02928
71400.0000    8.73365
71440.0000    9.45606
71480.0000    9.41781
71520.0000    9.06503
71560.0000    9.60362
71600.0000    8.33753
71640.0000    9.70788
71680.0000    8.83337
71720.0000    8.68421
71760.0000    9.10039
71800.0000    8.31811
71840.0000    8.34049
71880.0000    8.12284
71920.0000    8.85305
71960.0000    8.03585
72000.0000    7.93123
72040.0000    8.03009
72080.0000    7.98180
72120.0000   10.18801
72160.0000    9.00132
72200.0000    8.89010
72240.0000    9.59363
72280.0000    8.48358
72320.0000    8.24144
72360.0000    8.49090
72400.0000    7.98542
72440.0000    8.22437
72480.0000    7.21196
72520.0000    7.81358
72560.0000    8.13440
72600.0000    7.25792
72640.0000    7.15879
72680.0000    6.71091
72720.0000    8.16026
72760.0000    8.35118
72800.0000    8.93358
72840.0000    8.52102
72880.0000    8.71860
72920.0000    8.40220
72960.0000    8.37512
73000.0000    7.57132
73040.0000    7.89489
73080.0000    7.76534
73120.0000    7.96812
73160.0000    8.14034
73200.0000    8.50067
73240.0000    8.76266
73280.0000    8.34395
73320.0000    8.76866
73360.0000    8.37271
73400.0000    8.12104
73440.0000    8.26855
73480.0000    7.62076
73520.0000    7.54491
73560.0000    8.17475
73600.0000    8.28771
73640.0000    8.00803
73680.0000    8.57393
73720.0000    8.82412
73760.0000    8.70894
73800.0000    9.23769
73840.0000    8.57231
73880.0000    9.92029
73920.0000    8.92018
73960.0000    9.72657
74000.0000    9.59606
74040.0000    9.96780
74080.0000   10.29199
74120.0000    9.99514
74160.0000    9.08028
74200.0000    8.77589
74240.0000    8.74297
74280.0000    8.99460
74320.0000    8.12447
74360.0000    8.52284
74400.0000    9.57145
74440.0000    9.82657
74480.0000    9.53217
74520.0000    9.65801
74560.0000   10.36236
74600.0000    9.99085
74640.0000    9.41657
74680.0000   10.51339
74720.0000   11.46752
74760.0000   10.51655
74800.0000    9.61547
74840.0000    9.23849
74880.0000    8.74513
74920.0000    9.46261
74960.0000    9.26657
75000.0000    9.70945
75040.0000    9.88595
75080.0000    9.81329
75120.0000    9.73702
75160.0000    9.99294
75200.0000    9.83347
75240.0000    9.35530
75280.0000    9.77245
75320.0000    9.21583
75360.0000    8.89743
75400.0000    9.17293
75440.0000    9.23072
75480.0000    9.18491
75520.0000    9.53621
75560.0000   10.29243
75600.0000   11.26059
75640.0000   10.83815
75680.0000    9.94695
75720.0000    8.82681
75760.0000    9.63808
75800.0000   10.46271
75840.0000   10.78823
75880.0000   11.16936
75920.0000   10.63525
75960.0000    9.42872
76000.0000   10.13157
76040.0000   10.95679
76080.0000   10.36106
76120.0000   11.00351
76160.0000   10.68447
76200.0000   10.68701
76240.0000   10.82098
76280.0000   10.67097
76320.0000   11.53536
76360.0000   10.83468
76400.0000   11.55525
76440.0000   11.39392
76480.0000   11.60395
76520.0000   11.70952
76560.0000   11.39925
76600.0000    9.79264
76640.0000   10.24138
76680.0000    9.83646
76720.0000   10.85124
76760.0000   11.59636
76800.0000   11.35450
76840.0000   11.91714
76880.0000   11.71605
76920.0000   11.18383
76960.0000   10.39086
77000.0000   10.54221
77040.0000    9.83832
77080.0000   11.28043
77120.0000    9.87726
77160.0000    9.75738
77200.0000    9.28825
77240.0000   10.64380
77280.0000   10.07790
77320.0000   10.65576
77360.0000   10.34399
77400.0000    9.85651
77440.0000    9.48747
77480.0000   10.55365
77520.0000    9.24815
77560.0000    8.97970
77600.0000    9.41692
77640.0000    9.43609
77680.0000    9.43435
77720.0000   10.05156
77760.0000    9.86918
77800.0000    9.80090
77840.0000    9.80293
77880.0000    9.23224
77920.0000    9.61459
77960.0000    8.79521
78000.0000   10.03098
78040.0000   10.41985
78080.0000    9.44907
78120.0000    8.26001
78160.0000    9.02405
78200.0000    9.16054
78240.0000    9.02588
78280.0000    9.50567
78320.0000    9.95820
78360.0000   10.45303
78400.0000    9.86133
78440.0000    9.90295
78480.0000    9.59106
78520.0000    9.19359
78560.0000    9.33478
78600.0000    8.57514
78640.0000    8.59672
78680.0000    8.86032
78720.0000    8.45388
78760.0000    8.84686
78800.0000    9.53957
78840.0000    9.53286
78880.0000    9.04440
78920.0000    9.85960
78960.0000    9.14707
79000.0000    8.77073
79040.0000    9.28131
79080.0000    8.60950
79120.0000    8.83353
79160.0000    9.12338
79200.0000    9.66830
79240.0000   10.63975
79280.0000   10.10280
79320.0000   10.40457
79360.0000    9.74508
79400.0000   10.36195
79440.0000    8.83771
79480.0000    9.88061
79520.0000    8.93780
79560.0000    9.24989
79600.0000    9.93756
79640.0000   10.36203
79680.0000   10.54237
79720.0000    9.53378
79760.0000    9.59757
79800.0000    9.71774
79840.0000    8.88670
79880.0000    9.79978
79920.0000   10.19713
79960.0000   10.25467
80000.0000   10.29313
80040.0000   10.58876
80080.0000   10.57591
80120.0000   10.86018
80160.0000   10.37632
80200.0000    9.78489
80240.0000    9.82672
80280.0000   10.67137
80320.0000   10.51611
80360.0000   10.97474
80400.0000   10.64841
80440.0000   10.43950
80480.0000   10.94433
80520.0000   10.80611
80560.0000   11.63498
80600.0000   10.79840
80640.0000   10.89989
80680.0000   10.90662
80720.0000   10.33491
80760.0000   11.11126
80800.0000   11.13693
80840.0000   11.94133
80880.0000   11.63398
80920.0000   11.76510
80960.0000   11.02369
81000.0000   11.10625
81040.0000   10.94119
81080.0000   11.80173
81120.0000   11.63935
81160.0000   11.11238
81200.0000   12.09906
81240.0000   10.89827
81280.0000   11.65685
81320.0000   11.75656
81360.0000   11.92083
81400.0000   11.23101
81440.0000   11.43690
81480.0000   10.71422
81520.0000   11.20353
81560.0000   11.97227
81600.0000   13.03158
81640.0000   11.84812
81680.0000   12.45031
81720.0000   11.09790
81760.0000   11.27414
81800.0000   11.96939
81840.0000   11.66037
81880.0000   11.53477
81920.0000   11.97242
81960.0000   11.66395
82000.0000   10.08898
82040.0000    9.01294
82080.0000    9.98064
82120.0000   10.27031
82160.0000   10.26477
82200.0000    9.72960
82240.0000    9.34788
82280.0000   10.16407
82320.0000    9.75210
82360.0000    9.98603
82400.0000   10.42277
82440.0000    9.81194
82480.0000    9.96272
82520.0000   10.25117
82560.0000   10.74516
82600.0000   10.69568
82640.0000   10.25529
82680.0000   10.58925
82720.0000   10.81258
82760.0000   10.99608
82800.0000   10.20565
82840.0000   10.86626
82880.0000   11.11350
82920.0000   11.07565
82960.0000   10.61210
83000.0000   11.84104
83040.0000   11.13020
83080.0000   10.55604
83120.0000   10.55239
83160.0000   11.54330
83200.0000   11.38181
83240.0000   11.49434
83280.0000   12.48741
83320.0000   11.27911
83360.0000   11.11950
83400.0000   12.11556
83440.0000   11.65630
83480.0000   12.21703
83520.0000   10.95082
83560.0000   11.38850
83600.0000   11.90170
83640.0000   11.95500
83680.0000   12.22903
83720.0000   11.16347
83760.0000   11.09869
83800.0000   11.53911
83840.0000   10.89446
83880.0000   10.21337
83920.0000   10.49691
83960.0000   11.36098
84000.0000   11.75427
84040.0000   11.46725
84080.0000   10.85505
84120.0000   11.63504
84160.0000   10.30093
84200.0000   10.66962
84240.0000   10.44683
84280.0000   10.91735
84320.0000   10.73427
84360.0000    9.88369
84400.0000   10.41972
84440.0000    9.74345
84480.0000   10.49677
84520.0000   11.55826
84560.0000   10.87720
84600.0000   11.18518
84640.0000   11.03145
84680.0000   11.59100
84720.0000   10.98515
84760.0000   10.91771
84800.0000   10.72133
84840.0000   10.46716
84880.0000   11.35402
84920.0000   11.33786
84960.0000   10.83401
85000.0000   11.54032
85040.0000   11.17914
85080.0000   11.47394
85120.0000   11.84791
85160.0000   11.20517
85200.0000   11.27704
85240.0000   10.74232
85280.0000   10.06949
85320.0000   10.72217
85360.0000   11.62730
85400.0000   10.97871
85440.0000   10.42200
85480.0000   10.46389
85520.0000   10.40221
85560.0000   10.84843
85600.0000   10.78085
85640.0000   10.70088
85680.0000   10.32207
85720.0000   10.82851
85760.0000   10.34409
85800.0000   11.19482
85840.0000   11.07341
85880.0000   10.89659
85920.0000    9.88456
85960.0000   10.90644
86000.0000   10.04339
86040.0000   12.04587
86080.0000   11.67920
86120.0000   11.28058
86160.0000   11.59863
86200.0000   11.96558
86240.0000   12.06448
86280.0000   13.04705
86320.0000   12.26680
86360.0000   12.31829
86400.0000   11.87830
86440.0000   12.05100
86480.0000   11.45685
86520.0000   11.22442
86560.0000   11.21412
86600.0000   10.49603
86640.0000   10.63898
86680.0000   11.19230
86720.0000   11.47556
86760.0000   11.56623
86800.0000   11.78280
86840.0000   11.06859
86880.0000   10.97078
86920.0000   11.15057
86960.0000   10.45996
87000.0000   10.94492
87040.0000   11.15754
87080.0000   10.36332
87120.0000   10.96119
87160.0000   11.28678
87200.0000   11.14820
87240.0000   10.68212
87280.0000   10.50602
87320.0000   10.09463
87360.0000   11.14003
87400.0000   10.93727
87440.0000   10.84691
87480.0000   11.24372
87520.0000   11.08663
87560.0000   11.32740
87600.0000   11.12674
87640.0000   10.60446
87680.0000    9.80386
87720.0000    9.97160
87760.0000    9.94217
87800.0000   10.19619
87840.0000   10.52752
87880.0000   10.15575
87920.0000   10.41856
87960.0000   10.11975
88000.0000   10.70462
88040.0000   10.60900
88080.0000   10.53782
88120.0000    9.38899
88160.0000    8.41173
88200.0000    9.51135
88240.0000    9.60909
88280.0000   10.26612
88320.0000   10.94841
88360.0000   10.23374
88400.0000    9.88558
88440.0000    9.74662
88480.0000   10.06431
88520.0000   10.25683
88560.0000   10.41885
88600.0000   10.43866
88640.0000   10.35851
88680.0000    9.86612
88720.0000   10.28759
88760.0000    9.41350
88800.0000    9.82857
88840.0000    9.54533
88880.0000   10.16721
88920.0000    9.95070
88960.0000   10.29060
89000.0000   10.61748
89040.0000   10.89127
89080.0000    9.23187
89120.0000    9.72191
89160.0000    9.87964
89200.0000   10.57234
89240.0000   10.20491
89280.0000   10.31059
89320.0000   10.28878
89360.0000    9.15608
89400.0000    9.99045
89440.0000    9.05005
89480.0000   10.39771
89520.0000   10.31708
89560.0000   10.40397
89600.0000    9.69138
89640.0000    9.66264
89680.0000    9.19485
89720.0000    9.80982
89760.0000    9.16663
89800.0000    8.95988
89840.0000    9.83642
89880.0000   10.13500
89920.0000    9.09791
89960.0000    9.25906
90000.0000    9.26606
90040.0000    9.05758
90080.0000    9.60690
90120.0000    9.45879
90160.0000    9.76091
90200.0000   10.54441
90240.0000    9.90446
90280.0000   10.88641
90320.0000   10.39895
90360.0000    9.97882
90400.0000    9.89097
90440.0000    9.64379
90480.0000    9.66531
90520.0000    9.76527
90560.0000    9.62306
90600.0000    9.48649
90640.0000   10.07729
90680.0000   11.00797
90720.0000    9.85603
90760.0000    9.73042
90800.0000   11.06541
90840.0000   10.41959
90880.0000   10.96074
90920.0000   11.03501
90960.0000    9.83189
91000.0000    9.81915
91040.0000    9.25014
91080.0000    9.49955
91120.0000   10.19641
91160.0000    9.18608
91200.0000    9.89138
91240.0000    8.90034
91280.0000    9.17032
91320.0000    9.48817
91360.0000    9.96667
91400.0000    9.35726
91440.0000    9.09230
91480.0000    9.21977
91520.0000    9.72292
91560.0000    9.65349
91600.0000    8.65495
91640.0000    9.47099
91680.0000    9.64424
91720.0000    9.09002
91760.0000    9.15849
91800.0000   10.25661
91840.0000    9.53151
91880.0000    9.63129
91920.0000   10.27345
91960.0000   10.39297
92000.0000    9.95293
92040.0000   10.30781
92080.0000    9.60572
92120.0000    9.80554
92160.0000   10.20822
92200.0000    9.79416
92240.0000    9.17880
92280.0000    8.84894
92320.0000    8.81184
92360.0000    9.71228
92400.0000    8.87788
92440.0000    8.99503
92480.0000    8.98195
92520.0000    9.62523
92560.0000   10.83462
92600.0000    8.91865
92640.0000    9.49195
92680.0000    8.82733
92720.0000    8.95139
92760.0000    8.71922
92800.0000    9.27134
92840.0000    8.96595
92880.0000    9.01592
92920.0000    9.14976
92960.0000    9.18031
93000.0000    9.95897
93040.0000    9.95550
93080.0000   10.06281
93120.0000    9.53250
93160.0000    9.55909
93200.0000    9.28194
93240.0000    9.42216
93280.0000    9.84479
93320.0000    8.98668
93360.0000    8.93580
93400.0000    9.74572
93440.0000    9.72316
93480.0000   10.52869
93520.0000    9.40499
93560.0000    9.83510
93600.0000    9.55546
93640.0000    9.64336
93680.0000    9.17137
93720.0000    8.92825
93760.0000    8.42145
93800.0000    9.18498
93840.0000    8.77444
93880.0000    9.38156
93920.0000    8.72730
93960.0000    8.89920
94000.0000    9.15156
94040.0000    9.21580
94080.0000    9.10585
94120.0000    9.14938
94160.0000   10.02594
94200.0000    9.70562
94240.0000    9.73097
94280.0000    9.82247
94320.0000   10.73126
94360.0000   10.23456
94400.0000    9.81500
94440.0000    9.97684
94480.0000    9.85287
94520.0000    9.69031
94560.0000    9.86234
94600.0000    9.69510
94640.0000    9.05902
94680.0000    9.44839
94720.0000    9.26926
94760.0000    8.81854
94800.0000    9.15442
94840.0000    8.14071
94880.0000    9.65578
94920.0000    8.52103
94960.0000    9.88723
95000.0000    9.14118
95040.0000    8.04135
95080.0000    8.63580
95120.0000    9.30783
95160.0000    8.71839
95200.0000    8.16856
95240.0000    8.40255
95280.0000    8.79123
95320.0000    8.51123
95360.0000    9.34257
95400.0000    8.55180
95440.0000    9.44619
95480.0000    8.99896
95520.0000    8.54457
95560.0000    8.69267
95600.0000    8.94574
95640.0000    9.16851
95680.0000    9.12574
95720.0000    9.15164
95760.0000    9.10474
95800.0000    8.98228
95840.0000    9.00590
95880.0000    8.96237
95920.0000    9.13148
95960.0000    8.53325
96000.0000    8.14853
96040.0000    9.33199
96080.0000    9.09327
96120.0000    8.18763
96160.0000    7.26051
96200.0000    8.08668
96240.0000    7.30919
96280.0000    8.07603
96320.0000    8.10066
96360.0000    7.50028
96400.0000    7.48527
96440.0000    8.02252
96480.0000    7.89732
96520.0000    8.19565
96560.0000    9.84855
96600.0000    8.86576
96640.0000   10.02159
96680.0000   10.07084
96720.0000    9.38360
96760.0000    9.78736
96800.0000    9.43880
96840.0000    8.26619
96880.0000    7.90346
96920.0000    8.12248
96960.0000    7.77916
97000.0000    8.10577
97040.0000    7.96675
97080.0000    8.60737
97120.0000    8.21144
97160.0000    8.09051
97200.0000    7.27596
97240.0000    7.96101
97280.0000    7.77090
97320.0000    7.31391
97360.0000    7.18752
97400.0000    6.92743
97440.0000    7.67638
97480.0000    7.76498
97520.0000    8.31350
97560.0000    8.99769
97600.0000    8.48184
97640.0000    9.25714
97680.0000    9.81530
97720.0000    8.85863
97760.0000    9.39820
97800.0000    9.91392
97840.0000   10.24209
97880.0000    9.48255
97920.0000    9.41901
97960.0000    8.50475
98000.0000    8.29809
98040.0000    9.14380
98080.0000    9.31344
98120.0000   10.18506
98160.0000    9.40008
98200.0000    9.48121
98240.0000    9.09222
98280.0000    9.59533
98320.0000    8.84306
98360.0000    9.44773
98400.0000    8.90527
98440.0000    8.81588
98480.0000    9.38709
98520.0000    9.88689
98560.0000    9.25190
98600.0000    8.90879
98640.0000    8.80617
98680.0000    9.75627
98720.0000   10.17904
98760.0000    9.38229
98800.0000    8.80849
98840.0000    8.84387
98880.0000    9.00637
98920.0000    8.00376
98960.0000    8.90604
99000.0000    8.95486
99040.0000    9.95513
99080.0000    8.73955
99120.0000    8.43712
99160.0000    8.66302
99200.0000   10.20950
99240.0000   10.11864
99280.0000    9.76935
99320.0000    9.71337
99360.0000    9.21343
99400.0000    9.34646
99440.0000    9.55174
99480.0000    9.29204
99520.0000    9.64293
99560.0000    8.86056
99600.0000    9.24347
99640.0000    9.07241
99680.0000   10.01021
99720.0000    8.94649
99760.0000    8.60578
99800.0000    8.81871
99840.0000    8.42769
99880.0000    9.66478
99920.0000    9.72151
99960.0000    9.48702
100000.0000    9.46905
100040.0000    9.24118
100080.0000    9.51571
100120.0000    9.34543
100160.0000    9.11376
100200.0000    9.81026
100240.0000   10.08895
100280.0000    9.25131
100320.0000   10.55880
100360.0000    9.86604
100400.0000    9.95293
100440.0000    9.63239
100480.0000    9.83564
100520.0000    8.68472
100560.0000    9.09013
100600.0000    9.38616
100640.0000   10.08887
100680.0000    9.72572
100720.0000    9.63595
100760.0000   10.24348
100800.0000    9.51004
100840.0000    9.23245
100880.0000    9.95427
100920.0000    9.48160
100960.0000    9.23285
101000.0000    8.71621
101040.0000   10.07134
101080.0000    9.64545
101120.0000    8.75576
101160.0000    9.93486
101200.0000   10.24675
101240.0000    9.90580
101280.0000    9.23930
101320.0000    9.04841
101360.0000    9.04248
101400.0000    8.88453
101440.0000    9.67540
101480.0000    9.11884
101520.0000    9.19835
101560.0000    8.17207
101600.0000    8.49153
101640.0000    8.98049
101680.0000    8.76982
101720.0000    9.14283
101760.0000    9.18022
101800.0000    9.33709
101840.0000    8.82230
101880.0000    9.06798
101920.0000    8.25007
101960.0000    8.70818
102000.0000    8.30647
102040.0000    8.10475
102080.0000    8.44195
102120.0000    7.82420
102160.0000    8.05259
102200.0000    7.60581
102240.0000    7.76252
102280.0000    6.50956
102320.0000    7.48951
102360.0000    7.90673
102400.0000    7.91278
102440.0000    7.80365
102480.0000    6.28665
102520.0000    7.42301
102560.0000    7.32612
102600.0000    7.80559
102640.0000    8.01712
102680.0000    8.44208
102720.0000    9.12520
102760.0000    9.08207
102800.0000    7.57067
102840.0000    7.63868
102880.0000    7.08639
102920.0000    7.71388
102960.0000    8.51554
103000.0000    9.20261
103040.0000    9.40275
103080.0000    9.71426
103120.0000   10.48236
103160.0000   10.42399
103200.0000   10.70460
103240.0000   10.59363
103280.0000   10.53818
103320.0000    9.53376
103360.0000    9.46297
103400.0000    9.75179
103440.0000    9.95036
103480.0000    9.70597
103520.0000    9.23474
103560.0000   10.32597
103600.0000    9.13953
103640.0000    8.66911
103680.0000    8.85179
103720.0000    8.92815
103760.0000    9.07352
103800.0000    8.96555
103840.0000    8.75259
103880.0000    9.73631
103920.0000    9.48341
103960.0000    9.27216
104000.0000   10.04605
104040.0000    8.81611
104080.0000    9.04880
104120.0000    8.81512
104160.0000    9.36917
104200.0000    7.95613
104240.0000    8.24684
104280.0000    9.17685
104320.0000    9.63380
104360.0000    8.90017
104400.0000    8.97050
104440.0000    8.67561
104480.0000    9.19118
104520.0000    9.44024
104560.0000    9.70632
104600.0000    9.53114
104640.0000   10.21937
104680.0000    9.54809
104720.0000   10.17358
104760.0000   10.21631
104800.0000   10.22842
104840.0000    9.98275
104880.0000   10.33345
104920.0000    9.14939
104960.0000    9.18002
105000.0000    8.24810
105040.0000    8.41467
105080.0000    9.24636
105120.0000    8.89681
105160.0000    9.40683
105200.0000    9.85335
105240.0000   10.34692
105280.0000   10.79586
105320.0000   10.39579
105360.0000    9.80361
105400.0000   10.53975
105440.0000   10.01425
105480.0000   10.59308
105520.0000    9.98968
105560.0000    9.43021
105600.0000   10.54144
105640.0000   10.08420
105680.0000   10.84789
105720.0000    9.83516
105760.0000   10.41433
105800.0000   10.01063
105840.0000    8.67439
105880.0000    9.13165
105920.0000    9.14855
105960.0000    9.51108
106000.0000    9.57343
106040.0000    9.18074
106080.0000    8.79817
106120.0000    9.48811
106160.0000    8.74165
106200.0000    9.06609
106240.0000    9.89713
106280.0000   10.05186
106320.0000    9.90894
106360.0000    8.69747
106400.0000    8.88264
106440.0000    8.17551
106480.0000    8.68873
106520.0000    8.91275
106560.0000    9.17085
106600.0000    8.92102
106640.0000    9.73932
106680.0000    9.33602
106720.0000    8.95036
106760.0000    8.60421
106800.0000    9.42478
106840.0000    8.21140
106880.0000    8.80346
106920.0000    9.01833
106960.0000    9.80102
107000.0000    8.08429
107040.0000    8.72572
107080.0000    9.12627
107120.0000    8.52200
107160.0000    9.15979
107200.0000    9.37366
107240.0000    9.28151
107280.0000    9.60774
107320.0000   10.08542
107360.0000    9.72876
107400.0000   10.57223
107440.0000    9.25904
107480.0000   10.36929
107520.0000    9.33469
107560.0000    9.69180
107600.0000    9.28222
107640.0000    9.22767
107680.0000    9.12145
107720.0000    9.28603
107760.0000    9.12409
107800.0000    8.84619
107840.0000    9.61367
107880.0000    8.96278
107920.0000    8.59292
107960.0000    9.74281
108000.0000    9.13476
108040.0000    9.04948
108080.0000    8.80648
108120.0000    8.75974
108160.0000    8.77560
108200.0000    8.83783
108240.0000    8.41924
108280.0000    8.66751
108320.0000    9.39111
108360.0000   10.12725
108400.0000   10.44326
108440.0000    9.54323
108480.0000    9.45245
108520.0000    9.51501
108560.0000    9.95912
108600.0000    9.43680
108640.0000    9.30745
108680.0000    8.81997
108720.0000    8.90539
108760.0000    8.05828
108800.0000    8.93625
108840.0000    8.93134
108880.0000    9.15793
108920.0000    9.29138
108960.0000    8.71305
109000.0000   10.25808
109040.0000   10.13079
109080.0000    9.78921
109120.0000    9.84358
109160.0000    9.62162
109200.0000    9.30933
109240.0000    8.87031
109280.0000    9.73934
109320.0000    9.17189
109360.0000    9.19462
109400.0000    9.70981
109440.0000    9.50769
109480.0000    9.42986
109520.0000    9.20962
109560.0000    9.33808
109600.0000    9.88518
109640.0000    9.65332
109680.0000   10.11460
109720.0000    9.77840
109760.0000    9.79904
109800.0000   10.37400
109840.0000   10.20325
109880.0000   10.95571
109920.0000   10.64174
109960.0000   10.26165
110000.0000   10.75398
110040.0000    9.64531
110080.0000   10.54105
110120.0000   10.68011
110160.0000   10.39408
110200.0000   11.06746
110240.0000   10.89153
110280.0000   10.42989
110320.0000   10.48781
110360.0000   10.38562
110400.0000   11.07310
110440.0000   11.26020
110480.0000   11.17257
110520.0000   10.99889
110560.0000   11.13955
110600.0000   11.20596
110640.0000   10.56152
110680.0000    9.97235
110720.0000    9.94688
110760.0000   10.00094
110800.0000    8.87070
110840.0000    8.96829
110880.0000    9.17922
110920.0000    9.20667
110960.0000    9.48104
111000.0000    9.10070
111040.0000    9.22316
111080.0000    8.88146
111120.0000    9.24092
111160.0000    8.15535
111200.0000    9.11011
111240.0000    8.74898
111280.0000    8.63734
111320.0000    9.96704
111360.0000   10.25466
111400.0000    8.68610
111440.0000    7.81182
111480.0000    5.58750
111520.0000    5.86520
111560.0000    6.10378
111600.0000    7.48276
111640.0000    6.78503
111680.0000    7.15504
111720.0000    8.80814
111760.0000    8.01571
111800.0000    6.80653
111840.0000    7.87584
111880.0000    7.95980
111920.0000    8.28857
111960.0000    7.79781
112000.0000    6.37897
112040.0000    4.92735
112080.0000    5.41733
112120.0000    6.91603
112160.0000    7.07541
112200.0000    8.23929
112240.0000    8.57121
112280.0000    8.90748
112320.0000    7.50546
112360.0000    8.18575
112400.0000    8.71571
112440.0000    7.89586
112480.0000    6.76452
112520.0000    6.62633
112560.0000    7.48731
112600.0000    7.69773
112640.0000    7.58007
112680.0000    5.89739
112720.0000    8.25862
112760.0000    7.91786
112800.0000    8.34884
112840.0000    7.58363
112880.0000    6.98724
112920.0000    7.04281
112960.0000    6.63440
113000.0000    7.81485
113040.0000    9.94223
113080.0000   10.36138
113120.0000    9.21378
113160.0000   10.93822
113200.0000   11.21830
113240.0000   10.65679
113280.0000   12.00869
113320.0000   11.18156
113360.0000   11.89691
113400.0000   11.41653
113440.0000   11.53751
113480.0000   11.37727
113520.0000   10.55766
113560.0000   10.85543
113600.0000   10.49341
113640.0000   10.81168
113680.0000   12.02584
113720.0000   11.05629
113760.0000   10.59133
113800.0000   10.77095
113840.0000   11.63640
113880.0000   11.83701
113920.0000   11.06074
113960.0000   10.63586
114000.0000   10.21616
114040.0000   10.64660
114080.0000   10.98714
114120.0000   11.17671
114160.0000   11.50486
114200.0000   11.15034
114240.0000   11.26332
114280.0000   10.71437
114320.0000   11.20139
114360.0000   11.75192
114400.0000   11.46292
114440.0000   11.03774
114480.0000   11.40979
114520.0000   10.63367
114560.0000   11.56552
114600.0000   11.46813
114640.0000   11.55502
114680.0000   11.49434
114720.0000   11.59680
114760.0000   10.76637
114800.0000   10.98810
114840.0000   10.54354
114880.0000   10.68977
114920.0000   11.94698
114960.0000   10.68769
115000.0000   11.61844
115040.0000   11.79158
115080.0000   11.42014
115120.0000   10.93447
115160.0000   11.00325
115200.0000   10.94159
115240.0000   10.18840
115280.0000   11.67845
115320.0000   11.34594
115360.0000   11.00846
115400.0000   10.11295
115440.0000   10.68112
115480.0000   11.62295
115520.0000   11.98653
115560.0000   12.42964
115600.0000   12.73140
115640.0000   12.70748
115680.0000   12.20456
115720.0000   12.37051
115760.0000   12.01124
115800.0000   10.88885
115840.0000   11.12129
115880.0000   11.85304
115920.0000   12.56980
115960.0000   12.11349
116000.0000   11.56133
116040.0000   11.55901
116080.0000   11.14849
116120.0000   11.76571
116160.0000   11.14734
116200.0000   11.32063
116240.0000   10.80004
116280.0000   11.56633
116320.0000   10.60126
116360.0000   10.92618
116400.0000   11.31444
116440.0000   11.66042
116480.0000   11.48635
116520.0000   10.84349
116560.0000   12.34698
116600.0000   12.29620
116640.0000   11.36418
116680.0000   11.82544
116720.0000   11.56218
116760.0000   11.57781
116800.0000   10.51402
116840.0000   10.36859
116880.0000   11.10641
116920.0000   11.38067
116960.0000   10.86746
117000.0000   11.70087
117040.0000   11.26787
117080.0000   10.90929
117120.0000   10.72435
117160.0000   11.66609
117200.0000   11.56375
117240.0000   10.81213
117280.0000   11.36249
117320.0000   10.14411
117360.0000   10.60836
117400.0000   10.79329
117440.0000   10.09851
117480.0000   11.63451
117520.0000   11.51896
117560.0000   11.76933
117600.0000   10.37661
117640.0000   10.78335
117680.0000   11.02283
117720.0000   11.18243
117760.0000   10.52518
117800.0000   10.30766
117840.0000   10.74580
117880.0000   10.17541
117920.0000    9.50297
117960.0000    9.45980
118000.0000   10.83514
118040.0000   10.88823
118080.0000   10.11734
118120.0000   10.19677
118160.0000   10.23260
118200.0000   10.93354
118240.0000   11.33152
118280.0000   10.60682
118320.0000   10.68684
118360.0000   10.87201
118400.0000   10.84966
118440.0000   11.58221
118480.0000   10.99229
118520.0000   10.59490
118560.0000   11.04587
118600.0000    9.90063
118640.0000   10.48046
118680.0000    9.52359
118720.0000   10.76315
118760.0000    9.70150
118800.0000    9.33749
118840.0000   10.16662
118880.0000   10.07243
118920.0000   10.89991
118960.0000   10.05530
119000.0000   10.51710
119040.0000   10.88226
119080.0000    9.71863
119120.0000   10.07646
119160.0000    9.21167
119200.0000    9.55135
119240.0000    8.67903
119280.0000    9.27227
119320.0000   10.22450
119360.0000    9.53097
119400.0000   10.28483
119440.0000   10.76411
119480.0000    9.51379
119520.0000    9.80457
119560.0000   10.19908
119600.0000   10.66207
119640.0000   10.13493
119680.0000   11.65984
119720.0000   10.40241
119760.0000   10.72795
119800.0000   10.06433
119840.0000   10.08150
119880.0000    9.80562
119920.0000   10.33414
119960.0000    9.31584
120000.0000    8.11827
120040.0000    8.75921
120080.0000    8.26952
120120.0000    8.90620
120160.0000    8.80946
120200.0000    8.95960
120240.0000    8.86489
120280.0000    8.80687
120320.0000    8.49756
120360.0000    8.46879
120400.0000    8.43157
120440.0000    8.80911
120480.0000    8.57573
120520.0000    9.77480
120560.0000    9.15018
120600.0000    9.76394
120640.0000    9.49440
120680.0000    9.49190
120720.0000    9.30600
120760.0000    9.53644
120800.0000    9.78115
120840.0000    9.84329
120880.0000    9.93180
120920.0000   10.62711
120960.0000   10.34496
121000.0000   10.91748
121040.0000   11.65689
121080.0000   11.00275
121120.0000   11.00892
121160.0000   10.00207
121200.0000    9.70805
121240.0000   10.81385
121280.0000   10.13632
121320.0000    9.03355
121360.0000    8.95662
121400.0000   10.03862
121440.0000   11.25354
121480.0000   11.01201
121520.0000    9.09809
121560.0000    9.71997
121600.0000   10.63781
121640.0000   10.78976
121680.0000   11.00765
121720.0000   11.46180
121760.0000   11.39522
121800.0000   12.07832
121840.0000   11.18326
121880.0000   11.35240
121920.0000   10.74861
121960.0000    9.94370
122000.0000   10.60114
122040.0000   10.08843
122080.0000   10.47822
122120.0000   10.45452
122160.0000   10.66277
122200.0000    9.99529
122240.0000   10.39868
122280.0000   10.47509
122320.0000   11.21449
122360.0000   11.50682
122400.0000   11.76664
122440.0000   10.57499
122480.0000   10.54796
122520.0000   10.70324
122560.0000   10.17828
122600.0000   10.05990
122640.0000   10.14148
122680.0000   10.67440
122720.0000   10.16259
122760.0000   10.06125
122800.0000   10.91677
122840.0000   10.27621
122880.0000   10.66627
122920.0000   11.40015
122960.0000   10.85818
123000.0000   11.24181
123040.0000   10.82683
123080.0000   10.53463
123120.0000   10.72676
123160.0000   10.27354
123200.0000   10.52788
123240.0000   10.27222
123280.0000    9.78461
123320.0000    9.85643
123360.0000   10.30144
123400.0000    9.94929
123440.0000   10.72063
123480.0000   10.85871
123520.0000   10.10434
123560.0000    8.73760
123600.0000   10.51639
123640.0000   10.43203
123680.0000   10.60862
123720.0000   10.41830
123760.0000    9.89232
123800.0000   10.18460
123840.0000   10.09439
123880.0000    9.94587
123920.0000   10.62868
123960.0000    9.91400
124000.0000    9.88689
124040.0000   10.01699
124080.0000    9.75642
124120.0000   10.14854
124160.0000    9.58612
124200.0000    9.74172
124240.0000    9.28470
124280.0000    9.66959
124320.0000   10.42373
124360.0000    9.33531
124400.0000    9.60562
124440.0000   10.29069
124480.0000   10.07945
124520.0000    8.48094
124560.0000    8.74100
124600.0000    8.65332
124640.0000    8.21550
124680.0000    8.98437
124720.0000    9.97020
124760.0000    9.98621
124800.0000   10.30527
124840.0000   10.83088
124880.0000   10.18371
124920.0000    9.73287
124960.0000    9.23921
125000.0000    9.25933
125040.0000    9.59523
125080.0000    8.87274
125120.0000    8.69886
125160.0000    8.73580
125200.0000    9.49625
125240.0000    8.77753
125280.0000    9.83310
125320.0000    8.10968
125360.0000    9.02221
125400.0000    8.79546
125440.0000    8.27209
125480.0000    9.06133
125520.0000    8.81397
125560.0000    7.95704
125600.0000    7.64429
125640.0000    7.84411
125680.0000    7.22833
125720.0000    8.54973
125760.0000    8.46082
125800.0000    8.88110
125840.0000    9.37525
125880.0000    8.25658
125920.0000    8.79482
125960.0000    7.63640
126000.0000    8.27599
126040.0000    8.96858
126080.0000    9.48988
126120.0000    8.60467
126160.0000    9.43954
126200.0000    8.94731
126240.0000    9.00905
126280.0000    8.77764
126320.0000    9.28309
126360.0000    9.76231
126400.0000    8.43538
126440.0000    8.89055
126480.0000    8.63765
126520.0000    7.56904
126560.0000    7.80165
126600.0000    8.20481
126640.0000    7.79933
126680.0000    7.56924
126720.0000    7.11467
126760.0000    7.74987
126800.0000    7.83328
126840.0000    8.61464
126880.0000    7.25673
126920.0000    6.99745
126960.0000    7.35576
127000.0000    7.35775
127040.0000    8.26927
127080.0000    8.37237
127120.0000    8.49452
127160.0000    8.25112
127200.0000    9.22906
127240.0000    8.52371
127280.0000   10.10311
127320.0000   10.63306
127360.0000    9.54752
127400.0000    9.37105
127440.0000    9.07203
127480.0000    8.73451
127520.0000    8.92380
127560.0000    8.49165
127600.0000    8.58293
127640.0000    9.12153
127680.0000    9.06153
127720.0000   10.03923
127760.0000    9.47764
127800.0000    9.68456
127840.0000    8.84636
127880.0000    7.83769
127920.0000    7.12198
127960.0000    6.56771
128000.0000    6.87147
128040.0000    8.19977
128080.0000    8.54931
128120.0000    8.06198
128160.0000    9.34627
128200.0000    8.77418
128240.0000    9.54233
128280.0000   10.31860
128320.0000   10.02839
128360.0000   10.25288
128400.0000    9.84331
128440.0000   10.72210
128480.0000    9.46937
128520.0000    9.19092
128560.0000    9.47546
128600.0000   10.35424
128640.0000    9.64004
128680.0000   10.28143
128720.0000   10.11638
128760.0000    9.93903
128800.0000    9.10445
128840.0000   10.12333
128880.0000   10.10003
128920.0000    9.35703
128960.0000    8.21122
129000.0000    7.86011
129040.0000    6.94017
129080.0000    8.01414
129120.0000    7.36621
129160.0000    7.71596
129200.0000    8.49057
129240.0000    8.65508
129280.0000    9.52274
129320.0000    8.53227
129360.0000    8.15201
129400.0000    8.21140
129440.0000    7.97647
129480.0000    7.86308
129520.0000    7.29873
129560.0000    7.47420
129600.0000    8.70818
129640.0000    7.78166
129680.0000    8.03545
129720.0000    7.89067
129760.0000    7.59212
129800.0000    7.54907
129840.0000    8.11357
129880.0000    8.15698
129920.0000    7.80582
129960.0000    7.36482
130000.0000    7.87181
130040.0000    8.00432
130080.0000    7.43884
130120.0000    7.22170
130160.0000    8.17267
130200.0000    8.27855
130240.0000    7.89926
130280.0000    7.82199
130320.0000    7.15101
130360.0000    8.77094
130400.0000    9.70385
130440.0000    8.70908
130480.0000    8.12455
130520.0000    7.40101
130560.0000    7.39774
130600.0000    7.24446
130640.0000    7.17063
130680.0000    7.15357
130720.0000    6.87957
130760.0000    7.14087
130800.0000    8.05608
130840.0000    7.34713
130880.0000    7.13184
130920.0000    7.65956
130960.0000    7.49564
131000.0000    7.56372
131040.0000    8.66768
131080.0000    7.76181
131120.0000    8.45859
131160.0000    8.54784
131200.0000    8.67728
131240.0000    7.38315
131280.0000    8.47937
131320.0000    9.08399
131360.0000    9.69548
131400.0000    8.70761
131440.0000    8.67004
131480.0000    9.61636
131520.0000    9.85813
131560.0000    9.18046
131600.0000    9.11071
131640.0000    8.92026
131680.0000    9.23978
131720.0000   10.29464
131760.0000    9.46123
131800.0000   10.35226
131840.0000    9.66274
131880.0000    9.21559
131920.0000    8.89453
131960.0000    9.37282
132000.0000    8.26329
132040.0000    8.32032
132080.0000    6.99733
132120.0000    8.56251
132160.0000    9.02581
132200.0000    8.67914
132240.0000    9.28147
132280.0000    8.47589
132320.0000    9.16664
132360.0000   10.29903
132400.0000    9.84147
132440.0000    9.91190
132480.0000    9.91973
132520.0000   10.33960
132560.0000   11.06128
132600.0000   11.12022
132640.0000   12.64002
132680.0000   11.79039
132720.0000   12.13102
132760.0000   11.69379
132800.0000   11.40783
132840.0000   11.72141
132880.0000   11.47566
132920.0000   10.98154
132960.0000   10.40739
133000.0000   10.88079
133040.0000   10.91761
133080.0000   10.22171
133120.0000   10.55361
133160.0000   10.42807
133200.0000   10.19597
133240.0000   10.65960
133280.0000   10.50962
133320.0000    9.97426
133360.0000   10.70348
133400.0000   10.85745
133440.0000   11.00951
133480.0000   10.71018
133520.0000   10.00747
133560.0000    9.84893
133600.0000   10.55285
133640.0000    9.92585
133680.0000    9.66181
133720.0000   10.33762
133760.0000   10.83915
133800.0000   10.52835
133840.0000   11.56601
133880.0000   10.06142
133920.0000   10.40631
133960.0000   10.37542
134000.0000    9.73983
134040.0000   10.12340
134080.0000   10.90350
134120.0000   10.16322
134160.0000   10.18885
134200.0000   10.77356
134240.0000   10.78131
134280.0000   10.57081
134320.0000    9.80971
134360.0000   10.14947
134400.0000   10.13946
134440.0000   10.16533
134480.0000   11.10688
134520.0000   10.18101
134560.0000    9.74217
134600.0000   10.11859
134640.0000    9.96950
134680.0000    9.73775
134720.0000    9.34931
134760.0000   10.81057
134800.0000   10.28924
134840.0000    8.71666
134880.0000    8.79185
134920.0000    9.06399
134960.0000    9.38833
135000.0000    9.10732
135040.0000   10.26722
135080.0000   10.21379
135120.0000    9.93980
135160.0000    9.25998
135200.0000   10.01718
135240.0000    9.08304
135280.0000    8.96811
135320.0000    8.88130
135360.0000   10.77533
135400.0000   10.42495
135440.0000   11.22862
135480.0000   10.29715
135520.0000   10.63868
135560.0000   10.00306
135600.0000   11.35112
135640.0000   10.65034
135680.0000   10.04329
135720.0000    9.22000
135760.0000    9.57562
135800.0000    9.78135
135840.0000    9.95815
135880.0000    9.82206
135920.0000   10.21010
135960.0000    9.81032
136000.0000    9.60261
136040.0000    9.21881
136080.0000    8.50468
136120.0000    8.12727
136160.0000    8.30197
136200.0000    7.83901
136240.0000    8.76657
136280.0000    8.79701
136320.0000    8.40811
136360.0000    8.02324
136400.0000    8.50990
136440.0000    8.31532
136480.0000    8.23606
136520.0000    9.19780
136560.0000    8.38910
136600.0000    9.48438
136640.0000    8.83600
136680.0000    9.13966
136720.0000    8.94128
136760.0000    9.01989
136800.0000    9.18380
136840.0000    9.88380
136880.0000   10.37780
136920.0000    9.30906
136960.0000    9.86860
137000.0000    9.02576
137040.0000    9.20005
137080.0000    9.26486
137120.0000   10.38584
137160.0000    9.73011
137200.0000   10.14375
137240.0000   10.62900
137280.0000   10.87994
137320.0000    9.67894
137360.0000    9.65640
137400.0000    9.48046
137440.0000   10.31881
137480.0000    9.87800
137520.0000    9.99643
137560.0000    9.39299
137600.0000   10.81934
137640.0000   10.75908
137680.0000   10.52995
137720.0000   10.35294
137760.0000    9.22766
137800.0000    7.89916
137840.0000    8.13472
137880.0000    8.64237
137920.0000    8.80556
137960.0000    8.52857
138000.0000    9.16676
138040.0000    9.15570
138080.0000    9.80586
138120.0000    9.18710
138160.0000    9.69304
138200.0000   10.77729
138240.0000   11.25961
138280.0000   10.28785
138320.0000    9.22951
138360.0000    9.74134
138400.0000    9.33005
138440.0000    9.03516
138480.0000    9.25985
138520.0000    8.99116
138560.0000    9.01314
138600.0000    8.95778
138640.0000    8.72863
138680.0000    9.43959
138720.0000    8.57125
138760.0000    9.04866
138800.0000    6.96320
138840.0000    7.83420
138880.0000    7.25329
138920.0000    6.94867
138960.0000    7.97451
139000.0000    8.83712
139040.0000    9.14238
139080.0000    8.52750
139120.0000    9.27075
139160.0000    8.36015
139200.0000    7.50705
139240.0000    7.82051
139280.0000    6.87741
139320.0000    8.40002
139360.0000    9.48219
139400.0000   10.66935
139440.0000   10.18838
139480.0000   10.94569
139520.0000    9.29695
139560.0000   10.74294
139600.0000    9.84902
139640.0000   11.30145
139680.0000   10.70390
139720.0000   11.59347
139760.0000   10.92662
139800.0000   10.75982
139840.0000    9.60517
139880.0000    9.24726
139920.0000    9.37308
139960.0000    9.72502
140000.0000   10.31747
140040.0000   11.36170
140080.0000   11.59928
140120.0000   11.47301
140160.0000   10.55776
140200.0000   11.50661
140240.0000   11.15547
140280.0000   11.23288
140320.0000   11.31134
140360.0000   10.91642
140400.0000   11.18834
140440.0000   10.67085
140480.0000   11.19804
140520.0000   10.91969
140560.0000   11.19123
140600.0000   10.36644
140640.0000   10.26485
140680.0000   10.57559
140720.0000   10.25288
140760.0000   10.76226
140800.0000   10.07332
140840.0000   10.13602
140880.0000   10.24801
140920.0000    9.52978
140960.0000    9.91491
141000.0000   10.85493
141040.0000   11.36815
141080.0000   11.01339
141120.0000   11.15104
141160.0000   10.90248
141200.0000   11.69297
141240.0000   10.94351
141280.0000   10.46988
141320.0000   10.15095
141360.0000    9.94231
141400.0000   10.60950
141440.0000   10.81500
141480.0000   10.13835
141520.0000   11.10319
141560.0000    9.96545
141600.0000    8.92916
141640.0000   11.06672
141680.0000   10.63134
141720.0000   10.87896
141760.0000    9.85263
141800.0000   10.88884
141840.0000    9.65532
141880.0000   10.25726
141920.0000   11.25101
141960.0000   10.40174
142000.0000   10.30757
142040.0000   10.02281
142080.0000   11.11189
142120.0000   10.63509
142160.0000   10.93809
142200.0000   10.32732
142240.0000   10.27668
142280.0000   10.20988
142320.0000    8.99659
142360.0000    9.46364
142400.0000    9.37721
142440.0000    9.89787
142480.0000    9.59821
142520.0000    9.53474
142560.0000    9.44878
142600.0000    8.65143
142640.0000   10.23698
142680.0000   10.04577
142720.0000    9.62597
142760.0000    9.58880
142800.0000    9.75535
142840.0000    9.85360
142880.0000   10.91301
142920.0000    9.88529
142960.0000    8.57869
143000.0000    9.56091
143040.0000   10.23668
143080.0000   10.48282
143120.0000   11.35469
143160.0000   10.66126
143200.0000   10.08757
143240.0000   10.53761
143280.0000   10.62349
143320.0000   11.19659
143360.0000   10.96075
143400.0000   11.07624
143440.0000   10.61204
143480.0000   10.92385
143520.0000   11.05765
143560.0000   11.09863
143600.0000   11.83998
143640.0000   11.73833
143680.0000   11.32725
143720.0000   11.12573
143760.0000   12.50247
143800.0000   12.48725
143840.0000   10.99595
143880.0000   12.09134
143920.0000   12.20291
143960.0000   11.55964
144000.0000   10.91515
144040.0000   10.74240
144080.0000   10.94347
144120.0000   10.45291
144160.0000    9.39378
144200.0000    9.94952
144240.0000    9.52166
144280.0000    9.62984
144320.0000   10.43131
144360.0000   10.45033
144400.0000   10.87837
144440.0000   11.27231
144480.0000   11.66385
144520.0000   11.59558
144560.0000   11.69618
144600.0000   11.16240
144640.0000   11.42215
144680.0000   11.07660
144720.0000   10.94390
144760.0000   11.11588
144800.0000   10.76807
144840.0000   11.49273
144880.0000   10.84624
144920.0000   11.55712
144960.0000   11.96732
145000.0000   11.02972
145040.0000   11.04533
145080.0000   10.56714
145120.0000    9.95587
145160.0000   10.68199
145200.0000   10.47766
145240.0000   10.41113
145280.0000   11.49354
145320.0000   11.16928
145360.0000   10.82341
145400.0000    9.80431
145440.0000   10.22519
145480.0000   10.57291
145520.0000   10.34777
145560.0000   10.23664
145600.0000   10.15129
145640.0000    9.85832
145680.0000    9.89098
145720.0000   10.57002
145760.0000   10.43140
145800.0000   10.42493
145840.0000   10.02658
145880.0000   10.96981
145920.0000   10.96576
145960.0000   10.63931
146000.0000    9.87165
146040.0000    9.87753
146080.0000   11.01623
146120.0000   11.35535
146160.0000    9.97752
146200.0000   10.19308
146240.0000   10.30272
146280.0000   10.30560
146320.0000   10.36178
146360.0000   10.69870
146400.0000   11.01352
146440.0000   10.95173
146480.0000    9.68939
146520.0000    9.84596
146560.0000   10.01688
146600.0000    9.60894
146640.0000   10.69968
146680.0000    9.79165
146720.0000    9.41976
146760.0000    9.93629
146800.0000    9.97693
146840.0000    9.41677
146880.0000    9.43962
146920.0000    9.72686
146960.0000    9.95149
147000.0000   10.33305
147040.0000    9.43391
147080.0000    9.69052
147120.0000    9.60848
147160.0000    9.80442
147200.0000    9.19083
147240.0000    9.44193
147280.0000    9.68239
147320.0000   10.07609
147360.0000    9.61436
147400.0000    9.36274
147440.0000   10.22748
147480.0000    9.44445
147520.0000    9.48189
147560.0000    9.44020
147600.0000    9.24671
147640.0000    9.18116
147680.0000    8.69985
147720.0000    9.87652
147760.0000    9.58994
147800.0000    9.64919
147840.0000    8.89311
147880.0000    9.32722
147920.0000    9.82827
147960.0000    9.38830
148000.0000    9.62607
148040.0000    9.98022
148080.0000    9.27678
148120.0000   10.10848
148160.0000    9.64947
148200.0000    9.78776
148240.0000    9.15658
148280.0000    9.11705
148320.0000    9.38982
148360.0000    9.65815
148400.0000    9.77764
148440.0000    9.61668
148480.0000    8.33423
148520.0000    9.82874
148560.0000    8.78270
148600.0000    8.92057
148640.0000    9.33502
148680.0000    9.26883
148720.0000    9.25056
148760.0000    9.02057
148800.0000    8.55835
148840.0000    8.59932
148880.0000    8.14543
148920.0000    8.72210
148960.0000    8.70088
149000.0000    8.86668
149040.0000    8.40619
149080.0000    8.26655
149120.0000    9.23861
149160.0000    9.02129
149200.0000    8.59194
149240.0000    9.10088
149280.0000    9.35999
149320.0000    9.28282
149360.0000    9.70584
149400.0000    9.18949
149440.0000   10.25211
149480.0000   10.05102
149520.0000    8.92138
149560.0000    9.43903
149600.0000    9.48684
149640.0000    9.68743
149680.0000    8.18445
149720.0000    8.80548
149760.0000    8.86845
149800.0000    9.72692
149840.0000    9.56904
149880.0000    9.43554
149920.0000    9.81564
149960.0000    9.12890
150000.0000    8.82473
150040.0000    8.61404
150080.0000    9.00786
150120.0000    8.91663
150160.0000    8.97898
150200.0000    9.50074
150240.0000    8.98011
150280.0000    9.16844
150320.0000    8.59557
150360.0000    9.09525
150400.0000    9.48906
150440.0000    9.42348
150480.0000   10.05863
150520.0000    9.88852
150560.0000    8.95185
150600.0000    9.06069
150640.0000   10.13924
150680.0000    9.22145
150720.0000    9.47327
150760.0000    9.13530
150800.0000    9.22559
150840.0000    9.87099
150880.0000    8.36037
150920.0000    9.12190
150960.0000    9.47470
151000.0000    9.28513
151040.0000    9.24014
151080.0000    9.71308
151120.0000    8.96986
151160.0000    8.75746
151200.0000    9.10908
151240.0000    8.91849
151280.0000    8.84619
151320.0000    8.56491
151360.0000    9.53015
151400.0000    9.29262
151440.0000    9.02878
151480.0000    9.20995
151520.0000    9.42180
151560.0000    8.70496
151600.0000    9.65460
151640.0000    9.41879
151680.0000    9.86616
151720.0000    9.54713
151760.0000    9.47932
151800.0000    9.15853
151840.0000    9.89295
151880.0000    9.03681
151920.0000    9.28175
151960.0000    8.73949
152000.0000    9.08630
152040.0000    8.33303
152080.0000    9.29917
152120.0000    9.77008
152160.0000    8.41151
152200.0000    8.91640
152240.0000    9.74140
152280.0000    8.69789
152320.0000    8.22662
152360.0000    8.88487
152400.0000    8.10407
152440.0000    7.89377
152480.0000    8.02892
152520.0000    8.71495
152560.0000    8.40535
152600.0000    7.96362
152640.0000    8.55930
152680.0000    8.50808
152720.0000    8.44437
152760.0000    9.18748
152800.0000    9.57612
152840.0000    9.14215
152880.0000    9.07234
152920.0000    9.24256
152960.0000    9.36308
153000.0000    8.54188
153040.0000    9.36930
153080.0000    9.50667
153120.0000    8.94379
153160.0000    9.45883
153200.0000    9.86982
153240.0000    9.80396
153280.0000    9.38970
153320.0000    9.47905
153360.0000    9.94678
153400.0000   10.81118
153440.0000   10.93410
153480.0000    9.59343
153520.0000    9.90615
153560.0000   10.57518
153600.0000    9.39865
153640.0000    9.12233
153680.0000    9.19688
153720.0000    9.68461
153760.0000    8.84007
153800.0000    8.85854
153840.0000    8.79609
153880.0000    9.02165
153920.0000    9.04650
153960.0000    8.86646
154000.0000    9.19160
154040.0000    8.57334
154080.0000    9.14814
154120.0000    8.79868
154160.0000    9.24604
154200.0000    8.21147
154240.0000    9.22420
154280.0000    9.92900
154320.0000    9.69851
154360.0000   10.47235
154400.0000    9.94857
154440.0000    9.15078
154480.0000    9.68081
154520.0000    9.24359
154560.0000   10.62806
154600.0000    9.59451
154640.0000    9.41014
154680.0000    8.91241
154720.0000    8.36417
154760.0000    8.38382
154800.0000    9.30910
154840.0000    9.54937
154880.0000    9.13718
154920.0000    9.68558
154960.0000    9.03758
155000.0000    8.70014
155040.0000    8.55201
155080.0000    8.62427
155120.0000    8.79130
155160.0000    9.31551
155200.0000    9.10461
155240.0000    9.35474
155280.0000    9.01876
155320.0000    9.38299
155360.0000    8.84830
155400.0000    8.64446
155440.0000    8.96363
155480.0000    9.92887
155520.0000    8.74230
155560.0000    8.26014
155600.0000    8.27298
155640.0000    8.79819
155680.0000    8.18655
155720.0000    9.39572
155760.0000    9.79628
155800.0000    9.23741
155840.0000   10.08317
155880.0000   10.91211
155920.0000   10.09832
155960.0000    9.98919
156000.0000    9.29045
156040.0000   10.25539
156080.0000    9.27112
156120.0000    9.98368
156160.0000    9.72296
156200.0000    9.54382
156240.0000    9.59611
156280.0000    9.49850
156320.0000    9.22337
156360.0000    9.56256
156400.0000    9.45482
156440.0000    9.67724
156480.0000   10.36363
156520.0000    9.89788
156560.0000    9.24402
156600.0000   10.35964
156640.0000    9.94356
156680.0000    9.14403
156720.0000   10.30693
156760.0000   10.73335
156800.0000   10.85375
156840.0000   10.92064
156880.0000    9.85151
156920.0000    9.99271
156960.0000    9.70716
157000.0000   10.96402
157040.0000    9.53902
157080.0000    9.90032
157120.0000   10.07020
157160.0000    8.99589
157200.0000    9.60441
157240.0000    8.78681
157280.0000    9.00521
157320.0000   10.06298
157360.0000   10.22345
157400.0000   10.79440
157440.0000   10.28660
157480.0000   10.77587
157520.0000   10.59364
157560.0000   10.86364
157600.0000   10.94213
157640.0000   11.33384
157680.0000   10.46409
157720.0000    9.30556
157760.0000    9.32352
157800.0000   10.23429
157840.0000   10.19779
157880.0000    9.70830
157920.0000   10.49829
157960.0000    9.93778
158000.0000    9.50167
158040.0000   10.03075
158080.0000   10.11022
158120.0000    9.44543
158160.0000   10.63156
158200.0000   10.16804
158240.0000    9.88685
158280.0000    9.97170
158320.0000   10.01655
158360.0000   10.82157
158400.0000    9.94102
158440.0000   10.23722
158480.0000   10.15080
158520.0000   10.37004
158560.0000   11.22171
158600.0000   10.22419
158640.0000   11.03014
158680.0000   10.16219
158720.0000   10.50086
158760.0000    9.76556
158800.0000   10.55445
158840.0000   10.90781
158880.0000   10.18200
158920.0000    9.50816
158960.0000    9.83656
159000.0000    9.06740
159040.0000    8.59216
159080.0000    8.73094
159120.0000    8.78730
159160.0000    8.61519
159200.0000    8.63266
159240.0000    8.27494
159280.0000    8.34873
159320.0000    8.03656
159360.0000    9.25856
159400.0000    9.48861
159440.0000    9.48308
159480.0000    8.07492
159520.0000    8.08417
159560.0000    9.00698
159600.0000    8.64865
159640.0000    9.46669
159680.0000    8.44621
159720.0000    9.24270
159760.0000    9.24311
159800.0000    8.37384
159840.0000    8.15446
159880.0000    8.41893
159920.0000    7.98357
159960.0000    8.08964
160000.0000    7.99601
160040.0000    7.63210
160080.0000    7.33018
160120.0000    6.52867
160160.0000    8.25210
160200.0000    7.99887
160240.0000    7.99222
160280.0000    7.75627
160320.0000    8.11204
160360.0000    7.94888
160400.0000    9.05258
160440.0000    8.68900
160480.0000    9.92415
160520.0000    8.69138
160560.0000   10.11157
160600.0000   10.07745
160640.0000    9.26521
160680.0000    9.35895
160720.0000    9.85998
160760.0000    9.24523
160800.0000    9.98007
160840.0000    9.64561
160880.0000    9.02980
160920.0000    9.51192
160960.0000    9.96750
161000.0000   10.11226
161040.0000    9.95725
161080.0000   10.54643
161120.0000    9.86488
161160.0000   10.16934
161200.0000   10.79819
161240.0000   10.51512
161280.0000   10.51833
161320.0000    9.57361
161360.0000    9.48193
161400.0000    8.95173
161440.0000    8.14595
161480.0000    9.13183
161520.0000    8.25462
161560.0000   10.09667
161600.0000   10.64307
161640.0000   10.13335
161680.0000   10.99659
161720.0000    9.72525
161760.0000    9.66336
161800.0000   11.32215
161840.0000   11.39595
161880.0000   10.41303
161920.0000   10.64062
161960.0000   11.92903
162000.0000   10.30854
162040.0000   10.11058
162080.0000    9.69030
162120.0000    9.42402
162160.0000   10.48360
162200.0000   10.48812
162240.0000   12.00229
162280.0000   11.76540
162320.0000   11.23429
162360.0000   10.64129
162400.0000   11.10520
162440.0000   11.53735
162480.0000   12.42434
162520.0000   11.21874
162560.0000   10.28907
162600.0000   11.97110
162640.0000   11.40755
162680.0000   10.02744
162720.0000   10.25175
162760.0000   11.32709
162800.0000    9.51929
162840.0000   10.09076
162880.0000    9.76696
162920.0000    9.10225
162960.0000   10.22272
163000.0000   10.32236
163040.0000   10.22924
163080.0000   11.39323
163120.0000   12.00892
163160.0000   10.14618
163200.0000   11.42181
163240.0000   11.60813
163280.0000   11.53371
163320.0000   11.50442
163360.0000   11.45709
163400.0000   11.12558
163440.0000   10.75246
163480.0000   11.92567
163520.0000   12.19541
163560.0000   11.39270
163600.0000   11.94013
163640.0000   11.88734
163680.0000   10.36133
163720.0000   11.17724
163760.0000   11.28484
163800.0000   11.27861
163840.0000   11.34714
163880.0000   11.36088
163920.0000   10.84337
163960.0000   11.51865
164000.0000   11.24765
164040.0000   11.80604
164080.0000   10.82528
164120.0000   10.40107
164160.0000   11.16725
164200.0000   10.55326
164240.0000   10.54649
164280.0000   10.35714
164320.0000   10.78601
164360.0000    9.65166
164400.0000    9.22902
164440.0000    8.94552
164480.0000    8.29392
164520.0000    8.59107
164560.0000    9.44261
164600.0000    9.63158
164640.0000   10.69111
164680.0000   10.25358
164720.0000   10.58515
164760.0000   10.13603
164800.0000    9.77518
164840.0000    9.73478
164880.0000    9.11772
164920.0000    9.05505
164960.0000    9.14519
165000.0000    8.28240
165040.0000    9.61295
165080.0000    9.55739
165120.0000    9.70591
165160.0000    9.11467
165200.0000    9.24630
165240.0000    9.87788
165280.0000    9.09446
165320.0000   10.89275
165360.0000   10.81733
165400.0000   10.16501
165440.0000   10.96286
165480.0000   11.54124
165520.0000   10.06028
165560.0000   10.58447
165600.0000   10.76715
165640.0000    9.98632
165680.0000   10.97132
165720.0000   10.27561
165760.0000    9.95443
165800.0000    9.23084
165840.0000    9.14718
165880.0000    9.70886
165920.0000   10.46081
165960.0000   10.26401
166000.0000   10.59461
166040.0000   11.10104
166080.0000    9.18064
166120.0000    9.41817
166160.0000    8.18399
166200.0000    8.92170
166240.0000    8.03877
166280.0000    8.90773
166320.0000    7.90198
166360.0000    7.72442
166400.0000    8.40189
166440.0000    8.50367
166480.0000    8.69098
166520.0000    8.87123
166560.0000    8.47154
166600.0000    9.00791
166640.0000    8.37940
166680.0000    9.82449
166720.0000    9.03687
166760.0000    9.01162
166800.0000    8.40831
166840.0000    8.53910
166880.0000    8.41655
166920.0000    9.54085
166960.0000    9.42236
167000.0000    8.45817
167040.0000    8.20564
167080.0000    8.23362
167120.0000    8.39051
167160.0000    8.36162
167200.0000    9.47182
167240.0000   10.55080
167280.0000   10.48924
167320.0000   10.78602
167360.0000    9.98030
167400.0000    9.50502
167440.0000    9.10847
167480.0000   10.27153
167520.0000    9.94261
167560.0000   10.73545
167600.0000    9.92321
167640.0000    9.77832
167680.0000    9.95843
167720.0000   10.77840
167760.0000   11.14824
167800.0000   10.98786
167840.0000   11.07425
167880.0000   10.80891
167920.0000   10.37907
167960.0000   10.78247
168000.0000   11.48857
168040.0000   11.33107
168080.0000   10.84548
168120.0000   11.93463
168160.0000   11.81135
168200.0000   10.86682
168240.0000   10.39447
168280.0000   11.06959
168320.0000   10.47260
168360.0000   10.53204
168400.0000   10.83946
168440.0000    9.70631
168480.0000    9.21307
168520.0000    8.53531
168560.0000    8.37094
168600.0000    9.34813
168640.0000   10.52710
168680.0000    9.70827
168720.0000    9.70504
168760.0000   10.61740
168800.0000   10.04373
168840.0000   10.65592
168880.0000   10.00764
168920.0000   10.15137
168960.0000   10.10096
169000.0000    9.18187
169040.0000    8.52386
169080.0000   10.35570
169120.0000   10.10019
169160.0000    8.78528
169200.0000    9.46492
169240.0000    7.88635
169280.0000    9.29482
169320.0000    9.45609
169360.0000    9.19338
169400.0000    9.08444
169440.0000    9.21642
169480.0000    9.83477
169520.0000    9.48684
169560.0000    9.01544
169600.0000    9.21011
169640.0000    9.39040
169680.0000   10.08151
169720.0000    9.87472
169760.0000    9.65217
169800.0000   10.71662
169840.0000    9.99888
169880.0000    9.93994
169920.0000   10.72173
169960.0000   11.20562
170000.0000    9.65125
170040.0000    9.85382
170080.0000    9.21812
170120.0000    9.71430
170160.0000    9.20954
170200.0000   10.14641
170240.0000   10.40987
170280.0000   11.09585
170320.0000   10.47231
170360.0000    9.97622
170400.0000   10.53030
170440.0000    9.93414
170480.0000   11.08146
170520.0000   10.49743
170560.0000    9.74341
170600.0000    8.29658
170640.0000    8.44405
170680.0000    7.27297
170720.0000    8.97647
170760.0000    9.66725
170800.0000    8.94878
170840.0000    9.86366
170880.0000    8.77088
170920.0000    9.83812
170960.0000   10.07081
171000.0000    9.72443
171040.0000    9.55638
171080.0000    9.09406
171120.0000    8.70154
171160.0000    9.51839
171200.0000    8.17159
171240.0000    8.04226
171280.0000    8.14117
171320.0000    9.63876
171360.0000    9.88775
171400.0000   10.00230
171440.0000   10.28913
171480.0000   10.22901
171520.0000    9.80994
171560.0000    8.82374
171600.0000    8.30286
171640.0000    9.41159
171680.0000    9.83020
171720.0000    9.44565
171760.0000    9.75849
171800.0000   10.12077
171840.0000   10.06368
171880.0000   10.97419
171920.0000   10.69595
171960.0000    9.99452
172000.0000   10.97078
172040.0000    9.64049
172080.0000    9.11101
172120.0000    8.32549
172160.0000    9.65736
172200.0000   10.33718
172240.0000   10.03953
172280.0000    9.99706
172320.0000   10.40323
172360.0000    9.56410
172400.0000    9.91323
172440.0000   10.41053
172480.0000   10.80051
172520.0000   10.30349
172560.0000   10.59219
172600.0000   10.73155
172640.0000   10.40152
172680.0000   10.08904
172720.0000   11.14132
172760.0000   10.66276
172800.0000   10.79979
172840.0000   10.13151
172880.0000    9.08087
172920.0000    9.33115
172960.0000    9.03695
173000.0000   10.14610
173040.0000   10.33276
173080.0000    9.86507
173120.0000   10.40103
173160.0000    9.01248
173200.0000    8.66670
173240.0000    9.67407
173280.0000    8.59368
173320.0000    8.53792
173360.0000    7.36784
173400.0000    7.94514
173440.0000    8.09990
173480.0000    8.44490
173520.0000    8.02994
173560.0000    8.26979
173600.0000    8.67302
173640.0000    8.71532
173680.0000    8.40481
173720.0000    9.10203
173760.0000   10.14423
173800.0000    9.65449
173840.0000   10.23438
173880.0000    9.88319
173920.0000   10.15220
173960.0000    9.96056
174000.0000    9.82203
174040.0000    8.76191
174080.0000    8.53522
174120.0000    9.59353
174160.0000    8.60701
174200.0000    8.83095
174240.0000    8.72565
174280.0000    9.57863
174320.0000   10.30768
174360.0000   10.00184
174400.0000    9.44419
174440.0000   10.15014
174480.0000   10.15984
174520.0000   10.33941
174560.0000    9.57211
174600.0000    9.31097
174640.0000   11.01717
174680.0000    9.94303
174720.0000    9.65326
174760.0000    9.70805
174800.0000   10.23070
174840.0000    9.48726
174880.0000    8.15649
174920.0000    8.83987
174960.0000    8.86728
175000.0000    9.34555
175040.0000    9.44325
175080.0000    9.55490
175120.0000    8.16853
175160.0000    9.37803
175200.0000    9.34901
175240.0000    9.57950
175280.0000    9.63085
175320.0000    8.92292
175360.0000    9.76417
175400.0000   10.22087
175440.0000    9.44177
175480.0000    9.84474
175520.0000   10.16358
175560.0000    9.24288
175600.0000    7.23367
175640.0000    8.27742
175680.0000    9.85130
175720.0000    9.21601
175760.0000    9.08250
175800.0000    9.35198
175840.0000    8.95297
175880.0000    9.52518
175920.0000   10.32470
175960.0000   10.16594
176000.0000   10.23380
176040.0000   10.66521
176080.0000   10.75588
176120.0000   10.82995
176160.0000   10.13030
176200.0000   10.80219
176240.0000   11.11115
176280.0000   10.08343
176320.0000   11.04707
176360.0000   10.46619
176400.0000    9.52442
176440.0000    9.44045
176480.0000    9.89847
176520.0000    9.37808
176560.0000   10.22913
176600.0000    9.30327
176640.0000    9.70837
176680.0000    9.41987
176720.0000   10.02891
176760.0000    9.17499
176800.0000    9.16131
176840.0000    9.22700
176880.0000    9.83606
176920.0000   10.32808
176960.0000   10.21070
177000.0000    8.75791
177040.0000    9.43255
177080.0000    9.75903
177120.0000    9.84144
177160.0000   10.65843
177200.0000   10.33603
177240.0000    9.87367
177280.0000    9.85878
177320.0000   10.34918
177360.0000   10.35880
177400.0000   10.68678
177440.0000    9.94025
177480.0000   10.37756
177520.0000   10.24148
177560.0000   10.22941
177600.0000   10.52045
177640.0000    9.88706
177680.0000    9.85376
177720.0000    9.90785
177760.0000   11.07523
177800.0000   10.46740
177840.0000   10.13364
177880.0000   10.41306
177920.0000    9.16901
177960.0000   10.10568
178000.0000    9.94523
178040.0000    9.97081
178080.0000    9.14018
178120.0000    9.48342
178160.0000   10.26252
178200.0000   10.35085
178240.0000   10.22451
178280.0000   10.12075
178320.0000    9.72310
178360.0000   10.33997
178400.0000    9.64000
178440.0000    9.60100
178480.0000    9.22867
178520.0000    9.79714
178560.0000    9.97200
178600.0000   10.30081
178640.0000    9.72409
178680.0000    9.16587
178720.0000   10.57100
178760.0000   10.74706
178800.0000   10.18602
178840.0000   10.33853
178880.0000   11.53880
178920.0000   10.59416
178960.0000   10.87430
179000.0000   10.83395
179040.0000   11.13403
179080.0000   10.96535
179120.0000   11.64888
179160.0000   11.67953
179200.0000   10.50416
179240.0000   10.93441
179280.0000   10.79527
179320.0000   11.28646
179360.0000   11.10480
179400.0000   11.35251
179440.0000   12.03372
179480.0000   11.11642
179520.0000   11.03555
179560.0000    9.60730
179600.0000   10.40591
179640.0000   10.62045
179680.0000    9.91780
179720.0000   10.83480
179760.0000   10.71213
179800.0000   10.98466
179840.0000   10.74954
179880.0000   10.34796
179920.0000    9.83229
179960.0000   10.99306
180000.0000   10.05564
180040.0000   10.92801
180080.0000   10.40061
180120.0000   10.25798
180160.0000   10.70073
180200.0000   10.70435
180240.0000   10.55798
180280.0000   10.71932
180320.0000   10.65179
180360.0000   10.62235
180400.0000   10.26948
180440.0000   11.30936
180480.0000   10.68631
180520.0000   10.48789
180560.0000   11.03015
180600.0000   10.61009
180640.0000   10.18255
180680.0000    9.56761
180720.0000   10.87355
180760.0000   10.02984
180800.0000    9.89242
180840.0000   10.57911
180880.0000   10.76755
180920.0000   10.68955
180960.0000   10.31472
181000 5
181040 5
181080 5
181120 5
181160 5
181200 5
181240 5
181280 5
181320 5
181360 5
181400 5
181440 5
181480 5
181520 5
181560 5
181600 5
181640 5
181680 5
181720 5
181760 5
181800 5
181840 5
181880 5
181920 5
181960 5
182000 5
182040 5
182080 5
182120 5
182160 5
182200 5
182240 5
182280 5
182320 5
182360 5
182400 5
182440 5
182480 5
182520 5
182560 5
182600 5
182640 5
182680 5
182720 5
182760 5
182800 5
182840 5
182880 5
182920 5
182960 5
183000 5
183040 5
183080 5
183120 5
183160 5
183200 5
183240 5
183280 5
183320 5
183360 5
183400 5
183440 5
183480 5
183520 5
183560 5
183600 5
183640 5
183680 5
183720 5
183760 5
183800 5
183840 5
183880 5
183920 5
183960 5
184000 5
184040 5
184080 5
184120 5
184160 5
184200 5
184240 5
184280 5
184320 5
184360 5
184400 5
184440 5
184480 5
184520 5
184560 5
184600 5
184640 5
184680 5
184720 5
184760 5
184800 5
184840 5
184880 5
184920 5
184960 5
185000 5
185040 5
185080 5
185120 5
185160 5
185200 5
185240 5
185280 5
185320 5
185360 5
185400 5
185440 5
185480 5
185520 5
185560 5
185600 5
185640 5
185680 5
185720 5
185760 5
185800 5
185840 5
185880 5
185920 5
185960 5
186000 5
186040 5
186080 5
186120 5
186160 5
186200 5
186240 5
186280 5
186320 5
186360 5
186400 5
186440 5
186480 5
186520 5
186560 5
186600 5
186640 5
186680 5
186720 5
186760 5
186800 5
186840 5
186880 5
186920 5
186960 5
187000 5
187040 5
187080 5
187120 5
187160 5
187200 5
187240 5
187280 5
187320 5
187360 5
187400 5
187440 5
187480 5
187520 5
187560 5
187600 5
187640 5
187680 5
187720 5
187760 5
187800 5
187840 5
187880 5
187920 5
187960 5
188000 5
188040 5
188080 5
188120 5
188160 5
188200 5
188240 5
188280 5
188320 5
188360 5
188400 5
188440 5
188480 5
188520 5
188560 5
188600 5
188640 5
188680 5
188720 5
188760 5
188800 5
188840 5
188880 5
188920 5
188960 5
189000 5
189040 5
189080 5
189120 5
189160 5
189200 5
189240 5
189280 5
189320 5
189360 5
189400 5
189440 5
189480 5
189520 5
189560 5
189600 5
189640 5
189680 5
189720 5
189760 5
189800 5
189840 5
189880 5
189920 5
189960 5
190000 5
190040 5
190080 5
190120 5
190160 5
190200 5
190240 5
190280 5
190320 5
190360 5
190400 5
190440 5
190480 5
190520 5
190560 5
190600 5
190640 5
190680 5
190720 5
190760 5
190800 5
190840 5
190880 5
190920 5
190960 5
191000 5
191040 5
191080 5
191120 5
191160 5
191200 5
191240 5
191280 5
191320 5
191360 5
191400 5
191440 5
191480 5
191520 5
191560 5
191600 5
191640 5
191680 5
191720 5
191760 5
191800 5
191840 5
191880 5
191920 5
191960 5
192000 5
192040 5
192080 5
192120 5
192160 5
192200 5
192240 5
192280 5
192320 5
192360 5
192400 5
192440 5
192480 5
192520 5
192560 5
192600 5
192640 5
192680 5
192720 5
192760 5
192800 5
192840 5
192880 5
192920 5
192960 5
193000 5
193040 5
193080 5
193120 5
193160 5
193200 5
193240 5
193280 5
193320 5
193360 5
193400 5
193440 5
193480 5
193520 5
193560 5
193600 5
193640 5
193680 5
193720 5
193760 5
193800 5
193840 5
193880 5
193920 5
193960 5
194000 5
194040 5
194080 5
194120 5
194160 5
194200 5
194240 5
194280 5
194320 5
194360 5
194400 5
194440 5
194480 5
194520 5
194560 5
194600 5
194640 5
194680 5
194720 5
194760 5
194800 5
194840 5
194880 5
194920 5
194960 5
195000 5
195040 5
195080 5
195120 5
195160 5
195200 5
195240 5
195280 5
195320 5
195360 5
195400 5
195440 5
195480 5
195520 5
195560 5
195600 5
195640 5
195680 5
195720 5
195760 5
195800 5
195840 5
195880 5
195920 5
195960 5
196000 5
196040 5
196080 5
196120 5
196160 5
196200 5
196240 5
196280 5
196320 5
196360 5
196400 5
196440 5
196480 5
196520 5
196560 5
196600 5
196640 5
196680 5
196720 5
196760 5
196800 5
196840 5
196880 5
196920 5
196960 5
197000 5
197040 5
197080 5
197120 5
197160 5
197200 5
197240 5
197280 5
197320 5
197360 5
197400 5
197440 5
197480 5
197520 5
197560 5
197600 5
197640 5
197680 5
197720 5
197760 5
197800 5
197840 5
197880 5
197920 5
197960 5
198000 5
198040 5
198080 5
198120 5
198160 5
198200 5
198240 5
198280 5
198320 5
198360 5
198400 5
198440 5
198480 5
198520 5
198560 5
198600 5
198640 5
198680 5
198720 5
198760 5
198800 5
198840 5
198880 5
198920 5
198960 5
199000 5
199040 5
199080 5
199120 5
199160 5
199200 5
199240 5
199280 5
199320 5
199360 5
199400 5
199440 5
199480 5
199520 5
199560 5
199600 5
199640 5
199680 5
199720 5
199760 5
199800 5
199840 5
199880 5
199920 5
199960 5
200000 5
200040 5
200080 5
200120 5
200160 5
200200 5
200240 5
200280 5
200320 5
200360 5
200400 5
200440 5
200480 5
200520 5
200560 5
200600 5
200640 5
200680 5
200720 5
200760 5
200800 5
200840 5
200880 5
200920 5
200960 5
201000 5
201040 5
201080 5
201120 5
201160 5
201200 5
201240 5
201280 5
201320 5
201360 5
201400 5
201440 5
201480 5
201520 5
201560 5
201600 5
201640 5
201680 5
201720 5
201760 5
201800 5
201840 5
201880 5
201920 5
201960 5
202000 5
202040 5
202080 5
202120 5
202160 5
202200 5
202240 5
202280 5
202320 5
202360 5
202400 5
202440 5
202480 5
202520 5
202560 5
202600 5
202640 5
202680 5
202720 5
202760 5
202800 5
202840 5
202880 5
202920 5
202960 5
203000 5
203040 5
203080 5
203120 5
203160 5
203200 5
203240 5
203280 5
203320 5
203360 5
203400 5
203440 5
203480 5
203520 5
203560 5
203600 5
203640 5
203680 5
203720 5
203760 5
203800 5
203840 5
203880 5
203920 5
203960 5
204000 5
204040 5
204080 5
204120 5
204160 5
204200 5
204240 5
204280 5
204320 5
204360 5
204400 5
204440 5
204480 5
204520 5
204560 5
204600 5
204640 5
204680 5
204720 5
204760 5
204800 5
204840 5
204880 5
204920 5
204960 5
205000 5
205040 5
205080 5
205120 5
205160 5
205200 5
205240 5
205280 5
205320 5
205360 5
205400 5
205440 5
205480 5
205520 5
205560 5
205600 5
205640 5
205680 5
205720 5
205760 5
205800 5
205840 5
205880 5
205920 5
205960 5
206000 5
206040 5
206080 5
206120 5
206160 5
206200 5
206240 5
206280 5
206320 5
206360 5
206400 5
206440 5
206480 5
206520 5
206560 5
206600 5
206640 5
206680 5
206720 5
206760 5
206800 5
206840 5
206880 5
206920 5
206960 5
207000 5
207040 5
207080 5
207120 5
207160 5
207200 5
207240 5
207280 5
207320 5
207360 5
207400 5
207440 5
207480 5
207520 5
207560 5
207600 5
207640 5
207680 5
207720 5
207760 5
207800 5
207840 5
207880 5
207920 5
207960 5
208000 5
208040 5
208080 5
208120 5
208160 5
208200 5
208240 5
208280 5
208320 5
208360 5
208400 5
208440 5
208480 5
208520 5
208560 5
208600 5
208640 5
208680 5
208720 5
208760 5
208800 5
208840 5
208880 5
208920 5
208960 5
209000 5
209040 5
209080 5
209120 5
209160 5
209200 5
209240 5
209280 5
209320 5
209360 5
209400 5
209440 5
209480 5
209520 5
209560 5
209600 5
209640 5
209680 5
209720 5
209760 5
209800 5
209840 5
209880 5
209920 5
209960 5
210000 5
210040 5
210080 5
210120 5
210160 5
210200 5
210240 5
210280 5
210320 5
210360 5
210400 5
210440 5
210480 5
210520 5
210560 5
210600 5
210640 5
210680 5
210720 5
210760 5
210800 5
210840 5
210880 5
210920 5
210960 5
211000 5
211040 5
211080 5
211120 5
211160 5
211200 5
211240 5
211280 5
211320 5
211360 5
211400 5
211440 5
211480 5
211520 5
211560 5
211600 5
211640 5
211680 5
211720 5
211760 5
211800 5
211840 5
211880 5
211920 5
211960 5
212000 5
212040 5
212080 5
212120 5
212160 5
212200 5
212240 5
212280 5
212320 5
212360 5
212400 5
212440 5
212480 5
212520 5
212560 5
212600 5
212640 5
212680 5
212720 5
212760 5
212800 5
212840 5
212880 5
212920 5
212960 5
213000 5
213040 5
213080 5
213120 5
213160 5
213200 5
213240 5
213280 5
213320 5
213360 5
213400 5
213440 5
213480 5
213520 5
213560 5
213600 5
213640 5
213680 5
213720 5
213760 5
213800 5
213840 5
213880 5
213920 5
213960 5
214000 5
214040 5
214080 5
214120 5
214160 5
214200 5
214240 5
214280 5
214320 5
214360 5
214400 5
214440 5
214480 5
214520 5
214560 5
214600 5
214640 5
214680 5
214720 5
214760 5
214800 5
214840 5
214880 5
214920 5
214960 5
215000 5
215040 5
215080 5
215120 5
215160 5
215200 5
215240 5
215280 5
215320 5
215360 5
215400 5
215440 5
215480 5
215520 5
215560 5
215600 5
215640 5
215680 5
215720 5
215760 5
215800 5
215840 5
215880 5
215920 5
215960 5
216000 5
216040 5
216080 5
216120 5
216160 5
216200 5
216240 5
216280 5
216320 5
216360 5
216400 5
216440 5
216480 5
216520 5
216560 5
216600 5
216640 5
216680 5
216720 5
216760 5
216800 5
216840 5
216880 5
216920 5
216960 5
217000 5
217040 5
217080 5
217120 5
217160 5
217200 5
217240 5
217280 5
217320 5
217360 5
217400 5
217440 5
217480 5
217520 5
217560 5
217600 5
217640 5
217680 5
217720 5
217760 5
217800 5
217840 5
217880 5
217920 5
217960 5
218000 5
218040 5
218080 5
218120 5
218160 5
218200 5
218240 5
218280 5
218320 5
218360 5
218400 5
218440 5
218480 5
218520 5
218560 5
218600 5
218640 5
218680 5
218720 5
218760 5
218800 5
218840 5
218880 5
218920 5
218960 5
219000 5
219040 5
219080 5
219120 5
219160 5
219200 5
219240 5
219280 5
219320 5
219360 5
219400 5
219440 5
219480 5
219520 5
219560 5
219600 5
219640 5
219680 5
219720 5
219760 5
219800 5
219840 5
219880 5
219920 5
219960 5
220000 5
220040 5
220080 5
220120 5
220160 5
220200 5
220240 5
220280 5
220320 5
220360 5
220400 5
220440 5
220480 5
220520 5
220560 5
220600 5
220640 5
220680 5
220720 5
220760 5
220800 5
220840 5
220880 5
220920 5
220960 5
221000 5
221040 5
221080 5
221120 5
221160 5
221200 5
221240 5
221280 5
221320 5
221360 5
221400 5
221440 5
221480 5
221520 5
221560 5
221600 5
221640 5
221680 5
221720 5
221760 5
221800 5
221840 5
221880 5
221920 5
221960 5
222000 5
222040 5
222080 5
222120 5
222160 5
222200 5
222240 5
222280 5
222320 5
222360 5
222400 5
222440 5
222480 5
222520 5
222560 5
222600 5
222640 5
222680 5
222720 5
222760 5
222800 5
222840 5
222880 5
222920 5
222960 5
223000 5
223040 5
223080 5
223120 5
223160 5
223200 5
223240 5
223280 5
223320 5
223360 5
223400 5
223440 5
223480 5
223520 5
223560 5
223600 5
223640 5
223680 5
223720 5
223760 5
223800 5
223840 5
223880 5
223920 5
223960 5
224000 5
224040 5
224080 5
224120 5
224160 5
224200 5
224240 5
224280 5
224320 5
224360 5
224400 5
224440 5
224480 5
224520 5
224560 5
224600 5
224640 5
224680 5
224720 5
224760 5
224800 5
224840 5
224880 5
224920 5
224960 5
225000 5
225040 5
225080 5
225120 5
225160 5
225200 5
225240 5
225280 5
225320 5
225360 5
225400 5
225440 5
225480 5
225520 5
225560 5
225600 5
225640 5
225680 5
225720 5
225760 5
225800 5
225840 5
225880 5
225920 5
225960 5
226000 5
226040 5
226080 5
226120 5
226160 5
226200 5
226240 5
226280 5
226320 5
226360 5
226400 5
226440 5
226480 5
226520 5
226560 5
226600 5
226640 5
226680 5
226720 5
226760 5
226800 5
226840 5
226880 5
226920 5
226960 5
227000 5
227040 5
227080 5
227120 5
227160 5
227200 5
227240 5
227280 5
227320 5
227360 5
227400 5
227440 5
227480 5
227520 5
227560 5
227600 5
227640 5
227680 5
227720 5
227760 5
227800 5
227840 5
227880 5
227920 5
227960 5
228000 5
228040 5
228080 5
228120 5
228160 5
228200 5
228240 5
228280 5
228320 5
228360 5
228400 5
228440 5
228480 5
228520 5
228560 5
228600 5
228640 5
228680 5
228720 5
228760 5
228800 5
228840 5
228880 5
228920 5
228960 5
229000 5
229040 5
229080 5
229120 5
229160 5
229200 5
229240 5
229280 5
229320 5
229360 5
229400 5
229440 5
229480 5
229520 5
229560 5
229600 5
229640 5
229680 5
229720 5
229760 5
229800 5
229840 5
229880 5
229920 5
229960 5
230000 5
230040 5
230080 5
230120 5
230160 5
230200 5
230240 5
230280 5
230320 5
230360 5
230400 5
230440 5
230480 5
230520 5
230560 5
230600 5
230640 5
230680 5
230720 5
230760 5
230800 5
230840 5
230880 5
230920 5
230960 5
231000 5
231040 5
231080 5
231120 5
231160 5
231200 5
231240 5
231280 5
231320 5
231360 5
231400 5
231440 5
231480 5
231520 5
231560 5
231600 5
231640 5
231680 5
231720 5
231760 5
231800 5
231840 5
231880 5
231920 5
231960 5
232000 5
232040 5
232080 5
232120 5
232160 5
232200 5
232240 5
232280 5
232320 5
232360 5
232400 5
232440 5
232480 5
232520 5
232560 5
232600 5
232640 5
232680 5
232720 5
232760 5
232800 5
232840 5
232880 5
232920 5
232960 5
233000 5
233040 5
233080 5
233120 5
233160 5
233200 5
233240 5
233280 5
233320 5
233360 5
233400 5
233440 5
233480 5
233520 5
233560 5
233600 5
233640 5
233680 5
233720 5
233760 5
233800 5
233840 5
233880 5
233920 5
233960 5
234000 5
234040 5
234080 5
234120 5
234160 5
234200 5
234240 5
234280 5
234320 5
234360 5
234400 5
234440 5
234480 5
234520 5
234560 5
234600 5
234640 5
234680 5
234720 5
234760 5
234800 5
234840 5
234880 5
234920 5
234960 5
235000 5
235040 5
235080 5
235120 5
235160 5
235200 5
235240 5
235280 5
235320 5
235360 5
235400 5
235440 5
235480 5
235520 5
235560 5
235600 5
235640 5
235680 5
235720 5
235760 5
235800 5
235840 5
235880 5
235920 5
235960 5
236000 5
236040 5
236080 5
236120 5
236160 5
236200 5
236240 5
236280 5
236320 5
236360 5
236400 5
236440 5
236480 5
236520 5
236560 5
236600 5
236640 5
236680 5
236720 5
236760 5
236800 5
236840 5
236880 5
236920 5
236960 5
237000 5
237040 5
237080 5
237120 5
237160 5
237200 5
237240 5
237280 5
237320 5
237360 5
237400 5
237440 5
237480 5
237520 5
237560 5
237600 5
237640 5
237680 5
237720 5
237760 5
237800 5
237840 5
237880 5
237920 5
237960 5
238000 5
238040 5
238080 5
238120 5
238160 5
238200 5
238240 5
238280 5
238320 5
238360 5
238400 5
238440 5
238480 5
238520 5
238560 5
238600 5
238640 5
238680 5
238720 5
238760 5
238800 5
238840 5
238880 5
238920 5
238960 5
239000 5
239040 5
239080 5
239120 5
239160 5
239200 5
239240 5
239280 5
239320 5
239360 5
239400 5
239440 5
239480 5
239520 5
239560 5
239600 5
239640 5
239680 5
239720 5
239760 5
239800 5
239840 5
239880 5
239920 5
239960 5
240000 5
240040 5
240080 5
240120 5
240160 5
240200 5
240240 5
240280 5
240320 5
240360 5
240400 5
240440 5
240480 5
240520 5
240560 5
240600 5
240640 5
240680 5
240720 5
240760 5
240800 5
240840 5
240880 5
240920 5
240960 5
241000 5
241040 5
241080 5
241120 5
241160 5
241200 5
241240 5
241280 5
241320 5
241360 5
241400 5
241440 5
241480 5
241520 5
241560 5
241600 5
241640 5
241680 5
241720 5
241760 5
241800 5
241840 5
241880 5
241920 5
241960 5
242000 5
242040 5
242080 5
242120 5
242160 5
242200 5
242240 5
242280 5
242320 5
242360 5
242400 5
242440 5
242480 5
242520 5
242560 5
242600 5
242640 5
242680 5
242720 5
242760 5
242800 5
242840 5
242880 5
242920 5
242960 5
243000 5
243040 5
243080 5
243120 5
243160 5
243200 5
243240 5
243280 5
243320 5
243360 5
243400 5
243440 5
243480 5
243520 5
243560 5
243600 5
243640 5
243680 5
243720 5
243760 5
243800 5
243840 5
243880 5
243920 5
243960 5
244000 5
244040 5
244080 5
244120 5
244160 5
244200 5
244240 5
244280 5
244320 5
244360 5
244400 5
244440 5
244480 5
244520 5
244560 5
244600 5
244640 5
244680 5
244720 5
244760 5
244800 5
244840 5
244880 5
244920 5
244960 5
245000 5
245040 5
245080 5
245120 5
245160 5
245200 5
245240 5
245280 5
245320 5
245360 5
245400 5
245440 5
245480 5
245520 5
245560 5
245600 5
245640 5
245680 5
245720 5
245760 5
245800 5
245840 5
245880 5
245920 5
245960 5
246000 5
246040 5
246080 5
246120 5
246160 5
246200 5
246240 5
246280 5
246320 5
246360 5
246400 5
246440 5
246480 5
246520 5
246560 5
246600 5
246640 5
246680 5
246720 5
246760 5
246800 5
246840 5
246880 5
246920 5
246960 5
247000 5
247040 5
247080 5
247120 5
247160 5
247200 5
247240 5
247280 5
247320 5
247360 5
247400 5
247440 5
247480 5
247520 5
247560 5
247600 5
247640 5
247680 5
247720 5
247760 5
247800 5
247840 5
247880 5
247920 5
247960 5
248000 5
248040 5
248080 5
248120 5
248160 5
248200 5
248240 5
248280 5
248320 5
248360 5
248400 5
248440 5
248480 5
248520 5
248560 5
248600 5
248640 5
248680 5
248720 5
248760 5
248800 5
248840 5
248880 5
248920 5
248960 5
249000 5
249040 5
249080 5
249120 5
249160 5
249200 5
249240 5
249280 5
249320 5
249360 5
249400 5
249440 5
249480 5
249520 5
249560 5
249600 5
249640 5
249680 5
249720 5
249760 5
249800 5
249840 5
249880 5
249920 5
249960 5
250000 5
250040 5
250080 5
250120 5
250160 5
250200 5
250240 5
250280 5
250320 5
250360 5
250400 5
250440 5
250480 5
250520 5
250560 5
250600 5
250640 5
250680 5
250720 5
250760 5
250800 5
250840 5
250880 5
250920 5
250960 5
251000 5
251040 5
251080 5
251120 5
251160 5
251200 5
251240 5
251280 5
251320 5
251360 5
251400 5
251440 5
251480 5
251520 5
251560 5
251600 5
251640 5
251680 5
251720 5
251760 5
251800 5
251840 5
251880 5
251920 5
251960 5
252000 5
252040 5
252080 5
252120 5
252160 5
252200 5
252240 5
252280 5
252320 5
252360 5
252400 5
252440 5
252480 5
252520 5
252560 5
252600 5
252640 5
252680 5
252720 5
252760 5
252800 5
252840 5
252880 5
252920 5
252960 5
253000 5
253040 5
253080 5
253120 5
253160 5
253200 5
253240 5
253280 5
253320 5
253360 5
253400 5
253440 5
253480 5
253520 5
253560 5
253600 5
253640 5
253680 5
253720 5
253760 5
253800 5
253840 5
253880 5
253920 5
253960 5
254000 5
254040 5
254080 5
254120 5
254160 5
254200 5
254240 5
254280 5
254320 5
254360 5
254400 5
254440 5
254480 5
254520 5
254560 5
254600 5
254640 5
254680 5
254720 5
254760 5
254800 5
254840 5
254880 5
254920 5
254960 5
255000 5
255040 5
255080 5
255120 5
255160 5
255200 5
255240 5
255280 5
255320 5
255360 5
255400 5
255440 5
255480 5
255520 5
255560 5
255600 5
255640 5
255680 5
255720 5
255760 5
255800 5
255840 5
255880 5
255920 5
255960 5
256000 5
256040 5
256080 5
256120 5
256160 5
256200 5
256240 5
256280 5
256320 5
256360 5
256400 5
256440 5
256480 5
256520 5
256560 5
256600 5
256640 5
256680 5
256720 5
256760 5
256800 5
256840 5
256880 5
256920 5
256960 5
257000 5
257040 5
257080 5
257120 5
257160 5
257200 5
257240 5
257280 5
257320 5
257360 5
257400 5
257440 5
257480 5
257520 5
257560 5
257600 5
257640 5
257680 5
257720 5
257760 5
257800 5
257840 5
257880 5
257920 5
257960 5
258000 5
258040 5
258080 5
258120 5
258160 5
258200 5
258240 5
258280 5
258320 5
258360 5
258400 5
258440 5
258480 5
258520 5
258560 5
258600 5
258640 5
258680 5
258720 5
258760 5
258800 5
258840 5
258880 5
258920 5
258960 5
259000 5
259040 5
259080 5
259120 5
259160 5
259200 5
259240 5
259280 5
259320 5
259360 5
259400 5
259440 5
259480 5
259520 5
259560 5
259600 5
259640 5
259680 5
259720 5
259760 5
259800 5
259840 5
259880 5
259920 5
259960 5
260000 5
260040 5
260080 5
260120 5
260160 5
260200 5
260240 5
260280 5
260320 5
260360 5
260400 5
260440 5
260480 5
260520 5
260560 5
260600 5
260640 5
260680 5
260720 5
260760 5
260800 5
260840 5
260880 5
260920 5
260960 5
261000 5
261040 5
261080 5
261120 5
261160 5
261200 5
261240 5
261280 5
261320 5
261360 5
261400 5
261440 5
261480 5
261520 5
261560 5
261600 5
261640 5
261680 5
261720 5
261760 5
261800 5
261840 5
261880 5
261920 5
261960 5
262000 5
262040 5
262080 5
262120 5
262160 5
262200 5
262240 5
262280 5
262320 5
262360 5
262400 5
262440 5
262480 5
262520 5
262560 5
262600 5
262640 5
262680 5
262720 5
262760 5
262800 5
262840 5
262880 5
262920 5
262960 5
263000 5
263040 5
263080 5
263120 5
263160 5
263200 5
263240 5
263280 5
263320 5
263360 5
263400 5
263440 5
263480 5
263520 5
263560 5
263600 5
263640 5
263680 5
263720 5
263760 5
263800 5
263840 5
263880 5
263920 5
263960 5
264000 5
264040 5
264080 5
264120 5
264160 5
264200 5
264240 5
264280 5
264320 5
264360 5
264400 5
264440 5
264480 5
264520 5
264560 5
264600 5
264640 5
264680 5
264720 5
264760 5
264800 5
264840 5
264880 5
264920 5
264960 5
265000 5
265040 5
265080 5
265120 5
265160 5
265200 5
265240 5
265280 5
265320 5
265360 5
265400 5
265440 5
265480 5
265520 5
265560 5
265600 5
265640 5
265680 5
265720 5
265760 5
265800 5
265840 5
265880 5
265920 5
265960 5
266000 5
266040 5
266080 5
266120 5
266160 5
266200 5
266240 5
266280 5
266320 5
266360 5
266400 5
266440 5
266480 5
266520 5
266560 5
266600 5
266640 5
266680 5
266720 5
266760 5
266800 5
266840 5
266880 5
266920 5
266960 5
267000 5
267040 5
267080 5
267120 5
267160 5
267200 5
267240 5
267280 5
267320 5
267360 5
267400 5
267440 5
267480 5
267520 5
267560 5
267600 5
267640 5
267680 5
267720 5
267760 5
267800 5
267840 5
267880 5
267920 5
267960 5
268000 5
268040 5
268080 5
268120 5
268160 5
268200 5
268240 5
268280 5
268320 5
268360 5
268400 5
268440 5
268480 5
268520 5
268560 5
268600 5
268640 5
268680 5
268720 5
268760 5
268800 5
268840 5
268880 5
268920 5
268960 5
269000 5
269040 5
269080 5
269120 5
269160 5
269200 5
269240 5
269280 5
269320 5
269360 5
269400 5
269440 5
269480 5
269520 5
269560 5
269600 5
269640 5
269680 5
269720 5
269760 5
269800 5
269840 5
269880 5
269920 5
269960 5
270000 5
270040 5
270080 5
270120 5
270160 5
270200 5
270240 5
270280 5
270320 5
270360 5
270400 5
270440 5
270480 5
270520 5
270560 5
270600 5
270640 5
270680 5
270720 5
270760 5
270800 5
270840 5
270880 5
270920 5
270960 5
271000 5
271040 5
271080 5
271120 5
271160 5
271200 5
271240 5
271280 5
271320 5
271360 5
271400 5
271440 5
271480 5
271520 5
271560 5
271600 5
271640 5
271680 5
271720 5
271760 5
271800 5
271840 5
271880 5
271920 5
271960 5
272000 5
272040 5
272080 5
272120 5
272160 5
272200 5
272240 5
272280 5
272320 5
272360 5
272400 5
272440 5
272480 5
272520 5
272560 5
272600 5
272640 5
272680 5
272720 5
272760 5
272800 5
272840 5
272880 5
272920 5
272960 5
273000 5
273040 5
273080 5
273120 5
273160 5
273200 5
273240 5
273280 5
273320 5
273360 5
273400 5
273440 5
273480 5
273520 5
273560 5
273600 5
273640 5
273680 5
273720 5
273760 5
273800 5
273840 5
273880 5
273920 5
273960 5
274000 5
274040 5
274080 5
274120 5
274160 5
274200 5
274240 5
274280 5
274320 5
274360 5
274400 5
274440 5
274480 5
274520 5
274560 5
274600 5
274640 5
274680 5
274720 5
274760 5
274800 5
274840 5
274880 5
274920 5
274960 5
275000 5
275040 5
275080 5
275120 5
275160 5
275200 5
275240 5
275280 5
275320 5
275360 5
275400 5
275440 5
275480 5
275520 5
275560 5
275600 5
275640 5
275680 5
275720 5
275760 5
275800 5
275840 5
275880 5
275920 5
275960 5
276000 5
276040 5
276080 5
276120 5
276160 5
276200 5
276240 5
276280 5
276320 5
276360 5
276400 5
276440 5
276480 5
276520 5
276560 5
276600 5
276640 5
276680 5
276720 5
276760 5
276800 5
276840 5
276880 5
276920 5
276960 5
277000 5
277040 5
277080 5
277120 5
277160 5
277200 5
277240 5
277280 5
277320 5
277360 5
277400 5
277440 5
277480 5
277520 5
277560 5
277600 5
277640 5
277680 5
277720 5
277760 5
277800 5
277840 5
277880 5
277920 5
277960 5
278000 5
278040 5
278080 5
278120 5
278160 5
278200 5
278240 5
278280 5
278320 5
278360 5
278400 5
278440 5
278480 5
278520 5
278560 5
278600 5
278640 5
278680 5
278720 5
278760 5
278800 5
278840 5
278880 5
278920 5
278960 5
279000 5
279040 5
279080 5
279120 5
279160 5
279200 5
279240 5
279280 5
279320 5
279360 5
279400 5
279440 5
279480 5
279520 5
279560 5
279600 5
279640 5
279680 5
279720 5
279760 5
279800 5
279840 5
279880 5
279920 5
279960 5
280000 5
280040 5
280080 5
280120 5
280160 5
280200 5
280240 5
280280 5
280320 5
280360 5
280400 5
280440 5
280480 5
280520 5
280560 5
280600 5
280640 5
280680 5
280720 5
280760 5
280800 5
280840 5
280880 5
280920 5
280960 5
281000 5
281040 5
281080 5
281120 5
281160 5
281200 5
281240 5
281280 5
281320 5
281360 5
281400 5
281440 5
281480 5
281520 5
281560 5
281600 5
281640 5
281680 5
281720 5
281760 5
281800 5
281840 5
281880 5
281920 5
281960 5
282000 5
282040 5
282080 5
282120 5
282160 5
282200 5
282240 5
282280 5
282320 5
282360 5
282400 5
282440 5
282480 5
282520 5
282560 5
282600 5
282640 5
282680 5
282720 5
282760 5
282800 5
282840 5
282880 5
282920 5
282960 5
283000 5
283040 5
283080 5
283120 5
283160 5
283200 5
283240 5
283280 5
283320 5
283360 5
283400 5
283440 5
283480 5
283520 5
283560 5
283600 5
283640 5
283680 5
283720 5
283760 5
283800 5
283840 5
283880 5
283920 5
283960 5
284000 5
284040 5
284080 5
284120 5
284160 5
284200 5
284240 5
284280 5
284320 5
284360 5
284400 5
284440 5
284480 5
284520 5
284560 5
284600 5
284640 5
284680 5
284720 5
284760 5
284800 5
284840 5
284880 5
284920 5
284960 5
285000 5
285040 5
285080 5
285120 5
285160 5
285200 5
285240 5
285280 5
285320 5
285360 5
285400 5
285440 5
285480 5
285520 5
285560 5
285600 5
285640 5
285680 5
285720 5
285760 5
285800 5
285840 5
285880 5
285920 5
285960 5
286000 5
286040 5
286080 5
286120 5
286160 5
286200 5
286240 5
286280 5
286320 5
286360 5
286400 5
286440 5
286480 5
286520 5
286560 5
286600 5
286640 5
286680 5
286720 5
286760 5
286800 5
286840 5
286880 5
286920 5
286960 5
287000 5
287040 5
287080 5
287120 5
287160 5
287200 5
287240 5
287280 5
287320 5
287360 5
287400 5
287440 5
287480 5
287520 5
287560 5
287600 5
287640 5
287680 5
287720 5
287760 5
287800 5
287840 5
287880 5
287920 5
287960 5
288000 5
288040 5
288080 5
288120 5
288160 5
288200 5
288240 5
288280 5
288320 5
288360 5
288400 5
288440 5
288480 5
288520 5
288560 5
288600 5
288640 5
288680 5
288720 5
288760 5
288800 5
288840 5
288880 5
288920 5
288960 5
289000 5
289040 5
289080 5
289120 5
289160 5
289200 5
289240 5
289280 5
289320 5
289360 5
289400 5
289440 5
289480 5
289520 5
289560 5
289600 5
289640 5
289680 5
289720 5
289760 5
289800 5
289840 5
289880 5
289920 5
289960 5
290000 5
290040 5
290080 5
290120 5
290160 5
290200 5
290240 5
290280 5
290320 5
290360 5
290400 5
290440 5
290480 5
290520 5
290560 5
290600 5
290640 5
290680 5
290720 5
290760 5
290800 5
290840 5
290880 5
290920 5
290960 5
291000 5
291040 5
291080 5
291120 5
291160 5
291200 5
291240 5
291280 5
291320 5
291360 5
291400 5
291440 5
291480 5
291520 5
291560 5
291600 5
291640 5
291680 5
291720 5
291760 5
291800 5
291840 5
291880 5
291920 5
291960 5
292000 5
292040 5
292080 5
292120 5
292160 5
292200 5
292240 5
292280 5
292320 5
292360 5
292400 5
292440 5
292480 5
292520 5
292560 5
292600 5
292640 5
292680 5
292720 5
292760 5
292800 5
292840 5
292880 5
292920 5
292960 5
293000 5
293040 5
293080 5
293120 5
293160 5
293200 5
293240 5
293280 5
293320 5
293360 5
293400 5
293440 5
293480 5
293520 5
293560 5
293600 5
293640 5
293680 5
293720 5
293760 5
293800 5
293840 5
293880 5
293920 5
293960 5
294000 5
294040 5
294080 5
294120 5
294160 5
294200 5
294240 5
294280 5
294320 5
294360 5
294400 5
294440 5
294480 5
294520 5
294560 5
294600 5
294640 5
294680 5
294720 5
294760 5
294800 5
294840 5
294880 5
294920 5
294960 5
295000 5
295040 5
295080 5
295120 5
295160 5
295200 5
295240 5
295280 5
295320 5
295360 5
295400 5
295440 5
295480 5
295520 5
295560 5
295600 5
295640 5
295680 5
295720 5
295760 5
295800 5
295840 5
295880 5
295920 5
295960 5
296000 5
296040 5
296080 5
296120 5
296160 5
296200 5
296240 5
296280 5
296320 5
296360 5
296400 5
296440 5
296480 5
296520 5
296560 5
296600 5
296640 5
296680 5
296720 5
296760 5
296800 5
296840 5
296880 5
296920 5
296960 5
297000 5
297040 5
297080 5
297120 5
297160 5
297200 5
297240 5
297280 5
297320 5
297360 5
297400 5
297440 5
297480 5
297520 5
297560 5
297600 5
297640 5
297680 5
297720 5
297760 5
297800 5
297840 5
297880 5
297920 5
297960 5
298000 5
298040 5
298080 5
298120 5
298160 5
298200 5
298240 5
298280 5
298320 5
298360 5
298400 5
298440 5
298480 5
298520 5
298560 5
298600 5
298640 5
298680 5
298720 5
298760 5
298800 5
298840 5
298880 5
298920 5
298960 5
299000 5
299040 5
299080 5
299120 5
299160 5
299200 5
299240 5
299280 5
299320 5
299360 5
299400 5
299440 5
299480 5
299520 5
299560 5
299600 5
299640 5
299680 5
299720 5
299760 5
299800 5
299840 5
299880 5
299920 5
299960 5
300000 5
300040 5
300080 5
300120 5
300160 5
300200 5
300240 5
300280 5
300320 5
300360 5
300400 5
300440 5
300480 5
300520 5
300560 5
300600 5
300640 5
300680 5
300720 5
300760 5
300800 5
300840 5
300880 5
300920 5
300960 5
301000 5
301040 5
301080 5
301120 5
301160 5
301200 5
301240 5
301280 5
301320 5
301360 5
301400 5
301440 5
301480 5
301520 5
301560 5
301600 5
301640 5
301680 5
301720 5
301760 5
301800 5
301840 5
301880 5
301920 5
301960 5
302000 5
302040 5
302080 5
302120 5
302160 5
302200 5
302240 5
302280 5
302320 5
302360 5
302400 5
302440 5
302480 5
302520 5
302560 5
302600 5
302640 5
302680 5
302720 5
302760 5
302800 5
302840 5
302880 5
302920 5
302960 5
303000 5
303040 5
303080 5
303120 5
303160 5
303200 5
303240 5
303280 5
303320 5
303360 5
303400 5
303440 5
303480 5
303520 5
303560 5
303600 5
303640 5
303680 5
303720 5
303760 5
303800 5
303840 5
303880 5
303920 5
303960 5
304000 5
304040 5
304080 5
304120 5
304160 5
304200 5
304240 5
304280 5
304320 5
304360 5
304400 5
304440 5
304480 5
304520 5
304560 5
304600 5
304640 5
304680 5
304720 5
304760 5
304800 5
304840 5
304880 5
304920 5
304960 5
305000 5
305040 5
305080 5
305120 5
305160 5
305200 5
305240 5
305280 5
305320 5
305360 5
305400 5
305440 5
305480 5
305520 5
305560 5
305600 5
305640 5
305680 5
305720 5
305760 5
305800 5
305840 5
305880 5
305920 5
305960 5
306000 5
306040 5
306080 5
306120 5
306160 5
306200 5
306240 5
306280 5
306320 5
306360 5
306400 5
306440 5
306480 5
306520 5
306560 5
306600 5
306640 5
306680 5
306720 5
306760 5
306800 5
306840 5
306880 5
306920 5
306960 5
307000 5
307040 5
307080 5
307120 5
307160 5
307200 5
307240 5
307280 5
307320 5
307360 5
307400 5
307440 5
307480 5
307520 5
307560 5
307600 5
307640 5
307680 5
307720 5
307760 5
307800 5
307840 5
307880 5
307920 5
307960 5
308000 5
308040 5
308080 5
308120 5
308160 5
308200 5
308240 5
308280 5
308320 5
308360 5
308400 5
308440 5
308480 5
308520 5
308560 5
308600 5
308640 5
308680 5
308720 5
308760 5
308800 5
308840 5
308880 5
308920 5
308960 5
309000 5
309040 5
309080 5
309120 5
309160 5
309200 5
309240 5
309280 5
309320 5
309360 5
309400 5
309440 5
309480 5
309520 5
309560 5
309600 5
309640 5
309680 5
309720 5
309760 5
309800 5
309840 5
309880 5
309920 5
309960 5
310000 5
310040 5
310080 5
310120 5
310160 5
310200 5
310240 5
310280 5
310320 5
310360 5
310400 5
310440 5
310480 5
310520 5
310560 5
310600 5
310640 5
310680 5
310720 5
310760 5
310800 5
310840 5
310880 5
310920 5
310960 5
311000 5
311040 5
311080 5
311120 5
311160 5
311200 5
311240 5
311280 5
311320 5
311360 5
311400 5
311440 5
311480 5
311520 5
311560 5
311600 5
311640 5
311680 5
311720 5
311760 5
311800 5
311840 5
311880 5
311920 5
311960 5
312000 5
312040 5
312080 5
312120 5
312160 5
312200 5
312240 5
312280 5
312320 5
312360 5
312400 5
312440 5
312480 5
312520 5
312560 5
312600 5
312640 5
312680 5
312720 5
312760 5
312800 5
312840 5
312880 5
312920 5
312960 5
313000 5
313040 5
313080 5
313120 5
313160 5
313200 5
313240 5
313280 5
313320 5
313360 5
313400 5
313440 5
313480 5
313520 5
313560 5
313600 5
313640 5
313680 5
313720 5
313760 5
313800 5
313840 5
313880 5
313920 5
313960 5
314000 5
314040 5
314080 5
314120 5
314160 5
314200 5
314240 5
314280 5
314320 5
314360 5
314400 5
314440 5
314480 5
314520 5
314560 5
314600 5
314640 5
314680 5
314720 5
314760 5
314800 5
314840 5
314880 5
314920 5
314960 5
315000 5
315040 5
315080 5
315120 5
315160 5
315200 5
315240 5
315280 5
315320 5
315360 5
315400 5
315440 5
315480 5
315520 5
315560 5
315600 5
315640 5
315680 5
315720 5
315760 5
315800 5
315840 5
315880 5
315920 5
315960 5
316000 5
316040 5
316080 5
316120 5
316160 5
316200 5
316240 5
316280 5
316320 5
316360 5
316400 5
316440 5
316480 5
316520 5
316560 5
316600 5
316640 5
316680 5
316720 5
316760 5
316800 5
316840 5
316880 5
316920 5
316960 5
317000 5
317040 5
317080 5
317120 5
317160 5
317200 5
317240 5
317280 5
317320 5
317360 5
317400 5
317440 5
317480 5
317520 5
317560 5
317600 5
317640 5
317680 5
317720 5
317760 5
317800 5
317840 5
317880 5
317920 5
317960 5
318000 5
318040 5
318080 5
318120 5
318160 5
318200 5
318240 5
318280 5
318320 5
318360 5
318400 5
318440 5
318480 5
318520 5
318560 5
318600 5
318640 5
318680 5
318720 5
318760 5
318800 5
318840 5
318880 5
318920 5
318960 5
319000 5
319040 5
319080 5
319120 5
319160 5
319200 5
319240 5
319280 5
319320 5
319360 5
319400 5
319440 5
319480 5
319520 5
319560 5
319600 5
319640 5
319680 5
319720 5
319760 5
319800 5
319840 5
319880 5
319920 5
319960 5
320000 5
320040 5
320080 5
320120 5
320160 5
320200 5
320240 5
320280 5
320320 5
320360 5
320400 5
320440 5
320480 5
320520 5
320560 5
320600 5
320640 5
320680 5
320720 5
320760 5
320800 5
320840 5
320880 5
320920 5
320960 5
321000 5
321040 5
321080 5
321120 5
321160 5
321200 5
321240 5
321280 5
321320 5
321360 5
321400 5
321440 5
321480 5
321520 5
321560 5
321600 5
321640 5
321680 5
321720 5
321760 5
321800 5
321840 5
321880 5
321920 5
321960 5
322000 5
322040 5
322080 5
322120 5
322160 5
322200 5
322240 5
322280 5
322320 5
322360 5
322400 5
322440 5
322480 5
322520 5
322560 5
322600 5
322640 5
322680 5
322720 5
322760 5
322800 5
322840 5
322880 5
322920 5
322960 5
323000 5
323040 5
323080 5
323120 5
323160 5
323200 5
323240 5
323280 5
323320 5
323360 5
323400 5
323440 5
323480 5
323520 5
323560 5
323600 5
323640 5
323680 5
323720 5
323760 5
323800 5
323840 5
323880 5
323920 5
323960 5
324000 5
324040 5
324080 5
324120 5
324160 5
