# Supplementary material for: Comment on 'Valid molecular dynamics simulations of human hemoglobin require a surprisingly large box size'
Source: eLife. 2019 Jun 20;8:e44718. doi: 10.7554/eLife.44718 (PMC6586461; doi:10.7554/eLife.44718)
Supplement: Figure 3—source data 1. — The zip archive contains a README file describing which source files correspond to the different panels. [file elife-44718-fig3-data1.zip › figure3/panel_A/hub/normal/8/proj.xvg]

@ autoscale onread none
@ with g0
@ g0 on
@ title "projection on eigenvectors (nm)"
@ xaxis  label "Time (ps)"
@ world xmin 0
@ world xmax 324160
@ world ymin -10.1118
@ world ymax 12.2717
@ view xmin 0.15
@ view xmax 0.85
@ view ymin 0.15
@ view ymax 0.85
@ yaxis  label "vec 1"
@ xaxis tick major 100000
@ xaxis tick minor 50000
@ xaxis ticklabel start type spec
@ xaxis ticklabel start -0
@ yaxis tick major 10
@ yaxis tick minor 5
@ yaxis ticklabel start type spec
@ yaxis ticklabel start -10
@ zeroxaxis bar on
@ zeroxaxis bar linestyle 3
    0.0000   -5.08507
   40.0000   -4.71773
   80.0000   -3.90745
  120.0000   -4.69109
  160.0000   -4.83692
  200.0000   -5.76685
  240.0000   -5.82489
  280.0000   -6.20061
  320.0000   -5.81919
  360.0000   -6.08539
  400.0000   -7.22611
  440.0000   -6.23048
  480.0000   -6.44774
  520.0000   -6.10796
  560.0000   -5.53339
  600.0000   -6.67938
  640.0000   -6.15204
  680.0000   -5.78231
  720.0000   -6.23160
  760.0000   -7.09041
  800.0000   -7.02201
  840.0000   -6.42563
  880.0000   -6.03036
  920.0000   -7.33130
  960.0000   -7.32277
 1000.0000   -6.69026
 1040.0000   -6.06913
 1080.0000   -5.48510
 1120.0000   -6.16764
 1160.0000   -5.28521
 1200.0000   -5.26441
 1240.0000   -5.79765
 1280.0000   -6.06096
 1320.0000   -5.74234
 1360.0000   -5.47641
 1400.0000   -6.03684
 1440.0000   -6.29306
 1480.0000   -5.90106
 1520.0000   -6.30331
 1560.0000   -6.15020
 1600.0000   -5.80047
 1640.0000   -5.70208
 1680.0000   -5.60963
 1720.0000   -6.59776
 1760.0000   -5.50593
 1800.0000   -5.28943
 1840.0000   -4.92375
 1880.0000   -5.16625
 1920.0000   -4.59837
 1960.0000   -5.57584
 2000.0000   -6.10534
 2040.0000   -6.22518
 2080.0000   -5.43787
 2120.0000   -6.09201
 2160.0000   -5.90239
 2200.0000   -6.02337
 2240.0000   -5.30305
 2280.0000   -5.78863
 2320.0000   -6.78709
 2360.0000   -5.91594
 2400.0000   -6.01015
 2440.0000   -5.25200
 2480.0000   -5.83695
 2520.0000   -7.12075
 2560.0000   -6.64371
 2600.0000   -6.15085
 2640.0000   -6.21873
 2680.0000   -6.29646
 2720.0000   -6.27758
 2760.0000   -6.53290
 2800.0000   -5.60993
 2840.0000   -6.19124
 2880.0000   -6.84645
 2920.0000   -6.50604
 2960.0000   -6.11325
 3000.0000   -6.27973
 3040.0000   -6.18187
 3080.0000   -5.95760
 3120.0000   -6.41845
 3160.0000   -5.67291
 3200.0000   -6.04820
 3240.0000   -6.26979
 3280.0000   -5.36810
 3320.0000   -6.46454
 3360.0000   -6.58578
 3400.0000   -5.19280
 3440.0000   -5.86103
 3480.0000   -5.99574
 3520.0000   -6.40974
 3560.0000   -6.17891
 3600.0000   -5.58286
 3640.0000   -6.31938
 3680.0000   -5.80668
 3720.0000   -5.43952
 3760.0000   -5.74270
 3800.0000   -4.95273
 3840.0000   -5.52417
 3880.0000   -5.82791
 3920.0000   -5.01362
 3960.0000   -5.00184
 4000.0000   -5.26009
 4040.0000   -4.73129
 4080.0000   -3.79198
 4120.0000   -4.35239
 4160.0000   -4.52166
 4200.0000   -5.33377
 4240.0000   -4.88858
 4280.0000   -4.59298
 4320.0000   -4.95243
 4360.0000   -5.45075
 4400.0000   -4.98793
 4440.0000   -5.05788
 4480.0000   -4.75612
 4520.0000   -4.14829
 4560.0000   -4.80288
 4600.0000   -5.16203
 4640.0000   -5.24141
 4680.0000   -5.60395
 4720.0000   -4.70366
 4760.0000   -5.28052
 4800.0000   -5.20598
 4840.0000   -5.73692
 4880.0000   -4.72574
 4920.0000   -5.36665
 4960.0000   -5.09767
 5000.0000   -6.47887
 5040.0000   -5.50074
 5080.0000   -5.83792
 5120.0000   -5.77863
 5160.0000   -4.85038
 5200.0000   -5.34816
 5240.0000   -5.25365
 5280.0000   -5.38841
 5320.0000   -5.18637
 5360.0000   -6.38611
 5400.0000   -5.13423
 5440.0000   -5.38385
 5480.0000   -5.49603
 5520.0000   -6.01067
 5560.0000   -5.59618
 5600.0000   -6.12248
 5640.0000   -5.82754
 5680.0000   -5.51772
 5720.0000   -5.84126
 5760.0000   -4.75316
 5800.0000   -5.26034
 5840.0000   -5.13401
 5880.0000   -4.07626
 5920.0000   -5.51673
 5960.0000   -5.58971
 6000.0000   -5.01241
 6040.0000   -4.46849
 6080.0000   -4.31094
 6120.0000   -5.81837
 6160.0000   -4.36744
 6200.0000   -5.52993
 6240.0000   -4.38574
 6280.0000   -5.48743
 6320.0000   -4.73178
 6360.0000   -5.16615
 6400.0000   -5.03697
 6440.0000   -4.35677
 6480.0000   -5.99384
 6520.0000   -5.17212
 6560.0000   -6.34780
 6600.0000   -5.55929
 6640.0000   -5.46440
 6680.0000   -5.12013
 6720.0000   -5.39066
 6760.0000   -5.68432
 6800.0000   -5.19983
 6840.0000   -5.55427
 6880.0000   -5.62020
 6920.0000   -5.69841
 6960.0000   -5.06540
 7000.0000   -6.40036
 7040.0000   -6.40543
 7080.0000   -6.08469
 7120.0000   -5.78293
 7160.0000   -5.43257
 7200.0000   -5.68648
 7240.0000   -5.92762
 7280.0000   -5.70117
 7320.0000   -5.16052
 7360.0000   -4.69706
 7400.0000   -5.12657
 7440.0000   -5.43759
 7480.0000   -5.20949
 7520.0000   -4.78844
 7560.0000   -4.89002
 7600.0000   -4.86014
 7640.0000   -5.26249
 7680.0000   -4.23850
 7720.0000   -4.51288
 7760.0000   -5.00759
 7800.0000   -6.47876
 7840.0000   -6.08632
 7880.0000   -5.51485
 7920.0000   -5.28976
 7960.0000   -4.44915
 8000.0000   -5.71017
 8040.0000   -4.84690
 8080.0000   -5.42313
 8120.0000   -6.10707
 8160.0000   -5.21929
 8200.0000   -5.74956
 8240.0000   -5.30670
 8280.0000   -4.77735
 8320.0000   -6.20847
 8360.0000   -5.45445
 8400.0000   -5.82454
 8440.0000   -4.95000
 8480.0000   -5.37027
 8520.0000   -5.52479
 8560.0000   -5.19740
 8600.0000   -5.13607
 8640.0000   -4.98135
 8680.0000   -5.62270
 8720.0000   -5.39606
 8760.0000   -4.73543
 8800.0000   -5.21278
 8840.0000   -4.88028
 8880.0000   -5.97585
 8920.0000   -5.78948
 8960.0000   -6.43214
 9000.0000   -4.88821
 9040.0000   -5.64762
 9080.0000   -6.23036
 9120.0000   -5.94799
 9160.0000   -6.17114
 9200.0000   -6.88141
 9240.0000   -6.79784
 9280.0000   -6.06263
 9320.0000   -5.55177
 9360.0000   -7.10505
 9400.0000   -5.78283
 9440.0000   -6.04622
 9480.0000   -6.01254
 9520.0000   -6.14827
 9560.0000   -6.23559
 9600.0000   -5.99724
 9640.0000   -5.67926
 9680.0000   -5.92931
 9720.0000   -5.45884
 9760.0000   -6.17603
 9800.0000   -5.49351
 9840.0000   -6.37754
 9880.0000   -6.69574
 9920.0000   -6.25603
 9960.0000   -6.60609
10000.0000   -7.16852
10040.0000   -6.33366
10080.0000   -6.66064
10120.0000   -5.94492
10160.0000   -6.29008
10200.0000   -5.93067
10240.0000   -6.82070
10280.0000   -6.97426
10320.0000   -6.88878
10360.0000   -7.21809
10400.0000   -7.06352
10440.0000   -6.87978
10480.0000   -6.17883
10520.0000   -5.71304
10560.0000   -6.77831
10600.0000   -6.75403
10640.0000   -3.92322
10680.0000   -5.79006
10720.0000   -4.61454
10760.0000   -4.71702
10800.0000   -5.15257
10840.0000   -4.59657
10880.0000   -4.42560
10920.0000   -5.06038
10960.0000   -4.25508
11000.0000   -4.08899
11040.0000   -4.43181
11080.0000   -4.30859
11120.0000   -5.47379
11160.0000   -4.35321
11200.0000   -5.94781
11240.0000   -4.40322
11280.0000   -3.27454
11320.0000   -4.70189
11360.0000   -3.60543
11400.0000   -4.40032
11440.0000   -3.99614
11480.0000   -5.55855
11520.0000   -5.61512
11560.0000   -5.64802
11600.0000   -5.79777
11640.0000   -5.02634
11680.0000   -6.16136
11720.0000   -6.38254
11760.0000   -7.45013
11800.0000   -6.04408
11840.0000   -6.85089
11880.0000   -6.33806
11920.0000   -7.34521
11960.0000   -6.63161
12000.0000   -6.01735
12040.0000   -7.13929
12080.0000   -5.05437
12120.0000   -6.55937
12160.0000   -4.64547
12200.0000   -5.85982
12240.0000   -6.56202
12280.0000   -5.61139
12320.0000   -6.39225
12360.0000   -6.88094
12400.0000   -6.42887
12440.0000   -5.89685
12480.0000   -6.45619
12520.0000   -6.47338
12560.0000   -6.97714
12600.0000   -6.00865
12640.0000   -6.92733
12680.0000   -6.32746
12720.0000   -7.27773
12760.0000   -6.55985
12800.0000   -5.58615
12840.0000   -5.95148
12880.0000   -6.32002
12920.0000   -5.64279
12960.0000   -6.62702
13000.0000   -6.65360
13040.0000   -5.76488
13080.0000   -6.59205
13120.0000   -5.81185
13160.0000   -6.02297
13200.0000   -5.79830
13240.0000   -5.72243
13280.0000   -6.36006
13320.0000   -5.68571
13360.0000   -6.25230
13400.0000   -6.11533
13440.0000   -6.64513
13480.0000   -6.49348
13520.0000   -6.46612
13560.0000   -5.70238
13600.0000   -6.57170
13640.0000   -5.55488
13680.0000   -6.40768
13720.0000   -6.99351
13760.0000   -6.73028
13800.0000   -7.00232
13840.0000   -6.25425
13880.0000   -6.60660
13920.0000   -6.29651
13960.0000   -6.09119
14000.0000   -6.06363
14040.0000   -5.45704
14080.0000   -5.07181
14120.0000   -5.96028
14160.0000   -6.87769
14200.0000   -6.82277
14240.0000   -6.05550
14280.0000   -5.93684
14320.0000   -5.64559
14360.0000   -5.65115
14400.0000   -6.21651
14440.0000   -6.44879
14480.0000   -6.76208
14520.0000   -5.76562
14560.0000   -6.18117
14600.0000   -6.09496
14640.0000   -5.27596
14680.0000   -6.05296
14720.0000   -6.13887
14760.0000   -5.49700
14800.0000   -5.60583
14840.0000   -5.84751
14880.0000   -5.81881
14920.0000   -6.52125
14960.0000   -5.58724
15000.0000   -5.64827
15040.0000   -6.11057
15080.0000   -5.88696
15120.0000   -5.19650
15160.0000   -5.59193
15200.0000   -5.33062
15240.0000   -4.44628
15280.0000   -5.45423
15320.0000   -5.89339
15360.0000   -5.17786
15400.0000   -4.50563
15440.0000   -5.00626
15480.0000   -5.51948
15520.0000   -6.16829
15560.0000   -6.28838
15600.0000   -5.65992
15640.0000   -5.07378
15680.0000   -5.75065
15720.0000   -5.55531
15760.0000   -5.09857
15800.0000   -5.59269
15840.0000   -5.21891
15880.0000   -5.12863
15920.0000   -5.70754
15960.0000   -5.33837
16000.0000   -5.12883
16040.0000   -5.29273
16080.0000   -5.45914
16120.0000   -4.63652
16160.0000   -4.12643
16200.0000   -5.30412
16240.0000   -5.49468
16280.0000   -6.12468
16320.0000   -5.16152
16360.0000   -5.46971
16400.0000   -4.51170
16440.0000   -3.98105
16480.0000   -3.45920
16520.0000   -4.21688
16560.0000   -5.51887
16600.0000   -4.14688
16640.0000   -5.97672
16680.0000   -5.44896
16720.0000   -5.81117
16760.0000   -6.29723
16800.0000   -5.61291
16840.0000   -5.68901
16880.0000   -5.96520
16920.0000   -5.26594
16960.0000   -6.41585
17000.0000   -5.98588
17040.0000   -4.60289
17080.0000   -4.92910
17120.0000   -5.31877
17160.0000   -4.97508
17200.0000   -4.82370
17240.0000   -4.28348
17280.0000   -5.44096
17320.0000   -5.20653
17360.0000   -5.28856
17400.0000   -4.77483
17440.0000   -5.32541
17480.0000   -5.34108
17520.0000   -5.21809
17560.0000   -5.51812
17600.0000   -4.55958
17640.0000   -5.80859
17680.0000   -4.70341
17720.0000   -5.62357
17760.0000   -4.66058
17800.0000   -5.37678
17840.0000   -5.15403
17880.0000   -5.56333
17920.0000   -5.01130
17960.0000   -5.48800
18000.0000   -5.05901
18040.0000   -5.78335
18080.0000   -6.30061
18120.0000   -5.44375
18160.0000   -5.80714
18200.0000   -6.77635
18240.0000   -5.69798
18280.0000   -5.33106
18320.0000   -5.42797
18360.0000   -5.80690
18400.0000   -6.13406
18440.0000   -6.11902
18480.0000   -5.71365
18520.0000   -6.21627
18560.0000   -4.88665
18600.0000   -5.91560
18640.0000   -5.73897
18680.0000   -6.26342
18720.0000   -6.18864
18760.0000   -4.71300
18800.0000   -5.54348
18840.0000   -5.24047
18880.0000   -6.48401
18920.0000   -6.31722
18960.0000   -5.99555
19000.0000   -4.50349
19040.0000   -4.53439
19080.0000   -6.05958
19120.0000   -5.81145
19160.0000   -5.49833
19200.0000   -5.71620
19240.0000   -6.24194
19280.0000   -5.74081
19320.0000   -5.35211
19360.0000   -5.23779
19400.0000   -5.22552
19440.0000   -6.75015
19480.0000   -5.63853
19520.0000   -6.44085
19560.0000   -6.04690
19600.0000   -6.76600
19640.0000   -6.29464
19680.0000   -6.49910
19720.0000   -6.07491
19760.0000   -5.46383
19800.0000   -6.22283
19840.0000   -5.39491
19880.0000   -4.50573
19920.0000   -5.71443
19960.0000   -4.76244
20000.0000   -5.69060
20040.0000   -6.32476
20080.0000   -6.18820
20120.0000   -5.20668
20160.0000   -5.26391
20200.0000   -5.73922
20240.0000   -5.34657
20280.0000   -6.11663
20320.0000   -6.56450
20360.0000   -5.81135
20400.0000   -5.57764
20440.0000   -6.26172
20480.0000   -6.47430
20520.0000   -6.18871
20560.0000   -5.38764
20600.0000   -6.05562
20640.0000   -5.73958
20680.0000   -5.93106
20720.0000   -6.04790
20760.0000   -5.84161
20800.0000   -5.32219
20840.0000   -6.37201
20880.0000   -5.59854
20920.0000   -6.71944
20960.0000   -6.60016
21000.0000   -5.55023
21040.0000   -5.58819
21080.0000   -5.04639
21120.0000   -5.15155
21160.0000   -5.89456
21200.0000   -5.68512
21240.0000   -5.08679
21280.0000   -5.43150
21320.0000   -5.03954
21360.0000   -5.89663
21400.0000   -5.61273
21440.0000   -5.96869
21480.0000   -5.85704
21520.0000   -6.02506
21560.0000   -6.17215
21600.0000   -6.07259
21640.0000   -6.45476
21680.0000   -5.62917
21720.0000   -5.86446
21760.0000   -6.42411
21800.0000   -5.50552
21840.0000   -4.36017
21880.0000   -5.30127
21920.0000   -4.73810
21960.0000   -5.75938
22000.0000   -6.26638
22040.0000   -6.46805
22080.0000   -5.24744
22120.0000   -5.43977
22160.0000   -5.02599
22200.0000   -5.91785
22240.0000   -6.09949
22280.0000   -5.50472
22320.0000   -5.79397
22360.0000   -6.38609
22400.0000   -6.49471
22440.0000   -6.48310
22480.0000   -6.85153
22520.0000   -6.94230
22560.0000   -6.40096
22600.0000   -6.28517
22640.0000   -6.30506
22680.0000   -6.64644
22720.0000   -5.34358
22760.0000   -6.88460
22800.0000   -6.71206
22840.0000   -6.83140
22880.0000   -7.25231
22920.0000   -6.80162
22960.0000   -5.42239
23000.0000   -6.12699
23040.0000   -4.72045
23080.0000   -6.25841
23120.0000   -5.74383
23160.0000   -5.25709
23200.0000   -5.21792
23240.0000   -4.76232
23280.0000   -6.06886
23320.0000   -5.62116
23360.0000   -5.47877
23400.0000   -5.23977
23440.0000   -5.51161
23480.0000   -4.74158
23520.0000   -4.48854
23560.0000   -4.73560
23600.0000   -4.61804
23640.0000   -4.54511
23680.0000   -4.20119
23720.0000   -6.43316
23760.0000   -5.39928
23800.0000   -5.38461
23840.0000   -5.57092
23880.0000   -4.97426
23920.0000   -5.40353
23960.0000   -5.40821
24000.0000   -6.35049
24040.0000   -6.36945
24080.0000   -7.26473
24120.0000   -6.83742
24160.0000   -7.11023
24200.0000   -6.12824
24240.0000   -6.45805
24280.0000   -6.08351
24320.0000   -6.56183
24360.0000   -5.04170
24400.0000   -5.45665
24440.0000   -6.43006
24480.0000   -6.03905
24520.0000   -5.08736
24560.0000   -6.14775
24600.0000   -6.53266
24640.0000   -6.55841
24680.0000   -6.00995
24720.0000   -6.74660
24760.0000   -7.27480
24800.0000   -7.09130
24840.0000   -5.53755
24880.0000   -5.45209
24920.0000   -6.58521
24960.0000   -6.42403
25000.0000   -7.54618
25040.0000   -6.29434
25080.0000   -6.76024
25120.0000   -7.10524
25160.0000   -5.93021
25200.0000   -6.51902
25240.0000   -6.87036
25280.0000   -8.26191
25320.0000   -6.89545
25360.0000   -6.79816
25400.0000   -7.57757
25440.0000   -6.66263
25480.0000   -6.67605
25520.0000   -5.84997
25560.0000   -6.13948
25600.0000   -6.02630
25640.0000   -7.13231
25680.0000   -6.42251
25720.0000   -6.07499
25760.0000   -7.74696
25800.0000   -7.06728
25840.0000   -6.56680
25880.0000   -6.17300
25920.0000   -7.20060
25960.0000   -7.20834
26000.0000   -6.23720
26040.0000   -6.45846
26080.0000   -7.05888
26120.0000   -7.42372
26160.0000   -6.67110
26200.0000   -6.61012
26240.0000   -8.02122
26280.0000   -7.06985
26320.0000   -6.03519
26360.0000   -6.63497
26400.0000   -6.40107
26440.0000   -6.81679
26480.0000   -5.83948
26520.0000   -5.75056
26560.0000   -5.60203
26600.0000   -4.75287
26640.0000   -3.94150
26680.0000   -5.67849
26720.0000   -5.00877
26760.0000   -5.11448
26800.0000   -6.75821
26840.0000   -6.56784
26880.0000   -6.79495
26920.0000   -6.59310
26960.0000   -6.62203
27000.0000   -6.27536
27040.0000   -6.37618
27080.0000   -5.69440
27120.0000   -5.24396
27160.0000   -5.70670
27200.0000   -5.37159
27240.0000   -6.60916
27280.0000   -6.25615
27320.0000   -6.66149
27360.0000   -5.93321
27400.0000   -5.03028
27440.0000   -6.48595
27480.0000   -6.37843
27520.0000   -6.48314
27560.0000   -6.68451
27600.0000   -6.57482
27640.0000   -6.00120
27680.0000   -7.01725
27720.0000   -6.72708
27760.0000   -5.65637
27800.0000   -6.19684
27840.0000   -6.36685
27880.0000   -6.11312
27920.0000   -6.13225
27960.0000   -5.96932
28000.0000   -6.40632
28040.0000   -5.35079
28080.0000   -6.28897
28120.0000   -5.18992
28160.0000   -5.74946
28200.0000   -4.39702
28240.0000   -3.94831
28280.0000   -5.61611
28320.0000   -6.14185
28360.0000   -5.49758
28400.0000   -4.88931
28440.0000   -5.61235
28480.0000   -6.55346
28520.0000   -5.75547
28560.0000   -5.80157
28600.0000   -6.78880
28640.0000   -5.94577
28680.0000   -5.93143
28720.0000   -6.31591
28760.0000   -6.79285
28800.0000   -6.23509
28840.0000   -5.45050
28880.0000   -5.25652
28920.0000   -5.24837
28960.0000   -5.11610
29000.0000   -6.01747
29040.0000   -6.04398
29080.0000   -5.83170
29120.0000   -6.73513
29160.0000   -7.11965
29200.0000   -6.59013
29240.0000   -7.03016
29280.0000   -6.47087
29320.0000   -6.04993
29360.0000   -5.56616
29400.0000   -5.22602
29440.0000   -5.70477
29480.0000   -6.26237
29520.0000   -6.52916
29560.0000   -5.76296
29600.0000   -6.51581
29640.0000   -6.06817
29680.0000   -5.79373
29720.0000   -5.66546
29760.0000   -6.06088
29800.0000   -6.26421
29840.0000   -5.02633
29880.0000   -5.50902
29920.0000   -5.73755
29960.0000   -5.11284
30000.0000   -4.93604
30040.0000   -5.74121
30080.0000   -5.38068
30120.0000   -5.06209
30160.0000   -5.01781
30200.0000   -5.52969
30240.0000   -5.06478
30280.0000   -4.64223
30320.0000   -5.05738
30360.0000   -4.69934
30400.0000   -6.16766
30440.0000   -5.33515
30480.0000   -5.91349
30520.0000   -6.21209
30560.0000   -6.25352
30600.0000   -5.55886
30640.0000   -5.29787
30680.0000   -6.54485
30720.0000   -5.73238
30760.0000   -5.67400
30800.0000   -6.43869
30840.0000   -6.53136
30880.0000   -5.51425
30920.0000   -6.20499
30960.0000   -6.76539
31000.0000   -6.86208
31040.0000   -6.36265
31080.0000   -6.20164
31120.0000   -6.20458
31160.0000   -7.17504
31200.0000   -6.98466
31240.0000   -7.15710
31280.0000   -7.22381
31320.0000   -7.98181
31360.0000   -6.77404
31400.0000   -7.49485
31440.0000   -6.34638
31480.0000   -6.70863
31520.0000   -6.69583
31560.0000   -6.67179
31600.0000   -6.62276
31640.0000   -6.90623
31680.0000   -6.81065
31720.0000   -6.38482
31760.0000   -6.59433
31800.0000   -7.65572
31840.0000   -7.40619
31880.0000   -6.39981
31920.0000   -6.25862
31960.0000   -5.52589
32000.0000   -6.29920
32040.0000   -7.09895
32080.0000   -6.34317
32120.0000   -5.86596
32160.0000   -6.26305
32200.0000   -6.63433
32240.0000   -6.04245
32280.0000   -6.16215
32320.0000   -6.18406
32360.0000   -7.12988
32400.0000   -6.12708
32440.0000   -6.70283
32480.0000   -6.21057
32520.0000   -6.26563
32560.0000   -7.09057
32600.0000   -6.29462
32640.0000   -5.93187
32680.0000   -6.50959
32720.0000   -6.58706
32760.0000   -6.57037
32800.0000   -4.93062
32840.0000   -5.48192
32880.0000   -5.56776
32920.0000   -5.32279
32960.0000   -5.99726
33000.0000   -5.48372
33040.0000   -5.07964
33080.0000   -5.54944
33120.0000   -6.44529
33160.0000   -6.09908
33200.0000   -6.32838
33240.0000   -6.36430
33280.0000   -5.42147
33320.0000   -5.54347
33360.0000   -6.10730
33400.0000   -6.40095
33440.0000   -5.62516
33480.0000   -5.66397
33520.0000   -5.85172
33560.0000   -5.31095
33600.0000   -5.40074
33640.0000   -5.74180
33680.0000   -4.13766
33720.0000   -4.70015
33760.0000   -4.96410
33800.0000   -5.38547
33840.0000   -5.64771
33880.0000   -4.82035
33920.0000   -5.97466
33960.0000   -5.98996
34000.0000   -5.97168
34040.0000   -5.72824
34080.0000   -6.23021
34120.0000   -5.34018
34160.0000   -5.30862
34200.0000   -5.54276
34240.0000   -5.62537
34280.0000   -5.61765
34320.0000   -5.47081
34360.0000   -5.45244
34400.0000   -5.81630
34440.0000   -6.43548
34480.0000   -5.80853
34520.0000   -4.64653
34560.0000   -5.16239
34600.0000   -5.43046
34640.0000   -6.22503
34680.0000   -5.72256
34720.0000   -5.48348
34760.0000   -5.46049
34800.0000   -5.72746
34840.0000   -6.45177
34880.0000   -6.02831
34920.0000   -6.16071
34960.0000   -4.90332
35000.0000   -4.91450
35040.0000   -6.69660
35080.0000   -6.49116
35120.0000   -6.43883
35160.0000   -5.46390
35200.0000   -6.55181
35240.0000   -6.97741
35280.0000   -6.46460
35320.0000   -5.59578
35360.0000   -5.79232
35400.0000   -6.17271
35440.0000   -5.55993
35480.0000   -5.87680
35520.0000   -5.54518
35560.0000   -6.03487
35600.0000   -4.97629
35640.0000   -5.85748
35680.0000   -5.90775
35720.0000   -4.96572
35760.0000   -5.00070
35800.0000   -4.78422
35840.0000   -5.08389
35880.0000   -6.11972
35920.0000   -6.10125
35960.0000   -5.47644
36000.0000   -5.76152
36040.0000   -5.16864
36080.0000   -6.06476
36120.0000   -5.37377
36160.0000   -5.17118
36200.0000   -5.37610
36240.0000   -5.20794
36280.0000   -5.50188
36320.0000   -6.00633
36360.0000   -5.31064
36400.0000   -5.73525
36440.0000   -6.46275
36480.0000   -6.21522
36520.0000   -6.50229
36560.0000   -7.00430
36600.0000   -6.37818
36640.0000   -5.87725
36680.0000   -6.11105
36720.0000   -6.46542
36760.0000   -5.85984
36800.0000   -5.91825
36840.0000   -5.24550
36880.0000   -5.83154
36920.0000   -6.21316
36960.0000   -6.60272
37000.0000   -6.39362
37040.0000   -5.40193
37080.0000   -6.05974
37120.0000   -6.77718
37160.0000   -5.89887
37200.0000   -6.33798
37240.0000   -6.68206
37280.0000   -6.18883
37320.0000   -6.34033
37360.0000   -6.68500
37400.0000   -6.05074
37440.0000   -5.67527
37480.0000   -6.05898
37520.0000   -6.68225
37560.0000   -5.97256
37600.0000   -6.13828
37640.0000   -6.27743
37680.0000   -5.73187
37720.0000   -6.01193
37760.0000   -6.00232
37800.0000   -6.31105
37840.0000   -6.61961
37880.0000   -5.52435
37920.0000   -5.40916
37960.0000   -6.23443
38000.0000   -5.91068
38040.0000   -5.69902
38080.0000   -5.98961
38120.0000   -6.10549
38160.0000   -5.33862
38200.0000   -4.93376
38240.0000   -4.81759
38280.0000   -5.63048
38320.0000   -5.46360
38360.0000   -6.26853
38400.0000   -6.33425
38440.0000   -5.40983
38480.0000   -6.17577
38520.0000   -5.81667
38560.0000   -5.84045
38600.0000   -6.04500
38640.0000   -4.12913
38680.0000   -6.04900
38720.0000   -5.96285
38760.0000   -6.17895
38800.0000   -5.67830
38840.0000   -6.24051
38880.0000   -6.11743
38920.0000   -5.68358
38960.0000   -5.44681
39000.0000   -5.30710
39040.0000   -5.90211
39080.0000   -5.80473
39120.0000   -5.40922
39160.0000   -6.10955
39200.0000   -5.65138
39240.0000   -5.61161
39280.0000   -5.66177
39320.0000   -6.05442
39360.0000   -5.37926
39400.0000   -5.53792
39440.0000   -5.08476
39480.0000   -5.81050
39520.0000   -6.66530
39560.0000   -6.05644
39600.0000   -6.58445
39640.0000   -5.09833
39680.0000   -6.28746
39720.0000   -5.75822
39760.0000   -5.60319
39800.0000   -5.92658
39840.0000   -5.42114
39880.0000   -5.21509
39920.0000   -6.42906
39960.0000   -5.59032
40000.0000   -5.69020
40040.0000   -5.92309
40080.0000   -5.70265
40120.0000   -5.30778
40160.0000   -6.10677
40200.0000   -6.39337
40240.0000   -5.61619
40280.0000   -6.22839
40320.0000   -5.49730
40360.0000   -6.26456
40400.0000   -6.62124
40440.0000   -6.30232
40480.0000   -5.24292
40520.0000   -6.35732
40560.0000   -6.76618
40600.0000   -5.36738
40640.0000   -5.36649
40680.0000   -6.03221
40720.0000   -5.64532
40760.0000   -5.05022
40800.0000   -5.79938
40840.0000   -5.05996
40880.0000   -6.08445
40920.0000   -5.75394
40960.0000   -5.47735
41000.0000   -5.97345
41040.0000   -5.95028
41080.0000   -5.97719
41120.0000   -5.58911
41160.0000   -5.93587
41200.0000   -6.21098
41240.0000   -6.16915
41280.0000   -5.76348
41320.0000   -6.62819
41360.0000   -5.87055
41400.0000   -6.07268
41440.0000   -5.54712
41480.0000   -4.16911
41520.0000   -4.81587
41560.0000   -6.02391
41600.0000   -5.89173
41640.0000   -6.62807
41680.0000   -6.88195
41720.0000   -6.97325
41760.0000   -6.36302
41800.0000   -6.23144
41840.0000   -6.45298
41880.0000   -5.73868
41920.0000   -5.81215
41960.0000   -5.28997
42000.0000   -5.90060
42040.0000   -6.11132
42080.0000   -6.12925
42120.0000   -6.39130
42160.0000   -5.59042
42200.0000   -5.18420
42240.0000   -5.66848
42280.0000   -5.46239
42320.0000   -4.82581
42360.0000   -5.54136
42400.0000   -4.38346
42440.0000   -5.13339
42480.0000   -5.64752
42520.0000   -5.64631
42560.0000   -5.19202
42600.0000   -6.08585
42640.0000   -4.93242
42680.0000   -5.47507
42720.0000   -4.68233
42760.0000   -5.71245
42800.0000   -5.84698
42840.0000   -5.62572
42880.0000   -4.64974
42920.0000   -5.58676
42960.0000   -5.62438
43000.0000   -5.33363
43040.0000   -6.04147
43080.0000   -6.48952
43120.0000   -6.76359
43160.0000   -6.07721
43200.0000   -5.91602
43240.0000   -5.97312
43280.0000   -5.57616
43320.0000   -5.12830
43360.0000   -5.61437
43400.0000   -5.21131
43440.0000   -5.73857
43480.0000   -5.40235
43520.0000   -7.02092
43560.0000   -6.89268
43600.0000   -6.62027
43640.0000   -6.39714
43680.0000   -5.74117
43720.0000   -6.23801
43760.0000   -6.83940
43800.0000   -6.89716
43840.0000   -6.62936
43880.0000   -6.00994
43920.0000   -6.08210
43960.0000   -5.94078
44000.0000   -5.45666
44040.0000   -5.75302
44080.0000   -5.02220
44120.0000   -4.73267
44160.0000   -4.38492
44200.0000   -4.89486
44240.0000   -5.98859
44280.0000   -6.16075
44320.0000   -5.66951
44360.0000   -5.11135
44400.0000   -4.99475
44440.0000   -4.89090
44480.0000   -5.92371
44520.0000   -5.06686
44560.0000   -4.78501
44600.0000   -5.62374
44640.0000   -5.93657
44680.0000   -6.03731
44720.0000   -5.60970
44760.0000   -5.80168
44800.0000   -5.40647
44840.0000   -5.30430
44880.0000   -4.88867
44920.0000   -4.66773
44960.0000   -5.19820
45000.0000   -5.74729
45040.0000   -5.73239
45080.0000   -5.04132
45120.0000   -5.95880
45160.0000   -5.53003
45200.0000   -6.22675
45240.0000   -5.67554
45280.0000   -5.78093
45320.0000   -5.41491
45360.0000   -5.17888
45400.0000   -6.38119
45440.0000   -6.11697
45480.0000   -6.31004
45520.0000   -6.45854
45560.0000   -5.59795
45600.0000   -6.08263
45640.0000   -6.83172
45680.0000   -5.83660
45720.0000   -6.15522
45760.0000   -5.78645
45800.0000   -4.94251
45840.0000   -5.91239
45880.0000   -5.17149
45920.0000   -6.25930
45960.0000   -6.38346
46000.0000   -6.85308
46040.0000   -6.15110
46080.0000   -5.65318
46120.0000   -4.77204
46160.0000   -5.51853
46200.0000   -5.59648
46240.0000   -5.81676
46280.0000   -5.79736
46320.0000   -6.11513
46360.0000   -5.37376
46400.0000   -5.95755
46440.0000   -6.45778
46480.0000   -6.49871
46520.0000   -6.21974
46560.0000   -6.27957
46600.0000   -5.79204
46640.0000   -4.92340
46680.0000   -5.93576
46720.0000   -5.58858
46760.0000   -5.71065
46800.0000   -6.79978
46840.0000   -5.04124
46880.0000   -5.10754
46920.0000   -5.40506
46960.0000   -5.39541
47000.0000   -4.70727
47040.0000   -5.76798
47080.0000   -4.14525
47120.0000   -5.44129
47160.0000   -4.63019
47200.0000   -4.19348
47240.0000   -5.34305
47280.0000   -5.34438
47320.0000   -5.02779
47360.0000   -5.75923
47400.0000   -5.02096
47440.0000   -6.52101
47480.0000   -5.64852
47520.0000   -5.38159
47560.0000   -5.19250
47600.0000   -5.84343
47640.0000   -7.08592
47680.0000   -5.38250
47720.0000   -6.06524
47760.0000   -5.78414
47800.0000   -4.69792
47840.0000   -5.82352
47880.0000   -5.15962
47920.0000   -5.79705
47960.0000   -6.51296
48000.0000   -6.69618
48040.0000   -6.57128
48080.0000   -7.04688
48120.0000   -6.40488
48160.0000   -6.23412
48200.0000   -6.54558
48240.0000   -5.50409
48280.0000   -6.49158
48320.0000   -7.05801
48360.0000   -5.82636
48400.0000   -5.71398
48440.0000   -5.40063
48480.0000   -5.85722
48520.0000   -5.46215
48560.0000   -6.73008
48600.0000   -5.77061
48640.0000   -6.41502
48680.0000   -5.03060
48720.0000   -4.76252
48760.0000   -6.15041
48800.0000   -4.98482
48840.0000   -5.70197
48880.0000   -5.79213
48920.0000   -5.16773
48960.0000   -5.76891
49000.0000   -5.68502
49040.0000   -4.78263
49080.0000   -5.88530
49120.0000   -5.09501
49160.0000   -4.91539
49200.0000   -5.81134
49240.0000   -6.66494
49280.0000   -6.40648
49320.0000   -5.02478
49360.0000   -5.86162
49400.0000   -4.56232
49440.0000   -4.82740
49480.0000   -5.97547
49520.0000   -5.97591
49560.0000   -5.50886
49600.0000   -5.46589
49640.0000   -5.38710
49680.0000   -4.75296
49720.0000   -5.27543
49760.0000   -5.87892
49800.0000   -5.81876
49840.0000   -6.24738
49880.0000   -6.31607
49920.0000   -6.14231
49960.0000   -6.19881
50000.0000   -7.01863
50040.0000   -6.51103
50080.0000   -6.76560
50120.0000   -6.29977
50160.0000   -5.52710
50200.0000   -6.70979
50240.0000   -6.03392
50280.0000   -5.99302
50320.0000   -6.61436
50360.0000   -6.20256
50400.0000   -6.22092
50440.0000   -6.82509
50480.0000   -6.08618
50520.0000   -6.16065
50560.0000   -6.60422
50600.0000   -7.13148
50640.0000   -6.86369
50680.0000   -6.58790
50720.0000   -6.43534
50760.0000   -6.39759
50800.0000   -6.33530
50840.0000   -6.69991
50880.0000   -7.13465
50920.0000   -5.63095
50960.0000   -6.46553
51000.0000   -6.81077
51040.0000   -6.02740
51080.0000   -6.57428
51120.0000   -6.27894
51160.0000   -5.63143
51200.0000   -6.65720
51240.0000   -7.30375
51280.0000   -5.86368
51320.0000   -6.12328
51360.0000   -6.74089
51400.0000   -5.76453
51440.0000   -5.85347
51480.0000   -7.39953
51520.0000   -6.72967
51560.0000   -6.19721
51600.0000   -5.91186
51640.0000   -4.68446
51680.0000   -5.49644
51720.0000   -4.96716
51760.0000   -5.46088
51800.0000   -5.54654
51840.0000   -5.46623
51880.0000   -5.42753
51920.0000   -6.10750
51960.0000   -5.68471
52000.0000   -6.07214
52040.0000   -5.40998
52080.0000   -6.79876
52120.0000   -5.77395
52160.0000   -6.52209
52200.0000   -5.58261
52240.0000   -6.73983
52280.0000   -5.12982
52320.0000   -5.29203
52360.0000   -5.56128
52400.0000   -5.44583
52440.0000   -5.63227
52480.0000   -6.26790
52520.0000   -6.36731
52560.0000   -6.20996
52600.0000   -5.63987
52640.0000   -6.29157
52680.0000   -5.78105
52720.0000   -5.80641
52760.0000   -5.99092
52800.0000   -5.91470
52840.0000   -5.39654
52880.0000   -6.00935
52920.0000   -5.68474
52960.0000   -6.18229
53000.0000   -6.27715
53040.0000   -6.11258
53080.0000   -5.49353
53120.0000   -6.13110
53160.0000   -6.81915
53200.0000   -6.75566
53240.0000   -7.60351
53280.0000   -7.05642
53320.0000   -6.80217
53360.0000   -6.52896
53400.0000   -5.92428
53440.0000   -6.58129
53480.0000   -6.67725
53520.0000   -6.33603
53560.0000   -5.96743
53600.0000   -6.88616
53640.0000   -6.73086
53680.0000   -7.26680
53720.0000   -7.45516
53760.0000   -6.93504
53800.0000   -6.31858
53840.0000   -6.96504
53880.0000   -6.64838
53920.0000   -5.70188
53960.0000   -6.90768
54000.0000   -6.39695
54040.0000   -7.16137
54080.0000   -5.46455
54120.0000   -4.97922
54160.0000   -6.31962
54200.0000   -6.60166
54240.0000   -6.05150
54280.0000   -5.34243
54320.0000   -6.04510
54360.0000   -4.87695
54400.0000   -4.94210
54440.0000   -5.25821
54480.0000   -5.26127
54520.0000   -5.81193
54560.0000   -5.94302
54600.0000   -6.12517
54640.0000   -6.71903
54680.0000   -5.62055
54720.0000   -5.58192
54760.0000   -5.12159
54800.0000   -6.74229
54840.0000   -6.49645
54880.0000   -5.83583
54920.0000   -6.64754
54960.0000   -6.62811
55000.0000   -5.41368
55040.0000   -6.85146
55080.0000   -5.79746
55120.0000   -5.12641
55160.0000   -5.06757
55200.0000   -5.63318
55240.0000   -5.45809
55280.0000   -5.35451
55320.0000   -6.39071
55360.0000   -6.83392
55400.0000   -5.31814
55440.0000   -6.32717
55480.0000   -5.61841
55520.0000   -6.92362
55560.0000   -6.43695
55600.0000   -7.39750
55640.0000   -5.67157
55680.0000   -6.22592
55720.0000   -5.98680
55760.0000   -6.08576
55800.0000   -5.90448
55840.0000   -6.19111
55880.0000   -5.65224
55920.0000   -5.39843
55960.0000   -5.30850
56000.0000   -6.47565
56040.0000   -6.72562
56080.0000   -5.96349
56120.0000   -6.24541
56160.0000   -6.00269
56200.0000   -5.60592
56240.0000   -6.14378
56280.0000   -5.93676
56320.0000   -6.79178
56360.0000   -6.79862
56400.0000   -6.46023
56440.0000   -6.53992
56480.0000   -6.33753
56520.0000   -5.48805
56560.0000   -5.56173
56600.0000   -6.58144
56640.0000   -6.63217
56680.0000   -5.19205
56720.0000   -5.30929
56760.0000   -5.72040
56800.0000   -5.54733
56840.0000   -4.71939
56880.0000   -5.05465
56920.0000   -5.16432
56960.0000   -6.11822
57000.0000   -6.44091
57040.0000   -6.96260
57080.0000   -6.35296
57120.0000   -5.50048
57160.0000   -6.44495
57200.0000   -6.62267
57240.0000   -6.16028
57280.0000   -6.57656
57320.0000   -6.22990
57360.0000   -5.62787
57400.0000   -5.89423
57440.0000   -4.71145
57480.0000   -5.39946
57520.0000   -4.95373
57560.0000   -5.94732
57600.0000   -4.97534
57640.0000   -5.62503
57680.0000   -5.56935
57720.0000   -6.10841
57760.0000   -6.11500
57800.0000   -4.35271
57840.0000   -5.86261
57880.0000   -5.92084
57920.0000   -6.42711
57960.0000   -5.85541
58000.0000   -5.96749
58040.0000   -5.59482
58080.0000   -5.78682
58120.0000   -6.25024
58160.0000   -5.01133
58200.0000   -5.79758
58240.0000   -4.71292
58280.0000   -4.54218
58320.0000   -5.88884
58360.0000   -6.37815
58400.0000   -7.58503
58440.0000   -7.41655
58480.0000   -6.68204
58520.0000   -6.55239
58560.0000   -6.20346
58600.0000   -7.06311
58640.0000   -7.41137
58680.0000   -7.08048
58720.0000   -7.78256
58760.0000   -7.05164
58800.0000   -6.48272
58840.0000   -5.74691
58880.0000   -6.31372
58920.0000   -5.71321
58960.0000   -6.51099
59000.0000   -6.47060
59040.0000   -5.55858
59080.0000   -5.63677
59120.0000   -6.08896
59160.0000   -6.25111
59200.0000   -6.78548
59240.0000   -6.07776
59280.0000   -7.21070
59320.0000   -5.81610
59360.0000   -6.47890
59400.0000   -6.19839
59440.0000   -5.52613
59480.0000   -5.64163
59520.0000   -5.98224
59560.0000   -5.70523
59600.0000   -5.26231
59640.0000   -6.11997
59680.0000   -5.48524
59720.0000   -6.11165
59760.0000   -6.19130
59800.0000   -6.51926
59840.0000   -5.81675
59880.0000   -5.62114
59920.0000   -6.84545
59960.0000   -6.71054
60000.0000   -6.10699
60040.0000   -5.51558
60080.0000   -5.05707
60120.0000   -5.39586
60160.0000   -5.61147
60200.0000   -4.94224
60240.0000   -5.19082
60280.0000   -5.73524
60320.0000   -6.73271
60360.0000   -7.64005
60400.0000   -6.83993
60440.0000   -6.29450
60480.0000   -6.13390
60520.0000   -5.82545
60560.0000   -5.96849
60600.0000   -6.56233
60640.0000   -6.11845
60680.0000   -5.36259
60720.0000   -6.01078
60760.0000   -6.34036
60800.0000   -6.35481
60840.0000   -6.12934
60880.0000   -5.88111
60920.0000   -6.15431
60960.0000   -6.25704
61000.0000   -6.36477
61040.0000   -6.17429
61080.0000   -6.15096
61120.0000   -6.04492
61160.0000   -6.46698
61200.0000   -5.60670
61240.0000   -6.17271
61280.0000   -5.70685
61320.0000   -5.73647
61360.0000   -6.31919
61400.0000   -5.80873
61440.0000   -6.07845
61480.0000   -7.35048
61520.0000   -6.60136
61560.0000   -6.92173
61600.0000   -6.62649
61640.0000   -6.35322
61680.0000   -6.45035
61720.0000   -6.56374
61760.0000   -5.77564
61800.0000   -5.74039
61840.0000   -5.36201
61880.0000   -5.72794
61920.0000   -6.12326
61960.0000   -6.06184
62000.0000   -5.92158
62040.0000   -6.55182
62080.0000   -5.61018
62120.0000   -6.36824
62160.0000   -5.21962
62200.0000   -6.47400
62240.0000   -6.33245
62280.0000   -5.58930
62320.0000   -6.88658
62360.0000   -6.81510
62400.0000   -7.17038
62440.0000   -6.32592
62480.0000   -6.61872
62520.0000   -6.08844
62560.0000   -6.36082
62600.0000   -6.62875
62640.0000   -5.45835
62680.0000   -5.89808
62720.0000   -5.57678
62760.0000   -5.14213
62800.0000   -6.57013
62840.0000   -5.55841
62880.0000   -5.04408
62920.0000   -6.79906
62960.0000   -6.61108
63000.0000   -5.66530
63040.0000   -5.65988
63080.0000   -5.59346
63120.0000   -5.51461
63160.0000   -5.34918
63200.0000   -5.93675
63240.0000   -4.75686
63280.0000   -5.30323
63320.0000   -4.43782
63360.0000   -5.78844
63400.0000   -5.62769
63440.0000   -5.35112
63480.0000   -5.45552
63520.0000   -5.52386
63560.0000   -5.86374
63600.0000   -6.23020
63640.0000   -6.46204
63680.0000   -5.46542
63720.0000   -5.72240
63760.0000   -6.00399
63800.0000   -5.59730
63840.0000   -5.91575
63880.0000   -4.77548
63920.0000   -5.45189
63960.0000   -5.74532
64000.0000   -4.97777
64040.0000   -5.71584
64080.0000   -5.76774
64120.0000   -5.44816
64160.0000   -5.09340
64200.0000   -5.48268
64240.0000   -5.10815
64280.0000   -4.70128
64320.0000   -5.42770
64360.0000   -6.15764
64400.0000   -5.67223
64440.0000   -4.99787
64480.0000   -5.29797
64520.0000   -5.86773
64560.0000   -5.31162
64600.0000   -5.67461
64640.0000   -6.18690
64680.0000   -6.98276
64720.0000   -6.28372
64760.0000   -5.61362
64800.0000   -7.04078
64840.0000   -5.36746
64880.0000   -6.13618
64920.0000   -5.40437
64960.0000   -5.13203
65000.0000   -5.69302
65040.0000   -4.98144
65080.0000   -5.60290
65120.0000   -4.73813
65160.0000   -5.60637
65200.0000   -5.12767
65240.0000   -4.83172
65280.0000   -5.53153
65320.0000   -5.11851
65360.0000   -5.79742
65400.0000   -5.76194
65440.0000   -5.46956
65480.0000   -5.48630
65520.0000   -5.68836
65560.0000   -5.85429
65600.0000   -4.92361
65640.0000   -5.75487
65680.0000   -5.54601
65720.0000   -4.82747
65760.0000   -5.37913
65800.0000   -5.39333
65840.0000   -4.89979
65880.0000   -5.03501
65920.0000   -5.46131
65960.0000   -5.90371
66000.0000   -6.32010
66040.0000   -5.45717
66080.0000   -6.23272
66120.0000   -5.40082
66160.0000   -5.53577
66200.0000   -5.44720
66240.0000   -5.62915
66280.0000   -5.97783
66320.0000   -4.95840
66360.0000   -5.13615
66400.0000   -4.99630
66440.0000   -4.92408
66480.0000   -5.32875
66520.0000   -6.24995
66560.0000   -5.53980
66600.0000   -4.95803
66640.0000   -4.84320
66680.0000   -5.81091
66720.0000   -5.78524
66760.0000   -5.97656
66800.0000   -5.17771
66840.0000   -5.86473
66880.0000   -5.94378
66920.0000   -5.73293
66960.0000   -6.07501
67000.0000   -5.86781
67040.0000   -6.97347
67080.0000   -5.91128
67120.0000   -6.30562
67160.0000   -5.78943
67200.0000   -5.82479
67240.0000   -6.98039
67280.0000   -6.78429
67320.0000   -6.02135
67360.0000   -6.04956
67400.0000   -5.99498
67440.0000   -5.49842
67480.0000   -6.53557
67520.0000   -6.43095
67560.0000   -6.86435
67600.0000   -6.80330
67640.0000   -6.22079
67680.0000   -6.77859
67720.0000   -5.82483
67760.0000   -6.57039
67800.0000   -5.91318
67840.0000   -5.12904
67880.0000   -6.32043
67920.0000   -5.80931
67960.0000   -6.58706
68000.0000   -5.96724
68040.0000   -6.38638
68080.0000   -5.14206
68120.0000   -6.49015
68160.0000   -5.95092
68200.0000   -5.43280
68240.0000   -6.14442
68280.0000   -5.94768
68320.0000   -5.97740
68360.0000   -6.25814
68400.0000   -5.51141
68440.0000   -6.23374
68480.0000   -5.26630
68520.0000   -6.07882
68560.0000   -4.68106
68600.0000   -4.99029
68640.0000   -5.65805
68680.0000   -6.03819
68720.0000   -5.21404
68760.0000   -5.02585
68800.0000   -5.52705
68840.0000   -5.63010
68880.0000   -5.65210
68920.0000   -6.08487
68960.0000   -6.01469
69000.0000   -5.01912
69040.0000   -5.74275
69080.0000   -6.36959
69120.0000   -6.02825
69160.0000   -5.96330
69200.0000   -5.66462
69240.0000   -5.82129
69280.0000   -5.91210
69320.0000   -6.08267
69360.0000   -6.14902
69400.0000   -6.43836
69440.0000   -5.63455
69480.0000   -6.74708
69520.0000   -5.58409
69560.0000   -7.03647
69600.0000   -6.42674
69640.0000   -5.77832
69680.0000   -5.48399
69720.0000   -5.59542
69760.0000   -6.34395
69800.0000   -6.47536
69840.0000   -6.05359
69880.0000   -5.15276
69920.0000   -5.63734
69960.0000   -5.36949
70000.0000   -5.12735
70040.0000   -5.24794
70080.0000   -5.28640
70120.0000   -5.47763
70160.0000   -5.00292
70200.0000   -4.82935
70240.0000   -4.96958
70280.0000   -5.88656
70320.0000   -5.91914
70360.0000   -5.48770
70400.0000   -5.95503
70440.0000   -6.38837
70480.0000   -6.32036
70520.0000   -5.76999
70560.0000   -6.05408
70600.0000   -4.84539
70640.0000   -5.28986
70680.0000   -5.43200
70720.0000   -5.38269
70760.0000   -5.60381
70800.0000   -5.66118
70840.0000   -6.49608
70880.0000   -6.32029
70920.0000   -5.78952
70960.0000   -6.08330
71000.0000   -5.22929
71040.0000   -5.41596
71080.0000   -5.89378
71120.0000   -5.84698
71160.0000   -6.19115
71200.0000   -6.50456
71240.0000   -6.05213
71280.0000   -5.84017
71320.0000   -5.86351
71360.0000   -5.42111
71400.0000   -5.28193
71440.0000   -5.70543
71480.0000   -5.67278
71520.0000   -5.64397
71560.0000   -6.50294
71600.0000   -6.35108
71640.0000   -5.66110
71680.0000   -5.78090
71720.0000   -6.59727
71760.0000   -5.33667
71800.0000   -5.75576
71840.0000   -5.79012
71880.0000   -6.58793
71920.0000   -5.38072
71960.0000   -5.82314
72000.0000   -5.44346
72040.0000   -5.43838
72080.0000   -6.10591
72120.0000   -4.91064
72160.0000   -5.92476
72200.0000   -5.74603
72240.0000   -4.85632
72280.0000   -5.81960
72320.0000   -6.01366
72360.0000   -5.06055
72400.0000   -4.84607
72440.0000   -5.75542
72480.0000   -5.98459
72520.0000   -5.92216
72560.0000   -5.68690
72600.0000   -5.63302
72640.0000   -5.71522
72680.0000   -4.33910
72720.0000   -4.77917
72760.0000   -5.16972
72800.0000   -5.18522
72840.0000   -5.35911
72880.0000   -5.36253
72920.0000   -4.74269
72960.0000   -5.44279
73000.0000   -4.83453
73040.0000   -6.16704
73080.0000   -5.21888
73120.0000   -5.37384
73160.0000   -6.21061
73200.0000   -6.77343
73240.0000   -6.83793
73280.0000   -5.66541
73320.0000   -5.73884
73360.0000   -6.23040
73400.0000   -6.75689
73440.0000   -6.27138
73480.0000   -6.54414
73520.0000   -6.86024
73560.0000   -7.11111
73600.0000   -6.82779
73640.0000   -7.18319
73680.0000   -6.60027
73720.0000   -5.99937
73760.0000   -6.89387
73800.0000   -5.57450
73840.0000   -5.19435
73880.0000   -5.40626
73920.0000   -4.62031
73960.0000   -5.48881
74000.0000   -5.39835
74040.0000   -7.89042
74080.0000   -5.95793
74120.0000   -6.30902
74160.0000   -6.67301
74200.0000   -6.32059
74240.0000   -6.76520
74280.0000   -6.15645
74320.0000   -6.93667
74360.0000   -7.54857
74400.0000   -7.17334
74440.0000   -7.78668
74480.0000   -7.50769
74520.0000   -7.57669
74560.0000   -6.62782
74600.0000   -6.76744
74640.0000   -6.96185
74680.0000   -6.27348
74720.0000   -6.40509
74760.0000   -5.71313
74800.0000   -5.20378
74840.0000   -6.28986
74880.0000   -5.77803
74920.0000   -5.48607
74960.0000   -5.91063
75000.0000   -6.36618
75040.0000   -6.48550
75080.0000   -7.52836
75120.0000   -6.54169
75160.0000   -6.50451
75200.0000   -6.47721
75240.0000   -6.72001
75280.0000   -6.44058
75320.0000   -6.62971
75360.0000   -6.42621
75400.0000   -5.58581
75440.0000   -6.42960
75480.0000   -5.94009
75520.0000   -6.17308
75560.0000   -5.83356
75600.0000   -5.84678
75640.0000   -6.42200
75680.0000   -5.33355
75720.0000   -5.69190
75760.0000   -6.87312
75800.0000   -5.95796
75840.0000   -6.50776
75880.0000   -5.75277
75920.0000   -5.67921
75960.0000   -7.23076
76000.0000   -7.31452
76040.0000   -6.47290
76080.0000   -6.36073
76120.0000   -6.56834
76160.0000   -5.49058
76200.0000   -5.55189
76240.0000   -5.29408
76280.0000   -6.35477
76320.0000   -5.94988
76360.0000   -6.13929
76400.0000   -5.55149
76440.0000   -5.38889
76480.0000   -5.36655
76520.0000   -6.26055
76560.0000   -5.77229
76600.0000   -6.83819
76640.0000   -5.99633
76680.0000   -6.55794
76720.0000   -6.06358
76760.0000   -5.88774
76800.0000   -5.58758
76840.0000   -6.63584
76880.0000   -5.44979
76920.0000   -5.93133
76960.0000   -6.28281
77000.0000   -6.67659
77040.0000   -6.75338
77080.0000   -5.59106
77120.0000   -6.40641
77160.0000   -6.52327
77200.0000   -5.92323
77240.0000   -5.61761
77280.0000   -6.13029
77320.0000   -5.71632
77360.0000   -6.84188
77400.0000   -5.91919
77440.0000   -6.57722
77480.0000   -6.05571
77520.0000   -5.15299
77560.0000   -5.80246
77600.0000   -5.09837
77640.0000   -5.96413
77680.0000   -6.06930
77720.0000   -6.88840
77760.0000   -6.68900
77800.0000   -6.61974
77840.0000   -5.98343
77880.0000   -6.35081
77920.0000   -6.24984
77960.0000   -6.56919
78000.0000   -6.72047
78040.0000   -5.97326
78080.0000   -5.12526
78120.0000   -6.11946
78160.0000   -5.40919
78200.0000   -5.41809
78240.0000   -5.79196
78280.0000   -5.27327
78320.0000   -5.17096
78360.0000   -5.35250
78400.0000   -5.50423
78440.0000   -6.22601
78480.0000   -5.52934
78520.0000   -5.19316
78560.0000   -5.92054
78600.0000   -4.63821
78640.0000   -5.25133
78680.0000   -6.18720
78720.0000   -6.25734
78760.0000   -6.48362
78800.0000   -5.80344
78840.0000   -5.80161
78880.0000   -5.70083
78920.0000   -6.00104
78960.0000   -6.03645
79000.0000   -5.55981
79040.0000   -5.64653
79080.0000   -6.33459
79120.0000   -7.18803
79160.0000   -5.92513
79200.0000   -6.29777
79240.0000   -6.24919
79280.0000   -5.69684
79320.0000   -5.57813
79360.0000   -5.84953
79400.0000   -5.24825
79440.0000   -6.88596
79480.0000   -6.14690
79520.0000   -6.01697
79560.0000   -6.20016
79600.0000   -5.96919
79640.0000   -6.35233
79680.0000   -5.42611
79720.0000   -6.30951
79760.0000   -4.88732
79800.0000   -5.81002
79840.0000   -6.56559
79880.0000   -7.06859
79920.0000   -6.16079
79960.0000   -6.00862
80000.0000   -6.48161
80040.0000   -6.23960
80080.0000   -5.47245
80120.0000   -6.17211
80160.0000   -4.55248
80200.0000   -6.22448
80240.0000   -5.60952
80280.0000   -5.50445
80320.0000   -5.01444
80360.0000   -5.98494
80400.0000   -6.57560
80440.0000   -6.10099
80480.0000   -6.35628
80520.0000   -6.26326
80560.0000   -5.59853
80600.0000   -5.55077
80640.0000   -5.72973
80680.0000   -5.71520
80720.0000   -5.89052
80760.0000   -5.67330
80800.0000   -6.55078
80840.0000   -5.93762
80880.0000   -5.42516
80920.0000   -6.30296
80960.0000   -6.22475
81000.0000   -6.15305
81040.0000   -6.02799
81080.0000   -6.07209
81120.0000   -6.02459
81160.0000   -5.28632
81200.0000   -5.85353
81240.0000   -5.68451
81280.0000   -5.05947
81320.0000   -5.35437
81360.0000   -5.14294
81400.0000   -6.10910
81440.0000   -6.42852
81480.0000   -5.35974
81520.0000   -5.56600
81560.0000   -4.94406
81600.0000   -5.45518
81640.0000   -5.25084
81680.0000   -4.97949
81720.0000   -5.63931
81760.0000   -5.19755
81800.0000   -5.52425
81840.0000   -6.00416
81880.0000   -5.87949
81920.0000   -6.17929
81960.0000   -6.35718
82000.0000   -5.97593
82040.0000   -6.48327
82080.0000   -6.07378
82120.0000   -5.17243
82160.0000   -6.23564
82200.0000   -6.24234
82240.0000   -6.11805
82280.0000   -6.37241
82320.0000   -6.33472
82360.0000   -6.15899
82400.0000   -4.50189
82440.0000   -5.38048
82480.0000   -5.61938
82520.0000   -6.21817
82560.0000   -5.73963
82600.0000   -5.83200
82640.0000   -5.65833
82680.0000   -6.16256
82720.0000   -5.56469
82760.0000   -5.36545
82800.0000   -6.06447
82840.0000   -5.92306
82880.0000   -6.07224
82920.0000   -5.47727
82960.0000   -5.71441
83000.0000   -5.31731
83040.0000   -6.14844
83080.0000   -5.73807
83120.0000   -6.48217
83160.0000   -5.74055
83200.0000   -5.82197
83240.0000   -5.01908
83280.0000   -4.73053
83320.0000   -5.67064
83360.0000   -3.51437
83400.0000   -4.30209
83440.0000   -4.77901
83480.0000   -4.60085
83520.0000   -4.98536
83560.0000   -5.16880
83600.0000   -5.58768
83640.0000   -5.67807
83680.0000   -4.77276
83720.0000   -4.56081
83760.0000   -4.43373
83800.0000   -4.98930
83840.0000   -4.94685
83880.0000   -5.06813
83920.0000   -5.82786
83960.0000   -4.97913
84000.0000   -5.73822
84040.0000   -5.09179
84080.0000   -5.61985
84120.0000   -5.69391
84160.0000   -5.81209
84200.0000   -6.10950
84240.0000   -6.00877
84280.0000   -5.42932
84320.0000   -5.70886
84360.0000   -5.89743
84400.0000   -5.54489
84440.0000   -5.28407
84480.0000   -5.57474
84520.0000   -5.33680
84560.0000   -5.82781
84600.0000   -5.00118
84640.0000   -5.64432
84680.0000   -5.77072
84720.0000   -6.38356
84760.0000   -6.07656
84800.0000   -5.38963
84840.0000   -5.15194
84880.0000   -5.53035
84920.0000   -4.89160
84960.0000   -6.45239
85000.0000   -5.83881
85040.0000   -5.47276
85080.0000   -6.30115
85120.0000   -6.87237
85160.0000   -6.48485
85200.0000   -5.99157
85240.0000   -5.80862
85280.0000   -6.03909
85320.0000   -7.21184
85360.0000   -6.42415
85400.0000   -7.17373
85440.0000   -6.91985
85480.0000   -6.31591
85520.0000   -5.21686
85560.0000   -6.11722
85600.0000   -6.44595
85640.0000   -6.22143
85680.0000   -5.24027
85720.0000   -6.19757
85760.0000   -6.38873
85800.0000   -5.98137
85840.0000   -6.11430
85880.0000   -6.14647
85920.0000   -5.92689
85960.0000   -5.77773
86000.0000   -5.83691
86040.0000   -6.46008
86080.0000   -5.76391
86120.0000   -4.53350
86160.0000   -5.45128
86200.0000   -6.14842
86240.0000   -5.66067
86280.0000   -5.59261
86320.0000   -5.81550
86360.0000   -5.29865
86400.0000   -5.39182
86440.0000   -5.51311
86480.0000   -5.62345
86520.0000   -5.73715
86560.0000   -5.99747
86600.0000   -6.02493
86640.0000   -6.65163
86680.0000   -5.62697
86720.0000   -5.63977
86760.0000   -5.11816
86800.0000   -5.13100
86840.0000   -5.40811
86880.0000   -5.31260
86920.0000   -4.51641
86960.0000   -5.04302
87000.0000   -4.52530
87040.0000   -4.15548
87080.0000   -3.91192
87120.0000   -4.93105
87160.0000   -4.77054
87200.0000   -4.47238
87240.0000   -4.04831
87280.0000   -4.68464
87320.0000   -4.58587
87360.0000   -5.25574
87400.0000   -4.65601
87440.0000   -4.34114
87480.0000   -4.58077
87520.0000   -5.88734
87560.0000   -5.10193
87600.0000   -5.39292
87640.0000   -5.26647
87680.0000   -5.34939
87720.0000   -5.54434
87760.0000   -5.58360
87800.0000   -5.44927
87840.0000   -5.27696
87880.0000   -4.89983
87920.0000   -5.54605
87960.0000   -4.89864
88000.0000   -5.09890
88040.0000   -5.69699
88080.0000   -4.39971
88120.0000   -4.82202
88160.0000   -4.64801
88200.0000   -4.51216
88240.0000   -4.41883
88280.0000   -4.52914
88320.0000   -5.72346
88360.0000   -4.31276
88400.0000   -5.21794
88440.0000   -5.46357
88480.0000   -4.72903
88520.0000   -5.31532
88560.0000   -5.28223
88600.0000   -5.59452
88640.0000   -5.28132
88680.0000   -4.83057
88720.0000   -4.44679
88760.0000   -4.52403
88800.0000   -4.34705
88840.0000   -4.43119
88880.0000   -4.46734
88920.0000   -4.85614
88960.0000   -5.02586
89000.0000   -5.39627
89040.0000   -5.00243
89080.0000   -5.18323
89120.0000   -4.91285
89160.0000   -4.85448
89200.0000   -3.31818
89240.0000   -4.98128
89280.0000   -5.36850
89320.0000   -4.51388
89360.0000   -5.84227
89400.0000   -5.16498
89440.0000   -3.95713
89480.0000   -4.81169
89520.0000   -5.59768
89560.0000   -4.77070
89600.0000   -4.34026
89640.0000   -5.96917
89680.0000   -4.72223
89720.0000   -3.88962
89760.0000   -4.82099
89800.0000   -5.09651
89840.0000   -4.11787
89880.0000   -5.14877
89920.0000   -4.23582
89960.0000   -4.05788
90000.0000   -4.60763
90040.0000   -4.60760
90080.0000   -4.16947
90120.0000   -4.79716
90160.0000   -4.76212
90200.0000   -5.34316
90240.0000   -5.82283
90280.0000   -5.21704
90320.0000   -5.22870
90360.0000   -5.59750
90400.0000   -5.29043
90440.0000   -5.67000
90480.0000   -5.08883
90520.0000   -5.07635
90560.0000   -4.94419
90600.0000   -5.42575
90640.0000   -4.88328
90680.0000   -5.50010
90720.0000   -4.56406
90760.0000   -4.99630
90800.0000   -5.17193
90840.0000   -5.34009
90880.0000   -5.32814
90920.0000   -5.97320
90960.0000   -5.85960
91000.0000   -6.02070
91040.0000   -3.95159
91080.0000   -4.47682
91120.0000   -5.35593
91160.0000   -4.67923
91200.0000   -5.20920
91240.0000   -4.98459
91280.0000   -4.20080
91320.0000   -5.74100
91360.0000   -5.38494
91400.0000   -3.82737
91440.0000   -4.93006
91480.0000   -5.52504
91520.0000   -5.31139
91560.0000   -4.68913
91600.0000   -4.24872
91640.0000   -4.75580
91680.0000   -5.80557
91720.0000   -4.55043
91760.0000   -4.90392
91800.0000   -4.78031
91840.0000   -5.07454
91880.0000   -4.55688
91920.0000   -5.48503
91960.0000   -4.90939
92000.0000   -5.09664
92040.0000   -4.77608
92080.0000   -3.97072
92120.0000   -4.19692
92160.0000   -5.08702
92200.0000   -5.49047
92240.0000   -4.42798
92280.0000   -4.78330
92320.0000   -4.35473
92360.0000   -4.98689
92400.0000   -5.27663
92440.0000   -4.69340
92480.0000   -4.50233
92520.0000   -4.10871
92560.0000   -4.52305
92600.0000   -5.34801
92640.0000   -4.41641
92680.0000   -4.48911
92720.0000   -4.06035
92760.0000   -5.21162
92800.0000   -5.28287
92840.0000   -4.00460
92880.0000   -4.42213
92920.0000   -6.17561
92960.0000   -6.10411
93000.0000   -3.97253
93040.0000   -4.78390
93080.0000   -4.74309
93120.0000   -4.26794
93160.0000   -3.80613
93200.0000   -3.88896
93240.0000   -4.02788
93280.0000   -3.54030
93320.0000   -4.00958
93360.0000   -3.41806
93400.0000   -4.11603
93440.0000   -4.08681
93480.0000   -2.70849
93520.0000   -4.19808
93560.0000   -4.54125
93600.0000   -4.83507
93640.0000   -4.29712
93680.0000   -4.11647
93720.0000   -4.41160
93760.0000   -4.98786
93800.0000   -4.47492
93840.0000   -3.96222
93880.0000   -3.07027
93920.0000   -3.92278
93960.0000   -4.68364
94000.0000   -4.17741
94040.0000   -4.25894
94080.0000   -5.01380
94120.0000   -4.24093
94160.0000   -4.93464
94200.0000   -4.83553
94240.0000   -5.39416
94280.0000   -4.30607
94320.0000   -5.25936
94360.0000   -5.63228
94400.0000   -4.42866
94440.0000   -4.83795
94480.0000   -5.10735
94520.0000   -5.24964
94560.0000   -5.53148
94600.0000   -4.48920
94640.0000   -4.32868
94680.0000   -4.63613
94720.0000   -4.55583
94760.0000   -5.20199
94800.0000   -5.02059
94840.0000   -5.42786
94880.0000   -5.57308
94920.0000   -4.75195
94960.0000   -5.12634
95000.0000   -5.24966
95040.0000   -5.00170
95080.0000   -5.95374
95120.0000   -5.62335
95160.0000   -4.85306
95200.0000   -4.41081
95240.0000   -5.67538
95280.0000   -5.37469
95320.0000   -6.04037
95360.0000   -4.49936
95400.0000   -4.98763
95440.0000   -5.13305
95480.0000   -5.40392
95520.0000   -5.82487
95560.0000   -4.88680
95600.0000   -5.44939
95640.0000   -5.23258
95680.0000   -4.86081
95720.0000   -5.20111
95760.0000   -4.56571
95800.0000   -5.33106
95840.0000   -4.89440
95880.0000   -4.51460
95920.0000   -5.61657
95960.0000   -5.11418
96000.0000   -5.39310
96040.0000   -5.72333
96080.0000   -5.19344
96120.0000   -4.83713
96160.0000   -4.37960
96200.0000   -5.25389
96240.0000   -5.04801
96280.0000   -6.09744
96320.0000   -4.40043
96360.0000   -4.64219
96400.0000   -5.73586
96440.0000   -5.26931
96480.0000   -5.17207
96520.0000   -5.21253
96560.0000   -5.47183
96600.0000   -5.97995
96640.0000   -5.50612
96680.0000   -6.08410
96720.0000   -5.20179
96760.0000   -5.83321
96800.0000   -5.42078
96840.0000   -5.32720
96880.0000   -5.24767
96920.0000   -5.84261
96960.0000   -5.75539
97000.0000   -4.97499
97040.0000   -5.42923
97080.0000   -5.66769
97120.0000   -6.21447
97160.0000   -5.81878
97200.0000   -5.10022
97240.0000   -5.36412
97280.0000   -5.25291
97320.0000   -5.32898
97360.0000   -6.10343
97400.0000   -4.85039
97440.0000   -5.11217
97480.0000   -5.40437
97520.0000   -5.01193
97560.0000   -4.02895
97600.0000   -3.36639
97640.0000   -3.99633
97680.0000   -4.52945
97720.0000   -5.56525
97760.0000   -4.64112
97800.0000   -5.00108
97840.0000   -4.71501
97880.0000   -4.81975
97920.0000   -5.54892
97960.0000   -6.00005
98000.0000   -6.03582
98040.0000   -5.91266
98080.0000   -4.99972
98120.0000   -5.06745
98160.0000   -5.10885
98200.0000   -5.09402
98240.0000   -5.32731
98280.0000   -5.19118
98320.0000   -5.67803
98360.0000   -6.15006
98400.0000   -6.30904
98440.0000   -4.88625
98480.0000   -5.08908
98520.0000   -4.17668
98560.0000   -4.16179
98600.0000   -3.92238
98640.0000   -4.88389
98680.0000   -4.64491
98720.0000   -4.03496
98760.0000   -4.26825
98800.0000   -4.09483
98840.0000   -3.77308
98880.0000   -4.41749
98920.0000   -4.35225
98960.0000   -4.45087
99000.0000   -4.46695
99040.0000   -4.41194
99080.0000   -4.47325
99120.0000   -4.68980
99160.0000   -6.44601
99200.0000   -4.94397
99240.0000   -4.75127
99280.0000   -5.55172
99320.0000   -5.74815
99360.0000   -5.35319
99400.0000   -5.14648
99440.0000   -5.75924
99480.0000   -4.36744
99520.0000   -5.08915
99560.0000   -5.10194
99600.0000   -5.31618
99640.0000   -4.26788
99680.0000   -5.29760
99720.0000   -4.97268
99760.0000   -4.98885
99800.0000   -4.56940
99840.0000   -5.69835
99880.0000   -5.39063
99920.0000   -5.46881
99960.0000   -4.70267
100000.0000   -5.67765
100040.0000   -4.61776
100080.0000   -4.82294
100120.0000   -4.37951
100160.0000   -4.11486
100200.0000   -4.45645
100240.0000   -4.71115
100280.0000   -4.35704
100320.0000   -4.53819
100360.0000   -4.56216
100400.0000   -5.01188
100440.0000   -4.57689
100480.0000   -4.18746
100520.0000   -4.71731
100560.0000   -4.56497
100600.0000   -4.51815
100640.0000   -4.78944
100680.0000   -4.86772
100720.0000   -5.39065
100760.0000   -5.49180
100800.0000   -4.22989
100840.0000   -4.72755
100880.0000   -4.64748
100920.0000   -4.94799
100960.0000   -4.73953
101000.0000   -4.81876
101040.0000   -5.34834
101080.0000   -5.17140
101120.0000   -5.79619
101160.0000   -5.13174
101200.0000   -4.93250
101240.0000   -6.42979
101280.0000   -4.95738
101320.0000   -5.17200
101360.0000   -5.18003
101400.0000   -5.33338
101440.0000   -4.82084
101480.0000   -4.85240
101520.0000   -4.85112
101560.0000   -4.56784
101600.0000   -4.57432
101640.0000   -4.31324
101680.0000   -4.76855
101720.0000   -4.27989
101760.0000   -4.40748
101800.0000   -4.31180
101840.0000   -4.16572
101880.0000   -4.50879
101920.0000   -4.42017
101960.0000   -4.63277
102000.0000   -4.94402
102040.0000   -4.41326
102080.0000   -4.31300
102120.0000   -4.73702
102160.0000   -3.96801
102200.0000   -4.07493
102240.0000   -3.52284
102280.0000   -4.60869
102320.0000   -4.58652
102360.0000   -4.34330
102400.0000   -5.16255
102440.0000   -4.73438
102480.0000   -4.03322
102520.0000   -4.45776
102560.0000   -4.80709
102600.0000   -4.20656
102640.0000   -5.37588
102680.0000   -4.09441
102720.0000   -4.42756
102760.0000   -5.11559
102800.0000   -5.23786
102840.0000   -4.86495
102880.0000   -5.34687
102920.0000   -5.06565
102960.0000   -4.79578
103000.0000   -6.03456
103040.0000   -5.27580
103080.0000   -6.44564
103120.0000   -5.08250
103160.0000   -4.85116
103200.0000   -4.69354
103240.0000   -4.77726
103280.0000   -4.88098
103320.0000   -3.51966
103360.0000   -4.68767
103400.0000   -3.90616
103440.0000   -3.96167
103480.0000   -3.87444
103520.0000   -4.06252
103560.0000   -4.18735
103600.0000   -3.95566
103640.0000   -4.90145
103680.0000   -3.31446
103720.0000   -3.43890
103760.0000   -3.10462
103800.0000   -3.96644
103840.0000   -4.69122
103880.0000   -4.26165
103920.0000   -4.36732
103960.0000   -4.61213
104000.0000   -4.58556
104040.0000   -4.93766
104080.0000   -4.25846
104120.0000   -4.09439
104160.0000   -4.65804
104200.0000   -4.72956
104240.0000   -4.86526
104280.0000   -5.19388
104320.0000   -4.46423
104360.0000   -4.90915
104400.0000   -4.95473
104440.0000   -5.07076
104480.0000   -4.51789
104520.0000   -4.50661
104560.0000   -4.16201
104600.0000   -4.74959
104640.0000   -4.04573
104680.0000   -4.02545
104720.0000   -4.92512
104760.0000   -5.19006
104800.0000   -4.28677
104840.0000   -5.55055
104880.0000   -5.36536
104920.0000   -3.95486
104960.0000   -3.67653
105000.0000   -5.61881
105040.0000   -4.90194
105080.0000   -4.50173
105120.0000   -5.05391
105160.0000   -5.11417
105200.0000   -5.53441
105240.0000   -4.49154
105280.0000   -5.09289
105320.0000   -5.21726
105360.0000   -5.34217
105400.0000   -5.39337
105440.0000   -4.39310
105480.0000   -4.22670
105520.0000   -4.83429
105560.0000   -4.81170
105600.0000   -5.29686
105640.0000   -5.32032
105680.0000   -4.48888
105720.0000   -5.62560
105760.0000   -4.77212
105800.0000   -5.07825
105840.0000   -5.23434
105880.0000   -4.62412
105920.0000   -4.76623
105960.0000   -4.95412
106000.0000   -4.96882
106040.0000   -4.12816
106080.0000   -5.07236
106120.0000   -4.06987
106160.0000   -5.09131
106200.0000   -4.15904
106240.0000   -5.17698
106280.0000   -5.11285
106320.0000   -5.31263
106360.0000   -5.17028
106400.0000   -5.77823
106440.0000   -4.80726
106480.0000   -4.89819
106520.0000   -5.51170
106560.0000   -4.30823
106600.0000   -4.87685
106640.0000   -4.68021
106680.0000   -4.33532
106720.0000   -3.49944
106760.0000   -4.20178
106800.0000   -3.28669
106840.0000   -4.09646
106880.0000   -4.50906
106920.0000   -5.09793
106960.0000   -4.92583
107000.0000   -4.62449
107040.0000   -4.27506
107080.0000   -4.93020
107120.0000   -5.50945
107160.0000   -4.96442
107200.0000   -4.62109
107240.0000   -5.08765
107280.0000   -4.67985
107320.0000   -4.58797
107360.0000   -4.35851
107400.0000   -5.13622
107440.0000   -4.42237
107480.0000   -3.73634
107520.0000   -4.14140
107560.0000   -4.07969
107600.0000   -3.74739
107640.0000   -5.33755
107680.0000   -3.85120
107720.0000   -4.87863
107760.0000   -5.12938
107800.0000   -4.20549
107840.0000   -4.69570
107880.0000   -4.74280
107920.0000   -4.74984
107960.0000   -4.51428
108000.0000   -4.46075
108040.0000   -4.84456
108080.0000   -5.09264
108120.0000   -4.71112
108160.0000   -4.81480
108200.0000   -3.90797
108240.0000   -5.31182
108280.0000   -4.74108
108320.0000   -4.98811
108360.0000   -5.54748
108400.0000   -4.88551
108440.0000   -4.69895
108480.0000   -4.66215
108520.0000   -5.92143
108560.0000   -4.42584
108600.0000   -5.37996
108640.0000   -5.92530
108680.0000   -5.34856
108720.0000   -5.70198
108760.0000   -4.37091
108800.0000   -5.28239
108840.0000   -5.78711
108880.0000   -5.96037
108920.0000   -5.62835
108960.0000   -5.00850
109000.0000   -4.06459
109040.0000   -5.12879
109080.0000   -4.92086
109120.0000   -5.71601
109160.0000   -5.77339
109200.0000   -5.87208
109240.0000   -6.11507
109280.0000   -5.28595
109320.0000   -5.88376
109360.0000   -6.27449
109400.0000   -6.36415
109440.0000   -5.42150
109480.0000   -5.02562
109520.0000   -4.98980
109560.0000   -5.19045
109600.0000   -4.50553
109640.0000   -5.42329
109680.0000   -5.95336
109720.0000   -5.48332
109760.0000   -5.53714
109800.0000   -4.93180
109840.0000   -4.91313
109880.0000   -5.03167
109920.0000   -5.25331
109960.0000   -5.50314
110000.0000   -5.56019
110040.0000   -5.23207
110080.0000   -5.28644
110120.0000   -5.24094
110160.0000   -5.95840
110200.0000   -6.50054
110240.0000   -5.51021
110280.0000   -5.37629
110320.0000   -5.46010
110360.0000   -5.17735
110400.0000   -5.44794
110440.0000   -4.79663
110480.0000   -5.09922
110520.0000   -5.74388
110560.0000   -5.59654
110600.0000   -5.25207
110640.0000   -5.36025
110680.0000   -5.09967
110720.0000   -4.59993
110760.0000   -5.12892
110800.0000   -5.17063
110840.0000   -4.75489
110880.0000   -4.38815
110920.0000   -4.67916
110960.0000   -3.52812
111000.0000   -3.90694
111040.0000   -4.66774
111080.0000   -4.63699
111120.0000   -5.56816
111160.0000   -4.56237
111200.0000   -4.37534
111240.0000   -4.08684
111280.0000   -4.57962
111320.0000   -4.47570
111360.0000   -4.54338
111400.0000   -4.16020
111440.0000   -4.21733
111480.0000   -4.94989
111520.0000   -4.91680
111560.0000   -3.67338
111600.0000   -4.86868
111640.0000   -4.35546
111680.0000   -4.71490
111720.0000   -3.33187
111760.0000   -4.28174
111800.0000   -4.70278
111840.0000   -4.70697
111880.0000   -4.02105
111920.0000   -4.12650
111960.0000   -4.21212
112000.0000   -4.48915
112040.0000   -4.66174
112080.0000   -4.72342
112120.0000   -4.24093
112160.0000   -4.12224
112200.0000   -4.34579
112240.0000   -3.50419
112280.0000   -4.26025
112320.0000   -5.39713
112360.0000   -4.30863
112400.0000   -5.07695
112440.0000   -4.65084
112480.0000   -4.83723
112520.0000   -5.06370
112560.0000   -4.53301
112600.0000   -4.89819
112640.0000   -4.08502
112680.0000   -4.85684
112720.0000   -4.55590
112760.0000   -4.60468
112800.0000   -4.67437
112840.0000   -3.39530
112880.0000   -4.20691
112920.0000   -4.28543
112960.0000   -4.15010
113000.0000   -4.28299
113040.0000   -4.79879
113080.0000   -4.74459
113120.0000   -4.20679
113160.0000   -4.14473
113200.0000   -4.46277
113240.0000   -4.78303
113280.0000   -4.69128
113320.0000   -4.72530
113360.0000   -4.70631
113400.0000   -5.36770
113440.0000   -5.72494
113480.0000   -5.31704
113520.0000   -4.45762
113560.0000   -5.24899
113600.0000   -4.73831
113640.0000   -4.65377
113680.0000   -5.01325
113720.0000   -4.97828
113760.0000   -5.14111
113800.0000   -4.32016
113840.0000   -4.32860
113880.0000   -4.39445
113920.0000   -4.73825
113960.0000   -5.68993
114000.0000   -5.40989
114040.0000   -5.66556
114080.0000   -4.80550
114120.0000   -5.59852
114160.0000   -5.64462
114200.0000   -5.69221
114240.0000   -6.30722
114280.0000   -5.24067
114320.0000   -5.78453
114360.0000   -5.89856
114400.0000   -5.43516
114440.0000   -6.35716
114480.0000   -5.88933
114520.0000   -6.00521
114560.0000   -5.15281
114600.0000   -5.80503
114640.0000   -5.66958
114680.0000   -5.55032
114720.0000   -5.63504
114760.0000   -6.37510
114800.0000   -6.24819
114840.0000   -5.95717
114880.0000   -5.37692
114920.0000   -5.55613
114960.0000   -5.06106
115000.0000   -6.71777
115040.0000   -6.03855
115080.0000   -6.45119
115120.0000   -6.55882
115160.0000   -7.23267
115200.0000   -5.84395
115240.0000   -5.24865
115280.0000   -4.77631
115320.0000   -5.68997
115360.0000   -5.42031
115400.0000   -6.20403
115440.0000   -6.65971
115480.0000   -4.93284
115520.0000   -5.72743
115560.0000   -5.76147
115600.0000   -5.71182
115640.0000   -6.63699
115680.0000   -5.64485
115720.0000   -5.76500
115760.0000   -6.16240
115800.0000   -5.80994
115840.0000   -6.07324
115880.0000   -6.82577
115920.0000   -6.85373
115960.0000   -5.46091
116000.0000   -6.90584
116040.0000   -6.11101
116080.0000   -5.82512
116120.0000   -5.79199
116160.0000   -6.14825
116200.0000   -6.43251
116240.0000   -6.43354
116280.0000   -5.04331
116320.0000   -5.34873
116360.0000   -5.29126
116400.0000   -5.66001
116440.0000   -5.48279
116480.0000   -5.35862
116520.0000   -5.26556
116560.0000   -5.75970
116600.0000   -6.16357
116640.0000   -6.09255
116680.0000   -6.22757
116720.0000   -5.77039
116760.0000   -5.36983
116800.0000   -5.27140
116840.0000   -5.43204
116880.0000   -5.97774
116920.0000   -5.86085
116960.0000   -4.92592
117000.0000   -5.94426
117040.0000   -5.04841
117080.0000   -5.88754
117120.0000   -5.10490
117160.0000   -4.30639
117200.0000   -4.58494
117240.0000   -5.77167
117280.0000   -5.80883
117320.0000   -5.40536
117360.0000   -4.61163
117400.0000   -5.44103
117440.0000   -5.29460
117480.0000   -4.83631
117520.0000   -5.53419
117560.0000   -6.66913
117600.0000   -6.60764
117640.0000   -7.13047
117680.0000   -6.40588
117720.0000   -6.57725
117760.0000   -5.19281
117800.0000   -5.60619
117840.0000   -4.93579
117880.0000   -4.94101
117920.0000   -5.86218
117960.0000   -6.16022
118000.0000   -5.66032
118040.0000   -4.90401
118080.0000   -5.60112
118120.0000   -5.70508
118160.0000   -6.18964
118200.0000   -5.50569
118240.0000   -5.94486
118280.0000   -5.74410
118320.0000   -5.38962
118360.0000   -5.52076
118400.0000   -5.78733
118440.0000   -4.74066
118480.0000   -5.16645
118520.0000   -5.04613
118560.0000   -5.48342
118600.0000   -5.90114
118640.0000   -5.13019
118680.0000   -5.15407
118720.0000   -4.62559
118760.0000   -4.61476
118800.0000   -4.83644
118840.0000   -5.53365
118880.0000   -5.24246
118920.0000   -5.63072
118960.0000   -5.52779
119000.0000   -4.59744
119040.0000   -5.08860
119080.0000   -5.01349
119120.0000   -5.05841
119160.0000   -5.48855
119200.0000   -5.76189
119240.0000   -4.77539
119280.0000   -5.04796
119320.0000   -4.21315
119360.0000   -4.62525
119400.0000   -4.69464
119440.0000   -4.66590
119480.0000   -4.59334
119520.0000   -4.23846
119560.0000   -4.42964
119600.0000   -4.12826
119640.0000   -3.85065
119680.0000   -5.06920
119720.0000   -3.74953
119760.0000   -4.41131
119800.0000   -4.87484
119840.0000   -5.06936
119880.0000   -4.88577
119920.0000   -4.03492
119960.0000   -5.23587
120000.0000   -4.71668
120040.0000   -3.92289
120080.0000   -4.29264
120120.0000   -3.96436
120160.0000   -4.43877
120200.0000   -5.27242
120240.0000   -4.79173
120280.0000   -3.72355
120320.0000   -3.44821
120360.0000   -3.78723
120400.0000   -2.52125
120440.0000   -2.96375
120480.0000   -3.57352
120520.0000   -4.89717
120560.0000   -4.99106
120600.0000   -4.15730
120640.0000   -2.89898
120680.0000   -3.64384
120720.0000   -3.66908
120760.0000   -3.77002
120800.0000   -3.19908
120840.0000   -2.91051
120880.0000   -3.58858
120920.0000   -3.01142
120960.0000   -4.69212
121000.0000   -3.85916
121040.0000   -3.97565
121080.0000   -3.83460
121120.0000   -3.94261
121160.0000   -3.91821
121200.0000   -5.08379
121240.0000   -3.34907
121280.0000   -3.99122
121320.0000   -3.73828
121360.0000   -3.79557
121400.0000   -4.27985
121440.0000   -4.35581
121480.0000   -4.31762
121520.0000   -5.10057
121560.0000   -4.99639
121600.0000   -5.79138
121640.0000   -6.15624
121680.0000   -6.06233
121720.0000   -6.03056
121760.0000   -5.93858
121800.0000   -6.33695
121840.0000   -6.32788
121880.0000   -6.14025
121920.0000   -5.67531
121960.0000   -6.35616
122000.0000   -5.74404
122040.0000   -5.67455
122080.0000   -5.73494
122120.0000   -5.34358
122160.0000   -5.66889
122200.0000   -5.52504
122240.0000   -5.36192
122280.0000   -4.83371
122320.0000   -5.56725
122360.0000   -4.54230
122400.0000   -4.68951
122440.0000   -5.35699
122480.0000   -5.12825
122520.0000   -4.69361
122560.0000   -5.01575
122600.0000   -4.35415
122640.0000   -4.95566
122680.0000   -5.24313
122720.0000   -4.51848
122760.0000   -5.61930
122800.0000   -5.34005
122840.0000   -5.75120
122880.0000   -5.52656
122920.0000   -5.10815
122960.0000   -5.25465
123000.0000   -4.75253
123040.0000   -5.34316
123080.0000   -5.88268
123120.0000   -5.63122
123160.0000   -5.63407
123200.0000   -4.21213
123240.0000   -4.66415
123280.0000   -4.22220
123320.0000   -4.72413
123360.0000   -5.63447
123400.0000   -4.91029
123440.0000   -4.71928
123480.0000   -4.43385
123520.0000   -4.85458
123560.0000   -4.97657
123600.0000   -4.89213
123640.0000   -4.18606
123680.0000   -4.95530
123720.0000   -5.72839
123760.0000   -5.30289
123800.0000   -5.67909
123840.0000   -5.44544
123880.0000   -4.05669
123920.0000   -4.44357
123960.0000   -4.80452
124000.0000   -4.91965
124040.0000   -5.38547
124080.0000   -5.39384
124120.0000   -5.04201
124160.0000   -5.71093
124200.0000   -4.78088
124240.0000   -5.25749
124280.0000   -4.34624
124320.0000   -4.68828
124360.0000   -4.86358
124400.0000   -5.10467
124440.0000   -5.16614
124480.0000   -5.70191
124520.0000   -6.09805
124560.0000   -6.05995
124600.0000   -5.54692
124640.0000   -5.40789
124680.0000   -5.03949
124720.0000   -5.66318
124760.0000   -5.89429
124800.0000   -6.22247
124840.0000   -6.26764
124880.0000   -5.47567
124920.0000   -6.19869
124960.0000   -5.77734
125000.0000   -5.32542
125040.0000   -4.75978
125080.0000   -5.73645
125120.0000   -5.30133
125160.0000   -6.99646
125200.0000   -7.09046
125240.0000   -6.07641
125280.0000   -6.13654
125320.0000   -6.30847
125360.0000   -6.99427
125400.0000   -7.27566
125440.0000   -6.60037
125480.0000   -6.07494
125520.0000   -6.90202
125560.0000   -6.61981
125600.0000   -6.53873
125640.0000   -6.73451
125680.0000   -6.74882
125720.0000   -6.12426
125760.0000   -5.70090
125800.0000   -5.44113
125840.0000   -6.55932
125880.0000   -6.15925
125920.0000   -6.36881
125960.0000   -7.69978
126000.0000   -5.95344
126040.0000   -7.03740
126080.0000   -7.31714
126120.0000   -6.60853
126160.0000   -6.74217
126200.0000   -8.13408
126240.0000   -7.19312
126280.0000   -5.91963
126320.0000   -5.84166
126360.0000   -6.38789
126400.0000   -5.71902
126440.0000   -4.97118
126480.0000   -5.96550
126520.0000   -6.25063
126560.0000   -5.69673
126600.0000   -6.63643
126640.0000   -6.52018
126680.0000   -5.94631
126720.0000   -4.69561
126760.0000   -5.83086
126800.0000   -6.51200
126840.0000   -5.23549
126880.0000   -5.92720
126920.0000   -5.93346
126960.0000   -5.01574
127000.0000   -5.59520
127040.0000   -5.85045
127080.0000   -5.17526
127120.0000   -4.98982
127160.0000   -4.53879
127200.0000   -4.76578
127240.0000   -5.61435
127280.0000   -4.32907
127320.0000   -4.69832
127360.0000   -5.92797
127400.0000   -5.13784
127440.0000   -6.33289
127480.0000   -5.32394
127520.0000   -6.06605
127560.0000   -5.91014
127600.0000   -5.59806
127640.0000   -6.04947
127680.0000   -6.46528
127720.0000   -6.51324
127760.0000   -5.72225
127800.0000   -6.53125
127840.0000   -5.83447
127880.0000   -5.43867
127920.0000   -5.18131
127960.0000   -5.23600
128000.0000   -5.50181
128040.0000   -5.05824
128080.0000   -4.76326
128120.0000   -6.06160
128160.0000   -6.29445
128200.0000   -6.64990
128240.0000   -6.34627
128280.0000   -5.83472
128320.0000   -5.77435
128360.0000   -7.04786
128400.0000   -5.78679
128440.0000   -6.57347
128480.0000   -6.94736
128520.0000   -7.19167
128560.0000   -6.39289
128600.0000   -5.41626
128640.0000   -5.42273
128680.0000   -6.84431
128720.0000   -6.58107
128760.0000   -6.75896
128800.0000   -6.41535
128840.0000   -5.94899
128880.0000   -4.95085
128920.0000   -5.69904
128960.0000   -5.85450
129000.0000   -5.53154
129040.0000   -4.51831
129080.0000   -4.71081
129120.0000   -4.38081
129160.0000   -5.54496
129200.0000   -6.34355
129240.0000   -6.17433
129280.0000   -5.12727
129320.0000   -5.51451
129360.0000   -5.47438
129400.0000   -5.57899
129440.0000   -5.46980
129480.0000   -5.62185
129520.0000   -5.47801
129560.0000   -5.92873
129600.0000   -5.46089
129640.0000   -5.18186
129680.0000   -5.33346
129720.0000   -5.29065
129760.0000   -4.97087
129800.0000   -5.16687
129840.0000   -4.55256
129880.0000   -4.74844
129920.0000   -4.54969
129960.0000   -4.16011
130000.0000   -4.87429
130040.0000   -4.28648
130080.0000   -4.25358
130120.0000   -4.29733
130160.0000   -4.40268
130200.0000   -4.39047
130240.0000   -5.36622
130280.0000   -5.45719
130320.0000   -5.13547
130360.0000   -5.10924
130400.0000   -4.98492
130440.0000   -5.84250
130480.0000   -5.63082
130520.0000   -5.38049
130560.0000   -4.96293
130600.0000   -6.08170
130640.0000   -5.51143
130680.0000   -5.16480
130720.0000   -4.98591
130760.0000   -5.88784
130800.0000   -5.04459
130840.0000   -5.14831
130880.0000   -5.14143
130920.0000   -5.02459
130960.0000   -5.40370
131000.0000   -5.42374
131040.0000   -5.75764
131080.0000   -5.18397
131120.0000   -5.21011
131160.0000   -5.00990
131200.0000   -4.69943
131240.0000   -4.42984
131280.0000   -4.66828
131320.0000   -4.80680
131360.0000   -4.86288
131400.0000   -4.74467
131440.0000   -6.24398
131480.0000   -5.24181
131520.0000   -6.12118
131560.0000   -4.84632
131600.0000   -4.93027
131640.0000   -5.44349
131680.0000   -6.19074
131720.0000   -5.80682
131760.0000   -6.13482
131800.0000   -6.38850
131840.0000   -5.34848
131880.0000   -5.65973
131920.0000   -6.28981
131960.0000   -5.95654
132000.0000   -6.32643
132040.0000   -5.67697
132080.0000   -6.67923
132120.0000   -5.69831
132160.0000   -5.15028
132200.0000   -4.91650
132240.0000   -5.29140
132280.0000   -4.24876
132320.0000   -5.65917
132360.0000   -4.73959
132400.0000   -4.94994
132440.0000   -4.82181
132480.0000   -5.34045
132520.0000   -5.14873
132560.0000   -5.85606
132600.0000   -6.11356
132640.0000   -6.04884
132680.0000   -5.15018
132720.0000   -5.57524
132760.0000   -5.78840
132800.0000   -5.21578
132840.0000   -4.93337
132880.0000   -4.01877
132920.0000   -4.41430
132960.0000   -5.31382
133000.0000   -5.07433
133040.0000   -4.75557
133080.0000   -4.87955
133120.0000   -4.56585
133160.0000   -4.80448
133200.0000   -4.28243
133240.0000   -4.38265
133280.0000   -4.71569
133320.0000   -4.30458
133360.0000   -5.37337
133400.0000   -5.12737
133440.0000   -5.10099
133480.0000   -4.76167
133520.0000   -5.27857
133560.0000   -4.60532
133600.0000   -5.01399
133640.0000   -5.24424
133680.0000   -5.80763
133720.0000   -4.60082
133760.0000   -5.52121
133800.0000   -4.31253
133840.0000   -4.88579
133880.0000   -5.77758
133920.0000   -5.57618
133960.0000   -5.11841
134000.0000   -5.15907
134040.0000   -5.08272
134080.0000   -4.88129
134120.0000   -5.13700
134160.0000   -5.14243
134200.0000   -4.58614
134240.0000   -4.29384
134280.0000   -5.29964
134320.0000   -4.52474
134360.0000   -5.69351
134400.0000   -5.68701
134440.0000   -6.36890
134480.0000   -5.79721
134520.0000   -5.45637
134560.0000   -5.03823
134600.0000   -5.64892
134640.0000   -5.25916
134680.0000   -5.35193
134720.0000   -5.44363
134760.0000   -6.25850
134800.0000   -5.69274
134840.0000   -5.77097
134880.0000   -4.69693
134920.0000   -5.32176
134960.0000   -6.72864
135000.0000   -7.17300
135040.0000   -5.71676
135080.0000   -5.66043
135120.0000   -5.76680
135160.0000   -5.13467
135200.0000   -5.11728
135240.0000   -6.02952
135280.0000   -5.96249
135320.0000   -6.21868
135360.0000   -6.00085
135400.0000   -5.74593
135440.0000   -5.68047
135480.0000   -4.95573
135520.0000   -4.86243
135560.0000   -5.19824
135600.0000   -5.99279
135640.0000   -4.98940
135680.0000   -5.64918
135720.0000   -5.91843
135760.0000   -5.85271
135800.0000   -5.32044
135840.0000   -5.96146
135880.0000   -5.85161
135920.0000   -5.56677
135960.0000   -6.49621
136000.0000   -5.02264
136040.0000   -4.87967
136080.0000   -5.42945
136120.0000   -5.74812
136160.0000   -6.31594
136200.0000   -5.56079
136240.0000   -4.95255
136280.0000   -6.26517
136320.0000   -5.76407
136360.0000   -7.17401
136400.0000   -4.72318
136440.0000   -5.81583
136480.0000   -4.29311
136520.0000   -4.85111
136560.0000   -4.88015
136600.0000   -5.25762
136640.0000   -5.57823
136680.0000   -4.38215
136720.0000   -5.79163
136760.0000   -5.64812
136800.0000   -6.10438
136840.0000   -6.36440
136880.0000   -5.98989
136920.0000   -5.65074
136960.0000   -4.90821
137000.0000   -6.03943
137040.0000   -5.31416
137080.0000   -5.54477
137120.0000   -5.49298
137160.0000   -5.25013
137200.0000   -5.73254
137240.0000   -5.72118
137280.0000   -5.40703
137320.0000   -5.96639
137360.0000   -5.61625
137400.0000   -6.48032
137440.0000   -5.51418
137480.0000   -5.96599
137520.0000   -6.15375
137560.0000   -6.07900
137600.0000   -5.39787
137640.0000   -5.38489
137680.0000   -6.01453
137720.0000   -7.02329
137760.0000   -6.10754
137800.0000   -5.58231
137840.0000   -5.32031
137880.0000   -5.56538
137920.0000   -6.13174
137960.0000   -5.44165
138000.0000   -6.04893
138040.0000   -5.16622
138080.0000   -6.12610
138120.0000   -5.94432
138160.0000   -5.03642
138200.0000   -5.29676
138240.0000   -6.05796
138280.0000   -6.25764
138320.0000   -5.62116
138360.0000   -6.21417
138400.0000   -6.40046
138440.0000   -6.54224
138480.0000   -6.45828
138520.0000   -5.95769
138560.0000   -6.28207
138600.0000   -5.85937
138640.0000   -5.26335
138680.0000   -5.85001
138720.0000   -5.44189
138760.0000   -4.48267
138800.0000   -4.89337
138840.0000   -5.37943
138880.0000   -4.69070
138920.0000   -4.23886
138960.0000   -5.04997
139000.0000   -4.28258
139040.0000   -5.01175
139080.0000   -5.38495
139120.0000   -4.59444
139160.0000   -5.49747
139200.0000   -4.41795
139240.0000   -4.50320
139280.0000   -5.23868
139320.0000   -5.50281
139360.0000   -4.92955
139400.0000   -5.55797
139440.0000   -5.14085
139480.0000   -5.15804
139520.0000   -5.45086
139560.0000   -5.68698
139600.0000   -5.26673
139640.0000   -5.79920
139680.0000   -5.24382
139720.0000   -4.91108
139760.0000   -5.57204
139800.0000   -5.20060
139840.0000   -4.82994
139880.0000   -5.35737
139920.0000   -4.95428
139960.0000   -5.98919
140000.0000   -5.23082
140040.0000   -5.47056
140080.0000   -4.96524
140120.0000   -5.61709
140160.0000   -6.01336
140200.0000   -4.85042
140240.0000   -5.72068
140280.0000   -4.80887
140320.0000   -4.47798
140360.0000   -4.45160
140400.0000   -5.45082
140440.0000   -5.76256
140480.0000   -5.26400
140520.0000   -5.26053
140560.0000   -5.28786
140600.0000   -5.58193
140640.0000   -4.74572
140680.0000   -4.77836
140720.0000   -5.43451
140760.0000   -5.51884
140800.0000   -4.63129
140840.0000   -5.62846
140880.0000   -5.55590
140920.0000   -5.40272
140960.0000   -5.91052
141000.0000   -5.02404
141040.0000   -5.06746
141080.0000   -4.14070
141120.0000   -4.07699
141160.0000   -4.91590
141200.0000   -5.63624
141240.0000   -6.14997
141280.0000   -4.85335
141320.0000   -4.15816
141360.0000   -5.56207
141400.0000   -5.16317
141440.0000   -4.25726
141480.0000   -5.07583
141520.0000   -4.63809
141560.0000   -4.30225
141600.0000   -3.98333
141640.0000   -4.52305
141680.0000   -4.49109
141720.0000   -5.29655
141760.0000   -4.83944
141800.0000   -5.68773
141840.0000   -5.24140
141880.0000   -5.11646
141920.0000   -5.05405
141960.0000   -4.30618
142000.0000   -4.67007
142040.0000   -4.88799
142080.0000   -4.98497
142120.0000   -5.56742
142160.0000   -4.97593
142200.0000   -4.97177
142240.0000   -5.51767
142280.0000   -5.21095
142320.0000   -6.02240
142360.0000   -5.48023
142400.0000   -5.12750
142440.0000   -5.07943
142480.0000   -5.47650
142520.0000   -4.97524
142560.0000   -4.93481
142600.0000   -4.54845
142640.0000   -4.19954
142680.0000   -5.31347
142720.0000   -4.46842
142760.0000   -4.31081
142800.0000   -4.42835
142840.0000   -3.67899
142880.0000   -5.04421
142920.0000   -4.34864
142960.0000   -4.91664
143000.0000   -5.12511
143040.0000   -5.85385
143080.0000   -5.20049
143120.0000   -5.61858
143160.0000   -4.86019
143200.0000   -5.25741
143240.0000   -5.57423
143280.0000   -5.69668
143320.0000   -6.59403
143360.0000   -6.01889
143400.0000   -6.16097
143440.0000   -5.70649
143480.0000   -6.62754
143520.0000   -5.34911
143560.0000   -5.63971
143600.0000   -5.69632
143640.0000   -5.86438
143680.0000   -5.65581
143720.0000   -5.79481
143760.0000   -5.53681
143800.0000   -5.84385
143840.0000   -4.94918
143880.0000   -5.51441
143920.0000   -6.13321
143960.0000   -5.75594
144000.0000   -5.17318
144040.0000   -4.32506
144080.0000   -4.95451
144120.0000   -5.32463
144160.0000   -4.91061
144200.0000   -4.74097
144240.0000   -5.18701
144280.0000   -6.33124
144320.0000   -5.22401
144360.0000   -6.04352
144400.0000   -5.97798
144440.0000   -6.08387
144480.0000   -5.30696
144520.0000   -5.18548
144560.0000   -5.54150
144600.0000   -5.23470
144640.0000   -5.29311
144680.0000   -4.52318
144720.0000   -5.31757
144760.0000   -4.83500
144800.0000   -5.54756
144840.0000   -5.62915
144880.0000   -5.35615
144920.0000   -5.89660
144960.0000   -6.29364
145000.0000   -5.68157
145040.0000   -5.86900
145080.0000   -5.95535
145120.0000   -5.73299
145160.0000   -5.98077
145200.0000   -5.72106
145240.0000   -6.21140
145280.0000   -5.79303
145320.0000   -6.17203
145360.0000   -6.27853
145400.0000   -6.27494
145440.0000   -5.96626
145480.0000   -6.04744
145520.0000   -5.43408
145560.0000   -4.46779
145600.0000   -5.26869
145640.0000   -5.32073
145680.0000   -5.44686
145720.0000   -5.82107
145760.0000   -6.22122
145800.0000   -5.93122
145840.0000   -5.61262
145880.0000   -5.38630
145920.0000   -5.84283
145960.0000   -6.22376
146000.0000   -5.57241
146040.0000   -5.62937
146080.0000   -4.72588
146120.0000   -4.86066
146160.0000   -5.44646
146200.0000   -5.65969
146240.0000   -5.02356
146280.0000   -5.16429
146320.0000   -4.41464
146360.0000   -4.98449
146400.0000   -5.07100
146440.0000   -4.99366
146480.0000   -4.85787
146520.0000   -5.18146
146560.0000   -4.88224
146600.0000   -4.06123
146640.0000   -4.31938
146680.0000   -5.30950
146720.0000   -4.89234
146760.0000   -4.93645
146800.0000   -4.62580
146840.0000   -3.47374
146880.0000   -3.44863
146920.0000   -5.18788
146960.0000   -4.08712
147000.0000   -4.00927
147040.0000   -4.95626
147080.0000   -4.12217
147120.0000   -4.79320
147160.0000   -3.81843
147200.0000   -3.99613
147240.0000   -4.83732
147280.0000   -4.63501
147320.0000   -4.88733
147360.0000   -5.37711
147400.0000   -4.99253
147440.0000   -5.53199
147480.0000   -5.81253
147520.0000   -6.17820
147560.0000   -5.26530
147600.0000   -6.13133
147640.0000   -5.06363
147680.0000   -5.01977
147720.0000   -5.59591
147760.0000   -5.43042
147800.0000   -5.44314
147840.0000   -5.14184
147880.0000   -5.04951
147920.0000   -6.02663
147960.0000   -5.32877
148000.0000   -4.60052
148040.0000   -5.38537
148080.0000   -5.69334
148120.0000   -4.95215
148160.0000   -4.94865
148200.0000   -5.11311
148240.0000   -5.16808
148280.0000   -6.10284
148320.0000   -5.24306
148360.0000   -6.03378
148400.0000   -5.66220
148440.0000   -5.50846
148480.0000   -4.74786
148520.0000   -5.82493
148560.0000   -5.75972
148600.0000   -5.95860
148640.0000   -5.08747
148680.0000   -4.78805
148720.0000   -4.66748
148760.0000   -5.27618
148800.0000   -5.63666
148840.0000   -4.99999
148880.0000   -6.13509
148920.0000   -5.03134
148960.0000   -6.36093
149000.0000   -6.30865
149040.0000   -6.96054
149080.0000   -6.64177
149120.0000   -6.98460
149160.0000   -5.43349
149200.0000   -5.72791
149240.0000   -5.24596
149280.0000   -5.90640
149320.0000   -5.77886
149360.0000   -5.19787
149400.0000   -5.51317
149440.0000   -5.41138
149480.0000   -5.78527
149520.0000   -5.92651
149560.0000   -5.63548
149600.0000   -6.06930
149640.0000   -5.63986
149680.0000   -5.48177
149720.0000   -5.70549
149760.0000   -5.91457
149800.0000   -5.70350
149840.0000   -5.48913
149880.0000   -5.60222
149920.0000   -5.30103
149960.0000   -4.21300
150000.0000   -5.29200
150040.0000   -4.97953
150080.0000   -4.59801
150120.0000   -6.00038
150160.0000   -5.41002
150200.0000   -5.32139
150240.0000   -4.89865
150280.0000   -5.20321
150320.0000   -5.68176
150360.0000   -5.07940
150400.0000   -4.31926
150440.0000   -4.56081
150480.0000   -4.44749
150520.0000   -4.46324
150560.0000   -4.39405
150600.0000   -5.31314
150640.0000   -4.70826
150680.0000   -4.89219
150720.0000   -5.95482
150760.0000   -4.42219
150800.0000   -4.66699
150840.0000   -4.70882
150880.0000   -4.72365
150920.0000   -5.62902
150960.0000   -5.98158
151000.0000   -6.13239
151040.0000   -6.85495
151080.0000   -5.86366
151120.0000   -5.94534
151160.0000   -4.87108
151200.0000   -5.61913
151240.0000   -5.75928
151280.0000   -5.20448
151320.0000   -5.43236
151360.0000   -6.13010
151400.0000   -5.15538
151440.0000   -6.57644
151480.0000   -6.62625
151520.0000   -6.58856
151560.0000   -5.08188
151600.0000   -5.18684
151640.0000   -4.77490
151680.0000   -4.91931
151720.0000   -5.31000
151760.0000   -6.82831
151800.0000   -5.68890
151840.0000   -5.55636
151880.0000   -4.80527
151920.0000   -5.18372
151960.0000   -4.67558
152000.0000   -5.02582
152040.0000   -5.31432
152080.0000   -5.32240
152120.0000   -5.05140
152160.0000   -5.22031
152200.0000   -5.22912
152240.0000   -5.97176
152280.0000   -4.90229
152320.0000   -5.25263
152360.0000   -5.58008
152400.0000   -5.52253
152440.0000   -6.31032
152480.0000   -5.39419
152520.0000   -6.31275
152560.0000   -5.71382
152600.0000   -4.87120
152640.0000   -7.09411
152680.0000   -6.30700
152720.0000   -5.52316
152760.0000   -5.56057
152800.0000   -6.26686
152840.0000   -5.95250
152880.0000   -5.73264
152920.0000   -5.61418
152960.0000   -6.43514
153000.0000   -6.14338
153040.0000   -6.11899
153080.0000   -5.82963
153120.0000   -5.29939
153160.0000   -6.55022
153200.0000   -5.84274
153240.0000   -5.13747
153280.0000   -5.77713
153320.0000   -6.19079
153360.0000   -5.69431
153400.0000   -5.80963
153440.0000   -6.50514
153480.0000   -6.70809
153520.0000   -6.66247
153560.0000   -6.09192
153600.0000   -5.72464
153640.0000   -6.25788
153680.0000   -7.12165
153720.0000   -6.05723
153760.0000   -5.62442
153800.0000   -6.25610
153840.0000   -5.58439
153880.0000   -5.69211
153920.0000   -6.14110
153960.0000   -5.43772
154000.0000   -5.37093
154040.0000   -5.87096
154080.0000   -5.99741
154120.0000   -5.65176
154160.0000   -5.31496
154200.0000   -5.73686
154240.0000   -6.19013
154280.0000   -6.02307
154320.0000   -4.93936
154360.0000   -5.48640
154400.0000   -6.45412
154440.0000   -6.33741
154480.0000   -6.51748
154520.0000   -6.80328
154560.0000   -5.22896
154600.0000   -5.91208
154640.0000   -6.39676
154680.0000   -5.85964
154720.0000   -5.08337
154760.0000   -6.36819
154800.0000   -5.84975
154840.0000   -6.98212
154880.0000   -6.85502
154920.0000   -6.01552
154960.0000   -6.47145
155000.0000   -6.46791
155040.0000   -5.79687
155080.0000   -6.60777
155120.0000   -6.44669
155160.0000   -7.16820
155200.0000   -6.47268
155240.0000   -6.52407
155280.0000   -6.59045
155320.0000   -5.70970
155360.0000   -6.75174
155400.0000   -6.49025
155440.0000   -6.70095
155480.0000   -6.75674
155520.0000   -6.26961
155560.0000   -6.25425
155600.0000   -6.06942
155640.0000   -5.18102
155680.0000   -6.33254
155720.0000   -5.91418
155760.0000   -6.12802
155800.0000   -5.76837
155840.0000   -5.52956
155880.0000   -6.01711
155920.0000   -5.21495
155960.0000   -6.25075
156000.0000   -5.84055
156040.0000   -5.52713
156080.0000   -5.10235
156120.0000   -5.10946
156160.0000   -5.96751
156200.0000   -5.36820
156240.0000   -5.58559
156280.0000   -6.03006
156320.0000   -5.74044
156360.0000   -5.35578
156400.0000   -5.84199
156440.0000   -5.75591
156480.0000   -4.79201
156520.0000   -4.67511
156560.0000   -5.05736
156600.0000   -4.62005
156640.0000   -4.83322
156680.0000   -5.49039
156720.0000   -4.80561
156760.0000   -5.61699
156800.0000   -5.44733
156840.0000   -5.24237
156880.0000   -5.86697
156920.0000   -5.13115
156960.0000   -6.75614
157000.0000   -5.72187
157040.0000   -5.30117
157080.0000   -5.56203
157120.0000   -6.01678
157160.0000   -6.56830
157200.0000   -6.03059
157240.0000   -5.40302
157280.0000   -6.18813
157320.0000   -5.88037
157360.0000   -5.27608
157400.0000   -6.42025
157440.0000   -6.04032
157480.0000   -5.96065
157520.0000   -6.40325
157560.0000   -5.68176
157600.0000   -5.84282
157640.0000   -5.61419
157680.0000   -6.01546
157720.0000   -5.97350
157760.0000   -6.28682
157800.0000   -5.62702
157840.0000   -5.66208
157880.0000   -5.70953
157920.0000   -5.19706
157960.0000   -4.06629
158000.0000   -5.34616
158040.0000   -4.94525
158080.0000   -5.65528
158120.0000   -6.12885
158160.0000   -6.27754
158200.0000   -6.93853
158240.0000   -6.00545
158280.0000   -5.57249
158320.0000   -6.04169
158360.0000   -5.83406
158400.0000   -5.75721
158440.0000   -5.78109
158480.0000   -6.74633
158520.0000   -6.59335
158560.0000   -5.93308
158600.0000   -5.68932
158640.0000   -5.73636
158680.0000   -6.46728
158720.0000   -5.51630
158760.0000   -5.18882
158800.0000   -4.36084
158840.0000   -4.98639
158880.0000   -5.19095
158920.0000   -5.62632
158960.0000   -5.42797
159000.0000   -5.73144
159040.0000   -6.25250
159080.0000   -5.19355
159120.0000   -5.63967
159160.0000   -6.27614
159200.0000   -5.70288
159240.0000   -6.42939
159280.0000   -6.36519
159320.0000   -5.78922
159360.0000   -6.61170
159400.0000   -6.29225
159440.0000   -5.82430
159480.0000   -5.69539
159520.0000   -5.66650
159560.0000   -6.19730
159600.0000   -5.74787
159640.0000   -6.36803
159680.0000   -6.17085
159720.0000   -6.84961
159760.0000   -6.66883
159800.0000   -7.40973
159840.0000   -7.12095
159880.0000   -5.68520
159920.0000   -6.28140
159960.0000   -5.97317
160000.0000   -5.04065
160040.0000   -5.20821
160080.0000   -5.79821
160120.0000   -4.66100
160160.0000   -5.19561
160200.0000   -5.26292
160240.0000   -4.79371
160280.0000   -5.24060
160320.0000   -5.40960
160360.0000   -5.87902
160400.0000   -5.81717
160440.0000   -5.29136
160480.0000   -5.26112
160520.0000   -6.03117
160560.0000   -6.04988
160600.0000   -5.09584
160640.0000   -5.35790
160680.0000   -5.32184
160720.0000   -5.05292
160760.0000   -5.69645
160800.0000   -4.21976
160840.0000   -4.79974
160880.0000   -3.96877
160920.0000   -3.99475
160960.0000   -4.25516
161000.0000   -4.71492
161040.0000   -4.03693
161080.0000   -4.26538
161120.0000   -4.67820
161160.0000   -5.47473
161200.0000   -4.72158
161240.0000   -4.99115
161280.0000   -4.52998
161320.0000   -3.89773
161360.0000   -5.69562
161400.0000   -4.84068
161440.0000   -4.35334
161480.0000   -4.75131
161520.0000   -4.65203
161560.0000   -5.01397
161600.0000   -4.92980
161640.0000   -4.76444
161680.0000   -4.96321
161720.0000   -4.95088
161760.0000   -4.56683
161800.0000   -5.30843
161840.0000   -5.33343
161880.0000   -4.79785
161920.0000   -5.78204
161960.0000   -5.91706
162000.0000   -4.66873
162040.0000   -5.38077
162080.0000   -4.58004
162120.0000   -4.41426
162160.0000   -5.21779
162200.0000   -5.39961
162240.0000   -4.62138
162280.0000   -4.93497
162320.0000   -5.87038
162360.0000   -5.96933
162400.0000   -5.69393
162440.0000   -5.26742
162480.0000   -5.53657
162520.0000   -5.87595
162560.0000   -5.62516
162600.0000   -6.59455
162640.0000   -6.33899
162680.0000   -6.00513
162720.0000   -5.50607
162760.0000   -6.38631
162800.0000   -6.14591
162840.0000   -5.60051
162880.0000   -5.52188
162920.0000   -6.91639
162960.0000   -7.16596
163000.0000   -6.10491
163040.0000   -6.07538
163080.0000   -6.12789
163120.0000   -5.29751
163160.0000   -4.86818
163200.0000   -5.52022
163240.0000   -6.23499
163280.0000   -6.21843
163320.0000   -6.21310
163360.0000   -5.85541
163400.0000   -5.33616
163440.0000   -6.38119
163480.0000   -5.92981
163520.0000   -6.77638
163560.0000   -6.55621
163600.0000   -5.83086
163640.0000   -6.26200
163680.0000   -6.27208
163720.0000   -6.68214
163760.0000   -5.89190
163800.0000   -6.23649
163840.0000   -6.02826
163880.0000   -5.00894
163920.0000   -4.92230
163960.0000   -5.40226
164000.0000   -4.70413
164040.0000   -5.49071
164080.0000   -4.68642
164120.0000   -5.56937
164160.0000   -5.00892
164200.0000   -5.47701
164240.0000   -5.76015
164280.0000   -5.26993
164320.0000   -6.04479
164360.0000   -5.93249
164400.0000   -5.05132
164440.0000   -6.00133
164480.0000   -5.64029
164520.0000   -4.75991
164560.0000   -4.71131
164600.0000   -5.22955
164640.0000   -5.12895
164680.0000   -5.67731
164720.0000   -5.49189
164760.0000   -5.74992
164800.0000   -6.78233
164840.0000   -6.59874
164880.0000   -6.07298
164920.0000   -6.12884
164960.0000   -5.62200
165000.0000   -5.26412
165040.0000   -6.12354
165080.0000   -4.68701
165120.0000   -4.30232
165160.0000   -4.78469
165200.0000   -4.96206
165240.0000   -3.89627
165280.0000   -4.33070
165320.0000   -5.74477
165360.0000   -6.36107
165400.0000   -5.01261
165440.0000   -5.75234
165480.0000   -4.22903
165520.0000   -5.27074
165560.0000   -5.35886
165600.0000   -5.62448
165640.0000   -5.38776
165680.0000   -5.66435
165720.0000   -6.47714
165760.0000   -6.38393
165800.0000   -5.62220
165840.0000   -5.76444
165880.0000   -6.28950
165920.0000   -5.22996
165960.0000   -6.71000
166000.0000   -5.08198
166040.0000   -5.53253
166080.0000   -5.99271
166120.0000   -7.21092
166160.0000   -5.75753
166200.0000   -5.84578
166240.0000   -5.07521
166280.0000   -5.34414
166320.0000   -5.33389
166360.0000   -5.32992
166400.0000   -4.98887
166440.0000   -5.42896
166480.0000   -6.27521
166520.0000   -5.89692
166560.0000   -5.38871
166600.0000   -6.09103
166640.0000   -5.47297
166680.0000   -6.29357
166720.0000   -5.03710
166760.0000   -5.22252
166800.0000   -5.53456
166840.0000   -5.72494
166880.0000   -5.76541
166920.0000   -5.26097
166960.0000   -5.76241
167000.0000   -5.66348
167040.0000   -5.36328
167080.0000   -5.66945
167120.0000   -5.39889
167160.0000   -5.75853
167200.0000   -4.60959
167240.0000   -5.73251
167280.0000   -4.96855
167320.0000   -6.40725
167360.0000   -6.21557
167400.0000   -5.66222
167440.0000   -6.14804
167480.0000   -5.93630
167520.0000   -5.81258
167560.0000   -5.47703
167600.0000   -5.61664
167640.0000   -5.86666
167680.0000   -5.47514
167720.0000   -6.22967
167760.0000   -6.19979
167800.0000   -6.09146
167840.0000   -5.13160
167880.0000   -5.80945
167920.0000   -5.51191
167960.0000   -4.65586
168000.0000   -4.84023
168040.0000   -5.42551
168080.0000   -5.69664
168120.0000   -5.72995
168160.0000   -5.11674
168200.0000   -6.08923
168240.0000   -4.62837
168280.0000   -5.04026
168320.0000   -5.00953
168360.0000   -5.81108
168400.0000   -4.73189
168440.0000   -4.33880
168480.0000   -5.17890
168520.0000   -5.05616
168560.0000   -4.98046
168600.0000   -5.28506
168640.0000   -4.97843
168680.0000   -4.88870
168720.0000   -4.48431
168760.0000   -4.51999
168800.0000   -4.46380
168840.0000   -5.60414
168880.0000   -4.53997
168920.0000   -4.16653
168960.0000   -5.38030
169000.0000   -5.14862
169040.0000   -5.09571
169080.0000   -4.67031
169120.0000   -5.04819
169160.0000   -4.98794
169200.0000   -4.70320
169240.0000   -4.63218
169280.0000   -4.70510
169320.0000   -4.62493
169360.0000   -4.89988
169400.0000   -5.64952
169440.0000   -5.42592
169480.0000   -5.40812
169520.0000   -4.85584
169560.0000   -5.65993
169600.0000   -4.83208
169640.0000   -4.49500
169680.0000   -4.93271
169720.0000   -4.98711
169760.0000   -5.65693
169800.0000   -4.92218
169840.0000   -5.56024
169880.0000   -4.64803
169920.0000   -4.80251
169960.0000   -4.94299
170000.0000   -5.40698
170040.0000   -5.73633
170080.0000   -5.51278
170120.0000   -5.29709
170160.0000   -4.73384
170200.0000   -4.15436
170240.0000   -4.73479
170280.0000   -5.68261
170320.0000   -4.76506
170360.0000   -5.26220
170400.0000   -5.23536
170440.0000   -5.40727
170480.0000   -5.01975
170520.0000   -5.49231
170560.0000   -5.32586
170600.0000   -4.76089
170640.0000   -4.70855
170680.0000   -5.06677
170720.0000   -5.04052
170760.0000   -5.48807
170800.0000   -6.29612
170840.0000   -5.75836
170880.0000   -5.06685
170920.0000   -4.39324
170960.0000   -4.68508
171000.0000   -5.68277
171040.0000   -5.50226
171080.0000   -5.99553
171120.0000   -6.39051
171160.0000   -5.52822
171200.0000   -5.46043
171240.0000   -5.65987
171280.0000   -4.97345
171320.0000   -5.65151
171360.0000   -5.68945
171400.0000   -5.46515
171440.0000   -6.39347
171480.0000   -5.49083
171520.0000   -5.58878
171560.0000   -6.38149
171600.0000   -5.47055
171640.0000   -5.51826
171680.0000   -5.50439
171720.0000   -4.49242
171760.0000   -5.57943
171800.0000   -5.85476
171840.0000   -5.21266
171880.0000   -4.87307
171920.0000   -5.35924
171960.0000   -5.50738
172000.0000   -4.86247
172040.0000   -5.50933
172080.0000   -4.86441
172120.0000   -5.74685
172160.0000   -5.03424
172200.0000   -6.05563
172240.0000   -6.62751
172280.0000   -5.84864
172320.0000   -5.48154
172360.0000   -5.21490
172400.0000   -5.39328
172440.0000   -5.32142
172480.0000   -4.87775
172520.0000   -5.29124
172560.0000   -4.49143
172600.0000   -4.46202
172640.0000   -4.68461
172680.0000   -5.20200
172720.0000   -5.59090
172760.0000   -4.44427
172800.0000   -4.16275
172840.0000   -4.22231
172880.0000   -4.51170
172920.0000   -4.42898
172960.0000   -4.79821
173000.0000   -5.46497
173040.0000   -5.18511
173080.0000   -5.98791
173120.0000   -6.36144
173160.0000   -5.55021
173200.0000   -6.95137
173240.0000   -5.29301
173280.0000   -6.02963
173320.0000   -5.13366
173360.0000   -5.12275
173400.0000   -5.93797
173440.0000   -5.48159
173480.0000   -5.04084
173520.0000   -5.89918
173560.0000   -5.37979
173600.0000   -4.36435
173640.0000   -4.94711
173680.0000   -4.85749
173720.0000   -4.83721
173760.0000   -5.48428
173800.0000   -4.78065
173840.0000   -4.68211
173880.0000   -3.89880
173920.0000   -4.77134
173960.0000   -5.22913
174000.0000   -5.08696
174040.0000   -4.85312
174080.0000   -4.83404
174120.0000   -4.00749
174160.0000   -4.92616
174200.0000   -4.71218
174240.0000   -4.60979
174280.0000   -5.11670
174320.0000   -5.00528
174360.0000   -4.94992
174400.0000   -6.42318
174440.0000   -5.40838
174480.0000   -6.29818
174520.0000   -5.46407
174560.0000   -5.54498
174600.0000   -5.08481
174640.0000   -5.52770
174680.0000   -5.54837
174720.0000   -4.57212
174760.0000   -5.01999
174800.0000   -4.44438
174840.0000   -5.20954
174880.0000   -5.65581
174920.0000   -4.98406
174960.0000   -5.19047
175000.0000   -6.06256
175040.0000   -4.98848
175080.0000   -5.16345
175120.0000   -5.03544
175160.0000   -5.27579
175200.0000   -4.70533
175240.0000   -3.77347
175280.0000   -5.14877
175320.0000   -4.10097
175360.0000   -4.39989
175400.0000   -4.91046
175440.0000   -4.92083
175480.0000   -4.35906
175520.0000   -4.63589
175560.0000   -4.08816
175600.0000   -4.96160
175640.0000   -5.48600
175680.0000   -5.23305
175720.0000   -5.34119
175760.0000   -5.52621
175800.0000   -4.86683
175840.0000   -4.14398
175880.0000   -4.90291
175920.0000   -5.17521
175960.0000   -4.88057
176000.0000   -5.99594
176040.0000   -5.57454
176080.0000   -5.28211
176120.0000   -5.23395
176160.0000   -5.79119
176200.0000   -7.34458
176240.0000   -6.52307
176280.0000   -6.19672
176320.0000   -5.84876
176360.0000   -5.75981
176400.0000   -5.10778
176440.0000   -4.73340
176480.0000   -5.51557
176520.0000   -4.98832
176560.0000   -6.29282
176600.0000   -6.06120
176640.0000   -5.93923
176680.0000   -5.28761
176720.0000   -5.85988
176760.0000   -5.81433
176800.0000   -5.73299
176840.0000   -5.42919
176880.0000   -5.91706
176920.0000   -5.33364
176960.0000   -6.02404
177000.0000   -6.39903
177040.0000   -7.35691
177080.0000   -6.32374
177120.0000   -5.00195
177160.0000   -5.23243
177200.0000   -6.06272
177240.0000   -5.48636
177280.0000   -5.12882
177320.0000   -6.47926
177360.0000   -5.95205
177400.0000   -5.68610
177440.0000   -5.66111
177480.0000   -5.11287
177520.0000   -4.62700
177560.0000   -5.81056
177600.0000   -4.04294
177640.0000   -4.26775
177680.0000   -4.67537
177720.0000   -4.72078
177760.0000   -5.23224
177800.0000   -5.04154
177840.0000   -5.09826
177880.0000   -5.39819
177920.0000   -6.36372
177960.0000   -5.62533
178000.0000   -6.10179
178040.0000   -5.47006
178080.0000   -5.45841
178120.0000   -5.53362
178160.0000   -5.67288
178200.0000   -5.98875
178240.0000   -5.08365
178280.0000   -5.30730
178320.0000   -5.55844
178360.0000   -6.28786
178400.0000   -5.75918
178440.0000   -6.29219
178480.0000   -5.89037
178520.0000   -4.82953
178560.0000   -5.47882
178600.0000   -5.10544
178640.0000   -5.81550
178680.0000   -4.67376
178720.0000   -4.26148
178760.0000   -4.46736
178800.0000   -4.55921
178840.0000   -4.18018
178880.0000   -5.41309
178920.0000   -4.34402
178960.0000   -5.69579
179000.0000   -5.24052
179040.0000   -5.22492
179080.0000   -4.76253
179120.0000   -5.02499
179160.0000   -4.73011
179200.0000   -5.15255
179240.0000   -5.76293
179280.0000   -5.40259
179320.0000   -5.27085
179360.0000   -4.56368
179400.0000   -4.71547
179440.0000   -4.77436
179480.0000   -5.89057
179520.0000   -5.11161
179560.0000   -4.99152
179600.0000   -5.24703
179640.0000   -5.39443
179680.0000   -5.99546
179720.0000   -5.81133
179760.0000   -5.85134
179800.0000   -4.38822
179840.0000   -4.97424
179880.0000   -5.21818
179920.0000   -4.57271
179960.0000   -4.78658
180000.0000   -5.19741
180040.0000   -5.52175
180080.0000   -5.01488
180120.0000   -4.83547
180160.0000   -4.75274
180200.0000   -4.44807
180240.0000   -4.46446
180280.0000   -5.09412
180320.0000   -5.03153
180360.0000   -5.10476
180400.0000   -5.18637
180440.0000   -5.24118
180480.0000   -5.24526
180520.0000   -5.90306
180560.0000   -5.78610
180600.0000   -6.09230
180640.0000   -6.24718
180680.0000   -7.07290
180720.0000   -5.86198
180760.0000   -5.18939
180800.0000   -5.35687
180840.0000   -5.59697
180880.0000   -6.24140
180920.0000   -5.73347
180960.0000   -6.01469
181000.0000   -6.87223
181040.0000   -6.73933
181080.0000   -6.81269
181120.0000   -5.75290
181160.0000   -5.78935
181200.0000   -4.60380
181240.0000   -5.66517
181280.0000   -6.39804
181320.0000   -5.09782
181360.0000   -5.73913
181400.0000   -5.50067
181440.0000   -4.79830
181480.0000   -5.50787
181520.0000   -5.55289
181560.0000   -5.55926
181600.0000   -5.87766
181640.0000   -5.51622
181680.0000   -5.41502
181720.0000   -5.73714
181760.0000   -4.94382
181800.0000   -5.96141
181840.0000   -6.50859
181880.0000   -5.86877
181920.0000   -6.32221
181960.0000   -6.13559
182000.0000   -5.83401
182040.0000   -5.68816
182080.0000   -4.95025
182120.0000   -5.58551
182160.0000   -6.10778
182200.0000   -5.89323
182240.0000   -4.74417
182280.0000   -5.83160
182320.0000   -5.57086
182360.0000   -5.01156
182400.0000   -5.74075
182440.0000   -5.78929
182480.0000   -6.11895
182520.0000   -5.26058
182560.0000   -5.92307
182600.0000   -5.38306
182640.0000   -5.23314
182680.0000   -5.38072
182720.0000   -4.84310
182760.0000   -4.54503
182800.0000   -5.05498
182840.0000   -4.93897
182880.0000   -4.79540
182920.0000   -5.01370
182960.0000   -4.87915
183000.0000   -4.94049
183040.0000   -5.22327
183080.0000   -5.32771
183120.0000   -4.99764
183160.0000   -4.88811
183200.0000   -4.79821
183240.0000   -4.53155
183280.0000   -4.97690
183320.0000   -5.62184
183360.0000   -4.28882
183400.0000   -4.31200
183440.0000   -4.90593
183480.0000   -4.86209
183520.0000   -4.45536
183560.0000   -3.95851
183600.0000   -4.62924
183640.0000   -4.62848
183680.0000   -4.62428
183720.0000   -5.04999
183760.0000   -4.51418
183800.0000   -4.81723
183840.0000   -5.27989
183880.0000   -5.26497
183920.0000   -4.16101
183960.0000   -4.39075
184000.0000   -4.57829
184040.0000   -4.64390
184080.0000   -4.95181
184120.0000   -5.51161
184160.0000   -4.08541
184200.0000   -4.87459
184240.0000   -5.49637
184280.0000   -5.50395
184320.0000   -5.52932
184360.0000   -6.73917
184400.0000   -5.38206
184440.0000   -4.59786
184480.0000   -6.03195
184520.0000   -5.15933
184560.0000   -5.96748
184600.0000   -5.00339
184640.0000   -4.46920
184680.0000   -4.37215
184720.0000   -4.50351
184760.0000   -5.06221
184800.0000   -6.35473
184840.0000   -5.54145
184880.0000   -5.14566
184920.0000   -4.97757
184960.0000   -5.91316
185000.0000   -5.45278
185040.0000   -5.47114
185080.0000   -5.42402
185120.0000   -6.06629
185160.0000   -6.64321
185200.0000   -5.78635
185240.0000   -5.33685
185280.0000   -5.31110
185320.0000   -5.81156
185360.0000   -5.00362
185400.0000   -5.30134
185440.0000   -5.35633
185480.0000   -4.68717
185520.0000   -5.06926
185560.0000   -5.83984
185600.0000   -6.10028
185640.0000   -6.22932
185680.0000   -4.69297
185720.0000   -5.81729
185760.0000   -5.03095
185800.0000   -5.17648
185840.0000   -4.72422
185880.0000   -4.66855
185920.0000   -5.41774
185960.0000   -5.47254
186000.0000   -4.78507
186040.0000   -5.06507
186080.0000   -6.08194
186120.0000   -5.74549
186160.0000   -4.94074
186200.0000   -5.06378
186240.0000   -5.06507
186280.0000   -4.02853
186320.0000   -4.28329
186360.0000   -4.96651
186400.0000   -5.75485
186440.0000   -5.15731
186480.0000   -4.46816
186520.0000   -5.11754
186560.0000   -5.68548
186600.0000   -6.09263
186640.0000   -5.86114
186680.0000   -5.12567
186720.0000   -4.75879
186760.0000   -5.06783
186800.0000   -5.55511
186840.0000   -5.45225
186880.0000   -4.99728
186920.0000   -5.12020
186960.0000   -5.55515
187000.0000   -5.16027
187040.0000   -4.68554
187080.0000   -4.99231
187120.0000   -5.13000
187160.0000   -5.57924
187200.0000   -4.12594
187240.0000   -6.01669
187280.0000   -4.77459
187320.0000   -5.73439
187360.0000   -4.76540
187400.0000   -5.22596
187440.0000   -5.68964
187480.0000   -4.94957
187520.0000   -5.93165
187560.0000   -5.25940
187600.0000   -5.23717
187640.0000   -5.79229
187680.0000   -6.87878
187720.0000   -6.50496
187760.0000   -6.43577
187800.0000   -6.06635
187840.0000   -5.30404
187880.0000   -5.42167
187920.0000   -5.40867
187960.0000   -5.77200
188000.0000   -4.97697
188040.0000   -4.76441
188080.0000   -4.68375
188120.0000   -5.06630
188160.0000   -5.10694
188200.0000   -4.34125
188240.0000   -4.84360
188280.0000   -4.75141
188320.0000   -4.96257
188360.0000   -5.16959
188400.0000   -4.61433
188440.0000   -5.36827
188480.0000   -4.41934
188520.0000   -4.53932
188560.0000   -4.69887
188600.0000   -4.85794
188640.0000   -5.01328
188680.0000   -5.31636
188720.0000   -5.21012
188760.0000   -5.21746
188800.0000   -5.06463
188840.0000   -5.00922
188880.0000   -4.91900
188920.0000   -5.43141
188960.0000   -4.80081
189000.0000   -5.01364
189040.0000   -4.69915
189080.0000   -4.90993
189120.0000   -4.85037
189160.0000   -4.26066
189200.0000   -5.40939
189240.0000   -4.98172
189280.0000   -5.03113
189320.0000   -4.95445
189360.0000   -5.13729
189400.0000   -4.84778
189440.0000   -5.65878
189480.0000   -5.72527
189520.0000   -4.63342
189560.0000   -5.19895
189600.0000   -5.87642
189640.0000   -6.26344
189680.0000   -5.19321
189720.0000   -5.42950
189760.0000   -5.55086
189800.0000   -4.73482
189840.0000   -5.81429
189880.0000   -5.63656
189920.0000   -5.66696
189960.0000   -5.40684
190000.0000   -4.85066
190040.0000   -5.58930
190080.0000   -4.58273
190120.0000   -5.54160
190160.0000   -5.40899
190200.0000   -5.87493
190240.0000   -5.97476
190280.0000   -5.91282
190320.0000   -6.10698
190360.0000   -5.65279
190400.0000   -5.64411
190440.0000   -6.63435
190480.0000   -6.95841
190520.0000   -6.20532
190560.0000   -6.59693
190600.0000   -5.92170
190640.0000   -6.43525
190680.0000   -6.02827
190720.0000   -6.01105
190760.0000   -4.71878
190800.0000   -5.71545
190840.0000   -6.00620
190880.0000   -6.06591
190920.0000   -5.33986
190960.0000   -6.20259
191000.0000   -5.62275
191040.0000   -5.50508
191080.0000   -5.59912
191120.0000   -5.61831
191160.0000   -6.13228
191200.0000   -5.46247
191240.0000   -6.26361
191280.0000   -6.39353
191320.0000   -7.14048
191360.0000   -5.65743
191400.0000   -6.25946
191440.0000   -4.81335
191480.0000   -5.53143
191520.0000   -6.03491
191560.0000   -5.18149
191600.0000   -5.41440
191640.0000   -5.11440
191680.0000   -6.01820
191720.0000   -6.16047
191760.0000   -5.09984
191800.0000   -6.11786
191840.0000   -6.01344
191880.0000   -5.48734
191920.0000   -5.86775
191960.0000   -6.52274
192000.0000   -5.08519
192040.0000   -5.27530
192080.0000   -4.75824
192120.0000   -4.73711
192160.0000   -5.62676
192200.0000   -5.42314
192240.0000   -5.53336
192280.0000   -4.72552
192320.0000   -5.64807
192360.0000   -5.84189
192400.0000   -5.81974
192440.0000   -4.50796
192480.0000   -4.22340
192520.0000   -6.24747
192560.0000   -5.76145
192600.0000   -5.52553
192640.0000   -4.43983
192680.0000   -4.76466
192720.0000   -4.51433
192760.0000   -4.93063
192800.0000   -5.87423
192840.0000   -4.47360
192880.0000   -4.56293
192920.0000   -4.74974
192960.0000   -4.49139
193000.0000   -4.25668
193040.0000   -5.17851
193080.0000   -5.54087
193120.0000   -5.28761
193160.0000   -5.66391
193200.0000   -6.09078
193240.0000   -4.31964
193280.0000   -4.70362
193320.0000   -5.10019
193360.0000   -5.20620
193400.0000   -5.67676
193440.0000   -5.15817
193480.0000   -4.96335
193520.0000   -5.17570
193560.0000   -5.55896
193600.0000   -5.15507
193640.0000   -5.05871
193680.0000   -4.66821
193720.0000   -5.27097
193760.0000   -5.49953
193800.0000   -5.23484
193840.0000   -5.48202
193880.0000   -5.29670
193920.0000   -5.05139
193960.0000   -4.84435
194000.0000   -4.44808
194040.0000   -5.10307
194080.0000   -5.18780
194120.0000   -5.32797
194160.0000   -5.97525
194200.0000   -4.29500
194240.0000   -6.91399
194280.0000   -5.32413
194320.0000   -5.56419
194360.0000   -5.23029
194400.0000   -5.81639
194440.0000   -5.78555
194480.0000   -5.84745
194520.0000   -5.54063
194560.0000   -5.68512
194600.0000   -5.15060
194640.0000   -4.67575
194680.0000   -5.32233
194720.0000   -4.95288
194760.0000   -4.84121
194800.0000   -5.19235
194840.0000   -4.84115
194880.0000   -5.58624
194920.0000   -4.95602
194960.0000   -5.09989
195000.0000   -5.06501
195040.0000   -5.37306
195080.0000   -5.62723
195120.0000   -6.23904
195160.0000   -6.22420
195200.0000   -5.30932
195240.0000   -5.97063
195280.0000   -6.23899
195320.0000   -6.35486
195360.0000   -5.63877
195400.0000   -6.29858
195440.0000   -5.93837
195480.0000   -6.53791
195520.0000   -6.50551
195560.0000   -6.25499
195600.0000   -5.30339
195640.0000   -5.62423
195680.0000   -5.28184
195720.0000   -6.30611
195760.0000   -5.79224
195800.0000   -5.30987
195840.0000   -6.30213
195880.0000   -5.18124
195920.0000   -4.72047
195960.0000   -4.64220
196000.0000   -5.19798
196040.0000   -5.81886
196080.0000   -6.04309
196120.0000   -5.27840
196160.0000   -5.38538
196200.0000   -5.96322
196240.0000   -5.81788
196280.0000   -5.16017
196320.0000   -5.64692
196360.0000   -5.36202
196400.0000   -5.77726
196440.0000   -5.55152
196480.0000   -5.56756
196520.0000   -6.14114
196560.0000   -5.45692
196600.0000   -4.93912
196640.0000   -5.16540
196680.0000   -4.89185
196720.0000   -5.06201
196760.0000   -5.09417
196800.0000   -4.86501
196840.0000   -4.95680
196880.0000   -5.36312
196920.0000   -4.79828
196960.0000   -5.58356
197000.0000   -5.10024
197040.0000   -6.61373
197080.0000   -6.13853
197120.0000   -6.51715
197160.0000   -5.35321
197200.0000   -5.72694
197240.0000   -5.12077
197280.0000   -5.30260
197320.0000   -6.12605
197360.0000   -6.26595
197400.0000   -6.51477
197440.0000   -6.52468
197480.0000   -5.79806
197520.0000   -5.87419
197560.0000   -6.81590
197600.0000   -6.45654
197640.0000   -6.22992
197680.0000   -6.22191
197720.0000   -5.10068
197760.0000   -5.37074
197800.0000   -5.20163
197840.0000   -5.25152
197880.0000   -6.38265
197920.0000   -4.70428
197960.0000   -5.67013
198000.0000   -5.21267
198040.0000   -5.90452
198080.0000   -5.78952
198120.0000   -6.68300
198160.0000   -5.97150
198200.0000   -5.78021
198240.0000   -6.24205
198280.0000   -6.64137
198320.0000   -5.72082
198360.0000   -5.47874
198400.0000   -5.58961
198440.0000   -6.93607
198480.0000   -5.98151
198520.0000   -6.74493
198560.0000   -6.49614
198600.0000   -5.34354
198640.0000   -6.01734
198680.0000   -6.42375
198720.0000   -5.92659
198760.0000   -6.06837
198800.0000   -5.38579
198840.0000   -4.80925
198880.0000   -4.87789
198920.0000   -5.93207
198960.0000   -5.59515
199000.0000   -5.76531
199040.0000   -6.46017
199080.0000   -6.33533
199120.0000   -6.61325
199160.0000   -7.01714
199200.0000   -7.06866
199240.0000   -5.66508
199280.0000   -5.61615
199320.0000   -5.93454
199360.0000   -6.58505
199400.0000   -6.02686
199440.0000   -5.05059
199480.0000   -5.77509
199520.0000   -6.45636
199560.0000   -6.12974
199600.0000   -6.52064
199640.0000   -6.12991
199680.0000   -6.06578
199720.0000   -5.58900
199760.0000   -5.65975
199800.0000   -5.31024
199840.0000   -6.50524
199880.0000   -6.74538
199920.0000   -6.83077
199960.0000   -6.36346
200000.0000   -6.17183
200040.0000   -6.10214
200080.0000   -6.17434
200120.0000   -4.46494
200160.0000   -5.48059
200200.0000   -5.86446
200240.0000   -5.76886
200280.0000   -5.62892
200320.0000   -5.05584
200360.0000   -6.83508
200400.0000   -6.03860
200440.0000   -6.17603
200480.0000   -5.85710
200520.0000   -6.83466
200560.0000   -6.58797
200600.0000   -6.74845
200640.0000   -6.03538
200680.0000   -6.00042
200720.0000   -6.80970
200760.0000   -6.49007
200800.0000   -6.88494
200840.0000   -6.95974
200880.0000   -5.80111
200920.0000   -6.23466
200960.0000   -5.99715
201000.0000   -5.87016
201040.0000   -5.87749
201080.0000   -4.29081
201120.0000   -6.28000
201160.0000   -4.93777
201200.0000   -4.35619
201240.0000   -5.06404
201280.0000   -5.62550
201320.0000   -5.42307
201360.0000   -5.73584
201400.0000   -6.57378
201440.0000   -5.54257
201480.0000   -5.11947
201520.0000   -4.67324
201560.0000   -5.49689
201600.0000   -6.45613
201640.0000   -6.15656
201680.0000   -6.70437
201720.0000   -6.88734
201760.0000   -6.50946
201800.0000   -6.11661
201840.0000   -6.37911
201880.0000   -5.44543
201920.0000   -5.93129
201960.0000   -5.95137
202000.0000   -6.14330
202040.0000   -5.11433
202080.0000   -5.82317
202120.0000   -6.55706
202160.0000   -7.11928
202200.0000   -6.49716
202240.0000   -6.30718
202280.0000   -6.00797
202320.0000   -7.08822
202360.0000   -6.75445
202400.0000   -6.85249
202440.0000   -6.67864
202480.0000   -5.86672
202520.0000   -5.71706
202560.0000   -5.30925
202600.0000   -5.98312
202640.0000   -5.99314
202680.0000   -5.40936
202720.0000   -6.29928
202760.0000   -5.91279
202800.0000   -5.46832
202840.0000   -5.25254
202880.0000   -5.39519
202920.0000   -5.46621
202960.0000   -5.98321
203000.0000   -6.01388
203040.0000   -4.98112
203080.0000   -6.90432
203120.0000   -6.01673
203160.0000   -6.30307
203200.0000   -6.00832
203240.0000   -5.75263
203280.0000   -6.05597
203320.0000   -7.00454
203360.0000   -6.00910
203400.0000   -5.21268
203440.0000   -5.62467
203480.0000   -6.37147
203520.0000   -6.35948
203560.0000   -6.51671
203600.0000   -4.95245
203640.0000   -5.12117
203680.0000   -5.35834
203720.0000   -4.92468
203760.0000   -4.65160
203800.0000   -4.88024
203840.0000   -5.34579
203880.0000   -5.68274
203920.0000   -5.05469
203960.0000   -4.99357
204000.0000   -5.43413
204040.0000   -6.06293
204080.0000   -5.74545
204120.0000   -5.70661
204160.0000   -4.68944
204200.0000   -4.87807
204240.0000   -5.20572
204280.0000   -5.17186
204320.0000   -6.48271
204360.0000   -5.24945
204400.0000   -5.45430
204440.0000   -4.79472
204480.0000   -5.69527
204520.0000   -5.22817
204560.0000   -5.35712
204600.0000   -4.20589
204640.0000   -5.41989
204680.0000   -4.42163
204720.0000   -5.58056
204760.0000   -5.40174
204800.0000   -4.82045
204840.0000   -6.00078
204880.0000   -5.86431
204920.0000   -5.81543
204960.0000   -6.87620
205000.0000   -4.59950
205040.0000   -4.86660
205080.0000   -5.26685
205120.0000   -5.20149
205160.0000   -5.09529
205200.0000   -5.70098
205240.0000   -5.56406
205280.0000   -4.56490
205320.0000   -5.62186
205360.0000   -5.45047
205400.0000   -4.98595
205440.0000   -5.06386
205480.0000   -5.22515
205520.0000   -5.08391
205560.0000   -5.29745
205600.0000   -5.30624
205640.0000   -4.55647
205680.0000   -5.11921
205720.0000   -5.52897
205760.0000   -5.86492
205800.0000   -4.75398
205840.0000   -4.52808
205880.0000   -5.24630
205920.0000   -5.14587
205960.0000   -5.06193
206000.0000   -5.22133
206040.0000   -4.41845
206080.0000   -4.85819
206120.0000   -5.53307
206160.0000   -4.18556
206200.0000   -5.46435
206240.0000   -4.71122
206280.0000   -5.50739
206320.0000   -5.37964
206360.0000   -5.50996
206400.0000   -5.71284
206440.0000   -5.77474
206480.0000   -4.94430
206520.0000   -3.83142
206560.0000   -4.38003
206600.0000   -3.50569
206640.0000   -4.06245
206680.0000   -4.68862
206720.0000   -3.87278
206760.0000   -4.28316
206800.0000   -6.05573
206840.0000   -6.09985
206880.0000   -5.32750
206920.0000   -4.20198
206960.0000   -4.45747
207000.0000   -5.26627
207040.0000   -3.89883
207080.0000   -4.49748
207120.0000   -5.39150
207160.0000   -5.05841
207200.0000   -5.17168
207240.0000   -4.30882
207280.0000   -5.00922
207320.0000   -4.62009
207360.0000   -4.31846
207400.0000   -4.35149
207440.0000   -5.56626
207480.0000   -5.36730
207520.0000   -5.44973
207560.0000   -5.16849
207600.0000   -4.43705
207640.0000   -5.13612
207680.0000   -4.49484
207720.0000   -4.57839
207760.0000   -5.71897
207800.0000   -4.89731
207840.0000   -4.91282
207880.0000   -4.91126
207920.0000   -3.83094
207960.0000   -4.63298
208000.0000   -4.25652
208040.0000   -4.84640
208080.0000   -5.04325
208120.0000   -4.28498
208160.0000   -5.38268
208200.0000   -4.11255
208240.0000   -4.33413
208280.0000   -4.76868
208320.0000   -4.80380
208360.0000   -4.77895
208400.0000   -5.03959
208440.0000   -4.25875
208480.0000   -4.76782
208520.0000   -4.37532
208560.0000   -5.21781
208600.0000   -4.64720
208640.0000   -3.90272
208680.0000   -4.69892
208720.0000   -5.09981
208760.0000   -4.62513
208800.0000   -4.40680
208840.0000   -4.61717
208880.0000   -5.69884
208920.0000   -6.19645
208960.0000   -5.86851
209000.0000   -5.69551
209040.0000   -5.43032
209080.0000   -5.22401
209120.0000   -5.02993
209160.0000   -6.02267
209200.0000   -5.65256
209240.0000   -4.88892
209280.0000   -5.78473
209320.0000   -5.08956
209360.0000   -6.46138
209400.0000   -6.18492
209440.0000   -6.33356
209480.0000   -5.42823
209520.0000   -6.27024
209560.0000   -5.74920
209600.0000   -4.69040
209640.0000   -5.31489
209680.0000   -5.40769
209720.0000   -5.73107
209760.0000   -5.12306
209800.0000   -5.99745
209840.0000   -5.82207
209880.0000   -5.15505
209920.0000   -5.90055
209960.0000   -5.80755
210000.0000   -5.43531
210040.0000   -5.74513
210080.0000   -6.13974
210120.0000   -5.50948
210160.0000   -5.99563
210200.0000   -5.71990
210240.0000   -7.08483
210280.0000   -5.80481
210320.0000   -6.03033
210360.0000   -5.60385
210400.0000   -6.21328
210440.0000   -5.84955
210480.0000   -5.10666
210520.0000   -4.77135
210560.0000   -4.36656
210600.0000   -4.57234
210640.0000   -4.69809
210680.0000   -4.55165
210720.0000   -4.74417
210760.0000   -4.62642
210800.0000   -4.50512
210840.0000   -4.10541
210880.0000   -4.38905
210920.0000   -4.69743
210960.0000   -5.32336
211000.0000   -5.26333
211040.0000   -4.87190
211080.0000   -6.03012
211120.0000   -5.72341
211160.0000   -5.97050
211200.0000   -4.70848
211240.0000   -5.10135
211280.0000   -5.18439
211320.0000   -6.03415
211360.0000   -5.63121
211400.0000   -6.76279
211440.0000   -6.54658
211480.0000   -6.14681
211520.0000   -6.89069
211560.0000   -6.76920
211600.0000   -6.79520
211640.0000   -6.13120
211680.0000   -5.94577
211720.0000   -6.08585
211760.0000   -6.00413
211800.0000   -5.71985
211840.0000   -5.82843
211880.0000   -5.70528
211920.0000   -5.91803
211960.0000   -5.40546
212000.0000   -5.46967
212040.0000   -4.75566
212080.0000   -5.44025
212120.0000   -5.52509
212160.0000   -5.86515
212200.0000   -5.58708
212240.0000   -5.58934
212280.0000   -5.82965
212320.0000   -5.26237
212360.0000   -5.66396
212400.0000   -5.78430
212440.0000   -6.33728
212480.0000   -6.15131
212520.0000   -6.05478
212560.0000   -6.45431
212600.0000   -5.64998
212640.0000   -6.18552
212680.0000   -6.29743
212720.0000   -5.67444
212760.0000   -6.33477
212800.0000   -5.81474
212840.0000   -6.57000
212880.0000   -5.50404
212920.0000   -5.62779
212960.0000   -4.63590
213000.0000   -5.02973
213040.0000   -5.29323
213080.0000   -4.52371
213120.0000   -5.80348
213160.0000   -5.19341
213200.0000   -4.87740
213240.0000   -5.03188
213280.0000   -4.79726
213320.0000   -4.65582
213360.0000   -4.53857
213400.0000   -4.16373
213440.0000   -3.99662
213480.0000   -3.84170
213520.0000   -4.39659
213560.0000   -5.14416
213600.0000   -4.62870
213640.0000   -5.26448
213680.0000   -4.98693
213720.0000   -5.54900
213760.0000   -5.40919
213800.0000   -5.13062
213840.0000   -4.81713
213880.0000   -4.25683
213920.0000   -4.61143
213960.0000   -4.48289
214000.0000   -3.98133
214040.0000   -4.07820
214080.0000   -4.26270
214120.0000   -4.68806
214160.0000   -4.25060
214200.0000   -5.12179
214240.0000   -4.53985
214280.0000   -5.07041
214320.0000   -4.86615
214360.0000   -4.47540
214400.0000   -3.76645
214440.0000   -4.43475
214480.0000   -4.80790
214520.0000   -4.78025
214560.0000   -4.95230
214600.0000   -4.61265
214640.0000   -4.07581
214680.0000   -4.75320
214720.0000   -4.75456
214760.0000   -5.00788
214800.0000   -4.00329
214840.0000   -3.77715
214880.0000   -4.28216
214920.0000   -4.97447
214960.0000   -4.59953
215000.0000   -5.02522
215040.0000   -4.53579
215080.0000   -5.72601
215120.0000   -4.98081
215160.0000   -5.81350
215200.0000   -6.33286
215240.0000   -6.06027
215280.0000   -5.51925
215320.0000   -5.35039
215360.0000   -5.43457
215400.0000   -4.51561
215440.0000   -5.31629
215480.0000   -4.28036
215520.0000   -4.66693
215560.0000   -5.91774
215600.0000   -5.90635
215640.0000   -4.77863
215680.0000   -5.27011
215720.0000   -4.90073
215760.0000   -5.79737
215800.0000   -5.20496
215840.0000   -5.32068
215880.0000   -6.15986
215920.0000   -5.90987
215960.0000   -5.34761
216000.0000   -5.11298
216040.0000   -5.57241
216080.0000   -5.32452
216120.0000   -5.42240
216160.0000   -5.36094
216200.0000   -6.20566
216240.0000   -5.36721
216280.0000   -5.44784
216320.0000   -5.82735
216360.0000   -5.29121
216400.0000   -5.48049
216440.0000   -5.38637
216480.0000   -5.96491
216520.0000   -5.05947
216560.0000   -4.73595
216600.0000   -5.42945
216640.0000   -4.57172
216680.0000   -5.21711
216720.0000   -4.06322
216760.0000   -5.19261
216800.0000   -4.38394
216840.0000   -4.39854
216880.0000   -4.62813
216920.0000   -4.58625
216960.0000   -5.12092
217000.0000   -5.15370
217040.0000   -4.69080
217080.0000   -4.89527
217120.0000   -4.71028
217160.0000   -3.34860
217200.0000   -5.13739
217240.0000   -5.12058
217280.0000   -5.16423
217320.0000   -4.93679
217360.0000   -5.03659
217400.0000   -4.76996
217440.0000   -5.61447
217480.0000   -5.48716
217520.0000   -5.51944
217560.0000   -5.76110
217600.0000   -5.30618
217640.0000   -5.81859
217680.0000   -6.19692
217720.0000   -4.85713
217760.0000   -5.38192
217800.0000   -5.86006
217840.0000   -5.80123
217880.0000   -5.40023
217920.0000   -5.47574
217960.0000   -5.29428
218000.0000   -5.68300
218040.0000   -6.08014
218080.0000   -5.19925
218120.0000   -5.46815
218160.0000   -5.87583
218200.0000   -5.58204
218240.0000   -5.09457
218280.0000   -5.72618
218320.0000   -5.72125
218360.0000   -5.86687
218400.0000   -5.86732
218440.0000   -5.94215
218480.0000   -5.62945
218520.0000   -5.35457
218560.0000   -5.55385
218600.0000   -5.04610
218640.0000   -5.71178
218680.0000   -5.38051
218720.0000   -6.18064
218760.0000   -6.25212
218800.0000   -5.98811
218840.0000   -4.21351
218880.0000   -4.75138
218920.0000   -5.04211
218960.0000   -6.21241
219000.0000   -5.79361
219040.0000   -5.14325
219080.0000   -4.54019
219120.0000   -5.41039
219160.0000   -4.64425
219200.0000   -4.88908
219240.0000   -4.95849
219280.0000   -5.73771
219320.0000   -5.29379
219360.0000   -4.52949
219400.0000   -3.99584
219440.0000   -4.48500
219480.0000   -5.16123
219520.0000   -4.79802
219560.0000   -4.90608
219600.0000   -5.29941
219640.0000   -5.06055
219680.0000   -5.95200
219720.0000   -3.91380
219760.0000   -5.07641
219800.0000   -5.91436
219840.0000   -5.27419
219880.0000   -5.58666
219920.0000   -5.51346
219960.0000   -4.74741
220000.0000   -5.40078
220040.0000   -5.34511
220080.0000   -5.45163
220120.0000   -4.65697
220160.0000   -4.68185
220200.0000   -4.80016
220240.0000   -4.48297
220280.0000   -4.55199
220320.0000   -5.21115
220360.0000   -4.40145
220400.0000   -4.55864
220440.0000   -4.36868
220480.0000   -3.73722
220520.0000   -4.28693
220560.0000   -4.48821
220600.0000   -5.23110
220640.0000   -4.80884
220680.0000   -5.65338
220720.0000   -4.68352
220760.0000   -5.23896
220800.0000   -4.43981
220840.0000   -5.06955
220880.0000   -5.63357
220920.0000   -5.14487
220960.0000   -4.32029
221000.0000   -4.76212
221040.0000   -5.22132
221080.0000   -4.77228
221120.0000   -5.49737
221160.0000   -4.95080
221200.0000   -5.14195
221240.0000   -4.90590
221280.0000   -4.88125
221320.0000   -5.28576
221360.0000   -4.68788
221400.0000   -4.55054
221440.0000   -4.15197
221480.0000   -3.82765
221520.0000   -4.97421
221560.0000   -4.95904
221600.0000   -4.37797
221640.0000   -2.89445
221680.0000   -3.90513
221720.0000   -3.59913
221760.0000   -3.21005
221800.0000   -5.03265
221840.0000   -4.18661
221880.0000   -4.02379
221920.0000   -4.56597
221960.0000   -4.51708
222000.0000   -4.87226
222040.0000   -5.06113
222080.0000   -4.28261
222120.0000   -4.55327
222160.0000   -4.81883
222200.0000   -5.13587
222240.0000   -4.67770
222280.0000   -4.81303
222320.0000   -4.25966
222360.0000   -4.96747
222400.0000   -4.49379
222440.0000   -5.19646
222480.0000   -5.86391
222520.0000   -4.77414
222560.0000   -5.94640
222600.0000   -4.85461
222640.0000   -4.45627
222680.0000   -3.98228
222720.0000   -4.25812
222760.0000   -4.61242
222800.0000   -3.97420
222840.0000   -3.72438
222880.0000   -4.33260
222920.0000   -4.41341
222960.0000   -5.15771
223000.0000   -4.74596
223040.0000   -4.20545
223080.0000   -3.80142
223120.0000   -3.93799
223160.0000   -3.48699
223200.0000   -3.25770
223240.0000   -4.48071
223280.0000   -3.81125
223320.0000   -3.75649
223360.0000   -4.37994
223400.0000   -3.77273
223440.0000   -4.35018
223480.0000   -4.30646
223520.0000   -4.36299
223560.0000   -3.86204
223600.0000   -4.47942
223640.0000   -3.72844
223680.0000   -4.52295
223720.0000   -4.71459
223760.0000   -4.57747
223800.0000   -5.95988
223840.0000   -5.49289
223880.0000   -5.76709
223920.0000   -5.27469
223960.0000   -5.37083
224000.0000   -4.45358
224040.0000   -5.17881
224080.0000   -5.30612
224120.0000   -5.16513
224160.0000   -5.25009
224200.0000   -4.52781
224240.0000   -4.79879
224280.0000   -4.71211
224320.0000   -4.86512
224360.0000   -4.54045
224400.0000   -3.52819
224440.0000   -4.15613
224480.0000   -4.84970
224520.0000   -4.30962
224560.0000   -3.84055
224600.0000   -4.05254
224640.0000   -5.01377
224680.0000   -5.22047
224720.0000   -5.04100
224760.0000   -5.15224
224800.0000   -4.55065
224840.0000   -4.06050
224880.0000   -3.28706
224920.0000   -4.30864
224960.0000   -4.90424
225000.0000   -5.42318
225040.0000   -5.00216
225080.0000   -4.66183
225120.0000   -4.17337
225160.0000   -4.96132
225200.0000   -5.24677
225240.0000   -5.97380
225280.0000   -4.89491
225320.0000   -4.10317
225360.0000   -4.10599
225400.0000   -3.28239
225440.0000   -3.81530
225480.0000   -2.75100
225520.0000   -3.05345
225560.0000   -3.99398
225600.0000   -3.72639
225640.0000   -2.94802
225680.0000   -3.82593
225720.0000   -3.62183
225760.0000   -4.58324
225800.0000   -4.84922
225840.0000   -4.10493
225880.0000   -4.66503
225920.0000   -5.11657
225960.0000   -5.46253
226000.0000   -5.15591
226040.0000   -5.47581
226080.0000   -4.96427
226120.0000   -5.46970
226160.0000   -4.64169
226200.0000   -4.60815
226240.0000   -4.74185
226280.0000   -4.82081
226320.0000   -5.06491
226360.0000   -4.56635
226400.0000   -4.63803
226440.0000   -5.02231
226480.0000   -5.66034
226520.0000   -5.65572
226560.0000   -5.64440
226600.0000   -5.21016
226640.0000   -5.35560
226680.0000   -5.26251
226720.0000   -5.13409
226760.0000   -5.96686
226800.0000   -6.10021
226840.0000   -6.77650
226880.0000   -5.73931
226920.0000   -5.53712
226960.0000   -6.90344
227000.0000   -6.35252
227040.0000   -5.26915
227080.0000   -5.78023
227120.0000   -6.48075
227160.0000   -5.58222
227200.0000   -6.14378
227240.0000   -6.12652
227280.0000   -5.23684
227320.0000   -5.30204
227360.0000   -5.37820
227400.0000   -5.15627
227440.0000   -5.36998
227480.0000   -4.94624
227520.0000   -5.14898
227560.0000   -4.61190
227600.0000   -4.57643
227640.0000   -4.20282
227680.0000   -4.28629
227720.0000   -4.63680
227760.0000   -4.99461
227800.0000   -4.52084
227840.0000   -4.40352
227880.0000   -5.04004
227920.0000   -4.81451
227960.0000   -5.00289
228000.0000   -4.72937
228040.0000   -3.92138
228080.0000   -4.75881
228120.0000   -4.45257
228160.0000   -4.50899
228200.0000   -4.96184
228240.0000   -4.83008
228280.0000   -5.04865
228320.0000   -4.29898
228360.0000   -3.56615
228400.0000   -4.03619
228440.0000   -5.58631
228480.0000   -6.03658
228520.0000   -3.99070
228560.0000   -4.98742
228600.0000   -5.48477
228640.0000   -5.02153
228680.0000   -5.32865
228720.0000   -5.89910
228760.0000   -5.83072
228800.0000   -5.52845
228840.0000   -6.06643
228880.0000   -5.35650
228920.0000   -4.85043
228960.0000   -5.57887
229000.0000   -5.60808
229040.0000   -5.12259
229080.0000   -5.65273
229120.0000   -6.07035
229160.0000   -5.73450
229200.0000   -5.46544
229240.0000   -5.51518
229280.0000   -5.19773
229320.0000   -4.68645
229360.0000   -6.06454
229400.0000   -5.64318
229440.0000   -5.38578
229480.0000   -5.10188
229520.0000   -4.67935
229560.0000   -5.68246
229600.0000   -4.75142
229640.0000   -5.21262
229680.0000   -5.96786
229720.0000   -4.72581
229760.0000   -5.90996
229800.0000   -5.51267
229840.0000   -3.61765
229880.0000   -4.76178
229920.0000   -4.26993
229960.0000   -4.24909
230000.0000   -4.57177
230040.0000   -5.43841
230080.0000   -4.78904
230120.0000   -4.62591
230160.0000   -4.60815
230200.0000   -4.57991
230240.0000   -4.91788
230280.0000   -4.63340
230320.0000   -5.03698
230360.0000   -5.71131
230400.0000   -5.66728
230440.0000   -5.67073
230480.0000   -5.81659
230520.0000   -5.09442
230560.0000   -3.58408
230600.0000   -4.78237
230640.0000   -4.77902
230680.0000   -4.99005
230720.0000   -4.70204
230760.0000   -5.11046
230800.0000   -5.21040
230840.0000   -4.91851
230880.0000   -5.08352
230920.0000   -5.60036
230960.0000   -6.05636
231000.0000   -4.73084
231040.0000   -4.19205
231080.0000   -5.21940
231120.0000   -5.24511
231160.0000   -5.36113
231200.0000   -5.49429
231240.0000   -4.87678
231280.0000   -4.78530
231320.0000   -4.81980
231360.0000   -5.02622
231400.0000   -4.74110
231440.0000   -3.95907
231480.0000   -4.25339
231520.0000   -4.02580
231560.0000   -3.61829
231600.0000   -4.72783
231640.0000   -4.48457
231680.0000   -4.38473
231720.0000   -4.94749
231760.0000   -5.50781
231800.0000   -5.95097
231840.0000   -5.59173
231880.0000   -5.37608
231920.0000   -5.94090
231960.0000   -5.56853
232000.0000   -5.90402
232040.0000   -5.04164
232080.0000   -4.50902
232120.0000   -5.19653
232160.0000   -4.75374
232200.0000   -5.53373
232240.0000   -5.25643
232280.0000   -4.49570
232320.0000   -3.64695
232360.0000   -4.11776
232400.0000   -4.38544
232440.0000   -4.10845
232480.0000   -4.32894
232520.0000   -4.43924
232560.0000   -5.12453
232600.0000   -4.62733
232640.0000   -4.28459
232680.0000   -5.21723
232720.0000   -4.82029
232760.0000   -5.46392
232800.0000   -5.52893
232840.0000   -5.43555
232880.0000   -5.28141
232920.0000   -5.98766
232960.0000   -6.57476
233000.0000   -5.43706
233040.0000   -5.79962
233080.0000   -5.98336
233120.0000   -5.85561
233160.0000   -5.48516
233200.0000   -5.90496
233240.0000   -5.61974
233280.0000   -5.36156
233320.0000   -5.25346
233360.0000   -5.35542
233400.0000   -5.45882
233440.0000   -5.58173
233480.0000   -5.79767
233520.0000   -6.00203
233560.0000   -5.39666
233600.0000   -5.13412
233640.0000   -5.45101
233680.0000   -5.78713
233720.0000   -6.13792
233760.0000   -5.99072
233800.0000   -5.50264
233840.0000   -5.84369
233880.0000   -4.42846
233920.0000   -4.41566
233960.0000   -4.70125
234000.0000   -5.41846
234040.0000   -4.90745
234080.0000   -5.78569
234120.0000   -5.46728
234160.0000   -5.01558
234200.0000   -5.70479
234240.0000   -5.54655
234280.0000   -5.04579
234320.0000   -5.90424
234360.0000   -6.07711
234400.0000   -4.48187
234440.0000   -4.89482
234480.0000   -3.79573
234520.0000   -4.90011
234560.0000   -4.69194
234600.0000   -5.82356
234640.0000   -5.80334
234680.0000   -5.33068
234720.0000   -4.98340
234760.0000   -5.33387
234800.0000   -4.39567
234840.0000   -4.87210
234880.0000   -4.49436
234920.0000   -5.03256
234960.0000   -5.89650
235000.0000   -5.28143
235040.0000   -5.54257
235080.0000   -5.64539
235120.0000   -5.21267
235160.0000   -4.86508
235200.0000   -4.96183
235240.0000   -4.93385
235280.0000   -4.66035
235320.0000   -5.31759
235360.0000   -5.57065
235400.0000   -5.91587
235440.0000   -5.35120
235480.0000   -4.76891
235520.0000   -5.28923
235560.0000   -4.93163
235600.0000   -4.82580
235640.0000   -5.92278
235680.0000   -6.18500
235720.0000   -4.87631
235760.0000   -4.92600
235800.0000   -4.52762
235840.0000   -5.56822
235880.0000   -6.26178
235920.0000   -5.39952
235960.0000   -5.81741
236000.0000   -6.26600
236040.0000   -5.66992
236080.0000   -5.95603
236120.0000   -5.78973
236160.0000   -5.64169
236200.0000   -6.16905
236240.0000   -4.83562
236280.0000   -5.39375
236320.0000   -6.49263
236360.0000   -5.44602
236400.0000   -5.69298
236440.0000   -5.19440
236480.0000   -4.14973
236520.0000   -4.61709
236560.0000   -4.22823
236600.0000   -4.15231
236640.0000   -4.38560
236680.0000   -4.21404
236720.0000   -3.69015
236760.0000   -4.68653
236800.0000   -3.80308
236840.0000   -3.78478
236880.0000   -4.64586
236920.0000   -4.50002
236960.0000   -4.92628
237000.0000   -4.70322
237040.0000   -4.27686
237080.0000   -4.77647
237120.0000   -5.01000
237160.0000   -5.33122
237200.0000   -5.98631
237240.0000   -6.33501
237280.0000   -6.26827
237320.0000   -5.84094
237360.0000   -6.39782
237400.0000   -6.19372
237440.0000   -5.07207
237480.0000   -6.10789
237520.0000   -5.75795
237560.0000   -5.30078
237600.0000   -5.73034
237640.0000   -5.05220
237680.0000   -4.40606
237720.0000   -5.37195
237760.0000   -5.79018
237800.0000   -6.08795
237840.0000   -5.23911
237880.0000   -4.98211
237920.0000   -5.81667
237960.0000   -6.14869
238000.0000   -4.89024
238040.0000   -5.36054
238080.0000   -4.60328
238120.0000   -5.01789
238160.0000   -6.47463
238200.0000   -5.58309
238240.0000   -6.56766
238280.0000   -5.24999
238320.0000   -4.78105
238360.0000   -5.54645
238400.0000   -5.48657
238440.0000   -5.29512
238480.0000   -4.96723
238520.0000   -4.26537
238560.0000   -5.14829
238600.0000   -5.73698
238640.0000   -6.01855
238680.0000   -5.37811
238720.0000   -4.98301
238760.0000   -5.78469
238800.0000   -4.50634
238840.0000   -5.64398
238880.0000   -4.03327
238920.0000   -4.56341
238960.0000   -5.70980
239000.0000   -4.78022
239040.0000   -4.85891
239080.0000   -5.33699
239120.0000   -5.08261
239160.0000   -5.61947
239200.0000   -4.59120
239240.0000   -4.74285
239280.0000   -4.01180
239320.0000   -5.03850
239360.0000   -4.75407
239400.0000   -4.50900
239440.0000   -4.64282
239480.0000   -5.34607
239520.0000   -5.11504
239560.0000   -5.41764
239600.0000   -5.15210
239640.0000   -4.44877
239680.0000   -4.87395
239720.0000   -4.70441
239760.0000   -5.03625
239800.0000   -4.98147
239840.0000   -6.06220
239880.0000   -4.52490
239920.0000   -5.00474
239960.0000   -4.83506
240000.0000   -4.68628
240040.0000   -4.10391
240080.0000   -4.86040
240120.0000   -4.54866
240160.0000   -4.33224
240200.0000   -4.14135
240240.0000   -5.27577
240280.0000   -5.09545
240320.0000   -4.53811
240360.0000   -4.47663
240400.0000   -3.80767
240440.0000   -4.70619
240480.0000   -5.24821
240520.0000   -4.19413
240560.0000   -4.17870
240600.0000   -4.41900
240640.0000   -4.42424
240680.0000   -4.57605
240720.0000   -4.99894
240760.0000   -4.72056
240800.0000   -3.85728
240840.0000   -4.38097
240880.0000   -5.42514
240920.0000   -4.98798
240960.0000   -5.24278
241000.0000   -4.84408
241040.0000   -4.89469
241080.0000   -5.32896
241120.0000   -4.13641
241160.0000   -4.83875
241200.0000   -4.63606
241240.0000   -4.18511
241280.0000   -3.25459
241320.0000   -4.30292
241360.0000   -3.72060
241400.0000   -4.19587
241440.0000   -4.95111
241480.0000   -4.72317
241520.0000   -4.76455
241560.0000   -5.19921
241600.0000   -4.49100
241640.0000   -5.28199
241680.0000   -4.32955
241720.0000   -4.82698
241760.0000   -4.74955
241800.0000   -5.27010
241840.0000   -4.96208
241880.0000   -5.39518
241920.0000   -5.18712
241960.0000   -4.92928
242000.0000   -4.71548
242040.0000   -4.78518
242080.0000   -4.25132
242120.0000   -5.09463
242160.0000   -4.95487
242200.0000   -5.29760
242240.0000   -5.50157
242280.0000   -3.54373
242320.0000   -4.72668
242360.0000   -4.56279
242400.0000   -4.55688
242440.0000   -3.64516
242480.0000   -4.26548
242520.0000   -5.52820
242560.0000   -5.11715
242600.0000   -5.17798
242640.0000   -5.11485
242680.0000   -5.24258
242720.0000   -4.79459
242760.0000   -3.99593
242800.0000   -4.81937
242840.0000   -4.97108
242880.0000   -4.05732
242920.0000   -4.75209
242960.0000   -4.23445
243000.0000   -4.95166
243040.0000   -4.82462
243080.0000   -4.23419
243120.0000   -5.05518
243160.0000   -4.32842
243200.0000   -5.27918
243240.0000   -5.35485
243280.0000   -5.04742
243320.0000   -4.63252
243360.0000   -4.82974
243400.0000   -4.11078
243440.0000   -5.17968
243480.0000   -5.07838
243520.0000   -5.64172
243560.0000   -5.21295
243600.0000   -4.91890
243640.0000   -4.97843
243680.0000   -3.69026
243720.0000   -4.64344
243760.0000   -4.75364
243800.0000   -4.86304
243840.0000   -5.91243
243880.0000   -4.91501
243920.0000   -5.02770
243960.0000   -4.94150
244000.0000   -6.03496
244040.0000   -5.69250
244080.0000   -4.97727
244120.0000   -5.91273
244160.0000   -5.54359
244200.0000   -5.66985
244240.0000   -5.79336
244280.0000   -5.79434
244320.0000   -4.91335
244360.0000   -5.43468
244400.0000   -4.49426
244440.0000   -5.66877
244480.0000   -5.31592
244520.0000   -4.72086
244560.0000   -4.24604
244600.0000   -4.38113
244640.0000   -4.64901
244680.0000   -3.71626
244720.0000   -4.47658
244760.0000   -4.02017
244800.0000   -4.26809
244840.0000   -3.59842
244880.0000   -4.41039
244920.0000   -3.97098
244960.0000   -4.14529
245000.0000   -4.53115
245040.0000   -5.15295
245080.0000   -4.66494
245120.0000   -3.88889
245160.0000   -4.62566
245200.0000   -4.24014
245240.0000   -4.76717
245280.0000   -4.34130
245320.0000   -4.25787
245360.0000   -3.57059
245400.0000   -3.54981
245440.0000   -4.17835
245480.0000   -4.51798
245520.0000   -4.24067
245560.0000   -4.76489
245600.0000   -4.44651
245640.0000   -4.51362
245680.0000   -4.48785
245720.0000   -4.29041
245760.0000   -5.30265
245800.0000   -5.01894
245840.0000   -5.03679
245880.0000   -5.26972
245920.0000   -5.08001
245960.0000   -4.45148
246000.0000   -4.62816
246040.0000   -4.50260
246080.0000   -5.45257
246120.0000   -4.90074
246160.0000   -4.83873
246200.0000   -4.22581
246240.0000   -4.00985
246280.0000   -3.83239
246320.0000   -4.44669
246360.0000   -5.58091
246400.0000   -4.72209
246440.0000   -5.11840
246480.0000   -4.96470
246520.0000   -5.16373
246560.0000   -4.76105
246600.0000   -4.51481
246640.0000   -5.24797
246680.0000   -5.06867
246720.0000   -5.11052
246760.0000   -4.14915
246800.0000   -4.20404
246840.0000   -4.44127
246880.0000   -4.63622
246920.0000   -4.82152
246960.0000   -4.79010
247000.0000   -4.22511
247040.0000   -5.16694
247080.0000   -4.18425
247120.0000   -4.06498
247160.0000   -4.12272
247200.0000   -5.13509
247240.0000   -5.64466
247280.0000   -4.02138
247320.0000   -3.81254
247360.0000   -3.44706
247400.0000   -5.13518
247440.0000   -4.51768
247480.0000   -4.23293
247520.0000   -4.19857
247560.0000   -5.05957
247600.0000   -5.24843
247640.0000   -5.80847
247680.0000   -4.65061
247720.0000   -4.95336
247760.0000   -5.12321
247800.0000   -4.93957
247840.0000   -5.07260
247880.0000   -4.63393
247920.0000   -4.58092
247960.0000   -4.17795
248000.0000   -5.06465
248040.0000   -3.81606
248080.0000   -4.75172
248120.0000   -4.55083
248160.0000   -4.70210
248200.0000   -4.33880
248240.0000   -4.89828
248280.0000   -5.22523
248320.0000   -3.58558
248360.0000   -4.32050
248400.0000   -5.93089
248440.0000   -3.96037
248480.0000   -5.19504
248520.0000   -5.17935
248560.0000   -4.94726
248600.0000   -4.77465
248640.0000   -4.64898
248680.0000   -4.44560
248720.0000   -4.84354
248760.0000   -4.02191
248800.0000   -3.69745
248840.0000   -3.28385
248880.0000   -3.63536
248920.0000   -3.33968
248960.0000   -5.33695
249000.0000   -5.41583
249040.0000   -4.52996
249080.0000   -3.72938
249120.0000   -4.45561
249160.0000   -4.37978
249200.0000   -4.78331
249240.0000   -4.14857
249280.0000   -4.42934
249320.0000   -4.30176
249360.0000   -3.97683
249400.0000   -4.22649
249440.0000   -4.96640
249480.0000   -4.36710
249520.0000   -4.58999
249560.0000   -4.83149
249600.0000   -4.85284
249640.0000   -4.19929
249680.0000   -4.26226
249720.0000   -4.42103
249760.0000   -4.85552
249800.0000   -4.26183
249840.0000   -4.61571
249880.0000   -4.42838
249920.0000   -4.80659
249960.0000   -4.34802
250000.0000   -5.07538
250040.0000   -4.74096
250080.0000   -4.68327
250120.0000   -3.65140
250160.0000   -5.06567
250200.0000   -4.71921
250240.0000   -5.44888
250280.0000   -4.71075
250320.0000   -4.23379
250360.0000   -4.09919
250400.0000   -5.38315
250440.0000   -4.85705
250480.0000   -4.13917
250520.0000   -5.39120
250560.0000   -4.32282
250600.0000   -5.32480
250640.0000   -5.18853
250680.0000   -6.03945
250720.0000   -5.15826
250760.0000   -5.65335
250800.0000   -4.82251
250840.0000   -4.49583
250880.0000   -5.34161
250920.0000   -5.65243
250960.0000   -4.91462
251000.0000   -5.11372
251040.0000   -5.64548
251080.0000   -5.38918
251120.0000   -5.74219
251160.0000   -4.29386
251200.0000   -4.02108
251240.0000   -5.01414
251280.0000   -5.60011
251320.0000   -5.30723
251360.0000   -5.99823
251400.0000   -5.97454
251440.0000   -5.76862
251480.0000   -5.73076
251520.0000   -4.60146
251560.0000   -4.23702
251600.0000   -4.51412
251640.0000   -4.54636
251680.0000   -3.58353
251720.0000   -4.03930
251760.0000   -3.37905
251800.0000   -3.50758
251840.0000   -3.73414
251880.0000   -4.33453
251920.0000   -5.03896
251960.0000   -3.97701
252000.0000   -4.14370
252040.0000   -2.16342
252080.0000   -3.04714
252120.0000   -3.56483
252160.0000   -2.36755
252200.0000   -2.88264
252240.0000   -2.63485
252280.0000   -2.62885
252320.0000   -3.68936
252360.0000   -2.44455
252400.0000   -2.86552
252440.0000   -2.09938
252480.0000   -1.93908
252520.0000   -2.14082
252560.0000   -2.32714
252600.0000   -2.30337
252640.0000   -3.40767
252680.0000   -2.79395
252720.0000   -3.18417
252760.0000   -2.92759
252800.0000   -4.28048
252840.0000   -3.85159
252880.0000   -3.86012
252920.0000   -3.62440
252960.0000   -3.87487
253000.0000   -3.40555
253040.0000   -3.88349
253080.0000   -4.10183
253120.0000   -3.93241
253160.0000   -2.77605
253200.0000   -2.94228
253240.0000   -2.60539
253280.0000   -1.48268
253320.0000   -3.20291
253360.0000   -2.19438
253400.0000   -2.92235
253440.0000   -2.34833
253480.0000   -3.30637
253520.0000   -2.56830
253560.0000   -2.86633
253600.0000   -3.04745
253640.0000   -3.02542
253680.0000   -2.84754
253720.0000   -2.63456
253760.0000   -2.65598
253800.0000   -2.94391
253840.0000   -2.94078
253880.0000   -1.86819
253920.0000   -3.63414
253960.0000   -3.11715
254000.0000   -2.48220
254040.0000   -2.45645
254080.0000   -0.73095
254120.0000   -2.28962
254160.0000   -2.99723
254200.0000   -2.73583
254240.0000   -2.41585
254280.0000   -1.93616
254320.0000   -1.26903
254360.0000   -1.66671
254400.0000   -1.42989
254440.0000   -1.62376
254480.0000   -3.17364
254520.0000   -2.72115
254560.0000   -3.37417
254600.0000   -3.13126
254640.0000   -2.94361
254680.0000   -3.85520
254720.0000   -3.12577
254760.0000   -3.93958
254800.0000   -3.86300
254840.0000   -4.36321
254880.0000   -3.80574
254920.0000   -3.15768
254960.0000   -3.14057
255000.0000   -2.01963
255040.0000   -4.25651
255080.0000   -3.59945
255120.0000   -3.45362
255160.0000   -3.71899
255200.0000   -3.30568
255240.0000   -3.49982
255280.0000   -3.26537
255320.0000   -3.38342
255360.0000   -3.60706
255400.0000   -2.93885
255440.0000   -3.20201
255480.0000   -3.32279
255520.0000   -3.90436
255560.0000   -4.06637
255600.0000   -3.66527
255640.0000   -3.67325
255680.0000   -3.58724
255720.0000   -4.07841
255760.0000   -4.15330
255800.0000   -3.88880
255840.0000   -3.72970
255880.0000   -3.41271
255920.0000   -3.74352
255960.0000   -2.72723
256000.0000   -4.71743
256040.0000   -4.80411
256080.0000   -4.54636
256120.0000   -4.41848
256160.0000   -4.49390
256200.0000   -5.07530
256240.0000   -4.62123
256280.0000   -4.37227
256320.0000   -4.90971
256360.0000   -4.66112
256400.0000   -5.38064
256440.0000   -4.70369
256480.0000   -4.74494
256520.0000   -5.05507
256560.0000   -5.12230
256600.0000   -5.36751
256640.0000   -4.46459
256680.0000   -4.24426
256720.0000   -4.56586
256760.0000   -5.49755
256800.0000   -4.63131
256840.0000   -4.70177
256880.0000   -3.53948
256920.0000   -4.61813
256960.0000   -4.50996
257000.0000   -4.28433
257040.0000   -4.47097
257080.0000   -3.62963
257120.0000   -4.78916
257160.0000   -4.92058
257200.0000   -5.42965
257240.0000   -4.52662
257280.0000   -3.82456
257320.0000   -4.65522
257360.0000   -5.20536
257400.0000   -4.72083
257440.0000   -4.67912
257480.0000   -4.89784
257520.0000   -3.85201
257560.0000   -4.25759
257600.0000   -5.15831
257640.0000   -4.65462
257680.0000   -4.85569
257720.0000   -5.55940
257760.0000   -4.73022
257800.0000   -4.53748
257840.0000   -4.82906
257880.0000   -3.77711
257920.0000   -4.21234
257960.0000   -4.87586
258000.0000   -5.00215
258040.0000   -4.97117
258080.0000   -5.20064
258120.0000   -5.11847
258160.0000   -4.66139
258200.0000   -4.83239
258240.0000   -4.36570
258280.0000   -5.33531
258320.0000   -4.74970
258360.0000   -4.23778
258400.0000   -4.83004
258440.0000   -5.05198
258480.0000   -4.50309
258520.0000   -5.45196
258560.0000   -5.39986
258600.0000   -5.43528
258640.0000   -5.08247
258680.0000   -4.64506
258720.0000   -5.19082
258760.0000   -4.19387
258800.0000   -5.30669
258840.0000   -5.59593
258880.0000   -5.42258
258920.0000   -5.60149
258960.0000   -5.14627
259000.0000   -4.12112
259040.0000   -5.10356
259080.0000   -4.85071
259120.0000   -5.35921
259160.0000   -5.43936
259200.0000   -6.46740
259240.0000   -6.17608
259280.0000   -5.82546
259320.0000   -5.40039
259360.0000   -5.03665
259400.0000   -6.14838
259440.0000   -4.27744
259480.0000   -4.04338
259520.0000   -4.03034
259560.0000   -4.68505
259600.0000   -5.17720
259640.0000   -5.42584
259680.0000   -4.68557
259720.0000   -5.09992
259760.0000   -5.60033
259800.0000   -5.56836
259840.0000   -5.55719
259880.0000   -6.59073
259920.0000   -5.57956
259960.0000   -6.29670
260000.0000   -5.88397
260040.0000   -5.16132
260080.0000   -5.07737
260120.0000   -4.20827
260160.0000   -5.78088
260200.0000   -5.95436
260240.0000   -5.61963
260280.0000   -5.41552
260320.0000   -5.53498
260360.0000   -5.94003
260400.0000   -4.76138
260440.0000   -5.37689
260480.0000   -4.86840
260520.0000   -5.55866
260560.0000   -4.70284
260600.0000   -5.48829
260640.0000   -6.63161
260680.0000   -5.64248
260720.0000   -5.10546
260760.0000   -4.60443
260800.0000   -5.67665
260840.0000   -4.86220
260880.0000   -5.08484
260920.0000   -4.77044
260960.0000   -4.57390
261000.0000   -5.18810
261040.0000   -5.06238
261080.0000   -4.99032
261120.0000   -5.93362
261160.0000   -5.10893
261200.0000   -5.32113
261240.0000   -4.97529
261280.0000   -4.22450
261320.0000   -4.78062
261360.0000   -5.59454
261400.0000   -5.83316
261440.0000   -5.33197
261480.0000   -5.61545
261520.0000   -4.65808
261560.0000   -5.53839
261600.0000   -5.26001
261640.0000   -5.25965
261680.0000   -5.22966
261720.0000   -5.41148
261760.0000   -5.00385
261800.0000   -5.18235
261840.0000   -4.78348
261880.0000   -4.42459
261920.0000   -4.58700
261960.0000   -5.53671
262000.0000   -5.39188
262040.0000   -5.22888
262080.0000   -4.86022
262120.0000   -5.59355
262160.0000   -4.94046
262200.0000   -5.54005
262240.0000   -5.49458
262280.0000   -5.50566
262320.0000   -5.75681
262360.0000   -5.67714
262400.0000   -5.10298
262440.0000   -4.71655
262480.0000   -4.39480
262520.0000   -3.40283
262560.0000   -3.95263
262600.0000   -4.84726
262640.0000   -4.42387
262680.0000   -5.34318
262720.0000   -4.75608
262760.0000   -5.38701
262800.0000   -5.76172
262840.0000   -4.99642
262880.0000   -6.91256
262920.0000   -6.96743
262960.0000   -6.15310
263000.0000   -6.08181
263040.0000   -6.09242
263080.0000   -6.21592
263120.0000   -6.37370
263160.0000   -6.41106
263200.0000   -5.37295
263240.0000   -6.27922
263280.0000   -6.87172
263320.0000   -6.79005
263360.0000   -6.10647
263400.0000   -5.61317
263440.0000   -5.52451
263480.0000   -5.43674
263520.0000   -5.29828
263560.0000   -5.49180
263600.0000   -5.20682
263640.0000   -4.74703
263680.0000   -4.63431
263720.0000   -5.94727
263760.0000   -5.67198
263800.0000   -5.93536
263840.0000   -5.50772
263880.0000   -5.05577
263920.0000   -4.83552
263960.0000   -4.92430
264000.0000   -4.52893
264040.0000   -4.77307
264080.0000   -5.55443
264120.0000   -4.91165
264160.0000   -5.22044
264200.0000   -4.40798
264240.0000   -5.04648
264280.0000   -5.60264
264320.0000   -5.39166
264360.0000   -5.44635
264400.0000   -3.91629
264440.0000   -2.64396
264480.0000   -2.87903
264520.0000   -2.76006
264560.0000   -2.94191
264600.0000   -2.72655
264640.0000   -3.77960
264680.0000   -3.09191
264720.0000   -2.66819
264760.0000   -3.01988
264800.0000   -3.72182
264840.0000   -2.03297
264880.0000   -2.66077
264920.0000   -2.89180
264960.0000   -2.43254
265000.0000   -3.22503
265040.0000   -3.52544
265080.0000   -3.48580
265120.0000   -4.19375
265160.0000   -4.47973
265200.0000   -4.17062
265240.0000   -4.58479
265280.0000   -3.92335
265320.0000   -4.79092
265360.0000   -5.32112
265400.0000   -6.39236
265440.0000   -5.04004
265480.0000   -4.97923
265520.0000   -3.98992
265560.0000   -4.52972
265600.0000   -3.90018
265640.0000   -4.42847
265680.0000   -3.89426
265720.0000   -3.93041
265760.0000   -4.28903
265800.0000   -4.33338
265840.0000   -4.27400
265880.0000   -3.95268
265920.0000   -5.33922
265960.0000   -4.93551
266000.0000   -4.37343
266040.0000   -4.73278
266080.0000   -4.15128
266120.0000   -3.79688
266160.0000   -4.49730
266200.0000   -4.24801
266240.0000   -3.73493
266280.0000   -3.92985
266320.0000   -3.09590
266360.0000   -2.90238
266400.0000   -3.91048
266440.0000   -2.95682
266480.0000   -2.08755
266520.0000   -1.63246
266560.0000   -2.55793
266600.0000   -2.38905
266640.0000   -2.27804
266680.0000   -1.96991
266720.0000   -2.54009
266760.0000   -1.92248
266800.0000   -0.66300
266840.0000   -0.23034
266880.0000    0.57978
266920.0000   -0.57959
266960.0000    0.13248
267000.0000    0.20971
267040.0000    0.72350
267080.0000    0.97662
267120.0000    0.27533
267160.0000    0.47702
267200.0000    1.95051
267240.0000    1.56414
267280.0000    1.60897
267320.0000    1.33180
267360.0000    1.13534
267400.0000    0.76350
267440.0000    0.94844
267480.0000    1.60700
267520.0000    1.85405
267560.0000    0.89843
267600.0000    1.56690
267640.0000    2.26910
267680.0000    2.24599
267720.0000    2.14725
267760.0000    2.37481
267800.0000    1.65714
267840.0000    1.78193
267880.0000    2.47067
267920.0000    2.57402
267960.0000    2.48990
268000.0000    2.47639
268040.0000    3.26649
268080.0000    2.47854
268120.0000    2.19689
268160.0000    3.12308
268200.0000    2.65328
268240.0000    2.75215
268280.0000    2.65186
268320.0000    2.51467
268360.0000    2.44707
268400.0000    2.25956
268440.0000    2.79545
268480.0000    2.12259
268520.0000    2.02789
268560.0000    2.43841
268600.0000    2.02214
268640.0000    1.92230
268680.0000    1.06524
268720.0000    1.32848
268760.0000    1.42928
268800.0000    1.94109
268840.0000    2.36007
268880.0000    2.29242
268920.0000    2.47875
268960.0000    1.76288
269000.0000    1.59068
269040.0000    2.92221
269080.0000    1.22683
269120.0000    1.56036
269160.0000    0.62556
269200.0000    1.44219
269240.0000    1.20480
269280.0000    1.72746
269320.0000    1.35257
269360.0000    1.58803
269400.0000    1.29360
269440.0000    1.52263
269480.0000    1.68387
269520.0000    1.38429
269560.0000    2.11617
269600.0000    2.20110
269640.0000    2.61284
269680.0000    2.38035
269720.0000    3.53764
269760.0000    2.85018
269800.0000    2.53228
269840.0000    2.95791
269880.0000    2.04708
269920.0000    2.34384
269960.0000    2.08344
270000.0000    2.09754
270040.0000    1.86475
270080.0000    2.24930
270120.0000    1.94492
270160.0000    1.57927
270200.0000    2.76575
270240.0000    2.26099
270280.0000    1.45413
270320.0000    1.98417
270360.0000    2.54589
270400.0000    2.81368
270440.0000    2.16576
270480.0000    1.94882
270520.0000    2.06829
270560.0000    3.30674
270600.0000    2.57064
270640.0000    2.46000
270680.0000    2.66524
270720.0000    2.16953
270760.0000    1.96932
270800.0000    1.96141
270840.0000    2.74201
270880.0000    2.78848
270920.0000    1.37765
270960.0000    2.00863
271000.0000    1.52262
271040.0000    2.01031
271080.0000    2.26769
271120.0000    2.34146
271160.0000    2.35996
271200.0000    1.99357
271240.0000    2.34299
271280.0000    2.29939
271320.0000    2.03740
271360.0000    2.03112
271400.0000    3.11997
271440.0000    3.28762
271480.0000    2.37280
271520.0000    1.81018
271560.0000    1.45176
271600.0000    2.97201
271640.0000    1.76838
271680.0000    1.84432
271720.0000    2.34488
271760.0000    2.56865
271800.0000    2.96767
271840.0000    2.55939
271880.0000    2.23098
271920.0000    2.13022
271960.0000    1.62096
272000.0000    1.84181
272040.0000    0.59697
272080.0000    1.64831
272120.0000    1.53725
272160.0000    1.46335
272200.0000    2.07242
272240.0000    1.26152
272280.0000    1.89217
272320.0000    2.36578
272360.0000    0.95169
272400.0000    1.75699
272440.0000    2.21957
272480.0000    2.44623
272520.0000    2.10861
272560.0000    1.61390
272600.0000    1.44706
272640.0000    1.24585
272680.0000    1.99402
272720.0000    2.36185
272760.0000    2.74553
272800.0000    2.48365
272840.0000    2.85906
272880.0000    3.00635
272920.0000    3.68386
272960.0000    2.85534
273000.0000    2.71655
273040.0000    3.63635
273080.0000    3.94475
273120.0000    3.38166
273160.0000    3.23080
273200.0000    3.11347
273240.0000    3.12694
273280.0000    3.55651
273320.0000    3.73555
273360.0000    2.93671
273400.0000    3.04095
273440.0000    2.84173
273480.0000    3.17582
273520.0000    2.67281
273560.0000    2.56014
273600.0000    2.54809
273640.0000    2.41327
273680.0000    2.44886
273720.0000    2.46953
273760.0000    2.52553
273800.0000    2.31753
273840.0000    2.35521
273880.0000    2.69564
273920.0000    3.16694
273960.0000    2.66215
274000.0000    2.09465
274040.0000    2.85377
274080.0000    1.99155
274120.0000    2.99838
274160.0000    2.29270
274200.0000    2.31455
274240.0000    2.60437
274280.0000    1.17990
274320.0000    2.04772
274360.0000    2.33868
274400.0000    2.72548
274440.0000    2.33069
274480.0000    1.82238
274520.0000    2.13134
274560.0000    1.70018
274600.0000    1.62089
274640.0000    1.67768
274680.0000    2.59666
274720.0000    2.73031
274760.0000    1.85119
274800.0000    2.73640
274840.0000    2.85345
274880.0000    1.74359
274920.0000    2.18226
274960.0000    2.09065
275000.0000    2.46461
275040.0000    2.46388
275080.0000    1.78813
275120.0000    1.29488
275160.0000    1.43645
275200.0000    1.63098
275240.0000    1.81653
275280.0000    1.65510
275320.0000    2.05551
275360.0000    1.96702
275400.0000    3.08682
275440.0000    1.81387
275480.0000    3.32679
275520.0000    4.41159
275560.0000    3.20228
275600.0000    3.83091
275640.0000    4.38637
275680.0000    4.97396
275720.0000    4.50963
275760.0000    4.05509
275800.0000    3.16421
275840.0000    2.79516
275880.0000    3.41530
275920.0000    3.10269
275960.0000    3.20371
276000.0000    3.42485
276040.0000    2.78839
276080.0000    3.42230
276120.0000    3.23099
276160.0000    2.62451
276200.0000    3.16410
276240.0000    3.11803
276280.0000    2.47363
276320.0000    3.51354
276360.0000    2.18248
276400.0000    3.21863
276440.0000    3.29314
276480.0000    2.36191
276520.0000    2.30666
276560.0000    2.42625
276600.0000    1.93484
276640.0000    1.77836
276680.0000    1.78825
276720.0000    1.86663
276760.0000    2.54756
276800.0000    1.07739
276840.0000    1.77978
276880.0000    1.76971
276920.0000    2.68333
276960.0000    2.46045
277000.0000    1.69372
277040.0000    2.43718
277080.0000    1.95274
277120.0000    1.78563
277160.0000    2.35003
277200.0000    1.69405
277240.0000    2.12812
277280.0000    1.51858
277320.0000    2.30695
277360.0000    1.49848
277400.0000    1.73673
277440.0000    1.50695
277480.0000    1.59954
277520.0000    1.56158
277560.0000    2.40383
277600.0000    1.71851
277640.0000    2.86204
277680.0000    1.86356
277720.0000    1.87818
277760.0000    2.38843
277800.0000    1.72010
277840.0000    1.76931
277880.0000    2.02213
277920.0000    3.06014
277960.0000    2.13232
278000.0000    1.75557
278040.0000    2.09021
278080.0000    2.22888
278120.0000    2.85841
278160.0000    1.98527
278200.0000    2.78477
278240.0000    2.32522
278280.0000    2.29750
278320.0000    1.55891
278360.0000    1.62458
278400.0000    2.41447
278440.0000    2.10746
278480.0000    1.47972
278520.0000    1.81454
278560.0000    1.97968
278600.0000    2.75889
278640.0000    2.48901
278680.0000    2.71012
278720.0000    2.66092
278760.0000    2.09948
278800.0000    2.25353
278840.0000    2.98973
278880.0000    2.82691
278920.0000    2.70675
278960.0000    2.74819
279000.0000    2.87713
279040.0000    2.84553
279080.0000    3.40183
279120.0000    3.77302
279160.0000    3.47665
279200.0000    3.60993
279240.0000    2.88559
279280.0000    2.39052
279320.0000    4.16460
279360.0000    3.41835
279400.0000    2.87674
279440.0000    2.88083
279480.0000    3.40480
279520.0000    2.64735
279560.0000    2.70482
279600.0000    4.33160
279640.0000    4.06675
279680.0000    3.11777
279720.0000    2.74043
279760.0000    3.19572
279800.0000    2.28728
279840.0000    2.39629
279880.0000    2.71507
279920.0000    2.09020
279960.0000    1.43528
280000.0000    1.89054
280040.0000    2.36237
280080.0000    2.07585
280120.0000    1.32485
280160.0000    1.25687
280200.0000    1.64230
280240.0000    1.70144
280280.0000    1.33821
280320.0000    1.37940
280360.0000    2.60374
280400.0000    2.86162
280440.0000    3.29776
280480.0000    3.92415
280520.0000    3.92661
280560.0000    4.01079
280600.0000    3.86041
280640.0000    3.32842
280680.0000    3.03086
280720.0000    2.09555
280760.0000    1.35715
280800.0000    1.43475
280840.0000    1.81865
280880.0000    2.54141
280920.0000    3.02705
280960.0000    3.72495
281000.0000    4.58460
281040.0000    4.20178
281080.0000    3.63651
281120.0000    3.25034
281160.0000    3.50159
281200.0000    4.23047
281240.0000    2.86654
281280.0000    3.91567
281320.0000    2.98185
281360.0000    3.46166
281400.0000    3.89833
281440.0000    4.11382
281480.0000    3.28201
281520.0000    3.82193
281560.0000    4.26937
281600.0000    3.16383
281640.0000    3.32538
281680.0000    2.53696
281720.0000    2.42999
281760.0000    1.99981
281800.0000    2.68236
281840.0000    2.67335
281880.0000    2.74350
281920.0000    2.26221
281960.0000    2.25500
282000.0000    1.62229
282040.0000    1.95075
282080.0000    2.82232
282120.0000    2.68896
282160.0000    3.15563
282200.0000    4.08938
282240.0000    3.28858
282280.0000    2.46023
282320.0000    3.01810
282360.0000    3.36059
282400.0000    3.79883
282440.0000    3.63633
282480.0000    2.94092
282520.0000    3.12498
282560.0000    3.94894
282600.0000    4.22535
282640.0000    4.63038
282680.0000    2.68462
282720.0000    2.78228
282760.0000    1.93984
282800.0000    2.09938
282840.0000    2.77925
282880.0000    1.94120
282920.0000    2.59397
282960.0000    2.45623
283000.0000    2.19568
283040.0000    2.48163
283080.0000    3.00088
283120.0000    4.94759
283160.0000    5.01342
283200.0000    3.95066
283240.0000    4.34196
283280.0000    4.16434
283320.0000    4.77343
283360.0000    5.60183
283400.0000    5.03065
283440.0000    5.14450
283480.0000    5.66886
283520.0000    4.78975
283560.0000    4.32909
283600.0000    3.88749
283640.0000    4.33688
283680.0000    4.12766
283720.0000    4.61417
283760.0000    4.56940
283800.0000    4.11658
283840.0000    4.25455
283880.0000    3.61337
283920.0000    3.08466
283960.0000    3.39765
284000.0000    3.84717
284040.0000    4.64333
284080.0000    4.13766
284120.0000    3.61167
284160.0000    4.27736
284200.0000    3.09712
284240.0000    2.39762
284280.0000    1.59654
284320.0000    2.25708
284360.0000    1.78060
284400.0000    3.10458
284440.0000    3.06139
284480.0000    3.11415
284520.0000    3.84580
284560.0000    4.54768
284600.0000    4.43465
284640.0000    4.01862
284680.0000    4.77968
284720.0000    4.21885
284760.0000    3.38717
284800.0000    3.30797
284840.0000    4.26365
284880.0000    4.78255
284920.0000    4.52041
284960.0000    3.89747
285000.0000    4.53385
285040.0000    5.02898
285080.0000    4.75414
285120.0000    5.61031
285160.0000    6.64279
285200.0000    4.84332
285240.0000    5.31996
285280.0000    4.88108
285320.0000    5.25497
285360.0000    5.39272
285400.0000    4.74711
285440.0000    4.58977
285480.0000    4.38887
285520.0000    3.96174
285560.0000    3.92125
285600.0000    3.71632
285640.0000    3.55308
285680.0000    4.34352
285720.0000    4.76093
285760.0000    4.13052
285800.0000    4.50145
285840.0000    4.86391
285880.0000    5.61151
285920.0000    5.85608
285960.0000    4.43369
286000.0000    4.23372
286040.0000    4.67271
286080.0000    3.96745
286120.0000    4.34680
286160.0000    3.62276
286200.0000    3.94528
286240.0000    4.57914
286280.0000    4.80174
286320.0000    4.15089
286360.0000    4.46072
286400.0000    4.18274
286440.0000    4.60780
286480.0000    3.61637
286520.0000    3.50588
286560.0000    4.33690
286600.0000    4.04235
286640.0000    5.13311
286680.0000    5.70506
286720.0000    5.15098
286760.0000    6.10760
286800.0000    5.76799
286840.0000    4.79722
286880.0000    4.67652
286920.0000    5.31746
286960.0000    5.35221
287000.0000    4.47031
287040.0000    3.85787
287080.0000    4.33295
287120.0000    4.06216
287160.0000    3.56379
287200.0000    4.20236
287240.0000    3.70660
287280.0000    3.79443
287320.0000    3.63835
287360.0000    3.55076
287400.0000    3.51430
287440.0000    3.41029
287480.0000    3.74319
287520.0000    4.37657
287560.0000    4.37689
287600.0000    4.41445
287640.0000    3.71313
287680.0000    4.34435
287720.0000    4.41260
287760.0000    4.49082
287800.0000    4.52031
287840.0000    4.37930
287880.0000    5.04882
287920.0000    5.70626
287960.0000    4.43411
288000.0000    4.83873
288040.0000    2.53539
288080.0000    3.18583
288120.0000    3.64096
288160.0000    3.23146
288200.0000    3.40452
288240.0000    2.93937
288280.0000    3.89797
288320.0000    4.25070
288360.0000    3.66578
288400.0000    4.16814
288440.0000    2.97613
288480.0000    3.13996
288520.0000    2.97640
288560.0000    3.50755
288600.0000    2.40908
288640.0000    2.71207
288680.0000    1.53032
288720.0000    3.21592
288760.0000    4.08346
288800.0000    3.39170
288840.0000    2.57760
288880.0000    3.70405
288920.0000    3.64498
288960.0000    3.33669
289000.0000    3.35083
289040.0000    3.70682
289080.0000    4.61646
289120.0000    4.42507
289160.0000    4.03229
289200.0000    3.54662
289240.0000    3.15115
289280.0000    2.47870
289320.0000    3.20116
289360.0000    3.25371
289400.0000    3.06198
289440.0000    3.34654
289480.0000    2.36292
289520.0000    3.10898
289560.0000    3.96515
289600.0000    3.07891
289640.0000    2.73130
289680.0000    4.11605
289720.0000    3.78000
289760.0000    4.57282
289800.0000    4.27688
289840.0000    2.82741
289880.0000    4.08004
289920.0000    3.53077
289960.0000    4.78916
290000.0000    4.41075
290040.0000    3.03773
290080.0000    3.80585
290120.0000    4.02413
290160.0000    3.60224
290200.0000    3.32251
290240.0000    3.06960
290280.0000    2.86962
290320.0000    2.97325
290360.0000    3.80334
290400.0000    3.63786
290440.0000    3.21035
290480.0000    3.05591
290520.0000    2.77487
290560.0000    2.94163
290600.0000    3.04653
290640.0000    3.42154
290680.0000    4.40822
290720.0000    4.65049
290760.0000    3.79317
290800.0000    3.39238
290840.0000    3.74676
290880.0000    4.83806
290920.0000    4.84389
290960.0000    3.99480
291000.0000    4.10826
291040.0000    3.42819
291080.0000    3.19828
291120.0000    3.22443
291160.0000    3.58245
291200.0000    4.38724
291240.0000    3.29155
291280.0000    3.94036
291320.0000    4.07325
291360.0000    4.23667
291400.0000    3.99145
291440.0000    3.35588
291480.0000    3.75259
291520.0000    3.64945
291560.0000    4.25886
291600.0000    5.65838
291640.0000    5.58362
291680.0000    5.72573
291720.0000    5.05655
291760.0000    5.06035
291800.0000    5.32902
291840.0000    4.37146
291880.0000    3.66369
291920.0000    4.31174
291960.0000    3.70443
292000.0000    4.93600
292040.0000    5.57209
292080.0000    4.77398
292120.0000    4.28897
292160.0000    5.82189
292200.0000    6.88483
292240.0000    6.02836
292280.0000    6.26815
292320.0000    6.26804
292360.0000    5.82133
292400.0000    4.69642
292440.0000    5.61294
292480.0000    4.63920
292520.0000    5.60148
292560.0000    5.50997
292600.0000    5.53840
292640.0000    6.14128
292680.0000    5.36172
292720.0000    5.58640
292760.0000    4.93204
292800.0000    4.73254
292840.0000    5.36060
292880.0000    5.38112
292920.0000    5.47780
292960.0000    4.90954
293000.0000    5.28574
293040.0000    6.39802
293080.0000    6.59978
293120.0000    5.67258
293160.0000    5.70197
293200.0000    4.42496
293240.0000    4.68068
293280.0000    5.48568
293320.0000    5.02568
293360.0000    3.89367
293400.0000    3.45194
293440.0000    4.60250
293480.0000    4.25398
293520.0000    3.39083
293560.0000    3.77205
293600.0000    4.69749
293640.0000    5.53899
293680.0000    5.31346
293720.0000    5.90477
293760.0000    4.65925
293800.0000    6.28595
293840.0000    6.31770
293880.0000    4.96149
293920.0000    6.58273
293960.0000    5.10906
294000.0000    4.82484
294040.0000    5.90493
294080.0000    5.67200
294120.0000    5.64648
294160.0000    5.20786
294200.0000    4.98732
294240.0000    4.03292
294280.0000    4.95948
294320.0000    6.12705
294360.0000    5.05025
294400.0000    4.62096
294440.0000    3.97990
294480.0000    3.68166
294520.0000    3.34632
294560.0000    4.35476
294600.0000    4.99322
294640.0000    4.75127
294680.0000    5.32461
294720.0000    5.65700
294760.0000    4.44333
294800.0000    4.70433
294840.0000    4.82839
294880.0000    5.41953
294920.0000    4.74718
294960.0000    4.77459
295000.0000    4.58060
295040.0000    4.94549
295080.0000    4.33333
295120.0000    3.96931
295160.0000    4.34250
295200.0000    4.39908
295240.0000    5.00094
295280.0000    4.40516
295320.0000    5.24883
295360.0000    4.54313
295400.0000    4.53310
295440.0000    4.60433
295480.0000    5.37054
295520.0000    4.84006
295560.0000    4.63624
295600.0000    4.75556
295640.0000    4.72420
295680.0000    5.02487
295720.0000    4.48044
295760.0000    3.83622
295800.0000    4.78312
295840.0000    4.96078
295880.0000    4.79045
295920.0000    5.21582
295960.0000    4.32068
296000.0000    4.20719
296040.0000    5.02721
296080.0000    4.24027
296120.0000    4.49241
296160.0000    3.99029
296200.0000    5.52619
296240.0000    4.49147
296280.0000    4.79912
296320.0000    3.94271
296360.0000    4.57616
296400.0000    5.34271
296440.0000    4.40644
296480.0000    4.89635
296520.0000    4.29287
296560.0000    4.59829
296600.0000    4.67937
296640.0000    4.53127
296680.0000    4.39701
296720.0000    4.12538
296760.0000    3.71538
296800.0000    4.10531
296840.0000    4.34759
296880.0000    4.74497
296920.0000    3.96333
296960.0000    4.35160
297000.0000    3.75618
297040.0000    4.65974
297080.0000    4.73416
297120.0000    4.03005
297160.0000    5.83719
297200.0000    4.52948
297240.0000    5.33582
297280.0000    5.31201
297320.0000    4.05361
297360.0000    4.43555
297400.0000    4.77464
297440.0000    3.43540
297480.0000    4.92285
297520.0000    5.41701
297560.0000    5.11587
297600.0000    4.03207
297640.0000    5.29450
297680.0000    5.06080
297720.0000    5.35974
297760.0000    4.18101
297800.0000    5.27097
297840.0000    4.93264
297880.0000    4.52730
297920.0000    3.26743
297960.0000    3.64510
298000.0000    3.41483
298040.0000    3.27580
298080.0000    4.42314
298120.0000    4.49879
298160.0000    4.26123
298200.0000    3.89005
298240.0000    4.64481
298280.0000    5.31283
298320.0000    5.16149
298360.0000    3.40326
298400.0000    3.37190
298440.0000    3.56139
298480.0000    4.52108
298520.0000    5.26238
298560.0000    5.78484
298600.0000    5.61600
298640.0000    5.65699
298680.0000    5.53056
298720.0000    5.77166
298760.0000    5.61888
298800.0000    3.92471
298840.0000    6.09534
298880.0000    4.96841
298920.0000    5.34236
298960.0000    4.42330
299000.0000    4.28313
299040.0000    5.18482
299080.0000    5.02871
299120.0000    5.26320
299160.0000    5.31072
299200.0000    5.37140
299240.0000    4.39116
299280.0000    3.50395
299320.0000    3.75781
299360.0000    3.71097
299400.0000    4.53038
299440.0000    4.21368
299480.0000    4.90851
299520.0000    5.10100
299560.0000    4.14646
299600.0000    3.12436
299640.0000    3.80119
299680.0000    4.63717
299720.0000    5.81805
299760.0000    4.77681
299800.0000    5.07704
299840.0000    7.77883
299880.0000    6.46647
299920.0000    6.73990
299960.0000    7.09266
300000.0000    6.27446
300040.0000    7.45467
300080.0000    6.81622
300120.0000    7.43857
300160.0000    6.74867
300200.0000    7.11289
300240.0000    6.46620
300280.0000    5.84838
300320.0000    5.50413
300360.0000    6.21094
300400.0000    6.76669
300440.0000    4.99812
300480.0000    5.95747
300520.0000    4.35694
300560.0000    4.86644
300600.0000    4.73657
300640.0000    4.78467
300680.0000    5.42601
300720.0000    4.55794
300760.0000    4.82977
300800.0000    6.01004
300840.0000    5.02645
300880.0000    4.22144
300920.0000    5.28533
300960.0000    4.18697
301000.0000    5.19908
301040.0000    4.16399
301080.0000    5.10570
301120.0000    4.86823
301160.0000    3.95090
301200.0000    4.73381
301240.0000    3.86424
301280.0000    5.75780
301320.0000    5.75665
301360.0000    6.52355
301400.0000    5.48409
301440.0000    4.13082
301480.0000    4.45236
301520.0000    5.70955
301560.0000    4.34565
301600.0000    5.79520
301640.0000    5.67967
301680.0000    4.96092
301720.0000    5.25054
301760.0000    6.67814
301800.0000    5.96189
301840.0000    6.21708
301880.0000    5.97097
301920.0000    4.71200
301960.0000    5.07881
302000.0000    5.18996
302040.0000    6.03802
302080.0000    4.55831
302120.0000    4.71122
302160.0000    5.11598
302200.0000    5.67751
302240.0000    5.57071
302280.0000    5.56194
302320.0000    7.14072
302360.0000    6.69779
302400.0000    6.44619
302440.0000    6.72953
302480.0000    6.24616
302520.0000    5.90452
302560.0000    6.15145
302600.0000    4.80842
302640.0000    5.55385
302680.0000    5.79381
302720.0000    4.97047
302760.0000    5.63932
302800.0000    6.07264
302840.0000    5.78506
302880.0000    4.73212
302920.0000    3.76558
302960.0000    5.27355
303000.0000    4.67997
303040.0000    4.87922
303080.0000    4.54288
303120.0000    4.30099
303160.0000    4.29086
303200.0000    4.95986
303240.0000    4.08296
303280.0000    4.97608
303320.0000    4.23816
303360.0000    4.55909
303400.0000    4.56860
303440.0000    4.06563
303480.0000    4.60905
303520.0000    3.82163
303560.0000    5.22010
303600.0000    3.64074
303640.0000    4.71648
303680.0000    4.59309
303720.0000    5.55167
303760.0000    5.34066
303800.0000    6.16744
303840.0000    5.50606
303880.0000    5.91877
303920.0000    5.16392
303960.0000    5.21948
304000.0000    5.38788
304040.0000    6.35599
304080.0000    5.72998
304120.0000    4.44468
304160.0000    4.93091
304200.0000    4.34312
304240.0000    4.71276
304280.0000    5.32661
304320.0000    5.14254
304360.0000    2.82552
304400.0000    3.68633
304440.0000    3.52139
304480.0000    3.87788
304520.0000    5.01868
304560.0000    3.54790
304600.0000    4.35344
304640.0000    3.91784
304680.0000    2.89026
304720.0000    3.50702
304760.0000    5.17392
304800.0000    5.69345
304840.0000    4.87797
304880.0000    4.76184
304920.0000    5.00381
304960.0000    4.10884
305000.0000    5.07458
305040.0000    3.92964
305080.0000    3.92866
305120.0000    4.41714
305160.0000    4.43577
305200.0000    4.67766
305240.0000    5.97760
305280.0000    3.78091
305320.0000    4.82034
305360.0000    4.76405
305400.0000    4.92524
305440.0000    3.97179
305480.0000    5.11222
305520.0000    4.53453
305560.0000    4.95320
305600.0000    4.77775
305640.0000    5.71323
305680.0000    4.68511
305720.0000    6.01129
305760.0000    5.00570
305800.0000    4.17122
305840.0000    3.72537
305880.0000    5.54785
305920.0000    5.78387
305960.0000    5.48485
306000.0000    5.87158
306040.0000    4.73656
306080.0000    5.64434
306120.0000    5.11790
306160.0000    4.15883
306200.0000    5.35701
306240.0000    5.23192
306280.0000    6.05915
306320.0000    5.21971
306360.0000    5.62185
306400.0000    6.24444
306440.0000    6.90297
306480.0000    6.37448
306520.0000    6.82514
306560.0000    5.98887
306600.0000    6.05667
306640.0000    5.41162
306680.0000    4.81173
306720.0000    4.87482
306760.0000    4.71849
306800.0000    6.29634
306840.0000    6.12122
306880.0000    4.97217
306920.0000    5.90484
306960.0000    6.76703
307000.0000    5.47360
307040.0000    5.69584
307080.0000    5.55797
307120.0000    6.18870
307160.0000    5.71369
307200.0000    5.86178
307240.0000    5.30977
307280.0000    6.23764
307320.0000    5.83379
307360.0000    6.52930
307400.0000    6.41159
307440.0000    6.11764
307480.0000    5.16650
307520.0000    5.18114
307560.0000    3.97373
307600.0000    2.76247
307640.0000    3.46237
307680.0000    4.12022
307720.0000    4.68338
307760.0000    5.05999
307800.0000    2.55345
307840.0000    3.87516
307880.0000    4.73125
307920.0000    5.41139
307960.0000    5.15965
308000.0000    3.68657
308040.0000    5.73633
308080.0000    6.60125
308120.0000    5.99961
308160.0000    6.76836
308200.0000    7.43310
308240.0000    5.92408
308280.0000    4.62244
308320.0000    4.95753
308360.0000    5.97812
308400.0000    5.67695
308440.0000    5.57378
308480.0000    6.22876
308520.0000    6.01253
308560.0000    5.53182
308600.0000    6.25439
308640.0000    5.61232
308680.0000    6.51126
308720.0000    6.45576
308760.0000    7.38363
308800.0000    7.25653
308840.0000    6.98744
308880.0000    7.84830
308920.0000    7.31186
308960.0000    7.51249
309000.0000    7.34322
309040.0000    6.90625
309080.0000    6.14565
309120.0000    6.37901
309160.0000    6.29409
309200.0000    6.34623
309240.0000    7.05425
309280.0000    6.11960
309320.0000    5.72980
309360.0000    7.40700
309400.0000    5.97823
309440.0000    6.12891
309480.0000    7.35856
309520.0000    5.92077
309560.0000    5.87037
309600.0000    5.43211
309640.0000    4.36324
309680.0000    5.69316
309720.0000    6.85362
309760.0000    6.98123
309800.0000    6.08344
309840.0000    6.18900
309880.0000    6.19535
309920.0000    6.47322
309960.0000    5.82602
310000.0000    5.73426
310040.0000    5.32857
310080.0000    4.92092
310120.0000    5.46249
310160.0000    5.50105
310200.0000    6.92235
310240.0000    7.16301
310280.0000    5.58754
310320.0000    6.51178
310360.0000    5.16432
310400.0000    5.20689
310440.0000    6.38193
310480.0000    6.56573
310520.0000    6.01646
310560.0000    6.17110
310600.0000    5.80854
310640.0000    6.96454
310680.0000    6.11530
310720.0000    6.46885
310760.0000    5.71424
310800.0000    7.66892
310840.0000    6.88628
310880.0000    6.72636
310920.0000    5.74313
310960.0000    5.98112
311000.0000    6.93378
311040.0000    7.10240
311080.0000    5.85623
311120.0000    7.35512
311160.0000    7.71962
311200.0000    8.73845
311240.0000    8.75299
311280.0000    8.04054
311320.0000    7.13151
311360.0000    7.35197
311400.0000    7.52111
311440.0000    7.53923
311480.0000    8.02252
311520.0000    7.78412
311560.0000    7.74854
311600.0000    6.11161
311640.0000    6.48898
311680.0000    7.73168
311720.0000    7.44755
311760.0000    7.01440
311800.0000    6.61834
311840.0000    7.96526
311880.0000    6.33781
311920.0000    7.26777
311960.0000    6.07625
312000.0000    6.04402
312040.0000    6.25273
312080.0000    5.93984
312120.0000    5.98376
312160.0000    6.14204
312200.0000    6.07845
312240.0000    5.08926
312280.0000    6.07836
312320.0000    4.84071
312360.0000    6.20986
312400.0000    6.13409
312440.0000    5.94981
312480.0000    6.51444
312520.0000    6.20384
312560.0000    6.69273
312600.0000    5.75997
312640.0000    6.12685
312680.0000    6.07198
312720.0000    8.18600
312760.0000    6.61758
312800.0000    5.77585
312840.0000    6.46780
312880.0000    7.39767
312920.0000    8.70795
312960.0000    7.89978
313000.0000    7.60201
313040.0000    7.09928
313080.0000    6.71347
313120.0000    6.71898
313160.0000    6.70906
313200.0000    5.55611
313240.0000    6.07039
313280.0000    6.98374
313320.0000    5.33395
313360.0000    5.95537
313400.0000    4.51357
313440.0000    5.74968
313480.0000    5.71680
313520.0000    6.88900
313560.0000    5.84402
313600.0000    6.12840
313640.0000    6.58500
313680.0000    5.66443
313720.0000    5.33329
313760.0000    5.34039
313800.0000    5.92060
313840.0000    6.38705
313880.0000    6.19374
313920.0000    5.45706
313960.0000    6.56685
314000.0000    6.21472
314040.0000    5.91998
314080.0000    6.42142
314120.0000    6.24130
314160.0000    6.96121
314200.0000    5.54203
314240.0000    5.70351
314280.0000    6.95202
314320.0000    6.36705
314360.0000    5.44900
314400.0000    6.00550
314440.0000    5.93061
314480.0000    6.22005
314520.0000    6.91060
314560.0000    6.55868
314600.0000    6.94640
314640.0000    7.03631
314680.0000    6.85727
314720.0000    6.75522
314760.0000    6.50708
314800.0000    7.00655
314840.0000    7.50025
314880.0000    7.67099
314920.0000    7.92989
314960.0000    9.01049
315000.0000    8.55899
315040.0000    7.37941
315080.0000    7.34486
315120.0000    7.24511
315160.0000    7.90593
315200.0000    8.23397
315240.0000    7.62485
315280.0000    7.87372
315320.0000    7.80838
315360.0000    8.14257
315400.0000    7.35063
315440.0000    7.54769
315480.0000    8.81693
315520.0000    8.74839
315560.0000    7.45973
315600.0000    8.50300
315640.0000    8.60745
315680.0000    7.18044
315720.0000    7.36099
315760.0000    7.31439
315800.0000    6.00993
315840.0000    6.59913
315880.0000    5.99679
315920.0000    6.52957
315960.0000    6.84446
316000.0000    6.31304
316040.0000    6.67188
316080.0000    6.35372
316120.0000    7.18037
316160.0000    6.69103
316200.0000    7.66979
316240.0000    8.08719
316280.0000    7.25894
316320.0000    7.84788
316360.0000    7.02150
316400.0000    6.84368
316440.0000    5.32521
316480.0000    6.90272
316520.0000    7.75703
316560.0000    6.86307
316600.0000    6.00806
316640.0000    5.01030
316680.0000    6.57614
316720.0000    6.59691
316760.0000    6.05344
316800.0000    5.84988
316840.0000    6.14158
316880.0000    6.58264
316920.0000    5.78467
316960.0000    6.90854
317000.0000    8.33087
317040.0000    6.39185
317080.0000    6.58463
317120.0000    6.84261
317160.0000    8.13982
317200.0000    7.98337
317240.0000    7.59011
317280.0000    8.06771
317320.0000    7.64412
317360.0000    7.46959
317400.0000    7.77688
317440.0000    6.29509
317480.0000    6.79225
317520.0000    7.58921
317560.0000    6.94326
317600.0000    6.66310
317640.0000    7.21714
317680.0000    6.76661
317720.0000    7.51719
317760.0000    7.51289
317800.0000    6.72493
317840.0000    6.94654
317880.0000    7.22399
317920.0000    7.39861
317960.0000    6.28130
318000.0000    7.54750
318040.0000    7.45975
318080.0000    7.22177
318120.0000    6.10500
318160.0000    6.03607
318200.0000    6.59066
318240.0000    5.72523
318280.0000    8.06392
318320.0000    7.59674
318360.0000    7.94647
318400.0000    7.36564
318440.0000    6.35244
318480.0000    7.35778
318520.0000    7.65017
318560.0000    7.41990
318600.0000    7.43007
318640.0000    7.30772
318680.0000    8.44665
318720.0000    8.13017
318760.0000    6.73143
318800.0000    8.17910
318840.0000    7.13483
318880.0000    5.95983
318920.0000    6.30862
318960.0000    5.84103
319000.0000    6.91587
319040.0000    7.50188
319080.0000    7.66585
319120.0000    8.24144
319160.0000    8.48877
319200.0000    8.06367
319240.0000    8.07067
319280.0000    8.29412
319320.0000    8.45872
319360.0000    9.14577
319400.0000    9.41401
319440.0000    8.54797
319480.0000    7.52407
319520.0000    8.81015
319560.0000    9.93742
319600.0000   10.23681
319640.0000    9.67262
319680.0000    9.74808
319720.0000    9.97062
319760.0000    9.35405
319800.0000    9.41606
319840.0000   10.08103
319880.0000    9.17770
319920.0000    9.83990
319960.0000   10.14194
320000.0000    9.16858
320040.0000    9.46853
320080.0000    9.06330
320120.0000    8.71928
320160.0000    7.14081
320200.0000    8.20725
320240.0000    9.22581
320280.0000    8.50320
320320.0000    9.24734
320360.0000    7.28289
320400.0000    8.11190
320440.0000    7.52375
320480.0000    6.87527
320520.0000    6.72084
320560.0000    7.16430
320600.0000    6.10574
320640.0000    7.16132
320680.0000    5.32958
320720.0000    5.53128
320760.0000    6.28806
320800.0000    7.22422
320840.0000    6.58593
320880.0000    6.94627
320920.0000    7.69722
320960.0000    7.17095
321000.0000    7.93353
321040.0000    7.44052
321080.0000    7.82454
321120.0000    9.15761
321160.0000    7.70647
321200.0000    7.34513
321240.0000    6.99223
321280.0000    6.72405
321320.0000    6.40514
321360.0000    5.05788
321400.0000    6.33297
321440.0000    6.65323
321480.0000    5.62851
321520.0000    5.93709
321560.0000    5.80085
321600.0000    5.97986
321640.0000    5.09050
321680.0000    6.12063
321720.0000    6.19809
321760.0000    6.92463
321800.0000    7.13269
321840.0000    7.46142
321880.0000    6.75749
321920.0000    5.69096
321960.0000    6.73180
322000.0000    6.44942
322040.0000    6.00253
322080.0000    4.76068
322120.0000    5.78363
322160.0000    5.98324
322200.0000    6.35340
322240.0000    6.19724
322280.0000    6.07520
322320.0000    5.20655
322360.0000    5.74964
322400.0000    5.52424
322440.0000    6.03686
322480.0000    6.26003
322520.0000    6.73803
322560.0000    6.08633
322600.0000    6.46805
322640.0000    7.06601
322680.0000    6.34187
322720.0000    7.19539
322760.0000    5.68244
322800.0000    6.07422
322840.0000    5.85353
322880.0000    6.66252
322920.0000    6.75051
322960.0000    6.63019
323000.0000    5.29541
323040.0000    4.41291
323080.0000    6.04866
323120.0000    5.53891
323160.0000    5.48184
323200.0000    6.23761
323240.0000    6.23163
323280.0000    5.39558
323320.0000    6.79202
323360.0000    6.63673
323400.0000    5.15349
323440.0000    4.77290
323480.0000    6.55409
323520.0000    6.65253
323560.0000    7.00744
323600.0000    6.17497
323640.0000    6.52629
323680.0000    5.78483
323720.0000    6.63319
323760.0000    6.22643
323800.0000    6.78202
323840.0000    6.30192
323880.0000    5.64176
323920.0000    6.75354
323960.0000    6.49562
324000.0000    5.76642
324040.0000    6.73782
324080.0000    5.00084
324120.0000    4.94052
324160.0000    5.01632
&
