# Supplementary material for: Comment on 'Valid molecular dynamics simulations of human hemoglobin require a surprisingly large box size'
Source: eLife. 2019 Jun 20;8:e44718. doi: 10.7554/eLife.44718 (PMC6586461; doi:10.7554/eLife.44718)
Supplement: Figure 3—source data 1. — The zip archive contains a README file describing which source files correspond to the different panels. [file elife-44718-fig3-data1.zip › figure3/panel_A/hub/normal/3/proj.xvg]

@ autoscale onread none
@ with g0
@ g0 on
@ title "projection on eigenvectors (nm)"
@ xaxis  label "Time (ps)"
@ world xmin 0
@ world xmax 189520
@ world ymin -8.03775
@ world ymax 8.27419
@ view xmin 0.15
@ view xmax 0.85
@ view ymin 0.15
@ view ymax 0.85
@ yaxis  label "vec 1"
@ xaxis tick major 50000
@ xaxis tick minor 25000
@ xaxis ticklabel start type spec
@ xaxis ticklabel start -0
@ yaxis tick major 5
@ yaxis tick minor 2.5
@ yaxis ticklabel start type spec
@ yaxis ticklabel start -5
@ zeroxaxis bar on
@ zeroxaxis bar linestyle 3
    0.0000   -5.08507
   40.0000   -4.95001
   80.0000   -4.59563
  120.0000   -5.41883
  160.0000   -5.52139
  200.0000   -5.67512
  240.0000   -5.59743
  280.0000   -5.76252
  320.0000   -5.90370
  360.0000   -5.57450
  400.0000   -5.65766
  440.0000   -5.62174
  480.0000   -4.79906
  520.0000   -4.11129
  560.0000   -5.55042
  600.0000   -6.13921
  640.0000   -4.74712
  680.0000   -5.46191
  720.0000   -5.40503
  760.0000   -4.78445
  800.0000   -4.28912
  840.0000   -4.26546
  880.0000   -5.92274
  920.0000   -4.75506
  960.0000   -5.45469
 1000.0000   -5.65366
 1040.0000   -4.90393
 1080.0000   -5.88128
 1120.0000   -6.32798
 1160.0000   -5.34817
 1200.0000   -5.41452
 1240.0000   -5.36402
 1280.0000   -5.09966
 1320.0000   -4.61982
 1360.0000   -4.06016
 1400.0000   -5.44811
 1440.0000   -4.71582
 1480.0000   -4.77449
 1520.0000   -4.71453
 1560.0000   -5.44663
 1600.0000   -4.81824
 1640.0000   -5.86335
 1680.0000   -6.15183
 1720.0000   -5.09217
 1760.0000   -5.33408
 1800.0000   -5.20848
 1840.0000   -5.49082
 1880.0000   -5.52812
 1920.0000   -5.94294
 1960.0000   -3.98896
 2000.0000   -4.29832
 2040.0000   -4.92974
 2080.0000   -4.85430
 2120.0000   -5.33073
 2160.0000   -5.55381
 2200.0000   -5.78793
 2240.0000   -6.34790
 2280.0000   -5.43923
 2320.0000   -5.53926
 2360.0000   -4.35302
 2400.0000   -5.12364
 2440.0000   -4.92883
 2480.0000   -5.27264
 2520.0000   -4.18181
 2560.0000   -5.48469
 2600.0000   -4.99405
 2640.0000   -3.68433
 2680.0000   -4.61321
 2720.0000   -5.13196
 2760.0000   -4.38553
 2800.0000   -3.86873
 2840.0000   -4.44942
 2880.0000   -4.39268
 2920.0000   -5.45445
 2960.0000   -5.66659
 3000.0000   -5.09219
 3040.0000   -5.32469
 3080.0000   -4.85047
 3120.0000   -5.06478
 3160.0000   -5.24962
 3200.0000   -3.85561
 3240.0000   -5.36605
 3280.0000   -5.26668
 3320.0000   -4.72951
 3360.0000   -4.18532
 3400.0000   -4.34243
 3440.0000   -5.38415
 3480.0000   -4.26120
 3520.0000   -3.69117
 3560.0000   -5.14591
 3600.0000   -5.01444
 3640.0000   -5.38370
 3680.0000   -3.64775
 3720.0000   -4.41519
 3760.0000   -3.78863
 3800.0000   -3.80834
 3840.0000   -5.42586
 3880.0000   -5.71313
 3920.0000   -6.03585
 3960.0000   -6.21293
 4000.0000   -5.72321
 4040.0000   -6.68966
 4080.0000   -5.14959
 4120.0000   -5.53570
 4160.0000   -4.86326
 4200.0000   -5.40767
 4240.0000   -5.32118
 4280.0000   -5.46264
 4320.0000   -5.18882
 4360.0000   -4.69471
 4400.0000   -5.40839
 4440.0000   -4.62990
 4480.0000   -4.47930
 4520.0000   -4.41488
 4560.0000   -5.02466
 4600.0000   -5.15808
 4640.0000   -6.37936
 4680.0000   -6.29678
 4720.0000   -5.71365
 4760.0000   -4.56919
 4800.0000   -4.37413
 4840.0000   -3.62930
 4880.0000   -4.20853
 4920.0000   -4.47656
 4960.0000   -3.95554
 5000.0000   -5.02121
 5040.0000   -4.27195
 5080.0000   -4.21364
 5120.0000   -3.74771
 5160.0000   -4.88504
 5200.0000   -4.29632
 5240.0000   -3.73706
 5280.0000   -4.02945
 5320.0000   -4.18100
 5360.0000   -3.84639
 5400.0000   -4.07191
 5440.0000   -2.48279
 5480.0000   -2.84383
 5520.0000   -1.74034
 5560.0000   -2.52500
 5600.0000   -1.74927
 5640.0000   -1.95538
 5680.0000   -1.40416
 5720.0000   -1.31468
 5760.0000   -1.13116
 5800.0000   -0.63312
 5840.0000   -0.27406
 5880.0000   -1.10140
 5920.0000   -1.83558
 5960.0000   -2.70130
 6000.0000   -3.00631
 6040.0000   -1.93749
 6080.0000   -1.51781
 6120.0000   -0.46236
 6160.0000   -0.98666
 6200.0000   -0.12614
 6240.0000   -0.00215
 6280.0000   -0.38790
 6320.0000   -0.72957
 6360.0000   -0.68298
 6400.0000   -0.28189
 6440.0000    0.78205
 6480.0000    1.87480
 6520.0000    0.98072
 6560.0000    1.34111
 6600.0000    1.95177
 6640.0000    1.26483
 6680.0000    2.54158
 6720.0000    1.88613
 6760.0000    1.91778
 6800.0000    1.68270
 6840.0000    0.84750
 6880.0000    1.42990
 6920.0000    1.78189
 6960.0000    1.42324
 7000.0000    1.44360
 7040.0000    1.27592
 7080.0000    1.21482
 7120.0000    1.06791
 7160.0000    0.99098
 7200.0000    1.05349
 7240.0000    1.02763
 7280.0000    1.88259
 7320.0000    2.50555
 7360.0000    1.43336
 7400.0000    0.63703
 7440.0000    1.93351
 7480.0000    1.14596
 7520.0000    1.08237
 7560.0000    1.10936
 7600.0000    0.79492
 7640.0000    0.89334
 7680.0000    0.59562
 7720.0000    1.46708
 7760.0000    0.68462
 7800.0000    0.52731
 7840.0000    1.17568
 7880.0000    0.78896
 7920.0000    0.78438
 7960.0000    0.27379
 8000.0000    0.70730
 8040.0000    0.94261
 8080.0000    1.38561
 8120.0000    0.41058
 8160.0000    0.86664
 8200.0000    0.55823
 8240.0000    1.58555
 8280.0000    2.13948
 8320.0000    0.14359
 8360.0000    0.85394
 8400.0000    1.31202
 8440.0000    1.29691
 8480.0000    1.07433
 8520.0000    0.38276
 8560.0000    1.38233
 8600.0000    0.78708
 8640.0000    0.70376
 8680.0000    1.48634
 8720.0000    0.79354
 8760.0000    0.60960
 8800.0000    1.37867
 8840.0000    1.39293
 8880.0000    0.90265
 8920.0000    1.28776
 8960.0000    1.93065
 9000.0000    0.77653
 9040.0000    0.77676
 9080.0000    1.23503
 9120.0000    1.65231
 9160.0000    2.14749
 9200.0000    2.35529
 9240.0000    1.19459
 9280.0000    1.33197
 9320.0000    1.84024
 9360.0000    1.54180
 9400.0000    0.55094
 9440.0000    0.91664
 9480.0000    1.23048
 9520.0000    1.11447
 9560.0000    1.53827
 9600.0000    2.15121
 9640.0000    0.92041
 9680.0000    0.95601
 9720.0000    1.14716
 9760.0000    0.69556
 9800.0000    1.51386
 9840.0000    1.80753
 9880.0000    1.46476
 9920.0000    1.69908
 9960.0000    1.97450
10000.0000    1.69107
10040.0000    2.47510
10080.0000    3.14069
10120.0000    2.63666
10160.0000    2.92398
10200.0000    3.08216
10240.0000    2.59030
10280.0000    2.79071
10320.0000    2.44605
10360.0000    2.83650
10400.0000    2.34277
10440.0000    2.93722
10480.0000    2.88355
10520.0000    2.36408
10560.0000    1.88440
10600.0000    2.42244
10640.0000    1.75893
10680.0000    1.82220
10720.0000    2.38905
10760.0000    2.10248
10800.0000    1.27536
10840.0000    1.49906
10880.0000    2.29568
10920.0000    2.31126
10960.0000    3.07829
11000.0000    2.10438
11040.0000    2.32917
11080.0000    2.26288
11120.0000    2.31354
11160.0000    2.18412
11200.0000    2.31293
11240.0000    2.07704
11280.0000    1.96957
11320.0000    1.78276
11360.0000    0.83563
11400.0000    1.87994
11440.0000    1.37957
11480.0000    1.51520
11520.0000    1.89606
11560.0000    1.63786
11600.0000    1.18270
11640.0000    1.05829
11680.0000    1.18541
11720.0000    1.85383
11760.0000    1.77987
11800.0000    1.84809
11840.0000    1.81952
11880.0000    1.04280
11920.0000    1.70061
11960.0000    1.43897
12000.0000    1.50747
12040.0000    1.62450
12080.0000    1.26921
12120.0000    1.47699
12160.0000    1.34026
12200.0000    0.78540
12240.0000    1.00410
12280.0000    1.97570
12320.0000    2.33897
12360.0000    1.62302
12400.0000    2.39165
12440.0000    1.64220
12480.0000    1.83981
12520.0000    1.83755
12560.0000    1.83873
12600.0000    2.31609
12640.0000    1.94590
12680.0000    1.48387
12720.0000    2.10576
12760.0000    2.42694
12800.0000    1.89522
12840.0000    2.79389
12880.0000    2.59390
12920.0000    1.49395
12960.0000    1.11892
13000.0000    1.94108
13040.0000    1.45122
13080.0000    2.31282
13120.0000    1.98534
13160.0000    1.63312
13200.0000    1.56106
13240.0000    2.16878
13280.0000    1.97374
13320.0000    1.82682
13360.0000    1.92876
13400.0000    1.42641
13440.0000    2.17265
13480.0000    1.34949
13520.0000    2.20623
13560.0000    1.38589
13600.0000    0.66948
13640.0000    0.91445
13680.0000    1.26813
13720.0000    1.61011
13760.0000    1.48961
13800.0000    1.04668
13840.0000    1.13223
13880.0000    1.85436
13920.0000    1.54716
13960.0000    1.19853
14000.0000    2.18977
14040.0000    2.14319
14080.0000    2.53261
14120.0000    2.32120
14160.0000    2.36004
14200.0000    2.71716
14240.0000    1.98490
14280.0000    2.35641
14320.0000    2.03312
14360.0000    2.43179
14400.0000    2.20985
14440.0000    1.85120
14480.0000    2.51568
14520.0000    0.74316
14560.0000    1.05393
14600.0000    1.41335
14640.0000    2.40704
14680.0000    1.49283
14720.0000    1.70979
14760.0000    1.77428
14800.0000    1.68721
14840.0000    1.43137
14880.0000    1.93202
14920.0000    1.72575
14960.0000    2.01303
15000.0000    1.87542
15040.0000    1.24913
15080.0000    2.17888
15120.0000    2.67353
15160.0000    2.26212
15200.0000    1.81608
15240.0000    1.53685
15280.0000    1.56787
15320.0000    1.84555
15360.0000    2.77204
15400.0000    2.46475
15440.0000    2.68879
15480.0000    2.27716
15520.0000    2.66627
15560.0000    2.13890
15600.0000    2.09741
15640.0000    1.29046
15680.0000    2.59720
15720.0000    1.88687
15760.0000    3.34393
15800.0000    2.26576
15840.0000    1.17652
15880.0000    1.94781
15920.0000    3.24662
15960.0000    3.56333
16000.0000    2.82685
16040.0000    2.59412
16080.0000    2.74269
16120.0000    3.10536
16160.0000    2.43983
16200.0000    3.10321
16240.0000    2.66726
16280.0000    1.85118
16320.0000    2.52750
16360.0000    1.96134
16400.0000    2.40840
16440.0000    2.83881
16480.0000    3.16443
16520.0000    3.11989
16560.0000    3.06695
16600.0000    3.47798
16640.0000    2.89602
16680.0000    2.50753
16720.0000    3.13717
16760.0000    2.55289
16800.0000    2.32878
16840.0000    2.08209
16880.0000    2.20267
16920.0000    1.73379
16960.0000    2.05688
17000.0000    2.78741
17040.0000    2.50536
17080.0000    2.65850
17120.0000    2.46019
17160.0000    2.24195
17200.0000    3.07590
17240.0000    3.71991
17280.0000    2.92478
17320.0000    3.33099
17360.0000    2.54291
17400.0000    2.91932
17440.0000    2.32942
17480.0000    2.23281
17520.0000    1.98300
17560.0000    2.18673
17600.0000    2.29593
17640.0000    2.02361
17680.0000    2.36181
17720.0000    2.78452
17760.0000    2.41015
17800.0000    2.81801
17840.0000    3.41804
17880.0000    3.84789
17920.0000    3.43127
17960.0000    3.31518
18000.0000    3.02119
18040.0000    3.15111
18080.0000    3.90216
18120.0000    2.88499
18160.0000    3.40243
18200.0000    3.02994
18240.0000    3.81294
18280.0000    3.34740
18320.0000    3.05698
18360.0000    3.09688
18400.0000    3.10905
18440.0000    3.13363
18480.0000    3.47646
18520.0000    2.88747
18560.0000    3.56096
18600.0000    2.51672
18640.0000    2.80385
18680.0000    2.79249
18720.0000    3.40860
18760.0000    2.04631
18800.0000    1.97347
18840.0000    2.49437
18880.0000    2.69352
18920.0000    2.85103
18960.0000    3.13108
19000.0000    4.22454
19040.0000    3.21249
19080.0000    2.67423
19120.0000    3.13149
19160.0000    2.93337
19200.0000    2.58913
19240.0000    3.53480
19280.0000    3.83909
19320.0000    2.73534
19360.0000    3.02300
19400.0000    2.68755
19440.0000    2.51868
19480.0000    2.38772
19520.0000    3.76722
19560.0000    2.39954
19600.0000    2.38778
19640.0000    2.70744
19680.0000    2.77348
19720.0000    3.31721
19760.0000    1.80924
19800.0000    2.29717
19840.0000    2.45287
19880.0000    3.28978
19920.0000    3.46334
19960.0000    2.64663
20000.0000    1.72819
20040.0000    2.53554
20080.0000    2.12608
20120.0000    1.56720
20160.0000    2.49761
20200.0000    1.54707
20240.0000    1.92811
20280.0000    1.53226
20320.0000    2.26333
20360.0000    2.76995
20400.0000    2.97844
20440.0000    3.10501
20480.0000    2.53522
20520.0000    2.83080
20560.0000    2.19335
20600.0000    3.34414
20640.0000    3.51765
20680.0000    4.04013
20720.0000    3.57186
20760.0000    2.74819
20800.0000    2.49008
20840.0000    3.13990
20880.0000    3.37184
20920.0000    3.83805
20960.0000    3.90538
21000.0000    2.37134
21040.0000    2.70514
21080.0000    2.87895
21120.0000    3.48373
21160.0000    2.94797
21200.0000    3.19704
21240.0000    3.24992
21280.0000    2.43644
21320.0000    3.20647
21360.0000    3.76257
21400.0000    3.26971
21440.0000    3.46790
21480.0000    2.00048
21520.0000    2.85182
21560.0000    2.37450
21600.0000    2.90935
21640.0000    2.91458
21680.0000    2.59218
21720.0000    1.91415
21760.0000    1.79679
21800.0000    2.06593
21840.0000    2.47333
21880.0000    2.72537
21920.0000    2.61846
21960.0000    2.92762
22000.0000    3.02059
22040.0000    2.49345
22080.0000    2.37144
22120.0000    2.75896
22160.0000    3.21451
22200.0000    2.91656
22240.0000    3.37477
22280.0000    2.53595
22320.0000    2.81538
22360.0000    2.39338
22400.0000    2.23894
22440.0000    2.43596
22480.0000    3.02979
22520.0000    2.19368
22560.0000    2.61273
22600.0000    2.89287
22640.0000    2.60108
22680.0000    2.68918
22720.0000    2.72385
22760.0000    2.82576
22800.0000    2.15367
22840.0000    2.10806
22880.0000    2.00488
22920.0000    2.48330
22960.0000    2.84420
23000.0000    2.65023
23040.0000    2.66422
23080.0000    2.43657
23120.0000    2.09023
23160.0000    2.26506
23200.0000    1.75702
23240.0000    1.76184
23280.0000    2.33771
23320.0000    2.07410
23360.0000    2.63778
23400.0000    2.38619
23440.0000    1.91410
23480.0000    1.88627
23520.0000    2.25592
23560.0000    2.16345
23600.0000    1.79515
23640.0000    2.40075
23680.0000    2.08970
23720.0000    2.03374
23760.0000    1.23804
23800.0000    1.57699
23840.0000    1.84668
23880.0000    1.41501
23920.0000    1.61497
23960.0000    2.19680
24000.0000    1.93227
24040.0000    1.78308
24080.0000    1.56818
24120.0000    2.55817
24160.0000    2.46209
24200.0000    2.38775
24240.0000    2.80838
24280.0000    2.27853
24320.0000    3.02384
24360.0000    2.59532
24400.0000    1.67198
24440.0000    1.88886
24480.0000    1.54900
24520.0000    1.40642
24560.0000    2.54762
24600.0000    2.35441
24640.0000    2.44512
24680.0000    3.23267
24720.0000    1.77972
24760.0000    2.65805
24800.0000    2.69985
24840.0000    2.36165
24880.0000    3.39747
24920.0000    3.48202
24960.0000    2.54725
25000.0000    2.60952
25040.0000    2.94570
25080.0000    3.10497
25120.0000    3.12840
25160.0000    3.87379
25200.0000    3.11875
25240.0000    3.27983
25280.0000    2.95928
25320.0000    3.05990
25360.0000    2.38715
25400.0000    2.97926
25440.0000    2.26614
25480.0000    2.41714
25520.0000    2.79050
25560.0000    2.86085
25600.0000    2.95235
25640.0000    2.76564
25680.0000    2.50966
25720.0000    3.07830
25760.0000    2.27928
25800.0000    2.65992
25840.0000    2.21544
25880.0000    2.03956
25920.0000    2.52681
25960.0000    2.35532
26000.0000    2.29251
26040.0000    2.21745
26080.0000    1.98696
26120.0000    1.49853
26160.0000    2.70481
26200.0000    2.27625
26240.0000    1.68641
26280.0000    1.98455
26320.0000    2.18505
26360.0000    2.08457
26400.0000    2.18079
26440.0000    1.64531
26480.0000    2.04802
26520.0000    1.76497
26560.0000    2.82087
26600.0000    2.17473
26640.0000    2.87709
26680.0000    2.16489
26720.0000    3.04995
26760.0000    2.08588
26800.0000    2.81844
26840.0000    1.98682
26880.0000    1.58796
26920.0000    1.62851
26960.0000    2.30764
27000.0000    2.23645
27040.0000    2.48523
27080.0000    2.65709
27120.0000    3.13583
27160.0000    2.59387
27200.0000    3.18422
27240.0000    2.39750
27280.0000    2.69811
27320.0000    2.02280
27360.0000    3.33141
27400.0000    2.43735
27440.0000    1.94680
27480.0000    1.90102
27520.0000    3.12116
27560.0000    2.53370
27600.0000    3.15178
27640.0000    3.33501
27680.0000    3.19450
27720.0000    2.95197
27760.0000    3.66370
27800.0000    2.26513
27840.0000    2.28063
27880.0000    2.51823
27920.0000    2.60070
27960.0000    2.49707
28000.0000    2.36481
28040.0000    1.42458
28080.0000    1.59803
28120.0000    2.17950
28160.0000    1.98764
28200.0000    2.35257
28240.0000    2.70106
28280.0000    2.63570
28320.0000    2.72364
28360.0000    2.41651
28400.0000    1.87686
28440.0000    1.76421
28480.0000    2.44413
28520.0000    1.99381
28560.0000    1.34483
28600.0000    1.91673
28640.0000    2.77708
28680.0000    2.13702
28720.0000    2.01680
28760.0000    1.88756
28800.0000    1.68544
28840.0000    1.42493
28880.0000    2.30163
28920.0000    2.95086
28960.0000    2.02155
29000.0000    2.15892
29040.0000    1.30711
29080.0000    1.80783
29120.0000    2.17904
29160.0000    2.07303
29200.0000    2.08921
29240.0000    2.05266
29280.0000    2.87206
29320.0000    2.50778
29360.0000    1.98941
29400.0000    1.47941
29440.0000    1.69153
29480.0000    1.99609
29520.0000    2.31096
29560.0000    2.09244
29600.0000    2.28283
29640.0000    1.51139
29680.0000    2.11538
29720.0000    1.84448
29760.0000    2.30473
29800.0000    2.14302
29840.0000    3.03601
29880.0000    2.68949
29920.0000    2.86031
29960.0000    3.09308
30000.0000    3.41785
30040.0000    2.38159
30080.0000    2.16765
30120.0000    2.06529
30160.0000    2.55965
30200.0000    2.00262
30240.0000    2.08205
30280.0000    2.70524
30320.0000    1.69018
30360.0000    2.32708
30400.0000    1.42203
30440.0000    2.03292
30480.0000    1.87664
30520.0000    1.59785
30560.0000    2.15447
30600.0000    2.43813
30640.0000    2.52486
30680.0000    2.40004
30720.0000    1.96016
30760.0000    2.20946
30800.0000    2.00140
30840.0000    2.81590
30880.0000    1.51175
30920.0000    2.00375
30960.0000    1.87076
31000.0000    2.03315
31040.0000    1.18668
31080.0000    1.92784
31120.0000    2.47095
31160.0000    2.86018
31200.0000    2.63307
31240.0000    2.55086
31280.0000    1.89874
31320.0000    1.94774
31360.0000    1.69935
31400.0000    2.68968
31440.0000    2.04224
31480.0000    2.37301
31520.0000    1.90431
31560.0000    2.48279
31600.0000    2.68928
31640.0000    2.63788
31680.0000    2.26957
31720.0000    2.11567
31760.0000    2.03390
31800.0000    2.73480
31840.0000    3.34684
31880.0000    2.06662
31920.0000    1.31337
31960.0000    1.47646
32000.0000    3.18626
32040.0000    2.32018
32080.0000    2.28765
32120.0000    2.11557
32160.0000    2.53235
32200.0000    2.41366
32240.0000    2.56854
32280.0000    2.87795
32320.0000    1.56470
32360.0000    2.22324
32400.0000    2.80930
32440.0000    2.10170
32480.0000    2.51797
32520.0000    2.04210
32560.0000    1.88255
32600.0000    2.11230
32640.0000    2.35872
32680.0000    2.48069
32720.0000    2.69747
32760.0000    2.78475
32800.0000    3.30385
32840.0000    2.48694
32880.0000    2.97334
32920.0000    2.76259
32960.0000    3.12262
33000.0000    3.06206
33040.0000    3.33029
33080.0000    3.31058
33120.0000    2.13415
33160.0000    2.99775
33200.0000    1.91851
33240.0000    2.13277
33280.0000    3.35425
33320.0000    2.53546
33360.0000    1.73312
33400.0000    1.85770
33440.0000    1.85291
33480.0000    2.19485
33520.0000    1.76980
33560.0000    2.10326
33600.0000    2.03202
33640.0000    2.12768
33680.0000    3.02220
33720.0000    2.21769
33760.0000    2.41959
33800.0000    2.81571
33840.0000    2.74315
33880.0000    3.23279
33920.0000    2.51404
33960.0000    2.03955
34000.0000    2.04938
34040.0000    2.86240
34080.0000    2.34598
34120.0000    2.80691
34160.0000    3.20149
34200.0000    2.84250
34240.0000    2.49482
34280.0000    2.41350
34320.0000    3.05337
34360.0000    3.20570
34400.0000    2.59491
34440.0000    3.08411
34480.0000    2.75960
34520.0000    3.11756
34560.0000    3.46453
34600.0000    2.86735
34640.0000    3.27870
34680.0000    3.11206
34720.0000    3.65566
34760.0000    3.54887
34800.0000    3.92765
34840.0000    2.91293
34880.0000    2.28611
34920.0000    2.91594
34960.0000    2.69165
35000.0000    3.19963
35040.0000    2.69958
35080.0000    2.77796
35120.0000    2.46418
35160.0000    2.02759
35200.0000    2.55135
35240.0000    3.11595
35280.0000    3.12673
35320.0000    2.15227
35360.0000    2.60733
35400.0000    2.63880
35440.0000    3.17794
35480.0000    2.75769
35520.0000    3.45709
35560.0000    3.04391
35600.0000    2.87520
35640.0000    3.04518
35680.0000    3.42014
35720.0000    3.51527
35760.0000    3.25734
35800.0000    3.25594
35840.0000    2.95487
35880.0000    2.41825
35920.0000    2.84244
35960.0000    3.10565
36000.0000    3.14984
36040.0000    1.69467
36080.0000    2.39617
36120.0000    3.14405
36160.0000    2.20337
36200.0000    3.11912
36240.0000    2.57631
36280.0000    2.13582
36320.0000    3.01929
36360.0000    1.92704
36400.0000    1.59339
36440.0000    1.66963
36480.0000    1.93542
36520.0000    1.71266
36560.0000    2.92966
36600.0000    2.27409
36640.0000    2.24068
36680.0000    2.05906
36720.0000    2.17582
36760.0000    2.59206
36800.0000    2.34540
36840.0000    1.84010
36880.0000    2.41198
36920.0000    2.16625
36960.0000    2.58101
37000.0000    3.07950
37040.0000    3.94760
37080.0000    3.60624
37120.0000    3.01621
37160.0000    2.83884
37200.0000    3.35462
37240.0000    3.36090
37280.0000    2.67000
37320.0000    2.97754
37360.0000    2.81948
37400.0000    2.76925
37440.0000    2.20997
37480.0000    2.78226
37520.0000    2.05425
37560.0000    2.22795
37600.0000    2.67526
37640.0000    3.35719
37680.0000    2.35911
37720.0000    2.59662
37760.0000    2.13595
37800.0000    3.60991
37840.0000    2.58823
37880.0000    2.41526
37920.0000    2.34835
37960.0000    2.00545
38000.0000    1.64709
38040.0000    2.64799
38080.0000    2.59791
38120.0000    3.58789
38160.0000    2.26098
38200.0000    3.22401
38240.0000    2.54921
38280.0000    2.61798
38320.0000    2.16392
38360.0000    2.45733
38400.0000    2.37951
38440.0000    2.02058
38480.0000    2.07965
38520.0000    2.27947
38560.0000    2.26466
38600.0000    2.04294
38640.0000    1.66895
38680.0000    2.16828
38720.0000    2.51481
38760.0000    1.96769
38800.0000    2.37206
38840.0000    2.09930
38880.0000    2.05469
38920.0000    2.28187
38960.0000    1.68203
39000.0000    1.82050
39040.0000    1.65592
39080.0000    2.35532
39120.0000    1.25871
39160.0000    1.79772
39200.0000    2.44498
39240.0000    1.65589
39280.0000    2.04304
39320.0000    1.38374
39360.0000    0.99813
39400.0000    1.25111
39440.0000    1.08511
39480.0000    0.94623
39520.0000    1.60409
39560.0000    1.33568
39600.0000    1.30129
39640.0000    2.06739
39680.0000    1.79404
39720.0000    1.46462
39760.0000    1.60309
39800.0000    2.01115
39840.0000    1.63460
39880.0000    1.50550
39920.0000    2.52569
39960.0000    2.35035
40000.0000    2.90645
40040.0000    3.28945
40080.0000    2.48565
40120.0000    1.63396
40160.0000    1.72165
40200.0000    3.23169
40240.0000    1.67429
40280.0000    2.08677
40320.0000    2.63548
40360.0000    2.86125
40400.0000    2.24081
40440.0000    1.45987
40480.0000    2.71634
40520.0000    2.23305
40560.0000    2.25521
40600.0000    1.66891
40640.0000    2.75848
40680.0000    2.11324
40720.0000    2.47736
40760.0000    1.80167
40800.0000    1.56901
40840.0000    0.90132
40880.0000    1.36596
40920.0000    1.20556
40960.0000    1.22071
41000.0000    2.31687
41040.0000    1.96426
41080.0000    1.77201
41120.0000    1.25820
41160.0000    1.13354
41200.0000    1.31784
41240.0000    2.04183
41280.0000    1.70953
41320.0000    2.02929
41360.0000    1.90052
41400.0000    1.06159
41440.0000    1.51939
41480.0000    1.60372
41520.0000    2.35469
41560.0000    2.19764
41600.0000    1.96340
41640.0000    1.98333
41680.0000    1.42464
41720.0000    2.15157
41760.0000    2.60891
41800.0000    2.46474
41840.0000    2.12494
41880.0000    2.03113
41920.0000    2.12134
41960.0000    1.62744
42000.0000    1.92862
42040.0000    1.59407
42080.0000    1.59654
42120.0000    2.40154
42160.0000    1.92025
42200.0000    0.88766
42240.0000    2.19395
42280.0000    1.29659
42320.0000    1.74316
42360.0000    2.28509
42400.0000    2.28578
42440.0000    1.92202
42480.0000    2.26346
42520.0000    2.57711
42560.0000    1.91415
42600.0000    2.42861
42640.0000    2.05934
42680.0000    2.09981
42720.0000    1.87994
42760.0000    2.09225
42800.0000    1.76213
42840.0000    2.44793
42880.0000    1.56875
42920.0000    1.85351
42960.0000    1.87955
43000.0000    1.21463
43040.0000    2.40240
43080.0000    1.74205
43120.0000    2.02148
43160.0000    1.57740
43200.0000    2.51745
43240.0000    2.41525
43280.0000    1.90770
43320.0000    1.90926
43360.0000    2.33057
43400.0000    1.51397
43440.0000    1.99108
43480.0000    1.09395
43520.0000    0.89615
43560.0000    1.28347
43600.0000    1.54730
43640.0000    2.33293
43680.0000    1.58881
43720.0000    1.89943
43760.0000    2.28971
43800.0000    2.05042
43840.0000    1.46274
43880.0000    1.76795
43920.0000    2.04224
43960.0000    1.62663
44000.0000    1.36155
44040.0000    1.02935
44080.0000    0.73001
44120.0000    0.79187
44160.0000    1.25786
44200.0000    0.63263
44240.0000    1.56141
44280.0000    1.02654
44320.0000    1.02322
44360.0000    1.45179
44400.0000    1.27965
44440.0000    1.58689
44480.0000    1.66410
44520.0000    1.50470
44560.0000    1.01244
44600.0000    2.00478
44640.0000    1.53837
44680.0000    1.72771
44720.0000    3.08578
44760.0000    2.58721
44800.0000    1.60079
44840.0000    2.13166
44880.0000    1.91969
44920.0000    2.02188
44960.0000    2.09455
45000.0000    1.79569
45040.0000    1.57010
45080.0000    2.01957
45120.0000    2.57824
45160.0000    2.53678
45200.0000    2.44829
45240.0000    2.79624
45280.0000    2.43298
45320.0000    2.53186
45360.0000    1.79821
45400.0000    2.06110
45440.0000    2.45497
45480.0000    1.90114
45520.0000    1.50208
45560.0000    2.51005
45600.0000    2.58089
45640.0000    2.71501
45680.0000    1.74626
45720.0000    1.64639
45760.0000    1.82710
45800.0000    1.48145
45840.0000    1.86154
45880.0000    2.26369
45920.0000    2.17553
45960.0000    0.86783
46000.0000    1.43632
46040.0000    2.01062
46080.0000    0.54401
46120.0000    1.56943
46160.0000    1.65019
46200.0000    1.21857
46240.0000    1.18099
46280.0000    0.12077
46320.0000    1.49085
46360.0000    1.55759
46400.0000    1.71241
46440.0000    1.88797
46480.0000    1.68874
46520.0000    2.83621
46560.0000    2.06204
46600.0000    1.45826
46640.0000    1.51940
46680.0000    2.46993
46720.0000    2.17517
46760.0000    1.77125
46800.0000    1.20973
46840.0000    1.38620
46880.0000    1.26978
46920.0000    2.10761
46960.0000    2.06282
47000.0000    1.93878
47040.0000    1.53589
47080.0000    1.39209
47120.0000    1.74517
47160.0000    1.82985
47200.0000    2.08893
47240.0000    2.37028
47280.0000    2.63651
47320.0000    2.04065
47360.0000    2.12929
47400.0000    2.18186
47440.0000    1.79905
47480.0000    1.79203
47520.0000    2.03251
47560.0000    1.38437
47600.0000    1.37142
47640.0000    1.95401
47680.0000    2.17718
47720.0000    1.47581
47760.0000    1.58567
47800.0000    1.88394
47840.0000    1.82412
47880.0000    1.78583
47920.0000    1.94814
47960.0000    1.90945
48000.0000    1.79312
48040.0000    1.44473
48080.0000    2.03164
48120.0000    2.40643
48160.0000    2.31701
48200.0000    2.11421
48240.0000    1.60505
48280.0000    2.09448
48320.0000    3.35654
48360.0000    1.61406
48400.0000    2.70340
48440.0000    2.09001
48480.0000    1.72557
48520.0000    2.43709
48560.0000    2.54000
48600.0000    3.18883
48640.0000    2.56553
48680.0000    2.47478
48720.0000    3.24051
48760.0000    2.25793
48800.0000    2.39594
48840.0000    2.37717
48880.0000    1.65873
48920.0000    3.00251
48960.0000    3.47303
49000.0000    2.55321
49040.0000    2.55353
49080.0000    2.55913
49120.0000    2.38033
49160.0000    2.27535
49200.0000    2.57783
49240.0000    2.09341
49280.0000    1.57094
49320.0000    2.16099
49360.0000    3.45630
49400.0000    2.44543
49440.0000    2.07001
49480.0000    2.72948
49520.0000    2.07974
49560.0000    3.11541
49600.0000    3.54652
49640.0000    2.80686
49680.0000    2.69792
49720.0000    2.75559
49760.0000    3.62600
49800.0000    3.49027
49840.0000    3.39807
49880.0000    3.38763
49920.0000    3.40910
49960.0000    3.59675
50000.0000    3.55219
50040.0000    3.98552
50080.0000    4.00624
50120.0000    2.67374
50160.0000    2.26092
50200.0000    3.90117
50240.0000    4.05716
50280.0000    3.35182
50320.0000    3.01183
50360.0000    2.91993
50400.0000    2.99992
50440.0000    3.20378
50480.0000    2.74980
50520.0000    3.18829
50560.0000    3.28770
50600.0000    3.30757
50640.0000    3.95267
50680.0000    3.80203
50720.0000    3.67718
50760.0000    3.12012
50800.0000    4.23617
50840.0000    3.63545
50880.0000    3.56826
50920.0000    2.85548
50960.0000    4.21374
51000.0000    3.95427
51040.0000    4.28422
51080.0000    3.14734
51120.0000    3.57959
51160.0000    3.85725
51200.0000    3.44621
51240.0000    2.67243
51280.0000    3.25421
51320.0000    3.60953
51360.0000    3.84780
51400.0000    2.88450
51440.0000    2.84098
51480.0000    2.95208
51520.0000    1.93903
51560.0000    2.00345
51600.0000    2.42677
51640.0000    2.73202
51680.0000    3.11078
51720.0000    2.71351
51760.0000    2.53182
51800.0000    2.55747
51840.0000    2.65269
51880.0000    2.49134
51920.0000    2.74495
51960.0000    3.57444
52000.0000    2.74687
52040.0000    3.66952
52080.0000    3.06516
52120.0000    4.08305
52160.0000    3.36268
52200.0000    3.57248
52240.0000    3.66014
52280.0000    4.29488
52320.0000    4.45967
52360.0000    4.30344
52400.0000    3.36971
52440.0000    4.26172
52480.0000    4.87039
52520.0000    4.44144
52560.0000    4.11007
52600.0000    4.75351
52640.0000    4.04764
52680.0000    3.69151
52720.0000    3.65458
52760.0000    4.00234
52800.0000    3.18062
52840.0000    3.33691
52880.0000    4.24161
52920.0000    4.14292
52960.0000    4.34416
53000.0000    4.56499
53040.0000    4.21069
53080.0000    4.20766
53120.0000    4.71934
53160.0000    3.96413
53200.0000    4.14977
53240.0000    4.93157
53280.0000    4.36374
53320.0000    5.16535
53360.0000    4.64731
53400.0000    5.09574
53440.0000    4.97875
53480.0000    4.57962
53520.0000    4.03218
53560.0000    4.67682
53600.0000    3.51791
53640.0000    3.83865
53680.0000    3.52863
53720.0000    3.21215
53760.0000    3.20587
53800.0000    3.40107
53840.0000    2.86621
53880.0000    3.18532
53920.0000    4.23578
53960.0000    4.43290
54000.0000    3.59610
54040.0000    3.42120
54080.0000    3.79788
54120.0000    3.06842
54160.0000    2.67229
54200.0000    3.20626
54240.0000    3.50760
54280.0000    3.44179
54320.0000    3.09990
54360.0000    3.61749
54400.0000    2.71284
54440.0000    2.23395
54480.0000    2.37336
54520.0000    1.60310
54560.0000    2.22921
54600.0000    3.03522
54640.0000    2.56238
54680.0000    2.51472
54720.0000    3.38630
54760.0000    3.35153
54800.0000    3.76302
54840.0000    3.26777
54880.0000    3.36926
54920.0000    2.88988
54960.0000    3.07387
55000.0000    3.17978
55040.0000    4.75397
55080.0000    4.11858
55120.0000    4.00704
55160.0000    3.93191
55200.0000    4.04768
55240.0000    4.03109
55280.0000    4.10188
55320.0000    3.31777
55360.0000    3.32010
55400.0000    4.33849
55440.0000    3.10255
55480.0000    3.82257
55520.0000    3.79737
55560.0000    2.76913
55600.0000    4.29943
55640.0000    4.49784
55680.0000    4.07886
55720.0000    3.01259
55760.0000    3.56927
55800.0000    3.50876
55840.0000    3.92312
55880.0000    3.40746
55920.0000    3.26669
55960.0000    3.85721
56000.0000    3.96751
56040.0000    3.05270
56080.0000    3.11127
56120.0000    3.82979
56160.0000    3.43941
56200.0000    3.96529
56240.0000    4.33993
56280.0000    3.75215
56320.0000    4.11533
56360.0000    3.94449
56400.0000    3.73956
56440.0000    4.15879
56480.0000    3.73893
56520.0000    3.88536
56560.0000    3.00802
56600.0000    3.38804
56640.0000    2.71317
56680.0000    2.65903
56720.0000    2.99993
56760.0000    3.02621
56800.0000    2.57255
56840.0000    3.07758
56880.0000    3.10614
56920.0000    3.19274
56960.0000    2.48181
57000.0000    2.59840
57040.0000    2.42212
57080.0000    3.26135
57120.0000    3.37391
57160.0000    3.10631
57200.0000    3.42053
57240.0000    3.53947
57280.0000    3.40284
57320.0000    3.33552
57360.0000    3.82337
57400.0000    3.85612
57440.0000    3.98990
57480.0000    2.98007
57520.0000    3.75891
57560.0000    3.21902
57600.0000    3.63603
57640.0000    2.82161
57680.0000    3.44762
57720.0000    4.10222
57760.0000    3.50150
57800.0000    2.92797
57840.0000    3.61349
57880.0000    3.46118
57920.0000    3.53935
57960.0000    3.01044
58000.0000    3.19203
58040.0000    3.57003
58080.0000    3.49594
58120.0000    4.08520
58160.0000    3.36168
58200.0000    3.38217
58240.0000    3.38800
58280.0000    3.60126
58320.0000    3.47110
58360.0000    3.30544
58400.0000    3.57326
58440.0000    3.44595
58480.0000    3.93787
58520.0000    3.99634
58560.0000    3.79242
58600.0000    4.17800
58640.0000    3.92652
58680.0000    4.07305
58720.0000    4.20777
58760.0000    4.08394
58800.0000    4.44836
58840.0000    4.08203
58880.0000    3.43323
58920.0000    4.00247
58960.0000    3.59280
59000.0000    4.11385
59040.0000    3.95444
59080.0000    3.52991
59120.0000    3.09555
59160.0000    4.42553
59200.0000    3.51882
59240.0000    3.09950
59280.0000    3.45294
59320.0000    3.94769
59360.0000    3.83223
59400.0000    3.94234
59440.0000    3.31428
59480.0000    2.80497
59520.0000    3.43858
59560.0000    2.82089
59600.0000    3.52462
59640.0000    2.96607
59680.0000    3.75716
59720.0000    3.61278
59760.0000    3.51048
59800.0000    3.10736
59840.0000    4.27085
59880.0000    3.88880
59920.0000    3.61282
59960.0000    3.86510
60000.0000    3.95660
60040.0000    3.12199
60080.0000    4.06944
60120.0000    3.71141
60160.0000    4.41593
60200.0000    3.38531
60240.0000    3.67994
60280.0000    3.26975
60320.0000    3.51328
60360.0000    2.96135
60400.0000    3.32353
60440.0000    3.79423
60480.0000    3.52882
60520.0000    4.45981
60560.0000    3.96373
60600.0000    3.37781
60640.0000    3.09885
60680.0000    3.26671
60720.0000    3.44477
60760.0000    3.15239
60800.0000    3.23863
60840.0000    2.97336
60880.0000    3.02353
60920.0000    2.46302
60960.0000    3.52996
61000.0000    3.28856
61040.0000    2.71151
61080.0000    3.76711
61120.0000    3.95789
61160.0000    4.24520
61200.0000    3.62571
61240.0000    3.34563
61280.0000    3.93560
61320.0000    3.49113
61360.0000    3.39437
61400.0000    3.89846
61440.0000    2.90178
61480.0000    3.07058
61520.0000    3.21151
61560.0000    3.53278
61600.0000    3.84526
61640.0000    3.38829
61680.0000    3.51915
61720.0000    2.54466
61760.0000    4.13097
61800.0000    3.00471
61840.0000    3.08874
61880.0000    3.02670
61920.0000    3.37000
61960.0000    3.33984
62000.0000    2.98064
62040.0000    3.76459
62080.0000    3.28737
62120.0000    2.24878
62160.0000    3.17031
62200.0000    2.11538
62240.0000    3.15006
62280.0000    3.54767
62320.0000    2.87643
62360.0000    2.86563
62400.0000    2.03764
62440.0000    1.47983
62480.0000    2.64396
62520.0000    2.50302
62560.0000    2.92213
62600.0000    2.12156
62640.0000    2.03237
62680.0000    2.66551
62720.0000    2.66336
62760.0000    2.38229
62800.0000    2.91994
62840.0000    2.60912
62880.0000    2.15014
62920.0000    2.80295
62960.0000    2.21969
63000.0000    1.96532
63040.0000    2.71477
63080.0000    2.02375
63120.0000    1.45372
63160.0000    2.56260
63200.0000    2.08511
63240.0000    2.81282
63280.0000    1.69010
63320.0000    1.87922
63360.0000    2.05571
63400.0000    1.63651
63440.0000    2.12590
63480.0000    2.47482
63520.0000    3.43032
63560.0000    1.91188
63600.0000    2.41192
63640.0000    2.92137
63680.0000    3.06371
63720.0000    2.34758
63760.0000    2.25811
63800.0000    2.49556
63840.0000    2.93925
63880.0000    2.77692
63920.0000    2.39746
63960.0000    2.58224
64000.0000    4.00180
64040.0000    3.70078
64080.0000    2.67846
64120.0000    2.10763
64160.0000    1.53099
64200.0000    1.71974
64240.0000    2.82957
64280.0000    2.35098
64320.0000    2.31280
64360.0000    2.17582
64400.0000    1.75160
64440.0000    2.68702
64480.0000    2.69115
64520.0000    2.15969
64560.0000    2.49324
64600.0000    1.98303
64640.0000    2.34360
64680.0000    2.07631
64720.0000    1.94177
64760.0000    2.50644
64800.0000    2.34759
64840.0000    2.80806
64880.0000    1.75067
64920.0000    3.06623
64960.0000    2.67107
65000.0000    2.46729
65040.0000    2.80524
65080.0000    2.71260
65120.0000    3.32534
65160.0000    3.79943
65200.0000    4.24697
65240.0000    3.73595
65280.0000    3.34902
65320.0000    3.22355
65360.0000    3.31912
65400.0000    4.14786
65440.0000    3.53523
65480.0000    4.55136
65520.0000    3.78381
65560.0000    2.23850
65600.0000    2.96030
65640.0000    2.98201
65680.0000    2.52715
65720.0000    2.97945
65760.0000    3.13533
65800.0000    2.63151
65840.0000    2.46325
65880.0000    3.03938
65920.0000    3.08710
65960.0000    3.61361
66000.0000    3.42103
66040.0000    3.36104
66080.0000    3.65568
66120.0000    3.16385
66160.0000    3.38540
66200.0000    2.28600
66240.0000    2.87003
66280.0000    3.36860
66320.0000    3.65353
66360.0000    2.54034
66400.0000    2.11044
66440.0000    3.00310
66480.0000    3.51632
66520.0000    4.06105
66560.0000    3.99147
66600.0000    3.41399
66640.0000    2.41439
66680.0000    3.32053
66720.0000    3.29007
66760.0000    3.84582
66800.0000    3.21819
66840.0000    2.80599
66880.0000    2.78404
66920.0000    3.97983
66960.0000    4.55532
67000.0000    2.61941
67040.0000    2.61342
67080.0000    3.39526
67120.0000    2.74148
67160.0000    2.66570
67200.0000    3.32496
67240.0000    3.35349
67280.0000    2.89488
67320.0000    1.63335
67360.0000    1.76146
67400.0000    1.92025
67440.0000    2.68263
67480.0000    3.08144
67520.0000    2.44094
67560.0000    3.30303
67600.0000    2.87485
67640.0000    3.31775
67680.0000    2.05496
67720.0000    2.22231
67760.0000    2.59695
67800.0000    2.09317
67840.0000    3.11328
67880.0000    2.37126
67920.0000    1.91670
67960.0000    2.44917
68000.0000    2.16840
68040.0000    3.36934
68080.0000    2.75572
68120.0000    2.78882
68160.0000    2.44191
68200.0000    3.23097
68240.0000    3.12816
68280.0000    3.22715
68320.0000    2.86564
68360.0000    3.31829
68400.0000    3.00368
68440.0000    3.00447
68480.0000    2.33306
68520.0000    2.53476
68560.0000    2.74535
68600.0000    3.13238
68640.0000    2.68954
68680.0000    2.76182
68720.0000    2.64395
68760.0000    2.07532
68800.0000    1.34966
68840.0000    2.29761
68880.0000    2.19063
68920.0000    1.54708
68960.0000    2.02468
69000.0000    1.74466
69040.0000    2.09070
69080.0000    2.54595
69120.0000    1.55936
69160.0000    2.05228
69200.0000    2.07190
69240.0000    2.37652
69280.0000    2.99054
69320.0000    3.43900
69360.0000    3.05275
69400.0000    3.24506
69440.0000    2.89484
69480.0000    3.26478
69520.0000    3.56678
69560.0000    3.28343
69600.0000    3.84707
69640.0000    3.38407
69680.0000    1.99065
69720.0000    1.87094
69760.0000    3.59974
69800.0000    3.06644
69840.0000    4.05348
69880.0000    3.31302
69920.0000    3.51767
69960.0000    3.63223
70000.0000    3.18559
70040.0000    3.58935
70080.0000    3.53447
70120.0000    3.55280
70160.0000    2.85404
70200.0000    4.08324
70240.0000    4.29255
70280.0000    3.99717
70320.0000    3.84329
70360.0000    3.35735
70400.0000    3.32962
70440.0000    3.37944
70480.0000    3.10168
70520.0000    3.30096
70560.0000    3.23402
70600.0000    3.44232
70640.0000    3.57706
70680.0000    3.68879
70720.0000    3.66538
70760.0000    3.31647
70800.0000    4.14940
70840.0000    3.48747
70880.0000    3.54269
70920.0000    4.01896
70960.0000    3.85113
71000.0000    3.44715
71040.0000    3.38515
71080.0000    3.14986
71120.0000    4.05609
71160.0000    3.90695
71200.0000    3.95919
71240.0000    4.67501
71280.0000    4.56198
71320.0000    3.83091
71360.0000    4.45751
71400.0000    4.01095
71440.0000    3.83797
71480.0000    3.96615
71520.0000    4.34025
71560.0000    4.03265
71600.0000    3.63494
71640.0000    2.52518
71680.0000    1.94066
71720.0000    2.40925
71760.0000    2.31880
71800.0000    1.39849
71840.0000    1.64746
71880.0000    2.71277
71920.0000    2.94987
71960.0000    3.77157
72000.0000    3.22485
72040.0000    4.12788
72080.0000    3.60342
72120.0000    3.70204
72160.0000    3.64190
72200.0000    3.82742
72240.0000    4.66510
72280.0000    3.44676
72320.0000    3.52874
72360.0000    3.76111
72400.0000    3.51143
72440.0000    4.25914
72480.0000    4.02514
72520.0000    4.09950
72560.0000    3.02941
72600.0000    2.60196
72640.0000    2.92437
72680.0000    3.11492
72720.0000    3.32843
72760.0000    2.71477
72800.0000    3.33843
72840.0000    2.99086
72880.0000    3.80952
72920.0000    3.16611
72960.0000    4.41331
73000.0000    3.35084
73040.0000    2.53008
73080.0000    2.72639
73120.0000    2.49884
73160.0000    2.53590
73200.0000    1.39194
73240.0000    2.52290
73280.0000    2.67473
73320.0000    2.60208
73360.0000    3.04865
73400.0000    2.80686
73440.0000    2.22944
73480.0000    2.37229
73520.0000    2.32371
73560.0000    3.27744
73600.0000    2.45570
73640.0000    2.52459
73680.0000    2.27035
73720.0000    3.25177
73760.0000    2.49452
73800.0000    2.94677
73840.0000    2.63160
73880.0000    2.57031
73920.0000    3.39172
73960.0000    3.51634
74000.0000    4.27116
74040.0000    3.78864
74080.0000    3.19907
74120.0000    3.15632
74160.0000    3.96700
74200.0000    4.47021
74240.0000    4.59118
74280.0000    4.68956
74320.0000    5.00967
74360.0000    3.67690
74400.0000    3.67070
74440.0000    3.87992
74480.0000    4.32018
74520.0000    4.23464
74560.0000    3.26549
74600.0000    3.56638
74640.0000    3.93649
74680.0000    4.90766
74720.0000    4.76754
74760.0000    4.27174
74800.0000    3.95624
74840.0000    4.07349
74880.0000    4.20746
74920.0000    4.57732
74960.0000    4.77536
75000.0000    4.53463
75040.0000    4.58117
75080.0000    3.89927
75120.0000    3.56682
75160.0000    4.54318
75200.0000    5.14788
75240.0000    4.34075
75280.0000    3.77409
75320.0000    4.55514
75360.0000    3.83457
75400.0000    3.67274
75440.0000    3.15804
75480.0000    2.69663
75520.0000    2.11829
75560.0000    3.21533
75600.0000    2.38923
75640.0000    3.57426
75680.0000    4.18505
75720.0000    4.28943
75760.0000    4.06585
75800.0000    3.56601
75840.0000    3.54861
75880.0000    3.80950
75920.0000    4.55681
75960.0000    4.08227
76000.0000    4.48774
76040.0000    3.70881
76080.0000    3.86197
76120.0000    3.62405
76160.0000    3.50563
76200.0000    3.55720
76240.0000    3.79090
76280.0000    2.43555
76320.0000    3.63889
76360.0000    3.38176
76400.0000    2.28782
76440.0000    2.10505
76480.0000    2.44441
76520.0000    3.03174
76560.0000    3.78283
76600.0000    3.31114
76640.0000    4.78193
76680.0000    4.28895
76720.0000    4.48207
76760.0000    3.81684
76800.0000    3.94378
76840.0000    3.79791
76880.0000    3.51682
76920.0000    4.29731
76960.0000    4.65018
77000.0000    3.30134
77040.0000    3.49343
77080.0000    3.33298
77120.0000    3.40689
77160.0000    3.60211
77200.0000    3.35657
77240.0000    2.48386
77280.0000    2.98115
77320.0000    3.19324
77360.0000    3.55738
77400.0000    3.84106
77440.0000    3.97433
77480.0000    4.31387
77520.0000    4.22644
77560.0000    2.94702
77600.0000    2.85780
77640.0000    2.46752
77680.0000    3.03761
77720.0000    2.89597
77760.0000    3.55512
77800.0000    3.75548
77840.0000    4.42669
77880.0000    4.43405
77920.0000    4.45807
77960.0000    4.20736
78000.0000    3.71543
78040.0000    3.92244
78080.0000    2.65129
78120.0000    4.13377
78160.0000    3.40209
78200.0000    3.61500
78240.0000    4.52177
78280.0000    3.92075
78320.0000    4.05219
78360.0000    3.98976
78400.0000    3.53168
78440.0000    3.38867
78480.0000    3.45073
78520.0000    3.38575
78560.0000    3.89022
78600.0000    3.25691
78640.0000    3.12931
78680.0000    2.92151
78720.0000    2.72900
78760.0000    2.57161
78800.0000    2.84123
78840.0000    2.92533
78880.0000    3.36619
78920.0000    2.52682
78960.0000    2.46385
79000.0000    1.97561
79040.0000    2.99419
79080.0000    2.44292
79120.0000    2.92925
79160.0000    3.49995
79200.0000    2.86456
79240.0000    3.25785
79280.0000    3.05986
79320.0000    2.83169
79360.0000    2.68304
79400.0000    2.47555
79440.0000    1.90339
79480.0000    2.14287
79520.0000    2.64939
79560.0000    3.07773
79600.0000    2.85649
79640.0000    2.03739
79680.0000    3.29474
79720.0000    2.65596
79760.0000    3.55465
79800.0000    3.39301
79840.0000    3.42810
79880.0000    2.58625
79920.0000    2.37386
79960.0000    3.33243
80000.0000    2.22151
80040.0000    2.21602
80080.0000    2.85816
80120.0000    2.50029
80160.0000    3.05017
80200.0000    3.49938
80240.0000    2.87372
80280.0000    3.21380
80320.0000    2.62349
80360.0000    2.71755
80400.0000    3.21001
80440.0000    3.63482
80480.0000    3.35555
80520.0000    2.74985
80560.0000    2.91395
80600.0000    2.88149
80640.0000    3.34095
80680.0000    3.94670
80720.0000    4.65534
80760.0000    3.63411
80800.0000    3.50441
80840.0000    3.52011
80880.0000    3.71279
80920.0000    3.06244
80960.0000    3.15860
81000.0000    3.20529
81040.0000    4.15095
81080.0000    3.33884
81120.0000    2.63616
81160.0000    2.79191
81200.0000    2.90300
81240.0000    2.40379
81280.0000    2.23856
81320.0000    2.48949
81360.0000    2.84603
81400.0000    2.43882
81440.0000    2.82361
81480.0000    2.05454
81520.0000    3.32059
81560.0000    2.42914
81600.0000    3.71896
81640.0000    2.65287
81680.0000    3.09892
81720.0000    2.19898
81760.0000    2.70626
81800.0000    2.80828
81840.0000    2.85730
81880.0000    2.83950
81920.0000    2.31813
81960.0000    2.95730
82000.0000    4.63410
82040.0000    3.96707
82080.0000    3.03986
82120.0000    3.36883
82160.0000    4.63658
82200.0000    3.65303
82240.0000    3.92616
82280.0000    3.82621
82320.0000    3.36602
82360.0000    3.18458
82400.0000    3.50745
82440.0000    3.02313
82480.0000    3.02951
82520.0000    1.91989
82560.0000    1.98307
82600.0000    2.33461
82640.0000    2.38314
82680.0000    2.69529
82720.0000    2.54473
82760.0000    2.53625
82800.0000    2.74005
82840.0000    3.37812
82880.0000    2.25185
82920.0000    2.23524
82960.0000    2.65787
83000.0000    3.50137
83040.0000    2.98935
83080.0000    3.46670
83120.0000    2.97356
83160.0000    3.53022
83200.0000    4.14839
83240.0000    3.49043
83280.0000    3.51607
83320.0000    3.84139
83360.0000    4.49705
83400.0000    2.74437
83440.0000    3.43030
83480.0000    3.52664
83520.0000    2.59849
83560.0000    2.43855
83600.0000    3.26108
83640.0000    2.90563
83680.0000    2.70877
83720.0000    3.25502
83760.0000    2.44005
83800.0000    2.38216
83840.0000    1.76590
83880.0000    2.61472
83920.0000    2.34873
83960.0000    3.24799
84000.0000    3.09604
84040.0000    3.49379
84080.0000    3.58016
84120.0000    3.44798
84160.0000    3.40137
84200.0000    2.62815
84240.0000    3.26873
84280.0000    3.86296
84320.0000    4.22440
84360.0000    3.25086
84400.0000    3.28390
84440.0000    2.97826
84480.0000    3.20108
84520.0000    2.90967
84560.0000    3.73757
84600.0000    1.86109
84640.0000    3.09810
84680.0000    3.22559
84720.0000    4.08787
84760.0000    4.71461
84800.0000    4.50037
84840.0000    3.75819
84880.0000    3.40142
84920.0000    2.79243
84960.0000    3.10744
85000.0000    3.90911
85040.0000    3.53433
85080.0000    3.48096
85120.0000    2.68201
85160.0000    3.02221
85200.0000    2.93151
85240.0000    2.95432
85280.0000    3.57190
85320.0000    3.65178
85360.0000    3.02477
85400.0000    2.27048
85440.0000    3.04590
85480.0000    3.02587
85520.0000    2.45244
85560.0000    3.45905
85600.0000    3.86433
85640.0000    4.29671
85680.0000    3.35310
85720.0000    3.89424
85760.0000    3.47597
85800.0000    3.63915
85840.0000    2.69918
85880.0000    2.59462
85920.0000    2.43859
85960.0000    2.49657
86000.0000    2.48359
86040.0000    2.93057
86080.0000    2.37759
86120.0000    2.34159
86160.0000    2.54682
86200.0000    2.80491
86240.0000    2.83438
86280.0000    2.99951
86320.0000    2.91495
86360.0000    3.35314
86400.0000    2.90276
86440.0000    3.20139
86480.0000    2.76325
86520.0000    3.07677
86560.0000    3.14814
86600.0000    3.39695
86640.0000    3.06741
86680.0000    3.01240
86720.0000    2.10096
86760.0000    3.70958
86800.0000    4.08548
86840.0000    3.80710
86880.0000    3.37606
86920.0000    2.44070
86960.0000    2.70079
87000.0000    3.03136
87040.0000    2.05789
87080.0000    2.40234
87120.0000    2.93841
87160.0000    2.96386
87200.0000    2.84679
87240.0000    2.27254
87280.0000    3.12691
87320.0000    3.39113
87360.0000    2.45182
87400.0000    2.11376
87440.0000    2.44574
87480.0000    2.54957
87520.0000    2.91931
87560.0000    2.72337
87600.0000    2.60870
87640.0000    3.66206
87680.0000    2.40986
87720.0000    2.56971
87760.0000    2.72832
87800.0000    1.72118
87840.0000    2.43755
87880.0000    3.00956
87920.0000    2.09448
87960.0000    2.52149
88000.0000    2.63309
88040.0000    2.99614
88080.0000    3.16484
88120.0000    2.84675
88160.0000    3.09155
88200.0000    2.58473
88240.0000    2.03371
88280.0000    3.83614
88320.0000    2.96177
88360.0000    2.71481
88400.0000    3.47133
88440.0000    3.21187
88480.0000    2.92061
88520.0000    2.96023
88560.0000    3.76171
88600.0000    3.44819
88640.0000    3.29600
88680.0000    3.25452
88720.0000    2.88129
88760.0000    3.71133
88800.0000    2.46717
88840.0000    2.84410
88880.0000    2.77443
88920.0000    2.28996
88960.0000    2.89033
89000.0000    3.20599
89040.0000    4.14909
89080.0000    4.11570
89120.0000    3.45373
89160.0000    2.74989
89200.0000    2.81892
89240.0000    3.67702
89280.0000    2.52219
89320.0000    2.72821
89360.0000    3.40109
89400.0000    2.61217
89440.0000    2.13639
89480.0000    2.89473
89520.0000    2.68703
89560.0000    1.98612
89600.0000    2.56398
89640.0000    1.59406
89680.0000    2.66537
89720.0000    2.04029
89760.0000    2.71334
89800.0000    2.32215
89840.0000    3.67715
89880.0000    3.56906
89920.0000    3.21256
89960.0000    3.39527
90000.0000    3.10670
90040.0000    3.53329
90080.0000    2.90934
90120.0000    3.22111
90160.0000    3.86615
90200.0000    3.95529
90240.0000    4.53576
90280.0000    3.44656
90320.0000    3.87440
90360.0000    3.15773
90400.0000    3.16904
90440.0000    3.83725
90480.0000    3.65876
90520.0000    3.41382
90560.0000    3.09209
90600.0000    3.33260
90640.0000    3.29335
90680.0000    2.79559
90720.0000    3.02823
90760.0000    3.35866
90800.0000    3.43185
90840.0000    3.29833
90880.0000    2.58669
90920.0000    3.21084
90960.0000    3.53204
91000.0000    2.82153
91040.0000    4.11730
91080.0000    3.57178
91120.0000    3.55862
91160.0000    3.97543
91200.0000    2.95161
91240.0000    2.68641
91280.0000    3.01611
91320.0000    3.05564
91360.0000    2.60805
91400.0000    2.74685
91440.0000    2.32189
91480.0000    2.18086
91520.0000    1.86646
91560.0000    1.75140
91600.0000    1.76018
91640.0000    2.89600
91680.0000    2.44404
91720.0000    3.06390
91760.0000    2.83809
91800.0000    2.64828
91840.0000    2.25119
91880.0000    2.60006
91920.0000    2.64459
91960.0000    2.89838
92000.0000    3.44848
92040.0000    3.37820
92080.0000    2.93536
92120.0000    2.30333
92160.0000    2.26053
92200.0000    2.11894
92240.0000    3.15785
92280.0000    3.03821
92320.0000    2.86752
92360.0000    2.48755
92400.0000    2.37574
92440.0000    2.15539
92480.0000    3.37983
92520.0000    2.50859
92560.0000    3.17992
92600.0000    3.33940
92640.0000    3.19248
92680.0000    2.44732
92720.0000    2.49826
92760.0000    2.29627
92800.0000    2.13310
92840.0000    2.53835
92880.0000    2.92861
92920.0000    3.06362
92960.0000    2.43740
93000.0000    2.52733
93040.0000    2.48871
93080.0000    3.09841
93120.0000    3.00480
93160.0000    4.31450
93200.0000    3.15005
93240.0000    3.58570
93280.0000    3.51983
93320.0000    3.47880
93360.0000    3.26177
93400.0000    2.84315
93440.0000    3.10321
93480.0000    2.86227
93520.0000    3.02488
93560.0000    4.05556
93600.0000    2.45664
93640.0000    2.70973
93680.0000    2.49336
93720.0000    2.72667
93760.0000    3.43324
93800.0000    2.78517
93840.0000    3.79258
93880.0000    2.92526
93920.0000    2.69917
93960.0000    2.86601
94000.0000    2.66240
94040.0000    2.51922
94080.0000    1.92956
94120.0000    2.69652
94160.0000    2.72423
94200.0000    2.55045
94240.0000    3.17571
94280.0000    3.72393
94320.0000    3.53665
94360.0000    3.48970
94400.0000    2.89786
94440.0000    3.20477
94480.0000    1.95172
94520.0000    3.19785
94560.0000    4.35451
94600.0000    2.09208
94640.0000    1.91124
94680.0000    1.61879
94720.0000    3.47041
94760.0000    2.25504
94800.0000    2.55069
94840.0000    2.31151
94880.0000    2.54239
94920.0000    2.89648
94960.0000    2.83090
95000.0000    3.00428
95040.0000    2.04930
95080.0000    2.08226
95120.0000    3.31437
95160.0000    2.70147
95200.0000    2.10094
95240.0000    3.00604
95280.0000    2.85383
95320.0000    2.64233
95360.0000    3.05996
95400.0000    2.74921
95440.0000    3.14617
95480.0000    3.30498
95520.0000    3.25704
95560.0000    2.68949
95600.0000    2.54152
95640.0000    2.22302
95680.0000    1.89707
95720.0000    2.81440
95760.0000    1.17462
95800.0000    3.13643
95840.0000    2.03787
95880.0000    1.53787
95920.0000    2.41442
95960.0000    2.84777
96000.0000    2.63424
96040.0000    3.49406
96080.0000    2.53689
96120.0000    2.75216
96160.0000    3.14524
96200.0000    2.70276
96240.0000    2.47487
96280.0000    2.85813
96320.0000    3.01945
96360.0000    3.04962
96400.0000    3.04876
96440.0000    4.21469
96480.0000    3.96961
96520.0000    4.31666
96560.0000    3.90738
96600.0000    3.21501
96640.0000    4.35347
96680.0000    4.73720
96720.0000    4.07109
96760.0000    3.39617
96800.0000    2.97942
96840.0000    3.48570
96880.0000    4.08466
96920.0000    3.23335
96960.0000    3.28141
97000.0000    4.54099
97040.0000    3.63473
97080.0000    4.10516
97120.0000    3.81118
97160.0000    4.34208
97200.0000    4.15986
97240.0000    4.33411
97280.0000    4.01255
97320.0000    3.29977
97360.0000    3.31319
97400.0000    2.90751
97440.0000    3.13579
97480.0000    3.70022
97520.0000    4.99212
97560.0000    4.58347
97600.0000    4.40540
97640.0000    4.16732
97680.0000    4.21979
97720.0000    3.68651
97760.0000    3.83261
97800.0000    3.92550
97840.0000    3.35004
97880.0000    2.40029
97920.0000    3.29490
97960.0000    3.11245
98000.0000    2.30305
98040.0000    2.34350
98080.0000    3.64993
98120.0000    3.01880
98160.0000    3.05876
98200.0000    2.29289
98240.0000    3.53566
98280.0000    2.83943
98320.0000    3.12421
98360.0000    2.97708
98400.0000    1.76813
98440.0000    1.94630
98480.0000    1.66727
98520.0000    2.57403
98560.0000    2.18481
98600.0000    1.92585
98640.0000    3.11739
98680.0000    2.48915
98720.0000    2.33339
98760.0000    2.16656
98800.0000    2.36956
98840.0000    2.89144
98880.0000    2.85704
98920.0000    2.72087
98960.0000    1.83772
99000.0000    2.60045
99040.0000    2.60951
99080.0000    3.04278
99120.0000    2.98444
99160.0000    3.00640
99200.0000    3.50180
99240.0000    3.07147
99280.0000    3.21563
99320.0000    3.70408
99360.0000    4.33999
99400.0000    3.72230
99440.0000    3.42729
99480.0000    3.46273
99520.0000    2.50128
99560.0000    3.17765
99600.0000    3.76008
99640.0000    3.90025
99680.0000    4.02351
99720.0000    3.47020
99760.0000    2.31116
99800.0000    3.33534
99840.0000    2.52452
99880.0000    2.77706
99920.0000    3.38456
99960.0000    3.54374
100000.0000    3.01093
100040.0000    3.94700
100080.0000    3.53037
100120.0000    3.08729
100160.0000    2.57224
100200.0000    2.65281
100240.0000    2.96193
100280.0000    3.00938
100320.0000    3.34108
100360.0000    2.73121
100400.0000    3.08958
100440.0000    2.99677
100480.0000    3.08040
100520.0000    2.87900
100560.0000    2.93285
100600.0000    3.13414
100640.0000    3.98479
100680.0000    3.76440
100720.0000    4.05347
100760.0000    3.68761
100800.0000    3.05198
100840.0000    3.63497
100880.0000    3.72383
100920.0000    2.78043
100960.0000    3.33741
101000.0000    3.86764
101040.0000    3.24145
101080.0000    3.28123
101120.0000    2.61059
101160.0000    2.70020
101200.0000    2.53586
101240.0000    2.65950
101280.0000    3.22053
101320.0000    1.69605
101360.0000    2.36509
101400.0000    1.75088
101440.0000    3.11903
101480.0000    3.76903
101520.0000    2.66888
101560.0000    2.71387
101600.0000    3.36284
101640.0000    2.99651
101680.0000    3.39083
101720.0000    3.54762
101760.0000    4.23279
101800.0000    3.94039
101840.0000    3.59787
101880.0000    3.89781
101920.0000    3.96545
101960.0000    3.85472
102000.0000    3.11983
102040.0000    3.85832
102080.0000    3.19540
102120.0000    3.14212
102160.0000    1.98710
102200.0000    3.03361
102240.0000    3.18642
102280.0000    3.88174
102320.0000    3.31001
102360.0000    2.55652
102400.0000    2.69908
102440.0000    2.76409
102480.0000    2.36656
102520.0000    2.76675
102560.0000    3.10693
102600.0000    3.39885
102640.0000    3.08537
102680.0000    2.95326
102720.0000    3.11153
102760.0000    2.98260
102800.0000    2.28035
102840.0000    2.66141
102880.0000    3.45321
102920.0000    3.18317
102960.0000    4.28586
103000.0000    2.90018
103040.0000    1.96891
103080.0000    3.05083
103120.0000    3.84695
103160.0000    2.51117
103200.0000    2.37390
103240.0000    2.63364
103280.0000    1.78558
103320.0000    2.25535
103360.0000    2.60331
103400.0000    3.35678
103440.0000    2.18731
103480.0000    2.11210
103520.0000    2.42382
103560.0000    2.01196
103600.0000    2.44445
103640.0000    2.94877
103680.0000    2.60655
103720.0000    2.59291
103760.0000    2.74547
103800.0000    3.29229
103840.0000    2.61579
103880.0000    2.46930
103920.0000    2.88510
103960.0000    3.50159
104000.0000    2.62615
104040.0000    2.62259
104080.0000    1.83524
104120.0000    2.75033
104160.0000    2.66362
104200.0000    2.31655
104240.0000    3.06544
104280.0000    2.41159
104320.0000    1.95359
104360.0000    2.46631
104400.0000    2.30225
104440.0000    3.03840
104480.0000    2.88011
104520.0000    2.04247
104560.0000    3.16171
104600.0000    3.46780
104640.0000    2.06387
104680.0000    3.12037
104720.0000    3.48198
104760.0000    3.17158
104800.0000    3.79740
104840.0000    4.38659
104880.0000    4.29075
104920.0000    4.57136
104960.0000    4.76556
105000.0000    5.03245
105040.0000    4.16119
105080.0000    3.65338
105120.0000    4.60382
105160.0000    4.46332
105200.0000    4.49523
105240.0000    4.85407
105280.0000    5.58622
105320.0000    4.10246
105360.0000    4.01372
105400.0000    3.85821
105440.0000    4.09091
105480.0000    3.82130
105520.0000    5.32102
105560.0000    4.32543
105600.0000    4.80948
105640.0000    5.14092
105680.0000    5.15341
105720.0000    4.27504
105760.0000    4.01086
105800.0000    3.54159
105840.0000    3.19225
105880.0000    4.72493
105920.0000    3.24131
105960.0000    3.42429
106000.0000    4.75706
106040.0000    3.38541
106080.0000    3.66460
106120.0000    3.88515
106160.0000    3.62023
106200.0000    3.44541
106240.0000    2.27825
106280.0000    3.18315
106320.0000    3.33711
106360.0000    2.31677
106400.0000    2.83168
106440.0000    3.30972
106480.0000    3.23025
106520.0000    3.35465
106560.0000    3.29053
106600.0000    3.81576
106640.0000    3.72335
106680.0000    2.96022
106720.0000    2.88307
106760.0000    3.05527
106800.0000    3.32379
106840.0000    3.10656
106880.0000    3.10837
106920.0000    4.12926
106960.0000    2.96986
107000.0000    3.82910
107040.0000    3.64813
107080.0000    3.93764
107120.0000    3.85945
107160.0000    3.58049
107200.0000    3.10792
107240.0000    2.61420
107280.0000    2.89470
107320.0000    3.16839
107360.0000    3.53531
107400.0000    3.22915
107440.0000    3.62705
107480.0000    2.90625
107520.0000    3.67701
107560.0000    4.02911
107600.0000    4.90664
107640.0000    4.40438
107680.0000    4.22841
107720.0000    3.58110
107760.0000    3.84108
107800.0000    2.80316
107840.0000    2.60217
107880.0000    3.50389
107920.0000    3.96889
107960.0000    3.91313
108000.0000    3.84855
108040.0000    3.63853
108080.0000    4.13987
108120.0000    4.13740
108160.0000    4.59080
108200.0000    4.15972
108240.0000    5.11585
108280.0000    4.93792
108320.0000    4.32238
108360.0000    4.57104
108400.0000    3.16761
108440.0000    2.80059
108480.0000    3.26899
108520.0000    3.83684
108560.0000    3.50787
108600.0000    3.62604
108640.0000    3.35536
108680.0000    3.84386
108720.0000    3.52402
108760.0000    4.41026
108800.0000    3.93685
108840.0000    3.62493
108880.0000    3.30521
108920.0000    4.34086
108960.0000    3.82288
109000.0000    4.02538
109040.0000    4.07405
109080.0000    3.97811
109120.0000    3.60641
109160.0000    3.50074
109200.0000    3.55509
109240.0000    4.11090
109280.0000    4.43934
109320.0000    3.80583
109360.0000    3.61530
109400.0000    3.78392
109440.0000    3.64220
109480.0000    3.92067
109520.0000    3.88977
109560.0000    3.47634
109600.0000    3.50799
109640.0000    3.81027
109680.0000    3.63004
109720.0000    4.15877
109760.0000    4.29511
109800.0000    3.77371
109840.0000    4.04143
109880.0000    3.85870
109920.0000    4.42144
109960.0000    3.62720
110000.0000    3.37006
110040.0000    4.36887
110080.0000    3.46158
110120.0000    3.32413
110160.0000    3.35758
110200.0000    3.70621
110240.0000    4.35314
110280.0000    3.44871
110320.0000    3.75736
110360.0000    3.38907
110400.0000    3.42784
110440.0000    4.18897
110480.0000    3.65398
110520.0000    4.16073
110560.0000    3.53860
110600.0000    2.86933
110640.0000    3.75808
110680.0000    3.34729
110720.0000    4.24218
110760.0000    3.03030
110800.0000    3.12248
110840.0000    3.29720
110880.0000    4.06094
110920.0000    3.55877
110960.0000    4.10185
111000.0000    2.57369
111040.0000    3.94128
111080.0000    3.83652
111120.0000    3.08939
111160.0000    3.26992
111200.0000    3.91471
111240.0000    3.89283
111280.0000    3.96527
111320.0000    3.82444
111360.0000    4.10849
111400.0000    3.42590
111440.0000    3.88275
111480.0000    4.09467
111520.0000    3.93517
111560.0000    3.99085
111600.0000    3.71903
111640.0000    3.90696
111680.0000    3.79971
111720.0000    3.56046
111760.0000    3.86663
111800.0000    4.26229
111840.0000    4.37260
111880.0000    3.63309
111920.0000    3.67317
111960.0000    3.90051
112000.0000    4.20847
112040.0000    4.45349
112080.0000    4.45781
112120.0000    3.89783
112160.0000    4.57191
112200.0000    4.01855
112240.0000    3.56272
112280.0000    3.35679
112320.0000    4.42721
112360.0000    3.69486
112400.0000    3.70553
112440.0000    3.79635
112480.0000    4.31641
112520.0000    4.78379
112560.0000    4.38436
112600.0000    3.64012
112640.0000    4.79137
112680.0000    3.93109
112720.0000    3.85844
112760.0000    3.74033
112800.0000    3.29018
112840.0000    3.30468
112880.0000    4.05640
112920.0000    4.00100
112960.0000    4.63154
113000.0000    4.27897
113040.0000    4.35084
113080.0000    3.86218
113120.0000    4.15842
113160.0000    4.05872
113200.0000    3.97019
113240.0000    3.39320
113280.0000    3.72465
113320.0000    4.01923
113360.0000    3.79194
113400.0000    4.19814
113440.0000    3.63683
113480.0000    3.19231
113520.0000    4.09647
113560.0000    3.14614
113600.0000    3.54997
113640.0000    3.59260
113680.0000    3.42641
113720.0000    2.55364
113760.0000    2.51761
113800.0000    3.57706
113840.0000    3.91389
113880.0000    4.00101
113920.0000    3.38769
113960.0000    3.61702
114000.0000    4.03402
114040.0000    4.10140
114080.0000    3.91775
114120.0000    4.67255
114160.0000    4.76805
114200.0000    4.59202
114240.0000    4.61980
114280.0000    4.47716
114320.0000    3.38668
114360.0000    3.27612
114400.0000    3.13246
114440.0000    3.47798
114480.0000    3.92909
114520.0000    4.88021
114560.0000    5.05757
114600.0000    4.24462
114640.0000    4.18590
114680.0000    4.89914
114720.0000    4.18138
114760.0000    3.68748
114800.0000    3.59715
114840.0000    3.08803
114880.0000    4.00649
114920.0000    3.66664
114960.0000    4.11397
115000.0000    3.34014
115040.0000    3.66401
115080.0000    3.43397
115120.0000    3.10018
115160.0000    3.05334
115200.0000    2.71858
115240.0000    2.97229
115280.0000    2.89614
115320.0000    3.08793
115360.0000    2.98527
115400.0000    3.54428
115440.0000    3.39399
115480.0000    3.31885
115520.0000    3.25136
115560.0000    2.91501
115600.0000    3.95064
115640.0000    3.92700
115680.0000    3.43430
115720.0000    3.91880
115760.0000    3.20957
115800.0000    2.96661
115840.0000    3.49383
115880.0000    4.10333
115920.0000    4.06487
115960.0000    3.93987
116000.0000    4.50275
116040.0000    4.36716
116080.0000    4.04215
116120.0000    3.91544
116160.0000    3.35606
116200.0000    4.63824
116240.0000    4.36583
116280.0000    3.94829
116320.0000    4.39251
116360.0000    4.11126
116400.0000    3.49859
116440.0000    3.96813
116480.0000    3.62356
116520.0000    3.64693
116560.0000    4.17897
116600.0000    3.01864
116640.0000    3.33292
116680.0000    3.33609
116720.0000    2.98918
116760.0000    2.77863
116800.0000    4.53545
116840.0000    4.35318
116880.0000    4.06672
116920.0000    3.57517
116960.0000    2.34406
117000.0000    3.41145
117040.0000    3.96288
117080.0000    3.94048
117120.0000    3.67379
117160.0000    3.91171
117200.0000    4.64767
117240.0000    4.09797
117280.0000    4.41561
117320.0000    4.52991
117360.0000    4.84041
117400.0000    3.90243
117440.0000    4.36685
117480.0000    4.46877
117520.0000    4.01352
117560.0000    3.51359
117600.0000    4.02066
117640.0000    3.78494
117680.0000    4.39746
117720.0000    3.89118
117760.0000    3.79876
117800.0000    3.18217
117840.0000    4.22333
117880.0000    3.43665
117920.0000    3.47185
117960.0000    4.19836
118000.0000    4.04865
118040.0000    3.62791
118080.0000    3.63112
118120.0000    3.11119
118160.0000    3.22404
118200.0000    3.52989
118240.0000    3.58629
118280.0000    3.52559
118320.0000    3.38656
118360.0000    3.18115
118400.0000    2.86984
118440.0000    2.88752
118480.0000    3.44416
118520.0000    3.28527
118560.0000    3.10326
118600.0000    3.46591
118640.0000    3.28981
118680.0000    4.10637
118720.0000    3.95239
118760.0000    3.59186
118800.0000    3.64434
118840.0000    4.21982
118880.0000    3.79129
118920.0000    4.78497
118960.0000    3.46271
119000.0000    3.89563
119040.0000    4.42937
119080.0000    4.94897
119120.0000    4.03025
119160.0000    3.92274
119200.0000    4.27604
119240.0000    4.92532
119280.0000    3.68371
119320.0000    2.69412
119360.0000    3.65457
119400.0000    4.03264
119440.0000    5.00494
119480.0000    4.83717
119520.0000    4.96668
119560.0000    5.81965
119600.0000    5.00174
119640.0000    4.75083
119680.0000    4.85866
119720.0000    4.24403
119760.0000    5.20800
119800.0000    4.79412
119840.0000    4.67678
119880.0000    4.12133
119920.0000    4.23230
119960.0000    4.50497
120000.0000    4.17625
120040.0000    5.02266
120080.0000    4.41762
120120.0000    4.53714
120160.0000    4.21673
120200.0000    4.51698
120240.0000    4.49093
120280.0000    5.12371
120320.0000    5.29092
120360.0000    5.33452
120400.0000    3.93405
120440.0000    4.85145
120480.0000    4.00588
120520.0000    4.22873
120560.0000    3.99637
120600.0000    2.81909
120640.0000    3.47548
120680.0000    4.07855
120720.0000    3.54234
120760.0000    4.09342
120800.0000    2.88808
120840.0000    4.21354
120880.0000    3.45276
120920.0000    3.88167
120960.0000    3.66630
121000.0000    4.42259
121040.0000    4.05215
121080.0000    4.28288
121120.0000    4.48945
121160.0000    5.28686
121200.0000    4.75938
121240.0000    4.80678
121280.0000    5.07186
121320.0000    4.56097
121360.0000    5.25235
121400.0000    4.52106
121440.0000    3.89754
121480.0000    4.10167
121520.0000    3.97603
121560.0000    3.64824
121600.0000    5.26076
121640.0000    5.19802
121680.0000    4.96220
121720.0000    3.62708
121760.0000    3.70450
121800.0000    4.09891
121840.0000    2.86317
121880.0000    2.11853
121920.0000    2.55911
121960.0000    3.17599
122000.0000    3.42509
122040.0000    3.40256
122080.0000    4.10759
122120.0000    4.33294
122160.0000    3.37379
122200.0000    3.51880
122240.0000    3.27212
122280.0000    3.93142
122320.0000    4.54912
122360.0000    3.67797
122400.0000    3.91601
122440.0000    4.21646
122480.0000    4.32505
122520.0000    3.93506
122560.0000    4.25105
122600.0000    4.24358
122640.0000    4.33974
122680.0000    4.21118
122720.0000    3.16602
122760.0000    2.94292
122800.0000    3.21187
122840.0000    3.67847
122880.0000    4.15296
122920.0000    4.32849
122960.0000    3.06128
123000.0000    4.11806
123040.0000    4.36699
123080.0000    4.12965
123120.0000    3.40066
123160.0000    4.06532
123200.0000    4.40996
123240.0000    3.55010
123280.0000    3.48470
123320.0000    3.63211
123360.0000    3.13711
123400.0000    3.52983
123440.0000    4.04653
123480.0000    3.61838
123520.0000    4.48797
123560.0000    3.66122
123600.0000    3.24694
123640.0000    3.54167
123680.0000    3.94743
123720.0000    4.59970
123760.0000    4.11636
123800.0000    2.62817
123840.0000    3.68747
123880.0000    4.49803
123920.0000    3.62948
123960.0000    1.93001
124000.0000    3.68706
124040.0000    2.70907
124080.0000    3.42232
124120.0000    3.63114
124160.0000    4.02762
124200.0000    3.94501
124240.0000    4.23495
124280.0000    4.92956
124320.0000    4.07171
124360.0000    4.08457
124400.0000    3.81217
124440.0000    3.76427
124480.0000    3.84781
124520.0000    3.16366
124560.0000    4.30759
124600.0000    4.24914
124640.0000    4.07100
124680.0000    3.86784
124720.0000    3.67717
124760.0000    3.32476
124800.0000    3.92713
124840.0000    3.48287
124880.0000    3.62125
124920.0000    4.38187
124960.0000    3.49462
125000.0000    3.07219
125040.0000    2.82549
125080.0000    2.86520
125120.0000    2.10251
125160.0000    3.16469
125200.0000    3.00083
125240.0000    3.98185
125280.0000    2.84458
125320.0000    4.77722
125360.0000    4.35539
125400.0000    3.65528
125440.0000    4.33281
125480.0000    4.34631
125520.0000    3.69009
125560.0000    3.42494
125600.0000    3.60025
125640.0000    3.77976
125680.0000    4.14115
125720.0000    3.08261
125760.0000    3.78470
125800.0000    3.88529
125840.0000    3.66477
125880.0000    3.97172
125920.0000    2.47687
125960.0000    2.90443
126000.0000    3.05446
126040.0000    2.31669
126080.0000    1.78917
126120.0000    1.62021
126160.0000    2.72648
126200.0000    2.00864
126240.0000    1.12086
126280.0000    2.87856
126320.0000    2.43347
126360.0000    2.91885
126400.0000    2.63806
126440.0000    3.10172
126480.0000    2.83586
126520.0000    2.42584
126560.0000    2.62460
126600.0000    1.45066
126640.0000    1.42940
126680.0000    2.06816
126720.0000    2.47733
126760.0000    2.22133
126800.0000    2.96463
126840.0000    2.35252
126880.0000    2.78417
126920.0000    2.04847
126960.0000    2.95998
127000.0000    3.00249
127040.0000    2.86044
127080.0000    3.64659
127120.0000    3.25551
127160.0000    3.25552
127200.0000    3.15163
127240.0000    3.36570
127280.0000    3.62876
127320.0000    4.64633
127360.0000    2.74506
127400.0000    3.01588
127440.0000    2.61404
127480.0000    3.27153
127520.0000    2.66349
127560.0000    3.14968
127600.0000    4.16400
127640.0000    3.86169
127680.0000    3.73335
127720.0000    4.14062
127760.0000    4.35724
127800.0000    4.35858
127840.0000    3.53423
127880.0000    3.58111
127920.0000    3.54272
127960.0000    3.84156
128000.0000    3.25326
128040.0000    2.94939
128080.0000    2.76679
128120.0000    3.19716
128160.0000    2.46346
128200.0000    2.38146
128240.0000    3.09373
128280.0000    3.38952
128320.0000    3.72730
128360.0000    3.26777
128400.0000    3.51791
128440.0000    3.43990
128480.0000    3.68264
128520.0000    3.28557
128560.0000    3.63793
128600.0000    3.71355
128640.0000    3.44346
128680.0000    3.53051
128720.0000    4.31922
128760.0000    4.00057
128800.0000    3.58728
128840.0000    3.58154
128880.0000    3.92960
128920.0000    4.44047
128960.0000    3.78137
129000.0000    4.15915
129040.0000    4.24000
129080.0000    4.53561
129120.0000    3.51691
129160.0000    4.57876
129200.0000    4.83837
129240.0000    3.44993
129280.0000    2.34633
129320.0000    3.88721
129360.0000    3.98409
129400.0000    3.32084
129440.0000    3.46225
129480.0000    4.30030
129520.0000    4.00622
129560.0000    3.26838
129600.0000    3.49097
129640.0000    4.07682
129680.0000    3.67082
129720.0000    4.21132
129760.0000    3.88722
129800.0000    2.99448
129840.0000    3.21094
129880.0000    3.67182
129920.0000    3.38332
129960.0000    3.44377
130000.0000    3.99045
130040.0000    3.49121
130080.0000    3.52121
130120.0000    3.93550
130160.0000    3.66492
130200.0000    3.77590
130240.0000    3.67355
130280.0000    3.58325
130320.0000    3.26646
130360.0000    3.56767
130400.0000    3.83550
130440.0000    3.56713
130480.0000    3.99658
130520.0000    3.74269
130560.0000    3.54813
130600.0000    4.25365
130640.0000    3.63517
130680.0000    4.05470
130720.0000    3.44400
130760.0000    3.42552
130800.0000    2.66648
130840.0000    3.72101
130880.0000    4.47130
130920.0000    3.72917
130960.0000    4.01802
131000.0000    3.68527
131040.0000    4.17537
131080.0000    3.94919
131120.0000    4.23794
131160.0000    3.71319
131200.0000    4.11399
131240.0000    3.96017
131280.0000    3.72393
131320.0000    4.43697
131360.0000    4.07554
131400.0000    4.42247
131440.0000    4.26849
131480.0000    4.35643
131520.0000    4.51956
131560.0000    3.79449
131600.0000    4.34314
131640.0000    4.09543
131680.0000    4.23139
131720.0000    3.78004
131760.0000    4.25072
131800.0000    4.06502
131840.0000    4.38529
131880.0000    4.24669
131920.0000    3.82257
131960.0000    4.30249
132000.0000    4.41887
132040.0000    4.26372
132080.0000    3.10239
132120.0000    3.86163
132160.0000    3.81077
132200.0000    3.70075
132240.0000    4.16960
132280.0000    4.39457
132320.0000    4.71528
132360.0000    3.54809
132400.0000    3.42612
132440.0000    3.50066
132480.0000    3.52740
132520.0000    3.93551
132560.0000    3.93792
132600.0000    4.02171
132640.0000    3.82489
132680.0000    4.05254
132720.0000    4.21068
132760.0000    4.18865
132800.0000    4.02308
132840.0000    4.42313
132880.0000    3.73912
132920.0000    4.49829
132960.0000    4.45240
133000.0000    4.34804
133040.0000    4.87630
133080.0000    4.39775
133120.0000    5.10574
133160.0000    5.05805
133200.0000    4.55333
133240.0000    4.43298
133280.0000    4.43256
133320.0000    4.36243
133360.0000    3.95117
133400.0000    3.56463
133440.0000    4.34939
133480.0000    3.81036
133520.0000    3.89394
133560.0000    3.07953
133600.0000    3.40641
133640.0000    4.09489
133680.0000    3.63964
133720.0000    3.98981
133760.0000    4.21212
133800.0000    4.25056
133840.0000    4.06079
133880.0000    4.20594
133920.0000    3.74975
133960.0000    3.51261
134000.0000    4.06891
134040.0000    3.83245
134080.0000    4.39315
134120.0000    3.59328
134160.0000    4.35303
134200.0000    3.78398
134240.0000    3.90803
134280.0000    4.08706
134320.0000    3.60020
134360.0000    3.75383
134400.0000    3.74917
134440.0000    3.82489
134480.0000    3.93645
134520.0000    3.99881
134560.0000    3.76430
134600.0000    4.23272
134640.0000    4.41858
134680.0000    4.27525
134720.0000    4.69122
134760.0000    3.54226
134800.0000    3.98550
134840.0000    4.24294
134880.0000    3.92095
134920.0000    4.57029
134960.0000    4.51885
135000.0000    4.86507
135040.0000    3.60129
135080.0000    3.54395
135120.0000    3.62467
135160.0000    3.25161
135200.0000    3.69385
135240.0000    3.95778
135280.0000    3.31513
135320.0000    3.05047
135360.0000    3.19064
135400.0000    3.62484
135440.0000    2.64549
135480.0000    2.20120
135520.0000    3.50706
135560.0000    3.54318
135600.0000    3.02514
135640.0000    2.13000
135680.0000    2.02436
135720.0000    2.75903
135760.0000    3.07197
135800.0000    2.90936
135840.0000    2.37640
135880.0000    3.60298
135920.0000    4.06219
135960.0000    3.92625
136000.0000    4.13323
136040.0000    3.98527
136080.0000    4.43821
136120.0000    3.84014
136160.0000    3.32874
136200.0000    4.34959
136240.0000    3.63737
136280.0000    3.62109
136320.0000    4.40309
136360.0000    3.35272
136400.0000    3.58493
136440.0000    4.14118
136480.0000    3.71073
136520.0000    3.32567
136560.0000    2.73143
136600.0000    3.68197
136640.0000    3.53581
136680.0000    3.78405
136720.0000    2.43076
136760.0000    3.93228
136800.0000    2.32886
136840.0000    3.36063
136880.0000    3.24045
136920.0000    2.93318
136960.0000    2.83539
137000.0000    2.72210
137040.0000    2.65311
137080.0000    2.81945
137120.0000    2.53124
137160.0000    2.44115
137200.0000    3.70043
137240.0000    2.78715
137280.0000    2.79535
137320.0000    2.69616
137360.0000    3.09739
137400.0000    3.34850
137440.0000    1.68047
137480.0000    3.63774
137520.0000    2.58454
137560.0000    3.67125
137600.0000    2.92071
137640.0000    2.90033
137680.0000    2.62876
137720.0000    2.85580
137760.0000    2.18240
137800.0000    3.56628
137840.0000    3.43925
137880.0000    2.21733
137920.0000    2.71543
137960.0000    3.59862
138000.0000    2.90229
138040.0000    2.39438
138080.0000    1.91332
138120.0000    2.29438
138160.0000    1.94778
138200.0000    4.00579
138240.0000    2.57307
138280.0000    2.06835
138320.0000    2.74500
138360.0000    3.81700
138400.0000    3.75956
138440.0000    1.94610
138480.0000    2.39198
138520.0000    3.74134
138560.0000    2.23561
138600.0000    2.39082
138640.0000    2.03284
138680.0000    2.39076
138720.0000    3.53766
138760.0000    4.23948
138800.0000    3.42888
138840.0000    3.52148
138880.0000    3.01659
138920.0000    3.39731
138960.0000    2.88174
139000.0000    3.08689
139040.0000    3.78408
139080.0000    2.83649
139120.0000    2.88420
139160.0000    3.55018
139200.0000    3.92154
139240.0000    3.53824
139280.0000    3.29441
139320.0000    3.01466
139360.0000    3.68993
139400.0000    4.48602
139440.0000    4.23894
139480.0000    3.88241
139520.0000    3.74522
139560.0000    3.50371
139600.0000    3.12626
139640.0000    3.32011
139680.0000    3.57563
139720.0000    3.54413
139760.0000    3.33941
139800.0000    2.84371
139840.0000    3.46954
139880.0000    3.84504
139920.0000    3.93822
139960.0000    3.97783
140000.0000    3.65338
140040.0000    3.47662
140080.0000    2.44513
140120.0000    2.57318
140160.0000    2.61717
140200.0000    3.24223
140240.0000    2.72423
140280.0000    3.13385
140320.0000    3.38887
140360.0000    3.77473
140400.0000    3.65759
140440.0000    3.31899
140480.0000    2.59569
140520.0000    2.46803
140560.0000    2.91623
140600.0000    2.19225
140640.0000    2.57017
140680.0000    3.03140
140720.0000    2.97851
140760.0000    2.14377
140800.0000    2.95835
140840.0000    3.41319
140880.0000    3.43568
140920.0000    2.81767
140960.0000    3.31741
141000.0000    3.62614
141040.0000    3.33863
141080.0000    2.66249
141120.0000    2.33616
141160.0000    2.65242
141200.0000    3.05018
141240.0000    3.43394
141280.0000    3.67354
141320.0000    3.17774
141360.0000    2.19141
141400.0000    2.24217
141440.0000    2.58133
141480.0000    2.80200
141520.0000    3.16493
141560.0000    3.65429
141600.0000    3.43945
141640.0000    3.91528
141680.0000    3.66127
141720.0000    3.65754
141760.0000    3.75709
141800.0000    3.71877
141840.0000    3.29636
141880.0000    3.80310
141920.0000    3.53826
141960.0000    3.62014
142000.0000    2.98034
142040.0000    4.02402
142080.0000    3.32631
142120.0000    2.90515
142160.0000    3.16579
142200.0000    3.16979
142240.0000    3.28491
142280.0000    3.18757
142320.0000    4.32674
142360.0000    4.06468
142400.0000    4.31059
142440.0000    4.67308
142480.0000    4.42289
142520.0000    5.18926
142560.0000    4.35025
142600.0000    3.60781
142640.0000    3.34864
142680.0000    3.65662
142720.0000    3.76503
142760.0000    3.39393
142800.0000    4.61006
142840.0000    5.15404
142880.0000    3.17246
142920.0000    4.49676
142960.0000    3.47750
143000.0000    2.98977
143040.0000    3.44914
143080.0000    3.30055
143120.0000    3.42677
143160.0000    3.60248
143200.0000    3.37895
143240.0000    3.89244
143280.0000    3.65842
143320.0000    3.80516
143360.0000    3.67352
143400.0000    4.44601
143440.0000    4.00122
143480.0000    4.59522
143520.0000    4.46363
143560.0000    4.75545
143600.0000    5.18470
143640.0000    4.36262
143680.0000    3.81241
143720.0000    3.64472
143760.0000    4.17807
143800.0000    3.43062
143840.0000    4.36744
143880.0000    3.46763
143920.0000    4.64685
143960.0000    3.74419
144000.0000    3.97129
144040.0000    3.96381
144080.0000    4.61683
144120.0000    4.07664
144160.0000    4.25807
144200.0000    3.76244
144240.0000    4.27570
144280.0000    4.05056
144320.0000    3.00942
144360.0000    3.88569
144400.0000    3.16984
144440.0000    3.70487
144480.0000    4.01531
144520.0000    3.48911
144560.0000    3.51455
144600.0000    4.16468
144640.0000    4.60018
144680.0000    4.82590
144720.0000    4.00691
144760.0000    4.05815
144800.0000    3.15310
144840.0000    4.04103
144880.0000    4.62766
144920.0000    3.93447
144960.0000    4.43275
145000.0000    4.11381
145040.0000    3.94197
145080.0000    4.66795
145120.0000    4.33017
145160.0000    4.23448
145200.0000    4.48465
145240.0000    4.15203
145280.0000    3.87461
145320.0000    3.82324
145360.0000    3.75434
145400.0000    4.43183
145440.0000    4.20920
145480.0000    3.56107
145520.0000    3.97812
145560.0000    3.40837
145600.0000    3.65216
145640.0000    3.86936
145680.0000    4.05568
145720.0000    4.24210
145760.0000    4.29458
145800.0000    4.55387
145840.0000    4.48976
145880.0000    4.68783
145920.0000    4.06934
145960.0000    3.16654
146000.0000    3.75963
146040.0000    4.18871
146080.0000    3.73531
146120.0000    3.82586
146160.0000    4.52333
146200.0000    4.97868
146240.0000    3.74429
146280.0000    3.92912
146320.0000    3.61946
146360.0000    3.69198
146400.0000    3.55130
146440.0000    4.19491
146480.0000    3.34636
146520.0000    4.08668
146560.0000    3.57522
146600.0000    4.30414
146640.0000    4.69724
146680.0000    4.31832
146720.0000    3.11831
146760.0000    4.31798
146800.0000    4.18180
146840.0000    3.76575
146880.0000    3.77798
146920.0000    3.63176
146960.0000    3.92928
147000.0000    4.06666
147040.0000    3.24539
147080.0000    4.33505
147120.0000    4.99750
147160.0000    4.45106
147200.0000    5.16358
147240.0000    4.14188
147280.0000    3.54431
147320.0000    3.61890
147360.0000    3.61063
147400.0000    4.08156
147440.0000    3.64804
147480.0000    3.88724
147520.0000    4.09946
147560.0000    3.72043
147600.0000    3.85079
147640.0000    3.30502
147680.0000    3.73086
147720.0000    3.56179
147760.0000    3.65612
147800.0000    3.86510
147840.0000    3.38712
147880.0000    4.19063
147920.0000    3.48218
147960.0000    3.70757
148000.0000    3.59454
148040.0000    4.15794
148080.0000    4.20673
148120.0000    4.14870
148160.0000    3.96942
148200.0000    2.92315
148240.0000    4.40090
148280.0000    4.67748
148320.0000    4.10498
148360.0000    3.34618
148400.0000    4.30540
148440.0000    3.89417
148480.0000    3.13343
148520.0000    3.00739
148560.0000    3.14539
148600.0000    3.18181
148640.0000    4.02028
148680.0000    3.74488
148720.0000    3.67116
148760.0000    3.43096
148800.0000    3.48714
148840.0000    3.10980
148880.0000    2.92676
148920.0000    3.47804
148960.0000    3.71328
149000.0000    3.73489
149040.0000    3.88229
149080.0000    3.84590
149120.0000    4.39852
149160.0000    3.76144
149200.0000    2.97676
149240.0000    3.75839
149280.0000    4.51887
149320.0000    4.07595
149360.0000    3.91462
149400.0000    5.37470
149440.0000    3.86455
149480.0000    4.45272
149520.0000    4.05252
149560.0000    4.43092
149600.0000    3.99286
149640.0000    3.42975
149680.0000    4.58300
149720.0000    3.47565
149760.0000    3.83278
149800.0000    4.13872
149840.0000    3.93228
149880.0000    3.82527
149920.0000    4.57723
149960.0000    3.70101
150000.0000    3.97034
150040.0000    4.15470
150080.0000    3.70676
150120.0000    3.81207
150160.0000    3.66560
150200.0000    3.36728
150240.0000    3.62472
150280.0000    3.39222
150320.0000    3.31657
150360.0000    3.70865
150400.0000    3.47223
150440.0000    3.49052
150480.0000    3.73520
150520.0000    4.03604
150560.0000    3.80492
150600.0000    4.61170
150640.0000    4.42974
150680.0000    4.72121
150720.0000    4.44963
150760.0000    4.24203
150800.0000    4.55620
150840.0000    4.64355
150880.0000    4.80857
150920.0000    5.17773
150960.0000    4.76667
151000.0000    5.11384
151040.0000    5.24200
151080.0000    4.93462
151120.0000    4.35392
151160.0000    4.78276
151200.0000    4.43531
151240.0000    4.39128
151280.0000    4.76995
151320.0000    4.79389
151360.0000    4.33206
151400.0000    3.75674
151440.0000    4.00441
151480.0000    4.86867
151520.0000    5.07662
151560.0000    4.24489
151600.0000    4.58116
151640.0000    3.71905
151680.0000    4.42431
151720.0000    4.36554
151760.0000    4.81921
151800.0000    4.69855
151840.0000    4.52891
151880.0000    4.29786
151920.0000    4.90932
151960.0000    3.85204
152000.0000    3.96088
152040.0000    4.19837
152080.0000    4.09283
152120.0000    3.28206
152160.0000    4.23676
152200.0000    3.98291
152240.0000    4.08055
152280.0000    4.20043
152320.0000    4.18923
152360.0000    4.63255
152400.0000    4.15478
152440.0000    4.16813
152480.0000    4.05934
152520.0000    3.31859
152560.0000    3.80064
152600.0000    5.69870
152640.0000    4.39413
152680.0000    5.29017
152720.0000    5.15276
152760.0000    4.95279
152800.0000    4.80130
152840.0000    4.76561
152880.0000    3.98097
152920.0000    5.12207
152960.0000    4.36600
153000.0000    4.21387
153040.0000    3.96929
153080.0000    3.66417
153120.0000    4.29794
153160.0000    3.88621
153200.0000    4.21596
153240.0000    4.29296
153280.0000    4.16788
153320.0000    3.76940
153360.0000    4.07479
153400.0000    4.54132
153440.0000    4.55382
153480.0000    3.82514
153520.0000    4.15071
153560.0000    3.45450
153600.0000    4.21579
153640.0000    3.85906
153680.0000    3.72164
153720.0000    3.54506
153760.0000    4.02995
153800.0000    4.00554
153840.0000    4.51275
153880.0000    4.41766
153920.0000    4.40382
153960.0000    3.24185
154000.0000    3.32503
154040.0000    4.04075
154080.0000    4.58281
154120.0000    4.52537
154160.0000    3.88544
154200.0000    4.15485
154240.0000    3.60467
154280.0000    4.01393
154320.0000    4.44011
154360.0000    4.09760
154400.0000    4.45494
154440.0000    4.24508
154480.0000    4.55814
154520.0000    4.22578
154560.0000    4.58564
154600.0000    4.63849
154640.0000    4.68912
154680.0000    4.79639
154720.0000    4.91277
154760.0000    4.27937
154800.0000    4.08977
154840.0000    3.46083
154880.0000    4.15404
154920.0000    3.56132
154960.0000    3.88914
155000.0000    4.45879
155040.0000    5.02710
155080.0000    3.85048
155120.0000    3.66319
155160.0000    3.82370
155200.0000    4.78111
155240.0000    4.87879
155280.0000    4.26384
155320.0000    4.95226
155360.0000    4.73917
155400.0000    4.30494
155440.0000    4.16331
155480.0000    4.00616
155520.0000    4.17871
155560.0000    5.08128
155600.0000    4.17836
155640.0000    4.51208
155680.0000    4.64628
155720.0000    3.51583
155760.0000    3.98512
155800.0000    4.22617
155840.0000    3.90900
155880.0000    2.92383
155920.0000    2.47077
155960.0000    3.89115
156000.0000    4.06981
156040.0000    4.01708
156080.0000    3.68344
156120.0000    3.47147
156160.0000    4.23501
156200.0000    3.97861
156240.0000    4.51574
156280.0000    4.12983
156320.0000    4.20891
156360.0000    3.68257
156400.0000    3.90954
156440.0000    4.22324
156480.0000    4.74467
156520.0000    5.08071
156560.0000    4.07889
156600.0000    4.85085
156640.0000    4.36330
156680.0000    3.74390
156720.0000    3.82606
156760.0000    3.35885
156800.0000    3.95826
156840.0000    4.16301
156880.0000    4.09512
156920.0000    4.34145
156960.0000    3.86515
157000.0000    3.60417
157040.0000    4.21085
157080.0000    3.66186
157120.0000    3.74102
157160.0000    3.48752
157200.0000    4.18279
157240.0000    3.23002
157280.0000    3.51538
157320.0000    3.37723
157360.0000    4.22120
157400.0000    3.77983
157440.0000    3.59642
157480.0000    4.00670
157520.0000    3.82559
157560.0000    2.75038
157600.0000    3.58318
157640.0000    3.53396
157680.0000    3.84487
157720.0000    4.34290
157760.0000    4.72377
157800.0000    3.66237
157840.0000    3.71489
157880.0000    2.87120
157920.0000    3.10052
157960.0000    3.00118
158000.0000    3.15813
158040.0000    3.04941
158080.0000    4.08157
158120.0000    3.86692
158160.0000    3.73755
158200.0000    3.95851
158240.0000    3.96556
158280.0000    3.80492
158320.0000    3.81926
158360.0000    4.16102
158400.0000    4.56766
158440.0000    3.52263
158480.0000    3.64990
158520.0000    4.95355
158560.0000    4.44444
158600.0000    3.83058
158640.0000    3.78327
158680.0000    5.06138
158720.0000    4.41423
158760.0000    3.98439
158800.0000    4.16149
158840.0000    3.48968
158880.0000    3.10390
158920.0000    3.85909
158960.0000    3.97860
159000.0000    3.75151
159040.0000    5.01937
159080.0000    5.23830
159120.0000    4.53094
159160.0000    4.07790
159200.0000    3.73325
159240.0000    3.89295
159280.0000    4.11670
159320.0000    3.38937
159360.0000    4.04515
159400.0000    3.76020
159440.0000    4.29236
159480.0000    4.41221
159520.0000    4.00857
159560.0000    4.18828
159600.0000    4.05687
159640.0000    4.18451
159680.0000    4.14435
159720.0000    4.46572
159760.0000    4.34267
159800.0000    4.19417
159840.0000    4.36196
159880.0000    3.46111
159920.0000    3.37977
159960.0000    4.22817
160000.0000    3.70926
160040.0000    4.05206
160080.0000    3.89211
160120.0000    4.09131
160160.0000    4.26492
160200.0000    4.14383
160240.0000    4.18974
160280.0000    3.92795
160320.0000    4.51516
160360.0000    4.70919
160400.0000    3.52279
160440.0000    3.80988
160480.0000    4.11187
160520.0000    4.19223
160560.0000    4.40058
160600.0000    4.14752
160640.0000    4.72921
160680.0000    4.71328
160720.0000    4.00395
160760.0000    4.64163
160800.0000    4.63788
160840.0000    3.71717
160880.0000    5.01178
160920.0000    4.96136
160960.0000    4.26738
161000.0000    4.56443
161040.0000    4.51149
161080.0000    4.67365
161120.0000    3.99458
161160.0000    4.05675
161200.0000    3.39647
161240.0000    4.26151
161280.0000    3.95822
161320.0000    4.22926
161360.0000    4.39639
161400.0000    4.60104
161440.0000    4.43486
161480.0000    4.74705
161520.0000    3.66646
161560.0000    4.17418
161600.0000    5.13649
161640.0000    4.76494
161680.0000    3.79034
161720.0000    4.25997
161760.0000    4.96517
161800.0000    4.83473
161840.0000    4.24859
161880.0000    3.91856
161920.0000    4.18256
161960.0000    4.81593
162000.0000    4.59703
162040.0000    4.34044
162080.0000    4.47286
162120.0000    4.55846
162160.0000    4.34244
162200.0000    4.83263
162240.0000    4.02451
162280.0000    3.62073
162320.0000    3.91768
162360.0000    4.03254
162400.0000    4.06878
162440.0000    3.19165
162480.0000    3.58456
162520.0000    5.06752
162560.0000    5.03816
162600.0000    4.04303
162640.0000    3.84282
162680.0000    3.97512
162720.0000    3.23817
162760.0000    5.02605
162800.0000    3.90195
162840.0000    3.19910
162880.0000    4.01652
162920.0000    5.06042
162960.0000    4.03623
163000.0000    4.50154
163040.0000    4.56098
163080.0000    4.68379
163120.0000    4.96389
163160.0000    3.41924
163200.0000    4.16555
163240.0000    4.17218
163280.0000    4.95745
163320.0000    4.23024
163360.0000    4.11597
163400.0000    3.29191
163440.0000    4.22767
163480.0000    3.54780
163520.0000    3.58733
163560.0000    4.10557
163600.0000    4.14386
163640.0000    4.60848
163680.0000    4.12783
163720.0000    4.46880
163760.0000    4.96829
163800.0000    4.05500
163840.0000    5.16840
163880.0000    5.05662
163920.0000    5.06500
163960.0000    5.49368
164000.0000    5.24491
164040.0000    4.76303
164080.0000    4.74120
164120.0000    4.12815
164160.0000    4.37646
164200.0000    3.85377
164240.0000    4.44756
164280.0000    4.16657
164320.0000    4.26789
164360.0000    3.25922
164400.0000    4.83590
164440.0000    4.31349
164480.0000    4.75149
164520.0000    4.23559
164560.0000    4.65105
164600.0000    4.13221
164640.0000    4.46929
164680.0000    4.35984
164720.0000    4.26273
164760.0000    3.73833
164800.0000    3.84069
164840.0000    4.33212
164880.0000    4.63775
164920.0000    3.57072
164960.0000    4.40014
165000.0000    4.10860
165040.0000    4.14000
165080.0000    3.29129
165120.0000    3.82431
165160.0000    4.11073
165200.0000    5.07017
165240.0000    3.88363
165280.0000    3.38630
165320.0000    3.13391
165360.0000    3.90036
165400.0000    3.32056
165440.0000    4.17155
165480.0000    4.21412
165520.0000    4.49657
165560.0000    4.28128
165600.0000    4.67331
165640.0000    4.61986
165680.0000    4.81439
165720.0000    5.18329
165760.0000    4.56855
165800.0000    4.56311
165840.0000    5.60046
165880.0000    4.94162
165920.0000    5.73453
165960.0000    4.92109
166000.0000    4.63105
166040.0000    4.43713
166080.0000    5.37763
166120.0000    5.49587
166160.0000    5.39755
166200.0000    5.03730
166240.0000    5.23041
166280.0000    6.21902
166320.0000    6.00382
166360.0000    6.41640
166400.0000    5.73414
166440.0000    5.61340
166480.0000    5.98638
166520.0000    5.74706
166560.0000    4.85132
166600.0000    4.16461
166640.0000    5.10842
166680.0000    5.08500
166720.0000    5.25202
166760.0000    4.98939
166800.0000    4.75204
166840.0000    5.22717
166880.0000    5.41971
166920.0000    5.61152
166960.0000    5.58169
167000.0000    5.75526
167040.0000    6.15446
167080.0000    5.67783
167120.0000    5.66270
167160.0000    4.60395
167200.0000    5.55508
167240.0000    5.17182
167280.0000    6.79129
167320.0000    5.73753
167360.0000    5.30235
167400.0000    5.22164
167440.0000    5.20775
167480.0000    4.94928
167520.0000    5.03642
167560.0000    5.93665
167600.0000    5.55747
167640.0000    5.99770
167680.0000    5.64475
167720.0000    5.06057
167760.0000    4.80748
167800.0000    4.38945
167840.0000    4.71429
167880.0000    5.47947
167920.0000    5.51159
167960.0000    5.31473
168000.0000    4.48489
168040.0000    4.52014
168080.0000    4.72005
168120.0000    4.50540
168160.0000    4.51495
168200.0000    5.20775
168240.0000    4.63454
168280.0000    4.59908
168320.0000    4.38745
168360.0000    5.18456
168400.0000    4.71993
168440.0000    4.69325
168480.0000    4.66772
168520.0000    4.50394
168560.0000    5.17784
168600.0000    4.60399
168640.0000    5.13359
168680.0000    4.43610
168720.0000    5.03290
168760.0000    4.13376
168800.0000    4.15460
168840.0000    4.84415
168880.0000    4.64953
168920.0000    5.05443
168960.0000    3.92849
169000.0000    4.39747
169040.0000    4.48824
169080.0000    3.65796
169120.0000    4.56114
169160.0000    5.01793
169200.0000    5.14463
169240.0000    4.60298
169280.0000    4.55963
169320.0000    4.35114
169360.0000    4.56766
169400.0000    4.07130
169440.0000    4.45101
169480.0000    4.30897
169520.0000    4.21244
169560.0000    4.09144
169600.0000    5.36133
169640.0000    4.81065
169680.0000    5.06124
169720.0000    4.08871
169760.0000    5.13861
169800.0000    4.43482
169840.0000    3.88681
169880.0000    4.33499
169920.0000    4.99612
169960.0000    5.07728
170000.0000    4.80912
170040.0000    4.85710
170080.0000    5.58132
170120.0000    5.00724
170160.0000    5.01153
170200.0000    5.62192
170240.0000    4.63113
170280.0000    5.39322
170320.0000    4.62423
170360.0000    5.14280
170400.0000    3.58054
170440.0000    3.87933
170480.0000    4.41054
170520.0000    4.45948
170560.0000    4.66152
170600.0000    4.44583
170640.0000    3.97101
170680.0000    4.16835
170720.0000    4.44733
170760.0000    4.21390
170800.0000    4.57265
170840.0000    4.09044
170880.0000    5.12849
170920.0000    4.46286
170960.0000    4.85130
171000.0000    4.74374
171040.0000    5.11254
171080.0000    4.62922
171120.0000    5.18239
171160.0000    5.36883
171200.0000    4.71725
171240.0000    5.18977
171280.0000    4.94875
171320.0000    4.65735
171360.0000    4.44680
171400.0000    4.64627
171440.0000    5.85666
171480.0000    4.77845
171520.0000    5.06858
171560.0000    4.44730
171600.0000    5.01232
171640.0000    4.81987
171680.0000    5.34877
171720.0000    5.28214
171760.0000    4.79579
171800.0000    5.67639
171840.0000    5.55004
171880.0000    4.08673
171920.0000    5.32328
171960.0000    4.80863
172000.0000    3.67641
172040.0000    3.80905
172080.0000    3.81030
172120.0000    4.07368
172160.0000    4.19056
172200.0000    3.32008
172240.0000    4.09619
172280.0000    3.53251
172320.0000    4.02907
172360.0000    4.23089
172400.0000    3.66646
172440.0000    4.27890
172480.0000    4.03410
172520.0000    4.34730
172560.0000    4.08531
172600.0000    4.78149
172640.0000    4.45838
172680.0000    4.50229
172720.0000    4.70278
172760.0000    4.21562
172800.0000    4.03875
172840.0000    3.90607
172880.0000    4.12347
172920.0000    4.36829
172960.0000    5.04927
173000.0000    4.75601
173040.0000    4.11950
173080.0000    3.72287
173120.0000    4.77090
173160.0000    5.33040
173200.0000    4.18980
173240.0000    3.94929
173280.0000    4.78119
173320.0000    3.70615
173360.0000    4.95376
173400.0000    5.51536
173440.0000    3.91798
173480.0000    3.73435
173520.0000    3.45252
173560.0000    4.43001
173600.0000    4.28434
173640.0000    4.09700
173680.0000    4.87429
173720.0000    4.51854
173760.0000    3.89738
173800.0000    4.64837
173840.0000    5.11257
173880.0000    4.05760
173920.0000    3.92421
173960.0000    3.90064
174000.0000    3.86702
174040.0000    3.96164
174080.0000    3.52580
174120.0000    3.91815
174160.0000    3.84485
174200.0000    4.04268
174240.0000    4.00824
174280.0000    4.33599
174320.0000    4.36152
174360.0000    4.54274
174400.0000    3.95663
174440.0000    4.11149
174480.0000    3.69415
174520.0000    3.97651
174560.0000    3.83866
174600.0000    4.76419
174640.0000    5.34609
174680.0000    4.05697
174720.0000    3.69777
174760.0000    4.15014
174800.0000    4.17459
174840.0000    3.75087
174880.0000    3.15603
174920.0000    4.61225
174960.0000    5.81563
175000.0000    4.15922
175040.0000    4.80527
175080.0000    4.44715
175120.0000    4.37286
175160.0000    4.31252
175200.0000    4.24311
175240.0000    4.06783
175280.0000    2.85343
175320.0000    3.53711
175360.0000    3.67255
175400.0000    3.95742
175440.0000    4.54449
175480.0000    4.34987
175520.0000    4.32632
175560.0000    4.10679
175600.0000    3.88106
175640.0000    4.57845
175680.0000    4.37643
175720.0000    4.24999
175760.0000    3.74685
175800.0000    3.30298
175840.0000    4.43687
175880.0000    3.84513
175920.0000    3.33276
175960.0000    3.79213
176000.0000    3.96671
176040.0000    3.23222
176080.0000    3.54476
176120.0000    3.64024
176160.0000    2.92272
176200.0000    3.96726
176240.0000    4.10620
176280.0000    3.98264
176320.0000    4.71162
176360.0000    4.05122
176400.0000    4.53036
176440.0000    4.50187
176480.0000    3.83753
176520.0000    4.79028
176560.0000    4.51648
176600.0000    5.12976
176640.0000    4.11426
176680.0000    4.15216
176720.0000    3.90955
176760.0000    4.03903
176800.0000    4.33178
176840.0000    3.80143
176880.0000    3.71380
176920.0000    3.78296
176960.0000    3.94365
177000.0000    3.71690
177040.0000    3.27729
177080.0000    4.10884
177120.0000    3.60667
177160.0000    3.84347
177200.0000    3.98064
177240.0000    4.09049
177280.0000    3.60674
177320.0000    3.67501
177360.0000    3.64837
177400.0000    2.90145
177440.0000    3.59623
177480.0000    3.71388
177520.0000    3.25814
177560.0000    3.83634
177600.0000    3.13881
177640.0000    3.00975
177680.0000    3.74623
177720.0000    3.63145
177760.0000    3.37107
177800.0000    2.99388
177840.0000    2.53229
177880.0000    3.65453
177920.0000    3.17320
177960.0000    3.08195
178000.0000    3.10456
178040.0000    4.05442
178080.0000    4.71083
178120.0000    3.00369
178160.0000    3.56954
178200.0000    3.29638
178240.0000    3.18759
178280.0000    2.73618
178320.0000    2.68761
178360.0000    3.36012
178400.0000    3.64923
178440.0000    3.97331
178480.0000    3.97573
178520.0000    4.00567
178560.0000    3.70980
178600.0000    3.76338
178640.0000    3.59469
178680.0000    2.97921
178720.0000    4.58629
178760.0000    4.09981
178800.0000    3.73696
178840.0000    4.08667
178880.0000    3.77626
178920.0000    3.24822
178960.0000    3.22968
179000.0000    3.50098
179040.0000    3.20244
179080.0000    3.99076
179120.0000    3.71238
179160.0000    4.11411
179200.0000    3.62156
179240.0000    3.40721
179280.0000    3.20360
179320.0000    3.03979
179360.0000    3.72913
179400.0000    4.17013
179440.0000    3.04284
179480.0000    2.63809
179520.0000    3.02379
179560.0000    3.63539
179600.0000    3.42744
179640.0000    4.35430
179680.0000    3.92239
179720.0000    3.13317
179760.0000    2.58282
179800.0000    3.70687
179840.0000    2.95535
179880.0000    3.22753
179920.0000    3.00269
179960.0000    3.72226
180000.0000    3.93107
180040.0000    3.31254
180080.0000    2.94452
180120.0000    3.47818
180160.0000    3.62771
180200.0000    3.92560
180240.0000    3.62526
180280.0000    3.16521
180320.0000    3.24391
180360.0000    4.24570
180400.0000    4.42184
180440.0000    3.11098
180480.0000    3.18938
180520.0000    2.73124
180560.0000    4.52777
180600.0000    4.06129
180640.0000    4.19163
180680.0000    4.49211
180720.0000    3.31839
180760.0000    3.34361
180800.0000    3.56950
180840.0000    3.43043
180880.0000    3.64878
180920.0000    4.86931
180960.0000    3.87224
181000.0000    3.34601
181040.0000    3.77781
181080.0000    3.47041
181120.0000    4.17642
181160.0000    2.97172
181200.0000    2.55946
181240.0000    2.97128
181280.0000    3.87048
181320.0000    3.78107
181360.0000    3.07113
181400.0000    3.40944
181440.0000    4.27293
181480.0000    3.83650
181520.0000    3.55237
181560.0000    3.89154
181600.0000    3.32898
181640.0000    3.99582
181680.0000    3.70751
181720.0000    4.75747
181760.0000    3.19460
181800.0000    4.34603
181840.0000    3.82100
181880.0000    3.57426
181920.0000    4.33441
181960.0000    3.78643
182000.0000    4.87992
182040.0000    4.70596
182080.0000    2.33569
182120.0000    4.05051
182160.0000    5.06031
182200.0000    3.21386
182240.0000    3.41333
182280.0000    2.91651
182320.0000    3.93363
182360.0000    3.45455
182400.0000    3.37089
182440.0000    4.47114
182480.0000    4.15202
182520.0000    4.06890
182560.0000    3.92040
182600.0000    3.87990
182640.0000    4.14787
182680.0000    3.64130
182720.0000    4.11238
182760.0000    4.11289
182800.0000    3.51313
182840.0000    4.04279
182880.0000    4.86040
182920.0000    4.86542
182960.0000    3.70618
183000.0000    4.02463
183040.0000    4.24965
183080.0000    4.34214
183120.0000    3.89247
183160.0000    3.60809
183200.0000    4.20484
183240.0000    4.68156
183280.0000    3.99030
183320.0000    3.73715
183360.0000    3.49577
183400.0000    4.30056
183440.0000    4.03430
183480.0000    3.98519
183520.0000    4.75044
183560.0000    3.34607
183600.0000    4.10251
183640.0000    4.60314
183680.0000    4.25259
183720.0000    3.93998
183760.0000    4.31016
183800.0000    3.63266
183840.0000    3.42028
183880.0000    3.74568
183920.0000    3.96113
183960.0000    3.62181
184000.0000    3.85954
184040.0000    4.27384
184080.0000    3.71732
184120.0000    3.79492
184160.0000    3.62975
184200.0000    4.30325
184240.0000    4.08133
184280.0000    3.07199
184320.0000    3.22424
184360.0000    4.42970
184400.0000    3.21127
184440.0000    2.73580
184480.0000    2.64476
184520.0000    2.46337
184560.0000    2.17640
184600.0000    2.95677
184640.0000    2.47890
184680.0000    3.03248
184720.0000    3.50307
184760.0000    2.68141
184800.0000    3.85942
184840.0000    3.96272
184880.0000    4.07773
184920.0000    3.22025
184960.0000    2.28056
185000.0000    2.46857
185040.0000    3.26215
185080.0000    4.72473
185120.0000    4.10697
185160.0000    3.71860
185200.0000    4.91839
185240.0000    4.53331
185280.0000    4.29072
185320.0000    4.55602
185360.0000    4.02370
185400.0000    4.46563
185440.0000    3.94173
185480.0000    4.69447
185520.0000    5.09743
185560.0000    4.87629
185600.0000    4.26624
185640.0000    3.98039
185680.0000    4.24677
185720.0000    4.70145
185760.0000    4.61334
185800.0000    4.23277
185840.0000    4.71965
185880.0000    5.22040
185920.0000    4.63723
185960.0000    4.38424
186000.0000    4.83573
186040.0000    5.82959
186080.0000    4.56601
186120.0000    4.90457
186160.0000    5.40298
186200.0000    5.11807
186240.0000    5.38431
186280.0000    5.82534
186320.0000    5.28241
186360.0000    4.79815
186400.0000    4.75489
186440.0000    4.51161
186480.0000    3.85688
186520.0000    4.82501
186560.0000    5.08370
186600.0000    4.88052
186640.0000    4.82734
186680.0000    4.60767
186720.0000    3.71457
186760.0000    3.61371
186800.0000    4.10721
186840.0000    4.57667
186880.0000    4.75600
186920.0000    2.69021
186960.0000    3.40932
187000.0000    3.98060
187040.0000    3.96080
187080.0000    3.88487
187120.0000    3.31413
187160.0000    2.92758
187200.0000    4.40075
187240.0000    4.82421
187280.0000    3.87461
187320.0000    4.05596
187360.0000    3.57885
187400.0000    4.21657
187440.0000    3.55409
187480.0000    4.32747
187520.0000    3.45002
187560.0000    4.05778
187600.0000    4.15515
187640.0000    3.87159
187680.0000    3.74209
187720.0000    4.22393
187760.0000    3.51254
187800.0000    3.18184
187840.0000    3.32712
187880.0000    3.38489
187920.0000    3.39695
187960.0000    4.53617
188000.0000    4.16363
188040.0000    4.82143
188080.0000    4.44731
188120.0000    3.84088
188160.0000    4.55348
188200.0000    4.43958
188240.0000    4.46650
188280.0000    5.42233
188320.0000    4.89245
188360.0000    5.12254
188400.0000    4.45412
188440.0000    4.85952
188480.0000    4.51880
188520.0000    3.77162
188560.0000    4.16557
188600.0000    4.88722
188640.0000    5.34401
188680.0000    4.46424
188720.0000    4.98388
188760.0000    5.02544
188800.0000    4.75365
188840.0000    4.23230
188880.0000    4.65503
188920.0000    4.84009
188960.0000    4.27357
189000.0000    3.75992
189040.0000    3.96857
189080.0000    4.59950
189120.0000    3.95573
189160.0000    4.63219
189200.0000    4.04406
189240.0000    4.25236
189280.0000    3.47140
189320.0000    3.75648
189360.0000    3.86652
189400.0000    3.75799
189440.0000    3.40662
189480.0000    4.48231
189520.0000    4.85385
189560 5
189600 5
189640 5
189680 5
189720 5
189760 5
189800 5
189840 5
189880 5
189920 5
189960 5
190000 5
190040 5
190080 5
190120 5
190160 5
190200 5
190240 5
190280 5
190320 5
190360 5
190400 5
190440 5
190480 5
190520 5
190560 5
190600 5
190640 5
190680 5
190720 5
190760 5
190800 5
190840 5
190880 5
190920 5
190960 5
191000 5
191040 5
191080 5
191120 5
191160 5
191200 5
191240 5
191280 5
191320 5
191360 5
191400 5
191440 5
191480 5
191520 5
191560 5
191600 5
191640 5
191680 5
191720 5
191760 5
191800 5
191840 5
191880 5
191920 5
191960 5
192000 5
192040 5
192080 5
192120 5
192160 5
192200 5
192240 5
192280 5
192320 5
192360 5
192400 5
192440 5
192480 5
192520 5
192560 5
192600 5
192640 5
192680 5
192720 5
192760 5
192800 5
192840 5
192880 5
192920 5
192960 5
193000 5
193040 5
193080 5
193120 5
193160 5
193200 5
193240 5
193280 5
193320 5
193360 5
193400 5
193440 5
193480 5
193520 5
193560 5
193600 5
193640 5
193680 5
193720 5
193760 5
193800 5
193840 5
193880 5
193920 5
193960 5
194000 5
194040 5
194080 5
194120 5
194160 5
194200 5
194240 5
194280 5
194320 5
194360 5
194400 5
194440 5
194480 5
194520 5
194560 5
194600 5
194640 5
194680 5
194720 5
194760 5
194800 5
194840 5
194880 5
194920 5
194960 5
195000 5
195040 5
195080 5
195120 5
195160 5
195200 5
195240 5
195280 5
195320 5
195360 5
195400 5
195440 5
195480 5
195520 5
195560 5
195600 5
195640 5
195680 5
195720 5
195760 5
195800 5
195840 5
195880 5
195920 5
195960 5
196000 5
196040 5
196080 5
196120 5
196160 5
196200 5
196240 5
196280 5
196320 5
196360 5
196400 5
196440 5
196480 5
196520 5
196560 5
196600 5
196640 5
196680 5
196720 5
196760 5
196800 5
196840 5
196880 5
196920 5
196960 5
197000 5
197040 5
197080 5
197120 5
197160 5
197200 5
197240 5
197280 5
197320 5
197360 5
197400 5
197440 5
197480 5
197520 5
197560 5
197600 5
197640 5
197680 5
197720 5
197760 5
197800 5
197840 5
197880 5
197920 5
197960 5
198000 5
198040 5
198080 5
198120 5
198160 5
198200 5
198240 5
198280 5
198320 5
198360 5
198400 5
198440 5
198480 5
198520 5
198560 5
198600 5
198640 5
198680 5
198720 5
198760 5
198800 5
198840 5
198880 5
198920 5
198960 5
199000 5
199040 5
199080 5
199120 5
199160 5
199200 5
199240 5
199280 5
199320 5
199360 5
199400 5
199440 5
199480 5
199520 5
199560 5
199600 5
199640 5
199680 5
199720 5
199760 5
199800 5
199840 5
199880 5
199920 5
199960 5
200000 5
200040 5
200080 5
200120 5
200160 5
200200 5
200240 5
200280 5
200320 5
200360 5
200400 5
200440 5
200480 5
200520 5
200560 5
200600 5
200640 5
200680 5
200720 5
200760 5
200800 5
200840 5
200880 5
200920 5
200960 5
201000 5
201040 5
201080 5
201120 5
201160 5
201200 5
201240 5
201280 5
201320 5
201360 5
201400 5
201440 5
201480 5
201520 5
201560 5
201600 5
201640 5
201680 5
201720 5
201760 5
201800 5
201840 5
201880 5
201920 5
201960 5
202000 5
202040 5
202080 5
202120 5
202160 5
202200 5
202240 5
202280 5
202320 5
202360 5
202400 5
202440 5
202480 5
202520 5
202560 5
202600 5
202640 5
202680 5
202720 5
202760 5
202800 5
202840 5
202880 5
202920 5
202960 5
203000 5
203040 5
203080 5
203120 5
203160 5
203200 5
203240 5
203280 5
203320 5
203360 5
203400 5
203440 5
203480 5
203520 5
203560 5
203600 5
203640 5
203680 5
203720 5
203760 5
203800 5
203840 5
203880 5
203920 5
203960 5
204000 5
204040 5
204080 5
204120 5
204160 5
204200 5
204240 5
204280 5
204320 5
204360 5
204400 5
204440 5
204480 5
204520 5
204560 5
204600 5
204640 5
204680 5
204720 5
204760 5
204800 5
204840 5
204880 5
204920 5
204960 5
205000 5
205040 5
205080 5
205120 5
205160 5
205200 5
205240 5
205280 5
205320 5
205360 5
205400 5
205440 5
205480 5
205520 5
205560 5
205600 5
205640 5
205680 5
205720 5
205760 5
205800 5
205840 5
205880 5
205920 5
205960 5
206000 5
206040 5
206080 5
206120 5
206160 5
206200 5
206240 5
206280 5
206320 5
206360 5
206400 5
206440 5
206480 5
206520 5
206560 5
206600 5
206640 5
206680 5
206720 5
206760 5
206800 5
206840 5
206880 5
206920 5
206960 5
207000 5
207040 5
207080 5
207120 5
207160 5
207200 5
207240 5
207280 5
207320 5
207360 5
207400 5
207440 5
207480 5
207520 5
207560 5
207600 5
207640 5
207680 5
207720 5
207760 5
207800 5
207840 5
207880 5
207920 5
207960 5
208000 5
208040 5
208080 5
208120 5
208160 5
208200 5
208240 5
208280 5
208320 5
208360 5
208400 5
208440 5
208480 5
208520 5
208560 5
208600 5
208640 5
208680 5
208720 5
208760 5
208800 5
208840 5
208880 5
208920 5
208960 5
209000 5
209040 5
209080 5
209120 5
209160 5
209200 5
209240 5
209280 5
209320 5
209360 5
209400 5
209440 5
209480 5
209520 5
209560 5
209600 5
209640 5
209680 5
209720 5
209760 5
209800 5
209840 5
209880 5
209920 5
209960 5
210000 5
210040 5
210080 5
210120 5
210160 5
210200 5
210240 5
210280 5
210320 5
210360 5
210400 5
210440 5
210480 5
210520 5
210560 5
210600 5
210640 5
210680 5
210720 5
210760 5
210800 5
210840 5
210880 5
210920 5
210960 5
211000 5
211040 5
211080 5
211120 5
211160 5
211200 5
211240 5
211280 5
211320 5
211360 5
211400 5
211440 5
211480 5
211520 5
211560 5
211600 5
211640 5
211680 5
211720 5
211760 5
211800 5
211840 5
211880 5
211920 5
211960 5
212000 5
212040 5
212080 5
212120 5
212160 5
212200 5
212240 5
212280 5
212320 5
212360 5
212400 5
212440 5
212480 5
212520 5
212560 5
212600 5
212640 5
212680 5
212720 5
212760 5
212800 5
212840 5
212880 5
212920 5
212960 5
213000 5
213040 5
213080 5
213120 5
213160 5
213200 5
213240 5
213280 5
213320 5
213360 5
213400 5
213440 5
213480 5
213520 5
213560 5
213600 5
213640 5
213680 5
213720 5
213760 5
213800 5
213840 5
213880 5
213920 5
213960 5
214000 5
214040 5
214080 5
214120 5
214160 5
214200 5
214240 5
214280 5
214320 5
214360 5
214400 5
214440 5
214480 5
214520 5
214560 5
214600 5
214640 5
214680 5
214720 5
214760 5
214800 5
214840 5
214880 5
214920 5
214960 5
215000 5
215040 5
215080 5
215120 5
215160 5
215200 5
215240 5
215280 5
215320 5
215360 5
215400 5
215440 5
215480 5
215520 5
215560 5
215600 5
215640 5
215680 5
215720 5
215760 5
215800 5
215840 5
215880 5
215920 5
215960 5
216000 5
216040 5
216080 5
216120 5
216160 5
216200 5
216240 5
216280 5
216320 5
216360 5
216400 5
216440 5
216480 5
216520 5
216560 5
216600 5
216640 5
216680 5
216720 5
216760 5
216800 5
216840 5
216880 5
216920 5
216960 5
217000 5
217040 5
217080 5
217120 5
217160 5
217200 5
217240 5
217280 5
217320 5
217360 5
217400 5
217440 5
217480 5
217520 5
217560 5
217600 5
217640 5
217680 5
217720 5
217760 5
217800 5
217840 5
217880 5
217920 5
217960 5
218000 5
218040 5
218080 5
218120 5
218160 5
218200 5
218240 5
218280 5
218320 5
218360 5
218400 5
218440 5
218480 5
218520 5
218560 5
218600 5
218640 5
218680 5
218720 5
218760 5
218800 5
218840 5
218880 5
218920 5
218960 5
219000 5
219040 5
219080 5
219120 5
219160 5
219200 5
219240 5
219280 5
219320 5
219360 5
219400 5
219440 5
219480 5
219520 5
219560 5
219600 5
219640 5
219680 5
219720 5
219760 5
219800 5
219840 5
219880 5
219920 5
219960 5
220000 5
220040 5
220080 5
220120 5
220160 5
220200 5
220240 5
220280 5
220320 5
220360 5
220400 5
220440 5
220480 5
220520 5
220560 5
220600 5
220640 5
220680 5
220720 5
220760 5
220800 5
220840 5
220880 5
220920 5
220960 5
221000 5
221040 5
221080 5
221120 5
221160 5
221200 5
221240 5
221280 5
221320 5
221360 5
221400 5
221440 5
221480 5
221520 5
221560 5
221600 5
221640 5
221680 5
221720 5
221760 5
221800 5
221840 5
221880 5
221920 5
221960 5
222000 5
222040 5
222080 5
222120 5
222160 5
222200 5
222240 5
222280 5
222320 5
222360 5
222400 5
222440 5
222480 5
222520 5
222560 5
222600 5
222640 5
222680 5
222720 5
222760 5
222800 5
222840 5
222880 5
222920 5
222960 5
223000 5
223040 5
223080 5
223120 5
223160 5
223200 5
223240 5
223280 5
223320 5
223360 5
223400 5
223440 5
223480 5
223520 5
223560 5
223600 5
223640 5
223680 5
223720 5
223760 5
223800 5
223840 5
223880 5
223920 5
223960 5
224000 5
224040 5
224080 5
224120 5
224160 5
224200 5
224240 5
224280 5
224320 5
224360 5
224400 5
224440 5
224480 5
224520 5
224560 5
224600 5
224640 5
224680 5
224720 5
224760 5
224800 5
224840 5
224880 5
224920 5
224960 5
225000 5
225040 5
225080 5
225120 5
225160 5
225200 5
225240 5
225280 5
225320 5
225360 5
225400 5
225440 5
225480 5
225520 5
225560 5
225600 5
225640 5
225680 5
225720 5
225760 5
225800 5
225840 5
225880 5
225920 5
225960 5
226000 5
226040 5
226080 5
226120 5
226160 5
226200 5
226240 5
226280 5
226320 5
226360 5
226400 5
226440 5
226480 5
226520 5
226560 5
226600 5
226640 5
226680 5
226720 5
226760 5
226800 5
226840 5
226880 5
226920 5
226960 5
227000 5
227040 5
227080 5
227120 5
227160 5
227200 5
227240 5
227280 5
227320 5
227360 5
227400 5
227440 5
227480 5
227520 5
227560 5
227600 5
227640 5
227680 5
227720 5
227760 5
227800 5
227840 5
227880 5
227920 5
227960 5
228000 5
228040 5
228080 5
228120 5
228160 5
228200 5
228240 5
228280 5
228320 5
228360 5
228400 5
228440 5
228480 5
228520 5
228560 5
228600 5
228640 5
228680 5
228720 5
228760 5
228800 5
228840 5
228880 5
228920 5
228960 5
229000 5
229040 5
229080 5
229120 5
229160 5
229200 5
229240 5
229280 5
229320 5
229360 5
229400 5
229440 5
229480 5
229520 5
229560 5
229600 5
229640 5
229680 5
229720 5
229760 5
229800 5
229840 5
229880 5
229920 5
229960 5
230000 5
230040 5
230080 5
230120 5
230160 5
230200 5
230240 5
230280 5
230320 5
230360 5
230400 5
230440 5
230480 5
230520 5
230560 5
230600 5
230640 5
230680 5
230720 5
230760 5
230800 5
230840 5
230880 5
230920 5
230960 5
231000 5
231040 5
231080 5
231120 5
231160 5
231200 5
231240 5
231280 5
231320 5
231360 5
231400 5
231440 5
231480 5
231520 5
231560 5
231600 5
231640 5
231680 5
231720 5
231760 5
231800 5
231840 5
231880 5
231920 5
231960 5
232000 5
232040 5
232080 5
232120 5
232160 5
232200 5
232240 5
232280 5
232320 5
232360 5
232400 5
232440 5
232480 5
232520 5
232560 5
232600 5
232640 5
232680 5
232720 5
232760 5
232800 5
232840 5
232880 5
232920 5
232960 5
233000 5
233040 5
233080 5
233120 5
233160 5
233200 5
233240 5
233280 5
233320 5
233360 5
233400 5
233440 5
233480 5
233520 5
233560 5
233600 5
233640 5
233680 5
233720 5
233760 5
233800 5
233840 5
233880 5
233920 5
233960 5
234000 5
234040 5
234080 5
234120 5
234160 5
234200 5
234240 5
234280 5
234320 5
234360 5
234400 5
234440 5
234480 5
234520 5
234560 5
234600 5
234640 5
234680 5
234720 5
234760 5
234800 5
234840 5
234880 5
234920 5
234960 5
235000 5
235040 5
235080 5
235120 5
235160 5
235200 5
235240 5
235280 5
235320 5
235360 5
235400 5
235440 5
235480 5
235520 5
235560 5
235600 5
235640 5
235680 5
235720 5
235760 5
235800 5
235840 5
235880 5
235920 5
235960 5
236000 5
236040 5
236080 5
236120 5
236160 5
236200 5
236240 5
236280 5
236320 5
236360 5
236400 5
236440 5
236480 5
236520 5
236560 5
236600 5
236640 5
236680 5
236720 5
236760 5
236800 5
236840 5
236880 5
236920 5
236960 5
237000 5
237040 5
237080 5
237120 5
237160 5
237200 5
237240 5
237280 5
237320 5
237360 5
237400 5
237440 5
237480 5
237520 5
237560 5
237600 5
237640 5
237680 5
237720 5
237760 5
237800 5
237840 5
237880 5
237920 5
237960 5
238000 5
238040 5
238080 5
238120 5
238160 5
238200 5
238240 5
238280 5
238320 5
238360 5
238400 5
238440 5
238480 5
238520 5
238560 5
238600 5
238640 5
238680 5
238720 5
238760 5
238800 5
238840 5
238880 5
238920 5
238960 5
239000 5
239040 5
239080 5
239120 5
239160 5
239200 5
239240 5
239280 5
239320 5
239360 5
239400 5
239440 5
239480 5
239520 5
239560 5
239600 5
239640 5
239680 5
239720 5
239760 5
239800 5
239840 5
239880 5
239920 5
239960 5
240000 5
240040 5
240080 5
240120 5
240160 5
240200 5
240240 5
240280 5
240320 5
240360 5
240400 5
240440 5
240480 5
240520 5
240560 5
240600 5
240640 5
240680 5
240720 5
240760 5
240800 5
240840 5
240880 5
240920 5
240960 5
241000 5
241040 5
241080 5
241120 5
241160 5
241200 5
241240 5
241280 5
241320 5
241360 5
241400 5
241440 5
241480 5
241520 5
241560 5
241600 5
241640 5
241680 5
241720 5
241760 5
241800 5
241840 5
241880 5
241920 5
241960 5
242000 5
242040 5
242080 5
242120 5
242160 5
242200 5
242240 5
242280 5
242320 5
242360 5
242400 5
242440 5
242480 5
242520 5
242560 5
242600 5
242640 5
242680 5
242720 5
242760 5
242800 5
242840 5
242880 5
242920 5
242960 5
243000 5
243040 5
243080 5
243120 5
243160 5
243200 5
243240 5
243280 5
243320 5
243360 5
243400 5
243440 5
243480 5
243520 5
243560 5
243600 5
243640 5
243680 5
243720 5
243760 5
243800 5
243840 5
243880 5
243920 5
243960 5
244000 5
244040 5
244080 5
244120 5
244160 5
244200 5
244240 5
244280 5
244320 5
244360 5
244400 5
244440 5
244480 5
244520 5
244560 5
244600 5
244640 5
244680 5
244720 5
244760 5
244800 5
244840 5
244880 5
244920 5
244960 5
245000 5
245040 5
245080 5
245120 5
245160 5
245200 5
245240 5
245280 5
245320 5
245360 5
245400 5
245440 5
245480 5
245520 5
245560 5
245600 5
245640 5
245680 5
245720 5
245760 5
245800 5
245840 5
245880 5
245920 5
245960 5
246000 5
246040 5
246080 5
246120 5
246160 5
246200 5
246240 5
246280 5
246320 5
246360 5
246400 5
246440 5
246480 5
246520 5
246560 5
246600 5
246640 5
246680 5
246720 5
246760 5
246800 5
246840 5
246880 5
246920 5
246960 5
247000 5
247040 5
247080 5
247120 5
247160 5
247200 5
247240 5
247280 5
247320 5
247360 5
247400 5
247440 5
247480 5
247520 5
247560 5
247600 5
247640 5
247680 5
247720 5
247760 5
247800 5
247840 5
247880 5
247920 5
247960 5
248000 5
248040 5
248080 5
248120 5
248160 5
248200 5
248240 5
248280 5
248320 5
248360 5
248400 5
248440 5
248480 5
248520 5
248560 5
248600 5
248640 5
248680 5
248720 5
248760 5
248800 5
248840 5
248880 5
248920 5
248960 5
249000 5
249040 5
249080 5
249120 5
249160 5
249200 5
249240 5
249280 5
249320 5
249360 5
249400 5
249440 5
249480 5
249520 5
249560 5
249600 5
249640 5
249680 5
249720 5
249760 5
249800 5
249840 5
249880 5
249920 5
249960 5
250000 5
250040 5
250080 5
250120 5
250160 5
250200 5
250240 5
250280 5
250320 5
250360 5
250400 5
250440 5
250480 5
250520 5
250560 5
250600 5
250640 5
250680 5
250720 5
250760 5
250800 5
250840 5
250880 5
250920 5
250960 5
251000 5
251040 5
251080 5
251120 5
251160 5
251200 5
251240 5
251280 5
251320 5
251360 5
251400 5
251440 5
251480 5
251520 5
251560 5
251600 5
251640 5
251680 5
251720 5
251760 5
251800 5
251840 5
251880 5
251920 5
251960 5
252000 5
252040 5
252080 5
252120 5
252160 5
252200 5
252240 5
252280 5
252320 5
252360 5
252400 5
252440 5
252480 5
252520 5
252560 5
252600 5
252640 5
252680 5
252720 5
252760 5
252800 5
252840 5
252880 5
252920 5
252960 5
253000 5
253040 5
253080 5
253120 5
253160 5
253200 5
253240 5
253280 5
253320 5
253360 5
253400 5
253440 5
253480 5
253520 5
253560 5
253600 5
253640 5
253680 5
253720 5
253760 5
253800 5
253840 5
253880 5
253920 5
253960 5
254000 5
254040 5
254080 5
254120 5
254160 5
254200 5
254240 5
254280 5
254320 5
254360 5
254400 5
254440 5
254480 5
254520 5
254560 5
254600 5
254640 5
254680 5
254720 5
254760 5
254800 5
254840 5
254880 5
254920 5
254960 5
255000 5
255040 5
255080 5
255120 5
255160 5
255200 5
255240 5
255280 5
255320 5
255360 5
255400 5
255440 5
255480 5
255520 5
255560 5
255600 5
255640 5
255680 5
255720 5
255760 5
255800 5
255840 5
255880 5
255920 5
255960 5
256000 5
256040 5
256080 5
256120 5
256160 5
256200 5
256240 5
256280 5
256320 5
256360 5
256400 5
256440 5
256480 5
256520 5
256560 5
256600 5
256640 5
256680 5
256720 5
256760 5
256800 5
256840 5
256880 5
256920 5
256960 5
257000 5
257040 5
257080 5
257120 5
257160 5
257200 5
257240 5
257280 5
257320 5
257360 5
257400 5
257440 5
257480 5
257520 5
257560 5
257600 5
257640 5
257680 5
257720 5
257760 5
257800 5
257840 5
257880 5
257920 5
257960 5
258000 5
258040 5
258080 5
258120 5
258160 5
258200 5
258240 5
258280 5
258320 5
258360 5
258400 5
258440 5
258480 5
258520 5
258560 5
258600 5
258640 5
258680 5
258720 5
258760 5
258800 5
258840 5
258880 5
258920 5
258960 5
259000 5
259040 5
259080 5
259120 5
259160 5
259200 5
259240 5
259280 5
259320 5
259360 5
259400 5
259440 5
259480 5
259520 5
259560 5
259600 5
259640 5
259680 5
259720 5
259760 5
259800 5
259840 5
259880 5
259920 5
259960 5
260000 5
260040 5
260080 5
260120 5
260160 5
260200 5
260240 5
260280 5
260320 5
260360 5
260400 5
260440 5
260480 5
260520 5
260560 5
260600 5
260640 5
260680 5
260720 5
260760 5
260800 5
260840 5
260880 5
260920 5
260960 5
261000 5
261040 5
261080 5
261120 5
261160 5
261200 5
261240 5
261280 5
261320 5
261360 5
261400 5
261440 5
261480 5
261520 5
261560 5
261600 5
261640 5
261680 5
261720 5
261760 5
261800 5
261840 5
261880 5
261920 5
261960 5
262000 5
262040 5
262080 5
262120 5
262160 5
262200 5
262240 5
262280 5
262320 5
262360 5
262400 5
262440 5
262480 5
262520 5
262560 5
262600 5
262640 5
262680 5
262720 5
262760 5
262800 5
262840 5
262880 5
262920 5
262960 5
263000 5
263040 5
263080 5
263120 5
263160 5
263200 5
263240 5
263280 5
263320 5
263360 5
263400 5
263440 5
263480 5
263520 5
263560 5
263600 5
263640 5
263680 5
263720 5
263760 5
263800 5
263840 5
263880 5
263920 5
263960 5
264000 5
264040 5
264080 5
264120 5
264160 5
264200 5
264240 5
264280 5
264320 5
264360 5
264400 5
264440 5
264480 5
264520 5
264560 5
264600 5
264640 5
264680 5
264720 5
264760 5
264800 5
264840 5
264880 5
264920 5
264960 5
265000 5
265040 5
265080 5
265120 5
265160 5
265200 5
265240 5
265280 5
265320 5
265360 5
265400 5
265440 5
265480 5
265520 5
265560 5
265600 5
265640 5
265680 5
265720 5
265760 5
265800 5
265840 5
265880 5
265920 5
265960 5
266000 5
266040 5
266080 5
266120 5
266160 5
266200 5
266240 5
266280 5
266320 5
266360 5
266400 5
266440 5
266480 5
266520 5
266560 5
266600 5
266640 5
266680 5
266720 5
266760 5
266800 5
266840 5
266880 5
266920 5
266960 5
267000 5
267040 5
267080 5
267120 5
267160 5
267200 5
267240 5
267280 5
267320 5
267360 5
267400 5
267440 5
267480 5
267520 5
267560 5
267600 5
267640 5
267680 5
267720 5
267760 5
267800 5
267840 5
267880 5
267920 5
267960 5
268000 5
268040 5
268080 5
268120 5
268160 5
268200 5
268240 5
268280 5
268320 5
268360 5
268400 5
268440 5
268480 5
268520 5
268560 5
268600 5
268640 5
268680 5
268720 5
268760 5
268800 5
268840 5
268880 5
268920 5
268960 5
269000 5
269040 5
269080 5
269120 5
269160 5
269200 5
269240 5
269280 5
269320 5
269360 5
269400 5
269440 5
269480 5
269520 5
269560 5
269600 5
269640 5
269680 5
269720 5
269760 5
269800 5
269840 5
269880 5
269920 5
269960 5
270000 5
270040 5
270080 5
270120 5
270160 5
270200 5
270240 5
270280 5
270320 5
270360 5
270400 5
270440 5
270480 5
270520 5
270560 5
270600 5
270640 5
270680 5
270720 5
270760 5
270800 5
270840 5
270880 5
270920 5
270960 5
271000 5
271040 5
271080 5
271120 5
271160 5
271200 5
271240 5
271280 5
271320 5
271360 5
271400 5
271440 5
271480 5
271520 5
271560 5
271600 5
271640 5
271680 5
271720 5
271760 5
271800 5
271840 5
271880 5
271920 5
271960 5
272000 5
272040 5
272080 5
272120 5
272160 5
272200 5
272240 5
272280 5
272320 5
272360 5
272400 5
272440 5
272480 5
272520 5
272560 5
272600 5
272640 5
272680 5
272720 5
272760 5
272800 5
272840 5
272880 5
272920 5
272960 5
273000 5
273040 5
273080 5
273120 5
273160 5
273200 5
273240 5
273280 5
273320 5
273360 5
273400 5
273440 5
273480 5
273520 5
273560 5
273600 5
273640 5
273680 5
273720 5
273760 5
273800 5
273840 5
273880 5
273920 5
273960 5
274000 5
274040 5
274080 5
274120 5
274160 5
274200 5
274240 5
274280 5
274320 5
274360 5
274400 5
274440 5
274480 5
274520 5
274560 5
274600 5
274640 5
274680 5
274720 5
274760 5
274800 5
274840 5
274880 5
274920 5
274960 5
275000 5
275040 5
275080 5
275120 5
275160 5
275200 5
275240 5
275280 5
275320 5
275360 5
275400 5
275440 5
275480 5
275520 5
275560 5
275600 5
275640 5
275680 5
275720 5
275760 5
275800 5
275840 5
275880 5
275920 5
275960 5
276000 5
276040 5
276080 5
276120 5
276160 5
276200 5
276240 5
276280 5
276320 5
276360 5
276400 5
276440 5
276480 5
276520 5
276560 5
276600 5
276640 5
276680 5
276720 5
276760 5
276800 5
276840 5
276880 5
276920 5
276960 5
277000 5
277040 5
277080 5
277120 5
277160 5
277200 5
277240 5
277280 5
277320 5
277360 5
277400 5
277440 5
277480 5
277520 5
277560 5
277600 5
277640 5
277680 5
277720 5
277760 5
277800 5
277840 5
277880 5
277920 5
277960 5
278000 5
278040 5
278080 5
278120 5
278160 5
278200 5
278240 5
278280 5
278320 5
278360 5
278400 5
278440 5
278480 5
278520 5
278560 5
278600 5
278640 5
278680 5
278720 5
278760 5
278800 5
278840 5
278880 5
278920 5
278960 5
279000 5
279040 5
279080 5
279120 5
279160 5
279200 5
279240 5
279280 5
279320 5
279360 5
279400 5
279440 5
279480 5
279520 5
279560 5
279600 5
279640 5
279680 5
279720 5
279760 5
279800 5
279840 5
279880 5
279920 5
279960 5
280000 5
280040 5
280080 5
280120 5
280160 5
280200 5
280240 5
280280 5
280320 5
280360 5
280400 5
280440 5
280480 5
280520 5
280560 5
280600 5
280640 5
280680 5
280720 5
280760 5
280800 5
280840 5
280880 5
280920 5
280960 5
281000 5
281040 5
281080 5
281120 5
281160 5
281200 5
281240 5
281280 5
281320 5
281360 5
281400 5
281440 5
281480 5
281520 5
281560 5
281600 5
281640 5
281680 5
281720 5
281760 5
281800 5
281840 5
281880 5
281920 5
281960 5
282000 5
282040 5
282080 5
282120 5
282160 5
282200 5
282240 5
282280 5
282320 5
282360 5
282400 5
282440 5
282480 5
282520 5
282560 5
282600 5
282640 5
282680 5
282720 5
282760 5
282800 5
282840 5
282880 5
282920 5
282960 5
283000 5
283040 5
283080 5
283120 5
283160 5
283200 5
283240 5
283280 5
283320 5
283360 5
283400 5
283440 5
283480 5
283520 5
283560 5
283600 5
283640 5
283680 5
283720 5
283760 5
283800 5
283840 5
283880 5
283920 5
283960 5
284000 5
284040 5
284080 5
284120 5
284160 5
284200 5
284240 5
284280 5
284320 5
284360 5
284400 5
284440 5
284480 5
284520 5
284560 5
284600 5
284640 5
284680 5
284720 5
284760 5
284800 5
284840 5
284880 5
284920 5
284960 5
285000 5
285040 5
285080 5
285120 5
285160 5
285200 5
285240 5
285280 5
285320 5
285360 5
285400 5
285440 5
285480 5
285520 5
285560 5
285600 5
285640 5
285680 5
285720 5
285760 5
285800 5
285840 5
285880 5
285920 5
285960 5
286000 5
286040 5
286080 5
286120 5
286160 5
286200 5
286240 5
286280 5
286320 5
286360 5
286400 5
286440 5
286480 5
286520 5
286560 5
286600 5
286640 5
286680 5
286720 5
286760 5
286800 5
286840 5
286880 5
286920 5
286960 5
287000 5
287040 5
287080 5
287120 5
287160 5
287200 5
287240 5
287280 5
287320 5
287360 5
287400 5
287440 5
287480 5
287520 5
287560 5
287600 5
287640 5
287680 5
287720 5
287760 5
287800 5
287840 5
287880 5
287920 5
287960 5
288000 5
288040 5
288080 5
288120 5
288160 5
288200 5
288240 5
288280 5
288320 5
288360 5
288400 5
288440 5
288480 5
288520 5
288560 5
288600 5
288640 5
288680 5
288720 5
288760 5
288800 5
288840 5
288880 5
288920 5
288960 5
289000 5
289040 5
289080 5
289120 5
289160 5
289200 5
289240 5
289280 5
289320 5
289360 5
289400 5
289440 5
289480 5
289520 5
289560 5
289600 5
289640 5
289680 5
289720 5
289760 5
289800 5
289840 5
289880 5
289920 5
289960 5
290000 5
290040 5
290080 5
290120 5
290160 5
290200 5
290240 5
290280 5
290320 5
290360 5
290400 5
290440 5
290480 5
290520 5
290560 5
290600 5
290640 5
290680 5
290720 5
290760 5
290800 5
290840 5
290880 5
290920 5
290960 5
291000 5
291040 5
291080 5
291120 5
291160 5
291200 5
291240 5
291280 5
291320 5
291360 5
291400 5
291440 5
291480 5
291520 5
291560 5
291600 5
291640 5
291680 5
291720 5
291760 5
291800 5
291840 5
291880 5
291920 5
291960 5
292000 5
292040 5
292080 5
292120 5
292160 5
292200 5
292240 5
292280 5
292320 5
292360 5
292400 5
292440 5
292480 5
292520 5
292560 5
292600 5
292640 5
292680 5
292720 5
292760 5
292800 5
292840 5
292880 5
292920 5
292960 5
293000 5
293040 5
293080 5
293120 5
293160 5
293200 5
293240 5
293280 5
293320 5
293360 5
293400 5
293440 5
293480 5
293520 5
293560 5
293600 5
293640 5
293680 5
293720 5
293760 5
293800 5
293840 5
293880 5
293920 5
293960 5
294000 5
294040 5
294080 5
294120 5
294160 5
294200 5
294240 5
294280 5
294320 5
294360 5
294400 5
294440 5
294480 5
294520 5
294560 5
294600 5
294640 5
294680 5
294720 5
294760 5
294800 5
294840 5
294880 5
294920 5
294960 5
295000 5
295040 5
295080 5
295120 5
295160 5
295200 5
295240 5
295280 5
295320 5
295360 5
295400 5
295440 5
295480 5
295520 5
295560 5
295600 5
295640 5
295680 5
295720 5
295760 5
295800 5
295840 5
295880 5
295920 5
295960 5
296000 5
296040 5
296080 5
296120 5
296160 5
296200 5
296240 5
296280 5
296320 5
296360 5
296400 5
296440 5
296480 5
296520 5
296560 5
296600 5
296640 5
296680 5
296720 5
296760 5
296800 5
296840 5
296880 5
296920 5
296960 5
297000 5
297040 5
297080 5
297120 5
297160 5
297200 5
297240 5
297280 5
297320 5
297360 5
297400 5
297440 5
297480 5
297520 5
297560 5
297600 5
297640 5
297680 5
297720 5
297760 5
297800 5
297840 5
297880 5
297920 5
297960 5
298000 5
298040 5
298080 5
298120 5
298160 5
298200 5
298240 5
298280 5
298320 5
298360 5
298400 5
298440 5
298480 5
298520 5
298560 5
298600 5
298640 5
298680 5
298720 5
298760 5
298800 5
298840 5
298880 5
298920 5
298960 5
299000 5
299040 5
299080 5
299120 5
299160 5
299200 5
299240 5
299280 5
299320 5
299360 5
299400 5
299440 5
299480 5
299520 5
299560 5
299600 5
299640 5
299680 5
299720 5
299760 5
299800 5
299840 5
299880 5
299920 5
299960 5
300000 5
300040 5
300080 5
300120 5
300160 5
300200 5
300240 5
300280 5
300320 5
300360 5
300400 5
300440 5
300480 5
300520 5
300560 5
300600 5
300640 5
300680 5
300720 5
300760 5
300800 5
300840 5
300880 5
300920 5
300960 5
301000 5
301040 5
301080 5
301120 5
301160 5
301200 5
301240 5
301280 5
301320 5
301360 5
301400 5
301440 5
301480 5
301520 5
301560 5
301600 5
301640 5
301680 5
301720 5
301760 5
301800 5
301840 5
301880 5
301920 5
301960 5
302000 5
302040 5
302080 5
302120 5
302160 5
302200 5
302240 5
302280 5
302320 5
302360 5
302400 5
302440 5
302480 5
302520 5
302560 5
302600 5
302640 5
302680 5
302720 5
302760 5
302800 5
302840 5
302880 5
302920 5
302960 5
303000 5
303040 5
303080 5
303120 5
303160 5
303200 5
303240 5
303280 5
303320 5
303360 5
303400 5
303440 5
303480 5
303520 5
303560 5
303600 5
303640 5
303680 5
303720 5
303760 5
303800 5
303840 5
303880 5
303920 5
303960 5
304000 5
304040 5
304080 5
304120 5
304160 5
304200 5
304240 5
304280 5
304320 5
304360 5
304400 5
304440 5
304480 5
304520 5
304560 5
304600 5
304640 5
304680 5
304720 5
304760 5
304800 5
304840 5
304880 5
304920 5
304960 5
305000 5
305040 5
305080 5
305120 5
305160 5
305200 5
305240 5
305280 5
305320 5
305360 5
305400 5
305440 5
305480 5
305520 5
305560 5
305600 5
305640 5
305680 5
305720 5
305760 5
305800 5
305840 5
305880 5
305920 5
305960 5
306000 5
306040 5
306080 5
306120 5
306160 5
306200 5
306240 5
306280 5
306320 5
306360 5
306400 5
306440 5
306480 5
306520 5
306560 5
306600 5
306640 5
306680 5
306720 5
306760 5
306800 5
306840 5
306880 5
306920 5
306960 5
307000 5
307040 5
307080 5
307120 5
307160 5
307200 5
307240 5
307280 5
307320 5
307360 5
307400 5
307440 5
307480 5
307520 5
307560 5
307600 5
307640 5
307680 5
307720 5
307760 5
307800 5
307840 5
307880 5
307920 5
307960 5
308000 5
308040 5
308080 5
308120 5
308160 5
308200 5
308240 5
308280 5
308320 5
308360 5
308400 5
308440 5
308480 5
308520 5
308560 5
308600 5
308640 5
308680 5
308720 5
308760 5
308800 5
308840 5
308880 5
308920 5
308960 5
309000 5
309040 5
309080 5
309120 5
309160 5
309200 5
309240 5
309280 5
309320 5
309360 5
309400 5
309440 5
309480 5
309520 5
309560 5
309600 5
309640 5
309680 5
309720 5
309760 5
309800 5
309840 5
309880 5
309920 5
309960 5
310000 5
310040 5
310080 5
310120 5
310160 5
310200 5
310240 5
310280 5
310320 5
310360 5
310400 5
310440 5
310480 5
310520 5
310560 5
310600 5
310640 5
310680 5
310720 5
310760 5
310800 5
310840 5
310880 5
310920 5
310960 5
311000 5
311040 5
311080 5
311120 5
311160 5
311200 5
311240 5
311280 5
311320 5
311360 5
311400 5
311440 5
311480 5
311520 5
311560 5
311600 5
311640 5
311680 5
311720 5
311760 5
311800 5
311840 5
311880 5
311920 5
311960 5
312000 5
312040 5
312080 5
312120 5
312160 5
312200 5
312240 5
312280 5
312320 5
312360 5
312400 5
312440 5
312480 5
312520 5
312560 5
312600 5
312640 5
312680 5
312720 5
312760 5
312800 5
312840 5
312880 5
312920 5
312960 5
313000 5
313040 5
313080 5
313120 5
313160 5
313200 5
313240 5
313280 5
313320 5
313360 5
313400 5
313440 5
313480 5
313520 5
313560 5
313600 5
313640 5
313680 5
313720 5
313760 5
313800 5
313840 5
313880 5
313920 5
313960 5
314000 5
314040 5
314080 5
314120 5
314160 5
314200 5
314240 5
314280 5
314320 5
314360 5
314400 5
314440 5
314480 5
314520 5
314560 5
314600 5
314640 5
314680 5
314720 5
314760 5
314800 5
314840 5
314880 5
314920 5
314960 5
315000 5
315040 5
315080 5
315120 5
315160 5
315200 5
315240 5
315280 5
315320 5
315360 5
315400 5
315440 5
315480 5
315520 5
315560 5
315600 5
315640 5
315680 5
315720 5
315760 5
315800 5
315840 5
315880 5
315920 5
315960 5
316000 5
316040 5
316080 5
316120 5
316160 5
316200 5
316240 5
316280 5
316320 5
316360 5
316400 5
316440 5
316480 5
316520 5
316560 5
316600 5
316640 5
316680 5
316720 5
316760 5
316800 5
316840 5
316880 5
316920 5
316960 5
317000 5
317040 5
317080 5
317120 5
317160 5
317200 5
317240 5
317280 5
317320 5
317360 5
317400 5
317440 5
317480 5
317520 5
317560 5
317600 5
317640 5
317680 5
317720 5
317760 5
317800 5
317840 5
317880 5
317920 5
317960 5
318000 5
318040 5
318080 5
318120 5
318160 5
318200 5
318240 5
318280 5
318320 5
318360 5
318400 5
318440 5
318480 5
318520 5
318560 5
318600 5
318640 5
318680 5
318720 5
318760 5
318800 5
318840 5
318880 5
318920 5
318960 5
319000 5
319040 5
319080 5
319120 5
319160 5
319200 5
319240 5
319280 5
319320 5
319360 5
319400 5
319440 5
319480 5
319520 5
319560 5
319600 5
319640 5
319680 5
319720 5
319760 5
319800 5
319840 5
319880 5
319920 5
319960 5
320000 5
320040 5
320080 5
320120 5
320160 5
320200 5
320240 5
320280 5
320320 5
320360 5
320400 5
320440 5
320480 5
320520 5
320560 5
320600 5
320640 5
320680 5
320720 5
320760 5
320800 5
320840 5
320880 5
320920 5
320960 5
321000 5
321040 5
321080 5
321120 5
321160 5
321200 5
321240 5
321280 5
321320 5
321360 5
321400 5
321440 5
321480 5
321520 5
321560 5
321600 5
321640 5
321680 5
321720 5
321760 5
321800 5
321840 5
321880 5
321920 5
321960 5
322000 5
322040 5
322080 5
322120 5
322160 5
322200 5
322240 5
322280 5
322320 5
322360 5
322400 5
322440 5
322480 5
322520 5
322560 5
322600 5
322640 5
322680 5
322720 5
322760 5
322800 5
322840 5
322880 5
322920 5
322960 5
323000 5
323040 5
323080 5
323120 5
323160 5
323200 5
323240 5
323280 5
323320 5
323360 5
323400 5
323440 5
323480 5
323520 5
323560 5
323600 5
323640 5
323680 5
323720 5
323760 5
323800 5
323840 5
323880 5
323920 5
323960 5
324000 5
324040 5
324080 5
324120 5
324160 5
