# Supplementary material for: Comment on 'Valid molecular dynamics simulations of human hemoglobin require a surprisingly large box size'
Source: eLife. 2019 Jun 20;8:e44718. doi: 10.7554/eLife.44718 (PMC6586461; doi:10.7554/eLife.44718)
Supplement: Figure 3—source data 1. — The zip archive contains a README file describing which source files correspond to the different panels. [file elife-44718-fig3-data1.zip › figure3/panel_A/hub/normal/4/proj.xvg]

@ autoscale onread none
@ with g0
@ g0 on
@ title "projection on eigenvectors (nm)"
@ xaxis  label "Time (ps)"
@ world xmin 0
@ world xmax 189840
@ world ymin -9.08317
@ world ymax 15.4574
@ view xmin 0.15
@ view xmax 0.85
@ view ymin 0.15
@ view ymax 0.85
@ yaxis  label "vec 1"
@ xaxis tick major 50000
@ xaxis tick minor 25000
@ xaxis ticklabel start type spec
@ xaxis ticklabel start -0
@ yaxis tick major 10
@ yaxis tick minor 5
@ yaxis ticklabel start type spec
@ yaxis ticklabel start -0
@ zeroxaxis bar on
@ zeroxaxis bar linestyle 3
    0.0000   -5.08507
   40.0000   -4.83415
   80.0000   -4.46893
  120.0000   -4.41938
  160.0000   -5.51323
  200.0000   -5.21585
  240.0000   -4.92705
  280.0000   -5.98528
  320.0000   -5.77787
  360.0000   -6.32110
  400.0000   -7.01675
  440.0000   -5.25710
  480.0000   -4.98397
  520.0000   -5.71929
  560.0000   -6.08297
  600.0000   -6.32574
  640.0000   -5.09241
  680.0000   -5.68752
  720.0000   -4.51410
  760.0000   -4.79778
  800.0000   -4.46050
  840.0000   -4.50205
  880.0000   -6.08835
  920.0000   -5.39421
  960.0000   -5.30021
 1000.0000   -4.91169
 1040.0000   -5.02209
 1080.0000   -5.35450
 1120.0000   -6.65518
 1160.0000   -5.67590
 1200.0000   -5.18758
 1240.0000   -4.97820
 1280.0000   -5.49138
 1320.0000   -5.20303
 1360.0000   -6.00125
 1400.0000   -5.54774
 1440.0000   -5.29668
 1480.0000   -5.12559
 1520.0000   -5.75667
 1560.0000   -5.75564
 1600.0000   -5.98134
 1640.0000   -6.36561
 1680.0000   -6.01729
 1720.0000   -5.18838
 1760.0000   -5.07558
 1800.0000   -5.61380
 1840.0000   -5.64498
 1880.0000   -5.49297
 1920.0000   -5.31232
 1960.0000   -5.30600
 2000.0000   -5.93034
 2040.0000   -4.67516
 2080.0000   -4.62044
 2120.0000   -4.47642
 2160.0000   -4.63753
 2200.0000   -3.83325
 2240.0000   -4.65835
 2280.0000   -5.02324
 2320.0000   -5.28172
 2360.0000   -5.28366
 2400.0000   -5.48536
 2440.0000   -4.63005
 2480.0000   -4.06379
 2520.0000   -4.21096
 2560.0000   -5.77605
 2600.0000   -5.81053
 2640.0000   -5.37286
 2680.0000   -5.35065
 2720.0000   -4.67021
 2760.0000   -5.28853
 2800.0000   -5.09578
 2840.0000   -4.13991
 2880.0000   -5.11606
 2920.0000   -5.48002
 2960.0000   -4.63467
 3000.0000   -4.31868
 3040.0000   -4.30524
 3080.0000   -5.92711
 3120.0000   -7.05256
 3160.0000   -6.86798
 3200.0000   -5.55750
 3240.0000   -6.49218
 3280.0000   -6.07601
 3320.0000   -5.20578
 3360.0000   -4.85622
 3400.0000   -4.87152
 3440.0000   -3.65328
 3480.0000   -4.10580
 3520.0000   -3.84543
 3560.0000   -3.55002
 3600.0000   -3.23112
 3640.0000   -4.04281
 3680.0000   -3.30490
 3720.0000   -3.49671
 3760.0000   -3.30765
 3800.0000   -3.10010
 3840.0000   -6.14469
 3880.0000   -5.32408
 3920.0000   -3.82066
 3960.0000   -3.83866
 4000.0000   -5.13077
 4040.0000   -4.62099
 4080.0000   -4.65211
 4120.0000   -4.05748
 4160.0000   -3.62599
 4200.0000   -4.00271
 4240.0000   -3.68935
 4280.0000   -4.39680
 4320.0000   -4.59526
 4360.0000   -3.05996
 4400.0000   -3.80570
 4440.0000   -5.73422
 4480.0000   -3.95443
 4520.0000   -2.82292
 4560.0000   -3.24902
 4600.0000   -3.20404
 4640.0000   -3.45625
 4680.0000   -3.97248
 4720.0000   -3.11802
 4760.0000   -4.03512
 4800.0000   -2.90640
 4840.0000   -4.15553
 4880.0000   -3.32216
 4920.0000   -4.10410
 4960.0000   -3.16204
 5000.0000   -4.49898
 5040.0000   -4.01351
 5080.0000   -3.29341
 5120.0000   -3.77100
 5160.0000   -4.02602
 5200.0000   -4.07596
 5240.0000   -3.68483
 5280.0000   -3.88861
 5320.0000   -3.51734
 5360.0000   -3.11170
 5400.0000   -2.94461
 5440.0000   -3.29718
 5480.0000   -3.08398
 5520.0000   -3.65209
 5560.0000   -3.83437
 5600.0000   -3.14992
 5640.0000   -3.61259
 5680.0000   -2.32538
 5720.0000   -2.12423
 5760.0000   -3.44324
 5800.0000   -2.81062
 5840.0000   -3.71438
 5880.0000   -3.42053
 5920.0000   -3.26204
 5960.0000   -3.47881
 6000.0000   -2.54800
 6040.0000   -3.50639
 6080.0000   -3.80417
 6120.0000   -2.93974
 6160.0000   -3.56560
 6200.0000   -4.14986
 6240.0000   -3.72907
 6280.0000   -2.13915
 6320.0000   -3.03453
 6360.0000   -3.03834
 6400.0000   -2.97519
 6440.0000   -3.15810
 6480.0000   -3.33392
 6520.0000   -3.58684
 6560.0000   -2.87836
 6600.0000   -3.26119
 6640.0000   -3.92977
 6680.0000   -4.67422
 6720.0000   -5.02346
 6760.0000   -4.70713
 6800.0000   -4.10099
 6840.0000   -4.12587
 6880.0000   -3.08910
 6920.0000   -3.00290
 6960.0000   -4.28990
 7000.0000   -4.82056
 7040.0000   -4.38897
 7080.0000   -3.05280
 7120.0000   -3.46684
 7160.0000   -3.89664
 7200.0000   -3.12196
 7240.0000   -3.98874
 7280.0000   -4.07473
 7320.0000   -3.46883
 7360.0000   -4.07618
 7400.0000   -3.89482
 7440.0000   -3.74779
 7480.0000   -3.23450
 7520.0000   -4.15308
 7560.0000   -4.52859
 7600.0000   -4.27913
 7640.0000   -5.88337
 7680.0000   -4.88367
 7720.0000   -4.47821
 7760.0000   -4.17145
 7800.0000   -4.02527
 7840.0000   -4.38154
 7880.0000   -3.27573
 7920.0000   -4.61941
 7960.0000   -4.40180
 8000.0000   -5.65337
 8040.0000   -4.88899
 8080.0000   -3.81819
 8120.0000   -3.80910
 8160.0000   -4.43401
 8200.0000   -4.25686
 8240.0000   -3.49807
 8280.0000   -4.16494
 8320.0000   -3.27695
 8360.0000   -3.66506
 8400.0000   -3.04078
 8440.0000   -2.37505
 8480.0000   -3.69868
 8520.0000   -3.48644
 8560.0000   -3.33446
 8600.0000   -3.53271
 8640.0000   -4.13153
 8680.0000   -4.35963
 8720.0000   -3.70461
 8760.0000   -4.19590
 8800.0000   -3.02334
 8840.0000   -3.70467
 8880.0000   -3.42056
 8920.0000   -4.34243
 8960.0000   -3.03533
 9000.0000   -3.23589
 9040.0000   -3.21750
 9080.0000   -5.01355
 9120.0000   -4.84246
 9160.0000   -4.30169
 9200.0000   -3.79373
 9240.0000   -4.81875
 9280.0000   -4.31099
 9320.0000   -4.47123
 9360.0000   -4.08550
 9400.0000   -3.77007
 9440.0000   -4.33381
 9480.0000   -5.15556
 9520.0000   -5.90325
 9560.0000   -4.77359
 9600.0000   -4.07105
 9640.0000   -3.97621
 9680.0000   -4.40160
 9720.0000   -4.63083
 9760.0000   -4.67156
 9800.0000   -3.78939
 9840.0000   -4.35396
 9880.0000   -3.97152
 9920.0000   -4.15782
 9960.0000   -4.41191
10000.0000   -5.16419
10040.0000   -4.80595
10080.0000   -5.26128
10120.0000   -5.24026
10160.0000   -3.90940
10200.0000   -4.70318
10240.0000   -3.97386
10280.0000   -3.46686
10320.0000   -5.06346
10360.0000   -4.51076
10400.0000   -4.66682
10440.0000   -4.64055
10480.0000   -3.83234
10520.0000   -4.15026
10560.0000   -3.19448
10600.0000   -4.15716
10640.0000   -3.36266
10680.0000   -4.01626
10720.0000   -5.04435
10760.0000   -3.50697
10800.0000   -3.53589
10840.0000   -4.22611
10880.0000   -4.08846
10920.0000   -4.02248
10960.0000   -5.67030
11000.0000   -5.45695
11040.0000   -6.27815
11080.0000   -5.00323
11120.0000   -6.07404
11160.0000   -6.29706
11200.0000   -6.06924
11240.0000   -6.35280
11280.0000   -6.66528
11320.0000   -6.48615
11360.0000   -6.15853
11400.0000   -5.71385
11440.0000   -5.30627
11480.0000   -5.41263
11520.0000   -5.49714
11560.0000   -5.48236
11600.0000   -4.84156
11640.0000   -4.05342
11680.0000   -5.71460
11720.0000   -5.48193
11760.0000   -5.49458
11800.0000   -5.82657
11840.0000   -5.46971
11880.0000   -5.45250
11920.0000   -5.10191
11960.0000   -5.51202
12000.0000   -5.89186
12040.0000   -5.73293
12080.0000   -4.63556
12120.0000   -4.05998
12160.0000   -4.87549
12200.0000   -5.30379
12240.0000   -5.84164
12280.0000   -5.87275
12320.0000   -5.68237
12360.0000   -4.65547
12400.0000   -5.29275
12440.0000   -5.23784
12480.0000   -4.91845
12520.0000   -4.49395
12560.0000   -4.52408
12600.0000   -4.23033
12640.0000   -4.56946
12680.0000   -4.54108
12720.0000   -5.78962
12760.0000   -4.24368
12800.0000   -4.44490
12840.0000   -5.06377
12880.0000   -4.06506
12920.0000   -4.37500
12960.0000   -4.13535
13000.0000   -3.92212
13040.0000   -3.72720
13080.0000   -3.66046
13120.0000   -3.63756
13160.0000   -3.90931
13200.0000   -3.75713
13240.0000   -4.65561
13280.0000   -4.84571
13320.0000   -4.35441
13360.0000   -5.24126
13400.0000   -4.21485
13440.0000   -4.21562
13480.0000   -4.22752
13520.0000   -4.29072
13560.0000   -3.94155
13600.0000   -5.09157
13640.0000   -4.09207
13680.0000   -3.98827
13720.0000   -3.38728
13760.0000   -4.40763
13800.0000   -3.93330
13840.0000   -4.30698
13880.0000   -4.10451
13920.0000   -3.87803
13960.0000   -3.70136
14000.0000   -3.54016
14040.0000   -4.03917
14080.0000   -4.31376
14120.0000   -3.12158
14160.0000   -3.27677
14200.0000   -3.90540
14240.0000   -4.67448
14280.0000   -4.37469
14320.0000   -4.38324
14360.0000   -4.63468
14400.0000   -2.71861
14440.0000   -3.13109
14480.0000   -3.96974
14520.0000   -4.55748
14560.0000   -5.47109
14600.0000   -4.38786
14640.0000   -4.68419
14680.0000   -3.97304
14720.0000   -4.30171
14760.0000   -5.31883
14800.0000   -4.71920
14840.0000   -5.32153
14880.0000   -5.19222
14920.0000   -4.90783
14960.0000   -4.52921
15000.0000   -4.17377
15040.0000   -4.29177
15080.0000   -5.59068
15120.0000   -4.32136
15160.0000   -4.97091
15200.0000   -3.55774
15240.0000   -3.97613
15280.0000   -4.50933
15320.0000   -4.08244
15360.0000   -5.52283
15400.0000   -3.70132
15440.0000   -4.42186
15480.0000   -5.08640
15520.0000   -4.73348
15560.0000   -3.91618
15600.0000   -3.28614
15640.0000   -2.85230
15680.0000   -3.82856
15720.0000   -3.75102
15760.0000   -3.81987
15800.0000   -4.27066
15840.0000   -4.69215
15880.0000   -3.75701
15920.0000   -4.61819
15960.0000   -4.34025
16000.0000   -4.45624
16040.0000   -4.56721
16080.0000   -3.32709
16120.0000   -4.65119
16160.0000   -4.11562
16200.0000   -3.76520
16240.0000   -3.44826
16280.0000   -3.26161
16320.0000   -4.06104
16360.0000   -3.17702
16400.0000   -3.10119
16440.0000   -2.30643
16480.0000   -3.25749
16520.0000   -2.93068
16560.0000   -4.09270
16600.0000   -3.31591
16640.0000   -3.96142
16680.0000   -3.76629
16720.0000   -3.26261
16760.0000   -4.01158
16800.0000   -3.81375
16840.0000   -4.36065
16880.0000   -4.10582
16920.0000   -4.81933
16960.0000   -3.83850
17000.0000   -4.25233
17040.0000   -3.30113
17080.0000   -3.69446
17120.0000   -3.96593
17160.0000   -3.42140
17200.0000   -3.73645
17240.0000   -2.95205
17280.0000   -4.17562
17320.0000   -4.53000
17360.0000   -4.32148
17400.0000   -4.36037
17440.0000   -4.20602
17480.0000   -4.19183
17520.0000   -4.30150
17560.0000   -3.62637
17600.0000   -3.68269
17640.0000   -3.81020
17680.0000   -4.36228
17720.0000   -4.03165
17760.0000   -4.42115
17800.0000   -4.53920
17840.0000   -4.61320
17880.0000   -4.13814
17920.0000   -4.09035
17960.0000   -4.55475
18000.0000   -4.54544
18040.0000   -3.30336
18080.0000   -4.69301
18120.0000   -4.34054
18160.0000   -3.86852
18200.0000   -3.63609
18240.0000   -4.24935
18280.0000   -4.62717
18320.0000   -3.55526
18360.0000   -3.93985
18400.0000   -4.39834
18440.0000   -4.15484
18480.0000   -3.72886
18520.0000   -4.10779
18560.0000   -4.99379
18600.0000   -5.49391
18640.0000   -4.48356
18680.0000   -6.13654
18720.0000   -5.61776
18760.0000   -5.27441
18800.0000   -5.56960
18840.0000   -4.51333
18880.0000   -5.33400
18920.0000   -4.75467
18960.0000   -4.44422
19000.0000   -4.52175
19040.0000   -4.71864
19080.0000   -4.71255
19120.0000   -5.00004
19160.0000   -4.94105
19200.0000   -4.67317
19240.0000   -4.89385
19280.0000   -4.81777
19320.0000   -4.39588
19360.0000   -4.22927
19400.0000   -4.41687
19440.0000   -4.52749
19480.0000   -4.07474
19520.0000   -4.75753
19560.0000   -4.65375
19600.0000   -4.73010
19640.0000   -4.75092
19680.0000   -4.92697
19720.0000   -5.42598
19760.0000   -4.28779
19800.0000   -4.98973
19840.0000   -4.95857
19880.0000   -6.28511
19920.0000   -5.73944
19960.0000   -5.34053
20000.0000   -5.78246
20040.0000   -5.58666
20080.0000   -5.71412
20120.0000   -5.00023
20160.0000   -5.10953
20200.0000   -4.22921
20240.0000   -5.52936
20280.0000   -6.13794
20320.0000   -6.19459
20360.0000   -5.38665
20400.0000   -4.94158
20440.0000   -5.34049
20480.0000   -5.04758
20520.0000   -6.28491
20560.0000   -5.69975
20600.0000   -5.48297
20640.0000   -5.13083
20680.0000   -5.63653
20720.0000   -5.18034
20760.0000   -6.19667
20800.0000   -5.16635
20840.0000   -5.74174
20880.0000   -5.79215
20920.0000   -5.43372
20960.0000   -5.33285
21000.0000   -4.58723
21040.0000   -4.24376
21080.0000   -4.72923
21120.0000   -5.09323
21160.0000   -5.58187
21200.0000   -5.53141
21240.0000   -5.96978
21280.0000   -6.31178
21320.0000   -6.08214
21360.0000   -5.74726
21400.0000   -5.63221
21440.0000   -5.56849
21480.0000   -5.11775
21520.0000   -4.88487
21560.0000   -4.68664
21600.0000   -5.97743
21640.0000   -5.80320
21680.0000   -5.81076
21720.0000   -4.98818
21760.0000   -5.39672
21800.0000   -5.74727
21840.0000   -6.00856
21880.0000   -3.94433
21920.0000   -4.99242
21960.0000   -4.75278
22000.0000   -3.81151
22040.0000   -3.48471
22080.0000   -4.00227
22120.0000   -3.84540
22160.0000   -4.17122
22200.0000   -3.95597
22240.0000   -4.11073
22280.0000   -3.19374
22320.0000   -3.58179
22360.0000   -3.33412
22400.0000   -3.56633
22440.0000   -4.03001
22480.0000   -4.65393
22520.0000   -4.86225
22560.0000   -4.34621
22600.0000   -4.78285
22640.0000   -5.16331
22680.0000   -4.81060
22720.0000   -4.68148
22760.0000   -5.32194
22800.0000   -5.96578
22840.0000   -5.01711
22880.0000   -4.65704
22920.0000   -5.61602
22960.0000   -4.36154
23000.0000   -2.98340
23040.0000   -4.01755
23080.0000   -3.27139
23120.0000   -4.77395
23160.0000   -3.98849
23200.0000   -3.72449
23240.0000   -4.55834
23280.0000   -4.93165
23320.0000   -4.63641
23360.0000   -3.94709
23400.0000   -4.07963
23440.0000   -4.39672
23480.0000   -3.80029
23520.0000   -4.56000
23560.0000   -3.52956
23600.0000   -3.95896
23640.0000   -4.25222
23680.0000   -4.81000
23720.0000   -4.66118
23760.0000   -5.02726
23800.0000   -5.03834
23840.0000   -4.38543
23880.0000   -5.27148
23920.0000   -4.88127
23960.0000   -4.09178
24000.0000   -4.53412
24040.0000   -3.97700
24080.0000   -3.61222
24120.0000   -3.85489
24160.0000   -4.62128
24200.0000   -3.86032
24240.0000   -4.00102
24280.0000   -3.49475
24320.0000   -3.11194
24360.0000   -4.14276
24400.0000   -4.19191
24440.0000   -4.04808
24480.0000   -4.74711
24520.0000   -3.61581
24560.0000   -3.73766
24600.0000   -3.28010
24640.0000   -3.12186
24680.0000   -3.80116
24720.0000   -3.58012
24760.0000   -2.60720
24800.0000   -3.58872
24840.0000   -4.45324
24880.0000   -2.79594
24920.0000   -4.13368
24960.0000   -4.24127
25000.0000   -4.16380
25040.0000   -5.31814
25080.0000   -4.59179
25120.0000   -4.61016
25160.0000   -3.96657
25200.0000   -4.12058
25240.0000   -4.44111
25280.0000   -5.17784
25320.0000   -5.96077
25360.0000   -5.33594
25400.0000   -5.02847
25440.0000   -4.23445
25480.0000   -5.10463
25520.0000   -5.66988
25560.0000   -4.49673
25600.0000   -4.42763
25640.0000   -4.20561
25680.0000   -4.07135
25720.0000   -4.11012
25760.0000   -5.44507
25800.0000   -5.58561
25840.0000   -4.80367
25880.0000   -4.50266
25920.0000   -4.72427
25960.0000   -5.73950
26000.0000   -3.93102
26040.0000   -4.78753
26080.0000   -5.06185
26120.0000   -4.52956
26160.0000   -4.69831
26200.0000   -4.59980
26240.0000   -3.91103
26280.0000   -3.39301
26320.0000   -4.84609
26360.0000   -4.04576
26400.0000   -3.59829
26440.0000   -4.67849
26480.0000   -4.23985
26520.0000   -3.25763
26560.0000   -4.32802
26600.0000   -4.03698
26640.0000   -4.52102
26680.0000   -4.06503
26720.0000   -4.90202
26760.0000   -3.67864
26800.0000   -3.54446
26840.0000   -3.71487
26880.0000   -4.30434
26920.0000   -4.28144
26960.0000   -4.46206
27000.0000   -4.38014
27040.0000   -3.80833
27080.0000   -5.35006
27120.0000   -3.37204
27160.0000   -4.54778
27200.0000   -3.64446
27240.0000   -3.62122
27280.0000   -3.49668
27320.0000   -4.20344
27360.0000   -4.40033
27400.0000   -4.15117
27440.0000   -4.86276
27480.0000   -5.14441
27520.0000   -4.51925
27560.0000   -5.67484
27600.0000   -4.25988
27640.0000   -4.76902
27680.0000   -4.82481
27720.0000   -4.37884
27760.0000   -4.36043
27800.0000   -4.44382
27840.0000   -5.09338
27880.0000   -4.22843
27920.0000   -3.81891
27960.0000   -4.52613
28000.0000   -5.23233
28040.0000   -5.59051
28080.0000   -5.64034
28120.0000   -4.08676
28160.0000   -3.91817
28200.0000   -5.01393
28240.0000   -5.23557
28280.0000   -5.37288
28320.0000   -5.33678
28360.0000   -4.18879
28400.0000   -4.98629
28440.0000   -4.52669
28480.0000   -4.35146
28520.0000   -3.94205
28560.0000   -4.51366
28600.0000   -5.18622
28640.0000   -4.45436
28680.0000   -4.97157
28720.0000   -5.30920
28760.0000   -5.47893
28800.0000   -4.73487
28840.0000   -5.27180
28880.0000   -5.10585
28920.0000   -5.17067
28960.0000   -5.20109
29000.0000   -4.18226
29040.0000   -4.65978
29080.0000   -5.09903
29120.0000   -4.24828
29160.0000   -5.62780
29200.0000   -4.68074
29240.0000   -4.25532
29280.0000   -5.85920
29320.0000   -5.93943
29360.0000   -5.45164
29400.0000   -4.66461
29440.0000   -5.77282
29480.0000   -4.58157
29520.0000   -4.99375
29560.0000   -5.09151
29600.0000   -5.27571
29640.0000   -4.44435
29680.0000   -5.13938
29720.0000   -4.67148
29760.0000   -4.87311
29800.0000   -4.92958
29840.0000   -5.61691
29880.0000   -4.89230
29920.0000   -5.31796
29960.0000   -5.07312
30000.0000   -5.81861
30040.0000   -5.54698
30080.0000   -4.85728
30120.0000   -5.94234
30160.0000   -3.95424
30200.0000   -5.64615
30240.0000   -5.47365
30280.0000   -6.44820
30320.0000   -5.64147
30360.0000   -5.47701
30400.0000   -5.64001
30440.0000   -4.55091
30480.0000   -5.74703
30520.0000   -4.81568
30560.0000   -4.88257
30600.0000   -3.86104
30640.0000   -5.58570
30680.0000   -4.74654
30720.0000   -5.88090
30760.0000   -4.59858
30800.0000   -4.67651
30840.0000   -4.94049
30880.0000   -5.64917
30920.0000   -4.80230
30960.0000   -4.67025
31000.0000   -5.13624
31040.0000   -4.92519
31080.0000   -5.32402
31120.0000   -4.67953
31160.0000   -4.86317
31200.0000   -3.68876
31240.0000   -3.82743
31280.0000   -4.25018
31320.0000   -4.72123
31360.0000   -4.87829
31400.0000   -3.79063
31440.0000   -4.58920
31480.0000   -4.96739
31520.0000   -5.90811
31560.0000   -4.88185
31600.0000   -5.39483
31640.0000   -4.53278
31680.0000   -4.48671
31720.0000   -5.00377
31760.0000   -4.87623
31800.0000   -5.08233
31840.0000   -4.43255
31880.0000   -4.61548
31920.0000   -4.18381
31960.0000   -4.69505
32000.0000   -4.11346
32040.0000   -4.84960
32080.0000   -4.72451
32120.0000   -5.20503
32160.0000   -4.92268
32200.0000   -4.39910
32240.0000   -5.19336
32280.0000   -5.67207
32320.0000   -5.38872
32360.0000   -4.80769
32400.0000   -5.66571
32440.0000   -4.71447
32480.0000   -5.09721
32520.0000   -5.74630
32560.0000   -5.81059
32600.0000   -5.38930
32640.0000   -6.03055
32680.0000   -5.85874
32720.0000   -6.13648
32760.0000   -5.25856
32800.0000   -5.25625
32840.0000   -5.12585
32880.0000   -6.04942
32920.0000   -5.27347
32960.0000   -5.96110
33000.0000   -5.91362
33040.0000   -6.03477
33080.0000   -5.80326
33120.0000   -5.77635
33160.0000   -4.64833
33200.0000   -6.34162
33240.0000   -6.21973
33280.0000   -6.10530
33320.0000   -6.15974
33360.0000   -6.05497
33400.0000   -6.34601
33440.0000   -5.50769
33480.0000   -5.44075
33520.0000   -4.85246
33560.0000   -5.37058
33600.0000   -5.86762
33640.0000   -5.69623
33680.0000   -5.20016
33720.0000   -4.56294
33760.0000   -4.64566
33800.0000   -4.95209
33840.0000   -5.65744
33880.0000   -5.71903
33920.0000   -5.12914
33960.0000   -5.59418
34000.0000   -5.82546
34040.0000   -5.57401
34080.0000   -5.79082
34120.0000   -5.81899
34160.0000   -6.13638
34200.0000   -5.81974
34240.0000   -4.94261
34280.0000   -4.83291
34320.0000   -4.87688
34360.0000   -4.95091
34400.0000   -5.24340
34440.0000   -5.37631
34480.0000   -5.47426
34520.0000   -5.90915
34560.0000   -5.83552
34600.0000   -5.31165
34640.0000   -4.73072
34680.0000   -5.21485
34720.0000   -5.64916
34760.0000   -5.66798
34800.0000   -5.57040
34840.0000   -5.74269
34880.0000   -5.09199
34920.0000   -5.58615
34960.0000   -6.15343
35000.0000   -5.12241
35040.0000   -5.46678
35080.0000   -5.69911
35120.0000   -4.86978
35160.0000   -6.11861
35200.0000   -4.76162
35240.0000   -4.90112
35280.0000   -4.78600
35320.0000   -4.97335
35360.0000   -5.42792
35400.0000   -4.94770
35440.0000   -4.74856
35480.0000   -4.88227
35520.0000   -4.81995
35560.0000   -4.89223
35600.0000   -5.30662
35640.0000   -4.95540
35680.0000   -4.64990
35720.0000   -5.13409
35760.0000   -5.28441
35800.0000   -6.30234
35840.0000   -5.33573
35880.0000   -5.43630
35920.0000   -5.62907
35960.0000   -6.44168
36000.0000   -5.38001
36040.0000   -5.19190
36080.0000   -5.15455
36120.0000   -5.02636
36160.0000   -5.45442
36200.0000   -4.68901
36240.0000   -4.38429
36280.0000   -5.31457
36320.0000   -4.88281
36360.0000   -4.32580
36400.0000   -6.48202
36440.0000   -5.19106
36480.0000   -5.63924
36520.0000   -5.71243
36560.0000   -4.65017
36600.0000   -5.39668
36640.0000   -5.85251
36680.0000   -5.61861
36720.0000   -6.12218
36760.0000   -6.01780
36800.0000   -5.93593
36840.0000   -5.58333
36880.0000   -5.81651
36920.0000   -6.08212
36960.0000   -6.20452
37000.0000   -6.26510
37040.0000   -7.05503
37080.0000   -6.13767
37120.0000   -6.25155
37160.0000   -6.36195
37200.0000   -6.39392
37240.0000   -5.29856
37280.0000   -5.51973
37320.0000   -4.92544
37360.0000   -5.70779
37400.0000   -4.88542
37440.0000   -4.56978
37480.0000   -5.09888
37520.0000   -4.67183
37560.0000   -5.10546
37600.0000   -5.00830
37640.0000   -5.09745
37680.0000   -4.84718
37720.0000   -5.19457
37760.0000   -4.51872
37800.0000   -3.66971
37840.0000   -4.34420
37880.0000   -4.69231
37920.0000   -4.02309
37960.0000   -5.58462
38000.0000   -5.23122
38040.0000   -5.27753
38080.0000   -5.22194
38120.0000   -4.93541
38160.0000   -5.66569
38200.0000   -5.09271
38240.0000   -5.98683
38280.0000   -5.92108
38320.0000   -5.48192
38360.0000   -5.51630
38400.0000   -5.91668
38440.0000   -5.26521
38480.0000   -6.04334
38520.0000   -4.68804
38560.0000   -5.66872
38600.0000   -5.22541
38640.0000   -5.26154
38680.0000   -5.90700
38720.0000   -5.63638
38760.0000   -6.08496
38800.0000   -5.46479
38840.0000   -5.82020
38880.0000   -5.77030
38920.0000   -5.75067
38960.0000   -5.46233
39000.0000   -4.68939
39040.0000   -4.46535
39080.0000   -5.11288
39120.0000   -5.85213
39160.0000   -4.88879
39200.0000   -5.57673
39240.0000   -4.65692
39280.0000   -4.14764
39320.0000   -5.24926
39360.0000   -4.66320
39400.0000   -4.03622
39440.0000   -4.16624
39480.0000   -3.65271
39520.0000   -3.52751
39560.0000   -4.40074
39600.0000   -5.25902
39640.0000   -4.72764
39680.0000   -5.52454
39720.0000   -5.21033
39760.0000   -4.76129
39800.0000   -3.83929
39840.0000   -3.26014
39880.0000   -4.19095
39920.0000   -5.02855
39960.0000   -3.40308
40000.0000   -5.19443
40040.0000   -3.12229
40080.0000   -2.79170
40120.0000   -2.33826
40160.0000   -2.28938
40200.0000   -3.25441
40240.0000   -3.62535
40280.0000   -5.03078
40320.0000   -4.77657
40360.0000   -4.04579
40400.0000   -3.49989
40440.0000   -4.03389
40480.0000   -2.97730
40520.0000   -2.51155
40560.0000   -2.42359
40600.0000   -3.72156
40640.0000   -2.97019
40680.0000   -2.22038
40720.0000   -1.42088
40760.0000   -1.00064
40800.0000   -1.41252
40840.0000   -2.18171
40880.0000   -1.99521
40920.0000   -1.63775
40960.0000   -1.36877
41000.0000   -1.08459
41040.0000   -0.76264
41080.0000   -1.77951
41120.0000   -0.48318
41160.0000   -1.87396
41200.0000   -1.79373
41240.0000   -1.40527
41280.0000   -0.76330
41320.0000   -1.87539
41360.0000   -2.33978
41400.0000   -1.25521
41440.0000   -0.94146
41480.0000   -1.77049
41520.0000    0.13914
41560.0000   -0.26231
41600.0000    1.25392
41640.0000    1.04404
41680.0000   -0.22913
41720.0000    0.46800
41760.0000   -1.73489
41800.0000   -1.02447
41840.0000   -0.16218
41880.0000   -1.85485
41920.0000   -1.60601
41960.0000   -1.78016
42000.0000   -1.48824
42040.0000   -0.87501
42080.0000   -1.21634
42120.0000   -0.49309
42160.0000   -0.52878
42200.0000   -0.95560
42240.0000   -2.07821
42280.0000   -2.05086
42320.0000   -1.71238
42360.0000   -1.86309
42400.0000   -1.22887
42440.0000   -0.28058
42480.0000   -0.45681
42520.0000   -0.79118
42560.0000   -0.83389
42600.0000   -1.63146
42640.0000   -1.47944
42680.0000   -1.41861
42720.0000   -0.79495
42760.0000   -0.64269
42800.0000   -1.30895
42840.0000   -0.51888
42880.0000   -1.29196
42920.0000   -1.66823
42960.0000   -0.86112
43000.0000   -0.74993
43040.0000   -0.52466
43080.0000   -0.98210
43120.0000   -0.46699
43160.0000   -0.73995
43200.0000   -1.22302
43240.0000   -0.72311
43280.0000   -1.28235
43320.0000   -1.78756
43360.0000   -0.65280
43400.0000   -1.40080
43440.0000   -0.93401
43480.0000   -0.49397
43520.0000   -0.13167
43560.0000   -0.75833
43600.0000   -1.26433
43640.0000   -0.21968
43680.0000   -0.35800
43720.0000    0.63883
43760.0000   -0.80763
43800.0000   -1.16665
43840.0000   -1.11169
43880.0000   -0.41395
43920.0000   -0.65978
43960.0000    0.81093
44000.0000    0.82368
44040.0000    0.24963
44080.0000   -0.33852
44120.0000   -1.36324
44160.0000   -0.41994
44200.0000   -1.61590
44240.0000   -0.44767
44280.0000   -0.74638
44320.0000    0.07255
44360.0000    1.20765
44400.0000    1.29228
44440.0000    0.76093
44480.0000    1.46413
44520.0000    1.36421
44560.0000    1.54715
44600.0000    1.38826
44640.0000    1.42106
44680.0000    1.55462
44720.0000    1.99310
44760.0000    1.28107
44800.0000    0.67684
44840.0000    0.51321
44880.0000    0.00183
44920.0000    0.81905
44960.0000   -0.29348
45000.0000   -0.87569
45040.0000   -0.10446
45080.0000    0.11991
45120.0000   -0.08146
45160.0000   -0.37163
45200.0000    0.40982
45240.0000    0.87784
45280.0000    1.34521
45320.0000    1.91937
45360.0000    0.22718
45400.0000    2.44424
45440.0000    2.53855
45480.0000    2.41285
45520.0000    1.04467
45560.0000    0.84277
45600.0000    0.40707
45640.0000    0.76471
45680.0000    0.48697
45720.0000    0.03787
45760.0000    0.04371
45800.0000   -0.41324
45840.0000   -0.79381
45880.0000    0.50131
45920.0000    1.27223
45960.0000    1.46656
46000.0000    0.10344
46040.0000    0.98216
46080.0000    0.15712
46120.0000    1.17855
46160.0000    0.74317
46200.0000    0.01806
46240.0000    0.49922
46280.0000    0.46884
46320.0000    0.13700
46360.0000   -1.15963
46400.0000   -0.80432
46440.0000   -0.58290
46480.0000    0.03930
46520.0000   -0.10625
46560.0000    1.11764
46600.0000   -0.18671
46640.0000    0.64817
46680.0000    1.18713
46720.0000   -0.26963
46760.0000   -0.28400
46800.0000    0.14393
46840.0000   -0.00682
46880.0000   -0.30649
46920.0000   -0.61755
46960.0000   -0.87944
47000.0000   -1.22966
47040.0000   -1.34805
47080.0000    0.19900
47120.0000   -0.78160
47160.0000   -0.48184
47200.0000   -0.03437
47240.0000   -0.62252
47280.0000   -0.02439
47320.0000   -1.14510
47360.0000   -0.92869
47400.0000    0.11667
47440.0000   -0.45386
47480.0000    0.17132
47520.0000   -0.11248
47560.0000    0.50446
47600.0000    0.34968
47640.0000    0.40069
47680.0000    0.18971
47720.0000   -0.10137
47760.0000   -1.11547
47800.0000    0.58831
47840.0000    0.35594
47880.0000   -0.04862
47920.0000    0.89327
47960.0000    0.75477
48000.0000    0.99324
48040.0000    0.38958
48080.0000    0.13754
48120.0000   -0.02596
48160.0000   -0.25774
48200.0000    0.78911
48240.0000   -0.40119
48280.0000    0.17184
48320.0000    0.08303
48360.0000    0.44515
48400.0000    0.75457
48440.0000   -0.02468
48480.0000    0.09201
48520.0000   -0.33667
48560.0000   -0.70637
48600.0000   -0.67582
48640.0000    0.53692
48680.0000   -0.21590
48720.0000   -0.06304
48760.0000   -0.75343
48800.0000    0.08578
48840.0000   -0.25794
48880.0000   -0.46250
48920.0000   -0.03016
48960.0000    0.31160
49000.0000    1.36586
49040.0000    0.65422
49080.0000   -0.22459
49120.0000    0.21465
49160.0000    0.48496
49200.0000    0.28751
49240.0000   -0.10619
49280.0000   -0.11301
49320.0000    0.14144
49360.0000    0.28375
49400.0000   -0.45708
49440.0000    0.16607
49480.0000    0.18261
49520.0000   -0.27904
49560.0000   -0.05025
49600.0000   -0.48521
49640.0000    0.35506
49680.0000   -0.15586
49720.0000   -0.75246
49760.0000   -0.18993
49800.0000    0.30031
49840.0000    0.75429
49880.0000   -0.75966
49920.0000   -0.18108
49960.0000    0.02342
50000.0000    0.51273
50040.0000    0.45515
50080.0000    0.44144
50120.0000   -0.08034
50160.0000    0.03049
50200.0000   -0.15333
50240.0000    0.27777
50280.0000    0.04161
50320.0000    0.16765
50360.0000   -0.68388
50400.0000   -0.11531
50440.0000   -0.28928
50480.0000    0.52163
50520.0000    0.78276
50560.0000    0.51931
50600.0000    0.24225
50640.0000   -0.08246
50680.0000    0.05741
50720.0000   -0.10250
50760.0000   -0.18806
50800.0000   -0.54131
50840.0000   -0.07676
50880.0000   -0.22448
50920.0000    0.06087
50960.0000    0.05152
51000.0000    0.06770
51040.0000    0.57306
51080.0000    0.33931
51120.0000    0.93248
51160.0000    0.11482
51200.0000    0.58436
51240.0000    0.69177
51280.0000   -0.39721
51320.0000    0.69045
51360.0000    0.64383
51400.0000    1.04898
51440.0000    0.02583
51480.0000   -0.25659
51520.0000    0.46461
51560.0000    0.40212
51600.0000   -0.11199
51640.0000    0.61220
51680.0000   -0.31172
51720.0000    0.05727
51760.0000   -0.14461
51800.0000    0.18914
51840.0000   -0.54911
51880.0000    0.23669
51920.0000   -0.57335
51960.0000    0.64496
52000.0000    0.43657
52040.0000   -1.17728
52080.0000    0.41593
52120.0000    0.08272
52160.0000    0.02728
52200.0000    0.32226
52240.0000    0.29034
52280.0000   -0.77054
52320.0000    0.13009
52360.0000   -0.05395
52400.0000    0.44189
52440.0000    0.34966
52480.0000   -0.05698
52520.0000    0.45383
52560.0000    1.10835
52600.0000    0.08750
52640.0000    0.61561
52680.0000    0.45371
52720.0000    1.53722
52760.0000    1.08416
52800.0000    1.24391
52840.0000    0.66238
52880.0000    0.66145
52920.0000   -0.60886
52960.0000    0.44336
53000.0000    0.16074
53040.0000    0.18760
53080.0000   -0.31077
53120.0000   -0.01236
53160.0000    0.57360
53200.0000    0.55530
53240.0000   -0.55681
53280.0000    0.32431
53320.0000    0.53348
53360.0000    1.89795
53400.0000    1.80988
53440.0000    0.61008
53480.0000    1.14089
53520.0000    1.69900
53560.0000    2.21338
53600.0000    1.47900
53640.0000    1.87081
53680.0000    1.45922
53720.0000    1.96832
53760.0000    2.08258
53800.0000    2.90265
53840.0000    2.59854
53880.0000    2.36913
53920.0000    1.94222
53960.0000    1.55105
54000.0000    0.35474
54040.0000    0.45512
54080.0000    0.28923
54120.0000   -0.54408
54160.0000   -3.15214
54200.0000   -2.00543
54240.0000   -0.67608
54280.0000   -0.62657
54320.0000    0.15703
54360.0000   -1.48251
54400.0000   -1.71850
54440.0000   -1.68403
54480.0000   -1.99561
54520.0000   -1.00137
54560.0000   -1.02061
54600.0000    0.04869
54640.0000   -1.88868
54680.0000   -0.60430
54720.0000   -0.64735
54760.0000   -0.38193
54800.0000   -0.82888
54840.0000   -0.05056
54880.0000    0.05475
54920.0000   -1.09077
54960.0000   -0.51015
55000.0000   -0.57846
55040.0000   -0.38297
55080.0000   -0.99155
55120.0000   -1.81617
55160.0000   -0.85664
55200.0000   -1.25407
55240.0000   -0.89604
55280.0000   -1.29060
55320.0000    0.31795
55360.0000   -0.25632
55400.0000   -0.82170
55440.0000    0.41629
55480.0000   -0.73224
55520.0000   -0.25969
55560.0000   -0.89748
55600.0000   -0.49696
55640.0000   -0.58155
55680.0000   -0.89759
55720.0000   -0.82398
55760.0000   -0.31510
55800.0000    0.29995
55840.0000   -0.24188
55880.0000   -0.64656
55920.0000    0.35187
55960.0000    0.10684
56000.0000   -0.12462
56040.0000    0.60091
56080.0000    0.07696
56120.0000    0.34007
56160.0000    1.02810
56200.0000    0.59616
56240.0000    0.06247
56280.0000    0.31848
56320.0000    0.30262
56360.0000    0.62288
56400.0000    0.96918
56440.0000    0.13854
56480.0000    0.81443
56520.0000    1.17680
56560.0000    0.95716
56600.0000    0.62623
56640.0000    0.43297
56680.0000    0.33914
56720.0000    2.08997
56760.0000    1.37699
56800.0000    0.16093
56840.0000    1.10294
56880.0000    1.08281
56920.0000   -0.26910
56960.0000    0.03895
57000.0000    0.48664
57040.0000   -0.16436
57080.0000    0.37785
57120.0000    0.22636
57160.0000    0.67913
57200.0000    0.31029
57240.0000   -0.55866
57280.0000   -0.12621
57320.0000    0.31384
57360.0000    0.10515
57400.0000    0.54239
57440.0000    0.78191
57480.0000    0.71648
57520.0000    0.54467
57560.0000    0.05299
57600.0000    0.64759
57640.0000   -0.74419
57680.0000   -0.63541
57720.0000   -0.48641
57760.0000   -0.18605
57800.0000   -0.13572
57840.0000    0.42023
57880.0000    0.35467
57920.0000    1.12932
57960.0000    1.06026
58000.0000    0.86101
58040.0000    0.26596
58080.0000   -0.92340
58120.0000   -0.75305
58160.0000    0.45211
58200.0000    0.19640
58240.0000    1.19097
58280.0000    1.67156
58320.0000    1.01408
58360.0000    0.94517
58400.0000    0.77873
58440.0000    0.64348
58480.0000    1.00643
58520.0000    0.83398
58560.0000    0.78044
58600.0000    0.97629
58640.0000    0.99601
58680.0000    1.07868
58720.0000    1.02649
58760.0000    0.52542
58800.0000    0.98671
58840.0000    0.07916
58880.0000    0.85171
58920.0000    1.08294
58960.0000    0.61708
59000.0000    0.77978
59040.0000    0.86901
59080.0000    0.28161
59120.0000    1.27907
59160.0000    0.88147
59200.0000    1.48916
59240.0000    1.32858
59280.0000    1.03701
59320.0000    1.16992
59360.0000    0.62214
59400.0000    1.26202
59440.0000    1.86089
59480.0000    1.56388
59520.0000    1.00211
59560.0000    0.77738
59600.0000    2.35829
59640.0000    1.45490
59680.0000    0.81860
59720.0000    1.08503
59760.0000    0.75499
59800.0000    0.44007
59840.0000    1.31264
59880.0000    0.91837
59920.0000   -0.24509
59960.0000   -0.44111
60000.0000    1.53751
60040.0000    0.95504
60080.0000    1.14724
60120.0000    0.48911
60160.0000    1.76826
60200.0000    1.93743
60240.0000    1.32203
60280.0000    1.34346
60320.0000    2.06133
60360.0000    2.29511
60400.0000    0.82737
60440.0000    1.27411
60480.0000    1.57783
60520.0000    1.60510
60560.0000    1.39960
60600.0000    1.75782
60640.0000    1.66527
60680.0000    1.66891
60720.0000    1.70823
60760.0000    2.05534
60800.0000    0.68170
60840.0000    0.59617
60880.0000    0.63528
60920.0000    1.56407
60960.0000    1.20452
61000.0000    1.75713
61040.0000    1.62702
61080.0000    1.44466
61120.0000    2.18851
61160.0000    2.24749
61200.0000    3.31192
61240.0000    2.36558
61280.0000    1.97717
61320.0000    2.02146
61360.0000    3.30743
61400.0000    3.06919
61440.0000    2.59706
61480.0000    1.58657
61520.0000    2.78827
61560.0000    3.00468
61600.0000    3.13931
61640.0000    1.73630
61680.0000    3.16725
61720.0000    1.96226
61760.0000    2.69482
61800.0000    3.66557
61840.0000    2.00392
61880.0000    3.30422
61920.0000    3.36279
61960.0000    3.85135
62000.0000    2.90279
62040.0000    3.16969
62080.0000    2.52311
62120.0000    2.74170
62160.0000    3.50652
62200.0000    4.03838
62240.0000    2.82073
62280.0000    2.25880
62320.0000    2.68755
62360.0000    5.10478
62400.0000    5.12156
62440.0000    3.41937
62480.0000    3.76398
62520.0000    3.18705
62560.0000    3.44493
62600.0000    4.44781
62640.0000    3.92265
62680.0000    3.92788
62720.0000    4.18742
62760.0000    4.45043
62800.0000    2.10621
62840.0000    4.30734
62880.0000    3.33693
62920.0000    3.84237
62960.0000    3.64575
63000.0000    4.69844
63040.0000    4.84446
63080.0000    5.04726
63120.0000    3.97819
63160.0000    4.33169
63200.0000    4.93810
63240.0000    4.16081
63280.0000    5.72124
63320.0000    4.71665
63360.0000    5.67430
63400.0000    4.72137
63440.0000    5.03483
63480.0000    4.53543
63520.0000    4.90236
63560.0000    4.12431
63600.0000    4.10579
63640.0000    3.79288
63680.0000    3.85339
63720.0000    3.49939
63760.0000    4.51115
63800.0000    5.25321
63840.0000    4.16310
63880.0000    4.95658
63920.0000    3.75836
63960.0000    4.44274
64000.0000    3.86409
64040.0000    4.18409
64080.0000    4.02929
64120.0000    3.58441
64160.0000    4.26018
64200.0000    4.04912
64240.0000    3.18115
64280.0000    2.85522
64320.0000    3.40989
64360.0000    3.81649
64400.0000    3.30585
64440.0000    3.78572
64480.0000    3.78836
64520.0000    2.44797
64560.0000    3.95828
64600.0000    4.10093
64640.0000    3.78168
64680.0000    3.80482
64720.0000    2.38154
64760.0000    2.13808
64800.0000    3.06104
64840.0000    3.12564
64880.0000    2.12613
64920.0000    3.65314
64960.0000    2.71734
65000.0000    3.68981
65040.0000    3.81947
65080.0000    2.97408
65120.0000    2.32793
65160.0000    2.93503
65200.0000    2.86521
65240.0000    2.14250
65280.0000    3.02416
65320.0000    3.22370
65360.0000    2.88334
65400.0000    3.07881
65440.0000    3.58079
65480.0000    3.12500
65520.0000    3.34026
65560.0000    3.29659
65600.0000    3.85728
65640.0000    4.01646
65680.0000    4.82641
65720.0000    3.53333
65760.0000    3.87804
65800.0000    3.94027
65840.0000    3.67931
65880.0000    4.99569
65920.0000    3.52931
65960.0000    4.41064
66000.0000    3.67113
66040.0000    4.56601
66080.0000    4.21265
66120.0000    4.62739
66160.0000    6.25320
66200.0000    6.76916
66240.0000    4.19479
66280.0000    4.03252
66320.0000    4.26774
66360.0000    3.72124
66400.0000    4.40639
66440.0000    4.44086
66480.0000    4.32441
66520.0000    5.00608
66560.0000    4.74018
66600.0000    4.77023
66640.0000    5.16266
66680.0000    4.27473
66720.0000    4.22255
66760.0000    4.93501
66800.0000    5.05345
66840.0000    5.46389
66880.0000    4.80977
66920.0000    4.12507
66960.0000    4.89174
67000.0000    6.25718
67040.0000    7.07715
67080.0000    4.02114
67120.0000    3.54162
67160.0000    3.52392
67200.0000    5.08292
67240.0000    4.53424
67280.0000    3.95558
67320.0000    4.24230
67360.0000    4.62356
67400.0000    3.82441
67440.0000    4.47412
67480.0000    4.54190
67520.0000    5.41708
67560.0000    5.65245
67600.0000    5.51036
67640.0000    5.41181
67680.0000    6.01583
67720.0000    6.06966
67760.0000    6.05304
67800.0000    5.24283
67840.0000    5.21470
67880.0000    5.42326
67920.0000    6.41540
67960.0000    6.09030
68000.0000    5.57866
68040.0000    5.04487
68080.0000    5.27260
68120.0000    4.32138
68160.0000    4.41179
68200.0000    5.43713
68240.0000    5.92952
68280.0000    6.26388
68320.0000    5.47888
68360.0000    5.34624
68400.0000    4.90919
68440.0000    4.98214
68480.0000    6.38065
68520.0000    4.94373
68560.0000    4.39222
68600.0000    4.78633
68640.0000    4.82095
68680.0000    4.85219
68720.0000    5.48496
68760.0000    5.89909
68800.0000    4.55213
68840.0000    3.85843
68880.0000    3.83502
68920.0000    3.54594
68960.0000    3.93721
69000.0000    3.76592
69040.0000    3.11199
69080.0000    3.31090
69120.0000    3.86669
69160.0000    3.58311
69200.0000    2.85877
69240.0000    3.62575
69280.0000    3.01823
69320.0000    2.92634
69360.0000    2.79267
69400.0000    3.84078
69440.0000    3.75607
69480.0000    3.32573
69520.0000    4.42834
69560.0000    4.70360
69600.0000    4.16517
69640.0000    4.25392
69680.0000    4.44566
69720.0000    3.67251
69760.0000    2.75163
69800.0000    2.46463
69840.0000    3.40854
69880.0000    3.94739
69920.0000    3.22247
69960.0000    3.14045
70000.0000    2.95688
70040.0000    3.43504
70080.0000    3.08391
70120.0000    3.51176
70160.0000    3.65000
70200.0000    3.67311
70240.0000    1.54364
70280.0000    3.36262
70320.0000    1.55524
70360.0000    1.73926
70400.0000    2.44221
70440.0000    2.82517
70480.0000    2.13535
70520.0000    3.28242
70560.0000    3.86330
70600.0000    3.65028
70640.0000    3.23036
70680.0000    3.06957
70720.0000    2.92948
70760.0000    4.54516
70800.0000    3.92134
70840.0000    3.20503
70880.0000    4.88273
70920.0000    4.92509
70960.0000    5.10196
71000.0000    5.68838
71040.0000    6.74052
71080.0000    6.24142
71120.0000    6.34456
71160.0000    6.39055
71200.0000    7.72069
71240.0000    7.60044
71280.0000    7.22174
71320.0000    6.15116
71360.0000    5.69519
71400.0000    6.31556
71440.0000    6.30828
71480.0000    7.08871
71520.0000    6.60994
71560.0000    7.26978
71600.0000    5.61191
71640.0000    5.93133
71680.0000    5.31044
71720.0000    5.66000
71760.0000    4.13125
71800.0000    5.49011
71840.0000    4.01797
71880.0000    5.15126
71920.0000    4.26852
71960.0000    4.04093
72000.0000    4.47891
72040.0000    3.38395
72080.0000    4.39937
72120.0000    4.56125
72160.0000    4.50629
72200.0000    3.69533
72240.0000    4.90005
72280.0000    3.81965
72320.0000    4.55191
72360.0000    3.17459
72400.0000    3.02626
72440.0000    3.40139
72480.0000    3.37426
72520.0000    3.68021
72560.0000    4.04093
72600.0000    4.73914
72640.0000    5.49072
72680.0000    5.01361
72720.0000    4.92922
72760.0000    5.45290
72800.0000    6.26629
72840.0000    5.72397
72880.0000    5.42446
72920.0000    4.73159
72960.0000    4.76070
73000.0000    4.80931
73040.0000    5.67374
73080.0000    5.33148
73120.0000    6.21491
73160.0000    4.64327
73200.0000    6.29497
73240.0000    5.32529
73280.0000    5.18508
73320.0000    6.56192
73360.0000    6.31686
73400.0000    5.87918
73440.0000    4.81809
73480.0000    4.93560
73520.0000    5.69444
73560.0000    6.04969
73600.0000    6.24317
73640.0000    5.91143
73680.0000    6.90673
73720.0000    5.74619
73760.0000    5.82711
73800.0000    4.61680
73840.0000    4.88068
73880.0000    3.67894
73920.0000    3.70390
73960.0000    4.15804
74000.0000    6.26805
74040.0000    6.90885
74080.0000    5.42571
74120.0000    6.23752
74160.0000    5.49724
74200.0000    5.74571
74240.0000    5.98522
74280.0000    6.40983
74320.0000    4.49946
74360.0000    5.14546
74400.0000    3.85668
74440.0000    3.33966
74480.0000    2.90235
74520.0000    2.74553
74560.0000    3.15712
74600.0000    3.57814
74640.0000    2.86340
74680.0000    4.07993
74720.0000    4.01684
74760.0000    3.92719
74800.0000    3.53639
74840.0000    4.97980
74880.0000    5.37141
74920.0000    5.22132
74960.0000    5.00861
75000.0000    5.10211
75040.0000    5.14931
75080.0000    5.57692
75120.0000    5.80586
75160.0000    6.77938
75200.0000    6.47902
75240.0000    5.64734
75280.0000    5.56749
75320.0000    5.62741
75360.0000    5.80556
75400.0000    6.04448
75440.0000    5.18416
75480.0000    4.35222
75520.0000    4.60304
75560.0000    5.46314
75600.0000    5.75761
75640.0000    4.88990
75680.0000    6.59461
75720.0000    6.24243
75760.0000    7.19539
75800.0000    8.14533
75840.0000    7.15617
75880.0000    5.69580
75920.0000    7.44680
75960.0000    8.76010
76000.0000    6.41724
76040.0000    6.87475
76080.0000    6.88819
76120.0000    6.84319
76160.0000    7.80703
76200.0000    8.40601
76240.0000    8.30137
76280.0000    7.39142
76320.0000    7.39542
76360.0000    6.90603
76400.0000    8.12033
76440.0000    8.18817
76480.0000    7.62369
76520.0000    6.96020
76560.0000    7.05376
76600.0000    6.51899
76640.0000    7.28464
76680.0000    7.85921
76720.0000    7.24634
76760.0000    7.20309
76800.0000    7.06884
76840.0000    6.15149
76880.0000    6.07182
76920.0000    4.73702
76960.0000    6.37912
77000.0000    6.15281
77040.0000    6.26675
77080.0000    7.05134
77120.0000    5.17858
77160.0000    5.19908
77200.0000    3.67536
77240.0000    4.49485
77280.0000    4.89236
77320.0000    4.91954
77360.0000    3.51163
77400.0000    5.45183
77440.0000    3.51085
77480.0000    4.97701
77520.0000    5.99993
77560.0000    7.11348
77600.0000    5.47013
77640.0000    5.53767
77680.0000    5.84999
77720.0000    5.72541
77760.0000    5.09018
77800.0000    4.50929
77840.0000    3.95329
77880.0000    4.59381
77920.0000    4.58749
77960.0000    4.88189
78000.0000    4.89972
78040.0000    5.54804
78080.0000    4.16598
78120.0000    4.13131
78160.0000    4.40437
78200.0000    3.89684
78240.0000    5.58706
78280.0000    5.36074
78320.0000    4.89430
78360.0000    4.63132
78400.0000    4.86652
78440.0000    3.40131
78480.0000    5.92846
78520.0000    4.20814
78560.0000    4.15546
78600.0000    4.31914
78640.0000    3.36252
78680.0000    3.33569
78720.0000    3.38784
78760.0000    4.75268
78800.0000    5.18861
78840.0000    5.00880
78880.0000    4.81367
78920.0000    4.70694
78960.0000    3.93746
79000.0000    4.50507
79040.0000    4.79941
79080.0000    5.16095
79120.0000    4.92608
79160.0000    4.72923
79200.0000    4.62166
79240.0000    4.05126
79280.0000    4.49758
79320.0000    4.52115
79360.0000    4.49218
79400.0000    4.05816
79440.0000    4.42740
79480.0000    3.28208
79520.0000    4.82229
79560.0000    4.23906
79600.0000    4.06411
79640.0000    3.88257
79680.0000    3.58933
79720.0000    3.77651
79760.0000    3.69622
79800.0000    4.29649
79840.0000    4.78105
79880.0000    3.91211
79920.0000    4.08787
79960.0000    4.57435
80000.0000    4.47777
80040.0000    3.57449
80080.0000    4.18556
80120.0000    4.73707
80160.0000    4.08461
80200.0000    5.36069
80240.0000    5.54134
80280.0000    4.76167
80320.0000    4.49602
80360.0000    5.33622
80400.0000    4.75333
80440.0000    5.38202
80480.0000    4.20722
80520.0000    3.53364
80560.0000    3.78294
80600.0000    4.21409
80640.0000    3.96230
80680.0000    3.49267
80720.0000    3.99515
80760.0000    4.28642
80800.0000    4.73992
80840.0000    4.62267
80880.0000    4.07192
80920.0000    3.38805
80960.0000    4.29398
81000.0000    4.67806
81040.0000    5.39823
81080.0000    3.43224
81120.0000    3.91856
81160.0000    4.75710
81200.0000    5.27140
81240.0000    3.84569
81280.0000    3.88339
81320.0000    4.06862
81360.0000    3.49455
81400.0000    5.28326
81440.0000    4.85366
81480.0000    3.91489
81520.0000    3.27309
81560.0000    4.01113
81600.0000    4.64458
81640.0000    4.13764
81680.0000    4.97120
81720.0000    4.52890
81760.0000    3.44517
81800.0000    3.86588
81840.0000    3.10600
81880.0000    3.79345
81920.0000    3.90124
81960.0000    4.55558
82000.0000    3.85928
82040.0000    4.23953
82080.0000    4.65266
82120.0000    4.07017
82160.0000    2.88676
82200.0000    4.36233
82240.0000    5.29188
82280.0000    3.88963
82320.0000    5.19734
82360.0000    4.58888
82400.0000    5.20647
82440.0000    4.88318
82480.0000    5.15542
82520.0000    5.25027
82560.0000    4.21395
82600.0000    4.69161
82640.0000    4.89435
82680.0000    4.38204
82720.0000    4.39231
82760.0000    4.74464
82800.0000    5.32554
82840.0000    6.59632
82880.0000    6.63794
82920.0000    5.53148
82960.0000    4.79902
83000.0000    5.66529
83040.0000    5.15428
83080.0000    6.62858
83120.0000    5.00843
83160.0000    6.04303
83200.0000    6.56658
83240.0000    5.57154
83280.0000    5.73313
83320.0000    5.00592
83360.0000    4.93223
83400.0000    5.16296
83440.0000    5.14180
83480.0000    5.42214
83520.0000    4.78237
83560.0000    6.20946
83600.0000    6.43006
83640.0000    6.02901
83680.0000    6.02472
83720.0000    5.07366
83760.0000    5.90485
83800.0000    4.89200
83840.0000    5.02138
83880.0000    5.59372
83920.0000    5.29924
83960.0000    6.52933
84000.0000    5.30546
84040.0000    5.42252
84080.0000    5.72649
84120.0000    4.64393
84160.0000    5.49944
84200.0000    5.87375
84240.0000    6.16860
84280.0000    4.33729
84320.0000    4.46084
84360.0000    4.65039
84400.0000    4.20325
84440.0000    4.14802
84480.0000    4.59874
84520.0000    4.33710
84560.0000    4.67664
84600.0000    5.99182
84640.0000    5.52313
84680.0000    5.68667
84720.0000    5.82085
84760.0000    5.70750
84800.0000    5.61600
84840.0000    5.88903
84880.0000    5.57999
84920.0000    6.01931
84960.0000    5.63468
85000.0000    6.74351
85040.0000    5.60064
85080.0000    5.62274
85120.0000    5.57979
85160.0000    5.45139
85200.0000    4.73230
85240.0000    5.83671
85280.0000    5.82693
85320.0000    5.65851
85360.0000    5.44848
85400.0000    6.00709
85440.0000    5.36827
85480.0000    5.63234
85520.0000    4.60829
85560.0000    3.70054
85600.0000    4.75872
85640.0000    5.10038
85680.0000    5.00805
85720.0000    4.43596
85760.0000    5.39948
85800.0000    4.70387
85840.0000    5.24404
85880.0000    5.12949
85920.0000    5.38643
85960.0000    5.87507
86000.0000    5.57997
86040.0000    5.41682
86080.0000    5.35971
86120.0000    5.04620
86160.0000    5.86626
86200.0000    5.57358
86240.0000    5.67780
86280.0000    6.94805
86320.0000    6.25373
86360.0000    5.63765
86400.0000    5.92252
86440.0000    5.64731
86480.0000    5.09219
86520.0000    4.91794
86560.0000    4.65703
86600.0000    5.98948
86640.0000    5.36031
86680.0000    5.70748
86720.0000    3.48888
86760.0000    4.33046
86800.0000    3.72243
86840.0000    3.96672
86880.0000    3.18732
86920.0000    4.30101
86960.0000    3.72776
87000.0000    3.56679
87040.0000    3.10756
87080.0000    3.72073
87120.0000    3.32988
87160.0000    3.62623
87200.0000    2.66563
87240.0000    3.95437
87280.0000    3.33679
87320.0000    3.06400
87360.0000    3.29628
87400.0000    2.94612
87440.0000    3.59387
87480.0000    2.81215
87520.0000    2.91283
87560.0000    3.03220
87600.0000    3.08839
87640.0000    3.89039
87680.0000    4.63243
87720.0000    3.78056
87760.0000    3.96293
87800.0000    3.79968
87840.0000    3.97982
87880.0000    3.80012
87920.0000    3.97289
87960.0000    5.26236
88000.0000    4.04254
88040.0000    3.84304
88080.0000    3.35389
88120.0000    5.10690
88160.0000    4.56060
88200.0000    4.58444
88240.0000    3.94784
88280.0000    4.38749
88320.0000    4.90364
88360.0000    4.47454
88400.0000    5.36644
88440.0000    5.40256
88480.0000    5.64053
88520.0000    4.86569
88560.0000    3.54033
88600.0000    4.27886
88640.0000    4.88776
88680.0000    3.14915
88720.0000    2.84628
88760.0000    3.24645
88800.0000    4.37767
88840.0000    4.68201
88880.0000    4.87131
88920.0000    3.65992
88960.0000    4.45526
89000.0000    4.10459
89040.0000    4.87711
89080.0000    4.08803
89120.0000    4.49440
89160.0000    4.54234
89200.0000    4.01173
89240.0000    4.15240
89280.0000    3.79299
89320.0000    2.35687
89360.0000    4.41300
89400.0000    4.92668
89440.0000    4.53177
89480.0000    4.01956
89520.0000    3.90335
89560.0000    5.31260
89600.0000    5.94179
89640.0000    4.31079
89680.0000    4.31581
89720.0000    3.41635
89760.0000    2.15875
89800.0000    3.29689
89840.0000    3.83171
89880.0000    3.83625
89920.0000    2.81948
89960.0000    3.92110
90000.0000    4.19418
90040.0000    4.67374
90080.0000    4.62445
90120.0000    4.36362
90160.0000    4.66786
90200.0000    5.38957
90240.0000    5.57019
90280.0000    5.27577
90320.0000    2.83585
90360.0000    3.10800
90400.0000    2.77933
90440.0000    2.25904
90480.0000    3.04423
90520.0000    3.70773
90560.0000    4.44641
90600.0000    2.73094
90640.0000    2.73904
90680.0000    3.05742
90720.0000    2.29518
90760.0000    3.75233
90800.0000    4.36601
90840.0000    3.46888
90880.0000    4.43563
90920.0000    3.14478
90960.0000    3.77546
91000.0000    2.80674
91040.0000    3.22783
91080.0000    3.69239
91120.0000    4.44232
91160.0000    4.54518
91200.0000    5.15128
91240.0000    5.69033
91280.0000    6.72083
91320.0000    4.24402
91360.0000    4.00608
91400.0000    3.15133
91440.0000    3.85035
91480.0000    3.78722
91520.0000    4.64441
91560.0000    6.71703
91600.0000    6.68817
91640.0000    5.95429
91680.0000    5.36841
91720.0000    4.75140
91760.0000    3.92345
91800.0000    4.60176
91840.0000    5.83431
91880.0000    5.27904
91920.0000    5.08827
91960.0000    4.94423
92000.0000    4.88512
92040.0000    4.23357
92080.0000    5.53227
92120.0000    4.65306
92160.0000    5.44988
92200.0000    4.87530
92240.0000    5.69666
92280.0000    3.64417
92320.0000    3.54969
92360.0000    3.91286
92400.0000    4.80183
92440.0000    4.36261
92480.0000    4.25808
92520.0000    4.16189
92560.0000    3.90005
92600.0000    3.24768
92640.0000    3.44238
92680.0000    4.99745
92720.0000    3.98856
92760.0000    3.38065
92800.0000    4.49474
92840.0000    3.38436
92880.0000    2.99550
92920.0000    2.86124
92960.0000    3.45237
93000.0000    3.08118
93040.0000    2.52498
93080.0000    3.57962
93120.0000    3.91117
93160.0000    2.88531
93200.0000    2.19318
93240.0000    4.05728
93280.0000    4.11928
93320.0000    5.22023
93360.0000    4.62086
93400.0000    5.20662
93440.0000    5.28918
93480.0000    5.29547
93520.0000    5.78855
93560.0000    5.40435
93600.0000    4.77583
93640.0000    3.67511
93680.0000    3.58033
93720.0000    4.25791
93760.0000    5.11671
93800.0000    4.63743
93840.0000    4.96886
93880.0000    5.25488
93920.0000    5.46478
93960.0000    3.85158
94000.0000    3.34604
94040.0000    4.21923
94080.0000    4.70612
94120.0000    4.26393
94160.0000    3.36698
94200.0000    3.59013
94240.0000    3.01123
94280.0000    4.71021
94320.0000    3.04122
94360.0000    3.51612
94400.0000    4.90360
94440.0000    4.11799
94480.0000    4.81717
94520.0000    4.19570
94560.0000    3.69366
94600.0000    4.13554
94640.0000    3.93212
94680.0000    4.15798
94720.0000    4.53717
94760.0000    5.07380
94800.0000    4.79491
94840.0000    4.74425
94880.0000    3.73598
94920.0000    4.01533
94960.0000    2.95716
95000.0000    4.64001
95040.0000    3.15282
95080.0000    4.06949
95120.0000    3.35130
95160.0000    2.45451
95200.0000    2.50141
95240.0000    3.10084
95280.0000    4.90187
95320.0000    3.37335
95360.0000    3.55849
95400.0000    4.19054
95440.0000    3.39718
95480.0000    3.72370
95520.0000    3.17267
95560.0000    4.18035
95600.0000    2.38089
95640.0000    3.75836
95680.0000    3.35501
95720.0000    4.57411
95760.0000    3.82701
95800.0000    4.42591
95840.0000    6.30143
95880.0000    4.52627
95920.0000    4.50225
95960.0000    4.25860
96000.0000    5.21525
96040.0000    5.87767
96080.0000    5.01851
96120.0000    4.91780
96160.0000    5.62873
96200.0000    5.48077
96240.0000    5.89772
96280.0000    6.85089
96320.0000    6.53588
96360.0000    6.57359
96400.0000    5.13114
96440.0000    4.06304
96480.0000    4.79394
96520.0000    5.20311
96560.0000    5.35677
96600.0000    5.82331
96640.0000    4.80508
96680.0000    6.02996
96720.0000    6.14202
96760.0000    4.21351
96800.0000    5.58023
96840.0000    7.28270
96880.0000    7.75463
96920.0000    7.69895
96960.0000    7.66353
97000.0000    6.08956
97040.0000    4.78787
97080.0000    5.09501
97120.0000    4.49249
97160.0000    4.41232
97200.0000    3.34469
97240.0000    3.10210
97280.0000    3.89678
97320.0000    2.73674
97360.0000    4.01699
97400.0000    4.24483
97440.0000    5.06017
97480.0000    5.02183
97520.0000    5.07059
97560.0000    5.53568
97600.0000    5.95665
97640.0000    5.87122
97680.0000    5.31310
97720.0000    5.77212
97760.0000    6.28129
97800.0000    5.06573
97840.0000    4.65958
97880.0000    4.94840
97920.0000    5.23045
97960.0000    4.32061
98000.0000    5.25758
98040.0000    5.57209
98080.0000    5.19386
98120.0000    4.07100
98160.0000    4.85484
98200.0000    5.08694
98240.0000    5.39251
98280.0000    4.81397
98320.0000    4.79622
98360.0000    3.79914
98400.0000    4.34788
98440.0000    4.07199
98480.0000    4.71531
98520.0000    4.72820
98560.0000    4.84156
98600.0000    4.32354
98640.0000    4.64752
98680.0000    4.69345
98720.0000    5.67304
98760.0000    4.08070
98800.0000    5.52606
98840.0000    4.94973
98880.0000    5.99832
98920.0000    6.27382
98960.0000    6.10062
99000.0000    6.74265
99040.0000    5.46495
99080.0000    5.57988
99120.0000    5.99783
99160.0000    5.67186
99200.0000    6.21098
99240.0000    4.75497
99280.0000    4.87650
99320.0000    5.54898
99360.0000    5.07002
99400.0000    5.51050
99440.0000    4.19861
99480.0000    5.26128
99520.0000    5.11052
99560.0000    4.34095
99600.0000    5.30396
99640.0000    4.70891
99680.0000    4.62707
99720.0000    4.53873
99760.0000    3.78169
99800.0000    3.74574
99840.0000    4.22046
99880.0000    3.29233
99920.0000    4.25688
99960.0000    3.87943
100000.0000    3.62783
100040.0000    3.93440
100080.0000    2.68454
100120.0000    2.90285
100160.0000    2.88590
100200.0000    2.48512
100240.0000    3.18134
100280.0000    3.95024
100320.0000    4.34142
100360.0000    2.95754
100400.0000    3.29379
100440.0000    2.87278
100480.0000    5.27820
100520.0000    4.93248
100560.0000    5.84191
100600.0000    5.07540
100640.0000    5.93636
100680.0000    5.07791
100720.0000    5.21383
100760.0000    5.32733
100800.0000    3.90200
100840.0000    4.56625
100880.0000    4.34581
100920.0000    4.61527
100960.0000    4.18546
101000.0000    3.65593
101040.0000    3.96180
101080.0000    2.72298
101120.0000    3.36850
101160.0000    3.25758
101200.0000    3.96246
101240.0000    4.77972
101280.0000    4.81602
101320.0000    5.58616
101360.0000    3.53831
101400.0000    3.59289
101440.0000    4.13726
101480.0000    5.04169
101520.0000    4.35334
101560.0000    3.60533
101600.0000    3.56850
101640.0000    3.10264
101680.0000    2.55386
101720.0000    3.33558
101760.0000    3.68764
101800.0000    4.17636
101840.0000    4.28923
101880.0000    3.84157
101920.0000    4.99755
101960.0000    3.84670
102000.0000    4.08225
102040.0000    3.46440
102080.0000    4.98128
102120.0000    5.21958
102160.0000    4.31191
102200.0000    2.08765
102240.0000    2.99408
102280.0000    2.78650
102320.0000    2.58262
102360.0000    3.46762
102400.0000    3.87051
102440.0000    3.23194
102480.0000    2.60571
102520.0000    2.88904
102560.0000    3.26054
102600.0000    2.98272
102640.0000    2.68735
102680.0000    1.94699
102720.0000    3.87943
102760.0000    2.72606
102800.0000    1.91596
102840.0000    2.26831
102880.0000    2.21891
102920.0000    1.46783
102960.0000    2.00188
103000.0000    1.52228
103040.0000    2.42167
103080.0000    3.54081
103120.0000    2.88812
103160.0000    2.02580
103200.0000    2.00858
103240.0000    1.37819
103280.0000    2.50400
103320.0000    3.48262
103360.0000    2.99725
103400.0000    2.29356
103440.0000    1.21345
103480.0000    1.93121
103520.0000    1.31618
103560.0000    2.10774
103600.0000    1.87013
103640.0000    2.73731
103680.0000    1.97557
103720.0000    2.53930
103760.0000    2.18388
103800.0000    1.89820
103840.0000    2.19628
103880.0000    3.42427
103920.0000    2.59622
103960.0000    2.42485
104000.0000    3.50075
104040.0000    2.22834
104080.0000    2.65705
104120.0000    3.01405
104160.0000    2.52701
104200.0000    2.38269
104240.0000    2.56434
104280.0000    2.76932
104320.0000    2.62301
104360.0000    3.52975
104400.0000    2.56935
104440.0000    1.65173
104480.0000    2.69706
104520.0000    2.26326
104560.0000    2.14995
104600.0000    2.99972
104640.0000    3.61975
104680.0000    3.56440
104720.0000    2.44311
104760.0000    2.17294
104800.0000    2.83000
104840.0000    2.51471
104880.0000    2.46308
104920.0000    3.06905
104960.0000    3.35457
105000.0000    3.64186
105040.0000    3.29223
105080.0000    3.30026
105120.0000    3.64215
105160.0000    3.54072
105200.0000    3.66760
105240.0000    2.91574
105280.0000    3.08529
105320.0000    2.88636
105360.0000    3.76879
105400.0000    2.84077
105440.0000    3.20710
105480.0000    3.90957
105520.0000    2.29151
105560.0000    2.96084
105600.0000    3.53379
105640.0000    2.71388
105680.0000    2.43419
105720.0000    1.87638
105760.0000    2.02251
105800.0000    2.08199
105840.0000    2.14061
105880.0000    1.85419
105920.0000    1.92793
105960.0000    3.64084
106000.0000    3.33090
106040.0000    3.82081
106080.0000    2.73669
106120.0000    3.53509
106160.0000    2.95114
106200.0000    2.28920
106240.0000    2.50217
106280.0000    2.85623
106320.0000    1.91318
106360.0000    2.72316
106400.0000    2.00857
106440.0000    2.12604
106480.0000    2.75673
106520.0000    2.83111
106560.0000    2.65159
106600.0000    3.04290
106640.0000    2.20036
106680.0000    2.96706
106720.0000    3.57591
106760.0000    2.39420
106800.0000    1.76866
106840.0000    2.64741
106880.0000    1.94778
106920.0000    4.23637
106960.0000    3.32740
107000.0000    3.27152
107040.0000    2.60637
107080.0000    1.90059
107120.0000    1.22644
107160.0000    3.29800
107200.0000    3.41484
107240.0000    2.31241
107280.0000    2.33013
107320.0000    2.72466
107360.0000    3.54988
107400.0000    3.64226
107440.0000    4.30893
107480.0000    4.11989
107520.0000    4.19484
107560.0000    3.00720
107600.0000    3.08073
107640.0000    3.11841
107680.0000    2.02823
107720.0000    2.15810
107760.0000    3.17123
107800.0000    4.43320
107840.0000    3.51371
107880.0000    2.89327
107920.0000    4.06363
107960.0000    2.62234
108000.0000    1.69358
108040.0000    1.77683
108080.0000    3.53078
108120.0000    3.26344
108160.0000    2.21126
108200.0000    2.98872
108240.0000    3.18456
108280.0000    2.90456
108320.0000    2.48848
108360.0000    2.02047
108400.0000    1.40997
108440.0000    1.83013
108480.0000    2.19888
108520.0000    2.77036
108560.0000    2.95145
108600.0000    3.42183
108640.0000    2.93896
108680.0000    2.87501
108720.0000    3.82225
108760.0000    3.36241
108800.0000    4.27956
108840.0000    4.87884
108880.0000    3.86967
108920.0000    3.29297
108960.0000    3.62258
109000.0000    4.23919
109040.0000    4.85431
109080.0000    5.65105
109120.0000    3.33692
109160.0000    2.39814
109200.0000    2.87333
109240.0000    2.45180
109280.0000    3.06112
109320.0000    2.00368
109360.0000    2.15136
109400.0000    3.77524
109440.0000    3.77403
109480.0000    4.57470
109520.0000    3.52400
109560.0000    4.34883
109600.0000    3.80530
109640.0000    2.81739
109680.0000    3.04766
109720.0000    2.09641
109760.0000    2.12536
109800.0000    3.33189
109840.0000    2.67033
109880.0000    2.77157
109920.0000    3.25879
109960.0000    4.82318
110000.0000    3.74123
110040.0000    3.20820
110080.0000    1.88549
110120.0000    1.83129
110160.0000    2.54133
110200.0000    2.21953
110240.0000    2.09620
110280.0000    2.75556
110320.0000    2.07674
110360.0000    2.42919
110400.0000    3.74325
110440.0000    3.98931
110480.0000    2.31103
110520.0000    2.82668
110560.0000    2.40692
110600.0000    3.41331
110640.0000    3.06852
110680.0000    2.83212
110720.0000    2.62513
110760.0000    4.04766
110800.0000    3.27507
110840.0000    2.71245
110880.0000    2.15298
110920.0000    2.43945
110960.0000    2.71589
111000.0000    3.21950
111040.0000    2.59306
111080.0000    2.63922
111120.0000    2.29247
111160.0000    3.98051
111200.0000    2.51604
111240.0000    4.01419
111280.0000    2.80411
111320.0000    3.34351
111360.0000    2.49397
111400.0000    3.08411
111440.0000    2.51775
111480.0000    2.37503
111520.0000    4.25262
111560.0000    3.21356
111600.0000    3.25623
111640.0000    4.11303
111680.0000    4.01059
111720.0000    4.58044
111760.0000    4.04756
111800.0000    2.96517
111840.0000    4.17244
111880.0000    4.73299
111920.0000    5.34737
111960.0000    3.41232
112000.0000    2.83034
112040.0000    3.41432
112080.0000    4.90342
112120.0000    4.75981
112160.0000    3.31341
112200.0000    2.98843
112240.0000    3.74536
112280.0000    2.53079
112320.0000    2.64794
112360.0000    2.81120
112400.0000    2.05907
112440.0000    1.30234
112480.0000    1.15514
112520.0000    2.39742
112560.0000    2.52729
112600.0000    3.36633
112640.0000    3.10674
112680.0000    3.37423
112720.0000    2.44027
112760.0000    3.11044
112800.0000    4.64794
112840.0000    2.07744
112880.0000    2.39212
112920.0000    4.14977
112960.0000    3.27836
113000.0000    3.27439
113040.0000    3.03602
113080.0000    2.14665
113120.0000    1.85792
113160.0000    2.59745
113200.0000    2.09095
113240.0000    3.03022
113280.0000    2.28447
113320.0000    3.40675
113360.0000    3.40906
113400.0000    3.80682
113440.0000    2.55354
113480.0000    2.68927
113520.0000    3.15652
113560.0000    3.49673
113600.0000    3.06920
113640.0000    2.94542
113680.0000    4.18751
113720.0000    3.37350
113760.0000    3.13908
113800.0000    3.02648
113840.0000    3.53101
113880.0000    4.44657
113920.0000    3.47112
113960.0000    3.32547
114000.0000    3.52461
114040.0000    3.00035
114080.0000    3.41176
114120.0000    3.51243
114160.0000    3.15941
114200.0000    4.18621
114240.0000    2.75821
114280.0000    2.81955
114320.0000    1.87470
114360.0000    3.00052
114400.0000    2.85440
114440.0000    1.55438
114480.0000    1.80361
114520.0000    1.06336
114560.0000    2.34107
114600.0000    2.47185
114640.0000    2.55548
114680.0000    2.65373
114720.0000    2.40838
114760.0000    2.79915
114800.0000    3.76205
114840.0000    2.72906
114880.0000    3.94949
114920.0000    3.27464
114960.0000    3.48383
115000.0000    3.20808
115040.0000    3.07657
115080.0000    3.18095
115120.0000    2.74940
115160.0000    3.55208
115200.0000    4.22390
115240.0000    4.23807
115280.0000    4.86736
115320.0000    4.95049
115360.0000    5.76601
115400.0000    5.18364
115440.0000    4.76461
115480.0000    2.90061
115520.0000    3.22708
115560.0000    2.64896
115600.0000    2.65379
115640.0000    3.73227
115680.0000    4.01132
115720.0000    4.03124
115760.0000    4.56921
115800.0000    4.94372
115840.0000    4.69351
115880.0000    4.35746
115920.0000    5.37399
115960.0000    4.87451
116000.0000    5.36092
116040.0000    6.24241
116080.0000    6.66024
116120.0000    7.03785
116160.0000    5.42417
116200.0000    5.61977
116240.0000    5.00191
116280.0000    3.41641
116320.0000    3.58688
116360.0000    5.26915
116400.0000    6.56723
116440.0000    4.57596
116480.0000    5.92474
116520.0000    6.35423
116560.0000    6.14468
116600.0000    5.75729
116640.0000    5.48598
116680.0000    5.55412
116720.0000    4.22540
116760.0000    4.50330
116800.0000    3.40846
116840.0000    3.47323
116880.0000    2.81675
116920.0000    4.27646
116960.0000    4.80321
117000.0000    4.40785
117040.0000    3.76574
117080.0000    3.15956
117120.0000    3.85277
117160.0000    3.24181
117200.0000    4.26335
117240.0000    4.53865
117280.0000    3.94270
117320.0000    4.73604
117360.0000    4.75983
117400.0000    3.93863
117440.0000    3.26700
117480.0000    3.71514
117520.0000    3.53981
117560.0000    2.87144
117600.0000    3.15842
117640.0000    2.57944
117680.0000    2.51478
117720.0000    3.09826
117760.0000    4.84090
117800.0000    4.71823
117840.0000    4.74253
117880.0000    4.51001
117920.0000    4.66778
117960.0000    3.53700
118000.0000    4.19085
118040.0000    3.77529
118080.0000    3.45429
118120.0000    3.83437
118160.0000    2.79522
118200.0000    3.91216
118240.0000    4.41544
118280.0000    4.14064
118320.0000    5.26298
118360.0000    5.36884
118400.0000    4.27807
118440.0000    3.17629
118480.0000    3.41044
118520.0000    4.68441
118560.0000    4.50413
118600.0000    4.05280
118640.0000    5.19431
118680.0000    5.33469
118720.0000    4.42792
118760.0000    4.77849
118800.0000    4.51048
118840.0000    4.38934
118880.0000    3.90415
118920.0000    3.03811
118960.0000    3.65672
119000.0000    3.81108
119040.0000    3.39007
119080.0000    3.41795
119120.0000    3.23071
119160.0000    3.24068
119200.0000    2.62858
119240.0000    3.27671
119280.0000    2.53244
119320.0000    3.38210
119360.0000    3.07197
119400.0000    3.05085
119440.0000    4.52323
119480.0000    3.29455
119520.0000    3.93554
119560.0000    4.10151
119600.0000    2.43540
119640.0000    3.86851
119680.0000    1.94760
119720.0000    2.78020
119760.0000    3.72000
119800.0000    3.76096
119840.0000    3.76070
119880.0000    3.49324
119920.0000    2.91948
119960.0000    2.59935
120000.0000    3.44062
120040.0000    0.89714
120080.0000    1.97538
120120.0000    3.33785
120160.0000    3.16364
120200.0000    3.07264
120240.0000    2.13417
120280.0000    2.16436
120320.0000    2.27493
120360.0000    2.58222
120400.0000    3.75244
120440.0000    3.22838
120480.0000    2.45525
120520.0000    2.75402
120560.0000    3.68234
120600.0000    3.80955
120640.0000    2.71666
120680.0000    2.54113
120720.0000    2.91344
120760.0000    2.56113
120800.0000    2.13969
120840.0000    2.71419
120880.0000    3.73281
120920.0000    3.19463
120960.0000    4.13544
121000.0000    3.75350
121040.0000    3.62292
121080.0000    3.40401
121120.0000    3.35451
121160.0000    3.17433
121200.0000    3.26355
121240.0000    2.31592
121280.0000    3.22753
121320.0000    2.99139
121360.0000    3.92602
121400.0000    4.40512
121440.0000    2.85922
121480.0000    2.90043
121520.0000    2.15367
121560.0000    2.95027
121600.0000    2.10826
121640.0000    3.46058
121680.0000    3.58262
121720.0000    3.55508
121760.0000    3.21783
121800.0000    4.63311
121840.0000    3.91920
121880.0000    4.09465
121920.0000    4.60367
121960.0000    4.34028
122000.0000    4.08635
122040.0000    4.87215
122080.0000    4.70275
122120.0000    4.43233
122160.0000    4.11221
122200.0000    3.25715
122240.0000    3.52608
122280.0000    3.99623
122320.0000    3.91811
122360.0000    4.97189
122400.0000    4.18201
122440.0000    3.43853
122480.0000    3.46944
122520.0000    3.66787
122560.0000    3.57360
122600.0000    2.98502
122640.0000    3.69522
122680.0000    4.53345
122720.0000    5.33361
122760.0000    4.49470
122800.0000    4.36914
122840.0000    4.26878
122880.0000    3.19071
122920.0000    3.97133
122960.0000    2.85483
123000.0000    4.31905
123040.0000    3.94836
123080.0000    4.22878
123120.0000    3.63227
123160.0000    2.78570
123200.0000    3.70250
123240.0000    3.47448
123280.0000    3.74965
123320.0000    4.38204
123360.0000    4.22289
123400.0000    3.47490
123440.0000    3.41372
123480.0000    4.31383
123520.0000    3.35946
123560.0000    2.49490
123600.0000    2.83440
123640.0000    3.56778
123680.0000    3.74877
123720.0000    4.05271
123760.0000    4.04945
123800.0000    4.19859
123840.0000    4.01580
123880.0000    4.03506
123920.0000    4.80008
123960.0000    4.83663
124000.0000    5.00837
124040.0000    4.43656
124080.0000    3.93714
124120.0000    3.33985
124160.0000    4.33747
124200.0000    3.47560
124240.0000    4.10399
124280.0000    4.00920
124320.0000    4.13452
124360.0000    4.23405
124400.0000    4.16797
124440.0000    3.40722
124480.0000    3.84766
124520.0000    5.22677
124560.0000    3.79556
124600.0000    4.70865
124640.0000    4.49340
124680.0000    5.16582
124720.0000    3.76629
124760.0000    3.48282
124800.0000    3.43007
124840.0000    4.03143
124880.0000    2.99450
124920.0000    3.50392
124960.0000    3.04696
125000.0000    4.41116
125040.0000    4.21923
125080.0000    3.36079
125120.0000    3.69014
125160.0000    3.91704
125200.0000    3.19299
125240.0000    3.14248
125280.0000    4.18531
125320.0000    3.25018
125360.0000    4.59185
125400.0000    4.01735
125440.0000    4.00971
125480.0000    2.99922
125520.0000    4.66779
125560.0000    5.71906
125600.0000    5.10676
125640.0000    3.36170
125680.0000    4.13864
125720.0000    4.46115
125760.0000    4.52002
125800.0000    5.51584
125840.0000    3.20962
125880.0000    3.66534
125920.0000    3.31323
125960.0000    3.81082
126000.0000    4.46208
126040.0000    4.58582
126080.0000    5.58871
126120.0000    5.34868
126160.0000    4.06911
126200.0000    5.08470
126240.0000    3.57231
126280.0000    4.39430
126320.0000    3.51275
126360.0000    4.17531
126400.0000    4.44624
126440.0000    5.02849
126480.0000    5.03238
126520.0000    5.17973
126560.0000    4.61941
126600.0000    4.08437
126640.0000    4.35476
126680.0000    4.11878
126720.0000    4.05126
126760.0000    4.20724
126800.0000    3.65321
126840.0000    3.33177
126880.0000    3.31157
126920.0000    2.85961
126960.0000    3.83819
127000.0000    4.20698
127040.0000    3.04154
127080.0000    3.71072
127120.0000    4.08096
127160.0000    4.65535
127200.0000    3.50645
127240.0000    4.24501
127280.0000    3.40326
127320.0000    4.10445
127360.0000    3.92657
127400.0000    3.47477
127440.0000    3.13872
127480.0000    3.84539
127520.0000    3.48266
127560.0000    3.27906
127600.0000    3.36517
127640.0000    3.74740
127680.0000    4.73584
127720.0000    4.09357
127760.0000    4.90977
127800.0000    5.52993
127840.0000    3.52383
127880.0000    5.18727
127920.0000    3.79088
127960.0000    3.47332
128000.0000    3.20717
128040.0000    3.56526
128080.0000    4.00669
128120.0000    3.19946
128160.0000    4.10547
128200.0000    4.53515
128240.0000    4.97470
128280.0000    5.74702
128320.0000    5.05711
128360.0000    4.57939
128400.0000    3.75558
128440.0000    3.66057
128480.0000    4.19945
128520.0000    3.53003
128560.0000    3.26287
128600.0000    4.06937
128640.0000    3.07957
128680.0000    4.65424
128720.0000    4.99264
128760.0000    3.98697
128800.0000    4.09351
128840.0000    5.20273
128880.0000    4.40648
128920.0000    3.36309
128960.0000    3.17665
129000.0000    3.65586
129040.0000    2.27173
129080.0000    2.30687
129120.0000    3.51116
129160.0000    2.78424
129200.0000    3.41089
129240.0000    4.36537
129280.0000    4.79643
129320.0000    4.90953
129360.0000    4.65804
129400.0000    5.35241
129440.0000    4.70001
129480.0000    3.80453
129520.0000    2.94392
129560.0000    4.39034
129600.0000    3.99276
129640.0000    4.17170
129680.0000    4.36126
129720.0000    3.80544
129760.0000    4.73986
129800.0000    5.36994
129840.0000    4.87126
129880.0000    5.83683
129920.0000    5.84058
129960.0000    5.73429
130000.0000    5.64266
130040.0000    4.92364
130080.0000    4.99248
130120.0000    4.33015
130160.0000    3.47116
130200.0000    4.04060
130240.0000    3.93064
130280.0000    3.28783
130320.0000    4.37523
130360.0000    4.63930
130400.0000    4.71449
130440.0000    5.19074
130480.0000    5.11083
130520.0000    4.52234
130560.0000    4.83144
130600.0000    3.64341
130640.0000    5.02358
130680.0000    5.56419
130720.0000    4.92842
130760.0000    4.16209
130800.0000    4.28555
130840.0000    3.42540
130880.0000    4.24547
130920.0000    3.70642
130960.0000    3.90248
131000.0000    3.79446
131040.0000    4.55480
131080.0000    4.41399
131120.0000    2.73829
131160.0000    3.98796
131200.0000    3.71763
131240.0000    3.33144
131280.0000    4.07005
131320.0000    4.39310
131360.0000    4.33188
131400.0000    3.09867
131440.0000    3.29666
131480.0000    1.89402
131520.0000    2.83726
131560.0000    2.88163
131600.0000    3.02061
131640.0000    4.03686
131680.0000    5.03564
131720.0000    4.63650
131760.0000    3.72397
131800.0000    3.62016
131840.0000    3.71798
131880.0000    4.59118
131920.0000    4.75586
131960.0000    3.96047
132000.0000    3.80097
132040.0000    4.96877
132080.0000    2.74706
132120.0000    4.44947
132160.0000    3.20393
132200.0000    4.10858
132240.0000    3.67633
132280.0000    3.69811
132320.0000    3.48101
132360.0000    3.13058
132400.0000    1.86802
132440.0000    1.95705
132480.0000    2.49343
132520.0000    2.17426
132560.0000    1.77740
132600.0000    1.99233
132640.0000    0.58843
132680.0000    2.11630
132720.0000    1.81981
132760.0000    1.52741
132800.0000    2.45881
132840.0000    3.41567
132880.0000    3.87336
132920.0000    3.60789
132960.0000    4.79949
133000.0000    3.91416
133040.0000    4.49350
133080.0000    3.77775
133120.0000    2.63359
133160.0000    4.00031
133200.0000    4.31180
133240.0000    4.09461
133280.0000    3.81453
133320.0000    3.17927
133360.0000    3.34299
133400.0000    3.86632
133440.0000    3.85428
133480.0000    4.64567
133520.0000    5.28918
133560.0000    5.35844
133600.0000    4.91260
133640.0000    4.53498
133680.0000    3.50081
133720.0000    3.92134
133760.0000    3.11791
133800.0000    3.32961
133840.0000    2.60542
133880.0000    3.57926
133920.0000    2.72182
133960.0000    3.45236
134000.0000    4.09340
134040.0000    3.80876
134080.0000    3.88999
134120.0000    4.43720
134160.0000    3.38509
134200.0000    2.16908
134240.0000    2.51967
134280.0000    4.46261
134320.0000    4.07065
134360.0000    2.36276
134400.0000    2.66337
134440.0000    2.88252
134480.0000    2.76484
134520.0000    2.70115
134560.0000    4.02210
134600.0000    4.53957
134640.0000    4.33468
134680.0000    4.41288
134720.0000    2.97895
134760.0000    3.72054
134800.0000    2.79364
134840.0000    3.76232
134880.0000    3.80040
134920.0000    4.17173
134960.0000    4.46260
135000.0000    4.26014
135040.0000    5.08052
135080.0000    4.76321
135120.0000    5.37129
135160.0000    5.15850
135200.0000    5.70958
135240.0000    5.88882
135280.0000    5.72818
135320.0000    6.65999
135360.0000    6.05338
135400.0000    6.47832
135440.0000    6.69446
135480.0000    6.72625
135520.0000    6.46232
135560.0000    7.31911
135600.0000    6.74220
135640.0000    6.21439
135680.0000    6.30789
135720.0000    6.31391
135760.0000    5.94456
135800.0000    6.16560
135840.0000    6.14239
135880.0000    6.31953
135920.0000    6.96217
135960.0000    6.09513
136000.0000    6.67086
136040.0000    6.72244
136080.0000    7.13843
136120.0000    7.21510
136160.0000    6.52171
136200.0000    7.93143
136240.0000    6.95302
136280.0000    6.66084
136320.0000    7.21319
136360.0000    6.65800
136400.0000    7.90348
136440.0000    7.73052
136480.0000    7.91189
136520.0000    7.55083
136560.0000    8.37489
136600.0000    8.41293
136640.0000    8.56096
136680.0000    8.87242
136720.0000    7.57218
136760.0000    7.86991
136800.0000    8.22636
136840.0000    8.36575
136880.0000    8.51644
136920.0000    8.53960
136960.0000    7.24582
137000.0000    8.17922
137040.0000    8.60996
137080.0000    8.50144
137120.0000    8.04162
137160.0000    7.61435
137200.0000    6.90569
137240.0000    6.49150
137280.0000    7.20105
137320.0000    8.15262
137360.0000    6.46296
137400.0000    7.86553
137440.0000    7.83138
137480.0000    8.76235
137520.0000    9.16400
137560.0000    8.72452
137600.0000    8.59857
137640.0000   10.14753
137680.0000    9.47082
137720.0000    9.53487
137760.0000   10.11797
137800.0000   10.41349
137840.0000    9.72249
137880.0000    9.23088
137920.0000    9.31873
137960.0000    9.99294
138000.0000   10.41830
138040.0000    9.24820
138080.0000    9.55044
138120.0000   10.30727
138160.0000    9.60555
138200.0000    9.77720
138240.0000    9.05013
138280.0000    8.79600
138320.0000    8.49965
138360.0000    9.37550
138400.0000    9.57613
138440.0000   10.21882
138480.0000    9.12079
138520.0000    7.87242
138560.0000    9.13769
138600.0000    8.09575
138640.0000    8.29279
138680.0000    7.54329
138720.0000    8.17056
138760.0000    7.91231
138800.0000    7.31525
138840.0000    7.56200
138880.0000    8.39672
138920.0000    8.67960
138960.0000    8.48317
139000.0000    7.96288
139040.0000    8.76800
139080.0000    7.58777
139120.0000    8.37409
139160.0000    7.75101
139200.0000    7.68252
139240.0000    7.04345
139280.0000    7.59545
139320.0000    7.35288
139360.0000    8.55166
139400.0000    7.94072
139440.0000    7.03060
139480.0000    8.05828
139520.0000    7.87682
139560.0000    8.43814
139600.0000    8.44404
139640.0000    8.65240
139680.0000    7.91380
139720.0000    7.94385
139760.0000    7.64670
139800.0000    7.83309
139840.0000    8.90255
139880.0000    8.26677
139920.0000    9.97860
139960.0000    8.38244
140000.0000    8.56892
140040.0000    8.16275
140080.0000    9.42047
140120.0000    8.63294
140160.0000    8.72334
140200.0000    7.55880
140240.0000    8.02947
140280.0000    7.70619
140320.0000    8.63422
140360.0000    8.64008
140400.0000    8.61801
140440.0000    9.18658
140480.0000    8.65682
140520.0000    9.73284
140560.0000    8.47636
140600.0000    8.82213
140640.0000    7.44832
140680.0000    8.67294
140720.0000    8.52792
140760.0000    8.40469
140800.0000    7.72373
140840.0000    8.05799
140880.0000    7.64468
140920.0000    6.60565
140960.0000    7.35113
141000.0000    8.26756
141040.0000    8.12895
141080.0000    7.34954
141120.0000    6.18456
141160.0000    8.59935
141200.0000    7.64162
141240.0000    8.79750
141280.0000    8.90409
141320.0000    8.43023
141360.0000    8.49033
141400.0000    8.54506
141440.0000    7.49624
141480.0000    8.05436
141520.0000    8.09491
141560.0000    8.59126
141600.0000    8.74267
141640.0000    8.19619
141680.0000    8.67829
141720.0000    9.05498
141760.0000    8.34915
141800.0000    7.32631
141840.0000    8.24655
141880.0000    9.14087
141920.0000    8.97687
141960.0000    8.34313
142000.0000    7.53881
142040.0000    7.47637
142080.0000    8.03824
142120.0000    9.21303
142160.0000    8.40069
142200.0000    8.53734
142240.0000    8.47774
142280.0000    8.26208
142320.0000    8.00736
142360.0000    7.76198
142400.0000    7.63304
142440.0000    7.74607
142480.0000    7.73429
142520.0000    7.58022
142560.0000    6.39732
142600.0000    6.41143
142640.0000    7.07013
142680.0000    7.41194
142720.0000    6.28586
142760.0000    7.24139
142800.0000    7.91953
142840.0000    7.40797
142880.0000    6.86503
142920.0000    7.10609
142960.0000    7.00127
143000.0000    5.86766
143040.0000    5.30748
143080.0000    5.71652
143120.0000    6.11351
143160.0000    7.46279
143200.0000    7.28518
143240.0000    7.51680
143280.0000    8.13920
143320.0000    8.29920
143360.0000    8.43313
143400.0000    7.39130
143440.0000    8.34270
143480.0000    7.81045
143520.0000    7.19389
143560.0000    7.68198
143600.0000    6.72890
143640.0000    7.95156
143680.0000    8.18281
143720.0000    7.93798
143760.0000    8.20959
143800.0000    8.78262
143840.0000    8.67000
143880.0000    7.31780
143920.0000    8.18287
143960.0000    7.16828
144000.0000    8.43841
144040.0000    8.39520
144080.0000    7.82157
144120.0000    7.45629
144160.0000    6.61839
144200.0000    7.00168
144240.0000    7.50390
144280.0000    6.86655
144320.0000    6.79073
144360.0000    6.36129
144400.0000    5.64540
144440.0000    6.18611
144480.0000    5.48442
144520.0000    6.29606
144560.0000    6.08626
144600.0000    5.04422
144640.0000    5.69869
144680.0000    5.87007
144720.0000    7.16830
144760.0000    6.66855
144800.0000    6.78788
144840.0000    7.24892
144880.0000    6.11702
144920.0000    6.17494
144960.0000    6.18115
145000.0000    5.97959
145040.0000    6.60899
145080.0000    7.58878
145120.0000    6.62521
145160.0000    5.96857
145200.0000    6.84824
145240.0000    6.96506
145280.0000    6.49716
145320.0000    5.53492
145360.0000    6.22291
145400.0000    6.13150
145440.0000    6.56595
145480.0000    6.84105
145520.0000    6.49720
145560.0000    7.66337
145600.0000    7.35458
145640.0000    7.31839
145680.0000    7.91348
145720.0000    7.24192
145760.0000    8.66982
145800.0000    7.00499
145840.0000    8.87302
145880.0000    7.76799
145920.0000    7.87084
145960.0000    7.37221
146000.0000    8.96692
146040.0000    7.00162
146080.0000    7.90117
146120.0000    7.85382
146160.0000    7.19007
146200.0000    6.89609
146240.0000    7.80887
146280.0000    7.72679
146320.0000    7.39260
146360.0000    7.33310
146400.0000    8.12929
146440.0000    7.21871
146480.0000    7.02165
146520.0000    8.23845
146560.0000    7.83200
146600.0000    8.06471
146640.0000    8.25188
146680.0000    7.96433
146720.0000    8.78368
146760.0000    7.80258
146800.0000    8.50926
146840.0000    8.64999
146880.0000    6.97100
146920.0000    7.73027
146960.0000    9.01706
147000.0000    8.52192
147040.0000    8.19222
147080.0000    8.73257
147120.0000    7.69735
147160.0000    8.34444
147200.0000    7.82479
147240.0000    7.58802
147280.0000    7.39546
147320.0000    7.43399
147360.0000    8.23374
147400.0000    8.26234
147440.0000    7.96519
147480.0000    7.26549
147520.0000    7.84479
147560.0000    7.51533
147600.0000    8.23247
147640.0000    8.34055
147680.0000    8.64714
147720.0000    8.68097
147760.0000    8.57635
147800.0000    8.65664
147840.0000    8.58019
147880.0000    8.52996
147920.0000    9.09163
147960.0000    9.32820
148000.0000    8.94355
148040.0000    8.18562
148080.0000    7.82222
148120.0000    8.16439
148160.0000    8.30526
148200.0000    8.64126
148240.0000    9.28891
148280.0000    7.70891
148320.0000    8.18647
148360.0000    8.99502
148400.0000    8.26182
148440.0000    7.62792
148480.0000    8.33713
148520.0000    7.88071
148560.0000    8.75275
148600.0000    8.69324
148640.0000    9.74094
148680.0000    8.24073
148720.0000    8.93968
148760.0000    9.50604
148800.0000    9.64715
148840.0000    9.67945
148880.0000    9.64495
148920.0000    9.89396
148960.0000    8.67491
149000.0000    8.59183
149040.0000    8.35463
149080.0000    8.66219
149120.0000    8.52303
149160.0000    8.34894
149200.0000    9.42330
149240.0000    9.12084
149280.0000    9.73931
149320.0000    8.95253
149360.0000    8.37981
149400.0000    8.58967
149440.0000    9.46350
149480.0000    8.18439
149520.0000    8.98864
149560.0000    9.02401
149600.0000    8.97842
149640.0000    8.97317
149680.0000    9.11940
149720.0000   10.08941
149760.0000   10.50222
149800.0000   10.02551
149840.0000    9.71722
149880.0000    9.24553
149920.0000    9.99744
149960.0000    8.42165
150000.0000   10.05856
150040.0000   11.52222
150080.0000   10.48177
150120.0000    9.98440
150160.0000   10.45114
150200.0000   10.64817
150240.0000    8.93788
150280.0000    9.21232
150320.0000   10.83759
150360.0000    9.52856
150400.0000    9.29741
150440.0000    9.00718
150480.0000    9.96162
150520.0000    9.44273
150560.0000    9.25549
150600.0000    8.77074
150640.0000    8.05009
150680.0000    7.88278
150720.0000    8.65125
150760.0000    8.84732
150800.0000    8.31519
150840.0000    7.44559
150880.0000    6.52913
150920.0000    6.50198
150960.0000    7.47798
151000.0000    7.51267
151040.0000    7.90471
151080.0000    8.15073
151120.0000    8.06834
151160.0000    8.88870
151200.0000    8.19027
151240.0000    8.55901
151280.0000    7.92493
151320.0000    8.39871
151360.0000    8.58570
151400.0000    8.63976
151440.0000    8.05629
151480.0000    9.13605
151520.0000    8.98643
151560.0000    9.42580
151600.0000    9.86938
151640.0000    9.92982
151680.0000    9.56334
151720.0000    9.63438
151760.0000    9.63674
151800.0000   10.76188
151840.0000    8.94685
151880.0000    9.31847
151920.0000    9.93120
151960.0000    9.72810
152000.0000    9.93024
152040.0000    9.81699
152080.0000    9.83529
152120.0000    8.15141
152160.0000    9.59094
152200.0000   10.05467
152240.0000    9.88961
152280.0000    9.31681
152320.0000    9.17915
152360.0000   10.33112
152400.0000    8.83786
152440.0000    9.36275
152480.0000   10.09712
152520.0000    9.17319
152560.0000    9.59623
152600.0000    9.74894
152640.0000   10.04350
152680.0000    9.61239
152720.0000   10.42802
152760.0000    9.57370
152800.0000   10.81566
152840.0000   10.67452
152880.0000   11.28639
152920.0000   10.27284
152960.0000   10.41378
153000.0000   10.41221
153040.0000    9.89082
153080.0000    9.97796
153120.0000   10.05403
153160.0000    9.81569
153200.0000   11.03917
153240.0000   10.69376
153280.0000   11.12053
153320.0000   12.09192
153360.0000   10.79782
153400.0000   10.84900
153440.0000   10.26899
153480.0000    9.50067
153520.0000    9.21040
153560.0000    8.69541
153600.0000   10.08118
153640.0000    9.55371
153680.0000   10.69922
153720.0000    9.67400
153760.0000   10.17870
153800.0000   10.15621
153840.0000   10.03215
153880.0000    9.42652
153920.0000    8.73794
153960.0000    9.12099
154000.0000    9.06449
154040.0000    9.63508
154080.0000    9.64880
154120.0000    9.62399
154160.0000    9.26442
154200.0000    9.60072
154240.0000   10.49133
154280.0000    8.59337
154320.0000    8.64209
154360.0000    8.67708
154400.0000    9.37389
154440.0000    8.62323
154480.0000    9.17365
154520.0000    7.80781
154560.0000    9.37660
154600.0000    9.87156
154640.0000    8.96355
154680.0000    9.27755
154720.0000    8.99511
154760.0000    9.87559
154800.0000    9.82475
154840.0000    9.71336
154880.0000    9.35462
154920.0000    8.79934
154960.0000    9.69550
155000.0000    9.26099
155040.0000    9.94881
155080.0000    9.65161
155120.0000    9.09260
155160.0000    9.49818
155200.0000    9.36772
155240.0000    9.27859
155280.0000    9.06942
155320.0000    8.16227
155360.0000    8.47571
155400.0000    7.59507
155440.0000    8.63665
155480.0000    8.76896
155520.0000    8.11724
155560.0000    8.42470
155600.0000    7.33493
155640.0000    8.48979
155680.0000    7.87460
155720.0000    7.84245
155760.0000    7.78765
155800.0000    9.30197
155840.0000    7.37209
155880.0000    7.46205
155920.0000    8.84650
155960.0000    8.01130
156000.0000    7.53548
156040.0000    7.54816
156080.0000    7.20482
156120.0000    8.16280
156160.0000    8.41524
156200.0000    9.36993
156240.0000    8.98033
156280.0000    8.76725
156320.0000    8.01937
156360.0000    7.80238
156400.0000    8.96053
156440.0000    9.01372
156480.0000    9.55171
156520.0000    9.24127
156560.0000    8.94954
156600.0000    8.39923
156640.0000    8.64051
156680.0000    9.13836
156720.0000    9.01387
156760.0000    9.60624
156800.0000    8.53316
156840.0000    7.93908
156880.0000    8.54679
156920.0000    9.29915
156960.0000    9.11019
157000.0000    9.31853
157040.0000    8.79947
157080.0000    8.09003
157120.0000    8.30418
157160.0000    8.56631
157200.0000    7.73312
157240.0000    8.04802
157280.0000    7.90230
157320.0000    8.83642
157360.0000    8.17223
157400.0000    8.86060
157440.0000    8.90576
157480.0000    9.90996
157520.0000    9.83048
157560.0000    9.02631
157600.0000    8.91851
157640.0000    9.34900
157680.0000    9.57177
157720.0000    9.32069
157760.0000   10.13631
157800.0000    9.24477
157840.0000    9.36852
157880.0000    8.65688
157920.0000   10.13020
157960.0000   10.63914
158000.0000    9.49002
158040.0000    8.87413
158080.0000    9.77819
158120.0000    9.36340
158160.0000    9.38785
158200.0000   10.54833
158240.0000    9.22011
158280.0000    8.81742
158320.0000   10.04562
158360.0000    9.88503
158400.0000   10.40999
158440.0000    9.54326
158480.0000    9.61005
158520.0000    9.34625
158560.0000    9.21987
158600.0000   10.23493
158640.0000   10.46916
158680.0000    8.90609
158720.0000    9.57638
158760.0000    9.55323
158800.0000   10.12588
158840.0000   10.99278
158880.0000   10.35238
158920.0000   10.17457
158960.0000   10.77806
159000.0000   10.40169
159040.0000   10.06971
159080.0000   10.23281
159120.0000   10.52503
159160.0000    9.99749
159200.0000    9.42077
159240.0000    9.49692
159280.0000    9.10509
159320.0000    8.41511
159360.0000    8.71664
159400.0000    8.26761
159440.0000    7.69732
159480.0000    8.63026
159520.0000    8.01917
159560.0000    9.38629
159600.0000    9.67822
159640.0000    9.68246
159680.0000    9.03770
159720.0000    9.01283
159760.0000    9.67454
159800.0000    8.09295
159840.0000    8.69430
159880.0000    8.37653
159920.0000    8.47004
159960.0000    8.66596
160000.0000    8.72230
160040.0000    8.92117
160080.0000    9.41879
160120.0000    9.44985
160160.0000    8.00543
160200.0000    9.29188
160240.0000    8.75551
160280.0000    8.89823
160320.0000    8.99209
160360.0000    9.00714
160400.0000    8.86053
160440.0000    9.65047
160480.0000    9.30974
160520.0000   10.54289
160560.0000   10.95609
160600.0000   10.30183
160640.0000   10.33497
160680.0000    9.44882
160720.0000    8.97947
160760.0000    9.56081
160800.0000    9.23862
160840.0000    9.10080
160880.0000    9.51458
160920.0000    9.96218
160960.0000    9.38313
161000.0000   10.16271
161040.0000   10.01818
161080.0000    9.41999
161120.0000    9.08178
161160.0000   10.08372
161200.0000    9.53350
161240.0000    8.84494
161280.0000   10.13020
161320.0000    8.95366
161360.0000    7.83174
161400.0000    9.82013
161440.0000    9.55284
161480.0000    9.46699
161520.0000    9.57746
161560.0000   10.30101
161600.0000    9.66495
161640.0000    9.13547
161680.0000    9.90946
161720.0000    9.26371
161760.0000    9.78693
161800.0000   10.75415
161840.0000   11.39473
161880.0000   11.98457
161920.0000   11.75854
161960.0000   10.93250
162000.0000   10.91032
162040.0000   10.80517
162080.0000   10.15635
162120.0000   12.16794
162160.0000   10.99744
162200.0000   10.97763
162240.0000   10.61768
162280.0000   10.16665
162320.0000   10.59687
162360.0000   10.53384
162400.0000   10.26891
162440.0000   10.37205
162480.0000    9.40408
162520.0000    8.95972
162560.0000    9.24016
162600.0000   10.33421
162640.0000   10.64635
162680.0000   10.40947
162720.0000   10.68957
162760.0000   11.75912
162800.0000   12.00212
162840.0000   11.51363
162880.0000   11.09686
162920.0000   12.45737
162960.0000   10.71208
163000.0000   11.58931
163040.0000   11.81013
163080.0000   10.57893
163120.0000   11.66330
163160.0000   10.27235
163200.0000   11.36070
163240.0000   11.18899
163280.0000   11.84645
163320.0000   12.60849
163360.0000   11.20006
163400.0000   12.02314
163440.0000   12.63408
163480.0000   12.54540
163520.0000   11.22899
163560.0000   11.18082
163600.0000   10.40815
163640.0000   10.81748
163680.0000   10.51966
163720.0000   11.51868
163760.0000   11.02700
163800.0000   11.74699
163840.0000    9.85896
163880.0000    9.74899
163920.0000    9.81357
163960.0000   10.36533
164000.0000    9.97061
164040.0000    9.34505
164080.0000   10.50672
164120.0000    9.51514
164160.0000   10.15407
164200.0000   10.07689
164240.0000    9.15849
164280.0000   10.40490
164320.0000   11.72635
164360.0000   10.72837
164400.0000   12.26846
164440.0000   12.17820
164480.0000   11.09370
164520.0000   11.62210
164560.0000   12.08906
164600.0000   11.63630
164640.0000   11.34512
164680.0000   11.08306
164720.0000   10.79382
164760.0000   12.33759
164800.0000   11.74041
164840.0000   11.83821
164880.0000   11.62693
164920.0000   11.91124
164960.0000   11.08081
165000.0000   11.75029
165040.0000   10.54267
165080.0000   11.70652
165120.0000   12.40221
165160.0000   11.04801
165200.0000   11.47501
165240.0000   11.76354
165280.0000   11.60020
165320.0000   11.62474
165360.0000   11.10915
165400.0000   11.94846
165440.0000   11.55052
165480.0000   11.72408
165520.0000   11.50795
165560.0000   10.59327
165600.0000   11.00213
165640.0000   10.99920
165680.0000   11.08914
165720.0000   12.30736
165760.0000   12.70757
165800.0000   11.46194
165840.0000   10.14942
165880.0000   10.84114
165920.0000   11.11328
165960.0000   12.46703
166000.0000   11.78513
166040.0000   12.69774
166080.0000   12.41656
166120.0000   11.43179
166160.0000   12.17004
166200.0000   10.96379
166240.0000   11.32211
166280.0000   11.17878
166320.0000   10.82032
166360.0000   10.29756
166400.0000   10.61497
166440.0000   11.12049
166480.0000   12.26048
166520.0000   10.76569
166560.0000   10.96309
166600.0000   11.96975
166640.0000   11.16250
166680.0000   12.76716
166720.0000   11.11232
166760.0000   11.24906
166800.0000   11.83196
166840.0000   11.53825
166880.0000   10.61473
166920.0000   10.84042
166960.0000   12.52827
167000.0000   11.26352
167040.0000   11.72582
167080.0000   11.40684
167120.0000   10.60900
167160.0000   10.78086
167200.0000   11.30050
167240.0000   12.01295
167280.0000   11.18640
167320.0000   11.43580
167360.0000   11.93754
167400.0000   11.91086
167440.0000   11.09638
167480.0000   12.11389
167520.0000   11.58048
167560.0000   11.23952
167600.0000   10.39449
167640.0000   12.13017
167680.0000   11.28880
167720.0000   11.13420
167760.0000   11.51237
167800.0000   11.81494
167840.0000   11.95616
167880.0000   12.65552
167920.0000   12.66457
167960.0000   11.99850
168000.0000   11.36145
168040.0000   12.28424
168080.0000   12.55529
168120.0000   11.92260
168160.0000   12.90361
168200.0000   12.21863
168240.0000   11.33128
168280.0000   11.65342
168320.0000   11.98198
168360.0000   11.76452
168400.0000   12.25138
168440.0000   11.67264
168480.0000   11.79598
168520.0000   11.38773
168560.0000   12.59031
168600.0000   11.71947
168640.0000   11.50726
168680.0000   11.03917
168720.0000   10.40487
168760.0000   11.31842
168800.0000   10.16048
168840.0000    9.69477
168880.0000   10.17492
168920.0000    9.50756
168960.0000   10.04351
169000.0000   10.50920
169040.0000    9.43155
169080.0000    9.88587
169120.0000   10.64250
169160.0000   10.09590
169200.0000   11.33233
169240.0000   11.63338
169280.0000   11.53654
169320.0000   11.07025
169360.0000   10.85310
169400.0000   10.70619
169440.0000   11.07153
169480.0000   11.27042
169520.0000   11.36120
169560.0000   10.17641
169600.0000   10.56742
169640.0000    9.82227
169680.0000   10.59509
169720.0000    9.78073
169760.0000   10.12508
169800.0000   10.67206
169840.0000   11.03329
169880.0000   10.93214
169920.0000   10.16204
169960.0000   11.03262
170000.0000   11.06819
170040.0000   11.42416
170080.0000   11.78581
170120.0000   10.62246
170160.0000    9.66764
170200.0000    9.05035
170240.0000    9.63455
170280.0000   10.37214
170320.0000   11.23349
170360.0000   11.02321
170400.0000   11.23613
170440.0000   11.20747
170480.0000   11.02418
170520.0000   10.65233
170560.0000   11.97890
170600.0000   11.62365
170640.0000   11.26141
170680.0000   11.53581
170720.0000   10.94387
170760.0000   10.67077
170800.0000   11.79263
170840.0000   11.12333
170880.0000   11.86456
170920.0000   10.89536
170960.0000   12.67067
171000.0000   11.61098
171040.0000   10.60837
171080.0000    9.83310
171120.0000   10.82158
171160.0000   10.50095
171200.0000   11.76655
171240.0000   12.29268
171280.0000   11.57301
171320.0000   11.76890
171360.0000   11.60705
171400.0000   12.31611
171440.0000   12.69308
171480.0000   13.22645
171520.0000   12.43308
171560.0000   11.72686
171600.0000   11.60483
171640.0000   11.55483
171680.0000   12.07149
171720.0000   11.45326
171760.0000   10.78562
171800.0000   11.98993
171840.0000   11.59441
171880.0000   11.36220
171920.0000   11.49481
171960.0000   11.04875
172000.0000   11.51041
172040.0000   12.06280
172080.0000   11.57031
172120.0000   10.88282
172160.0000   10.47889
172200.0000   11.09518
172240.0000   11.58036
172280.0000    9.28278
172320.0000    9.80791
172360.0000   10.13667
172400.0000   10.78742
172440.0000   11.53515
172480.0000   12.00408
172520.0000   12.23300
172560.0000   11.32856
172600.0000   10.76454
172640.0000   10.19594
172680.0000   11.32178
172720.0000   10.41889
172760.0000   11.62929
172800.0000   11.37862
172840.0000   11.84875
172880.0000   12.79795
172920.0000   12.32414
172960.0000   11.75126
173000.0000   11.24352
173040.0000   11.06867
173080.0000   11.29802
173120.0000   11.05395
173160.0000   10.68624
173200.0000    9.72840
173240.0000   11.28487
173280.0000   10.83415
173320.0000   10.78304
173360.0000   10.51016
173400.0000   10.05979
173440.0000   11.05025
173480.0000   11.12728
173520.0000   11.04840
173560.0000   11.06401
173600.0000   11.19793
173640.0000   11.97334
173680.0000   10.71300
173720.0000   10.96456
173760.0000   10.95864
173800.0000   10.04380
173840.0000   10.00370
173880.0000    9.94683
173920.0000    9.50019
173960.0000   10.10023
174000.0000    9.55902
174040.0000    9.14475
174080.0000    9.58276
174120.0000   10.05183
174160.0000    9.91777
174200.0000   10.11579
174240.0000   10.68974
174280.0000   10.11091
174320.0000   10.00408
174360.0000   10.68745
174400.0000    9.96273
174440.0000   11.50676
174480.0000   10.75443
174520.0000   11.86049
174560.0000   11.74289
174600.0000   12.07710
174640.0000   11.41545
174680.0000   11.51988
174720.0000   11.70610
174760.0000   12.02613
174800.0000   11.72295
174840.0000   11.13903
174880.0000   11.28871
174920.0000   11.40774
174960.0000   11.08249
175000.0000   11.65360
175040.0000   12.24703
175080.0000   11.49082
175120.0000   11.73955
175160.0000   11.66542
175200.0000   11.13254
175240.0000   11.59620
175280.0000   11.62323
175320.0000   10.89769
175360.0000   10.12977
175400.0000   10.07369
175440.0000   10.53089
175480.0000   11.19438
175520.0000    9.76600
175560.0000   11.33743
175600.0000   11.92876
175640.0000   10.69012
175680.0000   11.85025
175720.0000   12.35202
175760.0000   11.24877
175800.0000   11.97423
175840.0000   11.74539
175880.0000   11.79492
175920.0000   12.22400
175960.0000   12.09323
176000.0000   11.87673
176040.0000   11.41689
176080.0000   11.33266
176120.0000   11.43923
176160.0000   10.70831
176200.0000   11.75994
176240.0000   11.50194
176280.0000   11.29910
176320.0000   10.90924
176360.0000   11.17270
176400.0000   11.47254
176440.0000   10.59521
176480.0000   11.60902
176520.0000   10.65482
176560.0000   11.00477
176600.0000    9.62442
176640.0000   11.12929
176680.0000   10.78096
176720.0000   10.32136
176760.0000   10.44455
176800.0000    8.75050
176840.0000   11.82216
176880.0000   10.93581
176920.0000   11.05375
176960.0000    9.91691
177000.0000    9.78731
177040.0000   10.86314
177080.0000   10.94126
177120.0000   10.77962
177160.0000   11.49854
177200.0000   11.13786
177240.0000   10.24960
177280.0000   12.21055
177320.0000   12.48435
177360.0000   11.22229
177400.0000   11.17724
177440.0000   11.04307
177480.0000   11.10446
177520.0000   10.98638
177560.0000   11.59246
177600.0000   11.18470
177640.0000   11.04030
177680.0000    9.86651
177720.0000    9.23205
177760.0000   10.70490
177800.0000   10.80210
177840.0000   10.35898
177880.0000    9.93429
177920.0000   10.77385
177960.0000   11.76918
178000.0000   11.51809
178040.0000   10.89237
178080.0000   11.52620
178120.0000   11.12791
178160.0000   10.81176
178200.0000   10.08432
178240.0000   11.00927
178280.0000   11.48021
178320.0000   11.35448
178360.0000   11.95315
178400.0000   11.74833
178440.0000   11.56094
178480.0000   11.63788
178520.0000   12.14872
178560.0000   11.61014
178600.0000   11.06474
178640.0000    9.94096
178680.0000   10.59933
178720.0000   11.28941
178760.0000   11.00400
178800.0000   10.93734
178840.0000   10.61090
178880.0000   11.96211
178920.0000   10.74665
178960.0000   10.32107
179000.0000   10.51125
179040.0000    9.19115
179080.0000    9.31515
179120.0000    9.72783
179160.0000    9.79583
179200.0000    9.92608
179240.0000    9.30216
179280.0000    9.68508
179320.0000    9.16217
179360.0000    9.65919
179400.0000    9.16303
179440.0000    8.83274
179480.0000    9.79540
179520.0000   10.03198
179560.0000   10.14242
179600.0000    9.86258
179640.0000   10.98285
179680.0000   10.37607
179720.0000   10.74467
179760.0000   10.16399
179800.0000   10.08017
179840.0000    9.45540
179880.0000   10.33758
179920.0000    9.48803
179960.0000   10.84277
180000.0000   11.89600
180040.0000   10.49013
180080.0000   10.50055
180120.0000   10.20016
180160.0000   10.57080
180200.0000    9.87265
180240.0000   11.16873
180280.0000   10.04667
180320.0000   11.46710
180360.0000   11.23934
180400.0000   11.56208
180440.0000   11.36989
180480.0000   10.71739
180520.0000   11.16912
180560.0000   11.55341
180600.0000    9.77999
180640.0000   10.41493
180680.0000    9.55962
180720.0000   11.00626
180760.0000   10.94542
180800.0000   11.12447
180840.0000   10.76833
180880.0000   10.79417
180920.0000   11.04288
180960.0000   11.46708
181000.0000   11.19792
181040.0000   11.20811
181080.0000   12.32076
181120.0000   11.96775
181160.0000   11.63427
181200.0000   11.84587
181240.0000   11.78474
181280.0000   11.37836
181320.0000   11.26286
181360.0000   11.25636
181400.0000   11.35232
181440.0000   10.89350
181480.0000   11.46588
181520.0000   11.15434
181560.0000   11.07189
181600.0000   10.79862
181640.0000   10.36703
181680.0000   10.11306
181720.0000   11.14148
181760.0000   10.56029
181800.0000   10.86552
181840.0000   10.90633
181880.0000   11.11030
181920.0000   12.09100
181960.0000   11.69357
182000.0000   10.13258
182040.0000   10.14298
182080.0000   10.07926
182120.0000   10.53382
182160.0000    9.98151
182200.0000    9.97387
182240.0000   10.89869
182280.0000   11.11270
182320.0000   10.28828
182360.0000   10.82707
182400.0000   10.95377
182440.0000    9.83655
182480.0000   10.43799
182520.0000   10.24445
182560.0000   10.62364
182600.0000   10.31542
182640.0000    9.45384
182680.0000   10.40761
182720.0000    9.92905
182760.0000   10.33897
182800.0000   10.81813
182840.0000   11.33481
182880.0000   10.60506
182920.0000   11.17471
182960.0000   10.94160
183000.0000   11.50968
183040.0000    9.95912
183080.0000   10.01052
183120.0000   10.55479
183160.0000    9.38832
183200.0000    9.66525
183240.0000    9.74301
183280.0000    9.61089
183320.0000   10.07314
183360.0000   10.35326
183400.0000   10.43910
183440.0000   10.66436
183480.0000   10.28082
183520.0000    9.94883
183560.0000   10.29064
183600.0000   10.49113
183640.0000   10.19788
183680.0000   11.03954
183720.0000   10.18642
183760.0000    9.62777
183800.0000    8.91625
183840.0000   10.73685
183880.0000    9.44611
183920.0000   10.04796
183960.0000   10.64025
184000.0000    9.50565
184040.0000    9.30798
184080.0000   10.79961
184120.0000   10.43535
184160.0000   10.27690
184200.0000   11.57140
184240.0000   11.21782
184280.0000   11.10162
184320.0000   10.23916
184360.0000   10.73519
184400.0000   10.55235
184440.0000   10.37595
184480.0000   11.11263
184520.0000   10.68276
184560.0000   11.01112
184600.0000   11.14883
184640.0000    9.79697
184680.0000   10.40002
184720.0000   10.81779
184760.0000    9.65644
184800.0000   10.05970
184840.0000    9.85492
184880.0000    9.00411
184920.0000    9.39774
184960.0000    9.83472
185000.0000   10.60931
185040.0000   10.34404
185080.0000   10.66106
185120.0000   10.32180
185160.0000    9.92452
185200.0000   11.35866
185240.0000   10.00360
185280.0000   11.21981
185320.0000   12.17420
185360.0000   11.77956
185400.0000   10.12149
185440.0000   10.23015
185480.0000   10.58649
185520.0000    9.70946
185560.0000   11.35175
185600.0000   11.17915
185640.0000   11.52710
185680.0000   11.78519
185720.0000   10.91129
185760.0000   11.60962
185800.0000   10.66651
185840.0000   11.19078
185880.0000   10.62276
185920.0000   11.10296
185960.0000   12.10438
186000.0000   10.96823
186040.0000   11.19898
186080.0000   11.53706
186120.0000   10.56656
186160.0000   11.28364
186200.0000   11.60025
186240.0000   11.51338
186280.0000   11.37602
186320.0000   11.61355
186360.0000   11.44230
186400.0000   10.87872
186440.0000   11.71061
186480.0000   11.09061
186520.0000   11.12862
186560.0000   10.66430
186600.0000   12.37876
186640.0000    9.79020
186680.0000   11.52207
186720.0000   10.72768
186760.0000   11.96115
186800.0000   11.52250
186840.0000   10.77380
186880.0000   10.55847
186920.0000   10.50481
186960.0000   10.33516
187000.0000   10.10009
187040.0000   10.26992
187080.0000   10.93553
187120.0000   11.33990
187160.0000   11.81318
187200.0000   11.21741
187240.0000   11.48489
187280.0000   11.68254
187320.0000   10.86424
187360.0000   11.26375
187400.0000   11.37748
187440.0000   11.38389
187480.0000   11.80995
187520.0000   11.54766
187560.0000   11.24721
187600.0000   10.96721
187640.0000   10.12723
187680.0000   10.44199
187720.0000    9.72925
187760.0000    9.69932
187800.0000   10.03302
187840.0000   10.15319
187880.0000   10.10064
187920.0000    9.67991
187960.0000    9.66185
188000.0000   10.81433
188040.0000   10.81485
188080.0000    9.54848
188120.0000    9.21685
188160.0000    9.60015
188200.0000   10.32982
188240.0000    9.85064
188280.0000    9.82708
188320.0000    8.65709
188360.0000   10.87134
188400.0000   10.15235
188440.0000    9.76699
188480.0000    9.60510
188520.0000   10.19427
188560.0000    9.40381
188600.0000    9.19681
188640.0000    9.85416
188680.0000   10.37411
188720.0000    9.77963
188760.0000    9.80110
188800.0000    9.48638
188840.0000    9.33317
188880.0000   10.17251
188920.0000    9.70131
188960.0000   10.02194
189000.0000    9.90016
189040.0000    9.52030
189080.0000   10.70900
189120.0000   10.65886
189160.0000   10.24966
189200.0000   10.51949
189240.0000   10.17505
189280.0000   10.15072
189320.0000   10.01952
189360.0000   11.17962
189400.0000   10.30421
189440.0000   10.78712
189480.0000   10.29297
189520.0000    9.62390
189560.0000   10.18220
189600.0000   10.18761
189640.0000    9.34273
189680.0000   10.36033
189720.0000   10.26652
189760.0000   10.28566
189800.0000   10.59811
189840.0000   10.49336
189880 5
189920 5
189960 5
190000 5
190040 5
190080 5
190120 5
190160 5
190200 5
190240 5
190280 5
190320 5
190360 5
190400 5
190440 5
190480 5
190520 5
190560 5
190600 5
190640 5
190680 5
190720 5
190760 5
190800 5
190840 5
190880 5
190920 5
190960 5
191000 5
191040 5
191080 5
191120 5
191160 5
191200 5
191240 5
191280 5
191320 5
191360 5
191400 5
191440 5
191480 5
191520 5
191560 5
191600 5
191640 5
191680 5
191720 5
191760 5
191800 5
191840 5
191880 5
191920 5
191960 5
192000 5
192040 5
192080 5
192120 5
192160 5
192200 5
192240 5
192280 5
192320 5
192360 5
192400 5
192440 5
192480 5
192520 5
192560 5
192600 5
192640 5
192680 5
192720 5
192760 5
192800 5
192840 5
192880 5
192920 5
192960 5
193000 5
193040 5
193080 5
193120 5
193160 5
193200 5
193240 5
193280 5
193320 5
193360 5
193400 5
193440 5
193480 5
193520 5
193560 5
193600 5
193640 5
193680 5
193720 5
193760 5
193800 5
193840 5
193880 5
193920 5
193960 5
194000 5
194040 5
194080 5
194120 5
194160 5
194200 5
194240 5
194280 5
194320 5
194360 5
194400 5
194440 5
194480 5
194520 5
194560 5
194600 5
194640 5
194680 5
194720 5
194760 5
194800 5
194840 5
194880 5
194920 5
194960 5
195000 5
195040 5
195080 5
195120 5
195160 5
195200 5
195240 5
195280 5
195320 5
195360 5
195400 5
195440 5
195480 5
195520 5
195560 5
195600 5
195640 5
195680 5
195720 5
195760 5
195800 5
195840 5
195880 5
195920 5
195960 5
196000 5
196040 5
196080 5
196120 5
196160 5
196200 5
196240 5
196280 5
196320 5
196360 5
196400 5
196440 5
196480 5
196520 5
196560 5
196600 5
196640 5
196680 5
196720 5
196760 5
196800 5
196840 5
196880 5
196920 5
196960 5
197000 5
197040 5
197080 5
197120 5
197160 5
197200 5
197240 5
197280 5
197320 5
197360 5
197400 5
197440 5
197480 5
197520 5
197560 5
197600 5
197640 5
197680 5
197720 5
197760 5
197800 5
197840 5
197880 5
197920 5
197960 5
198000 5
198040 5
198080 5
198120 5
198160 5
198200 5
198240 5
198280 5
198320 5
198360 5
198400 5
198440 5
198480 5
198520 5
198560 5
198600 5
198640 5
198680 5
198720 5
198760 5
198800 5
198840 5
198880 5
198920 5
198960 5
199000 5
199040 5
199080 5
199120 5
199160 5
199200 5
199240 5
199280 5
199320 5
199360 5
199400 5
199440 5
199480 5
199520 5
199560 5
199600 5
199640 5
199680 5
199720 5
199760 5
199800 5
199840 5
199880 5
199920 5
199960 5
200000 5
200040 5
200080 5
200120 5
200160 5
200200 5
200240 5
200280 5
200320 5
200360 5
200400 5
200440 5
200480 5
200520 5
200560 5
200600 5
200640 5
200680 5
200720 5
200760 5
200800 5
200840 5
200880 5
200920 5
200960 5
201000 5
201040 5
201080 5
201120 5
201160 5
201200 5
201240 5
201280 5
201320 5
201360 5
201400 5
201440 5
201480 5
201520 5
201560 5
201600 5
201640 5
201680 5
201720 5
201760 5
201800 5
201840 5
201880 5
201920 5
201960 5
202000 5
202040 5
202080 5
202120 5
202160 5
202200 5
202240 5
202280 5
202320 5
202360 5
202400 5
202440 5
202480 5
202520 5
202560 5
202600 5
202640 5
202680 5
202720 5
202760 5
202800 5
202840 5
202880 5
202920 5
202960 5
203000 5
203040 5
203080 5
203120 5
203160 5
203200 5
203240 5
203280 5
203320 5
203360 5
203400 5
203440 5
203480 5
203520 5
203560 5
203600 5
203640 5
203680 5
203720 5
203760 5
203800 5
203840 5
203880 5
203920 5
203960 5
204000 5
204040 5
204080 5
204120 5
204160 5
204200 5
204240 5
204280 5
204320 5
204360 5
204400 5
204440 5
204480 5
204520 5
204560 5
204600 5
204640 5
204680 5
204720 5
204760 5
204800 5
204840 5
204880 5
204920 5
204960 5
205000 5
205040 5
205080 5
205120 5
205160 5
205200 5
205240 5
205280 5
205320 5
205360 5
205400 5
205440 5
205480 5
205520 5
205560 5
205600 5
205640 5
205680 5
205720 5
205760 5
205800 5
205840 5
205880 5
205920 5
205960 5
206000 5
206040 5
206080 5
206120 5
206160 5
206200 5
206240 5
206280 5
206320 5
206360 5
206400 5
206440 5
206480 5
206520 5
206560 5
206600 5
206640 5
206680 5
206720 5
206760 5
206800 5
206840 5
206880 5
206920 5
206960 5
207000 5
207040 5
207080 5
207120 5
207160 5
207200 5
207240 5
207280 5
207320 5
207360 5
207400 5
207440 5
207480 5
207520 5
207560 5
207600 5
207640 5
207680 5
207720 5
207760 5
207800 5
207840 5
207880 5
207920 5
207960 5
208000 5
208040 5
208080 5
208120 5
208160 5
208200 5
208240 5
208280 5
208320 5
208360 5
208400 5
208440 5
208480 5
208520 5
208560 5
208600 5
208640 5
208680 5
208720 5
208760 5
208800 5
208840 5
208880 5
208920 5
208960 5
209000 5
209040 5
209080 5
209120 5
209160 5
209200 5
209240 5
209280 5
209320 5
209360 5
209400 5
209440 5
209480 5
209520 5
209560 5
209600 5
209640 5
209680 5
209720 5
209760 5
209800 5
209840 5
209880 5
209920 5
209960 5
210000 5
210040 5
210080 5
210120 5
210160 5
210200 5
210240 5
210280 5
210320 5
210360 5
210400 5
210440 5
210480 5
210520 5
210560 5
210600 5
210640 5
210680 5
210720 5
210760 5
210800 5
210840 5
210880 5
210920 5
210960 5
211000 5
211040 5
211080 5
211120 5
211160 5
211200 5
211240 5
211280 5
211320 5
211360 5
211400 5
211440 5
211480 5
211520 5
211560 5
211600 5
211640 5
211680 5
211720 5
211760 5
211800 5
211840 5
211880 5
211920 5
211960 5
212000 5
212040 5
212080 5
212120 5
212160 5
212200 5
212240 5
212280 5
212320 5
212360 5
212400 5
212440 5
212480 5
212520 5
212560 5
212600 5
212640 5
212680 5
212720 5
212760 5
212800 5
212840 5
212880 5
212920 5
212960 5
213000 5
213040 5
213080 5
213120 5
213160 5
213200 5
213240 5
213280 5
213320 5
213360 5
213400 5
213440 5
213480 5
213520 5
213560 5
213600 5
213640 5
213680 5
213720 5
213760 5
213800 5
213840 5
213880 5
213920 5
213960 5
214000 5
214040 5
214080 5
214120 5
214160 5
214200 5
214240 5
214280 5
214320 5
214360 5
214400 5
214440 5
214480 5
214520 5
214560 5
214600 5
214640 5
214680 5
214720 5
214760 5
214800 5
214840 5
214880 5
214920 5
214960 5
215000 5
215040 5
215080 5
215120 5
215160 5
215200 5
215240 5
215280 5
215320 5
215360 5
215400 5
215440 5
215480 5
215520 5
215560 5
215600 5
215640 5
215680 5
215720 5
215760 5
215800 5
215840 5
215880 5
215920 5
215960 5
216000 5
216040 5
216080 5
216120 5
216160 5
216200 5
216240 5
216280 5
216320 5
216360 5
216400 5
216440 5
216480 5
216520 5
216560 5
216600 5
216640 5
216680 5
216720 5
216760 5
216800 5
216840 5
216880 5
216920 5
216960 5
217000 5
217040 5
217080 5
217120 5
217160 5
217200 5
217240 5
217280 5
217320 5
217360 5
217400 5
217440 5
217480 5
217520 5
217560 5
217600 5
217640 5
217680 5
217720 5
217760 5
217800 5
217840 5
217880 5
217920 5
217960 5
218000 5
218040 5
218080 5
218120 5
218160 5
218200 5
218240 5
218280 5
218320 5
218360 5
218400 5
218440 5
218480 5
218520 5
218560 5
218600 5
218640 5
218680 5
218720 5
218760 5
218800 5
218840 5
218880 5
218920 5
218960 5
219000 5
219040 5
219080 5
219120 5
219160 5
219200 5
219240 5
219280 5
219320 5
219360 5
219400 5
219440 5
219480 5
219520 5
219560 5
219600 5
219640 5
219680 5
219720 5
219760 5
219800 5
219840 5
219880 5
219920 5
219960 5
220000 5
220040 5
220080 5
220120 5
220160 5
220200 5
220240 5
220280 5
220320 5
220360 5
220400 5
220440 5
220480 5
220520 5
220560 5
220600 5
220640 5
220680 5
220720 5
220760 5
220800 5
220840 5
220880 5
220920 5
220960 5
221000 5
221040 5
221080 5
221120 5
221160 5
221200 5
221240 5
221280 5
221320 5
221360 5
221400 5
221440 5
221480 5
221520 5
221560 5
221600 5
221640 5
221680 5
221720 5
221760 5
221800 5
221840 5
221880 5
221920 5
221960 5
222000 5
222040 5
222080 5
222120 5
222160 5
222200 5
222240 5
222280 5
222320 5
222360 5
222400 5
222440 5
222480 5
222520 5
222560 5
222600 5
222640 5
222680 5
222720 5
222760 5
222800 5
222840 5
222880 5
222920 5
222960 5
223000 5
223040 5
223080 5
223120 5
223160 5
223200 5
223240 5
223280 5
223320 5
223360 5
223400 5
223440 5
223480 5
223520 5
223560 5
223600 5
223640 5
223680 5
223720 5
223760 5
223800 5
223840 5
223880 5
223920 5
223960 5
224000 5
224040 5
224080 5
224120 5
224160 5
224200 5
224240 5
224280 5
224320 5
224360 5
224400 5
224440 5
224480 5
224520 5
224560 5
224600 5
224640 5
224680 5
224720 5
224760 5
224800 5
224840 5
224880 5
224920 5
224960 5
225000 5
225040 5
225080 5
225120 5
225160 5
225200 5
225240 5
225280 5
225320 5
225360 5
225400 5
225440 5
225480 5
225520 5
225560 5
225600 5
225640 5
225680 5
225720 5
225760 5
225800 5
225840 5
225880 5
225920 5
225960 5
226000 5
226040 5
226080 5
226120 5
226160 5
226200 5
226240 5
226280 5
226320 5
226360 5
226400 5
226440 5
226480 5
226520 5
226560 5
226600 5
226640 5
226680 5
226720 5
226760 5
226800 5
226840 5
226880 5
226920 5
226960 5
227000 5
227040 5
227080 5
227120 5
227160 5
227200 5
227240 5
227280 5
227320 5
227360 5
227400 5
227440 5
227480 5
227520 5
227560 5
227600 5
227640 5
227680 5
227720 5
227760 5
227800 5
227840 5
227880 5
227920 5
227960 5
228000 5
228040 5
228080 5
228120 5
228160 5
228200 5
228240 5
228280 5
228320 5
228360 5
228400 5
228440 5
228480 5
228520 5
228560 5
228600 5
228640 5
228680 5
228720 5
228760 5
228800 5
228840 5
228880 5
228920 5
228960 5
229000 5
229040 5
229080 5
229120 5
229160 5
229200 5
229240 5
229280 5
229320 5
229360 5
229400 5
229440 5
229480 5
229520 5
229560 5
229600 5
229640 5
229680 5
229720 5
229760 5
229800 5
229840 5
229880 5
229920 5
229960 5
230000 5
230040 5
230080 5
230120 5
230160 5
230200 5
230240 5
230280 5
230320 5
230360 5
230400 5
230440 5
230480 5
230520 5
230560 5
230600 5
230640 5
230680 5
230720 5
230760 5
230800 5
230840 5
230880 5
230920 5
230960 5
231000 5
231040 5
231080 5
231120 5
231160 5
231200 5
231240 5
231280 5
231320 5
231360 5
231400 5
231440 5
231480 5
231520 5
231560 5
231600 5
231640 5
231680 5
231720 5
231760 5
231800 5
231840 5
231880 5
231920 5
231960 5
232000 5
232040 5
232080 5
232120 5
232160 5
232200 5
232240 5
232280 5
232320 5
232360 5
232400 5
232440 5
232480 5
232520 5
232560 5
232600 5
232640 5
232680 5
232720 5
232760 5
232800 5
232840 5
232880 5
232920 5
232960 5
233000 5
233040 5
233080 5
233120 5
233160 5
233200 5
233240 5
233280 5
233320 5
233360 5
233400 5
233440 5
233480 5
233520 5
233560 5
233600 5
233640 5
233680 5
233720 5
233760 5
233800 5
233840 5
233880 5
233920 5
233960 5
234000 5
234040 5
234080 5
234120 5
234160 5
234200 5
234240 5
234280 5
234320 5
234360 5
234400 5
234440 5
234480 5
234520 5
234560 5
234600 5
234640 5
234680 5
234720 5
234760 5
234800 5
234840 5
234880 5
234920 5
234960 5
235000 5
235040 5
235080 5
235120 5
235160 5
235200 5
235240 5
235280 5
235320 5
235360 5
235400 5
235440 5
235480 5
235520 5
235560 5
235600 5
235640 5
235680 5
235720 5
235760 5
235800 5
235840 5
235880 5
235920 5
235960 5
236000 5
236040 5
236080 5
236120 5
236160 5
236200 5
236240 5
236280 5
236320 5
236360 5
236400 5
236440 5
236480 5
236520 5
236560 5
236600 5
236640 5
236680 5
236720 5
236760 5
236800 5
236840 5
236880 5
236920 5
236960 5
237000 5
237040 5
237080 5
237120 5
237160 5
237200 5
237240 5
237280 5
237320 5
237360 5
237400 5
237440 5
237480 5
237520 5
237560 5
237600 5
237640 5
237680 5
237720 5
237760 5
237800 5
237840 5
237880 5
237920 5
237960 5
238000 5
238040 5
238080 5
238120 5
238160 5
238200 5
238240 5
238280 5
238320 5
238360 5
238400 5
238440 5
238480 5
238520 5
238560 5
238600 5
238640 5
238680 5
238720 5
238760 5
238800 5
238840 5
238880 5
238920 5
238960 5
239000 5
239040 5
239080 5
239120 5
239160 5
239200 5
239240 5
239280 5
239320 5
239360 5
239400 5
239440 5
239480 5
239520 5
239560 5
239600 5
239640 5
239680 5
239720 5
239760 5
239800 5
239840 5
239880 5
239920 5
239960 5
240000 5
240040 5
240080 5
240120 5
240160 5
240200 5
240240 5
240280 5
240320 5
240360 5
240400 5
240440 5
240480 5
240520 5
240560 5
240600 5
240640 5
240680 5
240720 5
240760 5
240800 5
240840 5
240880 5
240920 5
240960 5
241000 5
241040 5
241080 5
241120 5
241160 5
241200 5
241240 5
241280 5
241320 5
241360 5
241400 5
241440 5
241480 5
241520 5
241560 5
241600 5
241640 5
241680 5
241720 5
241760 5
241800 5
241840 5
241880 5
241920 5
241960 5
242000 5
242040 5
242080 5
242120 5
242160 5
242200 5
242240 5
242280 5
242320 5
242360 5
242400 5
242440 5
242480 5
242520 5
242560 5
242600 5
242640 5
242680 5
242720 5
242760 5
242800 5
242840 5
242880 5
242920 5
242960 5
243000 5
243040 5
243080 5
243120 5
243160 5
243200 5
243240 5
243280 5
243320 5
243360 5
243400 5
243440 5
243480 5
243520 5
243560 5
243600 5
243640 5
243680 5
243720 5
243760 5
243800 5
243840 5
243880 5
243920 5
243960 5
244000 5
244040 5
244080 5
244120 5
244160 5
244200 5
244240 5
244280 5
244320 5
244360 5
244400 5
244440 5
244480 5
244520 5
244560 5
244600 5
244640 5
244680 5
244720 5
244760 5
244800 5
244840 5
244880 5
244920 5
244960 5
245000 5
245040 5
245080 5
245120 5
245160 5
245200 5
245240 5
245280 5
245320 5
245360 5
245400 5
245440 5
245480 5
245520 5
245560 5
245600 5
245640 5
245680 5
245720 5
245760 5
245800 5
245840 5
245880 5
245920 5
245960 5
246000 5
246040 5
246080 5
246120 5
246160 5
246200 5
246240 5
246280 5
246320 5
246360 5
246400 5
246440 5
246480 5
246520 5
246560 5
246600 5
246640 5
246680 5
246720 5
246760 5
246800 5
246840 5
246880 5
246920 5
246960 5
247000 5
247040 5
247080 5
247120 5
247160 5
247200 5
247240 5
247280 5
247320 5
247360 5
247400 5
247440 5
247480 5
247520 5
247560 5
247600 5
247640 5
247680 5
247720 5
247760 5
247800 5
247840 5
247880 5
247920 5
247960 5
248000 5
248040 5
248080 5
248120 5
248160 5
248200 5
248240 5
248280 5
248320 5
248360 5
248400 5
248440 5
248480 5
248520 5
248560 5
248600 5
248640 5
248680 5
248720 5
248760 5
248800 5
248840 5
248880 5
248920 5
248960 5
249000 5
249040 5
249080 5
249120 5
249160 5
249200 5
249240 5
249280 5
249320 5
249360 5
249400 5
249440 5
249480 5
249520 5
249560 5
249600 5
249640 5
249680 5
249720 5
249760 5
249800 5
249840 5
249880 5
249920 5
249960 5
250000 5
250040 5
250080 5
250120 5
250160 5
250200 5
250240 5
250280 5
250320 5
250360 5
250400 5
250440 5
250480 5
250520 5
250560 5
250600 5
250640 5
250680 5
250720 5
250760 5
250800 5
250840 5
250880 5
250920 5
250960 5
251000 5
251040 5
251080 5
251120 5
251160 5
251200 5
251240 5
251280 5
251320 5
251360 5
251400 5
251440 5
251480 5
251520 5
251560 5
251600 5
251640 5
251680 5
251720 5
251760 5
251800 5
251840 5
251880 5
251920 5
251960 5
252000 5
252040 5
252080 5
252120 5
252160 5
252200 5
252240 5
252280 5
252320 5
252360 5
252400 5
252440 5
252480 5
252520 5
252560 5
252600 5
252640 5
252680 5
252720 5
252760 5
252800 5
252840 5
252880 5
252920 5
252960 5
253000 5
253040 5
253080 5
253120 5
253160 5
253200 5
253240 5
253280 5
253320 5
253360 5
253400 5
253440 5
253480 5
253520 5
253560 5
253600 5
253640 5
253680 5
253720 5
253760 5
253800 5
253840 5
253880 5
253920 5
253960 5
254000 5
254040 5
254080 5
254120 5
254160 5
254200 5
254240 5
254280 5
254320 5
254360 5
254400 5
254440 5
254480 5
254520 5
254560 5
254600 5
254640 5
254680 5
254720 5
254760 5
254800 5
254840 5
254880 5
254920 5
254960 5
255000 5
255040 5
255080 5
255120 5
255160 5
255200 5
255240 5
255280 5
255320 5
255360 5
255400 5
255440 5
255480 5
255520 5
255560 5
255600 5
255640 5
255680 5
255720 5
255760 5
255800 5
255840 5
255880 5
255920 5
255960 5
256000 5
256040 5
256080 5
256120 5
256160 5
256200 5
256240 5
256280 5
256320 5
256360 5
256400 5
256440 5
256480 5
256520 5
256560 5
256600 5
256640 5
256680 5
256720 5
256760 5
256800 5
256840 5
256880 5
256920 5
256960 5
257000 5
257040 5
257080 5
257120 5
257160 5
257200 5
257240 5
257280 5
257320 5
257360 5
257400 5
257440 5
257480 5
257520 5
257560 5
257600 5
257640 5
257680 5
257720 5
257760 5
257800 5
257840 5
257880 5
257920 5
257960 5
258000 5
258040 5
258080 5
258120 5
258160 5
258200 5
258240 5
258280 5
258320 5
258360 5
258400 5
258440 5
258480 5
258520 5
258560 5
258600 5
258640 5
258680 5
258720 5
258760 5
258800 5
258840 5
258880 5
258920 5
258960 5
259000 5
259040 5
259080 5
259120 5
259160 5
259200 5
259240 5
259280 5
259320 5
259360 5
259400 5
259440 5
259480 5
259520 5
259560 5
259600 5
259640 5
259680 5
259720 5
259760 5
259800 5
259840 5
259880 5
259920 5
259960 5
260000 5
260040 5
260080 5
260120 5
260160 5
260200 5
260240 5
260280 5
260320 5
260360 5
260400 5
260440 5
260480 5
260520 5
260560 5
260600 5
260640 5
260680 5
260720 5
260760 5
260800 5
260840 5
260880 5
260920 5
260960 5
261000 5
261040 5
261080 5
261120 5
261160 5
261200 5
261240 5
261280 5
261320 5
261360 5
261400 5
261440 5
261480 5
261520 5
261560 5
261600 5
261640 5
261680 5
261720 5
261760 5
261800 5
261840 5
261880 5
261920 5
261960 5
262000 5
262040 5
262080 5
262120 5
262160 5
262200 5
262240 5
262280 5
262320 5
262360 5
262400 5
262440 5
262480 5
262520 5
262560 5
262600 5
262640 5
262680 5
262720 5
262760 5
262800 5
262840 5
262880 5
262920 5
262960 5
263000 5
263040 5
263080 5
263120 5
263160 5
263200 5
263240 5
263280 5
263320 5
263360 5
263400 5
263440 5
263480 5
263520 5
263560 5
263600 5
263640 5
263680 5
263720 5
263760 5
263800 5
263840 5
263880 5
263920 5
263960 5
264000 5
264040 5
264080 5
264120 5
264160 5
264200 5
264240 5
264280 5
264320 5
264360 5
264400 5
264440 5
264480 5
264520 5
264560 5
264600 5
264640 5
264680 5
264720 5
264760 5
264800 5
264840 5
264880 5
264920 5
264960 5
265000 5
265040 5
265080 5
265120 5
265160 5
265200 5
265240 5
265280 5
265320 5
265360 5
265400 5
265440 5
265480 5
265520 5
265560 5
265600 5
265640 5
265680 5
265720 5
265760 5
265800 5
265840 5
265880 5
265920 5
265960 5
266000 5
266040 5
266080 5
266120 5
266160 5
266200 5
266240 5
266280 5
266320 5
266360 5
266400 5
266440 5
266480 5
266520 5
266560 5
266600 5
266640 5
266680 5
266720 5
266760 5
266800 5
266840 5
266880 5
266920 5
266960 5
267000 5
267040 5
267080 5
267120 5
267160 5
267200 5
267240 5
267280 5
267320 5
267360 5
267400 5
267440 5
267480 5
267520 5
267560 5
267600 5
267640 5
267680 5
267720 5
267760 5
267800 5
267840 5
267880 5
267920 5
267960 5
268000 5
268040 5
268080 5
268120 5
268160 5
268200 5
268240 5
268280 5
268320 5
268360 5
268400 5
268440 5
268480 5
268520 5
268560 5
268600 5
268640 5
268680 5
268720 5
268760 5
268800 5
268840 5
268880 5
268920 5
268960 5
269000 5
269040 5
269080 5
269120 5
269160 5
269200 5
269240 5
269280 5
269320 5
269360 5
269400 5
269440 5
269480 5
269520 5
269560 5
269600 5
269640 5
269680 5
269720 5
269760 5
269800 5
269840 5
269880 5
269920 5
269960 5
270000 5
270040 5
270080 5
270120 5
270160 5
270200 5
270240 5
270280 5
270320 5
270360 5
270400 5
270440 5
270480 5
270520 5
270560 5
270600 5
270640 5
270680 5
270720 5
270760 5
270800 5
270840 5
270880 5
270920 5
270960 5
271000 5
271040 5
271080 5
271120 5
271160 5
271200 5
271240 5
271280 5
271320 5
271360 5
271400 5
271440 5
271480 5
271520 5
271560 5
271600 5
271640 5
271680 5
271720 5
271760 5
271800 5
271840 5
271880 5
271920 5
271960 5
272000 5
272040 5
272080 5
272120 5
272160 5
272200 5
272240 5
272280 5
272320 5
272360 5
272400 5
272440 5
272480 5
272520 5
272560 5
272600 5
272640 5
272680 5
272720 5
272760 5
272800 5
272840 5
272880 5
272920 5
272960 5
273000 5
273040 5
273080 5
273120 5
273160 5
273200 5
273240 5
273280 5
273320 5
273360 5
273400 5
273440 5
273480 5
273520 5
273560 5
273600 5
273640 5
273680 5
273720 5
273760 5
273800 5
273840 5
273880 5
273920 5
273960 5
274000 5
274040 5
274080 5
274120 5
274160 5
274200 5
274240 5
274280 5
274320 5
274360 5
274400 5
274440 5
274480 5
274520 5
274560 5
274600 5
274640 5
274680 5
274720 5
274760 5
274800 5
274840 5
274880 5
274920 5
274960 5
275000 5
275040 5
275080 5
275120 5
275160 5
275200 5
275240 5
275280 5
275320 5
275360 5
275400 5
275440 5
275480 5
275520 5
275560 5
275600 5
275640 5
275680 5
275720 5
275760 5
275800 5
275840 5
275880 5
275920 5
275960 5
276000 5
276040 5
276080 5
276120 5
276160 5
276200 5
276240 5
276280 5
276320 5
276360 5
276400 5
276440 5
276480 5
276520 5
276560 5
276600 5
276640 5
276680 5
276720 5
276760 5
276800 5
276840 5
276880 5
276920 5
276960 5
277000 5
277040 5
277080 5
277120 5
277160 5
277200 5
277240 5
277280 5
277320 5
277360 5
277400 5
277440 5
277480 5
277520 5
277560 5
277600 5
277640 5
277680 5
277720 5
277760 5
277800 5
277840 5
277880 5
277920 5
277960 5
278000 5
278040 5
278080 5
278120 5
278160 5
278200 5
278240 5
278280 5
278320 5
278360 5
278400 5
278440 5
278480 5
278520 5
278560 5
278600 5
278640 5
278680 5
278720 5
278760 5
278800 5
278840 5
278880 5
278920 5
278960 5
279000 5
279040 5
279080 5
279120 5
279160 5
279200 5
279240 5
279280 5
279320 5
279360 5
279400 5
279440 5
279480 5
279520 5
279560 5
279600 5
279640 5
279680 5
279720 5
279760 5
279800 5
279840 5
279880 5
279920 5
279960 5
280000 5
280040 5
280080 5
280120 5
280160 5
280200 5
280240 5
280280 5
280320 5
280360 5
280400 5
280440 5
280480 5
280520 5
280560 5
280600 5
280640 5
280680 5
280720 5
280760 5
280800 5
280840 5
280880 5
280920 5
280960 5
281000 5
281040 5
281080 5
281120 5
281160 5
281200 5
281240 5
281280 5
281320 5
281360 5
281400 5
281440 5
281480 5
281520 5
281560 5
281600 5
281640 5
281680 5
281720 5
281760 5
281800 5
281840 5
281880 5
281920 5
281960 5
282000 5
282040 5
282080 5
282120 5
282160 5
282200 5
282240 5
282280 5
282320 5
282360 5
282400 5
282440 5
282480 5
282520 5
282560 5
282600 5
282640 5
282680 5
282720 5
282760 5
282800 5
282840 5
282880 5
282920 5
282960 5
283000 5
283040 5
283080 5
283120 5
283160 5
283200 5
283240 5
283280 5
283320 5
283360 5
283400 5
283440 5
283480 5
283520 5
283560 5
283600 5
283640 5
283680 5
283720 5
283760 5
283800 5
283840 5
283880 5
283920 5
283960 5
284000 5
284040 5
284080 5
284120 5
284160 5
284200 5
284240 5
284280 5
284320 5
284360 5
284400 5
284440 5
284480 5
284520 5
284560 5
284600 5
284640 5
284680 5
284720 5
284760 5
284800 5
284840 5
284880 5
284920 5
284960 5
285000 5
285040 5
285080 5
285120 5
285160 5
285200 5
285240 5
285280 5
285320 5
285360 5
285400 5
285440 5
285480 5
285520 5
285560 5
285600 5
285640 5
285680 5
285720 5
285760 5
285800 5
285840 5
285880 5
285920 5
285960 5
286000 5
286040 5
286080 5
286120 5
286160 5
286200 5
286240 5
286280 5
286320 5
286360 5
286400 5
286440 5
286480 5
286520 5
286560 5
286600 5
286640 5
286680 5
286720 5
286760 5
286800 5
286840 5
286880 5
286920 5
286960 5
287000 5
287040 5
287080 5
287120 5
287160 5
287200 5
287240 5
287280 5
287320 5
287360 5
287400 5
287440 5
287480 5
287520 5
287560 5
287600 5
287640 5
287680 5
287720 5
287760 5
287800 5
287840 5
287880 5
287920 5
287960 5
288000 5
288040 5
288080 5
288120 5
288160 5
288200 5
288240 5
288280 5
288320 5
288360 5
288400 5
288440 5
288480 5
288520 5
288560 5
288600 5
288640 5
288680 5
288720 5
288760 5
288800 5
288840 5
288880 5
288920 5
288960 5
289000 5
289040 5
289080 5
289120 5
289160 5
289200 5
289240 5
289280 5
289320 5
289360 5
289400 5
289440 5
289480 5
289520 5
289560 5
289600 5
289640 5
289680 5
289720 5
289760 5
289800 5
289840 5
289880 5
289920 5
289960 5
290000 5
290040 5
290080 5
290120 5
290160 5
290200 5
290240 5
290280 5
290320 5
290360 5
290400 5
290440 5
290480 5
290520 5
290560 5
290600 5
290640 5
290680 5
290720 5
290760 5
290800 5
290840 5
290880 5
290920 5
290960 5
291000 5
291040 5
291080 5
291120 5
291160 5
291200 5
291240 5
291280 5
291320 5
291360 5
291400 5
291440 5
291480 5
291520 5
291560 5
291600 5
291640 5
291680 5
291720 5
291760 5
291800 5
291840 5
291880 5
291920 5
291960 5
292000 5
292040 5
292080 5
292120 5
292160 5
292200 5
292240 5
292280 5
292320 5
292360 5
292400 5
292440 5
292480 5
292520 5
292560 5
292600 5
292640 5
292680 5
292720 5
292760 5
292800 5
292840 5
292880 5
292920 5
292960 5
293000 5
293040 5
293080 5
293120 5
293160 5
293200 5
293240 5
293280 5
293320 5
293360 5
293400 5
293440 5
293480 5
293520 5
293560 5
293600 5
293640 5
293680 5
293720 5
293760 5
293800 5
293840 5
293880 5
293920 5
293960 5
294000 5
294040 5
294080 5
294120 5
294160 5
294200 5
294240 5
294280 5
294320 5
294360 5
294400 5
294440 5
294480 5
294520 5
294560 5
294600 5
294640 5
294680 5
294720 5
294760 5
294800 5
294840 5
294880 5
294920 5
294960 5
295000 5
295040 5
295080 5
295120 5
295160 5
295200 5
295240 5
295280 5
295320 5
295360 5
295400 5
295440 5
295480 5
295520 5
295560 5
295600 5
295640 5
295680 5
295720 5
295760 5
295800 5
295840 5
295880 5
295920 5
295960 5
296000 5
296040 5
296080 5
296120 5
296160 5
296200 5
296240 5
296280 5
296320 5
296360 5
296400 5
296440 5
296480 5
296520 5
296560 5
296600 5
296640 5
296680 5
296720 5
296760 5
296800 5
296840 5
296880 5
296920 5
296960 5
297000 5
297040 5
297080 5
297120 5
297160 5
297200 5
297240 5
297280 5
297320 5
297360 5
297400 5
297440 5
297480 5
297520 5
297560 5
297600 5
297640 5
297680 5
297720 5
297760 5
297800 5
297840 5
297880 5
297920 5
297960 5
298000 5
298040 5
298080 5
298120 5
298160 5
298200 5
298240 5
298280 5
298320 5
298360 5
298400 5
298440 5
298480 5
298520 5
298560 5
298600 5
298640 5
298680 5
298720 5
298760 5
298800 5
298840 5
298880 5
298920 5
298960 5
299000 5
299040 5
299080 5
299120 5
299160 5
299200 5
299240 5
299280 5
299320 5
299360 5
299400 5
299440 5
299480 5
299520 5
299560 5
299600 5
299640 5
299680 5
299720 5
299760 5
299800 5
299840 5
299880 5
299920 5
299960 5
300000 5
300040 5
300080 5
300120 5
300160 5
300200 5
300240 5
300280 5
300320 5
300360 5
300400 5
300440 5
300480 5
300520 5
300560 5
300600 5
300640 5
300680 5
300720 5
300760 5
300800 5
300840 5
300880 5
300920 5
300960 5
301000 5
301040 5
301080 5
301120 5
301160 5
301200 5
301240 5
301280 5
301320 5
301360 5
301400 5
301440 5
301480 5
301520 5
301560 5
301600 5
301640 5
301680 5
301720 5
301760 5
301800 5
301840 5
301880 5
301920 5
301960 5
302000 5
302040 5
302080 5
302120 5
302160 5
302200 5
302240 5
302280 5
302320 5
302360 5
302400 5
302440 5
302480 5
302520 5
302560 5
302600 5
302640 5
302680 5
302720 5
302760 5
302800 5
302840 5
302880 5
302920 5
302960 5
303000 5
303040 5
303080 5
303120 5
303160 5
303200 5
303240 5
303280 5
303320 5
303360 5
303400 5
303440 5
303480 5
303520 5
303560 5
303600 5
303640 5
303680 5
303720 5
303760 5
303800 5
303840 5
303880 5
303920 5
303960 5
304000 5
304040 5
304080 5
304120 5
304160 5
304200 5
304240 5
304280 5
304320 5
304360 5
304400 5
304440 5
304480 5
304520 5
304560 5
304600 5
304640 5
304680 5
304720 5
304760 5
304800 5
304840 5
304880 5
304920 5
304960 5
305000 5
305040 5
305080 5
305120 5
305160 5
305200 5
305240 5
305280 5
305320 5
305360 5
305400 5
305440 5
305480 5
305520 5
305560 5
305600 5
305640 5
305680 5
305720 5
305760 5
305800 5
305840 5
305880 5
305920 5
305960 5
306000 5
306040 5
306080 5
306120 5
306160 5
306200 5
306240 5
306280 5
306320 5
306360 5
306400 5
306440 5
306480 5
306520 5
306560 5
306600 5
306640 5
306680 5
306720 5
306760 5
306800 5
306840 5
306880 5
306920 5
306960 5
307000 5
307040 5
307080 5
307120 5
307160 5
307200 5
307240 5
307280 5
307320 5
307360 5
307400 5
307440 5
307480 5
307520 5
307560 5
307600 5
307640 5
307680 5
307720 5
307760 5
307800 5
307840 5
307880 5
307920 5
307960 5
308000 5
308040 5
308080 5
308120 5
308160 5
308200 5
308240 5
308280 5
308320 5
308360 5
308400 5
308440 5
308480 5
308520 5
308560 5
308600 5
308640 5
308680 5
308720 5
308760 5
308800 5
308840 5
308880 5
308920 5
308960 5
309000 5
309040 5
309080 5
309120 5
309160 5
309200 5
309240 5
309280 5
309320 5
309360 5
309400 5
309440 5
309480 5
309520 5
309560 5
309600 5
309640 5
309680 5
309720 5
309760 5
309800 5
309840 5
309880 5
309920 5
309960 5
310000 5
310040 5
310080 5
310120 5
310160 5
310200 5
310240 5
310280 5
310320 5
310360 5
310400 5
310440 5
310480 5
310520 5
310560 5
310600 5
310640 5
310680 5
310720 5
310760 5
310800 5
310840 5
310880 5
310920 5
310960 5
311000 5
311040 5
311080 5
311120 5
311160 5
311200 5
311240 5
311280 5
311320 5
311360 5
311400 5
311440 5
311480 5
311520 5
311560 5
311600 5
311640 5
311680 5
311720 5
311760 5
311800 5
311840 5
311880 5
311920 5
311960 5
312000 5
312040 5
312080 5
312120 5
312160 5
312200 5
312240 5
312280 5
312320 5
312360 5
312400 5
312440 5
312480 5
312520 5
312560 5
312600 5
312640 5
312680 5
312720 5
312760 5
312800 5
312840 5
312880 5
312920 5
312960 5
313000 5
313040 5
313080 5
313120 5
313160 5
313200 5
313240 5
313280 5
313320 5
313360 5
313400 5
313440 5
313480 5
313520 5
313560 5
313600 5
313640 5
313680 5
313720 5
313760 5
313800 5
313840 5
313880 5
313920 5
313960 5
314000 5
314040 5
314080 5
314120 5
314160 5
314200 5
314240 5
314280 5
314320 5
314360 5
314400 5
314440 5
314480 5
314520 5
314560 5
314600 5
314640 5
314680 5
314720 5
314760 5
314800 5
314840 5
314880 5
314920 5
314960 5
315000 5
315040 5
315080 5
315120 5
315160 5
315200 5
315240 5
315280 5
315320 5
315360 5
315400 5
315440 5
315480 5
315520 5
315560 5
315600 5
315640 5
315680 5
315720 5
315760 5
315800 5
315840 5
315880 5
315920 5
315960 5
316000 5
316040 5
316080 5
316120 5
316160 5
316200 5
316240 5
316280 5
316320 5
316360 5
316400 5
316440 5
316480 5
316520 5
316560 5
316600 5
316640 5
316680 5
316720 5
316760 5
316800 5
316840 5
316880 5
316920 5
316960 5
317000 5
317040 5
317080 5
317120 5
317160 5
317200 5
317240 5
317280 5
317320 5
317360 5
317400 5
317440 5
317480 5
317520 5
317560 5
317600 5
317640 5
317680 5
317720 5
317760 5
317800 5
317840 5
317880 5
317920 5
317960 5
318000 5
318040 5
318080 5
318120 5
318160 5
318200 5
318240 5
318280 5
318320 5
318360 5
318400 5
318440 5
318480 5
318520 5
318560 5
318600 5
318640 5
318680 5
318720 5
318760 5
318800 5
318840 5
318880 5
318920 5
318960 5
319000 5
319040 5
319080 5
319120 5
319160 5
319200 5
319240 5
319280 5
319320 5
319360 5
319400 5
319440 5
319480 5
319520 5
319560 5
319600 5
319640 5
319680 5
319720 5
319760 5
319800 5
319840 5
319880 5
319920 5
319960 5
320000 5
320040 5
320080 5
320120 5
320160 5
320200 5
320240 5
320280 5
320320 5
320360 5
320400 5
320440 5
320480 5
320520 5
320560 5
320600 5
320640 5
320680 5
320720 5
320760 5
320800 5
320840 5
320880 5
320920 5
320960 5
321000 5
321040 5
321080 5
321120 5
321160 5
321200 5
321240 5
321280 5
321320 5
321360 5
321400 5
321440 5
321480 5
321520 5
321560 5
321600 5
321640 5
321680 5
321720 5
321760 5
321800 5
321840 5
321880 5
321920 5
321960 5
322000 5
322040 5
322080 5
322120 5
322160 5
322200 5
322240 5
322280 5
322320 5
322360 5
322400 5
322440 5
322480 5
322520 5
322560 5
322600 5
322640 5
322680 5
322720 5
322760 5
322800 5
322840 5
322880 5
322920 5
322960 5
323000 5
323040 5
323080 5
323120 5
323160 5
323200 5
323240 5
323280 5
323320 5
323360 5
323400 5
323440 5
323480 5
323520 5
323560 5
323600 5
323640 5
323680 5
323720 5
323760 5
323800 5
323840 5
323880 5
323920 5
323960 5
324000 5
324040 5
324080 5
324120 5
324160 5
