# Supplementary material for: Comment on 'Valid molecular dynamics simulations of human hemoglobin require a surprisingly large box size'
Source: eLife. 2019 Jun 20;8:e44718. doi: 10.7554/eLife.44718 (PMC6586461; doi:10.7554/eLife.44718)
Supplement: Figure 3—source data 1. — The zip archive contains a README file describing which source files correspond to the different panels. [file elife-44718-fig3-data1.zip › figure3/panel_A/hub/normal/1/proj.xvg]

@ autoscale onread none
@ with g0
@ g0 on
@ title "projection on eigenvectors (nm)"
@ xaxis  label "Time (ps)"
@ world xmin 0
@ world xmax 188120
@ world ymin -9.5871
@ world ymax 15.8289
@ view xmin 0.15
@ view xmax 0.85
@ view ymin 0.15
@ view ymax 0.85
@ yaxis  label "vec 1"
@ xaxis tick major 50000
@ xaxis tick minor 25000
@ xaxis ticklabel start type spec
@ xaxis ticklabel start -0
@ yaxis tick major 10
@ yaxis tick minor 5
@ yaxis ticklabel start type spec
@ yaxis ticklabel start -0
@ zeroxaxis bar on
@ zeroxaxis bar linestyle 3
    0.0000   -5.08507
   40.0000   -4.67402
   80.0000   -4.06592
  120.0000   -4.61907
  160.0000   -5.26203
  200.0000   -5.30245
  240.0000   -5.50392
  280.0000   -5.62793
  320.0000   -5.65656
  360.0000   -6.53939
  400.0000   -4.93825
  440.0000   -4.50354
  480.0000   -4.84195
  520.0000   -4.04212
  560.0000   -4.22843
  600.0000   -4.83594
  640.0000   -5.92775
  680.0000   -5.70674
  720.0000   -4.65071
  760.0000   -4.38947
  800.0000   -5.80257
  840.0000   -4.40989
  880.0000   -5.21792
  920.0000   -4.97246
  960.0000   -4.72598
 1000.0000   -5.55571
 1040.0000   -6.18580
 1080.0000   -5.44174
 1120.0000   -4.31164
 1160.0000   -5.64998
 1200.0000   -6.26749
 1240.0000   -5.30407
 1280.0000   -5.66925
 1320.0000   -5.71123
 1360.0000   -4.80599
 1400.0000   -5.99648
 1440.0000   -5.48883
 1480.0000   -5.03612
 1520.0000   -5.01021
 1560.0000   -4.37776
 1600.0000   -4.27683
 1640.0000   -4.14094
 1680.0000   -4.61605
 1720.0000   -4.18674
 1760.0000   -4.58287
 1800.0000   -4.03549
 1840.0000   -3.92811
 1880.0000   -5.02239
 1920.0000   -4.24512
 1960.0000   -5.34935
 2000.0000   -4.44323
 2040.0000   -4.77654
 2080.0000   -4.76600
 2120.0000   -3.96259
 2160.0000   -5.12319
 2200.0000   -4.54812
 2240.0000   -4.36499
 2280.0000   -5.22489
 2320.0000   -4.99843
 2360.0000   -4.75159
 2400.0000   -4.46874
 2440.0000   -2.97143
 2480.0000   -4.16880
 2520.0000   -4.15151
 2560.0000   -4.27437
 2600.0000   -3.95539
 2640.0000   -3.75265
 2680.0000   -4.82774
 2720.0000   -4.80114
 2760.0000   -5.22991
 2800.0000   -4.86947
 2840.0000   -5.29540
 2880.0000   -5.40414
 2920.0000   -4.96759
 2960.0000   -4.29939
 3000.0000   -5.46097
 3040.0000   -5.22061
 3080.0000   -4.73557
 3120.0000   -5.33951
 3160.0000   -5.81358
 3200.0000   -5.39204
 3240.0000   -5.46188
 3280.0000   -5.51351
 3320.0000   -6.17554
 3360.0000   -5.35274
 3400.0000   -5.54234
 3440.0000   -6.09427
 3480.0000   -5.26202
 3520.0000   -5.08581
 3560.0000   -5.76696
 3600.0000   -6.47508
 3640.0000   -6.92474
 3680.0000   -7.48660
 3720.0000   -7.05481
 3760.0000   -5.88659
 3800.0000   -6.11383
 3840.0000   -6.02999
 3880.0000   -6.14491
 3920.0000   -4.94951
 3960.0000   -6.20322
 4000.0000   -5.88885
 4040.0000   -5.48204
 4080.0000   -5.36200
 4120.0000   -6.54001
 4160.0000   -5.29800
 4200.0000   -5.95725
 4240.0000   -5.74814
 4280.0000   -5.07631
 4320.0000   -3.83759
 4360.0000   -5.62479
 4400.0000   -4.97641
 4440.0000   -3.82801
 4480.0000   -5.20977
 4520.0000   -5.29160
 4560.0000   -5.18256
 4600.0000   -5.71448
 4640.0000   -5.70160
 4680.0000   -5.34164
 4720.0000   -5.16667
 4760.0000   -5.70599
 4800.0000   -4.78052
 4840.0000   -5.87904
 4880.0000   -5.36850
 4920.0000   -5.55852
 4960.0000   -5.74355
 5000.0000   -5.80978
 5040.0000   -5.96626
 5080.0000   -5.24408
 5120.0000   -5.01769
 5160.0000   -5.37475
 5200.0000   -5.08854
 5240.0000   -4.17588
 5280.0000   -5.39145
 5320.0000   -5.69307
 5360.0000   -5.83616
 5400.0000   -5.44422
 5440.0000   -5.97217
 5480.0000   -5.31839
 5520.0000   -5.60873
 5560.0000   -5.74662
 5600.0000   -5.42854
 5640.0000   -5.68882
 5680.0000   -5.12199
 5720.0000   -5.98400
 5760.0000   -5.31257
 5800.0000   -6.43984
 5840.0000   -4.89794
 5880.0000   -4.61316
 5920.0000   -4.57515
 5960.0000   -5.32894
 6000.0000   -5.51957
 6040.0000   -4.83405
 6080.0000   -4.46660
 6120.0000   -5.35761
 6160.0000   -5.32601
 6200.0000   -7.16123
 6240.0000   -4.91724
 6280.0000   -5.22677
 6320.0000   -5.43272
 6360.0000   -5.30343
 6400.0000   -6.23731
 6440.0000   -5.71764
 6480.0000   -6.37472
 6520.0000   -4.56699
 6560.0000   -4.83228
 6600.0000   -5.40838
 6640.0000   -5.48758
 6680.0000   -6.50923
 6720.0000   -4.95335
 6760.0000   -4.73726
 6800.0000   -6.05434
 6840.0000   -5.71353
 6880.0000   -5.70241
 6920.0000   -5.51630
 6960.0000   -5.78601
 7000.0000   -6.37555
 7040.0000   -5.22858
 7080.0000   -5.66116
 7120.0000   -6.58086
 7160.0000   -6.26268
 7200.0000   -6.01140
 7240.0000   -5.38971
 7280.0000   -6.01279
 7320.0000   -5.85376
 7360.0000   -6.57693
 7400.0000   -6.08080
 7440.0000   -6.84194
 7480.0000   -6.37491
 7520.0000   -6.73487
 7560.0000   -7.12352
 7600.0000   -7.06856
 7640.0000   -7.22941
 7680.0000   -6.24319
 7720.0000   -6.95426
 7760.0000   -5.65142
 7800.0000   -5.72804
 7840.0000   -5.88442
 7880.0000   -5.45415
 7920.0000   -5.35781
 7960.0000   -4.74253
 8000.0000   -5.03476
 8040.0000   -4.52264
 8080.0000   -4.91628
 8120.0000   -4.86952
 8160.0000   -4.45377
 8200.0000   -4.55127
 8240.0000   -4.28270
 8280.0000   -5.12822
 8320.0000   -4.90149
 8360.0000   -4.19211
 8400.0000   -4.10943
 8440.0000   -4.14673
 8480.0000   -4.56924
 8520.0000   -4.09650
 8560.0000   -4.18762
 8600.0000   -5.13947
 8640.0000   -4.35673
 8680.0000   -4.89160
 8720.0000   -3.58194
 8760.0000   -4.43292
 8800.0000   -3.66837
 8840.0000   -4.50519
 8880.0000   -3.73015
 8920.0000   -4.17801
 8960.0000   -4.58428
 9000.0000   -4.52022
 9040.0000   -4.73949
 9080.0000   -4.90693
 9120.0000   -4.86085
 9160.0000   -4.88937
 9200.0000   -5.67553
 9240.0000   -5.44195
 9280.0000   -4.98514
 9320.0000   -4.37506
 9360.0000   -5.32897
 9400.0000   -3.61619
 9440.0000   -5.01567
 9480.0000   -4.20846
 9520.0000   -4.99197
 9560.0000   -4.24227
 9600.0000   -4.34343
 9640.0000   -4.07087
 9680.0000   -5.17445
 9720.0000   -4.33687
 9760.0000   -4.51053
 9800.0000   -4.29147
 9840.0000   -4.63066
 9880.0000   -4.49557
 9920.0000   -4.65583
 9960.0000   -4.43993
10000.0000   -3.73156
10040.0000   -4.66734
10080.0000   -5.07232
10120.0000   -4.83690
10160.0000   -5.43735
10200.0000   -5.69452
10240.0000   -4.22117
10280.0000   -4.35107
10320.0000   -4.49977
10360.0000   -5.31626
10400.0000   -4.71837
10440.0000   -5.09486
10480.0000   -5.34967
10520.0000   -5.36344
10560.0000   -4.25057
10600.0000   -4.47445
10640.0000   -5.17589
10680.0000   -5.02644
10720.0000   -5.41279
10760.0000   -4.87699
10800.0000   -4.88148
10840.0000   -4.86730
10880.0000   -4.98772
10920.0000   -4.62039
10960.0000   -5.78173
11000.0000   -4.55738
11040.0000   -4.75814
11080.0000   -5.10285
11120.0000   -5.62354
11160.0000   -5.02827
11200.0000   -4.53776
11240.0000   -5.02208
11280.0000   -5.14560
11320.0000   -5.83019
11360.0000   -5.96376
11400.0000   -4.87930
11440.0000   -4.13180
11480.0000   -4.19505
11520.0000   -4.84908
11560.0000   -4.00897
11600.0000   -5.54829
11640.0000   -5.44895
11680.0000   -4.91743
11720.0000   -3.91685
11760.0000   -4.73252
11800.0000   -4.14994
11840.0000   -4.10635
11880.0000   -3.91716
11920.0000   -4.84608
11960.0000   -5.66551
12000.0000   -5.37917
12040.0000   -5.28821
12080.0000   -4.40219
12120.0000   -4.98635
12160.0000   -4.93458
12200.0000   -4.85122
12240.0000   -4.54107
12280.0000   -3.87515
12320.0000   -5.05229
12360.0000   -4.57223
12400.0000   -4.43492
12440.0000   -4.29559
12480.0000   -4.26379
12520.0000   -5.09033
12560.0000   -4.48593
12600.0000   -3.97895
12640.0000   -5.61390
12680.0000   -4.31804
12720.0000   -5.31181
12760.0000   -4.84302
12800.0000   -4.38686
12840.0000   -4.00541
12880.0000   -5.00165
12920.0000   -3.91323
12960.0000   -4.45999
13000.0000   -4.39929
13040.0000   -3.93224
13080.0000   -4.26019
13120.0000   -4.37156
13160.0000   -4.30663
13200.0000   -4.16474
13240.0000   -4.57189
13280.0000   -5.17445
13320.0000   -3.76295
13360.0000   -5.64886
13400.0000   -4.31188
13440.0000   -4.29124
13480.0000   -4.87596
13520.0000   -4.54239
13560.0000   -4.12850
13600.0000   -4.21662
13640.0000   -5.23512
13680.0000   -4.41071
13720.0000   -4.82411
13760.0000   -4.54277
13800.0000   -4.78796
13840.0000   -4.70745
13880.0000   -5.93023
13920.0000   -4.43290
13960.0000   -4.40819
14000.0000   -4.11567
14040.0000   -4.55840
14080.0000   -4.58163
14120.0000   -4.52727
14160.0000   -5.45722
14200.0000   -5.34463
14240.0000   -5.07269
14280.0000   -5.01772
14320.0000   -4.67978
14360.0000   -4.92553
14400.0000   -5.29403
14440.0000   -3.53534
14480.0000   -5.03180
14520.0000   -3.75332
14560.0000   -3.54772
14600.0000   -4.32896
14640.0000   -3.94861
14680.0000   -3.48973
14720.0000   -4.10369
14760.0000   -4.03004
14800.0000   -4.26944
14840.0000   -3.78719
14880.0000   -3.50188
14920.0000   -4.56315
14960.0000   -3.93746
15000.0000   -4.71327
15040.0000   -4.56837
15080.0000   -5.42015
15120.0000   -4.68685
15160.0000   -3.88557
15200.0000   -4.14430
15240.0000   -4.48937
15280.0000   -5.45722
15320.0000   -3.82118
15360.0000   -4.16918
15400.0000   -4.61168
15440.0000   -5.36246
15480.0000   -4.81436
15520.0000   -5.28168
15560.0000   -4.45239
15600.0000   -5.30160
15640.0000   -4.46971
15680.0000   -4.89878
15720.0000   -4.74002
15760.0000   -4.94958
15800.0000   -5.18866
15840.0000   -4.34352
15880.0000   -3.58071
15920.0000   -5.01878
15960.0000   -3.88335
16000.0000   -4.90200
16040.0000   -4.95654
16080.0000   -4.44200
16120.0000   -4.50104
16160.0000   -4.36245
16200.0000   -3.53141
16240.0000   -3.13477
16280.0000   -4.76275
16320.0000   -5.16787
16360.0000   -4.66706
16400.0000   -4.99517
16440.0000   -4.32098
16480.0000   -3.25746
16520.0000   -4.09070
16560.0000   -4.26834
16600.0000   -3.98755
16640.0000   -5.21137
16680.0000   -5.14842
16720.0000   -3.57481
16760.0000   -4.16369
16800.0000   -3.50807
16840.0000   -3.17319
16880.0000   -2.34587
16920.0000   -3.19821
16960.0000   -3.19032
17000.0000   -3.39880
17040.0000   -2.78549
17080.0000   -3.04117
17120.0000   -3.67141
17160.0000   -3.32143
17200.0000   -4.29166
17240.0000   -4.28812
17280.0000   -4.88349
17320.0000   -3.30908
17360.0000   -3.18166
17400.0000   -2.71558
17440.0000   -3.51185
17480.0000   -3.45042
17520.0000   -3.11806
17560.0000   -2.27856
17600.0000   -2.91182
17640.0000   -2.73767
17680.0000   -3.08146
17720.0000   -3.99556
17760.0000   -3.51302
17800.0000   -3.37664
17840.0000   -3.57613
17880.0000   -4.42173
17920.0000   -4.02180
17960.0000   -3.24288
18000.0000   -3.72287
18040.0000   -2.72366
18080.0000   -2.35469
18120.0000   -2.41961
18160.0000   -2.77003
18200.0000   -1.98265
18240.0000   -3.28062
18280.0000   -2.52220
18320.0000   -3.07906
18360.0000   -3.11019
18400.0000   -2.84387
18440.0000   -3.24675
18480.0000   -3.11257
18520.0000   -3.76212
18560.0000   -3.43318
18600.0000   -2.69369
18640.0000   -3.17243
18680.0000   -2.75082
18720.0000   -2.35378
18760.0000   -3.35465
18800.0000   -2.87527
18840.0000   -3.81733
18880.0000   -3.17203
18920.0000   -3.02034
18960.0000   -2.71912
19000.0000   -3.88832
19040.0000   -3.68818
19080.0000   -3.89802
19120.0000   -2.99397
19160.0000   -3.80425
19200.0000   -4.23402
19240.0000   -3.37796
19280.0000   -2.75264
19320.0000   -3.60606
19360.0000   -3.11018
19400.0000   -2.42823
19440.0000   -3.09337
19480.0000   -3.87384
19520.0000   -4.27159
19560.0000   -4.42801
19600.0000   -3.14699
19640.0000   -3.12281
19680.0000   -2.76902
19720.0000   -2.79601
19760.0000   -2.09759
19800.0000   -2.79742
19840.0000   -2.50635
19880.0000   -2.98483
19920.0000   -2.45666
19960.0000   -1.21210
20000.0000   -1.48942
20040.0000   -2.18489
20080.0000   -2.39896
20120.0000   -2.27618
20160.0000   -3.01615
20200.0000   -3.40563
20240.0000   -3.18504
20280.0000   -3.96981
20320.0000   -3.26245
20360.0000   -3.14056
20400.0000   -1.70758
20440.0000   -1.38410
20480.0000   -2.07709
20520.0000   -3.42471
20560.0000   -2.25074
20600.0000   -2.04168
20640.0000   -2.70374
20680.0000   -2.56747
20720.0000   -2.97576
20760.0000   -3.71673
20800.0000   -2.94334
20840.0000   -2.85675
20880.0000   -3.17812
20920.0000   -2.58435
20960.0000   -2.19333
21000.0000   -2.28748
21040.0000   -2.36712
21080.0000   -2.84395
21120.0000   -2.12866
21160.0000   -3.12419
21200.0000   -1.15272
21240.0000   -2.86948
21280.0000   -3.91521
21320.0000   -2.31148
21360.0000   -2.33529
21400.0000   -2.95680
21440.0000   -2.66277
21480.0000   -1.54813
21520.0000   -2.40545
21560.0000   -2.33313
21600.0000   -2.44086
21640.0000   -2.44840
21680.0000   -3.07627
21720.0000   -2.40822
21760.0000   -2.45557
21800.0000   -1.89691
21840.0000   -2.12310
21880.0000   -1.92321
21920.0000   -2.12986
21960.0000   -2.88101
22000.0000   -2.09267
22040.0000   -1.91415
22080.0000   -2.80105
22120.0000   -1.88303
22160.0000   -2.15201
22200.0000   -1.75836
22240.0000   -1.72474
22280.0000   -2.10174
22320.0000   -2.38059
22360.0000   -2.42067
22400.0000   -2.72497
22440.0000   -1.90569
22480.0000   -1.96677
22520.0000   -1.62499
22560.0000   -2.10994
22600.0000   -1.09930
22640.0000   -1.37444
22680.0000   -1.98487
22720.0000   -2.27154
22760.0000   -1.86518
22800.0000   -2.03407
22840.0000   -1.88019
22880.0000   -1.77296
22920.0000   -1.43362
22960.0000   -0.52545
23000.0000   -1.63852
23040.0000   -1.83970
23080.0000   -2.19910
23120.0000   -1.23750
23160.0000   -1.61245
23200.0000   -1.67044
23240.0000   -2.06552
23280.0000   -1.46050
23320.0000   -1.36594
23360.0000   -0.16241
23400.0000   -0.23016
23440.0000   -1.22057
23480.0000   -0.85736
23520.0000   -1.27551
23560.0000   -0.36568
23600.0000   -2.55155
23640.0000   -1.42787
23680.0000   -1.02585
23720.0000   -1.94229
23760.0000   -1.23955
23800.0000   -2.21606
23840.0000   -1.83854
23880.0000   -1.61122
23920.0000   -2.05614
23960.0000   -1.90076
24000.0000   -2.04659
24040.0000   -1.36820
24080.0000   -0.55202
24120.0000   -1.74644
24160.0000   -1.86065
24200.0000   -2.58467
24240.0000   -1.66479
24280.0000   -3.53236
24320.0000   -2.80025
24360.0000   -3.72682
24400.0000   -3.88080
24440.0000   -3.18721
24480.0000   -2.34327
24520.0000   -2.13522
24560.0000   -1.60996
24600.0000   -1.65864
24640.0000   -2.83828
24680.0000   -2.41039
24720.0000   -1.63077
24760.0000   -1.57234
24800.0000   -2.09867
24840.0000   -0.97951
24880.0000   -1.10795
24920.0000   -1.62945
24960.0000   -1.38292
25000.0000   -1.13504
25040.0000   -1.57371
25080.0000   -1.11915
25120.0000   -1.12218
25160.0000   -1.22443
25200.0000   -2.05986
25240.0000   -2.11879
25280.0000   -3.10444
25320.0000   -3.41878
25360.0000   -3.13068
25400.0000   -3.23266
25440.0000   -2.97957
25480.0000   -3.27323
25520.0000   -1.65662
25560.0000   -3.03948
25600.0000   -3.23824
25640.0000   -2.89037
25680.0000   -2.00480
25720.0000   -2.13177
25760.0000   -2.91412
25800.0000   -2.54515
25840.0000   -1.98510
25880.0000   -2.40066
25920.0000   -2.32143
25960.0000   -1.62739
26000.0000   -1.17305
26040.0000   -2.25706
26080.0000   -1.92132
26120.0000   -1.63415
26160.0000   -2.70542
26200.0000   -0.84290
26240.0000   -2.30326
26280.0000   -1.98544
26320.0000   -1.40932
26360.0000   -1.57331
26400.0000   -2.71094
26440.0000   -1.84411
26480.0000   -1.08348
26520.0000   -0.89216
26560.0000   -1.92751
26600.0000   -1.04429
26640.0000   -1.78360
26680.0000   -1.59843
26720.0000   -2.12765
26760.0000   -1.75188
26800.0000   -2.15008
26840.0000   -1.19932
26880.0000   -1.29014
26920.0000   -0.46564
26960.0000   -1.10567
27000.0000   -1.57914
27040.0000   -1.46792
27080.0000   -1.44729
27120.0000   -2.21191
27160.0000   -1.84888
27200.0000   -1.48170
27240.0000   -1.61496
27280.0000   -1.92405
27320.0000   -0.76653
27360.0000   -1.74093
27400.0000   -2.02649
27440.0000   -1.65893
27480.0000   -2.55252
27520.0000   -1.77355
27560.0000   -1.36491
27600.0000   -1.57149
27640.0000   -1.18256
27680.0000   -1.03591
27720.0000   -2.38747
27760.0000   -2.75121
27800.0000   -1.69682
27840.0000   -1.64056
27880.0000   -1.72483
27920.0000   -0.96946
27960.0000   -0.45931
28000.0000   -1.19661
28040.0000   -0.72869
28080.0000   -0.98115
28120.0000   -0.40395
28160.0000   -0.57397
28200.0000   -0.96973
28240.0000   -1.87564
28280.0000   -1.69207
28320.0000   -1.30116
28360.0000   -0.87823
28400.0000   -0.83544
28440.0000   -0.91577
28480.0000   -1.36159
28520.0000   -1.00385
28560.0000   -1.29836
28600.0000   -1.39964
28640.0000   -0.81421
28680.0000   -1.06856
28720.0000   -1.55476
28760.0000   -0.93304
28800.0000   -1.00744
28840.0000   -1.33491
28880.0000   -1.82188
28920.0000   -2.14610
28960.0000   -2.43142
29000.0000   -2.25556
29040.0000   -1.76365
29080.0000   -1.22831
29120.0000   -2.14038
29160.0000   -1.32046
29200.0000   -3.37468
29240.0000   -3.08084
29280.0000   -2.42036
29320.0000   -1.27437
29360.0000   -2.80073
29400.0000   -2.48623
29440.0000   -2.81398
29480.0000   -1.45645
29520.0000   -0.14080
29560.0000   -1.02350
29600.0000   -1.15824
29640.0000   -1.94293
29680.0000   -2.79983
29720.0000   -1.93764
29760.0000   -1.21823
29800.0000   -1.82736
29840.0000   -1.35393
29880.0000   -2.02342
29920.0000   -2.19594
29960.0000   -2.25066
30000.0000   -2.05775
30040.0000   -2.46132
30080.0000   -1.72048
30120.0000   -1.99743
30160.0000   -1.46885
30200.0000   -1.60615
30240.0000   -1.47364
30280.0000   -1.69827
30320.0000   -1.81179
30360.0000   -0.98308
30400.0000   -1.81988
30440.0000   -2.04350
30480.0000   -1.37038
30520.0000   -2.94812
30560.0000   -3.41500
30600.0000   -2.88771
30640.0000   -3.50054
30680.0000   -2.82787
30720.0000   -2.13114
30760.0000   -2.24592
30800.0000   -3.00724
30840.0000   -2.67094
30880.0000   -2.99963
30920.0000   -2.97874
30960.0000   -2.45170
31000.0000   -1.89212
31040.0000   -2.65766
31080.0000   -2.18795
31120.0000   -2.56057
31160.0000   -2.33176
31200.0000   -2.21088
31240.0000   -2.83257
31280.0000   -3.67905
31320.0000   -3.80779
31360.0000   -3.84654
31400.0000   -3.94929
31440.0000   -4.05920
31480.0000   -4.71130
31520.0000   -4.85602
31560.0000   -3.67606
31600.0000   -3.83907
31640.0000   -3.82853
31680.0000   -3.12655
31720.0000   -1.79790
31760.0000   -3.25265
31800.0000   -2.87049
31840.0000   -3.22136
31880.0000   -2.93358
31920.0000   -3.62811
31960.0000   -3.88889
32000.0000   -4.44667
32040.0000   -4.31445
32080.0000   -3.56191
32120.0000   -4.50732
32160.0000   -2.99283
32200.0000   -2.83063
32240.0000   -2.31634
32280.0000   -3.02075
32320.0000   -3.10956
32360.0000   -3.21358
32400.0000   -3.39853
32440.0000   -3.50365
32480.0000   -2.65193
32520.0000   -3.47293
32560.0000   -2.30679
32600.0000   -2.59547
32640.0000   -3.22205
32680.0000   -2.71531
32720.0000   -3.32626
32760.0000   -4.11795
32800.0000   -4.23414
32840.0000   -3.71612
32880.0000   -3.95445
32920.0000   -3.90864
32960.0000   -3.59751
33000.0000   -2.92524
33040.0000   -3.55224
33080.0000   -2.01821
33120.0000   -2.81397
33160.0000   -2.79528
33200.0000   -3.40448
33240.0000   -3.14939
33280.0000   -2.90490
33320.0000   -2.63717
33360.0000   -1.85343
33400.0000   -2.55926
33440.0000   -2.77086
33480.0000   -3.76897
33520.0000   -3.31371
33560.0000   -3.54707
33600.0000   -2.60666
33640.0000   -2.67040
33680.0000   -2.87981
33720.0000   -2.73482
33760.0000   -2.18954
33800.0000   -2.58102
33840.0000   -3.27735
33880.0000   -3.32618
33920.0000   -2.19579
33960.0000   -2.92023
34000.0000   -3.22238
34040.0000   -2.60386
34080.0000   -3.11598
34120.0000   -2.09059
34160.0000   -2.35990
34200.0000   -2.75925
34240.0000   -2.36752
34280.0000   -2.79479
34320.0000   -2.68182
34360.0000   -2.52272
34400.0000   -2.76213
34440.0000   -2.93720
34480.0000   -2.73334
34520.0000   -2.64488
34560.0000   -2.74019
34600.0000   -2.68892
34640.0000   -2.68348
34680.0000   -2.89936
34720.0000   -3.91437
34760.0000   -4.41724
34800.0000   -4.09451
34840.0000   -4.66302
34880.0000   -4.13312
34920.0000   -4.64686
34960.0000   -3.60140
35000.0000   -3.98261
35040.0000   -4.23072
35080.0000   -4.88519
35120.0000   -4.70784
35160.0000   -4.85376
35200.0000   -4.79482
35240.0000   -4.67404
35280.0000   -4.68649
35320.0000   -3.94587
35360.0000   -2.67351
35400.0000   -2.92438
35440.0000   -3.48399
35480.0000   -2.69726
35520.0000   -2.84155
35560.0000   -2.68927
35600.0000   -3.25531
35640.0000   -3.53115
35680.0000   -3.32407
35720.0000   -3.75116
35760.0000   -4.36272
35800.0000   -4.71419
35840.0000   -4.74138
35880.0000   -4.58700
35920.0000   -4.15628
35960.0000   -4.01268
36000.0000   -2.35668
36040.0000   -3.79523
36080.0000   -4.13803
36120.0000   -3.07222
36160.0000   -2.35140
36200.0000   -2.35806
36240.0000   -2.46543
36280.0000   -2.30515
36320.0000   -2.92587
36360.0000   -3.02366
36400.0000   -3.02527
36440.0000   -2.23658
36480.0000   -1.87055
36520.0000   -2.29079
36560.0000   -3.28913
36600.0000   -3.59759
36640.0000   -1.90961
36680.0000   -3.01517
36720.0000   -2.84864
36760.0000   -3.50943
36800.0000   -2.95207
36840.0000   -3.24137
36880.0000   -1.48883
36920.0000   -2.91473
36960.0000   -3.43270
37000.0000   -3.06293
37040.0000   -3.42166
37080.0000   -3.16367
37120.0000   -2.98119
37160.0000   -2.39514
37200.0000   -2.76427
37240.0000   -3.39795
37280.0000   -3.92964
37320.0000   -3.51972
37360.0000   -3.13539
37400.0000   -2.64875
37440.0000   -2.92692
37480.0000   -3.11300
37520.0000   -2.42532
37560.0000   -3.21451
37600.0000   -2.21438
37640.0000   -3.44020
37680.0000   -4.31689
37720.0000   -3.76585
37760.0000   -4.64749
37800.0000   -4.57377
37840.0000   -4.23525
37880.0000   -4.13944
37920.0000   -4.25017
37960.0000   -4.24519
38000.0000   -4.32794
38040.0000   -3.40992
38080.0000   -4.26160
38120.0000   -4.30920
38160.0000   -2.82096
38200.0000   -2.38607
38240.0000   -2.60567
38280.0000   -1.88330
38320.0000   -2.04445
38360.0000   -2.10559
38400.0000   -2.59800
38440.0000   -1.75849
38480.0000   -2.97991
38520.0000   -2.98294
38560.0000   -2.04271
38600.0000   -2.38350
38640.0000   -2.68435
38680.0000   -2.85887
38720.0000   -2.91789
38760.0000   -3.02644
38800.0000   -3.76341
38840.0000   -2.25186
38880.0000   -2.31595
38920.0000   -3.46122
38960.0000   -2.48093
39000.0000   -2.55448
39040.0000   -2.10343
39080.0000   -2.69653
39120.0000   -2.54587
39160.0000   -3.71010
39200.0000   -3.96340
39240.0000   -2.80264
39280.0000   -2.82537
39320.0000   -2.38930
39360.0000   -1.61585
39400.0000   -2.03738
39440.0000   -2.08692
39480.0000   -2.72615
39520.0000   -2.35621
39560.0000   -3.04705
39600.0000   -2.87612
39640.0000   -2.69253
39680.0000   -2.61179
39720.0000   -2.01348
39760.0000   -2.36767
39800.0000   -2.88542
39840.0000   -2.37533
39880.0000   -3.05358
39920.0000   -2.45919
39960.0000   -2.52220
40000.0000   -3.36566
40040.0000   -2.72147
40080.0000   -3.47342
40120.0000   -3.73761
40160.0000   -4.35925
40200.0000   -3.60904
40240.0000   -3.60878
40280.0000   -2.77357
40320.0000   -3.19577
40360.0000   -2.17351
40400.0000   -2.39820
40440.0000   -2.77880
40480.0000   -2.44238
40520.0000   -3.01411
40560.0000   -2.19366
40600.0000   -2.21447
40640.0000   -1.50162
40680.0000   -0.78166
40720.0000   -1.12883
40760.0000   -0.87542
40800.0000   -1.13011
40840.0000   -0.99232
40880.0000   -2.09123
40920.0000   -0.42869
40960.0000    0.08658
41000.0000   -0.87517
41040.0000   -0.95711
41080.0000   -0.08782
41120.0000   -0.17536
41160.0000   -0.27551
41200.0000   -0.20205
41240.0000   -1.23751
41280.0000   -1.77201
41320.0000   -1.72639
41360.0000    0.09129
41400.0000   -0.67884
41440.0000   -1.14168
41480.0000   -0.91250
41520.0000   -1.31013
41560.0000   -0.79732
41600.0000   -0.44504
41640.0000   -1.38507
41680.0000   -2.14405
41720.0000   -0.46869
41760.0000   -1.12948
41800.0000   -1.02272
41840.0000   -0.46749
41880.0000   -2.10853
41920.0000   -1.18525
41960.0000   -1.01195
42000.0000   -1.18185
42040.0000   -2.17909
42080.0000   -1.46922
42120.0000   -0.84944
42160.0000   -1.36337
42200.0000   -1.58694
42240.0000   -1.94839
42280.0000   -1.05914
42320.0000   -0.66837
42360.0000   -0.39955
42400.0000   -0.31775
42440.0000   -1.13426
42480.0000   -0.43288
42520.0000    0.34879
42560.0000    0.17337
42600.0000   -0.72600
42640.0000   -0.83762
42680.0000   -1.25366
42720.0000   -1.95102
42760.0000   -1.92523
42800.0000   -2.23429
42840.0000   -1.94825
42880.0000   -1.65693
42920.0000   -1.79063
42960.0000   -2.02857
43000.0000   -0.39927
43040.0000   -2.04797
43080.0000   -1.77608
43120.0000   -1.47639
43160.0000   -2.86477
43200.0000   -2.08017
43240.0000   -1.75165
43280.0000   -1.74104
43320.0000   -2.09120
43360.0000   -1.88573
43400.0000   -1.64770
43440.0000   -1.77251
43480.0000   -2.23106
43520.0000   -2.25274
43560.0000   -2.24828
43600.0000   -2.52198
43640.0000   -3.63913
43680.0000   -2.17515
43720.0000   -2.01794
43760.0000   -1.57748
43800.0000   -1.39285
43840.0000   -2.50971
43880.0000   -3.04474
43920.0000   -3.46485
43960.0000   -2.60406
44000.0000   -2.54995
44040.0000   -2.68364
44080.0000   -1.29303
44120.0000   -1.15288
44160.0000   -2.45347
44200.0000   -1.34572
44240.0000   -2.79215
44280.0000   -2.77084
44320.0000   -1.39970
44360.0000   -2.43217
44400.0000   -2.47107
44440.0000   -1.57625
44480.0000   -1.09307
44520.0000   -1.93247
44560.0000   -2.26786
44600.0000   -2.22362
44640.0000   -1.88874
44680.0000   -1.07578
44720.0000   -1.91294
44760.0000   -2.44573
44800.0000   -2.74477
44840.0000   -2.08726
44880.0000   -3.64807
44920.0000   -3.38933
44960.0000   -2.59115
45000.0000   -2.88590
45040.0000   -2.52023
45080.0000   -3.28641
45120.0000   -3.43164
45160.0000   -2.46858
45200.0000   -2.57952
45240.0000   -2.06573
45280.0000   -2.74994
45320.0000   -2.95751
45360.0000   -2.49399
45400.0000   -2.04055
45440.0000   -2.28275
45480.0000   -1.27587
45520.0000   -1.70349
45560.0000   -2.71968
45600.0000   -1.97144
45640.0000   -2.28126
45680.0000   -1.77689
45720.0000   -1.12937
45760.0000   -1.46865
45800.0000   -1.51650
45840.0000   -2.25432
45880.0000   -1.38117
45920.0000   -1.43860
45960.0000   -1.78397
46000.0000   -1.71039
46040.0000   -0.80682
46080.0000   -0.58793
46120.0000   -0.74137
46160.0000   -0.78863
46200.0000   -0.27649
46240.0000   -1.15992
46280.0000   -1.08159
46320.0000   -1.89710
46360.0000   -1.40175
46400.0000   -0.89892
46440.0000   -1.12898
46480.0000   -0.96036
46520.0000   -0.56520
46560.0000   -1.47312
46600.0000   -1.78202
46640.0000   -1.56873
46680.0000   -0.49446
46720.0000   -1.19678
46760.0000   -1.76908
46800.0000   -1.18830
46840.0000   -0.94046
46880.0000   -0.57090
46920.0000   -0.80841
46960.0000   -0.82726
47000.0000   -1.63729
47040.0000   -1.27967
47080.0000   -0.46674
47120.0000   -0.64619
47160.0000    0.10678
47200.0000    0.28710
47240.0000   -0.49370
47280.0000   -0.36743
47320.0000   -0.78443
47360.0000   -0.74148
47400.0000   -0.73720
47440.0000   -0.78462
47480.0000   -1.00692
47520.0000   -0.96928
47560.0000   -1.47749
47600.0000   -0.09664
47640.0000   -0.83829
47680.0000   -0.27088
47720.0000   -0.94140
47760.0000   -0.53021
47800.0000    0.02230
47840.0000   -0.66392
47880.0000    0.20296
47920.0000   -0.86700
47960.0000    0.10111
48000.0000    0.09701
48040.0000    0.73526
48080.0000    0.04152
48120.0000    0.21674
48160.0000   -0.74826
48200.0000    0.59244
48240.0000    0.28616
48280.0000    0.49501
48320.0000    0.27568
48360.0000    0.33389
48400.0000    0.86128
48440.0000    0.57218
48480.0000    0.24693
48520.0000    0.68943
48560.0000    0.74276
48600.0000    1.04471
48640.0000    1.94459
48680.0000    1.92497
48720.0000    1.09938
48760.0000    1.13337
48800.0000    0.72943
48840.0000    1.19304
48880.0000    1.89703
48920.0000    1.27146
48960.0000    0.92874
49000.0000    1.18218
49040.0000    1.29973
49080.0000    1.71575
49120.0000    0.36689
49160.0000    1.44549
49200.0000    1.45470
49240.0000    1.43437
49280.0000    0.76848
49320.0000    1.71872
49360.0000    0.70590
49400.0000    0.61126
49440.0000    0.53558
49480.0000    0.36388
49520.0000    0.35041
49560.0000   -0.97366
49600.0000   -0.22973
49640.0000   -0.36216
49680.0000   -0.05211
49720.0000   -0.77457
49760.0000   -0.98658
49800.0000   -0.07899
49840.0000    0.18820
49880.0000    0.15240
49920.0000    0.09453
49960.0000    0.16184
50000.0000   -0.15140
50040.0000   -0.14756
50080.0000    0.47398
50120.0000   -0.03531
50160.0000    1.09221
50200.0000    0.51493
50240.0000    1.20395
50280.0000    1.16291
50320.0000    0.45945
50360.0000    0.35549
50400.0000    0.61696
50440.0000   -0.03854
50480.0000    0.56843
50520.0000    0.39454
50560.0000    0.06795
50600.0000    0.57692
50640.0000    0.55760
50680.0000   -0.05070
50720.0000    0.32510
50760.0000    0.28928
50800.0000   -0.14486
50840.0000    0.74250
50880.0000    0.34939
50920.0000   -0.69865
50960.0000    0.05414
51000.0000   -0.01121
51040.0000   -0.35823
51080.0000   -0.34189
51120.0000    0.59404
51160.0000    1.12894
51200.0000    0.07100
51240.0000   -0.55485
51280.0000   -0.62247
51320.0000   -0.29450
51360.0000    0.03909
51400.0000    0.41795
51440.0000    0.32036
51480.0000    0.16480
51520.0000    0.80820
51560.0000    1.19826
51600.0000   -0.02769
51640.0000   -0.02454
51680.0000    0.21783
51720.0000    0.16850
51760.0000    1.08723
51800.0000    1.28271
51840.0000   -0.15529
51880.0000   -0.79518
51920.0000    0.46389
51960.0000    0.26863
52000.0000    0.25807
52040.0000   -0.07219
52080.0000    0.45392
52120.0000    0.41931
52160.0000    0.28470
52200.0000    0.39523
52240.0000    0.56897
52280.0000    0.22152
52320.0000   -0.09974
52360.0000   -0.58995
52400.0000    0.19061
52440.0000    1.47694
52480.0000    0.00785
52520.0000    1.72881
52560.0000    0.95376
52600.0000    1.15444
52640.0000    1.56498
52680.0000    1.29389
52720.0000    1.96288
52760.0000    1.58581
52800.0000    1.21847
52840.0000    0.52218
52880.0000    0.86708
52920.0000    0.50864
52960.0000    0.88201
53000.0000    0.54037
53040.0000    0.31162
53080.0000    1.06756
53120.0000    0.77274
53160.0000    1.01951
53200.0000    1.07297
53240.0000    1.14939
53280.0000    0.97010
53320.0000    1.06096
53360.0000    0.45779
53400.0000    0.52230
53440.0000   -0.02225
53480.0000    0.30002
53520.0000    1.30508
53560.0000    0.32459
53600.0000    0.08641
53640.0000    0.29989
53680.0000    0.09315
53720.0000    0.88664
53760.0000    0.59014
53800.0000    1.37175
53840.0000    0.31953
53880.0000    0.08290
53920.0000    0.52961
53960.0000    0.60840
54000.0000    0.07122
54040.0000    0.22218
54080.0000    0.36515
54120.0000    0.62262
54160.0000   -0.45348
54200.0000    0.37890
54240.0000   -0.51637
54280.0000   -0.64749
54320.0000   -0.18916
54360.0000    0.47192
54400.0000    0.50325
54440.0000    0.05005
54480.0000    0.29706
54520.0000    0.74942
54560.0000    0.60231
54600.0000    0.00420
54640.0000   -0.12496
54680.0000    0.85090
54720.0000    0.58917
54760.0000   -0.45501
54800.0000    0.40219
54840.0000    0.50086
54880.0000    0.78981
54920.0000    0.24902
54960.0000    0.75617
55000.0000    0.66891
55040.0000    0.42018
55080.0000    0.13173
55120.0000    0.98475
55160.0000    0.39325
55200.0000    0.66234
55240.0000    0.26300
55280.0000    1.08493
55320.0000    0.65626
55360.0000    0.24709
55400.0000    1.66871
55440.0000    1.86901
55480.0000    1.26616
55520.0000    0.03255
55560.0000    0.17099
55600.0000    0.43209
55640.0000   -0.13516
55680.0000    0.22772
55720.0000    0.64399
55760.0000    0.48784
55800.0000    0.52407
55840.0000   -0.05464
55880.0000   -0.02595
55920.0000   -0.59724
55960.0000   -0.36685
56000.0000    0.13155
56040.0000   -0.38981
56080.0000   -0.13213
56120.0000   -0.86002
56160.0000   -0.42971
56200.0000    0.43960
56240.0000   -0.38011
56280.0000    0.40581
56320.0000    0.76990
56360.0000    0.59509
56400.0000   -0.43576
56440.0000    0.05825
56480.0000    0.49258
56520.0000    0.11024
56560.0000    0.88449
56600.0000   -0.56153
56640.0000   -0.64121
56680.0000    0.56780
56720.0000    0.67544
56760.0000    0.22077
56800.0000   -0.45954
56840.0000   -0.64889
56880.0000   -0.14739
56920.0000    1.06752
56960.0000    0.03665
57000.0000    0.49133
57040.0000   -0.46067
57080.0000   -1.13752
57120.0000   -1.00895
57160.0000   -1.01589
57200.0000   -0.29324
57240.0000    0.53368
57280.0000    0.16066
57320.0000    0.35511
57360.0000   -0.44244
57400.0000   -0.19505
57440.0000    0.60152
57480.0000   -0.27115
57520.0000    0.72276
57560.0000    0.45372
57600.0000   -0.19530
57640.0000   -0.07245
57680.0000    1.04615
57720.0000   -0.63509
57760.0000    0.10263
57800.0000    0.32238
57840.0000    0.03679
57880.0000    0.02124
57920.0000    0.00336
57960.0000    1.58470
58000.0000    1.47227
58040.0000    1.44288
58080.0000    2.27260
58120.0000    1.50168
58160.0000    1.61649
58200.0000    1.79536
58240.0000    1.66042
58280.0000    2.77009
58320.0000    2.03122
58360.0000    1.45247
58400.0000    1.12378
58440.0000    2.03622
58480.0000    2.48314
58520.0000    1.77943
58560.0000    1.99915
58600.0000    2.24309
58640.0000    2.53816
58680.0000    2.47312
58720.0000    2.70676
58760.0000    2.41389
58800.0000    3.42356
58840.0000    1.77077
58880.0000    2.93596
58920.0000    1.56487
58960.0000    2.07930
59000.0000    1.43507
59040.0000    0.89931
59080.0000    0.65628
59120.0000    2.03665
59160.0000    1.42670
59200.0000    2.12869
59240.0000    1.85402
59280.0000    2.30379
59320.0000    1.27696
59360.0000    1.67272
59400.0000    1.29398
59440.0000    0.96282
59480.0000    1.24533
59520.0000    1.42984
59560.0000    1.18299
59600.0000    1.03014
59640.0000    0.84160
59680.0000    0.42992
59720.0000    0.76402
59760.0000    1.37456
59800.0000    1.58727
59840.0000    1.77309
59880.0000    1.41570
59920.0000    0.73691
59960.0000    1.00993
60000.0000    1.29485
60040.0000    1.36350
60080.0000    1.28791
60120.0000    1.00007
60160.0000    0.91409
60200.0000    0.60851
60240.0000    0.76738
60280.0000    1.36157
60320.0000    0.69365
60360.0000    1.76856
60400.0000    1.33123
60440.0000    0.27340
60480.0000    1.53861
60520.0000    1.18794
60560.0000    0.42918
60600.0000    1.12070
60640.0000    1.48785
60680.0000    1.12301
60720.0000    1.06566
60760.0000    1.14061
60800.0000    0.26769
60840.0000    0.19864
60880.0000    0.25661
60920.0000    1.60197
60960.0000    0.28198
61000.0000   -0.23250
61040.0000    0.11766
61080.0000    0.60827
61120.0000   -0.01445
61160.0000   -0.28036
61200.0000   -0.18890
61240.0000    0.02290
61280.0000    0.90929
61320.0000    0.25487
61360.0000    0.59945
61400.0000    1.12239
61440.0000    0.19339
61480.0000   -0.20752
61520.0000   -0.17093
61560.0000   -0.43201
61600.0000   -0.23038
61640.0000    0.45334
61680.0000    0.27440
61720.0000   -0.03216
61760.0000    0.67990
61800.0000    0.49524
61840.0000   -0.31462
61880.0000   -0.35330
61920.0000    0.32394
61960.0000    0.29431
62000.0000    0.59475
62040.0000    0.86861
62080.0000    0.57417
62120.0000    1.07941
62160.0000    1.02618
62200.0000    0.23812
62240.0000    0.62385
62280.0000    0.84418
62320.0000    0.35259
62360.0000    0.32078
62400.0000    0.32685
62440.0000    0.42701
62480.0000    1.24492
62520.0000    0.91279
62560.0000    0.34995
62600.0000    0.64578
62640.0000    0.66834
62680.0000    0.08269
62720.0000    1.02157
62760.0000    0.42149
62800.0000    0.38602
62840.0000    0.30117
62880.0000    1.01090
62920.0000    1.78648
62960.0000    0.57614
63000.0000    0.40782
63040.0000   -0.21401
63080.0000   -0.26549
63120.0000    0.97283
63160.0000    0.09211
63200.0000   -0.34078
63240.0000    0.65069
63280.0000    1.14194
63320.0000    0.45215
63360.0000    0.50622
63400.0000    0.58949
63440.0000    0.65388
63480.0000    0.25900
63520.0000    0.69289
63560.0000    1.22505
63600.0000    0.36725
63640.0000    0.40677
63680.0000    0.49885
63720.0000   -0.07170
63760.0000    0.38395
63800.0000    0.92977
63840.0000    1.12734
63880.0000    1.67931
63920.0000    1.47717
63960.0000    1.17372
64000.0000    1.30537
64040.0000    2.05508
64080.0000    2.36138
64120.0000    2.21007
64160.0000    1.73183
64200.0000    1.47847
64240.0000    1.40984
64280.0000    1.27375
64320.0000    1.87151
64360.0000    1.81373
64400.0000    1.38753
64440.0000    0.47711
64480.0000    1.25077
64520.0000    1.11096
64560.0000    1.58887
64600.0000    1.72181
64640.0000    1.43795
64680.0000    1.36335
64720.0000    0.65760
64760.0000    1.24885
64800.0000    0.86475
64840.0000    0.60498
64880.0000    0.87672
64920.0000    1.32103
64960.0000    1.77887
65000.0000    1.46736
65040.0000   -0.22263
65080.0000    0.23190
65120.0000   -1.12375
65160.0000    0.74746
65200.0000   -0.33579
65240.0000    0.08218
65280.0000   -0.10935
65320.0000   -0.37231
65360.0000    0.14180
65400.0000   -0.78733
65440.0000    0.17739
65480.0000    1.26024
65520.0000    1.57028
65560.0000    0.11249
65600.0000    0.57983
65640.0000   -0.31825
65680.0000   -0.27083
65720.0000   -0.20244
65760.0000   -0.38609
65800.0000   -1.39458
65840.0000    0.26857
65880.0000   -0.14585
65920.0000    0.90795
65960.0000    0.00892
66000.0000    0.99768
66040.0000    1.09405
66080.0000    1.02969
66120.0000    0.90326
66160.0000    0.70607
66200.0000    1.23705
66240.0000    1.92051
66280.0000    0.94906
66320.0000    0.82687
66360.0000    1.68991
66400.0000    1.05230
66440.0000    0.36498
66480.0000    0.80443
66520.0000    0.67876
66560.0000    0.67000
66600.0000    0.68918
66640.0000    1.41013
66680.0000    1.37576
66720.0000    1.71149
66760.0000    1.91511
66800.0000    1.93186
66840.0000    1.43469
66880.0000    2.32768
66920.0000    2.32034
66960.0000    2.49912
67000.0000    0.54054
67040.0000    0.80865
67080.0000    0.98273
67120.0000    1.08874
67160.0000    1.33925
67200.0000    0.77945
67240.0000    1.06519
67280.0000    0.45992
67320.0000    0.26569
67360.0000   -0.47459
67400.0000    0.72194
67440.0000    0.72548
67480.0000    1.27977
67520.0000    0.46487
67560.0000    0.30278
67600.0000    1.79837
67640.0000    1.29971
67680.0000    1.52951
67720.0000    2.32546
67760.0000    1.04210
67800.0000    2.00357
67840.0000    1.85685
67880.0000    1.23534
67920.0000    0.85669
67960.0000    0.98905
68000.0000    0.29796
68040.0000    0.09322
68080.0000    0.27162
68120.0000   -0.42834
68160.0000    0.28964
68200.0000    1.20036
68240.0000    0.80054
68280.0000    0.83795
68320.0000    0.29137
68360.0000    0.60167
68400.0000    0.64636
68440.0000    0.92290
68480.0000    0.04391
68520.0000   -0.15690
68560.0000    0.62708
68600.0000    0.48336
68640.0000    0.52337
68680.0000   -0.13927
68720.0000    1.38139
68760.0000    0.06206
68800.0000    0.06902
68840.0000   -0.00781
68880.0000   -0.35580
68920.0000    0.01922
68960.0000   -0.74450
69000.0000   -0.03015
69040.0000    0.16243
69080.0000   -0.60224
69120.0000    0.44201
69160.0000   -0.55028
69200.0000    1.06130
69240.0000    0.61054
69280.0000    0.72789
69320.0000    0.16389
69360.0000   -0.41542
69400.0000   -0.03216
69440.0000    0.07736
69480.0000    0.44128
69520.0000    0.53152
69560.0000    0.95467
69600.0000    1.85384
69640.0000    0.83736
69680.0000    0.88785
69720.0000    1.39479
69760.0000    0.86899
69800.0000    0.77809
69840.0000    0.37948
69880.0000    0.34150
69920.0000    1.05485
69960.0000   -0.11574
70000.0000   -1.06147
70040.0000    0.46150
70080.0000   -0.45882
70120.0000    0.02897
70160.0000    0.86237
70200.0000    0.50757
70240.0000    0.12269
70280.0000   -0.37560
70320.0000    0.10832
70360.0000    0.46355
70400.0000    0.90477
70440.0000    0.75612
70480.0000    0.95807
70520.0000    0.33928
70560.0000    1.32856
70600.0000   -0.08992
70640.0000   -0.39833
70680.0000    0.54141
70720.0000   -0.32017
70760.0000    0.36286
70800.0000   -0.45866
70840.0000   -0.19317
70880.0000   -0.58301
70920.0000   -0.46262
70960.0000   -0.70317
71000.0000   -1.42235
71040.0000   -0.41058
71080.0000    0.83912
71120.0000    0.27471
71160.0000   -0.13079
71200.0000    1.51072
71240.0000    1.08527
71280.0000   -0.10975
71320.0000    1.03719
71360.0000    0.61776
71400.0000    0.44675
71440.0000    1.01554
71480.0000    0.48806
71520.0000    0.31550
71560.0000   -0.25075
71600.0000    0.54471
71640.0000    1.29013
71680.0000    0.17316
71720.0000    0.75537
71760.0000    0.84612
71800.0000    1.41713
71840.0000    1.85246
71880.0000    1.74703
71920.0000    0.79700
71960.0000    1.96252
72000.0000    0.39612
72040.0000    1.01507
72080.0000    0.79687
72120.0000    0.57424
72160.0000    1.38984
72200.0000    1.37497
72240.0000    1.00227
72280.0000    0.38739
72320.0000    0.70280
72360.0000    0.65354
72400.0000    0.50284
72440.0000    0.75191
72480.0000    0.88454
72520.0000    0.88117
72560.0000   -0.02119
72600.0000    0.46837
72640.0000    0.80863
72680.0000    0.55518
72720.0000    0.42649
72760.0000    0.79319
72800.0000    0.93403
72840.0000    0.43942
72880.0000    0.57258
72920.0000    0.20655
72960.0000    0.52971
73000.0000    0.96943
73040.0000    0.05842
73080.0000   -0.09943
73120.0000    0.73296
73160.0000    0.31512
73200.0000    0.80994
73240.0000    0.97584
73280.0000    0.31728
73320.0000    0.00378
73360.0000    1.39419
73400.0000    0.33437
73440.0000    0.88031
73480.0000    0.69005
73520.0000    0.28991
73560.0000    0.41576
73600.0000    0.53591
73640.0000    1.00474
73680.0000    0.76063
73720.0000    0.87169
73760.0000    0.27824
73800.0000    0.86593
73840.0000    0.73117
73880.0000   -0.03587
73920.0000    0.24797
73960.0000    0.72715
74000.0000    0.64230
74040.0000    0.95670
74080.0000    1.01652
74120.0000    0.12991
74160.0000    1.09821
74200.0000    1.06837
74240.0000    0.55760
74280.0000    1.18384
74320.0000    0.29939
74360.0000    1.10236
74400.0000   -0.65868
74440.0000   -0.84499
74480.0000    0.08464
74520.0000   -0.00728
74560.0000    0.07845
74600.0000    1.59800
74640.0000    0.84203
74680.0000    0.90241
74720.0000    0.31766
74760.0000    0.72107
74800.0000   -0.07224
74840.0000    0.55494
74880.0000    0.21376
74920.0000    0.31367
74960.0000   -0.14569
75000.0000   -0.24977
75040.0000    0.31210
75080.0000    0.76936
75120.0000    0.52434
75160.0000    0.99746
75200.0000    0.20688
75240.0000    1.16676
75280.0000    1.17025
75320.0000    1.54395
75360.0000    0.84869
75400.0000    2.26470
75440.0000    2.02036
75480.0000    1.15473
75520.0000    0.32654
75560.0000    1.67067
75600.0000    0.97843
75640.0000    1.62499
75680.0000    0.64685
75720.0000    1.19327
75760.0000    1.51834
75800.0000    1.16389
75840.0000    1.29607
75880.0000    1.08087
75920.0000    1.31658
75960.0000    0.97119
76000.0000    1.34925
76040.0000    1.11293
76080.0000    0.41756
76120.0000    0.41330
76160.0000    0.90146
76200.0000    1.44129
76240.0000    0.74704
76280.0000    1.07411
76320.0000    0.42375
76360.0000    1.60848
76400.0000    0.78225
76440.0000    1.71775
76480.0000    2.23441
76520.0000    1.03821
76560.0000    0.92784
76600.0000    1.48815
76640.0000    1.97852
76680.0000    1.22867
76720.0000    1.02525
76760.0000    1.83726
76800.0000    2.00288
76840.0000    1.09692
76880.0000    1.42492
76920.0000    1.54536
76960.0000    1.45860
77000.0000    2.02471
77040.0000    2.14748
77080.0000    1.83472
77120.0000    1.54196
77160.0000    1.33807
77200.0000    1.03931
77240.0000    1.83559
77280.0000    2.80679
77320.0000    3.07931
77360.0000    2.42979
77400.0000    1.83188
77440.0000    1.74752
77480.0000    0.95345
77520.0000    0.61862
77560.0000    1.61171
77600.0000    0.94756
77640.0000    1.90885
77680.0000    1.43373
77720.0000    2.15286
77760.0000    2.77535
77800.0000    3.02418
77840.0000    1.84546
77880.0000    0.68991
77920.0000    1.70971
77960.0000    1.95114
78000.0000    1.81559
78040.0000    2.50759
78080.0000    2.23412
78120.0000    2.24446
78160.0000    1.64749
78200.0000    1.66455
78240.0000    2.25425
78280.0000    2.81432
78320.0000    1.66318
78360.0000    2.01860
78400.0000    2.38274
78440.0000    2.50252
78480.0000    3.87654
78520.0000    3.44781
78560.0000    2.26062
78600.0000    3.41103
78640.0000    2.61595
78680.0000    2.57749
78720.0000    2.09638
78760.0000    1.60739
78800.0000    1.96154
78840.0000    2.09561
78880.0000    1.46833
78920.0000    2.35105
78960.0000    1.79346
79000.0000    2.00246
79040.0000    2.48201
79080.0000    2.28950
79120.0000    2.05376
79160.0000    3.03605
79200.0000    2.25368
79240.0000    2.18611
79280.0000    1.85967
79320.0000    1.08203
79360.0000    2.22555
79400.0000    0.83341
79440.0000    1.00138
79480.0000    1.54911
79520.0000    2.08025
79560.0000    3.67051
79600.0000    2.94064
79640.0000    1.76617
79680.0000    2.07945
79720.0000    2.39821
79760.0000    2.41574
79800.0000    1.58359
79840.0000    1.67801
79880.0000    2.03077
79920.0000    2.11812
79960.0000    1.28031
80000.0000    2.01760
80040.0000    0.54678
80080.0000    1.78705
80120.0000    0.98320
80160.0000    0.52741
80200.0000    0.96193
80240.0000    1.39103
80280.0000    2.03957
80320.0000    1.59345
80360.0000    1.75075
80400.0000    1.52997
80440.0000    1.50474
80480.0000    1.83366
80520.0000    1.70280
80560.0000    0.89289
80600.0000    0.72838
80640.0000    0.58303
80680.0000    0.87919
80720.0000    0.08048
80760.0000   -0.12957
80800.0000    0.06478
80840.0000   -0.03695
80880.0000    0.44769
80920.0000    0.61405
80960.0000    0.73005
81000.0000    1.27586
81040.0000    1.24056
81080.0000    1.06761
81120.0000    1.31741
81160.0000    0.16563
81200.0000    1.18100
81240.0000    1.68424
81280.0000    1.11584
81320.0000    1.03595
81360.0000    2.11569
81400.0000    1.15662
81440.0000    0.91564
81480.0000    0.74205
81520.0000    2.39680
81560.0000    1.56366
81600.0000    1.23401
81640.0000    1.38229
81680.0000    2.03361
81720.0000    2.21722
81760.0000    1.11921
81800.0000    1.36425
81840.0000    2.00670
81880.0000    2.76679
81920.0000    2.02921
81960.0000    1.65469
82000.0000    1.84050
82040.0000    1.62748
82080.0000    1.46729
82120.0000    1.83446
82160.0000    0.27318
82200.0000    0.82049
82240.0000    1.53803
82280.0000    1.43519
82320.0000    1.45118
82360.0000    1.21405
82400.0000    0.64990
82440.0000    1.09405
82480.0000    1.36458
82520.0000    1.84860
82560.0000    0.92796
82600.0000    0.40285
82640.0000    1.20726
82680.0000    1.50795
82720.0000    1.43205
82760.0000    2.40609
82800.0000    1.35170
82840.0000    1.66750
82880.0000    1.43254
82920.0000    1.07078
82960.0000    1.19033
83000.0000    0.89227
83040.0000    1.39616
83080.0000    1.86740
83120.0000    0.87688
83160.0000    0.44877
83200.0000    1.74908
83240.0000    1.66984
83280.0000    0.89102
83320.0000    1.51677
83360.0000    1.20990
83400.0000    0.98391
83440.0000    0.69893
83480.0000    1.39744
83520.0000    0.57611
83560.0000    1.12727
83600.0000    2.41450
83640.0000    2.39367
83680.0000    1.88812
83720.0000    1.94387
83760.0000    0.76830
83800.0000    0.49678
83840.0000    1.49514
83880.0000    1.24822
83920.0000    1.31907
83960.0000    0.83576
84000.0000    1.76406
84040.0000    2.04351
84080.0000    1.72812
84120.0000    2.02170
84160.0000    2.50005
84200.0000    1.55151
84240.0000    0.53254
84280.0000    2.05583
84320.0000    1.68585
84360.0000   -0.16544
84400.0000    0.56310
84440.0000    1.75866
84480.0000    0.35390
84520.0000    0.43001
84560.0000    0.97007
84600.0000    0.35666
84640.0000    0.95954
84680.0000    2.20835
84720.0000    2.65862
84760.0000    2.12401
84800.0000    1.20141
84840.0000    1.31078
84880.0000    1.44863
84920.0000    2.56952
84960.0000    3.24034
85000.0000    2.34479
85040.0000    2.14867
85080.0000    4.23921
85120.0000    2.94165
85160.0000    2.27880
85200.0000    1.47883
85240.0000    1.42603
85280.0000    0.33236
85320.0000    1.95613
85360.0000    2.48610
85400.0000    1.68402
85440.0000    2.08906
85480.0000    1.96670
85520.0000    1.14197
85560.0000    1.77596
85600.0000    1.70532
85640.0000    2.35655
85680.0000    1.98666
85720.0000    0.78861
85760.0000    1.54582
85800.0000    1.30678
85840.0000    1.52663
85880.0000    1.62947
85920.0000    1.08221
85960.0000    0.96485
86000.0000    1.33170
86040.0000    2.47081
86080.0000    2.58618
86120.0000    2.13118
86160.0000    1.59318
86200.0000    1.58853
86240.0000    1.71773
86280.0000    1.79017
86320.0000    2.08808
86360.0000    1.57486
86400.0000    1.86937
86440.0000    2.08554
86480.0000    2.01640
86520.0000    2.19463
86560.0000    0.93421
86600.0000    1.58871
86640.0000    1.82753
86680.0000    1.06696
86720.0000    1.45335
86760.0000    0.56826
86800.0000    1.10534
86840.0000    1.42746
86880.0000    0.61815
86920.0000    1.15482
86960.0000    0.32276
87000.0000    0.60263
87040.0000    0.15438
87080.0000    1.14588
87120.0000    1.79508
87160.0000    0.75984
87200.0000    1.41040
87240.0000    1.04051
87280.0000    2.08942
87320.0000    1.20368
87360.0000    1.07247
87400.0000    1.51573
87440.0000    1.57636
87480.0000    0.77861
87520.0000    1.41119
87560.0000    1.18273
87600.0000    1.14628
87640.0000    1.47036
87680.0000    1.45509
87720.0000    1.85878
87760.0000    1.47253
87800.0000    1.73993
87840.0000    2.07350
87880.0000    1.95863
87920.0000    1.58313
87960.0000    1.90317
88000.0000    1.66230
88040.0000    2.77048
88080.0000    2.29072
88120.0000    2.61266
88160.0000    1.73285
88200.0000    1.04116
88240.0000    1.43042
88280.0000    1.69444
88320.0000    1.95876
88360.0000    1.44786
88400.0000    1.44102
88440.0000    2.23445
88480.0000    3.43862
88520.0000    2.31473
88560.0000    1.66464
88600.0000    2.19332
88640.0000    2.59287
88680.0000    2.59994
88720.0000    1.39539
88760.0000    1.91536
88800.0000    2.33774
88840.0000    1.75145
88880.0000    2.11576
88920.0000    1.07053
88960.0000    0.95189
89000.0000    1.77561
89040.0000    2.16914
89080.0000    1.54568
89120.0000    2.41395
89160.0000    2.15218
89200.0000    1.96624
89240.0000    1.80561
89280.0000    1.61486
89320.0000    2.53349
89360.0000    1.03248
89400.0000    2.82858
89440.0000    2.97663
89480.0000    3.60144
89520.0000    3.19786
89560.0000    2.49310
89600.0000    2.45870
89640.0000    3.13172
89680.0000    2.79226
89720.0000    2.43541
89760.0000    3.63042
89800.0000    3.47042
89840.0000    3.06025
89880.0000    3.67197
89920.0000    4.13571
89960.0000    3.32719
90000.0000    4.39401
90040.0000    3.90158
90080.0000    3.84491
90120.0000    3.24832
90160.0000    3.32858
90200.0000    3.57368
90240.0000    4.95045
90280.0000    3.87996
90320.0000    4.44946
90360.0000    4.34350
90400.0000    4.86701
90440.0000    4.56036
90480.0000    4.32267
90520.0000    4.12056
90560.0000    4.28182
90600.0000    3.79873
90640.0000    3.82543
90680.0000    3.66921
90720.0000    4.62113
90760.0000    4.03262
90800.0000    4.24186
90840.0000    3.63537
90880.0000    3.82251
90920.0000    3.75692
90960.0000    3.70397
91000.0000    4.86641
91040.0000    5.12972
91080.0000    4.62459
91120.0000    4.58697
91160.0000    3.53005
91200.0000    4.96289
91240.0000    6.00328
91280.0000    4.98595
91320.0000    5.71499
91360.0000    5.48395
91400.0000    6.05759
91440.0000    4.86742
91480.0000    4.76944
91520.0000    5.10302
91560.0000    5.04493
91600.0000    5.38802
91640.0000    5.41869
91680.0000    4.88336
91720.0000    5.61480
91760.0000    5.12296
91800.0000    5.71175
91840.0000    5.73981
91880.0000    5.67215
91920.0000    6.53977
91960.0000    5.55168
92000.0000    4.92718
92040.0000    5.47880
92080.0000    5.17666
92120.0000    5.09096
92160.0000    4.96802
92200.0000    4.29568
92240.0000    4.21519
92280.0000    4.23577
92320.0000    4.87903
92360.0000    5.25108
92400.0000    4.87463
92440.0000    4.97087
92480.0000    5.75964
92520.0000    5.84218
92560.0000    6.02737
92600.0000    5.43136
92640.0000    5.06826
92680.0000    5.57861
92720.0000    5.19303
92760.0000    4.91021
92800.0000    3.91948
92840.0000    4.39438
92880.0000    4.35162
92920.0000    4.15087
92960.0000    4.44250
93000.0000    4.60028
93040.0000    4.71412
93080.0000    3.55873
93120.0000    4.05807
93160.0000    4.42456
93200.0000    3.36415
93240.0000    4.35050
93280.0000    4.54665
93320.0000    4.19342
93360.0000    4.55080
93400.0000    4.84415
93440.0000    4.04152
93480.0000    3.83392
93520.0000    4.29405
93560.0000    4.37273
93600.0000    3.59803
93640.0000    3.28819
93680.0000    4.56803
93720.0000    4.29056
93760.0000    3.51250
93800.0000    3.48161
93840.0000    5.09915
93880.0000    4.47431
93920.0000    5.11879
93960.0000    5.72665
94000.0000    5.03638
94040.0000    5.37686
94080.0000    5.02186
94120.0000    5.00354
94160.0000    6.07031
94200.0000    6.19648
94240.0000    5.82831
94280.0000    5.45782
94320.0000    5.80105
94360.0000    6.22205
94400.0000    5.97361
94440.0000    6.00782
94480.0000    5.09108
94520.0000    4.49774
94560.0000    4.91180
94600.0000    4.71271
94640.0000    4.57929
94680.0000    5.87622
94720.0000    5.07603
94760.0000    4.58136
94800.0000    4.33217
94840.0000    4.85162
94880.0000    5.23450
94920.0000    6.04536
94960.0000    5.72600
95000.0000    5.39112
95040.0000    5.64720
95080.0000    5.58522
95120.0000    5.73775
95160.0000    5.38253
95200.0000    5.36253
95240.0000    5.17163
95280.0000    5.43416
95320.0000    4.82238
95360.0000    5.36065
95400.0000    6.06814
95440.0000    6.40664
95480.0000    5.84999
95520.0000    5.69163
95560.0000    5.35618
95600.0000    6.12509
95640.0000    5.60080
95680.0000    5.05999
95720.0000    5.24048
95760.0000    5.71446
95800.0000    5.46298
95840.0000    4.45755
95880.0000    3.93931
95920.0000    3.84750
95960.0000    3.88694
96000.0000    4.25305
96040.0000    4.58496
96080.0000    4.63063
96120.0000    4.42441
96160.0000    3.98813
96200.0000    3.96545
96240.0000    3.89648
96280.0000    4.66868
96320.0000    4.46420
96360.0000    4.95300
96400.0000    4.49746
96440.0000    3.78479
96480.0000    4.04263
96520.0000    4.99560
96560.0000    4.34712
96600.0000    3.63843
96640.0000    4.05302
96680.0000    3.52501
96720.0000    3.07240
96760.0000    3.50134
96800.0000    3.69873
96840.0000    4.00242
96880.0000    3.07160
96920.0000    2.99214
96960.0000    3.27509
97000.0000    3.59828
97040.0000    2.72698
97080.0000    1.48563
97120.0000    2.33630
97160.0000    2.46553
97200.0000    2.14033
97240.0000    1.99509
97280.0000    2.57993
97320.0000    2.89460
97360.0000    4.25968
97400.0000    3.95303
97440.0000    3.27669
97480.0000    3.10492
97520.0000    1.73155
97560.0000    3.13818
97600.0000    3.50916
97640.0000    3.71591
97680.0000    2.91732
97720.0000    4.49153
97760.0000    3.72342
97800.0000    2.30756
97840.0000    3.44426
97880.0000    3.11940
97920.0000    4.03009
97960.0000    3.49948
98000.0000    3.28687
98040.0000    3.45281
98080.0000    3.34977
98120.0000    4.49391
98160.0000    5.11041
98200.0000    6.47107
98240.0000    5.79993
98280.0000    5.14519
98320.0000    4.39993
98360.0000    4.73458
98400.0000    3.91698
98440.0000    3.53772
98480.0000    3.46071
98520.0000    3.54121
98560.0000    3.53795
98600.0000    3.49371
98640.0000    2.48088
98680.0000    2.94604
98720.0000    3.17983
98760.0000    3.76981
98800.0000    4.22681
98840.0000    4.74412
98880.0000    4.99136
98920.0000    4.39314
98960.0000    4.02651
99000.0000    5.15602
99040.0000    4.28371
99080.0000    4.65526
99120.0000    4.12055
99160.0000    5.68129
99200.0000    6.81321
99240.0000    5.47750
99280.0000    5.46773
99320.0000    5.01306
99360.0000    4.04078
99400.0000    5.20714
99440.0000    5.34028
99480.0000    4.28285
99520.0000    4.47586
99560.0000    4.97838
99600.0000    5.70317
99640.0000    4.47327
99680.0000    4.30086
99720.0000    5.19878
99760.0000    4.45608
99800.0000    4.81350
99840.0000    5.28954
99880.0000    4.66112
99920.0000    5.79351
99960.0000    5.47967
100000.0000    5.06752
100040.0000    4.25821
100080.0000    5.03932
100120.0000    3.29407
100160.0000    4.07615
100200.0000    5.00045
100240.0000    5.85135
100280.0000    5.04256
100320.0000    5.08332
100360.0000    5.62537
100400.0000    4.98831
100440.0000    5.01939
100480.0000    5.32029
100520.0000    5.35383
100560.0000    5.10142
100600.0000    4.65655
100640.0000    4.41371
100680.0000    4.94117
100720.0000    5.02673
100760.0000    5.70831
100800.0000    4.68763
100840.0000    4.91766
100880.0000    4.38143
100920.0000    4.45541
100960.0000    4.47035
101000.0000    4.50120
101040.0000    5.37888
101080.0000    5.69543
101120.0000    5.67634
101160.0000    5.93459
101200.0000    4.87584
101240.0000    4.79075
101280.0000    5.74609
101320.0000    5.17986
101360.0000    5.02331
101400.0000    5.36200
101440.0000    5.17637
101480.0000    5.06760
101520.0000    6.13881
101560.0000    6.99914
101600.0000    6.16802
101640.0000    6.45698
101680.0000    6.81792
101720.0000    5.96379
101760.0000    6.34211
101800.0000    6.11290
101840.0000    6.70340
101880.0000    4.89968
101920.0000    5.55287
101960.0000    5.94599
102000.0000    5.54881
102040.0000    5.57280
102080.0000    6.58390
102120.0000    5.50214
102160.0000    5.04725
102200.0000    5.98829
102240.0000    6.37885
102280.0000    6.59090
102320.0000    6.58200
102360.0000    5.91992
102400.0000    6.89639
102440.0000    6.40554
102480.0000    6.14981
102520.0000    5.47981
102560.0000    5.84501
102600.0000    5.09312
102640.0000    4.47658
102680.0000    4.92292
102720.0000    6.23915
102760.0000    6.48790
102800.0000    7.17698
102840.0000    6.79993
102880.0000    7.09178
102920.0000    7.15669
102960.0000    7.29478
103000.0000    8.05779
103040.0000    8.74725
103080.0000    7.54741
103120.0000    7.39016
103160.0000    7.72128
103200.0000    7.48749
103240.0000    7.48984
103280.0000    8.12559
103320.0000    8.21856
103360.0000    8.58043
103400.0000    8.08420
103440.0000    8.39267
103480.0000    7.78487
103520.0000    8.46822
103560.0000    9.19298
103600.0000    8.30137
103640.0000    7.12888
103680.0000    7.79630
103720.0000    8.65418
103760.0000    7.92943
103800.0000    8.10896
103840.0000    8.44640
103880.0000    7.80842
103920.0000    7.05608
103960.0000    8.76404
104000.0000    8.19208
104040.0000    8.67197
104080.0000    9.29407
104120.0000    9.34602
104160.0000    9.08620
104200.0000    8.61385
104240.0000    9.73847
104280.0000    9.71737
104320.0000    9.22129
104360.0000   10.45750
104400.0000   10.86673
104440.0000    9.49738
104480.0000    9.73493
104520.0000    9.41660
104560.0000    9.02601
104600.0000    9.75945
104640.0000    9.47631
104680.0000   10.11034
104720.0000    9.41003
104760.0000   10.15851
104800.0000   10.10706
104840.0000   10.09293
104880.0000    9.85238
104920.0000    8.82694
104960.0000    9.75698
105000.0000    9.15387
105040.0000    9.65642
105080.0000    9.77584
105120.0000    9.87199
105160.0000    9.34542
105200.0000    9.19103
105240.0000    9.45877
105280.0000    9.43247
105320.0000    8.87476
105360.0000    8.74951
105400.0000    8.46595
105440.0000    9.30850
105480.0000    9.09892
105520.0000   10.00235
105560.0000    9.99130
105600.0000    8.93173
105640.0000    8.40527
105680.0000    9.65717
105720.0000    9.37961
105760.0000    8.66240
105800.0000    9.04568
105840.0000    8.33129
105880.0000    8.47379
105920.0000    8.41773
105960.0000    8.55445
106000.0000    8.66545
106040.0000    8.73396
106080.0000    8.31806
106120.0000    7.72516
106160.0000    8.74151
106200.0000    8.57780
106240.0000    9.29655
106280.0000    9.15237
106320.0000    9.85562
106360.0000    9.82051
106400.0000    9.98483
106440.0000    9.69351
106480.0000    9.48890
106520.0000    9.41915
106560.0000    9.93125
106600.0000    9.12865
106640.0000    9.30975
106680.0000    9.32223
106720.0000   10.45248
106760.0000    8.61932
106800.0000    9.16941
106840.0000    7.73107
106880.0000    8.59941
106920.0000    8.62438
106960.0000    8.33695
107000.0000    8.44088
107040.0000    7.78447
107080.0000    8.47882
107120.0000    9.23308
107160.0000    9.27317
107200.0000    9.73578
107240.0000    9.68876
107280.0000   10.94349
107320.0000   10.44356
107360.0000   11.44478
107400.0000    9.98957
107440.0000   10.62160
107480.0000   11.38910
107520.0000    9.79603
107560.0000    9.75056
107600.0000    9.89667
107640.0000    9.17551
107680.0000   10.07738
107720.0000    9.55075
107760.0000   10.13157
107800.0000    9.60384
107840.0000    8.46394
107880.0000    9.68455
107920.0000   10.17734
107960.0000   10.04149
108000.0000   10.02155
108040.0000    9.28757
108080.0000    9.31077
108120.0000    8.71693
108160.0000    8.62150
108200.0000    8.90349
108240.0000    9.77693
108280.0000    9.07815
108320.0000    9.80763
108360.0000    7.93966
108400.0000    8.58160
108440.0000    7.69652
108480.0000    7.94751
108520.0000    8.56884
108560.0000    8.55178
108600.0000    9.26428
108640.0000    9.40028
108680.0000    9.31946
108720.0000    8.98598
108760.0000    9.05517
108800.0000    8.65763
108840.0000   10.16893
108880.0000   10.19926
108920.0000    9.90910
108960.0000    9.54616
109000.0000    8.47792
109040.0000    8.54104
109080.0000    8.44225
109120.0000    8.83944
109160.0000    8.26749
109200.0000    7.95688
109240.0000    9.02636
109280.0000    8.43530
109320.0000    8.68117
109360.0000    9.17731
109400.0000    7.84874
109440.0000    8.00112
109480.0000    7.63490
109520.0000    8.11765
109560.0000    9.68171
109600.0000    9.03839
109640.0000    9.15862
109680.0000    8.49674
109720.0000    8.25212
109760.0000   10.02749
109800.0000    9.29150
109840.0000    9.54071
109880.0000    8.37406
109920.0000    8.98981
109960.0000    8.43918
110000.0000    8.70194
110040.0000    9.24538
110080.0000   10.00545
110120.0000    9.03335
110160.0000    9.09114
110200.0000    7.93964
110240.0000    8.26227
110280.0000    9.22038
110320.0000    8.51078
110360.0000    9.17695
110400.0000    8.01949
110440.0000    8.87988
110480.0000    8.01380
110520.0000    8.07163
110560.0000    8.70962
110600.0000    8.88425
110640.0000    8.55897
110680.0000    8.20757
110720.0000    7.97629
110760.0000    9.89525
110800.0000    9.46783
110840.0000    9.85927
110880.0000    8.94960
110920.0000    9.75977
110960.0000    9.10755
111000.0000    8.46327
111040.0000    7.92474
111080.0000    7.84460
111120.0000    8.68535
111160.0000    9.79520
111200.0000   10.14149
111240.0000   10.34106
111280.0000    8.99653
111320.0000    8.65982
111360.0000    8.19095
111400.0000    8.48537
111440.0000    8.55180
111480.0000    8.54460
111520.0000    7.40851
111560.0000    8.56671
111600.0000    9.21567
111640.0000    8.81271
111680.0000    8.33999
111720.0000    8.35020
111760.0000    8.57537
111800.0000    9.48847
111840.0000    8.58376
111880.0000    8.63103
111920.0000    9.58527
111960.0000    9.73230
112000.0000    9.72476
112040.0000    9.28525
112080.0000    9.53745
112120.0000    9.72513
112160.0000    9.04011
112200.0000    9.09673
112240.0000    8.78797
112280.0000    9.70681
112320.0000    9.48689
112360.0000    9.42711
112400.0000    9.38237
112440.0000   10.08811
112480.0000    8.83917
112520.0000    9.82191
112560.0000    9.74614
112600.0000   10.01651
112640.0000    9.94586
112680.0000    8.57472
112720.0000    9.31813
112760.0000    9.06171
112800.0000    8.62610
112840.0000    9.37153
112880.0000    8.80926
112920.0000    8.84633
112960.0000    9.52908
113000.0000    9.08168
113040.0000    9.50060
113080.0000    9.08711
113120.0000    8.83849
113160.0000    8.71386
113200.0000    8.57985
113240.0000    9.44877
113280.0000    8.62855
113320.0000    8.17331
113360.0000    8.18610
113400.0000    8.78292
113440.0000    9.31004
113480.0000    9.35100
113520.0000    9.80599
113560.0000    9.56360
113600.0000    9.41809
113640.0000    9.95542
113680.0000    9.35504
113720.0000    8.85196
113760.0000    9.24648
113800.0000   10.33737
113840.0000   10.17146
113880.0000   10.40757
113920.0000   10.27723
113960.0000    9.36478
114000.0000   10.87179
114040.0000    9.59416
114080.0000   10.31708
114120.0000   10.54367
114160.0000    9.91220
114200.0000   10.11602
114240.0000    9.43142
114280.0000   11.10011
114320.0000   10.71096
114360.0000   11.03343
114400.0000   11.19661
114440.0000   11.57704
114480.0000   10.67810
114520.0000    9.97047
114560.0000   10.62131
114600.0000   10.68595
114640.0000   10.44004
114680.0000   10.21823
114720.0000    9.60092
114760.0000   10.10461
114800.0000   10.99267
114840.0000   10.38011
114880.0000   10.98668
114920.0000   10.08646
114960.0000   10.69257
115000.0000    9.83698
115040.0000    9.47632
115080.0000   10.36808
115120.0000   10.44192
115160.0000    9.53654
115200.0000   10.55103
115240.0000   11.17435
115280.0000   11.45635
115320.0000   10.98096
115360.0000   10.66253
115400.0000   11.05910
115440.0000   10.61302
115480.0000    9.72411
115520.0000   10.43772
115560.0000   10.28910
115600.0000    9.94262
115640.0000   10.18209
115680.0000   10.06740
115720.0000    9.91985
115760.0000    9.67537
115800.0000    8.58661
115840.0000    9.41681
115880.0000    9.33012
115920.0000    9.24600
115960.0000    9.62530
116000.0000    9.58613
116040.0000    8.82369
116080.0000    8.34472
116120.0000    9.71655
116160.0000    8.65884
116200.0000    9.49881
116240.0000    9.10787
116280.0000    9.25142
116320.0000    8.60932
116360.0000    9.85473
116400.0000    9.04095
116440.0000    8.23788
116480.0000    8.85905
116520.0000   10.51155
116560.0000    9.43745
116600.0000    8.16098
116640.0000    9.39469
116680.0000    9.62055
116720.0000    8.83438
116760.0000    9.88391
116800.0000   10.41582
116840.0000    9.35649
116880.0000    9.90930
116920.0000    9.55603
116960.0000    9.62280
117000.0000   10.55408
117040.0000   10.93205
117080.0000   11.45276
117120.0000   11.38167
117160.0000   11.15223
117200.0000   10.58988
117240.0000   10.60185
117280.0000    9.92299
117320.0000   11.27374
117360.0000   10.96677
117400.0000    9.71602
117440.0000    9.70004
117480.0000    9.71740
117520.0000   10.13788
117560.0000   10.12492
117600.0000    9.76249
117640.0000   10.91150
117680.0000   10.38266
117720.0000    9.15048
117760.0000    9.33059
117800.0000    9.48593
117840.0000    9.35513
117880.0000    9.99979
117920.0000    9.09354
117960.0000    9.54440
118000.0000   10.14834
118040.0000    9.61648
118080.0000    9.76681
118120.0000    9.36721
118160.0000   10.34530
118200.0000   10.55857
118240.0000   10.14748
118280.0000    9.21340
118320.0000    8.40328
118360.0000    9.14362
118400.0000   10.63971
118440.0000   10.09055
118480.0000   11.57644
118520.0000   11.18795
118560.0000    9.54961
118600.0000   11.03363
118640.0000   10.42001
118680.0000   10.67266
118720.0000   11.59726
118760.0000   10.64918
118800.0000   11.06265
118840.0000   10.91847
118880.0000   10.85900
118920.0000   11.14134
118960.0000   10.91111
119000.0000   10.63775
119040.0000   10.38275
119080.0000   10.06127
119120.0000   10.07323
119160.0000    9.62196
119200.0000    8.56100
119240.0000    8.52214
119280.0000   10.05598
119320.0000   11.41599
119360.0000   11.93290
119400.0000   10.14757
119440.0000   11.20954
119480.0000   10.18267
119520.0000   10.52698
119560.0000   10.72703
119600.0000   10.44116
119640.0000   10.80600
119680.0000    9.58854
119720.0000   10.51327
119760.0000   10.68417
119800.0000   10.68881
119840.0000    9.48813
119880.0000    9.62355
119920.0000    9.80134
119960.0000   10.03061
120000.0000   11.37699
120040.0000   10.34995
120080.0000   10.26345
120120.0000   10.31205
120160.0000   10.29342
120200.0000   10.88116
120240.0000   10.55074
120280.0000    9.67265
120320.0000    9.22439
120360.0000   10.46613
120400.0000   10.42506
120440.0000   11.10905
120480.0000   11.51779
120520.0000   11.37422
120560.0000   10.82797
120600.0000   10.82150
120640.0000    9.44944
120680.0000    8.85388
120720.0000    9.50116
120760.0000    9.71447
120800.0000   10.41169
120840.0000   10.52697
120880.0000   10.62041
120920.0000   10.54339
120960.0000   10.13169
121000.0000   10.76910
121040.0000    8.91953
121080.0000    8.98430
121120.0000    9.58429
121160.0000    9.00074
121200.0000    9.72257
121240.0000   10.28564
121280.0000   11.03494
121320.0000   10.69039
121360.0000   11.35148
121400.0000   11.64919
121440.0000   11.42644
121480.0000   10.46425
121520.0000   10.99136
121560.0000   10.30180
121600.0000   11.28461
121640.0000   10.48288
121680.0000    9.95422
121720.0000    8.96112
121760.0000   10.71406
121800.0000   10.53157
121840.0000   11.27657
121880.0000   10.79768
121920.0000   10.90577
121960.0000   10.87735
122000.0000   10.24891
122040.0000   11.24252
122080.0000   10.73794
122120.0000   11.45151
122160.0000   10.89942
122200.0000   11.17724
122240.0000   11.21275
122280.0000   12.09230
122320.0000   11.16611
122360.0000   10.62369
122400.0000   10.79753
122440.0000   11.26449
122480.0000   10.50555
122520.0000   10.59505
122560.0000   10.28581
122600.0000   10.42222
122640.0000   10.30994
122680.0000   10.76896
122720.0000   10.70610
122760.0000   10.09399
122800.0000    9.49072
122840.0000   10.20252
122880.0000   10.55635
122920.0000   10.46260
122960.0000    9.28071
123000.0000   10.33266
123040.0000    9.64079
123080.0000    9.70903
123120.0000    9.93088
123160.0000   10.54305
123200.0000   11.61434
123240.0000   11.69685
123280.0000   12.06596
123320.0000   12.06344
123360.0000   12.26689
123400.0000   11.45514
123440.0000   12.10631
123480.0000   11.77832
123520.0000   12.49108
123560.0000   13.01391
123600.0000   12.33896
123640.0000   12.53648
123680.0000   12.59295
123720.0000   12.65423
123760.0000   11.43312
123800.0000   12.48778
123840.0000   11.88507
123880.0000   11.80402
123920.0000   11.49119
123960.0000   11.30073
124000.0000   11.29917
124040.0000   10.53697
124080.0000   11.97450
124120.0000   11.95131
124160.0000   11.97278
124200.0000   11.22792
124240.0000   11.30613
124280.0000   13.09395
124320.0000   12.73770
124360.0000   12.30043
124400.0000   12.88050
124440.0000   12.44152
124480.0000   11.66322
124520.0000   11.88272
124560.0000   12.29409
124600.0000   12.01475
124640.0000   13.51840
124680.0000   13.31755
124720.0000   12.31120
124760.0000   11.68439
124800.0000   12.11777
124840.0000   11.64604
124880.0000   11.50308
124920.0000   11.30766
124960.0000   11.84391
125000.0000   11.61877
125040.0000   11.72464
125080.0000   11.28369
125120.0000   12.47662
125160.0000   12.81647
125200.0000   11.29377
125240.0000   12.11723
125280.0000   11.40663
125320.0000   11.59985
125360.0000   12.04354
125400.0000   12.55037
125440.0000   11.03972
125480.0000   11.72436
125520.0000   12.34082
125560.0000   12.64780
125600.0000   12.34305
125640.0000   12.44984
125680.0000   11.93382
125720.0000   11.96577
125760.0000   11.59037
125800.0000   12.05127
125840.0000   11.26317
125880.0000   11.37482
125920.0000   11.53811
125960.0000   11.62026
126000.0000   11.37520
126040.0000   11.82687
126080.0000   10.58187
126120.0000   10.77643
126160.0000   10.68744
126200.0000   10.69644
126240.0000   10.79117
126280.0000    9.98261
126320.0000   11.12490
126360.0000   10.43432
126400.0000   11.42953
126440.0000   10.15648
126480.0000   11.01097
126520.0000   11.46134
126560.0000   10.87377
126600.0000   11.35748
126640.0000   11.66792
126680.0000   11.69632
126720.0000   11.42813
126760.0000   11.04733
126800.0000   11.20770
126840.0000   11.23067
126880.0000   11.52122
126920.0000   11.02875
126960.0000   10.99341
127000.0000   11.69669
127040.0000   11.47693
127080.0000   11.72670
127120.0000   11.47660
127160.0000   11.65710
127200.0000   11.54517
127240.0000   12.13141
127280.0000   12.10934
127320.0000   11.77545
127360.0000   11.49283
127400.0000   11.35294
127440.0000   11.58645
127480.0000   12.38941
127520.0000   11.83285
127560.0000   11.87467
127600.0000   11.70673
127640.0000   12.46072
127680.0000   12.09523
127720.0000   11.75886
127760.0000   11.72912
127800.0000   11.97975
127840.0000   10.89229
127880.0000   10.18439
127920.0000   10.02681
127960.0000    9.46916
128000.0000    9.89972
128040.0000   10.26894
128080.0000   10.15925
128120.0000    9.16807
128160.0000    9.62207
128200.0000    9.57096
128240.0000   10.17640
128280.0000   10.73246
128320.0000   10.58262
128360.0000    9.79107
128400.0000   10.06729
128440.0000   10.02793
128480.0000   10.00264
128520.0000    9.87914
128560.0000    9.86467
128600.0000    9.74724
128640.0000    9.40920
128680.0000    9.46903
128720.0000   10.43589
128760.0000   10.63421
128800.0000   10.46310
128840.0000    9.88305
128880.0000   10.59600
128920.0000    9.74388
128960.0000    9.12299
129000.0000   10.33624
129040.0000   10.37608
129080.0000   10.91630
129120.0000   10.68463
129160.0000   10.93300
129200.0000   10.14869
129240.0000   10.95298
129280.0000   11.05597
129320.0000    9.56596
129360.0000   10.31905
129400.0000   10.72675
129440.0000   10.47233
129480.0000   11.43924
129520.0000   11.23948
129560.0000   10.00597
129600.0000    9.99193
129640.0000   11.96689
129680.0000   11.75772
129720.0000   11.59638
129760.0000   12.18998
129800.0000   12.06044
129840.0000   12.42072
129880.0000   10.71659
129920.0000   11.35237
129960.0000   11.03505
130000.0000   10.45014
130040.0000   11.29706
130080.0000   11.01609
130120.0000   10.70593
130160.0000   10.32205
130200.0000   10.62988
130240.0000   11.16535
130280.0000   10.80247
130320.0000   10.69663
130360.0000   10.58925
130400.0000   10.70339
130440.0000    9.87606
130480.0000   10.79255
130520.0000   10.88655
130560.0000   11.72564
130600.0000   11.45714
130640.0000   11.55436
130680.0000   12.07402
130720.0000   12.57100
130760.0000   11.22247
130800.0000   11.41131
130840.0000   10.83065
130880.0000   10.97949
130920.0000   11.21852
130960.0000   11.12446
131000.0000   11.34497
131040.0000   10.88785
131080.0000   10.27694
131120.0000   10.13602
131160.0000   11.46136
131200.0000   11.16684
131240.0000   11.12175
131280.0000   11.29796
131320.0000   11.29356
131360.0000   11.91831
131400.0000   10.52792
131440.0000   10.64172
131480.0000   11.26224
131520.0000   10.35709
131560.0000   10.25246
131600.0000   10.49091
131640.0000    9.60639
131680.0000    9.85552
131720.0000    9.84538
131760.0000   10.86777
131800.0000   10.37362
131840.0000   11.32498
131880.0000   10.20559
131920.0000   11.42689
131960.0000   11.38255
132000.0000   10.88943
132040.0000   10.70510
132080.0000   10.17002
132120.0000    9.92436
132160.0000   10.83282
132200.0000   11.57241
132240.0000   10.96487
132280.0000   10.88561
132320.0000   11.21418
132360.0000   11.64773
132400.0000   13.16631
132440.0000   12.10213
132480.0000   12.66977
132520.0000   12.59268
132560.0000   11.79578
132600.0000   11.13766
132640.0000   11.80960
132680.0000   11.22683
132720.0000   11.24719
132760.0000   12.08151
132800.0000   10.58410
132840.0000   11.63501
132880.0000   11.13981
132920.0000   10.73605
132960.0000   10.28317
133000.0000   10.83683
133040.0000   10.81368
133080.0000   12.09730
133120.0000   11.54556
133160.0000   11.20701
133200.0000   10.43993
133240.0000   11.00628
133280.0000   10.64390
133320.0000   10.75575
133360.0000   10.88849
133400.0000   10.38062
133440.0000   10.48070
133480.0000    9.50322
133520.0000   10.34689
133560.0000    9.34240
133600.0000    9.63347
133640.0000    9.32314
133680.0000    9.88895
133720.0000   10.31720
133760.0000   10.78269
133800.0000   10.05022
133840.0000    9.33840
133880.0000   10.23095
133920.0000   10.22919
133960.0000    9.45094
134000.0000   10.36508
134040.0000    9.85295
134080.0000   10.20826
134120.0000   10.33121
134160.0000    9.93524
134200.0000    9.69913
134240.0000   10.17597
134280.0000   10.14068
134320.0000   10.11968
134360.0000   10.29799
134400.0000   10.27669
134440.0000   10.17574
134480.0000   10.78528
134520.0000   10.53252
134560.0000   11.08447
134600.0000   10.67742
134640.0000   10.79331
134680.0000   10.47269
134720.0000   10.57387
134760.0000   10.74837
134800.0000   10.13546
134840.0000    9.91140
134880.0000   10.83881
134920.0000   10.07723
134960.0000   10.30391
135000.0000   10.68696
135040.0000   10.64009
135080.0000   10.48972
135120.0000   11.00116
135160.0000   10.78122
135200.0000   10.57197
135240.0000   10.60049
135280.0000   10.99044
135320.0000   11.18180
135360.0000   11.30674
135400.0000   10.83206
135440.0000   10.60280
135480.0000   11.01046
135520.0000   10.62465
135560.0000   11.06966
135600.0000   11.50347
135640.0000   10.38085
135680.0000   10.84091
135720.0000   11.25257
135760.0000   11.38295
135800.0000   10.99463
135840.0000   11.48056
135880.0000   11.06541
135920.0000   10.86663
135960.0000   11.12760
136000.0000   10.70868
136040.0000   11.06150
136080.0000    9.88439
136120.0000   10.01396
136160.0000   10.16433
136200.0000   10.48896
136240.0000   10.57497
136280.0000   10.33930
136320.0000   10.31484
136360.0000   10.08355
136400.0000   10.69933
136440.0000    9.93518
136480.0000   10.59663
136520.0000   10.52965
136560.0000   10.44365
136600.0000   10.42632
136640.0000   10.69681
136680.0000   11.35965
136720.0000   10.95156
136760.0000   11.47578
136800.0000   11.24887
136840.0000   11.03636
136880.0000   10.64587
136920.0000   10.39599
136960.0000   10.93551
137000.0000   10.81266
137040.0000   11.62496
137080.0000   11.88853
137120.0000   11.97205
137160.0000   12.12559
137200.0000   11.62580
137240.0000   12.11423
137280.0000   11.75505
137320.0000   11.52857
137360.0000   11.60964
137400.0000   11.58033
137440.0000   10.51987
137480.0000   11.82910
137520.0000   12.07838
137560.0000   11.95568
137600.0000   11.30888
137640.0000   11.60160
137680.0000   11.10155
137720.0000   11.15766
137760.0000   10.74139
137800.0000   10.82333
137840.0000   11.38663
137880.0000   11.57411
137920.0000   11.85654
137960.0000   11.62386
138000.0000   11.83883
138040.0000   11.02050
138080.0000   10.59044
138120.0000   11.18152
138160.0000   10.92112
138200.0000   10.09119
138240.0000   10.41870
138280.0000   10.76417
138320.0000   10.87435
138360.0000   10.67092
138400.0000   10.75032
138440.0000   10.55507
138480.0000   10.42742
138520.0000   10.46464
138560.0000   10.51434
138600.0000   10.39764
138640.0000   10.70134
138680.0000   11.43522
138720.0000   10.75947
138760.0000   10.55378
138800.0000   10.75607
138840.0000   10.96436
138880.0000   10.97342
138920.0000   10.99451
138960.0000   10.80425
139000.0000   10.69890
139040.0000   10.83891
139080.0000   10.54945
139120.0000   10.69029
139160.0000   10.25948
139200.0000    9.82770
139240.0000   10.18722
139280.0000    9.64505
139320.0000    9.03740
139360.0000    9.07628
139400.0000    9.64325
139440.0000    9.65676
139480.0000    9.95599
139520.0000    9.75058
139560.0000    8.43637
139600.0000    8.45724
139640.0000    9.39137
139680.0000    9.92106
139720.0000   10.50720
139760.0000    9.55486
139800.0000   10.43913
139840.0000    9.79314
139880.0000   11.12687
139920.0000   10.71258
139960.0000   11.23329
140000.0000   10.46213
140040.0000   10.35841
140080.0000   11.13133
140120.0000   11.58470
140160.0000   10.58279
140200.0000    9.97154
140240.0000    9.92246
140280.0000    9.87540
140320.0000   10.84791
140360.0000   11.40876
140400.0000   11.30339
140440.0000   10.29038
140480.0000   10.63593
140520.0000   10.81948
140560.0000    9.73880
140600.0000   10.31460
140640.0000   10.81295
140680.0000   10.68980
140720.0000   10.22103
140760.0000   10.30434
140800.0000    9.91682
140840.0000   10.72609
140880.0000   10.65840
140920.0000   10.19174
140960.0000   10.40538
141000.0000    9.89847
141040.0000   10.46930
141080.0000   10.41997
141120.0000    9.98203
141160.0000   11.11121
141200.0000   10.75940
141240.0000   11.25159
141280.0000   11.30825
141320.0000   10.33158
141360.0000    9.69051
141400.0000   10.48143
141440.0000   10.43010
141480.0000   10.88845
141520.0000   11.36202
141560.0000   10.97169
141600.0000   10.52346
141640.0000   10.08189
141680.0000   10.50750
141720.0000    9.99477
141760.0000   10.03456
141800.0000   10.10485
141840.0000    9.97065
141880.0000    9.71350
141920.0000    9.87596
141960.0000    9.90639
142000.0000    9.83335
142040.0000    9.86994
142080.0000   10.26619
142120.0000   10.71999
142160.0000   10.30549
142200.0000   10.85134
142240.0000   10.13861
142280.0000    9.98595
142320.0000   10.45503
142360.0000    9.91125
142400.0000   10.10325
142440.0000   10.60052
142480.0000   10.42652
142520.0000   10.10364
142560.0000   10.15950
142600.0000   10.35150
142640.0000    9.74466
142680.0000   10.14009
142720.0000   10.44892
142760.0000   10.06201
142800.0000   10.46028
142840.0000   10.21250
142880.0000   10.16066
142920.0000   10.63037
142960.0000   10.39677
143000.0000    9.84892
143040.0000    9.97485
143080.0000    9.98310
143120.0000   10.00942
143160.0000   10.79274
143200.0000   10.67330
143240.0000   10.33623
143280.0000   10.42169
143320.0000   10.41226
143360.0000    9.99792
143400.0000   10.14284
143440.0000   10.29856
143480.0000    9.34935
143520.0000    9.37754
143560.0000    9.00567
143600.0000    8.94552
143640.0000    9.68374
143680.0000    9.13820
143720.0000    9.65764
143760.0000    9.41371
143800.0000    9.60755
143840.0000   10.19108
143880.0000    9.58984
143920.0000    9.81993
143960.0000    9.39783
144000.0000    9.91594
144040.0000    9.45464
144080.0000    9.67867
144120.0000   10.04735
144160.0000    9.72707
144200.0000    9.63044
144240.0000   10.28283
144280.0000    9.68058
144320.0000    9.81708
144360.0000    9.79001
144400.0000    9.15505
144440.0000    9.80372
144480.0000   10.46290
144520.0000    9.58807
144560.0000   10.42931
144600.0000   10.79952
144640.0000   10.30666
144680.0000   10.47818
144720.0000   10.01329
144760.0000   10.31783
144800.0000    9.76530
144840.0000   10.46018
144880.0000    9.95619
144920.0000   11.13647
144960.0000    9.81060
145000.0000   10.84958
145040.0000    9.88279
145080.0000   10.86712
145120.0000   10.36372
145160.0000    9.87099
145200.0000   10.39604
145240.0000   10.02307
145280.0000   10.36562
145320.0000   10.33994
145360.0000   10.83189
145400.0000   10.08982
145440.0000   10.10272
145480.0000   10.41038
145520.0000   10.26111
145560.0000   10.12675
145600.0000   10.18118
145640.0000   10.40100
145680.0000   10.81504
145720.0000   10.94664
145760.0000   10.06630
145800.0000   11.15034
145840.0000   11.00488
145880.0000   11.74622
145920.0000   10.52528
145960.0000   10.18332
146000.0000   10.80912
146040.0000   11.19493
146080.0000   10.39954
146120.0000   10.56313
146160.0000   10.28186
146200.0000   10.07894
146240.0000    9.86150
146280.0000   10.15643
146320.0000   10.49519
146360.0000    9.66648
146400.0000   10.39327
146440.0000   10.66229
146480.0000   10.19909
146520.0000   10.14332
146560.0000    9.87607
146600.0000    9.97105
146640.0000   10.04434
146680.0000   10.36189
146720.0000   10.52320
146760.0000   10.36905
146800.0000   10.25435
146840.0000   10.19179
146880.0000   10.96585
146920.0000   10.62593
146960.0000    9.64209
147000.0000   10.17990
147040.0000   10.89423
147080.0000   10.30181
147120.0000   10.34737
147160.0000   10.59711
147200.0000   10.91070
147240.0000   11.34097
147280.0000   10.82954
147320.0000   10.52148
147360.0000   11.49404
147400.0000   10.22523
147440.0000   10.68378
147480.0000    9.97772
147520.0000   10.24350
147560.0000   10.73701
147600.0000   10.48766
147640.0000   10.44196
147680.0000   10.68357
147720.0000   11.14374
147760.0000   10.23778
147800.0000   10.53496
147840.0000   11.10878
147880.0000   10.56237
147920.0000   10.75498
147960.0000   10.91572
148000.0000   10.93909
148040.0000   11.22604
148080.0000   10.43778
148120.0000   10.31580
148160.0000    9.99697
148200.0000   10.42897
148240.0000   11.17410
148280.0000   11.35785
148320.0000   11.17046
148360.0000   11.25652
148400.0000   10.59974
148440.0000   10.11235
148480.0000   10.37276
148520.0000   11.19589
148560.0000   10.62237
148600.0000   10.78156
148640.0000   10.43801
148680.0000    9.92243
148720.0000   10.45804
148760.0000   10.47688
148800.0000    9.95539
148840.0000   10.58088
148880.0000   10.94804
148920.0000   10.43439
148960.0000   10.97731
149000.0000   10.38698
149040.0000   10.11720
149080.0000   10.38537
149120.0000   10.51387
149160.0000   11.23754
149200.0000   10.82496
149240.0000   10.31103
149280.0000   10.37753
149320.0000    9.81759
149360.0000   10.18041
149400.0000   10.31663
149440.0000   10.15699
149480.0000   10.31746
149520.0000   10.76882
149560.0000   10.35154
149600.0000   10.34150
149640.0000   10.06679
149680.0000   10.41121
149720.0000   10.87844
149760.0000   11.20853
149800.0000   10.45639
149840.0000   10.76488
149880.0000   10.36459
149920.0000   10.85382
149960.0000   10.95057
150000.0000   10.67812
150040.0000    9.97914
150080.0000   10.86363
150120.0000    9.97610
150160.0000   10.70690
150200.0000    9.97157
150240.0000   10.52164
150280.0000   10.28127
150320.0000   10.13912
150360.0000    9.18618
150400.0000    9.71830
150440.0000   10.91763
150480.0000   10.33759
150520.0000   10.47514
150560.0000   10.10545
150600.0000    9.46968
150640.0000   10.17244
150680.0000    9.93059
150720.0000    9.31932
150760.0000   10.31909
150800.0000    9.97608
150840.0000   10.23443
150880.0000   10.04057
150920.0000   10.41711
150960.0000    9.90636
151000.0000    9.91096
151040.0000   10.29152
151080.0000   10.44694
151120.0000    9.98056
151160.0000   10.18838
151200.0000   10.54627
151240.0000    9.46715
151280.0000    9.69699
151320.0000   10.22288
151360.0000    9.89028
151400.0000    9.30878
151440.0000    9.80507
151480.0000   10.77184
151520.0000   11.58042
151560.0000   11.07618
151600.0000   10.38930
151640.0000   11.05117
151680.0000   11.43312
151720.0000   11.39439
151760.0000   11.10000
151800.0000   11.32215
151840.0000   11.17851
151880.0000   11.36792
151920.0000   11.06209
151960.0000   11.51116
152000.0000   10.79699
152040.0000   10.76059
152080.0000   10.25760
152120.0000   10.42548
152160.0000   10.76251
152200.0000   10.58744
152240.0000   11.44969
152280.0000   11.29422
152320.0000    9.92695
152360.0000   10.55570
152400.0000   10.53606
152440.0000   10.37286
152480.0000   10.75022
152520.0000   10.67345
152560.0000   11.13499
152600.0000   10.27681
152640.0000   10.11621
152680.0000   10.31491
152720.0000   10.14871
152760.0000    9.58630
152800.0000    9.53330
152840.0000   10.30647
152880.0000   11.36167
152920.0000   11.07762
152960.0000   10.26809
153000.0000   10.88239
153040.0000   10.88288
153080.0000   10.07423
153120.0000   10.37086
153160.0000   10.11765
153200.0000    9.84264
153240.0000   10.02312
153280.0000    9.48228
153320.0000   10.17602
153360.0000   10.09547
153400.0000   10.51018
153440.0000    9.20351
153480.0000    9.47998
153520.0000    9.55698
153560.0000    9.81223
153600.0000    9.48872
153640.0000   10.53934
153680.0000    9.62828
153720.0000   10.35854
153760.0000    9.72890
153800.0000   10.44083
153840.0000    9.73597
153880.0000    8.85262
153920.0000    9.43017
153960.0000    9.87438
154000.0000    9.55242
154040.0000    9.69175
154080.0000   10.29186
154120.0000    9.36412
154160.0000    9.48125
154200.0000    9.48355
154240.0000    9.50859
154280.0000    9.84776
154320.0000    9.82004
154360.0000    9.89960
154400.0000    9.17033
154440.0000    8.32747
154480.0000    9.48724
154520.0000    9.88291
154560.0000    9.37145
154600.0000    9.77528
154640.0000   10.47904
154680.0000   10.21685
154720.0000   10.50248
154760.0000   10.36977
154800.0000    9.83582
154840.0000   10.40396
154880.0000   11.31247
154920.0000    9.86672
154960.0000   10.50750
155000.0000   10.13336
155040.0000   10.53020
155080.0000   10.32366
155120.0000   10.46442
155160.0000   10.17264
155200.0000   10.60239
155240.0000    9.97117
155280.0000    9.99134
155320.0000   10.57554
155360.0000   10.32955
155400.0000   10.69665
155440.0000   10.45494
155480.0000    9.91105
155520.0000   10.48730
155560.0000   10.49442
155600.0000   10.18089
155640.0000    9.43636
155680.0000    9.70041
155720.0000   10.37549
155760.0000    9.54724
155800.0000   10.36771
155840.0000    9.81636
155880.0000   10.17718
155920.0000    9.58648
155960.0000    9.31928
156000.0000    9.50558
156040.0000   10.03392
156080.0000    9.82377
156120.0000    9.74780
156160.0000   10.20722
156200.0000    9.79354
156240.0000   10.01183
156280.0000   10.15244
156320.0000   10.07725
156360.0000   10.11172
156400.0000   10.03928
156440.0000    9.65047
156480.0000    9.86491
156520.0000   10.23106
156560.0000    9.89381
156600.0000    9.30926
156640.0000    9.63842
156680.0000   10.06987
156720.0000    9.88792
156760.0000    9.39846
156800.0000   10.46984
156840.0000   10.00187
156880.0000    9.92521
156920.0000    9.85778
156960.0000   10.25167
157000.0000    9.64767
157040.0000   10.38673
157080.0000    9.53908
157120.0000    9.71479
157160.0000    9.84315
157200.0000    9.88130
157240.0000    9.63378
157280.0000    9.38773
157320.0000    9.17075
157360.0000    9.46554
157400.0000    9.34685
157440.0000    9.64017
157480.0000    9.28648
157520.0000    9.88496
157560.0000    8.86523
157600.0000    9.16220
157640.0000    9.86099
157680.0000   10.38625
157720.0000   10.61586
157760.0000    9.91844
157800.0000   10.13474
157840.0000   10.46047
157880.0000   10.84530
157920.0000   11.26059
157960.0000   11.66874
158000.0000   10.26498
158040.0000   10.79558
158080.0000   10.28201
158120.0000   10.13606
158160.0000   10.53467
158200.0000   10.05300
158240.0000   10.30963
158280.0000    9.91012
158320.0000    9.83952
158360.0000   10.21839
158400.0000    9.61033
158440.0000    9.82488
158480.0000   10.24319
158520.0000    9.36551
158560.0000   10.31199
158600.0000   10.11593
158640.0000   10.33319
158680.0000   10.35569
158720.0000    9.90095
158760.0000    9.68694
158800.0000   10.31344
158840.0000   10.44423
158880.0000   10.37122
158920.0000   10.43096
158960.0000   10.01734
159000.0000   10.30296
159040.0000   10.37404
159080.0000   10.59436
159120.0000   10.81687
159160.0000   10.37880
159200.0000    9.75592
159240.0000   10.30949
159280.0000   10.19603
159320.0000    9.79959
159360.0000   10.56559
159400.0000    9.75037
159440.0000   11.13021
159480.0000   10.89607
159520.0000   10.10486
159560.0000    9.87450
159600.0000    9.53087
159640.0000   10.20218
159680.0000   10.79325
159720.0000   10.46711
159760.0000   10.95180
159800.0000   10.27478
159840.0000    9.92845
159880.0000   10.47615
159920.0000   10.27786
159960.0000   10.84250
160000.0000   11.12917
160040.0000   10.17580
160080.0000   10.23465
160120.0000   10.30614
160160.0000    9.42965
160200.0000   10.28041
160240.0000   10.01601
160280.0000   10.33941
160320.0000    9.67000
160360.0000   10.71721
160400.0000   10.57015
160440.0000   11.03305
160480.0000   10.18146
160520.0000   10.43543
160560.0000    9.98922
160600.0000    9.75521
160640.0000    9.98742
160680.0000    9.82981
160720.0000    9.56161
160760.0000    9.28454
160800.0000   10.21183
160840.0000    9.66530
160880.0000    9.55326
160920.0000    9.93297
160960.0000    9.76564
161000.0000   10.16047
161040.0000   10.48558
161080.0000    9.86172
161120.0000    9.52374
161160.0000   10.16779
161200.0000    9.21402
161240.0000    9.51532
161280.0000   10.38874
161320.0000    9.66475
161360.0000    8.95975
161400.0000    9.46570
161440.0000    9.42852
161480.0000    9.43476
161520.0000    9.63421
161560.0000    9.82275
161600.0000    9.27685
161640.0000   10.14274
161680.0000    9.85521
161720.0000    9.52472
161760.0000    9.96945
161800.0000   10.51960
161840.0000    9.93186
161880.0000   10.12885
161920.0000    9.89705
161960.0000   10.16546
162000.0000    9.98708
162040.0000    9.17333
162080.0000   10.02733
162120.0000   10.96332
162160.0000   10.51409
162200.0000    9.58630
162240.0000    9.93950
162280.0000   10.24054
162320.0000   10.37195
162360.0000    9.82482
162400.0000    9.26806
162440.0000   11.15927
162480.0000   10.17618
162520.0000    9.76284
162560.0000    9.54373
162600.0000   10.56196
162640.0000   10.07212
162680.0000   10.52368
162720.0000    9.90552
162760.0000    9.52934
162800.0000   10.02859
162840.0000   10.78244
162880.0000   10.87101
162920.0000   10.18946
162960.0000   10.09350
163000.0000    9.92065
163040.0000   10.23962
163080.0000   10.18216
163120.0000   11.33479
163160.0000   10.63100
163200.0000   10.05056
163240.0000   10.04610
163280.0000    9.92789
163320.0000    9.80325
163360.0000    9.52832
163400.0000    9.34569
163440.0000    9.24745
163480.0000   10.07149
163520.0000   10.19972
163560.0000    9.51550
163600.0000   10.12411
163640.0000    9.77776
163680.0000   10.35665
163720.0000    9.72719
163760.0000    9.93193
163800.0000    9.32690
163840.0000    9.67150
163880.0000   10.15981
163920.0000    9.96935
163960.0000   10.81276
164000.0000   10.39839
164040.0000    9.97140
164080.0000    9.40849
164120.0000    9.55560
164160.0000    9.95508
164200.0000   10.00317
164240.0000    9.82647
164280.0000    9.86963
164320.0000    9.40827
164360.0000   10.13529
164400.0000    9.24943
164440.0000    9.92726
164480.0000    9.35192
164520.0000   10.08786
164560.0000    9.09916
164600.0000   10.30354
164640.0000    9.31907
164680.0000   10.00114
164720.0000   10.31393
164760.0000   10.17733
164800.0000   10.45982
164840.0000    9.58777
164880.0000   10.36780
164920.0000   10.17708
164960.0000   10.45303
165000.0000   10.02874
165040.0000    9.75286
165080.0000   10.20589
165120.0000   10.08650
165160.0000    9.40146
165200.0000    9.86831
165240.0000    9.21363
165280.0000    9.41807
165320.0000    9.65624
165360.0000   10.32002
165400.0000    9.25028
165440.0000    8.86615
165480.0000    9.87142
165520.0000    9.84032
165560.0000   10.08181
165600.0000    9.93064
165640.0000   10.03305
165680.0000   10.42664
165720.0000   10.53020
165760.0000   10.65331
165800.0000   11.62107
165840.0000   11.53566
165880.0000   11.47333
165920.0000   11.30731
165960.0000   10.51182
166000.0000   10.23136
166040.0000   10.48615
166080.0000   10.76435
166120.0000    9.67056
166160.0000   10.00545
166200.0000    9.69280
166240.0000   10.34936
166280.0000   10.83692
166320.0000   10.68655
166360.0000   10.52640
166400.0000   10.98628
166440.0000   11.14304
166480.0000   10.95274
166520.0000   10.47225
166560.0000   11.06750
166600.0000   11.07570
166640.0000   10.73700
166680.0000   10.58200
166720.0000   10.33770
166760.0000   10.01589
166800.0000    9.26020
166840.0000    9.48355
166880.0000    9.03084
166920.0000    9.74942
166960.0000    9.26995
167000.0000    9.89552
167040.0000   10.31883
167080.0000    9.86127
167120.0000   10.19487
167160.0000    9.92589
167200.0000    9.94577
167240.0000    9.63053
167280.0000    9.82904
167320.0000   10.59230
167360.0000    9.52505
167400.0000   10.13076
167440.0000    9.83013
167480.0000    9.77577
167520.0000   10.40106
167560.0000   10.27128
167600.0000   11.12176
167640.0000   10.86670
167680.0000   10.12923
167720.0000   10.08019
167760.0000    9.35222
167800.0000    9.41364
167840.0000    9.27913
167880.0000    9.23706
167920.0000    9.52738
167960.0000   10.34161
168000.0000    9.60593
168040.0000    9.38830
168080.0000    9.47432
168120.0000   10.12627
168160.0000   10.01034
168200.0000   10.16785
168240.0000    9.95056
168280.0000   10.22136
168320.0000   10.07856
168360.0000    9.83369
168400.0000    9.88338
168440.0000    9.53199
168480.0000    9.43069
168520.0000    9.80123
168560.0000   10.00851
168600.0000   10.31170
168640.0000   10.20840
168680.0000    9.97037
168720.0000    9.76498
168760.0000    9.79447
168800.0000   10.25315
168840.0000   10.23166
168880.0000    9.98046
168920.0000   10.29165
168960.0000   10.58370
169000.0000   10.49989
169040.0000   10.46528
169080.0000    9.70223
169120.0000    9.92104
169160.0000   10.10202
169200.0000    9.95072
169240.0000   10.15519
169280.0000   10.07773
169320.0000   10.50951
169360.0000   10.98932
169400.0000   10.96700
169440.0000   10.59383
169480.0000    9.74417
169520.0000    9.95059
169560.0000    9.85289
169600.0000   10.53978
169640.0000   10.66864
169680.0000   10.44290
169720.0000   10.38442
169760.0000   10.76157
169800.0000   10.35541
169840.0000   10.73295
169880.0000   10.26344
169920.0000   10.63148
169960.0000   10.88209
170000.0000   10.76134
170040.0000   10.87281
170080.0000   10.73161
170120.0000   10.48454
170160.0000   10.91480
170200.0000   11.06993
170240.0000   10.98771
170280.0000   11.95456
170320.0000   10.85721
170360.0000   11.01699
170400.0000   11.16083
170440.0000   10.62373
170480.0000   11.63107
170520.0000   12.14991
170560.0000   12.05604
170600.0000   12.36296
170640.0000   11.52431
170680.0000   11.79121
170720.0000   10.83287
170760.0000   11.08872
170800.0000   11.22431
170840.0000   11.51747
170880.0000   11.68198
170920.0000   11.61706
170960.0000   11.73737
171000.0000   11.37993
171040.0000   11.96209
171080.0000   11.46439
171120.0000   12.18215
171160.0000   12.39402
171200.0000   12.88421
171240.0000   12.33836
171280.0000   11.26060
171320.0000   11.44912
171360.0000   11.41873
171400.0000   12.38408
171440.0000   11.93360
171480.0000   11.56323
171520.0000   11.57860
171560.0000   11.94185
171600.0000   11.52145
171640.0000   11.48649
171680.0000   11.57822
171720.0000   12.72491
171760.0000   11.94161
171800.0000   12.12784
171840.0000   12.09659
171880.0000   11.43221
171920.0000   10.50110
171960.0000   10.78795
172000.0000   11.45887
172040.0000   11.44682
172080.0000   11.56706
172120.0000   11.24589
172160.0000   10.39387
172200.0000   11.36235
172240.0000   10.96352
172280.0000   11.75300
172320.0000   11.90797
172360.0000   11.25052
172400.0000   11.33384
172440.0000   11.07776
172480.0000   11.14352
172520.0000   10.80359
172560.0000   10.91475
172600.0000   11.72100
172640.0000   10.82990
172680.0000   11.53554
172720.0000   11.78692
172760.0000   11.17974
172800.0000   12.00692
172840.0000   11.19898
172880.0000   11.09826
172920.0000   11.74349
172960.0000   11.42967
173000.0000   11.17404
173040.0000   11.20668
173080.0000   11.64564
173120.0000   11.22468
173160.0000   11.32858
173200.0000   11.57128
173240.0000   11.57026
173280.0000   11.29207
173320.0000   11.25558
173360.0000   11.51489
173400.0000   10.86747
173440.0000   11.24403
173480.0000   10.52680
173520.0000   11.59331
173560.0000   10.90907
173600.0000   10.96626
173640.0000   11.31055
173680.0000   10.86387
173720.0000   11.26947
173760.0000   11.52375
173800.0000   10.58711
173840.0000   10.12163
173880.0000   11.37673
173920.0000   10.55647
173960.0000   10.41435
174000.0000   11.49214
174040.0000   11.00118
174080.0000   10.85276
174120.0000   11.29670
174160.0000   10.50243
174200.0000   11.04533
174240.0000   11.59086
174280.0000   11.88260
174320.0000   11.77365
174360.0000   11.18687
174400.0000   10.69240
174440.0000   10.76726
174480.0000   10.90053
174520.0000   11.54547
174560.0000   11.03387
174600.0000   11.24605
174640.0000   11.72027
174680.0000   12.29595
174720.0000   11.01335
174760.0000   11.84933
174800.0000   11.48523
174840.0000   11.64916
174880.0000   11.29322
174920.0000   10.45836
174960.0000   11.62280
175000.0000   11.18348
175040.0000   11.72400
175080.0000   12.34344
175120.0000   11.55161
175160.0000   11.46741
175200.0000   11.62612
175240.0000   11.36515
175280.0000   11.62667
175320.0000   12.23305
175360.0000   11.64096
175400.0000   12.08197
175440.0000   11.48509
175480.0000   10.95833
175520.0000   10.71331
175560.0000   12.07182
175600.0000   12.04928
175640.0000   11.40087
175680.0000   11.01291
175720.0000   11.44828
175760.0000   11.55652
175800.0000   11.63971
175840.0000   11.72406
175880.0000   12.10550
175920.0000   12.29279
175960.0000   12.11680
176000.0000   12.56531
176040.0000   11.88845
176080.0000   12.08410
176120.0000   11.83270
176160.0000   11.99470
176200.0000   11.96513
176240.0000   11.79403
176280.0000   11.96641
176320.0000   12.42940
176360.0000   12.36168
176400.0000   12.54418
176440.0000   12.75679
176480.0000   12.82900
176520.0000   12.34741
176560.0000   12.29603
176600.0000   13.24442
176640.0000   12.39982
176680.0000   11.94591
176720.0000   12.12839
176760.0000   11.63403
176800.0000   11.91548
176840.0000   11.85273
176880.0000   12.51562
176920.0000   12.82711
176960.0000   12.41505
177000.0000   11.38870
177040.0000   12.08254
177080.0000   11.62858
177120.0000   11.84409
177160.0000   11.69893
177200.0000   10.97760
177240.0000   10.92566
177280.0000   11.22866
177320.0000   10.93041
177360.0000   11.09396
177400.0000   12.60110
177440.0000   11.38456
177480.0000   11.18028
177520.0000   10.83476
177560.0000   11.21163
177600.0000   11.22037
177640.0000   11.12785
177680.0000   12.19057
177720.0000   11.99880
177760.0000   11.65953
177800.0000   12.01477
177840.0000   11.83179
177880.0000   12.01859
177920.0000   12.32853
177960.0000   11.29626
178000.0000   11.17130
178040.0000   11.71201
178080.0000   11.71972
178120.0000   11.14387
178160.0000   10.43268
178200.0000   10.55974
178240.0000   10.54685
178280.0000    9.92622
178320.0000    9.32315
178360.0000   10.05361
178400.0000    9.65426
178440.0000   10.92033
178480.0000   10.24758
178520.0000   10.39394
178560.0000   10.44141
178600.0000    9.65634
178640.0000    9.40048
178680.0000   10.54553
178720.0000    8.99482
178760.0000    9.83712
178800.0000    9.78696
178840.0000   10.26196
178880.0000   10.57299
178920.0000   10.88628
178960.0000   10.76336
179000.0000   10.62775
179040.0000   11.51968
179080.0000   11.07683
179120.0000   10.88176
179160.0000   11.05239
179200.0000   10.59795
179240.0000   10.94404
179280.0000   11.25723
179320.0000   11.44592
179360.0000   11.43017
179400.0000   10.63026
179440.0000   10.43695
179480.0000   11.35932
179520.0000   11.23670
179560.0000   10.94558
179600.0000   11.26467
179640.0000   10.66894
179680.0000   10.63770
179720.0000   10.43289
179760.0000   10.37700
179800.0000   11.20894
179840.0000   11.08720
179880.0000   11.51129
179920.0000   11.97720
179960.0000   11.50905
180000.0000   11.48095
180040.0000   10.53643
180080.0000   10.33675
180120.0000   10.62539
180160.0000   11.68509
180200.0000   11.27242
180240.0000   11.45795
180280.0000   12.40783
180320.0000   11.71581
180360.0000   11.24739
180400.0000   11.16516
180440.0000   11.36094
180480.0000   11.75482
180520.0000   11.39326
180560.0000   11.41715
180600.0000   10.30727
180640.0000   10.97945
180680.0000   10.31308
180720.0000   10.82981
180760.0000   10.71131
180800.0000   10.85465
180840.0000   10.52922
180880.0000    9.91658
180920.0000   10.58442
180960.0000   11.14651
181000.0000   10.03802
181040.0000   10.17736
181080.0000    9.84107
181120.0000    9.73531
181160.0000   10.92104
181200.0000    9.69442
181240.0000   10.44217
181280.0000   11.20093
181320.0000   10.46193
181360.0000   11.57989
181400.0000   10.64382
181440.0000   10.05372
181480.0000   10.32338
181520.0000   10.26762
181560.0000   10.43560
181600.0000   10.87786
181640.0000   10.89199
181680.0000   11.23509
181720.0000   11.30692
181760.0000   11.11139
181800.0000   11.19655
181840.0000   11.00564
181880.0000   10.71796
181920.0000   10.61735
181960.0000   10.41596
182000.0000   10.99730
182040.0000   10.50794
182080.0000   10.04221
182120.0000   10.11702
182160.0000   10.29321
182200.0000   10.80129
182240.0000   10.75502
182280.0000   11.15494
182320.0000   10.61317
182360.0000   10.91085
182400.0000   10.48757
182440.0000   11.88053
182480.0000   11.49904
182520.0000   10.19127
182560.0000   11.48387
182600.0000   10.33885
182640.0000   10.97201
182680.0000   10.90964
182720.0000   10.94956
182760.0000   10.87760
182800.0000   11.35045
182840.0000   11.78158
182880.0000   10.82717
182920.0000   10.84684
182960.0000   11.47543
183000.0000   12.08486
183040.0000   10.90774
183080.0000   10.53566
183120.0000   10.70139
183160.0000   11.22600
183200.0000   11.09431
183240.0000   11.13621
183280.0000   11.59532
183320.0000   11.59250
183360.0000   10.44497
183400.0000   10.51538
183440.0000   10.00368
183480.0000    9.40601
183520.0000   11.29637
183560.0000   10.88316
183600.0000   10.67814
183640.0000   10.89595
183680.0000    9.93047
183720.0000   10.42999
183760.0000   11.29401
183800.0000   10.64581
183840.0000   11.29041
183880.0000   11.06806
183920.0000   11.88527
183960.0000   11.63638
184000.0000   11.03333
184040.0000   12.26935
184080.0000   11.87933
184120.0000   11.71859
184160.0000   11.57786
184200.0000   11.77269
184240.0000   11.37260
184280.0000   12.66703
184320.0000   12.32176
184360.0000   12.36332
184400.0000   12.66712
184440.0000   12.11271
184480.0000   11.85816
184520.0000   11.88147
184560.0000   11.89113
184600.0000   11.98962
184640.0000   12.29870
184680.0000   12.05242
184720.0000   12.11101
184760.0000   12.14205
184800.0000   12.14736
184840.0000   10.68643
184880.0000   11.42460
184920.0000   11.35557
184960.0000   11.92021
185000.0000   11.81646
185040.0000   11.74872
185080.0000   11.40738
185120.0000   11.86291
185160.0000   11.71989
185200.0000   11.26228
185240.0000   11.77444
185280.0000   11.38056
185320.0000   10.86963
185360.0000   10.98111
185400.0000   11.56580
185440.0000   11.63579
185480.0000   11.30915
185520.0000   12.33796
185560.0000   12.64172
185600.0000   12.48397
185640.0000   12.41232
185680.0000   11.58932
185720.0000   11.12959
185760.0000   11.19720
185800.0000   11.48570
185840.0000   11.42151
185880.0000   10.95483
185920.0000   11.24524
185960.0000   10.81689
186000.0000   11.14789
186040.0000   10.94560
186080.0000   10.93803
186120.0000   10.43034
186160.0000   10.42292
186200.0000   10.30811
186240.0000   10.74270
186280.0000   11.32945
186320.0000   11.60065
186360.0000   10.90053
186400.0000   12.19013
186440.0000   11.47269
186480.0000   11.35791
186520.0000   11.33100
186560.0000   11.49331
186600.0000   12.10317
186640.0000   12.13566
186680.0000   11.38793
186720.0000   11.54497
186760.0000   11.02176
186800.0000   12.16226
186840.0000   11.67799
186880.0000   11.74365
186920.0000   11.30468
186960.0000   11.12360
187000.0000   11.98319
187040.0000   11.63298
187080.0000   11.11967
187120.0000   12.08710
187160.0000   11.95964
187200.0000   11.05020
187240.0000   11.16586
187280.0000   11.26175
187320.0000   11.40475
187360.0000   11.06300
187400.0000   10.38093
187440.0000   11.12699
187480.0000   11.31494
187520.0000   10.90888
187560.0000   10.62444
187600.0000   11.82318
187640.0000   11.40897
187680.0000   11.68121
187720.0000   11.10460
187760.0000   11.50783
187800.0000   11.39826
187840.0000   13.00860
187880.0000   11.56315
187920.0000   11.80689
187960.0000   12.74185
188000.0000   12.72246
188040.0000   12.67602
188080.0000   12.35577
188120.0000   11.70105
188160 5
188200 5
188240 5
188280 5
188320 5
188360 5
188400 5
188440 5
188480 5
188520 5
188560 5
188600 5
188640 5
188680 5
188720 5
188760 5
188800 5
188840 5
188880 5
188920 5
188960 5
189000 5
189040 5
189080 5
189120 5
189160 5
189200 5
189240 5
189280 5
189320 5
189360 5
189400 5
189440 5
189480 5
189520 5
189560 5
189600 5
189640 5
189680 5
189720 5
189760 5
189800 5
189840 5
189880 5
189920 5
189960 5
190000 5
190040 5
190080 5
190120 5
190160 5
190200 5
190240 5
190280 5
190320 5
190360 5
190400 5
190440 5
190480 5
190520 5
190560 5
190600 5
190640 5
190680 5
190720 5
190760 5
190800 5
190840 5
190880 5
190920 5
190960 5
191000 5
191040 5
191080 5
191120 5
191160 5
191200 5
191240 5
191280 5
191320 5
191360 5
191400 5
191440 5
191480 5
191520 5
191560 5
191600 5
191640 5
191680 5
191720 5
191760 5
191800 5
191840 5
191880 5
191920 5
191960 5
192000 5
192040 5
192080 5
192120 5
192160 5
192200 5
192240 5
192280 5
192320 5
192360 5
192400 5
192440 5
192480 5
192520 5
192560 5
192600 5
192640 5
192680 5
192720 5
192760 5
192800 5
192840 5
192880 5
192920 5
192960 5
193000 5
193040 5
193080 5
193120 5
193160 5
193200 5
193240 5
193280 5
193320 5
193360 5
193400 5
193440 5
193480 5
193520 5
193560 5
193600 5
193640 5
193680 5
193720 5
193760 5
193800 5
193840 5
193880 5
193920 5
193960 5
194000 5
194040 5
194080 5
194120 5
194160 5
194200 5
194240 5
194280 5
194320 5
194360 5
194400 5
194440 5
194480 5
194520 5
194560 5
194600 5
194640 5
194680 5
194720 5
194760 5
194800 5
194840 5
194880 5
194920 5
194960 5
195000 5
195040 5
195080 5
195120 5
195160 5
195200 5
195240 5
195280 5
195320 5
195360 5
195400 5
195440 5
195480 5
195520 5
195560 5
195600 5
195640 5
195680 5
195720 5
195760 5
195800 5
195840 5
195880 5
195920 5
195960 5
196000 5
196040 5
196080 5
196120 5
196160 5
196200 5
196240 5
196280 5
196320 5
196360 5
196400 5
196440 5
196480 5
196520 5
196560 5
196600 5
196640 5
196680 5
196720 5
196760 5
196800 5
196840 5
196880 5
196920 5
196960 5
197000 5
197040 5
197080 5
197120 5
197160 5
197200 5
197240 5
197280 5
197320 5
197360 5
197400 5
197440 5
197480 5
197520 5
197560 5
197600 5
197640 5
197680 5
197720 5
197760 5
197800 5
197840 5
197880 5
197920 5
197960 5
198000 5
198040 5
198080 5
198120 5
198160 5
198200 5
198240 5
198280 5
198320 5
198360 5
198400 5
198440 5
198480 5
198520 5
198560 5
198600 5
198640 5
198680 5
198720 5
198760 5
198800 5
198840 5
198880 5
198920 5
198960 5
199000 5
199040 5
199080 5
199120 5
199160 5
199200 5
199240 5
199280 5
199320 5
199360 5
199400 5
199440 5
199480 5
199520 5
199560 5
199600 5
199640 5
199680 5
199720 5
199760 5
199800 5
199840 5
199880 5
199920 5
199960 5
200000 5
200040 5
200080 5
200120 5
200160 5
200200 5
200240 5
200280 5
200320 5
200360 5
200400 5
200440 5
200480 5
200520 5
200560 5
200600 5
200640 5
200680 5
200720 5
200760 5
200800 5
200840 5
200880 5
200920 5
200960 5
201000 5
201040 5
201080 5
201120 5
201160 5
201200 5
201240 5
201280 5
201320 5
201360 5
201400 5
201440 5
201480 5
201520 5
201560 5
201600 5
201640 5
201680 5
201720 5
201760 5
201800 5
201840 5
201880 5
201920 5
201960 5
202000 5
202040 5
202080 5
202120 5
202160 5
202200 5
202240 5
202280 5
202320 5
202360 5
202400 5
202440 5
202480 5
202520 5
202560 5
202600 5
202640 5
202680 5
202720 5
202760 5
202800 5
202840 5
202880 5
202920 5
202960 5
203000 5
203040 5
203080 5
203120 5
203160 5
203200 5
203240 5
203280 5
203320 5
203360 5
203400 5
203440 5
203480 5
203520 5
203560 5
203600 5
203640 5
203680 5
203720 5
203760 5
203800 5
203840 5
203880 5
203920 5
203960 5
204000 5
204040 5
204080 5
204120 5
204160 5
204200 5
204240 5
204280 5
204320 5
204360 5
204400 5
204440 5
204480 5
204520 5
204560 5
204600 5
204640 5
204680 5
204720 5
204760 5
204800 5
204840 5
204880 5
204920 5
204960 5
205000 5
205040 5
205080 5
205120 5
205160 5
205200 5
205240 5
205280 5
205320 5
205360 5
205400 5
205440 5
205480 5
205520 5
205560 5
205600 5
205640 5
205680 5
205720 5
205760 5
205800 5
205840 5
205880 5
205920 5
205960 5
206000 5
206040 5
206080 5
206120 5
206160 5
206200 5
206240 5
206280 5
206320 5
206360 5
206400 5
206440 5
206480 5
206520 5
206560 5
206600 5
206640 5
206680 5
206720 5
206760 5
206800 5
206840 5
206880 5
206920 5
206960 5
207000 5
207040 5
207080 5
207120 5
207160 5
207200 5
207240 5
207280 5
207320 5
207360 5
207400 5
207440 5
207480 5
207520 5
207560 5
207600 5
207640 5
207680 5
207720 5
207760 5
207800 5
207840 5
207880 5
207920 5
207960 5
208000 5
208040 5
208080 5
208120 5
208160 5
208200 5
208240 5
208280 5
208320 5
208360 5
208400 5
208440 5
208480 5
208520 5
208560 5
208600 5
208640 5
208680 5
208720 5
208760 5
208800 5
208840 5
208880 5
208920 5
208960 5
209000 5
209040 5
209080 5
209120 5
209160 5
209200 5
209240 5
209280 5
209320 5
209360 5
209400 5
209440 5
209480 5
209520 5
209560 5
209600 5
209640 5
209680 5
209720 5
209760 5
209800 5
209840 5
209880 5
209920 5
209960 5
210000 5
210040 5
210080 5
210120 5
210160 5
210200 5
210240 5
210280 5
210320 5
210360 5
210400 5
210440 5
210480 5
210520 5
210560 5
210600 5
210640 5
210680 5
210720 5
210760 5
210800 5
210840 5
210880 5
210920 5
210960 5
211000 5
211040 5
211080 5
211120 5
211160 5
211200 5
211240 5
211280 5
211320 5
211360 5
211400 5
211440 5
211480 5
211520 5
211560 5
211600 5
211640 5
211680 5
211720 5
211760 5
211800 5
211840 5
211880 5
211920 5
211960 5
212000 5
212040 5
212080 5
212120 5
212160 5
212200 5
212240 5
212280 5
212320 5
212360 5
212400 5
212440 5
212480 5
212520 5
212560 5
212600 5
212640 5
212680 5
212720 5
212760 5
212800 5
212840 5
212880 5
212920 5
212960 5
213000 5
213040 5
213080 5
213120 5
213160 5
213200 5
213240 5
213280 5
213320 5
213360 5
213400 5
213440 5
213480 5
213520 5
213560 5
213600 5
213640 5
213680 5
213720 5
213760 5
213800 5
213840 5
213880 5
213920 5
213960 5
214000 5
214040 5
214080 5
214120 5
214160 5
214200 5
214240 5
214280 5
214320 5
214360 5
214400 5
214440 5
214480 5
214520 5
214560 5
214600 5
214640 5
214680 5
214720 5
214760 5
214800 5
214840 5
214880 5
214920 5
214960 5
215000 5
215040 5
215080 5
215120 5
215160 5
215200 5
215240 5
215280 5
215320 5
215360 5
215400 5
215440 5
215480 5
215520 5
215560 5
215600 5
215640 5
215680 5
215720 5
215760 5
215800 5
215840 5
215880 5
215920 5
215960 5
216000 5
216040 5
216080 5
216120 5
216160 5
216200 5
216240 5
216280 5
216320 5
216360 5
216400 5
216440 5
216480 5
216520 5
216560 5
216600 5
216640 5
216680 5
216720 5
216760 5
216800 5
216840 5
216880 5
216920 5
216960 5
217000 5
217040 5
217080 5
217120 5
217160 5
217200 5
217240 5
217280 5
217320 5
217360 5
217400 5
217440 5
217480 5
217520 5
217560 5
217600 5
217640 5
217680 5
217720 5
217760 5
217800 5
217840 5
217880 5
217920 5
217960 5
218000 5
218040 5
218080 5
218120 5
218160 5
218200 5
218240 5
218280 5
218320 5
218360 5
218400 5
218440 5
218480 5
218520 5
218560 5
218600 5
218640 5
218680 5
218720 5
218760 5
218800 5
218840 5
218880 5
218920 5
218960 5
219000 5
219040 5
219080 5
219120 5
219160 5
219200 5
219240 5
219280 5
219320 5
219360 5
219400 5
219440 5
219480 5
219520 5
219560 5
219600 5
219640 5
219680 5
219720 5
219760 5
219800 5
219840 5
219880 5
219920 5
219960 5
220000 5
220040 5
220080 5
220120 5
220160 5
220200 5
220240 5
220280 5
220320 5
220360 5
220400 5
220440 5
220480 5
220520 5
220560 5
220600 5
220640 5
220680 5
220720 5
220760 5
220800 5
220840 5
220880 5
220920 5
220960 5
221000 5
221040 5
221080 5
221120 5
221160 5
221200 5
221240 5
221280 5
221320 5
221360 5
221400 5
221440 5
221480 5
221520 5
221560 5
221600 5
221640 5
221680 5
221720 5
221760 5
221800 5
221840 5
221880 5
221920 5
221960 5
222000 5
222040 5
222080 5
222120 5
222160 5
222200 5
222240 5
222280 5
222320 5
222360 5
222400 5
222440 5
222480 5
222520 5
222560 5
222600 5
222640 5
222680 5
222720 5
222760 5
222800 5
222840 5
222880 5
222920 5
222960 5
223000 5
223040 5
223080 5
223120 5
223160 5
223200 5
223240 5
223280 5
223320 5
223360 5
223400 5
223440 5
223480 5
223520 5
223560 5
223600 5
223640 5
223680 5
223720 5
223760 5
223800 5
223840 5
223880 5
223920 5
223960 5
224000 5
224040 5
224080 5
224120 5
224160 5
224200 5
224240 5
224280 5
224320 5
224360 5
224400 5
224440 5
224480 5
224520 5
224560 5
224600 5
224640 5
224680 5
224720 5
224760 5
224800 5
224840 5
224880 5
224920 5
224960 5
225000 5
225040 5
225080 5
225120 5
225160 5
225200 5
225240 5
225280 5
225320 5
225360 5
225400 5
225440 5
225480 5
225520 5
225560 5
225600 5
225640 5
225680 5
225720 5
225760 5
225800 5
225840 5
225880 5
225920 5
225960 5
226000 5
226040 5
226080 5
226120 5
226160 5
226200 5
226240 5
226280 5
226320 5
226360 5
226400 5
226440 5
226480 5
226520 5
226560 5
226600 5
226640 5
226680 5
226720 5
226760 5
226800 5
226840 5
226880 5
226920 5
226960 5
227000 5
227040 5
227080 5
227120 5
227160 5
227200 5
227240 5
227280 5
227320 5
227360 5
227400 5
227440 5
227480 5
227520 5
227560 5
227600 5
227640 5
227680 5
227720 5
227760 5
227800 5
227840 5
227880 5
227920 5
227960 5
228000 5
228040 5
228080 5
228120 5
228160 5
228200 5
228240 5
228280 5
228320 5
228360 5
228400 5
228440 5
228480 5
228520 5
228560 5
228600 5
228640 5
228680 5
228720 5
228760 5
228800 5
228840 5
228880 5
228920 5
228960 5
229000 5
229040 5
229080 5
229120 5
229160 5
229200 5
229240 5
229280 5
229320 5
229360 5
229400 5
229440 5
229480 5
229520 5
229560 5
229600 5
229640 5
229680 5
229720 5
229760 5
229800 5
229840 5
229880 5
229920 5
229960 5
230000 5
230040 5
230080 5
230120 5
230160 5
230200 5
230240 5
230280 5
230320 5
230360 5
230400 5
230440 5
230480 5
230520 5
230560 5
230600 5
230640 5
230680 5
230720 5
230760 5
230800 5
230840 5
230880 5
230920 5
230960 5
231000 5
231040 5
231080 5
231120 5
231160 5
231200 5
231240 5
231280 5
231320 5
231360 5
231400 5
231440 5
231480 5
231520 5
231560 5
231600 5
231640 5
231680 5
231720 5
231760 5
231800 5
231840 5
231880 5
231920 5
231960 5
232000 5
232040 5
232080 5
232120 5
232160 5
232200 5
232240 5
232280 5
232320 5
232360 5
232400 5
232440 5
232480 5
232520 5
232560 5
232600 5
232640 5
232680 5
232720 5
232760 5
232800 5
232840 5
232880 5
232920 5
232960 5
233000 5
233040 5
233080 5
233120 5
233160 5
233200 5
233240 5
233280 5
233320 5
233360 5
233400 5
233440 5
233480 5
233520 5
233560 5
233600 5
233640 5
233680 5
233720 5
233760 5
233800 5
233840 5
233880 5
233920 5
233960 5
234000 5
234040 5
234080 5
234120 5
234160 5
234200 5
234240 5
234280 5
234320 5
234360 5
234400 5
234440 5
234480 5
234520 5
234560 5
234600 5
234640 5
234680 5
234720 5
234760 5
234800 5
234840 5
234880 5
234920 5
234960 5
235000 5
235040 5
235080 5
235120 5
235160 5
235200 5
235240 5
235280 5
235320 5
235360 5
235400 5
235440 5
235480 5
235520 5
235560 5
235600 5
235640 5
235680 5
235720 5
235760 5
235800 5
235840 5
235880 5
235920 5
235960 5
236000 5
236040 5
236080 5
236120 5
236160 5
236200 5
236240 5
236280 5
236320 5
236360 5
236400 5
236440 5
236480 5
236520 5
236560 5
236600 5
236640 5
236680 5
236720 5
236760 5
236800 5
236840 5
236880 5
236920 5
236960 5
237000 5
237040 5
237080 5
237120 5
237160 5
237200 5
237240 5
237280 5
237320 5
237360 5
237400 5
237440 5
237480 5
237520 5
237560 5
237600 5
237640 5
237680 5
237720 5
237760 5
237800 5
237840 5
237880 5
237920 5
237960 5
238000 5
238040 5
238080 5
238120 5
238160 5
238200 5
238240 5
238280 5
238320 5
238360 5
238400 5
238440 5
238480 5
238520 5
238560 5
238600 5
238640 5
238680 5
238720 5
238760 5
238800 5
238840 5
238880 5
238920 5
238960 5
239000 5
239040 5
239080 5
239120 5
239160 5
239200 5
239240 5
239280 5
239320 5
239360 5
239400 5
239440 5
239480 5
239520 5
239560 5
239600 5
239640 5
239680 5
239720 5
239760 5
239800 5
239840 5
239880 5
239920 5
239960 5
240000 5
240040 5
240080 5
240120 5
240160 5
240200 5
240240 5
240280 5
240320 5
240360 5
240400 5
240440 5
240480 5
240520 5
240560 5
240600 5
240640 5
240680 5
240720 5
240760 5
240800 5
240840 5
240880 5
240920 5
240960 5
241000 5
241040 5
241080 5
241120 5
241160 5
241200 5
241240 5
241280 5
241320 5
241360 5
241400 5
241440 5
241480 5
241520 5
241560 5
241600 5
241640 5
241680 5
241720 5
241760 5
241800 5
241840 5
241880 5
241920 5
241960 5
242000 5
242040 5
242080 5
242120 5
242160 5
242200 5
242240 5
242280 5
242320 5
242360 5
242400 5
242440 5
242480 5
242520 5
242560 5
242600 5
242640 5
242680 5
242720 5
242760 5
242800 5
242840 5
242880 5
242920 5
242960 5
243000 5
243040 5
243080 5
243120 5
243160 5
243200 5
243240 5
243280 5
243320 5
243360 5
243400 5
243440 5
243480 5
243520 5
243560 5
243600 5
243640 5
243680 5
243720 5
243760 5
243800 5
243840 5
243880 5
243920 5
243960 5
244000 5
244040 5
244080 5
244120 5
244160 5
244200 5
244240 5
244280 5
244320 5
244360 5
244400 5
244440 5
244480 5
244520 5
244560 5
244600 5
244640 5
244680 5
244720 5
244760 5
244800 5
244840 5
244880 5
244920 5
244960 5
245000 5
245040 5
245080 5
245120 5
245160 5
245200 5
245240 5
245280 5
245320 5
245360 5
245400 5
245440 5
245480 5
245520 5
245560 5
245600 5
245640 5
245680 5
245720 5
245760 5
245800 5
245840 5
245880 5
245920 5
245960 5
246000 5
246040 5
246080 5
246120 5
246160 5
246200 5
246240 5
246280 5
246320 5
246360 5
246400 5
246440 5
246480 5
246520 5
246560 5
246600 5
246640 5
246680 5
246720 5
246760 5
246800 5
246840 5
246880 5
246920 5
246960 5
247000 5
247040 5
247080 5
247120 5
247160 5
247200 5
247240 5
247280 5
247320 5
247360 5
247400 5
247440 5
247480 5
247520 5
247560 5
247600 5
247640 5
247680 5
247720 5
247760 5
247800 5
247840 5
247880 5
247920 5
247960 5
248000 5
248040 5
248080 5
248120 5
248160 5
248200 5
248240 5
248280 5
248320 5
248360 5
248400 5
248440 5
248480 5
248520 5
248560 5
248600 5
248640 5
248680 5
248720 5
248760 5
248800 5
248840 5
248880 5
248920 5
248960 5
249000 5
249040 5
249080 5
249120 5
249160 5
249200 5
249240 5
249280 5
249320 5
249360 5
249400 5
249440 5
249480 5
249520 5
249560 5
249600 5
249640 5
249680 5
249720 5
249760 5
249800 5
249840 5
249880 5
249920 5
249960 5
250000 5
250040 5
250080 5
250120 5
250160 5
250200 5
250240 5
250280 5
250320 5
250360 5
250400 5
250440 5
250480 5
250520 5
250560 5
250600 5
250640 5
250680 5
250720 5
250760 5
250800 5
250840 5
250880 5
250920 5
250960 5
251000 5
251040 5
251080 5
251120 5
251160 5
251200 5
251240 5
251280 5
251320 5
251360 5
251400 5
251440 5
251480 5
251520 5
251560 5
251600 5
251640 5
251680 5
251720 5
251760 5
251800 5
251840 5
251880 5
251920 5
251960 5
252000 5
252040 5
252080 5
252120 5
252160 5
252200 5
252240 5
252280 5
252320 5
252360 5
252400 5
252440 5
252480 5
252520 5
252560 5
252600 5
252640 5
252680 5
252720 5
252760 5
252800 5
252840 5
252880 5
252920 5
252960 5
253000 5
253040 5
253080 5
253120 5
253160 5
253200 5
253240 5
253280 5
253320 5
253360 5
253400 5
253440 5
253480 5
253520 5
253560 5
253600 5
253640 5
253680 5
253720 5
253760 5
253800 5
253840 5
253880 5
253920 5
253960 5
254000 5
254040 5
254080 5
254120 5
254160 5
254200 5
254240 5
254280 5
254320 5
254360 5
254400 5
254440 5
254480 5
254520 5
254560 5
254600 5
254640 5
254680 5
254720 5
254760 5
254800 5
254840 5
254880 5
254920 5
254960 5
255000 5
255040 5
255080 5
255120 5
255160 5
255200 5
255240 5
255280 5
255320 5
255360 5
255400 5
255440 5
255480 5
255520 5
255560 5
255600 5
255640 5
255680 5
255720 5
255760 5
255800 5
255840 5
255880 5
255920 5
255960 5
256000 5
256040 5
256080 5
256120 5
256160 5
256200 5
256240 5
256280 5
256320 5
256360 5
256400 5
256440 5
256480 5
256520 5
256560 5
256600 5
256640 5
256680 5
256720 5
256760 5
256800 5
256840 5
256880 5
256920 5
256960 5
257000 5
257040 5
257080 5
257120 5
257160 5
257200 5
257240 5
257280 5
257320 5
257360 5
257400 5
257440 5
257480 5
257520 5
257560 5
257600 5
257640 5
257680 5
257720 5
257760 5
257800 5
257840 5
257880 5
257920 5
257960 5
258000 5
258040 5
258080 5
258120 5
258160 5
258200 5
258240 5
258280 5
258320 5
258360 5
258400 5
258440 5
258480 5
258520 5
258560 5
258600 5
258640 5
258680 5
258720 5
258760 5
258800 5
258840 5
258880 5
258920 5
258960 5
259000 5
259040 5
259080 5
259120 5
259160 5
259200 5
259240 5
259280 5
259320 5
259360 5
259400 5
259440 5
259480 5
259520 5
259560 5
259600 5
259640 5
259680 5
259720 5
259760 5
259800 5
259840 5
259880 5
259920 5
259960 5
260000 5
260040 5
260080 5
260120 5
260160 5
260200 5
260240 5
260280 5
260320 5
260360 5
260400 5
260440 5
260480 5
260520 5
260560 5
260600 5
260640 5
260680 5
260720 5
260760 5
260800 5
260840 5
260880 5
260920 5
260960 5
261000 5
261040 5
261080 5
261120 5
261160 5
261200 5
261240 5
261280 5
261320 5
261360 5
261400 5
261440 5
261480 5
261520 5
261560 5
261600 5
261640 5
261680 5
261720 5
261760 5
261800 5
261840 5
261880 5
261920 5
261960 5
262000 5
262040 5
262080 5
262120 5
262160 5
262200 5
262240 5
262280 5
262320 5
262360 5
262400 5
262440 5
262480 5
262520 5
262560 5
262600 5
262640 5
262680 5
262720 5
262760 5
262800 5
262840 5
262880 5
262920 5
262960 5
263000 5
263040 5
263080 5
263120 5
263160 5
263200 5
263240 5
263280 5
263320 5
263360 5
263400 5
263440 5
263480 5
263520 5
263560 5
263600 5
263640 5
263680 5
263720 5
263760 5
263800 5
263840 5
263880 5
263920 5
263960 5
264000 5
264040 5
264080 5
264120 5
264160 5
264200 5
264240 5
264280 5
264320 5
264360 5
264400 5
264440 5
264480 5
264520 5
264560 5
264600 5
264640 5
264680 5
264720 5
264760 5
264800 5
264840 5
264880 5
264920 5
264960 5
265000 5
265040 5
265080 5
265120 5
265160 5
265200 5
265240 5
265280 5
265320 5
265360 5
265400 5
265440 5
265480 5
265520 5
265560 5
265600 5
265640 5
265680 5
265720 5
265760 5
265800 5
265840 5
265880 5
265920 5
265960 5
266000 5
266040 5
266080 5
266120 5
266160 5
266200 5
266240 5
266280 5
266320 5
266360 5
266400 5
266440 5
266480 5
266520 5
266560 5
266600 5
266640 5
266680 5
266720 5
266760 5
266800 5
266840 5
266880 5
266920 5
266960 5
267000 5
267040 5
267080 5
267120 5
267160 5
267200 5
267240 5
267280 5
267320 5
267360 5
267400 5
267440 5
267480 5
267520 5
267560 5
267600 5
267640 5
267680 5
267720 5
267760 5
267800 5
267840 5
267880 5
267920 5
267960 5
268000 5
268040 5
268080 5
268120 5
268160 5
268200 5
268240 5
268280 5
268320 5
268360 5
268400 5
268440 5
268480 5
268520 5
268560 5
268600 5
268640 5
268680 5
268720 5
268760 5
268800 5
268840 5
268880 5
268920 5
268960 5
269000 5
269040 5
269080 5
269120 5
269160 5
269200 5
269240 5
269280 5
269320 5
269360 5
269400 5
269440 5
269480 5
269520 5
269560 5
269600 5
269640 5
269680 5
269720 5
269760 5
269800 5
269840 5
269880 5
269920 5
269960 5
270000 5
270040 5
270080 5
270120 5
270160 5
270200 5
270240 5
270280 5
270320 5
270360 5
270400 5
270440 5
270480 5
270520 5
270560 5
270600 5
270640 5
270680 5
270720 5
270760 5
270800 5
270840 5
270880 5
270920 5
270960 5
271000 5
271040 5
271080 5
271120 5
271160 5
271200 5
271240 5
271280 5
271320 5
271360 5
271400 5
271440 5
271480 5
271520 5
271560 5
271600 5
271640 5
271680 5
271720 5
271760 5
271800 5
271840 5
271880 5
271920 5
271960 5
272000 5
272040 5
272080 5
272120 5
272160 5
272200 5
272240 5
272280 5
272320 5
272360 5
272400 5
272440 5
272480 5
272520 5
272560 5
272600 5
272640 5
272680 5
272720 5
272760 5
272800 5
272840 5
272880 5
272920 5
272960 5
273000 5
273040 5
273080 5
273120 5
273160 5
273200 5
273240 5
273280 5
273320 5
273360 5
273400 5
273440 5
273480 5
273520 5
273560 5
273600 5
273640 5
273680 5
273720 5
273760 5
273800 5
273840 5
273880 5
273920 5
273960 5
274000 5
274040 5
274080 5
274120 5
274160 5
274200 5
274240 5
274280 5
274320 5
274360 5
274400 5
274440 5
274480 5
274520 5
274560 5
274600 5
274640 5
274680 5
274720 5
274760 5
274800 5
274840 5
274880 5
274920 5
274960 5
275000 5
275040 5
275080 5
275120 5
275160 5
275200 5
275240 5
275280 5
275320 5
275360 5
275400 5
275440 5
275480 5
275520 5
275560 5
275600 5
275640 5
275680 5
275720 5
275760 5
275800 5
275840 5
275880 5
275920 5
275960 5
276000 5
276040 5
276080 5
276120 5
276160 5
276200 5
276240 5
276280 5
276320 5
276360 5
276400 5
276440 5
276480 5
276520 5
276560 5
276600 5
276640 5
276680 5
276720 5
276760 5
276800 5
276840 5
276880 5
276920 5
276960 5
277000 5
277040 5
277080 5
277120 5
277160 5
277200 5
277240 5
277280 5
277320 5
277360 5
277400 5
277440 5
277480 5
277520 5
277560 5
277600 5
277640 5
277680 5
277720 5
277760 5
277800 5
277840 5
277880 5
277920 5
277960 5
278000 5
278040 5
278080 5
278120 5
278160 5
278200 5
278240 5
278280 5
278320 5
278360 5
278400 5
278440 5
278480 5
278520 5
278560 5
278600 5
278640 5
278680 5
278720 5
278760 5
278800 5
278840 5
278880 5
278920 5
278960 5
279000 5
279040 5
279080 5
279120 5
279160 5
279200 5
279240 5
279280 5
279320 5
279360 5
279400 5
279440 5
279480 5
279520 5
279560 5
279600 5
279640 5
279680 5
279720 5
279760 5
279800 5
279840 5
279880 5
279920 5
279960 5
280000 5
280040 5
280080 5
280120 5
280160 5
280200 5
280240 5
280280 5
280320 5
280360 5
280400 5
280440 5
280480 5
280520 5
280560 5
280600 5
280640 5
280680 5
280720 5
280760 5
280800 5
280840 5
280880 5
280920 5
280960 5
281000 5
281040 5
281080 5
281120 5
281160 5
281200 5
281240 5
281280 5
281320 5
281360 5
281400 5
281440 5
281480 5
281520 5
281560 5
281600 5
281640 5
281680 5
281720 5
281760 5
281800 5
281840 5
281880 5
281920 5
281960 5
282000 5
282040 5
282080 5
282120 5
282160 5
282200 5
282240 5
282280 5
282320 5
282360 5
282400 5
282440 5
282480 5
282520 5
282560 5
282600 5
282640 5
282680 5
282720 5
282760 5
282800 5
282840 5
282880 5
282920 5
282960 5
283000 5
283040 5
283080 5
283120 5
283160 5
283200 5
283240 5
283280 5
283320 5
283360 5
283400 5
283440 5
283480 5
283520 5
283560 5
283600 5
283640 5
283680 5
283720 5
283760 5
283800 5
283840 5
283880 5
283920 5
283960 5
284000 5
284040 5
284080 5
284120 5
284160 5
284200 5
284240 5
284280 5
284320 5
284360 5
284400 5
284440 5
284480 5
284520 5
284560 5
284600 5
284640 5
284680 5
284720 5
284760 5
284800 5
284840 5
284880 5
284920 5
284960 5
285000 5
285040 5
285080 5
285120 5
285160 5
285200 5
285240 5
285280 5
285320 5
285360 5
285400 5
285440 5
285480 5
285520 5
285560 5
285600 5
285640 5
285680 5
285720 5
285760 5
285800 5
285840 5
285880 5
285920 5
285960 5
286000 5
286040 5
286080 5
286120 5
286160 5
286200 5
286240 5
286280 5
286320 5
286360 5
286400 5
286440 5
286480 5
286520 5
286560 5
286600 5
286640 5
286680 5
286720 5
286760 5
286800 5
286840 5
286880 5
286920 5
286960 5
287000 5
287040 5
287080 5
287120 5
287160 5
287200 5
287240 5
287280 5
287320 5
287360 5
287400 5
287440 5
287480 5
287520 5
287560 5
287600 5
287640 5
287680 5
287720 5
287760 5
287800 5
287840 5
287880 5
287920 5
287960 5
288000 5
288040 5
288080 5
288120 5
288160 5
288200 5
288240 5
288280 5
288320 5
288360 5
288400 5
288440 5
288480 5
288520 5
288560 5
288600 5
288640 5
288680 5
288720 5
288760 5
288800 5
288840 5
288880 5
288920 5
288960 5
289000 5
289040 5
289080 5
289120 5
289160 5
289200 5
289240 5
289280 5
289320 5
289360 5
289400 5
289440 5
289480 5
289520 5
289560 5
289600 5
289640 5
289680 5
289720 5
289760 5
289800 5
289840 5
289880 5
289920 5
289960 5
290000 5
290040 5
290080 5
290120 5
290160 5
290200 5
290240 5
290280 5
290320 5
290360 5
290400 5
290440 5
290480 5
290520 5
290560 5
290600 5
290640 5
290680 5
290720 5
290760 5
290800 5
290840 5
290880 5
290920 5
290960 5
291000 5
291040 5
291080 5
291120 5
291160 5
291200 5
291240 5
291280 5
291320 5
291360 5
291400 5
291440 5
291480 5
291520 5
291560 5
291600 5
291640 5
291680 5
291720 5
291760 5
291800 5
291840 5
291880 5
291920 5
291960 5
292000 5
292040 5
292080 5
292120 5
292160 5
292200 5
292240 5
292280 5
292320 5
292360 5
292400 5
292440 5
292480 5
292520 5
292560 5
292600 5
292640 5
292680 5
292720 5
292760 5
292800 5
292840 5
292880 5
292920 5
292960 5
293000 5
293040 5
293080 5
293120 5
293160 5
293200 5
293240 5
293280 5
293320 5
293360 5
293400 5
293440 5
293480 5
293520 5
293560 5
293600 5
293640 5
293680 5
293720 5
293760 5
293800 5
293840 5
293880 5
293920 5
293960 5
294000 5
294040 5
294080 5
294120 5
294160 5
294200 5
294240 5
294280 5
294320 5
294360 5
294400 5
294440 5
294480 5
294520 5
294560 5
294600 5
294640 5
294680 5
294720 5
294760 5
294800 5
294840 5
294880 5
294920 5
294960 5
295000 5
295040 5
295080 5
295120 5
295160 5
295200 5
295240 5
295280 5
295320 5
295360 5
295400 5
295440 5
295480 5
295520 5
295560 5
295600 5
295640 5
295680 5
295720 5
295760 5
295800 5
295840 5
295880 5
295920 5
295960 5
296000 5
296040 5
296080 5
296120 5
296160 5
296200 5
296240 5
296280 5
296320 5
296360 5
296400 5
296440 5
296480 5
296520 5
296560 5
296600 5
296640 5
296680 5
296720 5
296760 5
296800 5
296840 5
296880 5
296920 5
296960 5
297000 5
297040 5
297080 5
297120 5
297160 5
297200 5
297240 5
297280 5
297320 5
297360 5
297400 5
297440 5
297480 5
297520 5
297560 5
297600 5
297640 5
297680 5
297720 5
297760 5
297800 5
297840 5
297880 5
297920 5
297960 5
298000 5
298040 5
298080 5
298120 5
298160 5
298200 5
298240 5
298280 5
298320 5
298360 5
298400 5
298440 5
298480 5
298520 5
298560 5
298600 5
298640 5
298680 5
298720 5
298760 5
298800 5
298840 5
298880 5
298920 5
298960 5
299000 5
299040 5
299080 5
299120 5
299160 5
299200 5
299240 5
299280 5
299320 5
299360 5
299400 5
299440 5
299480 5
299520 5
299560 5
299600 5
299640 5
299680 5
299720 5
299760 5
299800 5
299840 5
299880 5
299920 5
299960 5
300000 5
300040 5
300080 5
300120 5
300160 5
300200 5
300240 5
300280 5
300320 5
300360 5
300400 5
300440 5
300480 5
300520 5
300560 5
300600 5
300640 5
300680 5
300720 5
300760 5
300800 5
300840 5
300880 5
300920 5
300960 5
301000 5
301040 5
301080 5
301120 5
301160 5
301200 5
301240 5
301280 5
301320 5
301360 5
301400 5
301440 5
301480 5
301520 5
301560 5
301600 5
301640 5
301680 5
301720 5
301760 5
301800 5
301840 5
301880 5
301920 5
301960 5
302000 5
302040 5
302080 5
302120 5
302160 5
302200 5
302240 5
302280 5
302320 5
302360 5
302400 5
302440 5
302480 5
302520 5
302560 5
302600 5
302640 5
302680 5
302720 5
302760 5
302800 5
302840 5
302880 5
302920 5
302960 5
303000 5
303040 5
303080 5
303120 5
303160 5
303200 5
303240 5
303280 5
303320 5
303360 5
303400 5
303440 5
303480 5
303520 5
303560 5
303600 5
303640 5
303680 5
303720 5
303760 5
303800 5
303840 5
303880 5
303920 5
303960 5
304000 5
304040 5
304080 5
304120 5
304160 5
304200 5
304240 5
304280 5
304320 5
304360 5
304400 5
304440 5
304480 5
304520 5
304560 5
304600 5
304640 5
304680 5
304720 5
304760 5
304800 5
304840 5
304880 5
304920 5
304960 5
305000 5
305040 5
305080 5
305120 5
305160 5
305200 5
305240 5
305280 5
305320 5
305360 5
305400 5
305440 5
305480 5
305520 5
305560 5
305600 5
305640 5
305680 5
305720 5
305760 5
305800 5
305840 5
305880 5
305920 5
305960 5
306000 5
306040 5
306080 5
306120 5
306160 5
306200 5
306240 5
306280 5
306320 5
306360 5
306400 5
306440 5
306480 5
306520 5
306560 5
306600 5
306640 5
306680 5
306720 5
306760 5
306800 5
306840 5
306880 5
306920 5
306960 5
307000 5
307040 5
307080 5
307120 5
307160 5
307200 5
307240 5
307280 5
307320 5
307360 5
307400 5
307440 5
307480 5
307520 5
307560 5
307600 5
307640 5
307680 5
307720 5
307760 5
307800 5
307840 5
307880 5
307920 5
307960 5
308000 5
308040 5
308080 5
308120 5
308160 5
308200 5
308240 5
308280 5
308320 5
308360 5
308400 5
308440 5
308480 5
308520 5
308560 5
308600 5
308640 5
308680 5
308720 5
308760 5
308800 5
308840 5
308880 5
308920 5
308960 5
309000 5
309040 5
309080 5
309120 5
309160 5
309200 5
309240 5
309280 5
309320 5
309360 5
309400 5
309440 5
309480 5
309520 5
309560 5
309600 5
309640 5
309680 5
309720 5
309760 5
309800 5
309840 5
309880 5
309920 5
309960 5
310000 5
310040 5
310080 5
310120 5
310160 5
310200 5
310240 5
310280 5
310320 5
310360 5
310400 5
310440 5
310480 5
310520 5
310560 5
310600 5
310640 5
310680 5
310720 5
310760 5
310800 5
310840 5
310880 5
310920 5
310960 5
311000 5
311040 5
311080 5
311120 5
311160 5
311200 5
311240 5
311280 5
311320 5
311360 5
311400 5
311440 5
311480 5
311520 5
311560 5
311600 5
311640 5
311680 5
311720 5
311760 5
311800 5
311840 5
311880 5
311920 5
311960 5
312000 5
312040 5
312080 5
312120 5
312160 5
312200 5
312240 5
312280 5
312320 5
312360 5
312400 5
312440 5
312480 5
312520 5
312560 5
312600 5
312640 5
312680 5
312720 5
312760 5
312800 5
312840 5
312880 5
312920 5
312960 5
313000 5
313040 5
313080 5
313120 5
313160 5
313200 5
313240 5
313280 5
313320 5
313360 5
313400 5
313440 5
313480 5
313520 5
313560 5
313600 5
313640 5
313680 5
313720 5
313760 5
313800 5
313840 5
313880 5
313920 5
313960 5
314000 5
314040 5
314080 5
314120 5
314160 5
314200 5
314240 5
314280 5
314320 5
314360 5
314400 5
314440 5
314480 5
314520 5
314560 5
314600 5
314640 5
314680 5
314720 5
314760 5
314800 5
314840 5
314880 5
314920 5
314960 5
315000 5
315040 5
315080 5
315120 5
315160 5
315200 5
315240 5
315280 5
315320 5
315360 5
315400 5
315440 5
315480 5
315520 5
315560 5
315600 5
315640 5
315680 5
315720 5
315760 5
315800 5
315840 5
315880 5
315920 5
315960 5
316000 5
316040 5
316080 5
316120 5
316160 5
316200 5
316240 5
316280 5
316320 5
316360 5
316400 5
316440 5
316480 5
316520 5
316560 5
316600 5
316640 5
316680 5
316720 5
316760 5
316800 5
316840 5
316880 5
316920 5
316960 5
317000 5
317040 5
317080 5
317120 5
317160 5
317200 5
317240 5
317280 5
317320 5
317360 5
317400 5
317440 5
317480 5
317520 5
317560 5
317600 5
317640 5
317680 5
317720 5
317760 5
317800 5
317840 5
317880 5
317920 5
317960 5
318000 5
318040 5
318080 5
318120 5
318160 5
318200 5
318240 5
318280 5
318320 5
318360 5
318400 5
318440 5
318480 5
318520 5
318560 5
318600 5
318640 5
318680 5
318720 5
318760 5
318800 5
318840 5
318880 5
318920 5
318960 5
319000 5
319040 5
319080 5
319120 5
319160 5
319200 5
319240 5
319280 5
319320 5
319360 5
319400 5
319440 5
319480 5
319520 5
319560 5
319600 5
319640 5
319680 5
319720 5
319760 5
319800 5
319840 5
319880 5
319920 5
319960 5
320000 5
320040 5
320080 5
320120 5
320160 5
320200 5
320240 5
320280 5
320320 5
320360 5
320400 5
320440 5
320480 5
320520 5
320560 5
320600 5
320640 5
320680 5
320720 5
320760 5
320800 5
320840 5
320880 5
320920 5
320960 5
321000 5
321040 5
321080 5
321120 5
321160 5
321200 5
321240 5
321280 5
321320 5
321360 5
321400 5
321440 5
321480 5
321520 5
321560 5
321600 5
321640 5
321680 5
321720 5
321760 5
321800 5
321840 5
321880 5
321920 5
321960 5
322000 5
322040 5
322080 5
322120 5
322160 5
322200 5
322240 5
322280 5
322320 5
322360 5
322400 5
322440 5
322480 5
322520 5
322560 5
322600 5
322640 5
322680 5
322720 5
322760 5
322800 5
322840 5
322880 5
322920 5
322960 5
323000 5
323040 5
323080 5
323120 5
323160 5
323200 5
323240 5
323280 5
323320 5
323360 5
323400 5
323440 5
323480 5
323520 5
323560 5
323600 5
323640 5
323680 5
323720 5
323760 5
323800 5
323840 5
323880 5
323920 5
323960 5
324000 5
324040 5
324080 5
324120 5
324160 5
