# Supplementary material for: Comment on 'Valid molecular dynamics simulations of human hemoglobin require a surprisingly large box size'
Source: eLife. 2019 Jun 20;8:e44718. doi: 10.7554/eLife.44718 (PMC6586461; doi:10.7554/eLife.44718)
Supplement: Figure 3—source data 1. — The zip archive contains a README file describing which source files correspond to the different panels. [file elife-44718-fig3-data1.zip › figure3/panel_A/hub/normal/6/proj.xvg]

@ autoscale onread none
@ with g0
@ g0 on
@ title "projection on eigenvectors (nm)"
@ xaxis  label "Time (ps)"
@ world xmin 0
@ world xmax 191400
@ world ymin -8.43824
@ world ymax 7.58333
@ view xmin 0.15
@ view xmax 0.85
@ view ymin 0.15
@ view ymax 0.85
@ yaxis  label "vec 1"
@ xaxis tick major 50000
@ xaxis tick minor 25000
@ xaxis ticklabel start type spec
@ xaxis ticklabel start -0
@ yaxis tick major 5
@ yaxis tick minor 2.5
@ yaxis ticklabel start type spec
@ yaxis ticklabel start -5
@ zeroxaxis bar on
@ zeroxaxis bar linestyle 3
    0.0000   -5.08507
   40.0000   -4.91055
   80.0000   -4.89766
  120.0000   -4.51203
  160.0000   -4.73188
  200.0000   -4.56199
  240.0000   -5.22061
  280.0000   -5.27025
  320.0000   -5.63692
  360.0000   -5.01683
  400.0000   -5.02417
  440.0000   -5.12032
  480.0000   -5.40727
  520.0000   -5.22790
  560.0000   -5.07354
  600.0000   -4.53273
  640.0000   -4.39403
  680.0000   -3.65071
  720.0000   -4.48881
  760.0000   -5.53679
  800.0000   -5.13679
  840.0000   -4.84649
  880.0000   -4.41525
  920.0000   -5.26298
  960.0000   -4.91478
 1000.0000   -5.50455
 1040.0000   -5.10301
 1080.0000   -5.63337
 1120.0000   -5.13429
 1160.0000   -5.49046
 1200.0000   -4.24617
 1240.0000   -4.86947
 1280.0000   -4.95580
 1320.0000   -6.65993
 1360.0000   -5.96435
 1400.0000   -5.53668
 1440.0000   -5.50337
 1480.0000   -6.25922
 1520.0000   -4.99915
 1560.0000   -4.92119
 1600.0000   -4.80310
 1640.0000   -4.71296
 1680.0000   -5.35014
 1720.0000   -4.95754
 1760.0000   -4.42442
 1800.0000   -4.74103
 1840.0000   -5.61284
 1880.0000   -5.40177
 1920.0000   -5.47700
 1960.0000   -5.88851
 2000.0000   -6.10693
 2040.0000   -5.71692
 2080.0000   -6.20107
 2120.0000   -6.13108
 2160.0000   -4.87581
 2200.0000   -5.37554
 2240.0000   -5.24998
 2280.0000   -5.60831
 2320.0000   -6.33319
 2360.0000   -5.41905
 2400.0000   -5.86131
 2440.0000   -4.94153
 2480.0000   -4.40916
 2520.0000   -5.72895
 2560.0000   -5.26392
 2600.0000   -6.48405
 2640.0000   -4.82783
 2680.0000   -4.06441
 2720.0000   -4.27618
 2760.0000   -5.31486
 2800.0000   -5.45775
 2840.0000   -5.32431
 2880.0000   -5.23021
 2920.0000   -5.93790
 2960.0000   -5.35660
 3000.0000   -5.34144
 3040.0000   -4.84250
 3080.0000   -4.73956
 3120.0000   -5.65325
 3160.0000   -5.67165
 3200.0000   -6.44009
 3240.0000   -5.45799
 3280.0000   -5.97697
 3320.0000   -5.41293
 3360.0000   -5.27501
 3400.0000   -5.45731
 3440.0000   -5.28619
 3480.0000   -6.69583
 3520.0000   -5.82137
 3560.0000   -5.33229
 3600.0000   -6.05969
 3640.0000   -5.15538
 3680.0000   -5.72494
 3720.0000   -5.44160
 3760.0000   -5.19760
 3800.0000   -5.89176
 3840.0000   -5.94202
 3880.0000   -5.57876
 3920.0000   -6.04854
 3960.0000   -5.21590
 4000.0000   -4.30450
 4040.0000   -4.54734
 4080.0000   -4.89659
 4120.0000   -4.82936
 4160.0000   -4.41283
 4200.0000   -3.94484
 4240.0000   -4.26243
 4280.0000   -4.36085
 4320.0000   -3.37437
 4360.0000   -3.09858
 4400.0000   -3.93931
 4440.0000   -3.86488
 4480.0000   -5.06869
 4520.0000   -4.73427
 4560.0000   -5.83764
 4600.0000   -5.64666
 4640.0000   -5.24355
 4680.0000   -4.97415
 4720.0000   -4.64967
 4760.0000   -4.61916
 4800.0000   -4.39225
 4840.0000   -4.20290
 4880.0000   -5.14175
 4920.0000   -4.82068
 4960.0000   -4.94360
 5000.0000   -5.30932
 5040.0000   -5.19357
 5080.0000   -5.27807
 5120.0000   -5.39163
 5160.0000   -4.84217
 5200.0000   -5.80707
 5240.0000   -5.99456
 5280.0000   -5.84905
 5320.0000   -6.49665
 5360.0000   -5.45804
 5400.0000   -5.27210
 5440.0000   -5.16589
 5480.0000   -5.46430
 5520.0000   -5.27043
 5560.0000   -6.00472
 5600.0000   -4.92592
 5640.0000   -5.40301
 5680.0000   -6.19453
 5720.0000   -6.49104
 5760.0000   -5.27995
 5800.0000   -6.37331
 5840.0000   -6.46370
 5880.0000   -5.25849
 5920.0000   -5.69456
 5960.0000   -6.03402
 6000.0000   -5.70814
 6040.0000   -4.90742
 6080.0000   -4.54450
 6120.0000   -5.44895
 6160.0000   -5.13959
 6200.0000   -5.79664
 6240.0000   -5.46006
 6280.0000   -5.50617
 6320.0000   -6.34712
 6360.0000   -6.51977
 6400.0000   -6.24773
 6440.0000   -5.92862
 6480.0000   -5.37043
 6520.0000   -5.69614
 6560.0000   -5.63425
 6600.0000   -5.72649
 6640.0000   -5.42098
 6680.0000   -5.36123
 6720.0000   -6.90378
 6760.0000   -4.90359
 6800.0000   -5.94285
 6840.0000   -5.08989
 6880.0000   -5.30226
 6920.0000   -5.81071
 6960.0000   -5.74422
 7000.0000   -5.01208
 7040.0000   -5.11912
 7080.0000   -5.17358
 7120.0000   -6.25675
 7160.0000   -4.51766
 7200.0000   -4.51777
 7240.0000   -5.08536
 7280.0000   -4.75426
 7320.0000   -5.07894
 7360.0000   -4.36553
 7400.0000   -5.03663
 7440.0000   -5.18885
 7480.0000   -4.83236
 7520.0000   -5.15971
 7560.0000   -4.65496
 7600.0000   -5.17942
 7640.0000   -4.71631
 7680.0000   -5.51282
 7720.0000   -6.19090
 7760.0000   -4.93845
 7800.0000   -5.63903
 7840.0000   -5.55831
 7880.0000   -5.27018
 7920.0000   -6.09665
 7960.0000   -5.49074
 8000.0000   -5.52139
 8040.0000   -5.50694
 8080.0000   -5.00277
 8120.0000   -5.33792
 8160.0000   -6.44843
 8200.0000   -5.32297
 8240.0000   -5.70747
 8280.0000   -5.64462
 8320.0000   -6.35193
 8360.0000   -5.44474
 8400.0000   -5.59507
 8440.0000   -5.74399
 8480.0000   -4.70940
 8520.0000   -5.83700
 8560.0000   -6.13257
 8600.0000   -4.85188
 8640.0000   -5.28322
 8680.0000   -5.74227
 8720.0000   -6.04167
 8760.0000   -4.50545
 8800.0000   -4.75797
 8840.0000   -5.26763
 8880.0000   -5.38231
 8920.0000   -5.86167
 8960.0000   -6.19655
 9000.0000   -4.40495
 9040.0000   -4.59703
 9080.0000   -5.55332
 9120.0000   -5.37120
 9160.0000   -4.84179
 9200.0000   -5.52751
 9240.0000   -5.54405
 9280.0000   -5.39166
 9320.0000   -5.76516
 9360.0000   -4.58752
 9400.0000   -4.51489
 9440.0000   -5.23936
 9480.0000   -5.36023
 9520.0000   -5.37982
 9560.0000   -6.14660
 9600.0000   -6.06220
 9640.0000   -5.83918
 9680.0000   -5.98447
 9720.0000   -5.85899
 9760.0000   -5.99997
 9800.0000   -6.15459
 9840.0000   -6.40529
 9880.0000   -6.39848
 9920.0000   -5.30558
 9960.0000   -6.82217
10000.0000   -4.99112
10040.0000   -6.13195
10080.0000   -6.39108
10120.0000   -6.36391
10160.0000   -7.11414
10200.0000   -5.65893
10240.0000   -6.44941
10280.0000   -6.35084
10320.0000   -6.39404
10360.0000   -4.70414
10400.0000   -5.13552
10440.0000   -4.95688
10480.0000   -6.10408
10520.0000   -5.43246
10560.0000   -5.67685
10600.0000   -5.50843
10640.0000   -5.44169
10680.0000   -5.61632
10720.0000   -5.30943
10760.0000   -6.16350
10800.0000   -5.74586
10840.0000   -5.16933
10880.0000   -5.02465
10920.0000   -5.59593
10960.0000   -5.73869
11000.0000   -5.66465
11040.0000   -5.25635
11080.0000   -6.22499
11120.0000   -6.04352
11160.0000   -5.30535
11200.0000   -6.26249
11240.0000   -5.74722
11280.0000   -5.51254
11320.0000   -5.23187
11360.0000   -6.27419
11400.0000   -4.82633
11440.0000   -5.72711
11480.0000   -5.15413
11520.0000   -5.36848
11560.0000   -4.88511
11600.0000   -5.34527
11640.0000   -5.69153
11680.0000   -6.32814
11720.0000   -6.46896
11760.0000   -6.04081
11800.0000   -4.85390
11840.0000   -4.23793
11880.0000   -5.33958
11920.0000   -5.30835
11960.0000   -4.74040
12000.0000   -5.12150
12040.0000   -4.68796
12080.0000   -3.49601
12120.0000   -4.17676
12160.0000   -4.02883
12200.0000   -4.09470
12240.0000   -3.84728
12280.0000   -4.35257
12320.0000   -2.99211
12360.0000   -3.60127
12400.0000   -3.79049
12440.0000   -3.29850
12480.0000   -2.45464
12520.0000   -4.03258
12560.0000   -5.10490
12600.0000   -3.97365
12640.0000   -4.71488
12680.0000   -5.38774
12720.0000   -4.53437
12760.0000   -4.50760
12800.0000   -5.10031
12840.0000   -3.18024
12880.0000   -4.48680
12920.0000   -4.77898
12960.0000   -6.07770
13000.0000   -4.74210
13040.0000   -4.54894
13080.0000   -4.91622
13120.0000   -4.61871
13160.0000   -4.04138
13200.0000   -4.23442
13240.0000   -4.15939
13280.0000   -4.28300
13320.0000   -4.14618
13360.0000   -3.77674
13400.0000   -3.81957
13440.0000   -3.36005
13480.0000   -3.19536
13520.0000   -2.50075
13560.0000   -2.78037
13600.0000   -3.39769
13640.0000   -2.64492
13680.0000   -3.17101
13720.0000   -4.17842
13760.0000   -3.67609
13800.0000   -3.71191
13840.0000   -4.01931
13880.0000   -3.84039
13920.0000   -3.00119
13960.0000   -4.22866
14000.0000   -3.63663
14040.0000   -4.21322
14080.0000   -3.51353
14120.0000   -3.53663
14160.0000   -2.23593
14200.0000   -2.91974
14240.0000   -0.83115
14280.0000   -3.85634
14320.0000   -1.86823
14360.0000   -2.87459
14400.0000   -3.45078
14440.0000   -2.88877
14480.0000   -2.63828
14520.0000   -2.84509
14560.0000   -3.74588
14600.0000   -2.58879
14640.0000   -1.73977
14680.0000   -0.69576
14720.0000   -1.29311
14760.0000   -1.51273
14800.0000   -2.38691
14840.0000   -2.53383
14880.0000   -0.87091
14920.0000   -0.40298
14960.0000   -3.81158
15000.0000   -2.93684
15040.0000   -1.43652
15080.0000   -1.98171
15120.0000   -1.99292
15160.0000   -1.06777
15200.0000   -3.31367
15240.0000   -2.11851
15280.0000   -2.34792
15320.0000   -1.87054
15360.0000   -2.03153
15400.0000   -2.41529
15440.0000   -2.75231
15480.0000   -2.73054
15520.0000   -2.64610
15560.0000   -3.63488
15600.0000   -3.49826
15640.0000   -2.57569
15680.0000   -3.44888
15720.0000   -2.84731
15760.0000   -1.96898
15800.0000   -1.44008
15840.0000   -2.65933
15880.0000   -2.33919
15920.0000   -2.39073
15960.0000   -3.31208
16000.0000   -3.00397
16040.0000   -2.59148
16080.0000   -2.68050
16120.0000   -4.10213
16160.0000   -4.12541
16200.0000   -4.10477
16240.0000   -4.38378
16280.0000   -3.33727
16320.0000   -2.50792
16360.0000   -3.51628
16400.0000   -2.19174
16440.0000   -1.92703
16480.0000   -2.18681
16520.0000   -3.22161
16560.0000   -2.84746
16600.0000   -3.83414
16640.0000   -2.74874
16680.0000   -1.38099
16720.0000   -1.01319
16760.0000   -1.40920
16800.0000   -0.63759
16840.0000   -1.36762
16880.0000   -0.86960
16920.0000    0.73780
16960.0000    1.48626
17000.0000    0.26074
17040.0000    0.31485
17080.0000    0.39813
17120.0000   -0.04110
17160.0000    0.70173
17200.0000   -0.05715
17240.0000    1.21883
17280.0000    0.60312
17320.0000    0.81483
17360.0000    0.94910
17400.0000   -0.35712
17440.0000    0.00993
17480.0000    0.58411
17520.0000   -0.02768
17560.0000   -0.20979
17600.0000   -1.21334
17640.0000   -1.07644
17680.0000   -1.68586
17720.0000   -0.77064
17760.0000    0.40574
17800.0000    0.09869
17840.0000    0.64926
17880.0000    0.21012
17920.0000    0.32210
17960.0000    0.91452
18000.0000   -0.54959
18040.0000   -1.09475
18080.0000   -1.53253
18120.0000   -0.64762
18160.0000   -0.98964
18200.0000   -1.10379
18240.0000   -1.25949
18280.0000   -0.92635
18320.0000    1.47311
18360.0000    2.25932
18400.0000    1.89672
18440.0000    2.45548
18480.0000    1.92476
18520.0000    1.82054
18560.0000    1.17910
18600.0000    2.22941
18640.0000    2.70203
18680.0000    1.18228
18720.0000    1.77530
18760.0000    0.26410
18800.0000    0.77624
18840.0000    2.34272
18880.0000    1.19281
18920.0000    1.37375
18960.0000    1.63487
19000.0000    0.75211
19040.0000    0.60175
19080.0000   -0.58230
19120.0000    0.26586
19160.0000    1.05380
19200.0000   -1.00238
19240.0000    0.20672
19280.0000   -0.35708
19320.0000   -0.95741
19360.0000   -0.00041
19400.0000   -0.02013
19440.0000    2.08357
19480.0000    1.92130
19520.0000    0.71147
19560.0000    1.64020
19600.0000    1.51681
19640.0000    0.61890
19680.0000    1.03940
19720.0000    1.65938
19760.0000    2.02042
19800.0000    0.01522
19840.0000    1.31214
19880.0000    0.95488
19920.0000    0.22739
19960.0000    1.77532
20000.0000    1.85895
20040.0000    0.70845
20080.0000    0.67150
20120.0000    0.82252
20160.0000    1.39689
20200.0000    0.86874
20240.0000    0.42360
20280.0000    1.29072
20320.0000    0.29661
20360.0000   -0.01820
20400.0000    1.47708
20440.0000    0.32490
20480.0000    1.14963
20520.0000    1.65041
20560.0000    0.13613
20600.0000   -0.11082
20640.0000    1.34602
20680.0000    0.70344
20720.0000    1.43870
20760.0000    0.77671
20800.0000    1.86460
20840.0000    1.55060
20880.0000    2.22704
20920.0000    2.02840
20960.0000    1.70852
21000.0000    1.43887
21040.0000    1.41651
21080.0000    2.12115
21120.0000    2.06104
21160.0000    1.36639
21200.0000    1.73748
21240.0000    1.28034
21280.0000    1.22971
21320.0000    1.31269
21360.0000    0.32185
21400.0000    1.01255
21440.0000    0.96623
21480.0000    1.08418
21520.0000    0.93306
21560.0000    1.85505
21600.0000    1.64993
21640.0000    1.36521
21680.0000    0.87068
21720.0000    0.83633
21760.0000    1.08983
21800.0000    1.35672
21840.0000    1.33430
21880.0000    0.78988
21920.0000    1.73156
21960.0000    1.52190
22000.0000    1.97377
22040.0000    1.37832
22080.0000    2.01487
22120.0000    2.55056
22160.0000    1.41812
22200.0000    1.43761
22240.0000    1.81921
22280.0000    0.81524
22320.0000    1.18673
22360.0000    1.04450
22400.0000    1.86314
22440.0000    3.19402
22480.0000    1.73535
22520.0000    1.82551
22560.0000    2.09429
22600.0000    0.72583
22640.0000    0.96630
22680.0000    1.39362
22720.0000    1.46407
22760.0000    2.11422
22800.0000    1.71784
22840.0000    1.15776
22880.0000    1.60077
22920.0000    0.97468
22960.0000    1.08699
23000.0000    1.51964
23040.0000    2.11212
23080.0000    1.17871
23120.0000    1.71588
23160.0000    1.63558
23200.0000    0.69374
23240.0000    1.53483
23280.0000    1.85530
23320.0000    1.81626
23360.0000    1.96148
23400.0000    1.53415
23440.0000    2.03147
23480.0000    1.35261
23520.0000    2.26243
23560.0000    1.89055
23600.0000    1.92982
23640.0000    1.41406
23680.0000    2.02253
23720.0000    2.46687
23760.0000    1.67232
23800.0000    1.14702
23840.0000    1.56397
23880.0000    0.59502
23920.0000    1.08512
23960.0000    2.24794
24000.0000    1.22095
24040.0000    1.77136
24080.0000    1.41080
24120.0000    3.08183
24160.0000    2.35222
24200.0000    1.88756
24240.0000    2.90637
24280.0000    1.77113
24320.0000    1.49155
24360.0000    1.28408
24400.0000    2.90941
24440.0000    2.08089
24480.0000    1.18688
24520.0000    0.79490
24560.0000    1.48838
24600.0000   -0.81506
24640.0000    1.53975
24680.0000    1.78105
24720.0000    1.99995
24760.0000    2.32188
24800.0000    1.38253
24840.0000    0.96905
24880.0000    1.26357
24920.0000    0.98315
24960.0000    0.58694
25000.0000    0.82422
25040.0000    0.79016
25080.0000    0.97583
25120.0000    0.81468
25160.0000    0.54574
25200.0000    1.46856
25240.0000    1.32714
25280.0000    1.43656
25320.0000    1.28062
25360.0000    2.21800
25400.0000    2.34603
25440.0000    2.91611
25480.0000    2.25215
25520.0000    2.05329
25560.0000    2.19325
25600.0000    1.47595
25640.0000    2.61722
25680.0000    4.38355
25720.0000    2.99000
25760.0000    2.85630
25800.0000    1.36712
25840.0000    1.61512
25880.0000    1.79522
25920.0000    1.87687
25960.0000    1.84478
26000.0000    1.66220
26040.0000    1.67193
26080.0000    1.97124
26120.0000    2.02557
26160.0000    1.83131
26200.0000    1.66559
26240.0000    2.56723
26280.0000    2.26730
26320.0000    2.56568
26360.0000    2.30989
26400.0000    1.67265
26440.0000    2.18710
26480.0000    1.61229
26520.0000    2.19436
26560.0000    3.01575
26600.0000    2.19914
26640.0000    2.09771
26680.0000    1.41626
26720.0000    1.80579
26760.0000    1.50595
26800.0000    2.01275
26840.0000    3.42936
26880.0000    1.96925
26920.0000    1.37612
26960.0000    2.04301
27000.0000    1.40246
27040.0000    2.47651
27080.0000    1.94809
27120.0000    1.35177
27160.0000    1.89070
27200.0000    1.29479
27240.0000    1.27267
27280.0000    0.87643
27320.0000    2.05625
27360.0000    2.63142
27400.0000    3.45319
27440.0000    2.07145
27480.0000    3.01461
27520.0000    2.44068
27560.0000    4.08919
27600.0000    2.89721
27640.0000    2.25098
27680.0000    1.14271
27720.0000    2.07775
27760.0000    2.32839
27800.0000    2.37770
27840.0000    2.24024
27880.0000    2.12259
27920.0000    2.27375
27960.0000    2.01929
28000.0000    3.04807
28040.0000    1.83081
28080.0000    2.65408
28120.0000    2.34429
28160.0000    2.16882
28200.0000    3.32501
28240.0000    3.71138
28280.0000    3.03503
28320.0000    3.53787
28360.0000    3.96902
28400.0000    3.03751
28440.0000    2.88595
28480.0000    1.99325
28520.0000    3.33535
28560.0000    3.27642
28600.0000    2.70446
28640.0000    3.18093
28680.0000    2.56618
28720.0000    2.54462
28760.0000    3.69374
28800.0000    2.57730
28840.0000    3.37699
28880.0000    3.74369
28920.0000    2.24749
28960.0000    2.45943
29000.0000    2.18790
29040.0000    3.19793
29080.0000    3.29678
29120.0000    2.83026
29160.0000    3.22142
29200.0000    2.70794
29240.0000    2.36741
29280.0000    1.64447
29320.0000    2.15060
29360.0000    2.65804
29400.0000    3.08336
29440.0000    3.22224
29480.0000    3.65392
29520.0000    3.55479
29560.0000    2.79856
29600.0000    2.84987
29640.0000    3.08389
29680.0000    3.02129
29720.0000    2.51133
29760.0000    2.23946
29800.0000    2.35283
29840.0000    1.95308
29880.0000    2.05304
29920.0000    1.69110
29960.0000    2.32036
30000.0000    2.45425
30040.0000    3.27463
30080.0000    2.54207
30120.0000    2.54978
30160.0000    1.59640
30200.0000    2.06226
30240.0000    2.21628
30280.0000    2.40990
30320.0000    1.91825
30360.0000    1.90901
30400.0000    1.93689
30440.0000    2.46097
30480.0000    1.77727
30520.0000    2.06793
30560.0000    1.58657
30600.0000    1.10000
30640.0000    2.19653
30680.0000    1.95713
30720.0000    1.84426
30760.0000    2.25894
30800.0000    1.82679
30840.0000    2.49484
30880.0000    1.86191
30920.0000    1.87011
30960.0000    2.02282
31000.0000    1.53808
31040.0000    1.88190
31080.0000    1.98540
31120.0000    2.98763
31160.0000    2.09395
31200.0000    2.30049
31240.0000    1.99348
31280.0000    2.21221
31320.0000    2.95135
31360.0000    2.12075
31400.0000    1.14162
31440.0000    2.14324
31480.0000    2.44490
31520.0000    1.92807
31560.0000    2.38642
31600.0000    1.89109
31640.0000    2.19341
31680.0000    2.57363
31720.0000    2.79233
31760.0000    1.84972
31800.0000    2.08981
31840.0000    1.79442
31880.0000    2.52253
31920.0000    2.53428
31960.0000    3.00055
32000.0000    2.86911
32040.0000    2.38283
32080.0000    1.53871
32120.0000    1.70576
32160.0000    3.35599
32200.0000    2.71504
32240.0000    2.86496
32280.0000    3.18240
32320.0000    2.79274
32360.0000    2.84140
32400.0000    2.76610
32440.0000    2.72904
32480.0000    3.17977
32520.0000    2.86457
32560.0000    3.24651
32600.0000    2.49611
32640.0000    2.29368
32680.0000    3.05476
32720.0000    2.29923
32760.0000    3.22481
32800.0000    3.41290
32840.0000    1.83972
32880.0000    2.97444
32920.0000    2.91059
32960.0000    3.38470
33000.0000    3.02517
33040.0000    3.13099
33080.0000    3.53023
33120.0000    3.17945
33160.0000    3.16075
33200.0000    3.79939
33240.0000    2.92954
33280.0000    3.03054
33320.0000    2.57671
33360.0000    3.04253
33400.0000    2.77662
33440.0000    2.80250
33480.0000    3.38576
33520.0000    2.85662
33560.0000    2.98644
33600.0000    3.48105
33640.0000    3.93720
33680.0000    3.93688
33720.0000    4.15949
33760.0000    4.91990
33800.0000    4.37129
33840.0000    3.89930
33880.0000    3.84257
33920.0000    3.52626
33960.0000    3.91980
34000.0000    2.43127
34040.0000    3.15749
34080.0000    2.40120
34120.0000    2.80759
34160.0000    3.35681
34200.0000    2.64966
34240.0000    2.45593
34280.0000    2.07732
34320.0000    2.82048
34360.0000    3.19811
34400.0000    3.56544
34440.0000    3.68382
34480.0000    3.20047
34520.0000    3.81570
34560.0000    3.94161
34600.0000    3.50700
34640.0000    5.04600
34680.0000    5.49480
34720.0000    3.61648
34760.0000    3.62819
34800.0000    3.29873
34840.0000    3.17717
34880.0000    3.79784
34920.0000    3.42774
34960.0000    2.69027
35000.0000    3.64543
35040.0000    1.62078
35080.0000    2.29758
35120.0000    2.00393
35160.0000    2.23741
35200.0000    1.78946
35240.0000    1.47518
35280.0000    0.94767
35320.0000    1.77801
35360.0000    2.55047
35400.0000    2.73258
35440.0000    2.51239
35480.0000    1.80492
35520.0000    2.68037
35560.0000    2.25551
35600.0000    1.59532
35640.0000    1.22081
35680.0000    2.49688
35720.0000    2.88133
35760.0000    2.05400
35800.0000    2.68531
35840.0000    2.68504
35880.0000    2.82460
35920.0000    2.46567
35960.0000    2.37866
36000.0000    1.91484
36040.0000    2.42448
36080.0000    2.13071
36120.0000    2.55626
36160.0000    2.62240
36200.0000    2.36909
36240.0000    2.74290
36280.0000    2.04002
36320.0000    1.04686
36360.0000    1.53564
36400.0000    1.34565
36440.0000    1.69907
36480.0000    2.58456
36520.0000    1.62548
36560.0000    2.13478
36600.0000    1.98999
36640.0000    1.57861
36680.0000    1.29138
36720.0000    1.63077
36760.0000    2.20536
36800.0000    2.15762
36840.0000    1.72133
36880.0000    1.80614
36920.0000    2.24217
36960.0000    1.51656
37000.0000    1.35222
37040.0000    1.90403
37080.0000    1.97558
37120.0000    1.52478
37160.0000    2.79055
37200.0000    2.70326
37240.0000    1.90168
37280.0000    2.10605
37320.0000    3.28798
37360.0000    1.94796
37400.0000    2.03154
37440.0000    1.45532
37480.0000    1.83343
37520.0000    2.77396
37560.0000    2.15852
37600.0000    1.83811
37640.0000    2.19261
37680.0000    1.62459
37720.0000    2.36909
37760.0000    1.17493
37800.0000    2.26088
37840.0000    1.49089
37880.0000    0.89423
37920.0000    1.04563
37960.0000    1.17958
38000.0000    2.02502
38040.0000    0.88558
38080.0000    1.68878
38120.0000    1.21588
38160.0000    2.05780
38200.0000    1.49265
38240.0000    1.09809
38280.0000    1.21254
38320.0000    1.23096
38360.0000    1.31633
38400.0000    2.12327
38440.0000    2.30228
38480.0000    2.34805
38520.0000    1.74559
38560.0000    1.57806
38600.0000    1.87579
38640.0000    1.61814
38680.0000    1.79535
38720.0000    1.49703
38760.0000    0.81920
38800.0000    1.54760
38840.0000    1.30175
38880.0000    1.76200
38920.0000    1.57884
38960.0000    1.89956
39000.0000    1.86918
39040.0000    1.73140
39080.0000    2.14926
39120.0000    1.67307
39160.0000    1.73189
39200.0000    1.49461
39240.0000    2.07983
39280.0000    0.99920
39320.0000    2.33338
39360.0000    1.05610
39400.0000    2.02101
39440.0000    1.72947
39480.0000    1.29594
39520.0000    1.54903
39560.0000    1.76642
39600.0000    1.98760
39640.0000    2.57158
39680.0000    1.64068
39720.0000    2.20819
39760.0000    2.37345
39800.0000    2.08335
39840.0000    2.31956
39880.0000    1.68744
39920.0000    1.29793
39960.0000    1.74031
40000.0000    1.65687
40040.0000    1.77950
40080.0000    1.64072
40120.0000    1.71257
40160.0000    1.73157
40200.0000    1.64737
40240.0000    2.49964
40280.0000    2.49420
40320.0000    2.44852
40360.0000    1.25993
40400.0000    0.96062
40440.0000    1.81382
40480.0000    1.80456
40520.0000    1.51807
40560.0000    2.01038
40600.0000    1.91886
40640.0000    2.69211
40680.0000    2.31881
40720.0000    2.92525
40760.0000    1.55465
40800.0000    1.70173
40840.0000    2.00178
40880.0000    1.39929
40920.0000    2.63527
40960.0000    1.70149
41000.0000    1.50993
41040.0000    2.59670
41080.0000    1.99421
41120.0000    1.96609
41160.0000    2.41623
41200.0000    2.04971
41240.0000    1.36263
41280.0000    0.78977
41320.0000    1.88261
41360.0000    0.93291
41400.0000    1.15162
41440.0000    2.13501
41480.0000    1.24904
41520.0000    1.57771
41560.0000    1.55053
41600.0000    1.65555
41640.0000    1.33068
41680.0000    2.49126
41720.0000    2.54641
41760.0000    1.77632
41800.0000    1.81773
41840.0000    1.78542
41880.0000    1.18501
41920.0000    1.17998
41960.0000    1.50057
42000.0000    1.26264
42040.0000    1.91445
42080.0000    2.12820
42120.0000    1.96796
42160.0000    1.71239
42200.0000    1.72191
42240.0000    1.58580
42280.0000    1.20318
42320.0000    1.96255
42360.0000    1.02161
42400.0000    1.54759
42440.0000    1.84796
42480.0000    2.05316
42520.0000    1.15896
42560.0000    1.71785
42600.0000    1.68340
42640.0000    2.26247
42680.0000    2.34384
42720.0000    1.86892
42760.0000    2.07547
42800.0000    2.18569
42840.0000    1.99629
42880.0000    0.93088
42920.0000    1.56271
42960.0000    1.93476
43000.0000    2.37085
43040.0000    1.25320
43080.0000    2.24280
43120.0000    1.62032
43160.0000    1.77429
43200.0000    1.60009
43240.0000    1.01302
43280.0000    2.00376
43320.0000    1.68957
43360.0000    2.14087
43400.0000    1.56505
43440.0000    1.59005
43480.0000    1.52281
43520.0000    1.54022
43560.0000    2.48934
43600.0000    1.30513
43640.0000    1.88185
43680.0000    1.90400
43720.0000    2.35713
43760.0000    1.70613
43800.0000    1.44271
43840.0000    1.35947
43880.0000    1.57015
43920.0000    1.59248
43960.0000    1.79514
44000.0000    1.54655
44040.0000    2.58199
44080.0000    2.26289
44120.0000    2.89714
44160.0000    2.59628
44200.0000    1.84926
44240.0000    2.32516
44280.0000    1.99843
44320.0000    2.43264
44360.0000    2.61192
44400.0000    2.97901
44440.0000    2.79240
44480.0000    2.52149
44520.0000    2.04069
44560.0000    2.04555
44600.0000    2.53248
44640.0000    2.95073
44680.0000    3.42962
44720.0000    2.52956
44760.0000    2.14015
44800.0000    2.62867
44840.0000    2.43056
44880.0000    2.65084
44920.0000    2.20423
44960.0000    2.19635
45000.0000    3.36359
45040.0000    2.77204
45080.0000    2.38006
45120.0000    1.46922
45160.0000    2.26013
45200.0000    2.57977
45240.0000    2.11923
45280.0000    2.24087
45320.0000    3.15760
45360.0000    2.52298
45400.0000    1.96625
45440.0000    2.55049
45480.0000    2.40952
45520.0000    3.44656
45560.0000    2.64500
45600.0000    2.42493
45640.0000    1.91957
45680.0000    1.66613
45720.0000    1.43485
45760.0000    1.79068
45800.0000    1.10446
45840.0000    2.29095
45880.0000    2.03281
45920.0000    1.57533
45960.0000    1.65031
46000.0000    1.82045
46040.0000    2.33662
46080.0000    1.81759
46120.0000    1.40788
46160.0000    1.01527
46200.0000    1.56518
46240.0000    1.14521
46280.0000    1.80767
46320.0000    1.50615
46360.0000    0.68145
46400.0000    1.25263
46440.0000    1.59083
46480.0000    2.15325
46520.0000    2.45528
46560.0000    2.05209
46600.0000    3.29054
46640.0000    2.19942
46680.0000    2.67914
46720.0000    2.00182
46760.0000    2.08691
46800.0000    2.92423
46840.0000    1.46840
46880.0000    2.06112
46920.0000    2.18646
46960.0000    2.87884
47000.0000    2.16987
47040.0000    1.87153
47080.0000    1.94320
47120.0000    2.73070
47160.0000    2.08553
47200.0000    1.99369
47240.0000    1.11460
47280.0000    1.95886
47320.0000    2.03588
47360.0000    3.20225
47400.0000    3.05441
47440.0000    2.22230
47480.0000    1.72131
47520.0000    2.31540
47560.0000    2.46540
47600.0000    2.71708
47640.0000    1.69468
47680.0000    1.94722
47720.0000    2.31758
47760.0000    2.11042
47800.0000    1.36566
47840.0000    1.69193
47880.0000    1.76155
47920.0000    2.52846
47960.0000    2.47164
48000.0000    2.28433
48040.0000    2.48977
48080.0000    2.94065
48120.0000    2.71912
48160.0000    3.07301
48200.0000    3.27152
48240.0000    3.03214
48280.0000    3.58531
48320.0000    3.03892
48360.0000    3.21274
48400.0000    3.03481
48440.0000    3.41566
48480.0000    3.28071
48520.0000    4.27757
48560.0000    3.49332
48600.0000    3.13947
48640.0000    4.08622
48680.0000    3.07639
48720.0000    2.29761
48760.0000    2.01404
48800.0000    2.17162
48840.0000    2.82067
48880.0000    2.73350
48920.0000    2.17856
48960.0000    2.07408
49000.0000    2.17609
49040.0000    2.21364
49080.0000    1.59564
49120.0000    2.84652
49160.0000    2.29122
49200.0000    3.05207
49240.0000    2.26216
49280.0000    2.45695
49320.0000    1.69768
49360.0000    2.00777
49400.0000    1.37076
49440.0000    2.35262
49480.0000    1.08871
49520.0000    1.72328
49560.0000    2.24569
49600.0000    1.85617
49640.0000    1.14682
49680.0000    1.41304
49720.0000    1.59969
49760.0000    1.78121
49800.0000    2.56172
49840.0000    2.53467
49880.0000    2.64015
49920.0000    1.68233
49960.0000    2.01216
50000.0000    2.96020
50040.0000    2.72408
50080.0000    2.67374
50120.0000    2.35544
50160.0000    2.28770
50200.0000    2.46963
50240.0000    2.85427
50280.0000    2.26743
50320.0000    2.63736
50360.0000    3.01131
50400.0000    3.03980
50440.0000    1.63829
50480.0000    1.91574
50520.0000    1.53551
50560.0000    1.77465
50600.0000    1.82318
50640.0000    2.60085
50680.0000    2.79993
50720.0000    2.73557
50760.0000    2.45525
50800.0000    1.32516
50840.0000    2.08479
50880.0000    2.88107
50920.0000    2.46577
50960.0000    2.74585
51000.0000    3.61061
51040.0000    2.27812
51080.0000    2.08699
51120.0000    3.08782
51160.0000    2.72686
51200.0000    3.28182
51240.0000    2.50836
51280.0000    2.64198
51320.0000    1.71423
51360.0000    2.76807
51400.0000    2.73558
51440.0000    1.75031
51480.0000    2.58766
51520.0000    2.62574
51560.0000    2.14249
51600.0000    2.10176
51640.0000    2.40864
51680.0000    2.41320
51720.0000    3.74603
51760.0000    2.68170
51800.0000    2.93981
51840.0000    2.30770
51880.0000    1.70143
51920.0000    2.56587
51960.0000    1.94857
52000.0000    2.08609
52040.0000    1.33816
52080.0000    2.14755
52120.0000    2.13973
52160.0000    0.86264
52200.0000    2.23784
52240.0000    2.77021
52280.0000    2.66773
52320.0000    1.89309
52360.0000    1.75509
52400.0000    2.21208
52440.0000    2.09242
52480.0000    1.59677
52520.0000    1.63005
52560.0000    2.53308
52600.0000    3.13841
52640.0000    3.03190
52680.0000    2.92860
52720.0000    2.40540
52760.0000    2.58060
52800.0000    2.03289
52840.0000    2.01594
52880.0000    1.51333
52920.0000    2.33556
52960.0000    2.90586
53000.0000    2.44723
53040.0000    2.77036
53080.0000    1.55071
53120.0000    1.98307
53160.0000    1.80779
53200.0000    1.65550
53240.0000    2.08712
53280.0000    2.32962
53320.0000    2.38461
53360.0000    2.72392
53400.0000    2.90881
53440.0000    2.22641
53480.0000    2.20977
53520.0000    2.53362
53560.0000    2.36961
53600.0000    3.16508
53640.0000    3.16493
53680.0000    2.47857
53720.0000    3.00806
53760.0000    3.03510
53800.0000    2.54582
53840.0000    1.48059
53880.0000    1.31459
53920.0000    1.57965
53960.0000    1.39569
54000.0000    0.77662
54040.0000    0.96054
54080.0000    0.84565
54120.0000    0.74509
54160.0000    1.60767
54200.0000    1.78390
54240.0000    1.41201
54280.0000    1.72887
54320.0000    0.97672
54360.0000    1.14121
54400.0000    1.24289
54440.0000    1.42659
54480.0000    1.75038
54520.0000    1.01979
54560.0000    1.54289
54600.0000    1.46106
54640.0000    1.60136
54680.0000    2.17249
54720.0000    1.01749
54760.0000    1.82599
54800.0000    1.79847
54840.0000    0.97591
54880.0000    1.53811
54920.0000    2.27635
54960.0000    2.63931
55000.0000    2.56013
55040.0000    3.13734
55080.0000    3.35443
55120.0000    1.50530
55160.0000    2.10186
55200.0000    2.79942
55240.0000    1.68153
55280.0000    1.37842
55320.0000    0.71293
55360.0000    2.65177
55400.0000    2.22369
55440.0000    1.94343
55480.0000    2.15179
55520.0000    1.69231
55560.0000    1.86179
55600.0000    2.90501
55640.0000    1.25495
55680.0000    1.33578
55720.0000    2.04148
55760.0000    3.04090
55800.0000    2.65981
55840.0000    2.57399
55880.0000    2.57758
55920.0000    2.38356
55960.0000    3.14343
56000.0000    3.92871
56040.0000    3.48644
56080.0000    4.14814
56120.0000    2.94465
56160.0000    3.44278
56200.0000    3.68280
56240.0000    3.68977
56280.0000    4.26674
56320.0000    4.12582
56360.0000    4.21566
56400.0000    4.18992
56440.0000    3.56447
56480.0000    3.58673
56520.0000    4.07164
56560.0000    4.16617
56600.0000    3.75500
56640.0000    3.28004
56680.0000    3.54907
56720.0000    3.06632
56760.0000    3.15526
56800.0000    2.79977
56840.0000    3.72805
56880.0000    3.40992
56920.0000    3.81781
56960.0000    3.05414
57000.0000    2.45162
57040.0000    2.21426
57080.0000    2.44343
57120.0000    3.33912
57160.0000    3.55503
57200.0000    3.11289
57240.0000    3.31676
57280.0000    3.67770
57320.0000    3.78712
57360.0000    4.63002
57400.0000    3.55057
57440.0000    4.11434
57480.0000    3.60484
57520.0000    3.66451
57560.0000    3.42859
57600.0000    4.50158
57640.0000    4.39557
57680.0000    4.81804
57720.0000    3.92858
57760.0000    3.92615
57800.0000    3.93655
57840.0000    3.73772
57880.0000    4.65141
57920.0000    3.90920
57960.0000    4.23700
58000.0000    3.79447
58040.0000    3.95292
58080.0000    4.56807
58120.0000    3.88797
58160.0000    3.46139
58200.0000    3.92649
58240.0000    4.40520
58280.0000    3.99184
58320.0000    4.41966
58360.0000    4.62986
58400.0000    4.26128
58440.0000    4.46786
58480.0000    3.69287
58520.0000    3.61758
58560.0000    4.36537
58600.0000    3.96411
58640.0000    3.49948
58680.0000    3.35909
58720.0000    3.39295
58760.0000    3.70253
58800.0000    4.10364
58840.0000    3.85489
58880.0000    3.72284
58920.0000    3.93996
58960.0000    3.66549
59000.0000    4.10365
59040.0000    4.06252
59080.0000    4.14529
59120.0000    4.60788
59160.0000    4.81770
59200.0000    3.86818
59240.0000    3.61857
59280.0000    3.58564
59320.0000    3.62636
59360.0000    4.19117
59400.0000    4.28725
59440.0000    3.61027
59480.0000    4.22131
59520.0000    3.68090
59560.0000    4.14452
59600.0000    4.07655
59640.0000    2.96509
59680.0000    4.25410
59720.0000    3.90930
59760.0000    5.16492
59800.0000    4.18941
59840.0000    4.03660
59880.0000    3.24786
59920.0000    2.77108
59960.0000    2.60243
60000.0000    3.66952
60040.0000    3.34376
60080.0000    3.13819
60120.0000    2.72139
60160.0000    3.92711
60200.0000    4.11040
60240.0000    3.42263
60280.0000    4.32054
60320.0000    3.95924
60360.0000    3.92268
60400.0000    4.88186
60440.0000    3.95228
60480.0000    3.85397
60520.0000    3.47649
60560.0000    3.68148
60600.0000    3.49611
60640.0000    3.73000
60680.0000    3.90483
60720.0000    4.00144
60760.0000    4.08485
60800.0000    3.86614
60840.0000    3.44954
60880.0000    3.83073
60920.0000    3.77228
60960.0000    2.91403
61000.0000    4.25981
61040.0000    4.27033
61080.0000    4.32296
61120.0000    4.10685
61160.0000    4.33829
61200.0000    4.44461
61240.0000    4.50418
61280.0000    4.58956
61320.0000    4.04531
61360.0000    3.90113
61400.0000    3.69821
61440.0000    4.07284
61480.0000    3.93273
61520.0000    3.70324
61560.0000    3.71164
61600.0000    4.94420
61640.0000    4.18004
61680.0000    3.22688
61720.0000    3.51584
61760.0000    3.75168
61800.0000    3.99907
61840.0000    4.21889
61880.0000    4.30445
61920.0000    4.08204
61960.0000    3.98411
62000.0000    4.48688
62040.0000    3.67892
62080.0000    4.88053
62120.0000    4.60606
62160.0000    3.70685
62200.0000    3.70493
62240.0000    3.72739
62280.0000    4.42839
62320.0000    3.52666
62360.0000    3.50077
62400.0000    3.40185
62440.0000    3.89815
62480.0000    2.79310
62520.0000    3.79750
62560.0000    3.36690
62600.0000    4.39212
62640.0000    4.49277
62680.0000    4.55819
62720.0000    3.43236
62760.0000    3.55392
62800.0000    3.73379
62840.0000    4.58000
62880.0000    5.26350
62920.0000    4.86520
62960.0000    4.51928
63000.0000    4.61086
63040.0000    4.63235
63080.0000    4.48203
63120.0000    4.98705
63160.0000    4.24825
63200.0000    4.10856
63240.0000    4.47601
63280.0000    3.81519
63320.0000    4.41792
63360.0000    5.26555
63400.0000    4.32734
63440.0000    3.70992
63480.0000    4.21161
63520.0000    4.46525
63560.0000    3.25081
63600.0000    3.75218
63640.0000    3.48592
63680.0000    3.64183
63720.0000    3.55533
63760.0000    4.14885
63800.0000    4.31900
63840.0000    4.55653
63880.0000    3.89911
63920.0000    4.02908
63960.0000    4.44614
64000.0000    4.75594
64040.0000    3.91978
64080.0000    4.48425
64120.0000    4.37793
64160.0000    4.46665
64200.0000    3.77493
64240.0000    3.89873
64280.0000    3.78196
64320.0000    4.76363
64360.0000    4.12985
64400.0000    4.80120
64440.0000    4.17034
64480.0000    3.96870
64520.0000    3.86582
64560.0000    3.01822
64600.0000    3.42467
64640.0000    3.91452
64680.0000    4.00141
64720.0000    4.74868
64760.0000    3.86575
64800.0000    4.46402
64840.0000    4.36146
64880.0000    4.28734
64920.0000    4.16480
64960.0000    3.85781
65000.0000    3.75855
65040.0000    4.29386
65080.0000    4.43957
65120.0000    4.03965
65160.0000    4.18568
65200.0000    4.00571
65240.0000    4.28502
65280.0000    4.49254
65320.0000    3.96998
65360.0000    3.82479
65400.0000    3.51924
65440.0000    3.75571
65480.0000    4.15878
65520.0000    3.98930
65560.0000    4.27778
65600.0000    4.31325
65640.0000    3.53840
65680.0000    3.43358
65720.0000    3.49144
65760.0000    4.08223
65800.0000    3.75575
65840.0000    3.17094
65880.0000    2.92583
65920.0000    3.62382
65960.0000    3.20225
66000.0000    3.72732
66040.0000    4.42884
66080.0000    3.58419
66120.0000    4.17141
66160.0000    3.98229
66200.0000    3.53381
66240.0000    4.20343
66280.0000    4.28539
66320.0000    3.86471
66360.0000    4.07596
66400.0000    3.75834
66440.0000    4.28078
66480.0000    4.09392
66520.0000    4.45078
66560.0000    4.78301
66600.0000    3.86989
66640.0000    4.69316
66680.0000    4.36736
66720.0000    4.41693
66760.0000    5.65877
66800.0000    4.51576
66840.0000    3.79665
66880.0000    4.18005
66920.0000    4.33223
66960.0000    3.98135
67000.0000    3.67163
67040.0000    4.12321
67080.0000    3.87348
67120.0000    5.34661
67160.0000    4.57631
67200.0000    4.46774
67240.0000    4.32730
67280.0000    3.79871
67320.0000    4.38320
67360.0000    3.67909
67400.0000    3.69485
67440.0000    3.89744
67480.0000    4.20506
67520.0000    3.76782
67560.0000    3.72205
67600.0000    5.01588
67640.0000    4.79514
67680.0000    3.82646
67720.0000    3.40449
67760.0000    3.73334
67800.0000    4.09140
67840.0000    4.04462
67880.0000    4.02813
67920.0000    4.07364
67960.0000    3.41766
68000.0000    4.05359
68040.0000    4.21590
68080.0000    2.39119
68120.0000    3.72891
68160.0000    3.58495
68200.0000    3.71654
68240.0000    3.95611
68280.0000    4.52761
68320.0000    3.75509
68360.0000    4.49822
68400.0000    3.97791
68440.0000    3.70108
68480.0000    4.67265
68520.0000    3.73139
68560.0000    4.00993
68600.0000    4.00676
68640.0000    5.01454
68680.0000    4.29808
68720.0000    4.53619
68760.0000    3.59542
68800.0000    4.04703
68840.0000    3.90557
68880.0000    4.07421
68920.0000    3.84522
68960.0000    4.48364
69000.0000    3.60908
69040.0000    4.18417
69080.0000    3.60155
69120.0000    2.60244
69160.0000    2.51998
69200.0000    1.96076
69240.0000    2.18213
69280.0000    2.77207
69320.0000    3.09305
69360.0000    3.85679
69400.0000    5.22228
69440.0000    4.94582
69480.0000    4.45498
69520.0000    3.88902
69560.0000    4.29539
69600.0000    3.53395
69640.0000    3.94772
69680.0000    4.65532
69720.0000    3.99901
69760.0000    3.82679
69800.0000    3.99693
69840.0000    4.55191
69880.0000    5.49554
69920.0000    3.96026
69960.0000    3.80787
70000.0000    4.23783
70040.0000    4.43910
70080.0000    4.73372
70120.0000    4.89006
70160.0000    5.12778
70200.0000    4.24808
70240.0000    4.64294
70280.0000    4.42081
70320.0000    4.79797
70360.0000    3.77987
70400.0000    3.44227
70440.0000    2.93385
70480.0000    3.11730
70520.0000    3.48218
70560.0000    4.07180
70600.0000    4.13609
70640.0000    4.69521
70680.0000    3.56260
70720.0000    3.65136
70760.0000    3.70781
70800.0000    4.60049
70840.0000    4.26779
70880.0000    3.96520
70920.0000    4.25866
70960.0000    4.46669
71000.0000    3.38697
71040.0000    2.41449
71080.0000    3.44398
71120.0000    3.42307
71160.0000    3.83649
71200.0000    3.02769
71240.0000    3.35027
71280.0000    3.10941
71320.0000    3.41858
71360.0000    3.42635
71400.0000    3.23698
71440.0000    2.84887
71480.0000    3.38510
71520.0000    2.89780
71560.0000    2.32029
71600.0000    2.47340
71640.0000    2.07292
71680.0000    3.19936
71720.0000    4.22922
71760.0000    3.33914
71800.0000    3.50672
71840.0000    4.08857
71880.0000    3.20358
71920.0000    4.92842
71960.0000    4.33133
72000.0000    5.33279
72040.0000    4.85963
72080.0000    4.55181
72120.0000    3.67400
72160.0000    3.94910
72200.0000    4.04842
72240.0000    3.17824
72280.0000    3.33176
72320.0000    3.62371
72360.0000    2.13799
72400.0000    2.66944
72440.0000    1.64111
72480.0000    2.48728
72520.0000    1.74482
72560.0000    1.42706
72600.0000    1.70476
72640.0000    1.30482
72680.0000    0.15709
72720.0000    0.50261
72760.0000    1.69371
72800.0000    1.41355
72840.0000    2.68057
72880.0000    1.83253
72920.0000    2.35438
72960.0000    2.34629
73000.0000    2.40096
73040.0000    2.64707
73080.0000    2.03467
73120.0000    2.35873
73160.0000    2.75209
73200.0000    2.66452
73240.0000    2.15106
73280.0000    4.10519
73320.0000    4.98007
73360.0000    2.58303
73400.0000    2.92852
73440.0000    3.50792
73480.0000    4.47661
73520.0000    4.71052
73560.0000    3.75827
73600.0000    3.92705
73640.0000    3.83693
73680.0000    2.29777
73720.0000    2.62886
73760.0000    1.60001
73800.0000   -0.44182
73840.0000   -0.56068
73880.0000    0.42423
73920.0000    1.24570
73960.0000    1.69554
74000.0000    1.91098
74040.0000    0.92843
74080.0000    1.14150
74120.0000    1.90151
74160.0000    1.94839
74200.0000    0.66329
74240.0000   -0.28986
74280.0000    0.45604
74320.0000    1.38515
74360.0000    0.81344
74400.0000    0.82799
74440.0000    1.18011
74480.0000    0.18189
74520.0000    0.19109
74560.0000    0.95578
74600.0000    1.26408
74640.0000    0.08875
74680.0000   -0.10560
74720.0000    1.54096
74760.0000    1.67177
74800.0000    1.47620
74840.0000    2.08198
74880.0000    1.10648
74920.0000    1.15977
74960.0000    2.10805
75000.0000    1.73337
75040.0000    2.32992
75080.0000    1.87978
75120.0000    2.25987
75160.0000    2.59669
75200.0000    2.79585
75240.0000    2.48837
75280.0000    2.93276
75320.0000    2.73495
75360.0000    1.96960
75400.0000    2.63455
75440.0000    3.47729
75480.0000    2.95715
75520.0000    2.41346
75560.0000    3.55341
75600.0000    2.07235
75640.0000    1.71404
75680.0000    1.97263
75720.0000    1.71592
75760.0000    1.99871
75800.0000    2.78102
75840.0000    1.27851
75880.0000    1.48960
75920.0000    2.29880
75960.0000    1.78029
76000.0000    2.91261
76040.0000    3.26486
76080.0000    2.88742
76120.0000    3.09001
76160.0000    3.48933
76200.0000    2.71788
76240.0000    2.13899
76280.0000    2.39438
76320.0000    1.83222
76360.0000    2.38476
76400.0000    3.09353
76440.0000    3.08171
76480.0000    2.94011
76520.0000    3.21892
76560.0000    2.18569
76600.0000    2.82212
76640.0000    2.13151
76680.0000    2.58386
76720.0000    2.15888
76760.0000    2.21828
76800.0000    3.32511
76840.0000    2.21158
76880.0000    2.58211
76920.0000    1.84594
76960.0000    1.45899
77000.0000    3.15439
77040.0000    3.39337
77080.0000    1.93529
77120.0000    2.45924
77160.0000    2.43291
77200.0000    1.48783
77240.0000    1.82824
77280.0000    2.09050
77320.0000    1.65014
77360.0000    2.27028
77400.0000    3.95405
77440.0000    2.83740
77480.0000    2.10463
77520.0000    1.07306
77560.0000    1.42644
77600.0000    1.78719
77640.0000    1.17653
77680.0000    2.13188
77720.0000    1.35854
77760.0000    1.90783
77800.0000    2.24778
77840.0000    2.05586
77880.0000    1.25847
77920.0000    2.06775
77960.0000    1.47861
78000.0000    1.62714
78040.0000    1.75303
78080.0000    2.40313
78120.0000    1.02711
78160.0000    0.94293
78200.0000    1.37488
78240.0000    1.58458
78280.0000    1.59260
78320.0000    1.28817
78360.0000    1.19120
78400.0000    0.97311
78440.0000    1.93804
78480.0000    1.45347
78520.0000    1.96815
78560.0000    1.38661
78600.0000    1.83308
78640.0000    2.23681
78680.0000    2.08339
78720.0000    2.34907
78760.0000    2.41488
78800.0000    1.73902
78840.0000    2.25878
78880.0000    1.42672
78920.0000    1.73372
78960.0000    3.02085
79000.0000    2.26805
79040.0000    2.71894
79080.0000    1.21132
79120.0000    2.01668
79160.0000    2.18482
79200.0000    1.18601
79240.0000    0.00694
79280.0000    0.38661
79320.0000    1.23388
79360.0000    0.64119
79400.0000    1.26845
79440.0000    1.52699
79480.0000    0.68926
79520.0000    1.49393
79560.0000    1.00227
79600.0000    1.56318
79640.0000    1.91239
79680.0000    1.81170
79720.0000    1.96694
79760.0000    1.39976
79800.0000    1.24243
79840.0000    1.90717
79880.0000    1.87453
79920.0000    1.13066
79960.0000    2.63544
80000.0000    2.75193
80040.0000    3.49371
80080.0000    2.24353
80120.0000    2.78315
80160.0000    2.62269
80200.0000    2.56249
80240.0000    2.30481
80280.0000    2.35159
80320.0000    1.51469
80360.0000    2.82392
80400.0000    2.09368
80440.0000    2.08636
80480.0000    2.75254
80520.0000    1.64807
80560.0000    2.74279
80600.0000    2.74900
80640.0000    2.46623
80680.0000    1.30282
80720.0000    2.05484
80760.0000    1.02144
80800.0000    2.32117
80840.0000    1.31771
80880.0000    1.89534
80920.0000    1.67836
80960.0000    2.27417
81000.0000    2.49402
81040.0000    2.49529
81080.0000    2.17574
81120.0000    3.13904
81160.0000    3.12084
81200.0000    2.36100
81240.0000    2.80649
81280.0000    2.15984
81320.0000    2.47187
81360.0000    1.52937
81400.0000    1.61352
81440.0000    1.35225
81480.0000    3.03496
81520.0000    1.76092
81560.0000    2.71691
81600.0000    2.44538
81640.0000    2.86015
81680.0000    3.06567
81720.0000    2.77673
81760.0000    1.91260
81800.0000    1.94523
81840.0000    1.12698
81880.0000    1.79695
81920.0000    0.85730
81960.0000    0.00408
82000.0000    1.67724
82040.0000    0.95061
82080.0000    1.44775
82120.0000    2.05211
82160.0000    1.90072
82200.0000    2.27634
82240.0000    1.86640
82280.0000    2.14465
82320.0000    1.65817
82360.0000    1.93342
82400.0000    1.96260
82440.0000    1.35340
82480.0000    2.68851
82520.0000    2.53113
82560.0000    2.62931
82600.0000    1.91294
82640.0000    1.03863
82680.0000    2.11524
82720.0000    1.51562
82760.0000    1.59663
82800.0000    1.47851
82840.0000    1.89192
82880.0000    2.09431
82920.0000    1.15599
82960.0000    1.60525
83000.0000    2.78326
83040.0000    2.88622
83080.0000    1.95516
83120.0000    2.85420
83160.0000    2.10223
83200.0000    1.96041
83240.0000    1.75859
83280.0000    1.04224
83320.0000    2.47010
83360.0000    3.00863
83400.0000    1.64392
83440.0000    2.39453
83480.0000    2.37970
83520.0000    1.33867
83560.0000    2.30771
83600.0000    2.32590
83640.0000    2.57365
83680.0000    1.49262
83720.0000    2.27323
83760.0000    1.82430
83800.0000    2.69561
83840.0000    2.49207
83880.0000    1.74358
83920.0000    2.28124
83960.0000    2.43309
84000.0000    2.55744
84040.0000    1.66818
84080.0000    1.71600
84120.0000    2.03347
84160.0000    2.32176
84200.0000    2.00002
84240.0000    1.86500
84280.0000    1.87857
84320.0000    2.03973
84360.0000    1.68185
84400.0000    2.49838
84440.0000    1.71996
84480.0000    3.05676
84520.0000    2.92118
84560.0000    2.33251
84600.0000    2.22772
84640.0000    2.77890
84680.0000    2.64507
84720.0000    1.59251
84760.0000    2.08142
84800.0000    2.94544
84840.0000    2.44605
84880.0000    2.49182
84920.0000    2.92854
84960.0000    2.92995
85000.0000    1.92521
85040.0000    3.48935
85080.0000    2.86843
85120.0000    2.93135
85160.0000    3.03315
85200.0000    3.03822
85240.0000    2.67783
85280.0000    2.34023
85320.0000    2.44134
85360.0000    2.59165
85400.0000    2.02775
85440.0000    1.36186
85480.0000    1.23387
85520.0000    1.77049
85560.0000    2.05897
85600.0000    2.82176
85640.0000    2.44042
85680.0000    2.13708
85720.0000    1.56569
85760.0000    2.00246
85800.0000    1.76509
85840.0000    2.08989
85880.0000    2.87253
85920.0000    2.80288
85960.0000    2.63769
86000.0000    3.03487
86040.0000    3.13940
86080.0000    2.79436
86120.0000    2.38488
86160.0000    2.69841
86200.0000    1.83229
86240.0000    1.88764
86280.0000    2.27654
86320.0000    2.03857
86360.0000    1.82199
86400.0000    1.35316
86440.0000    1.56920
86480.0000    0.69149
86520.0000    0.86074
86560.0000    1.23253
86600.0000    1.74006
86640.0000    1.64903
86680.0000    1.96898
86720.0000    1.95812
86760.0000    1.64376
86800.0000    2.32233
86840.0000    2.12740
86880.0000    1.98853
86920.0000    1.85082
86960.0000    1.86483
87000.0000    2.43069
87040.0000    2.67423
87080.0000    2.95064
87120.0000    2.19051
87160.0000    2.06363
87200.0000    2.42242
87240.0000    1.99856
87280.0000    2.45504
87320.0000    2.00907
87360.0000    2.71007
87400.0000    2.70094
87440.0000    2.26701
87480.0000    2.41116
87520.0000    2.60192
87560.0000    3.31142
87600.0000    2.33164
87640.0000    2.86711
87680.0000    1.97713
87720.0000    2.58938
87760.0000    2.35905
87800.0000    2.66792
87840.0000    3.56220
87880.0000    2.86469
87920.0000    3.49922
87960.0000    2.50521
88000.0000    3.35431
88040.0000    2.41626
88080.0000    3.05546
88120.0000    2.84168
88160.0000    2.77172
88200.0000    2.29856
88240.0000    2.55659
88280.0000    3.13366
88320.0000    2.91914
88360.0000    2.52702
88400.0000    1.72631
88440.0000    1.77094
88480.0000    2.96354
88520.0000    3.34902
88560.0000    2.51669
88600.0000    3.35573
88640.0000    3.05046
88680.0000    3.57447
88720.0000    3.36775
88760.0000    3.28001
88800.0000    3.33670
88840.0000    2.71460
88880.0000    2.57785
88920.0000    2.39263
88960.0000    2.47923
89000.0000    2.15218
89040.0000    2.23230
89080.0000    2.61375
89120.0000    3.26356
89160.0000    3.13513
89200.0000    3.53042
89240.0000    4.05896
89280.0000    4.36089
89320.0000    3.70855
89360.0000    3.29504
89400.0000    3.31301
89440.0000    2.60720
89480.0000    4.53229
89520.0000    4.37617
89560.0000    4.41336
89600.0000    3.87390
89640.0000    3.13523
89680.0000    3.21026
89720.0000    3.76299
89760.0000    3.90309
89800.0000    3.98785
89840.0000    4.03582
89880.0000    3.25299
89920.0000    4.30387
89960.0000    3.94470
90000.0000    3.28453
90040.0000    3.81038
90080.0000    3.50525
90120.0000    4.42725
90160.0000    4.44538
90200.0000    4.63097
90240.0000    4.68167
90280.0000    4.35672
90320.0000    3.78828
90360.0000    3.67025
90400.0000    2.99949
90440.0000    3.73875
90480.0000    4.59857
90520.0000    4.51539
90560.0000    5.09286
90600.0000    4.50416
90640.0000    3.09968
90680.0000    4.70427
90720.0000    4.89714
90760.0000    4.33467
90800.0000    4.18260
90840.0000    4.09563
90880.0000    3.89090
90920.0000    3.92232
90960.0000    3.73343
91000.0000    3.46686
91040.0000    3.48550
91080.0000    4.25929
91120.0000    4.22345
91160.0000    4.71663
91200.0000    5.00650
91240.0000    5.69210
91280.0000    5.03742
91320.0000    5.83091
91360.0000    5.12466
91400.0000    4.55788
91440.0000    5.25965
91480.0000    4.75211
91520.0000    4.79936
91560.0000    4.23149
91600.0000    4.84064
91640.0000    4.05730
91680.0000    4.06157
91720.0000    5.01092
91760.0000    3.49828
91800.0000    4.28341
91840.0000    3.97413
91880.0000    4.14563
91920.0000    2.96019
91960.0000    3.03436
92000.0000    3.16047
92040.0000    2.92638
92080.0000    2.44613
92120.0000    2.55546
92160.0000    3.48340
92200.0000    1.68239
92240.0000    3.38926
92280.0000    2.09332
92320.0000    2.28771
92360.0000    2.11267
92400.0000    1.30070
92440.0000    2.16142
92480.0000    1.75303
92520.0000    2.05136
92560.0000    2.87644
92600.0000    2.39823
92640.0000    1.49755
92680.0000    2.33362
92720.0000    1.18860
92760.0000    0.97602
92800.0000    1.42281
92840.0000    1.88490
92880.0000    0.74453
92920.0000    1.63691
92960.0000    1.44784
93000.0000    2.23785
93040.0000    1.29066
93080.0000    1.85985
93120.0000    1.56442
93160.0000    2.31520
93200.0000    2.81979
93240.0000    2.30228
93280.0000    2.91935
93320.0000    3.40693
93360.0000    3.51353
93400.0000    2.70291
93440.0000    1.82460
93480.0000    2.24239
93520.0000    3.10954
93560.0000    2.12627
93600.0000    2.15120
93640.0000    1.54944
93680.0000    1.66137
93720.0000    0.78521
93760.0000    1.32193
93800.0000    0.85575
93840.0000    2.79863
93880.0000    2.84847
93920.0000    2.25058
93960.0000    1.39692
94000.0000    1.49436
94040.0000    0.68226
94080.0000    0.78933
94120.0000    1.01561
94160.0000    0.87922
94200.0000    1.35965
94240.0000    1.85438
94280.0000    1.38483
94320.0000    1.36166
94360.0000    1.85934
94400.0000    2.05761
94440.0000    1.34041
94480.0000    1.16627
94520.0000    0.93556
94560.0000    1.85929
94600.0000    1.32876
94640.0000    1.43681
94680.0000    1.32308
94720.0000    1.47932
94760.0000    1.64191
94800.0000    1.95272
94840.0000    2.63756
94880.0000    2.65917
94920.0000    3.17960
94960.0000    2.31164
95000.0000    1.35457
95040.0000    1.92999
95080.0000    1.43558
95120.0000    1.89263
95160.0000    1.18551
95200.0000    0.60469
95240.0000    1.10734
95280.0000    1.57673
95320.0000    1.21895
95360.0000    2.22761
95400.0000    2.86949
95440.0000    3.01947
95480.0000    1.42732
95520.0000    1.92798
95560.0000    2.11744
95600.0000    2.49402
95640.0000    2.09040
95680.0000    2.08039
95720.0000    1.57276
95760.0000    1.87186
95800.0000    1.51489
95840.0000    1.66597
95880.0000    1.26013
95920.0000    1.77295
95960.0000    0.72727
96000.0000    0.85345
96040.0000    1.59408
96080.0000    2.13316
96120.0000    1.46668
96160.0000    1.99504
96200.0000    1.81831
96240.0000    2.68483
96280.0000    1.49621
96320.0000    1.09166
96360.0000    1.48066
96400.0000    2.33618
96440.0000    1.64188
96480.0000    0.43238
96520.0000    1.44524
96560.0000    1.10619
96600.0000    0.58876
96640.0000    0.99459
96680.0000    1.76496
96720.0000    1.03279
96760.0000    1.83468
96800.0000    1.46963
96840.0000    1.53365
96880.0000    1.40010
96920.0000    1.57064
96960.0000    1.61281
97000.0000    2.24311
97040.0000    1.15420
97080.0000    1.61367
97120.0000    1.33641
97160.0000    2.50159
97200.0000    2.03366
97240.0000    2.15085
97280.0000    2.88432
97320.0000    3.52486
97360.0000    3.72206
97400.0000    2.34140
97440.0000    2.15549
97480.0000    1.59861
97520.0000    2.15335
97560.0000    2.39271
97600.0000    3.38983
97640.0000    3.19693
97680.0000    2.52206
97720.0000    1.18553
97760.0000    1.83177
97800.0000    2.78703
97840.0000    2.18260
97880.0000    1.38325
97920.0000    2.92520
97960.0000    3.98136
98000.0000    3.94262
98040.0000    3.92101
98080.0000    4.42700
98120.0000    3.12714
98160.0000    2.79786
98200.0000    2.08123
98240.0000    2.29736
98280.0000    3.50802
98320.0000    2.32656
98360.0000    3.21119
98400.0000    3.59813
98440.0000    3.93932
98480.0000    3.60395
98520.0000    2.93083
98560.0000    2.70573
98600.0000    2.02503
98640.0000    3.35940
98680.0000    2.45287
98720.0000    1.60837
98760.0000    1.94541
98800.0000    2.21589
98840.0000    2.75905
98880.0000    2.43696
98920.0000    2.52023
98960.0000    2.33568
99000.0000    2.92674
99040.0000    2.41206
99080.0000    1.77851
99120.0000    2.35695
99160.0000    2.97969
99200.0000    2.29474
99240.0000    2.31625
99280.0000    2.57358
99320.0000    2.90983
99360.0000    2.20349
99400.0000    2.55783
99440.0000    2.04896
99480.0000    1.54008
99520.0000    1.07873
99560.0000    2.21049
99600.0000    1.73870
99640.0000    2.51079
99680.0000    2.57641
99720.0000    2.21202
99760.0000    2.66617
99800.0000    3.04724
99840.0000    2.39478
99880.0000    2.60240
99920.0000    1.74966
99960.0000    1.50093
100000.0000    1.43479
100040.0000    2.34944
100080.0000    2.25670
100120.0000    2.64398
100160.0000    2.25969
100200.0000    2.97026
100240.0000    3.13534
100280.0000    2.77633
100320.0000    2.23387
100360.0000    4.15993
100400.0000    3.58684
100440.0000    3.30331
100480.0000    3.45050
100520.0000    2.68218
100560.0000    2.81903
100600.0000    2.78025
100640.0000    1.56651
100680.0000    2.50780
100720.0000    2.73989
100760.0000    1.64064
100800.0000    1.99083
100840.0000    2.17566
100880.0000    1.83101
100920.0000    1.63058
100960.0000    2.96420
101000.0000    1.55350
101040.0000    2.71588
101080.0000    2.83272
101120.0000    2.73969
101160.0000    2.69877
101200.0000    3.02700
101240.0000    2.59484
101280.0000    2.55018
101320.0000    2.53808
101360.0000    2.95875
101400.0000    2.19277
101440.0000    2.22963
101480.0000    2.76789
101520.0000    3.20276
101560.0000    2.68044
101600.0000    2.67895
101640.0000    1.90400
101680.0000    2.15584
101720.0000    1.87254
101760.0000    1.16230
101800.0000    1.40436
101840.0000    2.54515
101880.0000    2.62514
101920.0000    2.50446
101960.0000    2.24761
102000.0000    2.25782
102040.0000    2.38508
102080.0000    2.70189
102120.0000    2.72515
102160.0000    2.27580
102200.0000    1.90803
102240.0000    1.91817
102280.0000    2.54500
102320.0000    1.69905
102360.0000    2.56939
102400.0000    2.02149
102440.0000    1.83145
102480.0000    2.06432
102520.0000    1.81250
102560.0000    1.96370
102600.0000    2.06256
102640.0000    1.45301
102680.0000    1.81952
102720.0000    1.76448
102760.0000    1.94406
102800.0000    2.01756
102840.0000    2.56072
102880.0000    2.17627
102920.0000    2.39726
102960.0000    1.60107
103000.0000    2.76315
103040.0000    2.46596
103080.0000    1.67751
103120.0000    2.01662
103160.0000    1.54302
103200.0000    1.87906
103240.0000    2.80174
103280.0000    2.86404
103320.0000    2.60860
103360.0000    2.87098
103400.0000    1.89872
103440.0000    2.42653
103480.0000    3.15809
103520.0000    3.75759
103560.0000    2.72405
103600.0000    2.55177
103640.0000    3.50547
103680.0000    3.82891
103720.0000    3.55006
103760.0000    2.61761
103800.0000    2.83545
103840.0000    2.40210
103880.0000    2.39197
103920.0000    3.05279
103960.0000    3.13823
104000.0000    2.88028
104040.0000    2.57814
104080.0000    2.37221
104120.0000    2.31107
104160.0000    2.79860
104200.0000    2.31036
104240.0000    1.76725
104280.0000    2.57487
104320.0000    3.30416
104360.0000    2.09157
104400.0000    2.98472
104440.0000    2.81584
104480.0000    2.99394
104520.0000    2.76442
104560.0000    2.51230
104600.0000    2.16638
104640.0000    1.56535
104680.0000    1.94947
104720.0000    2.17860
104760.0000    2.48122
104800.0000    2.64152
104840.0000    3.57880
104880.0000    3.50123
104920.0000    4.01863
104960.0000    2.77890
105000.0000    4.00155
105040.0000    5.11183
105080.0000    4.97572
105120.0000    4.26843
105160.0000    3.72794
105200.0000    3.59224
105240.0000    2.59825
105280.0000    2.18879
105320.0000    3.56484
105360.0000    3.29825
105400.0000    3.33701
105440.0000    3.50230
105480.0000    3.31977
105520.0000    4.06695
105560.0000    4.00586
105600.0000    3.63225
105640.0000    3.43859
105680.0000    3.17021
105720.0000    3.44402
105760.0000    3.77320
105800.0000    3.50126
105840.0000    2.77615
105880.0000    2.90858
105920.0000    3.28198
105960.0000    3.90512
106000.0000    4.13578
106040.0000    2.70939
106080.0000    2.34541
106120.0000    2.91902
106160.0000    2.75082
106200.0000    2.60965
106240.0000    2.99357
106280.0000    2.55108
106320.0000    2.79599
106360.0000    1.84498
106400.0000    3.07978
106440.0000    2.82668
106480.0000    3.36991
106520.0000    3.13769
106560.0000    3.46454
106600.0000    3.15948
106640.0000    3.46029
106680.0000    2.97510
106720.0000    2.67074
106760.0000    2.74083
106800.0000    2.95882
106840.0000    3.53344
106880.0000    2.97607
106920.0000    2.80709
106960.0000    2.60726
107000.0000    2.92495
107040.0000    3.28760
107080.0000    3.34638
107120.0000    3.63972
107160.0000    3.63929
107200.0000    3.46640
107240.0000    3.36717
107280.0000    3.74989
107320.0000    3.21990
107360.0000    2.91843
107400.0000    2.77300
107440.0000    3.56805
107480.0000    4.09335
107520.0000    3.22445
107560.0000    3.42898
107600.0000    3.32131
107640.0000    4.02854
107680.0000    4.19453
107720.0000    3.45456
107760.0000    4.67943
107800.0000    3.54891
107840.0000    4.21250
107880.0000    4.29122
107920.0000    3.57552
107960.0000    4.08661
108000.0000    4.16978
108040.0000    3.29976
108080.0000    2.79139
108120.0000    2.84375
108160.0000    3.01843
108200.0000    2.88292
108240.0000    2.78830
108280.0000    2.83640
108320.0000    3.43788
108360.0000    1.66654
108400.0000    2.52321
108440.0000    3.79568
108480.0000    3.53604
108520.0000    2.80739
108560.0000    2.98290
108600.0000    2.73425
108640.0000    3.06143
108680.0000    3.39879
108720.0000    3.02594
108760.0000    3.57143
108800.0000    4.19843
108840.0000    2.82983
108880.0000    2.83642
108920.0000    3.77556
108960.0000    3.26044
109000.0000    2.12439
109040.0000    2.32823
109080.0000    2.43588
109120.0000    2.33281
109160.0000    2.37344
109200.0000    3.06300
109240.0000    3.49257
109280.0000    2.93608
109320.0000    2.71830
109360.0000    2.17507
109400.0000    2.38154
109440.0000    3.79045
109480.0000    2.66486
109520.0000    1.84737
109560.0000    2.41258
109600.0000    2.59493
109640.0000    2.44073
109680.0000    2.79869
109720.0000    2.49585
109760.0000    1.65550
109800.0000    2.15728
109840.0000    1.61371
109880.0000    2.28359
109920.0000    0.75711
109960.0000    1.80012
110000.0000    2.11481
110040.0000    2.25372
110080.0000    2.75543
110120.0000    2.70363
110160.0000    3.30946
110200.0000    3.59108
110240.0000    2.34391
110280.0000    3.85777
110320.0000    3.63556
110360.0000    4.03093
110400.0000    3.61350
110440.0000    3.40488
110480.0000    3.92626
110520.0000    3.61021
110560.0000    3.14863
110600.0000    2.23839
110640.0000    3.54209
110680.0000    3.44248
110720.0000    4.42614
110760.0000    4.22199
110800.0000    3.55060
110840.0000    3.15932
110880.0000    3.23628
110920.0000    3.72271
110960.0000    3.69208
111000.0000    4.14769
111040.0000    3.95326
111080.0000    3.74526
111120.0000    3.25026
111160.0000    3.47894
111200.0000    3.38575
111240.0000    3.94238
111280.0000    4.62125
111320.0000    3.81924
111360.0000    3.75287
111400.0000    4.64655
111440.0000    3.90594
111480.0000    3.77406
111520.0000    3.55244
111560.0000    3.90298
111600.0000    3.59326
111640.0000    4.14338
111680.0000    3.68859
111720.0000    3.75612
111760.0000    3.75000
111800.0000    3.40407
111840.0000    3.07326
111880.0000    3.04760
111920.0000    2.33843
111960.0000    2.98638
112000.0000    3.48006
112040.0000    2.05922
112080.0000    2.84050
112120.0000    2.05718
112160.0000    3.09282
112200.0000    3.29341
112240.0000    2.85079
112280.0000    3.19385
112320.0000    3.36216
112360.0000    3.70553
112400.0000    3.52504
112440.0000    3.58842
112480.0000    2.25404
112520.0000    2.45857
112560.0000    2.50203
112600.0000    4.07633
112640.0000    3.56272
112680.0000    3.07215
112720.0000    4.28505
112760.0000    3.44380
112800.0000    3.41525
112840.0000    4.72829
112880.0000    4.58526
112920.0000    5.01741
112960.0000    4.82866
113000.0000    4.67026
113040.0000    4.92359
113080.0000    5.72015
113120.0000    5.40021
113160.0000    5.08415
113200.0000    5.29940
113240.0000    4.80881
113280.0000    3.83270
113320.0000    4.51453
113360.0000    4.82673
113400.0000    4.84077
113440.0000    5.46044
113480.0000    6.12683
113520.0000    5.25917
113560.0000    6.11734
113600.0000    4.89569
113640.0000    4.89937
113680.0000    5.86813
113720.0000    5.48167
113760.0000    5.95352
113800.0000    5.14339
113840.0000    5.48794
113880.0000    5.06704
113920.0000    4.48788
113960.0000    4.48430
114000.0000    2.87515
114040.0000    4.08039
114080.0000    4.42284
114120.0000    3.06286
114160.0000    3.65267
114200.0000    2.81084
114240.0000    4.19726
114280.0000    4.11737
114320.0000    4.07962
114360.0000    4.32207
114400.0000    4.10846
114440.0000    3.42151
114480.0000    3.39531
114520.0000    3.75600
114560.0000    2.47660
114600.0000    3.40360
114640.0000    4.36297
114680.0000    3.85763
114720.0000    4.12464
114760.0000    4.36573
114800.0000    4.01597
114840.0000    4.59408
114880.0000    3.70958
114920.0000    3.58416
114960.0000    3.72697
115000.0000    3.96290
115040.0000    3.61765
115080.0000    3.54433
115120.0000    3.58365
115160.0000    4.44885
115200.0000    4.27665
115240.0000    3.72691
115280.0000    4.24961
115320.0000    2.68266
115360.0000    2.97103
115400.0000    3.40728
115440.0000    2.83007
115480.0000    3.40448
115520.0000    4.17869
115560.0000    3.72360
115600.0000    2.86677
115640.0000    3.56732
115680.0000    3.04436
115720.0000    3.15996
115760.0000    4.14824
115800.0000    4.18482
115840.0000    4.50176
115880.0000    3.81116
115920.0000    3.75974
115960.0000    4.47473
116000.0000    4.09429
116040.0000    3.28956
116080.0000    3.90189
116120.0000    4.00744
116160.0000    3.90185
116200.0000    4.04813
116240.0000    4.13595
116280.0000    3.77744
116320.0000    2.89928
116360.0000    2.55687
116400.0000    3.68755
116440.0000    3.49320
116480.0000    3.29671
116520.0000    3.82953
116560.0000    3.17074
116600.0000    2.59224
116640.0000    3.57170
116680.0000    3.19140
116720.0000    3.20795
116760.0000    3.46072
116800.0000    3.83066
116840.0000    3.80063
116880.0000    2.61550
116920.0000    3.09102
116960.0000    3.17230
117000.0000    2.76962
117040.0000    2.28985
117080.0000    3.01178
117120.0000    3.94111
117160.0000    3.31236
117200.0000    3.63560
117240.0000    3.49101
117280.0000    3.22522
117320.0000    3.09665
117360.0000    2.97718
117400.0000    3.17124
117440.0000    3.08514
117480.0000    3.40027
117520.0000    3.26876
117560.0000    2.99814
117600.0000    3.21163
117640.0000    2.80716
117680.0000    2.23033
117720.0000    1.98282
117760.0000    2.50398
117800.0000    2.26458
117840.0000    2.30357
117880.0000    2.58925
117920.0000    3.28394
117960.0000    2.14330
118000.0000    3.05247
118040.0000    2.55298
118080.0000    2.48928
118120.0000    2.35241
118160.0000    1.83364
118200.0000    1.96962
118240.0000    2.24229
118280.0000    3.13255
118320.0000    3.17964
118360.0000    3.03233
118400.0000    3.31883
118440.0000    2.77785
118480.0000    3.09405
118520.0000    2.82621
118560.0000    3.46585
118600.0000    2.65162
118640.0000    1.54025
118680.0000    2.94468
118720.0000    3.76673
118760.0000    2.76293
118800.0000    3.53222
118840.0000    3.23508
118880.0000    3.16998
118920.0000    2.52189
118960.0000    4.10382
119000.0000    3.92128
119040.0000    3.88194
119080.0000    3.10049
119120.0000    3.79725
119160.0000    4.18138
119200.0000    4.17158
119240.0000    3.73789
119280.0000    4.14990
119320.0000    3.83598
119360.0000    3.83903
119400.0000    4.18240
119440.0000    3.57535
119480.0000    3.66157
119520.0000    1.46270
119560.0000    2.66981
119600.0000    1.46808
119640.0000    1.70260
119680.0000    1.47335
119720.0000    1.84221
119760.0000    2.59521
119800.0000    2.20569
119840.0000    2.72451
119880.0000    1.89677
119920.0000    1.67626
119960.0000    2.53228
120000.0000    2.80925
120040.0000    2.86017
120080.0000    1.90245
120120.0000    2.44009
120160.0000    3.43016
120200.0000    2.88195
120240.0000    2.71474
120280.0000    3.76899
120320.0000    2.90857
120360.0000    2.55621
120400.0000    2.78732
120440.0000    2.29947
120480.0000    2.91615
120520.0000    2.69298
120560.0000    3.30084
120600.0000    3.44490
120640.0000    2.84476
120680.0000    1.91986
120720.0000    1.82863
120760.0000    1.71530
120800.0000    2.77325
120840.0000    2.86191
120880.0000    2.39632
120920.0000    3.63029
120960.0000    3.13163
121000.0000    2.41463
121040.0000    1.70098
121080.0000    2.07827
121120.0000    1.24764
121160.0000    2.21665
121200.0000    3.05847
121240.0000    2.28757
121280.0000    2.74389
121320.0000    2.72243
121360.0000    2.20810
121400.0000    1.80983
121440.0000    2.28261
121480.0000    2.97473
121520.0000    2.95704
121560.0000    2.77798
121600.0000    2.69586
121640.0000    3.20105
121680.0000    2.98042
121720.0000    3.01763
121760.0000    3.14572
121800.0000    3.82487
121840.0000    3.14472
121880.0000    3.34809
121920.0000    3.44658
121960.0000    4.20957
122000.0000    2.51539
122040.0000    3.13856
122080.0000    2.92531
122120.0000    3.13799
122160.0000    2.70355
122200.0000    2.44383
122240.0000    2.84281
122280.0000    2.76133
122320.0000    2.88421
122360.0000    3.13542
122400.0000    2.84143
122440.0000    2.77067
122480.0000    3.41301
122520.0000    3.09243
122560.0000    3.40894
122600.0000    3.59930
122640.0000    2.33957
122680.0000    2.06535
122720.0000    2.24371
122760.0000    2.09555
122800.0000    2.71910
122840.0000    2.31305
122880.0000    2.19275
122920.0000    3.71783
122960.0000    3.99945
123000.0000    3.40098
123040.0000    3.60646
123080.0000    3.64810
123120.0000    3.85643
123160.0000    3.30376
123200.0000    3.27902
123240.0000    3.41878
123280.0000    3.86978
123320.0000    2.93790
123360.0000    2.44528
123400.0000    2.59634
123440.0000    2.38494
123480.0000    3.01613
123520.0000    3.68320
123560.0000    3.84715
123600.0000    3.39556
123640.0000    3.65520
123680.0000    3.24873
123720.0000    3.47422
123760.0000    2.94709
123800.0000    2.02978
123840.0000    3.02160
123880.0000    2.62123
123920.0000    2.81076
123960.0000    3.13052
124000.0000    2.92151
124040.0000    2.64376
124080.0000    2.66686
124120.0000    2.87221
124160.0000    3.60149
124200.0000    2.82197
124240.0000    3.11386
124280.0000    2.83277
124320.0000    2.88903
124360.0000    2.76448
124400.0000    2.88050
124440.0000    2.46814
124480.0000    2.31481
124520.0000    2.78374
124560.0000    2.38757
124600.0000    2.32069
124640.0000    2.93344
124680.0000    2.52946
124720.0000    3.45377
124760.0000    3.17825
124800.0000    1.92987
124840.0000    3.29591
124880.0000    2.39059
124920.0000    3.25545
124960.0000    1.32383
125000.0000    2.25259
125040.0000    3.05709
125080.0000    3.11311
125120.0000    2.68986
125160.0000    1.93760
125200.0000    2.04535
125240.0000    2.27296
125280.0000    3.56342
125320.0000    2.46135
125360.0000    2.96832
125400.0000    2.07833
125440.0000    2.64201
125480.0000    2.48623
125520.0000    2.50477
125560.0000    2.41813
125600.0000    3.10664
125640.0000    2.10706
125680.0000    2.81529
125720.0000    3.09061
125760.0000    3.08736
125800.0000    3.21176
125840.0000    2.87329
125880.0000    4.20935
125920.0000    2.90184
125960.0000    3.88544
126000.0000    3.12621
126040.0000    4.41900
126080.0000    4.13895
126120.0000    3.03776
126160.0000    3.00624
126200.0000    2.86526
126240.0000    4.05870
126280.0000    2.98974
126320.0000    2.79874
126360.0000    3.55680
126400.0000    3.27053
126440.0000    3.03928
126480.0000    2.82626
126520.0000    3.11052
126560.0000    2.90723
126600.0000    2.53626
126640.0000    2.53127
126680.0000    2.99317
126720.0000    3.37753
126760.0000    3.32401
126800.0000    3.59140
126840.0000    3.87402
126880.0000    2.27281
126920.0000    2.98031
126960.0000    2.98623
127000.0000    2.44007
127040.0000    2.60397
127080.0000    1.61212
127120.0000    2.26963
127160.0000    2.39884
127200.0000    2.54377
127240.0000    3.34221
127280.0000    3.64584
127320.0000    3.73780
127360.0000    3.14445
127400.0000    2.53280
127440.0000    2.59465
127480.0000    2.92042
127520.0000    2.96521
127560.0000    3.46287
127600.0000    3.61528
127640.0000    3.38705
127680.0000    3.47478
127720.0000    2.90598
127760.0000    2.16438
127800.0000    3.21068
127840.0000    3.36255
127880.0000    3.05031
127920.0000    4.00735
127960.0000    2.95821
128000.0000    3.51196
128040.0000    4.39969
128080.0000    3.81005
128120.0000    3.19396
128160.0000    3.77758
128200.0000    3.25170
128240.0000    3.19125
128280.0000    3.27272
128320.0000    3.66937
128360.0000    3.21317
128400.0000    3.92023
128440.0000    3.43292
128480.0000    3.81833
128520.0000    3.07226
128560.0000    2.67492
128600.0000    3.69943
128640.0000    2.76904
128680.0000    3.70915
128720.0000    3.70328
128760.0000    3.78947
128800.0000    3.33979
128840.0000    3.07038
128880.0000    3.12853
128920.0000    2.06762
128960.0000    1.98370
129000.0000    3.11942
129040.0000    3.02223
129080.0000    3.36650
129120.0000    2.36102
129160.0000    1.54166
129200.0000    2.19881
129240.0000    2.84702
129280.0000    2.95639
129320.0000    3.48929
129360.0000    2.31182
129400.0000    2.48460
129440.0000    3.23652
129480.0000    2.40106
129520.0000    2.74838
129560.0000    2.42984
129600.0000    2.88478
129640.0000    2.42031
129680.0000    2.85267
129720.0000    3.23309
129760.0000    3.38964
129800.0000    3.19107
129840.0000    3.16673
129880.0000    2.90108
129920.0000    3.20720
129960.0000    3.16862
130000.0000    2.47300
130040.0000    2.25751
130080.0000    2.58470
130120.0000    2.66520
130160.0000    2.85179
130200.0000    3.20532
130240.0000    3.15548
130280.0000    3.29065
130320.0000    2.75723
130360.0000    2.76153
130400.0000    2.93101
130440.0000    3.06132
130480.0000    3.08272
130520.0000    2.49130
130560.0000    3.23651
130600.0000    2.68666
130640.0000    3.44993
130680.0000    3.43170
130720.0000    3.58649
130760.0000    3.23266
130800.0000    4.04723
130840.0000    3.58301
130880.0000    3.97529
130920.0000    4.07378
130960.0000    3.04743
131000.0000    3.26478
131040.0000    3.27142
131080.0000    3.32969
131120.0000    3.04450
131160.0000    3.18659
131200.0000    3.57777
131240.0000    3.86127
131280.0000    3.29182
131320.0000    3.11375
131360.0000    4.18956
131400.0000    4.84647
131440.0000    4.04153
131480.0000    3.04803
131520.0000    3.01260
131560.0000    3.15784
131600.0000    3.73915
131640.0000    3.12176
131680.0000    3.15444
131720.0000    3.41598
131760.0000    2.92768
131800.0000    2.67875
131840.0000    2.72247
131880.0000    3.58820
131920.0000    3.70555
131960.0000    3.18163
132000.0000    3.02506
132040.0000    3.00358
132080.0000    3.41513
132120.0000    3.37112
132160.0000    3.78822
132200.0000    3.99862
132240.0000    3.37977
132280.0000    2.87181
132320.0000    3.12040
132360.0000    3.59214
132400.0000    3.23810
132440.0000    3.98547
132480.0000    3.38527
132520.0000    3.79418
132560.0000    2.88023
132600.0000    2.71812
132640.0000    3.23287
132680.0000    3.76511
132720.0000    3.93340
132760.0000    3.43086
132800.0000    3.31938
132840.0000    3.85614
132880.0000    4.30038
132920.0000    3.71847
132960.0000    4.51226
133000.0000    3.53324
133040.0000    3.38206
133080.0000    3.33231
133120.0000    3.21717
133160.0000    3.13053
133200.0000    3.81142
133240.0000    3.98821
133280.0000    3.19704
133320.0000    3.37234
133360.0000    4.02033
133400.0000    2.78871
133440.0000    2.76870
133480.0000    3.35267
133520.0000    2.63660
133560.0000    2.85639
133600.0000    3.17163
133640.0000    3.63565
133680.0000    2.72112
133720.0000    2.87912
133760.0000    3.31017
133800.0000    2.98600
133840.0000    3.19279
133880.0000    2.75979
133920.0000    3.48031
133960.0000    3.99330
134000.0000    4.29663
134040.0000    3.34913
134080.0000    3.39529
134120.0000    3.90365
134160.0000    2.73870
134200.0000    2.71387
134240.0000    3.08840
134280.0000    3.04737
134320.0000    2.99112
134360.0000    3.63846
134400.0000    4.32108
134440.0000    3.68632
134480.0000    3.64959
134520.0000    3.35242
134560.0000    3.06806
134600.0000    3.35717
134640.0000    3.36956
134680.0000    3.12000
134720.0000    3.32309
134760.0000    3.76686
134800.0000    2.82584
134840.0000    3.53556
134880.0000    3.04266
134920.0000    3.44483
134960.0000    2.77702
135000.0000    3.26851
135040.0000    3.35615
135080.0000    3.42346
135120.0000    2.09080
135160.0000    2.28940
135200.0000    2.50594
135240.0000    2.65959
135280.0000    2.02385
135320.0000    2.60661
135360.0000    2.61379
135400.0000    3.28620
135440.0000    3.13367
135480.0000    3.84176
135520.0000    4.05158
135560.0000    3.53628
135600.0000    3.70586
135640.0000    2.97294
135680.0000    3.28559
135720.0000    2.72107
135760.0000    3.49048
135800.0000    3.02772
135840.0000    3.05385
135880.0000    3.59929
135920.0000    3.14621
135960.0000    3.28131
136000.0000    2.28700
136040.0000    3.13434
136080.0000    2.71569
136120.0000    2.40766
136160.0000    2.81108
136200.0000    2.90945
136240.0000    3.46843
136280.0000    2.15835
136320.0000    2.89368
136360.0000    3.01324
136400.0000    3.48616
136440.0000    2.67043
136480.0000    2.86094
136520.0000    2.59624
136560.0000    2.51529
136600.0000    2.74641
136640.0000    2.75054
136680.0000    2.24562
136720.0000    3.28517
136760.0000    2.92769
136800.0000    2.91394
136840.0000    2.85893
136880.0000    2.60406
136920.0000    2.70464
136960.0000    2.01853
137000.0000    2.98294
137040.0000    2.55702
137080.0000    3.27778
137120.0000    2.76317
137160.0000    3.67675
137200.0000    3.31373
137240.0000    3.94872
137280.0000    4.00214
137320.0000    3.69291
137360.0000    3.50836
137400.0000    3.63010
137440.0000    3.49772
137480.0000    3.17107
137520.0000    3.71162
137560.0000    3.84378
137600.0000    3.25222
137640.0000    3.83315
137680.0000    3.05087
137720.0000    3.71460
137760.0000    3.26718
137800.0000    3.67092
137840.0000    3.46758
137880.0000    2.74244
137920.0000    2.89152
137960.0000    3.43844
138000.0000    3.64854
138040.0000    2.77546
138080.0000    3.04297
138120.0000    3.52924
138160.0000    3.64291
138200.0000    3.02549
138240.0000    3.22202
138280.0000    3.03805
138320.0000    3.23572
138360.0000    3.64877
138400.0000    2.99326
138440.0000    4.05203
138480.0000    2.78070
138520.0000    2.08866
138560.0000    2.98781
138600.0000    3.20484
138640.0000    2.39772
138680.0000    1.57129
138720.0000    1.96443
138760.0000    2.93918
138800.0000    3.42857
138840.0000    3.16980
138880.0000    3.02777
138920.0000    3.28118
138960.0000    3.00526
139000.0000    3.11292
139040.0000    2.82165
139080.0000    2.62206
139120.0000    3.26429
139160.0000    3.01709
139200.0000    2.25251
139240.0000    2.41810
139280.0000    1.89010
139320.0000    1.87352
139360.0000    1.61857
139400.0000    2.83507
139440.0000    3.83009
139480.0000    3.69307
139520.0000    2.84606
139560.0000    3.15900
139600.0000    3.41047
139640.0000    4.06354
139680.0000    2.93716
139720.0000    3.43407
139760.0000    3.89448
139800.0000    3.77850
139840.0000    3.35818
139880.0000    3.33461
139920.0000    3.40692
139960.0000    3.59149
140000.0000    2.89585
140040.0000    2.81033
140080.0000    2.74899
140120.0000    3.12327
140160.0000    3.30990
140200.0000    4.11447
140240.0000    3.60090
140280.0000    3.79084
140320.0000    3.13929
140360.0000    4.21865
140400.0000    3.69201
140440.0000    3.83059
140480.0000    3.61579
140520.0000    3.13343
140560.0000    3.41988
140600.0000    2.69021
140640.0000    3.08336
140680.0000    3.72645
140720.0000    2.88450
140760.0000    3.26619
140800.0000    3.32312
140840.0000    3.62131
140880.0000    3.09670
140920.0000    3.08218
140960.0000    3.64678
141000.0000    3.34025
141040.0000    3.58610
141080.0000    3.53851
141120.0000    3.01471
141160.0000    3.64443
141200.0000    2.45260
141240.0000    3.13760
141280.0000    2.57993
141320.0000    2.99110
141360.0000    2.64549
141400.0000    2.91078
141440.0000    3.98554
141480.0000    3.82931
141520.0000    3.15196
141560.0000    3.12612
141600.0000    3.22854
141640.0000    3.45085
141680.0000    3.56123
141720.0000    3.36124
141760.0000    2.47989
141800.0000    3.00632
141840.0000    3.67143
141880.0000    3.22736
141920.0000    2.84663
141960.0000    2.76998
142000.0000    3.08874
142040.0000    2.79180
142080.0000    3.27462
142120.0000    2.01315
142160.0000    2.94502
142200.0000    2.13120
142240.0000    2.35175
142280.0000    2.63556
142320.0000    2.73075
142360.0000    2.84845
142400.0000    2.74308
142440.0000    2.43189
142480.0000    3.30730
142520.0000    2.26253
142560.0000    3.28762
142600.0000    3.31699
142640.0000    3.01382
142680.0000    3.47186
142720.0000    3.40507
142760.0000    3.39691
142800.0000    3.39599
142840.0000    3.56966
142880.0000    2.99973
142920.0000    2.98060
142960.0000    3.40605
143000.0000    3.61662
143040.0000    3.33051
143080.0000    3.47971
143120.0000    3.23789
143160.0000    2.97794
143200.0000    4.11189
143240.0000    3.70836
143280.0000    3.24308
143320.0000    4.48314
143360.0000    3.05288
143400.0000    3.87578
143440.0000    4.18700
143480.0000    3.96735
143520.0000    3.62311
143560.0000    3.21049
143600.0000    2.12228
143640.0000    2.83858
143680.0000    2.84025
143720.0000    1.96828
143760.0000    2.86565
143800.0000    2.82828
143840.0000    2.88548
143880.0000    3.51775
143920.0000    2.48915
143960.0000    2.83816
144000.0000    2.57273
144040.0000    2.63824
144080.0000    2.47009
144120.0000    2.93393
144160.0000    4.07207
144200.0000    2.81591
144240.0000    2.97530
144280.0000    3.36710
144320.0000    3.91968
144360.0000    3.65766
144400.0000    3.68093
144440.0000    3.91216
144480.0000    3.47566
144520.0000    3.75272
144560.0000    3.87713
144600.0000    3.18916
144640.0000    3.21306
144680.0000    3.26143
144720.0000    3.17375
144760.0000    2.91578
144800.0000    3.65779
144840.0000    3.10824
144880.0000    4.15344
144920.0000    3.03136
144960.0000    3.08670
145000.0000    1.66052
145040.0000    2.35247
145080.0000    2.85759
145120.0000    2.79992
145160.0000    3.68552
145200.0000    2.82871
145240.0000    2.12868
145280.0000    2.75394
145320.0000    2.95428
145360.0000    3.31245
145400.0000    2.74829
145440.0000    3.14392
145480.0000    3.67378
145520.0000    3.39703
145560.0000    3.07076
145600.0000    3.01326
145640.0000    2.90227
145680.0000    2.05711
145720.0000    2.28731
145760.0000    2.98031
145800.0000    3.05185
145840.0000    2.16135
145880.0000    3.20720
145920.0000    3.04699
145960.0000    2.99900
146000.0000    3.30457
146040.0000    2.96740
146080.0000    3.76555
146120.0000    3.12804
146160.0000    2.58703
146200.0000    2.33933
146240.0000    2.79779
146280.0000    2.76722
146320.0000    3.26376
146360.0000    2.43056
146400.0000    2.71423
146440.0000    3.41636
146480.0000    3.41712
146520.0000    3.49139
146560.0000    3.32245
146600.0000    3.71289
146640.0000    3.39447
146680.0000    3.56206
146720.0000    3.73938
146760.0000    3.30177
146800.0000    3.38158
146840.0000    3.38332
146880.0000    3.30191
146920.0000    2.75396
146960.0000    3.59634
147000.0000    3.17139
147040.0000    3.46696
147080.0000    2.91260
147120.0000    3.10343
147160.0000    2.93762
147200.0000    3.36614
147240.0000    3.35490
147280.0000    3.15291
147320.0000    3.16809
147360.0000    3.26232
147400.0000    3.62295
147440.0000    3.02471
147480.0000    3.19791
147520.0000    3.99633
147560.0000    3.12075
147600.0000    3.96680
147640.0000    3.79080
147680.0000    4.27719
147720.0000    3.61971
147760.0000    3.52306
147800.0000    4.36031
147840.0000    3.22441
147880.0000    3.49998
147920.0000    4.37813
147960.0000    3.07918
148000.0000    3.68276
148040.0000    3.53228
148080.0000    3.19309
148120.0000    3.44879
148160.0000    3.41594
148200.0000    3.80333
148240.0000    3.18255
148280.0000    3.34139
148320.0000    3.14314
148360.0000    2.62133
148400.0000    3.79119
148440.0000    3.22139
148480.0000    2.83498
148520.0000    2.29849
148560.0000    3.42982
148600.0000    3.01875
148640.0000    2.72601
148680.0000    2.98134
148720.0000    3.16470
148760.0000    2.80412
148800.0000    2.91628
148840.0000    2.95370
148880.0000    2.62613
148920.0000    2.87134
148960.0000    2.67450
149000.0000    2.67578
149040.0000    2.66565
149080.0000    2.49784
149120.0000    2.88172
149160.0000    3.91613
149200.0000    3.14551
149240.0000    4.50947
149280.0000    3.97471
149320.0000    4.26621
149360.0000    4.64933
149400.0000    3.69437
149440.0000    3.49432
149480.0000    2.68171
149520.0000    2.58556
149560.0000    3.14522
149600.0000    3.66061
149640.0000    3.12094
149680.0000    2.56313
149720.0000    2.52434
149760.0000    3.49981
149800.0000    2.19658
149840.0000    2.05428
149880.0000    2.86613
149920.0000    2.98457
149960.0000    2.70510
150000.0000    3.05314
150040.0000    2.75338
150080.0000    3.09190
150120.0000    2.50831
150160.0000    2.73538
150200.0000    1.66183
150240.0000    1.09076
150280.0000    2.57466
150320.0000    3.16423
150360.0000    2.49068
150400.0000    2.31520
150440.0000    2.20527
150480.0000    2.10051
150520.0000    2.87497
150560.0000    2.79967
150600.0000    2.66542
150640.0000    2.90640
150680.0000    2.72369
150720.0000    2.66756
150760.0000    2.85052
150800.0000    2.47584
150840.0000    2.32250
150880.0000    2.42726
150920.0000    1.94080
150960.0000    3.11209
151000.0000    2.85107
151040.0000    3.49931
151080.0000    3.15908
151120.0000    2.81886
151160.0000    2.86872
151200.0000    3.33595
151240.0000    3.39045
151280.0000    3.61445
151320.0000    2.77918
151360.0000    2.97474
151400.0000    2.34172
151440.0000    2.80612
151480.0000    3.36903
151520.0000    3.93698
151560.0000    3.95542
151600.0000    3.64419
151640.0000    4.24101
151680.0000    3.52034
151720.0000    3.41838
151760.0000    3.70349
151800.0000    3.35503
151840.0000    3.51463
151880.0000    3.37597
151920.0000    3.18841
151960.0000    2.46763
152000.0000    3.04482
152040.0000    3.04260
152080.0000    2.35686
152120.0000    2.76354
152160.0000    2.82717
152200.0000    3.23536
152240.0000    3.24055
152280.0000    3.28298
152320.0000    3.09958
152360.0000    3.09090
152400.0000    2.83625
152440.0000    3.46247
152480.0000    3.35469
152520.0000    2.59071
152560.0000    3.33512
152600.0000    2.60679
152640.0000    2.76377
152680.0000    2.73100
152720.0000    3.17236
152760.0000    2.33743
152800.0000    2.68938
152840.0000    3.20410
152880.0000    2.90805
152920.0000    2.62269
152960.0000    2.75464
153000.0000    2.35113
153040.0000    2.57185
153080.0000    3.09665
153120.0000    3.03472
153160.0000    3.47463
153200.0000    2.76356
153240.0000    2.75579
153280.0000    2.89273
153320.0000    2.61743
153360.0000    3.20025
153400.0000    2.66093
153440.0000    3.23214
153480.0000    3.31608
153520.0000    2.99012
153560.0000    2.82449
153600.0000    2.98838
153640.0000    2.56405
153680.0000    2.96070
153720.0000    3.86508
153760.0000    2.23393
153800.0000    3.52056
153840.0000    2.92505
153880.0000    2.80350
153920.0000    2.60853
153960.0000    2.84655
154000.0000    2.53979
154040.0000    3.03378
154080.0000    2.42002
154120.0000    2.38299
154160.0000    3.12963
154200.0000    2.63665
154240.0000    2.51807
154280.0000    2.67194
154320.0000    2.44911
154360.0000    2.71298
154400.0000    2.78672
154440.0000    2.89195
154480.0000    2.94531
154520.0000    3.37113
154560.0000    4.12807
154600.0000    3.22308
154640.0000    3.01284
154680.0000    2.69432
154720.0000    3.19289
154760.0000    3.84200
154800.0000    3.56925
154840.0000    3.57330
154880.0000    3.45550
154920.0000    3.28563
154960.0000    3.13280
155000.0000    2.80045
155040.0000    3.66934
155080.0000    4.25622
155120.0000    3.19900
155160.0000    3.15336
155200.0000    3.92408
155240.0000    4.18490
155280.0000    3.83203
155320.0000    3.86212
155360.0000    3.54062
155400.0000    3.22564
155440.0000    3.13661
155480.0000    3.94974
155520.0000    3.71417
155560.0000    2.74436
155600.0000    2.83897
155640.0000    2.88622
155680.0000    2.75646
155720.0000    3.08592
155760.0000    3.73112
155800.0000    3.70181
155840.0000    4.10266
155880.0000    3.24126
155920.0000    2.00951
155960.0000    3.27069
156000.0000    2.89143
156040.0000    3.58927
156080.0000    3.24027
156120.0000    3.25652
156160.0000    3.69916
156200.0000    2.54150
156240.0000    2.94224
156280.0000    2.97154
156320.0000    3.69905
156360.0000    3.79622
156400.0000    3.69445
156440.0000    4.21255
156480.0000    2.95529
156520.0000    3.64082
156560.0000    2.96501
156600.0000    3.58635
156640.0000    3.41671
156680.0000    4.02170
156720.0000    3.67091
156760.0000    3.44001
156800.0000    3.66409
156840.0000    3.87193
156880.0000    3.80056
156920.0000    3.84599
156960.0000    3.87285
157000.0000    3.26110
157040.0000    3.74723
157080.0000    3.59939
157120.0000    3.43498
157160.0000    3.36417
157200.0000    3.43385
157240.0000    3.82631
157280.0000    3.00668
157320.0000    4.23474
157360.0000    3.21985
157400.0000    3.68090
157440.0000    3.05337
157480.0000    3.36452
157520.0000    4.05943
157560.0000    3.83773
157600.0000    3.51672
157640.0000    3.75815
157680.0000    3.61789
157720.0000    3.42269
157760.0000    3.86639
157800.0000    3.84938
157840.0000    4.19339
157880.0000    4.08029
157920.0000    3.88579
157960.0000    4.26193
158000.0000    2.89488
158040.0000    4.36958
158080.0000    4.07248
158120.0000    4.17383
158160.0000    4.75215
158200.0000    4.59474
158240.0000    3.82942
158280.0000    2.75099
158320.0000    3.86356
158360.0000    3.40132
158400.0000    3.18324
158440.0000    3.30802
158480.0000    3.08254
158520.0000    3.60252
158560.0000    3.52216
158600.0000    3.27152
158640.0000    4.50973
158680.0000    4.43316
158720.0000    3.84658
158760.0000    3.38074
158800.0000    4.06206
158840.0000    3.94906
158880.0000    3.21431
158920.0000    3.24386
158960.0000    2.99824
159000.0000    3.82070
159040.0000    4.14021
159080.0000    4.37623
159120.0000    4.17205
159160.0000    4.23300
159200.0000    4.30806
159240.0000    3.78401
159280.0000    2.98813
159320.0000    3.05183
159360.0000    3.85079
159400.0000    4.13222
159440.0000    3.58674
159480.0000    4.03096
159520.0000    3.70488
159560.0000    4.03935
159600.0000    3.64719
159640.0000    4.15049
159680.0000    3.68096
159720.0000    4.02817
159760.0000    4.00237
159800.0000    3.73727
159840.0000    3.39805
159880.0000    3.83569
159920.0000    4.11771
159960.0000    4.39077
160000.0000    3.48397
160040.0000    3.77204
160080.0000    3.75812
160120.0000    3.66290
160160.0000    3.18173
160200.0000    4.31227
160240.0000    3.28080
160280.0000    2.72342
160320.0000    3.18016
160360.0000    3.28776
160400.0000    2.94861
160440.0000    3.05809
160480.0000    3.30860
160520.0000    3.21586
160560.0000    4.19354
160600.0000    3.03304
160640.0000    3.22230
160680.0000    3.78563
160720.0000    2.87233
160760.0000    3.56996
160800.0000    3.65504
160840.0000    3.31156
160880.0000    3.57003
160920.0000    3.71645
160960.0000    2.65066
161000.0000    2.86174
161040.0000    3.22239
161080.0000    3.19475
161120.0000    3.58602
161160.0000    3.81021
161200.0000    2.52166
161240.0000    3.07380
161280.0000    4.28515
161320.0000    4.14562
161360.0000    4.63255
161400.0000    3.71634
161440.0000    3.84956
161480.0000    3.25342
161520.0000    2.66261
161560.0000    3.35712
161600.0000    2.99312
161640.0000    2.81648
161680.0000    3.61688
161720.0000    3.08239
161760.0000    3.53984
161800.0000    2.46615
161840.0000    2.92159
161880.0000    2.04842
161920.0000    2.70259
161960.0000    3.01300
162000.0000    2.98592
162040.0000    2.66610
162080.0000    2.02597
162120.0000    2.45532
162160.0000    3.03808
162200.0000    3.13729
162240.0000    2.60927
162280.0000    2.71122
162320.0000    1.99070
162360.0000    2.77010
162400.0000    2.26392
162440.0000    3.79071
162480.0000    2.93873
162520.0000    2.71947
162560.0000    2.96407
162600.0000    3.01646
162640.0000    3.07304
162680.0000    2.94516
162720.0000    3.05812
162760.0000    2.93967
162800.0000    2.76175
162840.0000    3.42564
162880.0000    3.45420
162920.0000    3.28277
162960.0000    3.19990
163000.0000    2.82954
163040.0000    2.69227
163080.0000    3.61997
163120.0000    2.99056
163160.0000    3.61757
163200.0000    2.72975
163240.0000    2.07256
163280.0000    2.76415
163320.0000    3.26402
163360.0000    2.12542
163400.0000    2.79332
163440.0000    2.22235
163480.0000    2.83802
163520.0000    2.81352
163560.0000    2.66657
163600.0000    2.63667
163640.0000    1.92258
163680.0000    1.93424
163720.0000    2.99860
163760.0000    2.80566
163800.0000    2.06422
163840.0000    3.21814
163880.0000    2.96460
163920.0000    2.40708
163960.0000    2.14473
164000.0000    2.62138
164040.0000    2.54892
164080.0000    2.71941
164120.0000    2.85565
164160.0000    2.84450
164200.0000    2.70248
164240.0000    2.80239
164280.0000    3.23828
164320.0000    2.38061
164360.0000    2.91378
164400.0000    2.87871
164440.0000    2.94464
164480.0000    2.28150
164520.0000    2.79112
164560.0000    2.04366
164600.0000    3.84563
164640.0000    2.79849
164680.0000    2.51565
164720.0000    3.51380
164760.0000    2.77990
164800.0000    2.79311
164840.0000    2.70763
164880.0000    1.81003
164920.0000    2.96220
164960.0000    2.21995
165000.0000    2.92750
165040.0000    2.74397
165080.0000    2.77002
165120.0000    2.67810
165160.0000    2.53307
165200.0000    2.58507
165240.0000    2.79329
165280.0000    3.56822
165320.0000    3.55438
165360.0000    3.51893
165400.0000    4.20818
165440.0000    3.88065
165480.0000    3.08752
165520.0000    2.76739
165560.0000    2.82149
165600.0000    3.05228
165640.0000    2.76592
165680.0000    2.87720
165720.0000    2.71673
165760.0000    2.66609
165800.0000    3.02962
165840.0000    3.01734
165880.0000    3.53932
165920.0000    3.28753
165960.0000    3.12673
166000.0000    3.39050
166040.0000    3.13927
166080.0000    3.94783
166120.0000    3.21790
166160.0000    2.90190
166200.0000    3.12169
166240.0000    3.57511
166280.0000    3.70850
166320.0000    3.27677
166360.0000    3.05021
166400.0000    2.76714
166440.0000    3.81334
166480.0000    3.48280
166520.0000    2.36027
166560.0000    3.46292
166600.0000    2.99630
166640.0000    3.36252
166680.0000    3.31941
166720.0000    3.47173
166760.0000    3.95715
166800.0000    4.01741
166840.0000    3.40529
166880.0000    3.18746
166920.0000    3.72292
166960.0000    3.40835
167000.0000    3.93972
167040.0000    3.59883
167080.0000    4.07539
167120.0000    3.89467
167160.0000    4.02623
167200.0000    3.32715
167240.0000    3.60941
167280.0000    3.82614
167320.0000    3.19391
167360.0000    2.59401
167400.0000    3.24875
167440.0000    3.23884
167480.0000    3.78554
167520.0000    2.96172
167560.0000    3.65098
167600.0000    2.71381
167640.0000    3.46981
167680.0000    3.53493
167720.0000    2.21691
167760.0000    2.24176
167800.0000    3.36318
167840.0000    3.13260
167880.0000    3.79554
167920.0000    3.97317
167960.0000    3.53563
168000.0000    3.10448
168040.0000    3.36979
168080.0000    3.04705
168120.0000    2.93207
168160.0000    2.88118
168200.0000    3.70329
168240.0000    3.12760
168280.0000    3.75758
168320.0000    2.63453
168360.0000    3.20419
168400.0000    4.10092
168440.0000    3.89274
168480.0000    3.75618
168520.0000    3.45888
168560.0000    3.46994
168600.0000    3.17708
168640.0000    3.66092
168680.0000    3.19420
168720.0000    3.25320
168760.0000    3.43062
168800.0000    4.23483
168840.0000    3.89552
168880.0000    3.71856
168920.0000    3.54492
168960.0000    4.14087
169000.0000    3.99792
169040.0000    3.16967
169080.0000    3.34290
169120.0000    2.78958
169160.0000    2.95084
169200.0000    3.07757
169240.0000    2.63546
169280.0000    2.34235
169320.0000    2.21880
169360.0000    2.36844
169400.0000    3.06682
169440.0000    3.42869
169480.0000    3.38727
169520.0000    3.23309
169560.0000    2.67338
169600.0000    2.37140
169640.0000    3.19535
169680.0000    3.21998
169720.0000    3.37796
169760.0000    2.92753
169800.0000    3.42618
169840.0000    2.95010
169880.0000    3.33435
169920.0000    3.41137
169960.0000    3.02613
170000.0000    4.10492
170040.0000    3.25449
170080.0000    3.80104
170120.0000    3.62739
170160.0000    3.52310
170200.0000    3.11618
170240.0000    3.08887
170280.0000    2.82789
170320.0000    2.51431
170360.0000    3.24014
170400.0000    2.65901
170440.0000    3.75767
170480.0000    3.36076
170520.0000    3.56346
170560.0000    3.16186
170600.0000    2.85673
170640.0000    2.35544
170680.0000    2.69012
170720.0000    2.04831
170760.0000    2.38001
170800.0000    3.10895
170840.0000    3.22176
170880.0000    3.10947
170920.0000    3.36478
170960.0000    2.54425
171000.0000    2.46659
171040.0000    2.82591
171080.0000    2.96098
171120.0000    3.05068
171160.0000    2.47524
171200.0000    2.80889
171240.0000    2.32965
171280.0000    2.72892
171320.0000    2.47312
171360.0000    2.64796
171400.0000    2.59613
171440.0000    3.52716
171480.0000    3.21342
171520.0000    2.82388
171560.0000    3.14965
171600.0000    2.59625
171640.0000    3.18061
171680.0000    2.50033
171720.0000    3.08267
171760.0000    2.95565
171800.0000    2.51251
171840.0000    3.88592
171880.0000    3.24302
171920.0000    2.02924
171960.0000    2.20434
172000.0000    2.60858
172040.0000    2.23587
172080.0000    2.18912
172120.0000    2.25337
172160.0000    2.67570
172200.0000    2.90053
172240.0000    2.60019
172280.0000    2.43007
172320.0000    3.15761
172360.0000    3.29908
172400.0000    2.83511
172440.0000    3.61676
172480.0000    2.42230
172520.0000    2.70434
172560.0000    2.11187
172600.0000    2.46580
172640.0000    2.64206
172680.0000    2.09718
172720.0000    2.07588
172760.0000    2.61204
172800.0000    2.65365
172840.0000    1.95259
172880.0000    3.15975
172920.0000    2.36944
172960.0000    3.07320
173000.0000    2.63913
173040.0000    2.94411
173080.0000    3.02885
173120.0000    3.22595
173160.0000    3.20659
173200.0000    3.11883
173240.0000    3.12227
173280.0000    2.59767
173320.0000    2.72586
173360.0000    2.54589
173400.0000    2.02121
173440.0000    1.88797
173480.0000    2.56271
173520.0000    2.25911
173560.0000    1.68064
173600.0000    1.66333
173640.0000    2.69677
173680.0000    2.49138
173720.0000    2.36115
173760.0000    2.37705
173800.0000    2.34703
173840.0000    2.69284
173880.0000    1.88890
173920.0000    2.44599
173960.0000    2.26272
174000.0000    2.46251
174040.0000    3.04198
174080.0000    1.98603
174120.0000    2.20809
174160.0000    2.12933
174200.0000    1.64794
174240.0000    2.34235
174280.0000    1.65166
174320.0000    2.02353
174360.0000    1.36276
174400.0000    1.76535
174440.0000    1.47183
174480.0000    2.95305
174520.0000    2.70688
174560.0000    2.88917
174600.0000    2.19474
174640.0000    1.94980
174680.0000    2.10918
174720.0000    2.05961
174760.0000    2.48970
174800.0000    2.75992
174840.0000    2.63750
174880.0000    2.91822
174920.0000    3.43005
174960.0000    2.97727
175000.0000    2.73370
175040.0000    2.20934
175080.0000    2.46249
175120.0000    2.76693
175160.0000    2.61331
175200.0000    1.46261
175240.0000    3.24323
175280.0000    3.24125
175320.0000    2.70333
175360.0000    3.17791
175400.0000    2.86403
175440.0000    3.14357
175480.0000    3.48481
175520.0000    3.94454
175560.0000    3.45110
175600.0000    3.96787
175640.0000    3.09840
175680.0000    4.62508
175720.0000    3.69006
175760.0000    4.31890
175800.0000    4.65997
175840.0000    4.11498
175880.0000    3.54200
175920.0000    2.74948
175960.0000    3.49209
176000.0000    2.52939
176040.0000    3.53641
176080.0000    4.36652
176120.0000    3.88423
176160.0000    3.82746
176200.0000    3.82451
176240.0000    3.65335
176280.0000    3.23719
176320.0000    3.75081
176360.0000    3.81069
176400.0000    4.60645
176440.0000    2.85733
176480.0000    3.39007
176520.0000    3.58080
176560.0000    4.29077
176600.0000    4.47676
176640.0000    3.39759
176680.0000    3.03357
176720.0000    4.79610
176760.0000    3.20301
176800.0000    4.03076
176840.0000    4.14962
176880.0000    4.27984
176920.0000    3.70138
176960.0000    4.37719
177000.0000    4.21892
177040.0000    3.58570
177080.0000    4.01216
177120.0000    3.41162
177160.0000    4.23964
177200.0000    4.23510
177240.0000    4.93552
177280.0000    4.10165
177320.0000    3.96335
177360.0000    5.06533
177400.0000    4.35340
177440.0000    4.25216
177480.0000    4.70929
177520.0000    3.70320
177560.0000    4.17313
177600.0000    3.41731
177640.0000    3.95732
177680.0000    3.53562
177720.0000    3.73443
177760.0000    3.86768
177800.0000    3.39493
177840.0000    3.45798
177880.0000    3.24817
177920.0000    3.55952
177960.0000    3.49477
178000.0000    3.44146
178040.0000    3.32554
178080.0000    3.55376
178120.0000    3.70163
178160.0000    3.72942
178200.0000    3.30806
178240.0000    3.56035
178280.0000    3.02013
178320.0000    2.51338
178360.0000    4.09695
178400.0000    3.13944
178440.0000    2.51127
178480.0000    3.89765
178520.0000    3.60911
178560.0000    3.07796
178600.0000    2.88123
178640.0000    2.68796
178680.0000    3.26242
178720.0000    2.81513
178760.0000    3.67518
178800.0000    3.02816
178840.0000    3.00835
178880.0000    2.65245
178920.0000    3.04759
178960.0000    2.80893
179000.0000    3.09327
179040.0000    3.34430
179080.0000    2.92929
179120.0000    3.15785
179160.0000    2.93994
179200.0000    3.49179
179240.0000    4.06749
179280.0000    3.52488
179320.0000    3.54462
179360.0000    3.57393
179400.0000    3.23853
179440.0000    2.88192
179480.0000    2.53930
179520.0000    3.74304
179560.0000    3.46667
179600.0000    3.12432
179640.0000    3.01959
179680.0000    3.48056
179720.0000    3.98984
179760.0000    3.79323
179800.0000    3.11529
179840.0000    2.25957
179880.0000    2.85818
179920.0000    3.44348
179960.0000    3.85077
180000.0000    4.01717
180040.0000    3.65140
180080.0000    3.92410
180120.0000    4.03549
180160.0000    3.10826
180200.0000    3.31661
180240.0000    3.98056
180280.0000    3.20924
180320.0000    3.92500
180360.0000    3.72196
180400.0000    4.27639
180440.0000    4.21283
180480.0000    4.24763
180520.0000    3.01625
180560.0000    3.34928
180600.0000    2.73292
180640.0000    3.22951
180680.0000    3.00114
180720.0000    3.28427
180760.0000    3.48537
180800.0000    3.26624
180840.0000    3.88455
180880.0000    2.80042
180920.0000    3.05119
180960.0000    3.14904
181000.0000    4.05578
181040.0000    4.11386
181080.0000    4.22521
181120.0000    4.17427
181160.0000    3.18277
181200.0000    3.57092
181240.0000    2.34264
181280.0000    2.95872
181320.0000    3.21741
181360.0000    2.96768
181400.0000    2.80782
181440.0000    3.50378
181480.0000    3.13920
181520.0000    3.25951
181560.0000    3.69598
181600.0000    4.02642
181640.0000    3.47245
181680.0000    3.27461
181720.0000    3.35301
181760.0000    3.54491
181800.0000    4.17686
181840.0000    3.72240
181880.0000    3.33870
181920.0000    3.20058
181960.0000    3.35320
182000.0000    3.70528
182040.0000    3.10806
182080.0000    3.22144
182120.0000    2.92426
182160.0000    2.37474
182200.0000    3.68626
182240.0000    3.24721
182280.0000    2.72796
182320.0000    3.46067
182360.0000    2.99424
182400.0000    2.48090
182440.0000    2.67852
182480.0000    3.03748
182520.0000    3.40323
182560.0000    2.99728
182600.0000    3.44228
182640.0000    3.20469
182680.0000    2.64463
182720.0000    2.83020
182760.0000    2.20555
182800.0000    3.11769
182840.0000    3.28828
182880.0000    3.49149
182920.0000    3.47604
182960.0000    2.85820
183000.0000    3.16023
183040.0000    3.48459
183080.0000    4.04795
183120.0000    4.48870
183160.0000    3.10353
183200.0000    3.82779
183240.0000    4.13576
183280.0000    3.82834
183320.0000    3.59750
183360.0000    3.31230
183400.0000    3.12811
183440.0000    3.57414
183480.0000    3.90497
183520.0000    3.49517
183560.0000    3.57523
183600.0000    3.53356
183640.0000    3.35048
183680.0000    3.81378
183720.0000    4.40732
183760.0000    2.88231
183800.0000    3.14172
183840.0000    3.79861
183880.0000    4.70018
183920.0000    4.45714
183960.0000    4.45820
184000.0000    3.86525
184040.0000    4.02693
184080.0000    3.81860
184120.0000    4.49747
184160.0000    4.01304
184200.0000    3.75994
184240.0000    3.73481
184280.0000    3.19277
184320.0000    3.58147
184360.0000    3.25105
184400.0000    3.02515
184440.0000    4.25609
184480.0000    4.24262
184520.0000    4.37707
184560.0000    3.82264
184600.0000    3.08702
184640.0000    3.80810
184680.0000    3.79123
184720.0000    3.41264
184760.0000    3.57657
184800.0000    5.05693
184840.0000    4.10385
184880.0000    4.14119
184920.0000    4.10407
184960.0000    3.56927
185000.0000    3.59545
185040.0000    3.61142
185080.0000    3.12308
185120.0000    3.91383
185160.0000    3.40190
185200.0000    3.69759
185240.0000    3.75211
185280.0000    3.71770
185320.0000    3.74669
185360.0000    3.36652
185400.0000    2.68274
185440.0000    3.31509
185480.0000    3.24595
185520.0000    3.18324
185560.0000    3.45768
185600.0000    3.21454
185640.0000    3.41381
185680.0000    4.15548
185720.0000    4.71743
185760.0000    4.52446
185800.0000    4.35785
185840.0000    4.28800
185880.0000    3.81996
185920.0000    4.29040
185960.0000    3.69363
186000.0000    3.41315
186040.0000    3.82548
186080.0000    3.80705
186120.0000    3.95575
186160.0000    3.43956
186200.0000    3.47575
186240.0000    3.66107
186280.0000    3.20320
186320.0000    3.37608
186360.0000    3.38779
186400.0000    3.27824
186440.0000    4.25551
186480.0000    3.74808
186520.0000    4.72792
186560.0000    4.18069
186600.0000    3.82505
186640.0000    3.77510
186680.0000    4.02642
186720.0000    4.06680
186760.0000    3.52456
186800.0000    4.02574
186840.0000    3.84441
186880.0000    3.95019
186920.0000    4.07285
186960.0000    4.41150
187000.0000    4.22787
187040.0000    4.90721
187080.0000    3.98305
187120.0000    4.17199
187160.0000    4.38267
187200.0000    3.92745
187240.0000    4.48852
187280.0000    2.89548
187320.0000    4.29445
187360.0000    3.28199
187400.0000    3.29696
187440.0000    2.70616
187480.0000    3.29853
187520.0000    3.38872
187560.0000    4.14088
187600.0000    3.63720
187640.0000    4.12622
187680.0000    4.20986
187720.0000    4.33374
187760.0000    4.14425
187800.0000    3.99217
187840.0000    3.88329
187880.0000    3.89132
187920.0000    3.85844
187960.0000    4.00485
188000.0000    4.05596
188040.0000    2.99890
188080.0000    2.96060
188120.0000    3.48243
188160.0000    3.09402
188200.0000    3.59155
188240.0000    3.46271
188280.0000    3.47906
188320.0000    3.63688
188360.0000    3.54486
188400.0000    3.17009
188440.0000    2.42752
188480.0000    3.76200
188520.0000    2.92945
188560.0000    2.96676
188600.0000    2.66785
188640.0000    2.71509
188680.0000    2.85647
188720.0000    2.97464
188760.0000    2.78251
188800.0000    3.76254
188840.0000    3.89377
188880.0000    3.68453
188920.0000    3.29530
188960.0000    3.22458
189000.0000    2.99739
189040.0000    3.43640
189080.0000    3.84384
189120.0000    3.87825
189160.0000    3.11278
189200.0000    3.64131
189240.0000    3.48823
189280.0000    3.00014
189320.0000    3.71336
189360.0000    4.02018
189400.0000    3.62860
189440.0000    3.63498
189480.0000    2.92845
189520.0000    3.16770
189560.0000    3.99718
189600.0000    4.45878
189640.0000    3.25373
189680.0000    4.47526
189720.0000    4.59143
189760.0000    4.74693
189800.0000    3.51299
189840.0000    4.00089
189880.0000    4.29309
189920.0000    3.91654
189960.0000    3.70314
190000.0000    3.73842
190040.0000    4.24133
190080.0000    3.63618
190120.0000    3.97109
190160.0000    3.45277
190200.0000    3.49019
190240.0000    4.19719
190280.0000    3.99608
190320.0000    3.71949
190360.0000    4.05576
190400.0000    3.29234
190440.0000    4.35745
190480.0000    3.79903
190520.0000    4.94102
190560.0000    3.82111
190600.0000    3.57137
190640.0000    4.15838
190680.0000    4.69782
190720.0000    3.96411
190760.0000    4.12014
190800.0000    3.41890
190840.0000    4.19498
190880.0000    3.07144
190920.0000    4.05210
190960.0000    3.12165
191000.0000    3.71950
191040.0000    3.31806
191080.0000    2.39902
191120.0000    3.86111
191160.0000    3.53515
191200.0000    3.84943
191240.0000    2.80106
191280.0000    3.82992
191320.0000    3.52760
191360.0000    4.05672
191400.0000    3.42978
191440 5
191480 5
191520 5
191560 5
191600 5
191640 5
191680 5
191720 5
191760 5
191800 5
191840 5
191880 5
191920 5
191960 5
192000 5
192040 5
192080 5
192120 5
192160 5
192200 5
192240 5
192280 5
192320 5
192360 5
192400 5
192440 5
192480 5
192520 5
192560 5
192600 5
192640 5
192680 5
192720 5
192760 5
192800 5
192840 5
192880 5
192920 5
192960 5
193000 5
193040 5
193080 5
193120 5
193160 5
193200 5
193240 5
193280 5
193320 5
193360 5
193400 5
193440 5
193480 5
193520 5
193560 5
193600 5
193640 5
193680 5
193720 5
193760 5
193800 5
193840 5
193880 5
193920 5
193960 5
194000 5
194040 5
194080 5
194120 5
194160 5
194200 5
194240 5
194280 5
194320 5
194360 5
194400 5
194440 5
194480 5
194520 5
194560 5
194600 5
194640 5
194680 5
194720 5
194760 5
194800 5
194840 5
194880 5
194920 5
194960 5
195000 5
195040 5
195080 5
195120 5
195160 5
195200 5
195240 5
195280 5
195320 5
195360 5
195400 5
195440 5
195480 5
195520 5
195560 5
195600 5
195640 5
195680 5
195720 5
195760 5
195800 5
195840 5
195880 5
195920 5
195960 5
196000 5
196040 5
196080 5
196120 5
196160 5
196200 5
196240 5
196280 5
196320 5
196360 5
196400 5
196440 5
196480 5
196520 5
196560 5
196600 5
196640 5
196680 5
196720 5
196760 5
196800 5
196840 5
196880 5
196920 5
196960 5
197000 5
197040 5
197080 5
197120 5
197160 5
197200 5
197240 5
197280 5
197320 5
197360 5
197400 5
197440 5
197480 5
197520 5
197560 5
197600 5
197640 5
197680 5
197720 5
197760 5
197800 5
197840 5
197880 5
197920 5
197960 5
198000 5
198040 5
198080 5
198120 5
198160 5
198200 5
198240 5
198280 5
198320 5
198360 5
198400 5
198440 5
198480 5
198520 5
198560 5
198600 5
198640 5
198680 5
198720 5
198760 5
198800 5
198840 5
198880 5
198920 5
198960 5
199000 5
199040 5
199080 5
199120 5
199160 5
199200 5
199240 5
199280 5
199320 5
199360 5
199400 5
199440 5
199480 5
199520 5
199560 5
199600 5
199640 5
199680 5
199720 5
199760 5
199800 5
199840 5
199880 5
199920 5
199960 5
200000 5
200040 5
200080 5
200120 5
200160 5
200200 5
200240 5
200280 5
200320 5
200360 5
200400 5
200440 5
200480 5
200520 5
200560 5
200600 5
200640 5
200680 5
200720 5
200760 5
200800 5
200840 5
200880 5
200920 5
200960 5
201000 5
201040 5
201080 5
201120 5
201160 5
201200 5
201240 5
201280 5
201320 5
201360 5
201400 5
201440 5
201480 5
201520 5
201560 5
201600 5
201640 5
201680 5
201720 5
201760 5
201800 5
201840 5
201880 5
201920 5
201960 5
202000 5
202040 5
202080 5
202120 5
202160 5
202200 5
202240 5
202280 5
202320 5
202360 5
202400 5
202440 5
202480 5
202520 5
202560 5
202600 5
202640 5
202680 5
202720 5
202760 5
202800 5
202840 5
202880 5
202920 5
202960 5
203000 5
203040 5
203080 5
203120 5
203160 5
203200 5
203240 5
203280 5
203320 5
203360 5
203400 5
203440 5
203480 5
203520 5
203560 5
203600 5
203640 5
203680 5
203720 5
203760 5
203800 5
203840 5
203880 5
203920 5
203960 5
204000 5
204040 5
204080 5
204120 5
204160 5
204200 5
204240 5
204280 5
204320 5
204360 5
204400 5
204440 5
204480 5
204520 5
204560 5
204600 5
204640 5
204680 5
204720 5
204760 5
204800 5
204840 5
204880 5
204920 5
204960 5
205000 5
205040 5
205080 5
205120 5
205160 5
205200 5
205240 5
205280 5
205320 5
205360 5
205400 5
205440 5
205480 5
205520 5
205560 5
205600 5
205640 5
205680 5
205720 5
205760 5
205800 5
205840 5
205880 5
205920 5
205960 5
206000 5
206040 5
206080 5
206120 5
206160 5
206200 5
206240 5
206280 5
206320 5
206360 5
206400 5
206440 5
206480 5
206520 5
206560 5
206600 5
206640 5
206680 5
206720 5
206760 5
206800 5
206840 5
206880 5
206920 5
206960 5
207000 5
207040 5
207080 5
207120 5
207160 5
207200 5
207240 5
207280 5
207320 5
207360 5
207400 5
207440 5
207480 5
207520 5
207560 5
207600 5
207640 5
207680 5
207720 5
207760 5
207800 5
207840 5
207880 5
207920 5
207960 5
208000 5
208040 5
208080 5
208120 5
208160 5
208200 5
208240 5
208280 5
208320 5
208360 5
208400 5
208440 5
208480 5
208520 5
208560 5
208600 5
208640 5
208680 5
208720 5
208760 5
208800 5
208840 5
208880 5
208920 5
208960 5
209000 5
209040 5
209080 5
209120 5
209160 5
209200 5
209240 5
209280 5
209320 5
209360 5
209400 5
209440 5
209480 5
209520 5
209560 5
209600 5
209640 5
209680 5
209720 5
209760 5
209800 5
209840 5
209880 5
209920 5
209960 5
210000 5
210040 5
210080 5
210120 5
210160 5
210200 5
210240 5
210280 5
210320 5
210360 5
210400 5
210440 5
210480 5
210520 5
210560 5
210600 5
210640 5
210680 5
210720 5
210760 5
210800 5
210840 5
210880 5
210920 5
210960 5
211000 5
211040 5
211080 5
211120 5
211160 5
211200 5
211240 5
211280 5
211320 5
211360 5
211400 5
211440 5
211480 5
211520 5
211560 5
211600 5
211640 5
211680 5
211720 5
211760 5
211800 5
211840 5
211880 5
211920 5
211960 5
212000 5
212040 5
212080 5
212120 5
212160 5
212200 5
212240 5
212280 5
212320 5
212360 5
212400 5
212440 5
212480 5
212520 5
212560 5
212600 5
212640 5
212680 5
212720 5
212760 5
212800 5
212840 5
212880 5
212920 5
212960 5
213000 5
213040 5
213080 5
213120 5
213160 5
213200 5
213240 5
213280 5
213320 5
213360 5
213400 5
213440 5
213480 5
213520 5
213560 5
213600 5
213640 5
213680 5
213720 5
213760 5
213800 5
213840 5
213880 5
213920 5
213960 5
214000 5
214040 5
214080 5
214120 5
214160 5
214200 5
214240 5
214280 5
214320 5
214360 5
214400 5
214440 5
214480 5
214520 5
214560 5
214600 5
214640 5
214680 5
214720 5
214760 5
214800 5
214840 5
214880 5
214920 5
214960 5
215000 5
215040 5
215080 5
215120 5
215160 5
215200 5
215240 5
215280 5
215320 5
215360 5
215400 5
215440 5
215480 5
215520 5
215560 5
215600 5
215640 5
215680 5
215720 5
215760 5
215800 5
215840 5
215880 5
215920 5
215960 5
216000 5
216040 5
216080 5
216120 5
216160 5
216200 5
216240 5
216280 5
216320 5
216360 5
216400 5
216440 5
216480 5
216520 5
216560 5
216600 5
216640 5
216680 5
216720 5
216760 5
216800 5
216840 5
216880 5
216920 5
216960 5
217000 5
217040 5
217080 5
217120 5
217160 5
217200 5
217240 5
217280 5
217320 5
217360 5
217400 5
217440 5
217480 5
217520 5
217560 5
217600 5
217640 5
217680 5
217720 5
217760 5
217800 5
217840 5
217880 5
217920 5
217960 5
218000 5
218040 5
218080 5
218120 5
218160 5
218200 5
218240 5
218280 5
218320 5
218360 5
218400 5
218440 5
218480 5
218520 5
218560 5
218600 5
218640 5
218680 5
218720 5
218760 5
218800 5
218840 5
218880 5
218920 5
218960 5
219000 5
219040 5
219080 5
219120 5
219160 5
219200 5
219240 5
219280 5
219320 5
219360 5
219400 5
219440 5
219480 5
219520 5
219560 5
219600 5
219640 5
219680 5
219720 5
219760 5
219800 5
219840 5
219880 5
219920 5
219960 5
220000 5
220040 5
220080 5
220120 5
220160 5
220200 5
220240 5
220280 5
220320 5
220360 5
220400 5
220440 5
220480 5
220520 5
220560 5
220600 5
220640 5
220680 5
220720 5
220760 5
220800 5
220840 5
220880 5
220920 5
220960 5
221000 5
221040 5
221080 5
221120 5
221160 5
221200 5
221240 5
221280 5
221320 5
221360 5
221400 5
221440 5
221480 5
221520 5
221560 5
221600 5
221640 5
221680 5
221720 5
221760 5
221800 5
221840 5
221880 5
221920 5
221960 5
222000 5
222040 5
222080 5
222120 5
222160 5
222200 5
222240 5
222280 5
222320 5
222360 5
222400 5
222440 5
222480 5
222520 5
222560 5
222600 5
222640 5
222680 5
222720 5
222760 5
222800 5
222840 5
222880 5
222920 5
222960 5
223000 5
223040 5
223080 5
223120 5
223160 5
223200 5
223240 5
223280 5
223320 5
223360 5
223400 5
223440 5
223480 5
223520 5
223560 5
223600 5
223640 5
223680 5
223720 5
223760 5
223800 5
223840 5
223880 5
223920 5
223960 5
224000 5
224040 5
224080 5
224120 5
224160 5
224200 5
224240 5
224280 5
224320 5
224360 5
224400 5
224440 5
224480 5
224520 5
224560 5
224600 5
224640 5
224680 5
224720 5
224760 5
224800 5
224840 5
224880 5
224920 5
224960 5
225000 5
225040 5
225080 5
225120 5
225160 5
225200 5
225240 5
225280 5
225320 5
225360 5
225400 5
225440 5
225480 5
225520 5
225560 5
225600 5
225640 5
225680 5
225720 5
225760 5
225800 5
225840 5
225880 5
225920 5
225960 5
226000 5
226040 5
226080 5
226120 5
226160 5
226200 5
226240 5
226280 5
226320 5
226360 5
226400 5
226440 5
226480 5
226520 5
226560 5
226600 5
226640 5
226680 5
226720 5
226760 5
226800 5
226840 5
226880 5
226920 5
226960 5
227000 5
227040 5
227080 5
227120 5
227160 5
227200 5
227240 5
227280 5
227320 5
227360 5
227400 5
227440 5
227480 5
227520 5
227560 5
227600 5
227640 5
227680 5
227720 5
227760 5
227800 5
227840 5
227880 5
227920 5
227960 5
228000 5
228040 5
228080 5
228120 5
228160 5
228200 5
228240 5
228280 5
228320 5
228360 5
228400 5
228440 5
228480 5
228520 5
228560 5
228600 5
228640 5
228680 5
228720 5
228760 5
228800 5
228840 5
228880 5
228920 5
228960 5
229000 5
229040 5
229080 5
229120 5
229160 5
229200 5
229240 5
229280 5
229320 5
229360 5
229400 5
229440 5
229480 5
229520 5
229560 5
229600 5
229640 5
229680 5
229720 5
229760 5
229800 5
229840 5
229880 5
229920 5
229960 5
230000 5
230040 5
230080 5
230120 5
230160 5
230200 5
230240 5
230280 5
230320 5
230360 5
230400 5
230440 5
230480 5
230520 5
230560 5
230600 5
230640 5
230680 5
230720 5
230760 5
230800 5
230840 5
230880 5
230920 5
230960 5
231000 5
231040 5
231080 5
231120 5
231160 5
231200 5
231240 5
231280 5
231320 5
231360 5
231400 5
231440 5
231480 5
231520 5
231560 5
231600 5
231640 5
231680 5
231720 5
231760 5
231800 5
231840 5
231880 5
231920 5
231960 5
232000 5
232040 5
232080 5
232120 5
232160 5
232200 5
232240 5
232280 5
232320 5
232360 5
232400 5
232440 5
232480 5
232520 5
232560 5
232600 5
232640 5
232680 5
232720 5
232760 5
232800 5
232840 5
232880 5
232920 5
232960 5
233000 5
233040 5
233080 5
233120 5
233160 5
233200 5
233240 5
233280 5
233320 5
233360 5
233400 5
233440 5
233480 5
233520 5
233560 5
233600 5
233640 5
233680 5
233720 5
233760 5
233800 5
233840 5
233880 5
233920 5
233960 5
234000 5
234040 5
234080 5
234120 5
234160 5
234200 5
234240 5
234280 5
234320 5
234360 5
234400 5
234440 5
234480 5
234520 5
234560 5
234600 5
234640 5
234680 5
234720 5
234760 5
234800 5
234840 5
234880 5
234920 5
234960 5
235000 5
235040 5
235080 5
235120 5
235160 5
235200 5
235240 5
235280 5
235320 5
235360 5
235400 5
235440 5
235480 5
235520 5
235560 5
235600 5
235640 5
235680 5
235720 5
235760 5
235800 5
235840 5
235880 5
235920 5
235960 5
236000 5
236040 5
236080 5
236120 5
236160 5
236200 5
236240 5
236280 5
236320 5
236360 5
236400 5
236440 5
236480 5
236520 5
236560 5
236600 5
236640 5
236680 5
236720 5
236760 5
236800 5
236840 5
236880 5
236920 5
236960 5
237000 5
237040 5
237080 5
237120 5
237160 5
237200 5
237240 5
237280 5
237320 5
237360 5
237400 5
237440 5
237480 5
237520 5
237560 5
237600 5
237640 5
237680 5
237720 5
237760 5
237800 5
237840 5
237880 5
237920 5
237960 5
238000 5
238040 5
238080 5
238120 5
238160 5
238200 5
238240 5
238280 5
238320 5
238360 5
238400 5
238440 5
238480 5
238520 5
238560 5
238600 5
238640 5
238680 5
238720 5
238760 5
238800 5
238840 5
238880 5
238920 5
238960 5
239000 5
239040 5
239080 5
239120 5
239160 5
239200 5
239240 5
239280 5
239320 5
239360 5
239400 5
239440 5
239480 5
239520 5
239560 5
239600 5
239640 5
239680 5
239720 5
239760 5
239800 5
239840 5
239880 5
239920 5
239960 5
240000 5
240040 5
240080 5
240120 5
240160 5
240200 5
240240 5
240280 5
240320 5
240360 5
240400 5
240440 5
240480 5
240520 5
240560 5
240600 5
240640 5
240680 5
240720 5
240760 5
240800 5
240840 5
240880 5
240920 5
240960 5
241000 5
241040 5
241080 5
241120 5
241160 5
241200 5
241240 5
241280 5
241320 5
241360 5
241400 5
241440 5
241480 5
241520 5
241560 5
241600 5
241640 5
241680 5
241720 5
241760 5
241800 5
241840 5
241880 5
241920 5
241960 5
242000 5
242040 5
242080 5
242120 5
242160 5
242200 5
242240 5
242280 5
242320 5
242360 5
242400 5
242440 5
242480 5
242520 5
242560 5
242600 5
242640 5
242680 5
242720 5
242760 5
242800 5
242840 5
242880 5
242920 5
242960 5
243000 5
243040 5
243080 5
243120 5
243160 5
243200 5
243240 5
243280 5
243320 5
243360 5
243400 5
243440 5
243480 5
243520 5
243560 5
243600 5
243640 5
243680 5
243720 5
243760 5
243800 5
243840 5
243880 5
243920 5
243960 5
244000 5
244040 5
244080 5
244120 5
244160 5
244200 5
244240 5
244280 5
244320 5
244360 5
244400 5
244440 5
244480 5
244520 5
244560 5
244600 5
244640 5
244680 5
244720 5
244760 5
244800 5
244840 5
244880 5
244920 5
244960 5
245000 5
245040 5
245080 5
245120 5
245160 5
245200 5
245240 5
245280 5
245320 5
245360 5
245400 5
245440 5
245480 5
245520 5
245560 5
245600 5
245640 5
245680 5
245720 5
245760 5
245800 5
245840 5
245880 5
245920 5
245960 5
246000 5
246040 5
246080 5
246120 5
246160 5
246200 5
246240 5
246280 5
246320 5
246360 5
246400 5
246440 5
246480 5
246520 5
246560 5
246600 5
246640 5
246680 5
246720 5
246760 5
246800 5
246840 5
246880 5
246920 5
246960 5
247000 5
247040 5
247080 5
247120 5
247160 5
247200 5
247240 5
247280 5
247320 5
247360 5
247400 5
247440 5
247480 5
247520 5
247560 5
247600 5
247640 5
247680 5
247720 5
247760 5
247800 5
247840 5
247880 5
247920 5
247960 5
248000 5
248040 5
248080 5
248120 5
248160 5
248200 5
248240 5
248280 5
248320 5
248360 5
248400 5
248440 5
248480 5
248520 5
248560 5
248600 5
248640 5
248680 5
248720 5
248760 5
248800 5
248840 5
248880 5
248920 5
248960 5
249000 5
249040 5
249080 5
249120 5
249160 5
249200 5
249240 5
249280 5
249320 5
249360 5
249400 5
249440 5
249480 5
249520 5
249560 5
249600 5
249640 5
249680 5
249720 5
249760 5
249800 5
249840 5
249880 5
249920 5
249960 5
250000 5
250040 5
250080 5
250120 5
250160 5
250200 5
250240 5
250280 5
250320 5
250360 5
250400 5
250440 5
250480 5
250520 5
250560 5
250600 5
250640 5
250680 5
250720 5
250760 5
250800 5
250840 5
250880 5
250920 5
250960 5
251000 5
251040 5
251080 5
251120 5
251160 5
251200 5
251240 5
251280 5
251320 5
251360 5
251400 5
251440 5
251480 5
251520 5
251560 5
251600 5
251640 5
251680 5
251720 5
251760 5
251800 5
251840 5
251880 5
251920 5
251960 5
252000 5
252040 5
252080 5
252120 5
252160 5
252200 5
252240 5
252280 5
252320 5
252360 5
252400 5
252440 5
252480 5
252520 5
252560 5
252600 5
252640 5
252680 5
252720 5
252760 5
252800 5
252840 5
252880 5
252920 5
252960 5
253000 5
253040 5
253080 5
253120 5
253160 5
253200 5
253240 5
253280 5
253320 5
253360 5
253400 5
253440 5
253480 5
253520 5
253560 5
253600 5
253640 5
253680 5
253720 5
253760 5
253800 5
253840 5
253880 5
253920 5
253960 5
254000 5
254040 5
254080 5
254120 5
254160 5
254200 5
254240 5
254280 5
254320 5
254360 5
254400 5
254440 5
254480 5
254520 5
254560 5
254600 5
254640 5
254680 5
254720 5
254760 5
254800 5
254840 5
254880 5
254920 5
254960 5
255000 5
255040 5
255080 5
255120 5
255160 5
255200 5
255240 5
255280 5
255320 5
255360 5
255400 5
255440 5
255480 5
255520 5
255560 5
255600 5
255640 5
255680 5
255720 5
255760 5
255800 5
255840 5
255880 5
255920 5
255960 5
256000 5
256040 5
256080 5
256120 5
256160 5
256200 5
256240 5
256280 5
256320 5
256360 5
256400 5
256440 5
256480 5
256520 5
256560 5
256600 5
256640 5
256680 5
256720 5
256760 5
256800 5
256840 5
256880 5
256920 5
256960 5
257000 5
257040 5
257080 5
257120 5
257160 5
257200 5
257240 5
257280 5
257320 5
257360 5
257400 5
257440 5
257480 5
257520 5
257560 5
257600 5
257640 5
257680 5
257720 5
257760 5
257800 5
257840 5
257880 5
257920 5
257960 5
258000 5
258040 5
258080 5
258120 5
258160 5
258200 5
258240 5
258280 5
258320 5
258360 5
258400 5
258440 5
258480 5
258520 5
258560 5
258600 5
258640 5
258680 5
258720 5
258760 5
258800 5
258840 5
258880 5
258920 5
258960 5
259000 5
259040 5
259080 5
259120 5
259160 5
259200 5
259240 5
259280 5
259320 5
259360 5
259400 5
259440 5
259480 5
259520 5
259560 5
259600 5
259640 5
259680 5
259720 5
259760 5
259800 5
259840 5
259880 5
259920 5
259960 5
260000 5
260040 5
260080 5
260120 5
260160 5
260200 5
260240 5
260280 5
260320 5
260360 5
260400 5
260440 5
260480 5
260520 5
260560 5
260600 5
260640 5
260680 5
260720 5
260760 5
260800 5
260840 5
260880 5
260920 5
260960 5
261000 5
261040 5
261080 5
261120 5
261160 5
261200 5
261240 5
261280 5
261320 5
261360 5
261400 5
261440 5
261480 5
261520 5
261560 5
261600 5
261640 5
261680 5
261720 5
261760 5
261800 5
261840 5
261880 5
261920 5
261960 5
262000 5
262040 5
262080 5
262120 5
262160 5
262200 5
262240 5
262280 5
262320 5
262360 5
262400 5
262440 5
262480 5
262520 5
262560 5
262600 5
262640 5
262680 5
262720 5
262760 5
262800 5
262840 5
262880 5
262920 5
262960 5
263000 5
263040 5
263080 5
263120 5
263160 5
263200 5
263240 5
263280 5
263320 5
263360 5
263400 5
263440 5
263480 5
263520 5
263560 5
263600 5
263640 5
263680 5
263720 5
263760 5
263800 5
263840 5
263880 5
263920 5
263960 5
264000 5
264040 5
264080 5
264120 5
264160 5
264200 5
264240 5
264280 5
264320 5
264360 5
264400 5
264440 5
264480 5
264520 5
264560 5
264600 5
264640 5
264680 5
264720 5
264760 5
264800 5
264840 5
264880 5
264920 5
264960 5
265000 5
265040 5
265080 5
265120 5
265160 5
265200 5
265240 5
265280 5
265320 5
265360 5
265400 5
265440 5
265480 5
265520 5
265560 5
265600 5
265640 5
265680 5
265720 5
265760 5
265800 5
265840 5
265880 5
265920 5
265960 5
266000 5
266040 5
266080 5
266120 5
266160 5
266200 5
266240 5
266280 5
266320 5
266360 5
266400 5
266440 5
266480 5
266520 5
266560 5
266600 5
266640 5
266680 5
266720 5
266760 5
266800 5
266840 5
266880 5
266920 5
266960 5
267000 5
267040 5
267080 5
267120 5
267160 5
267200 5
267240 5
267280 5
267320 5
267360 5
267400 5
267440 5
267480 5
267520 5
267560 5
267600 5
267640 5
267680 5
267720 5
267760 5
267800 5
267840 5
267880 5
267920 5
267960 5
268000 5
268040 5
268080 5
268120 5
268160 5
268200 5
268240 5
268280 5
268320 5
268360 5
268400 5
268440 5
268480 5
268520 5
268560 5
268600 5
268640 5
268680 5
268720 5
268760 5
268800 5
268840 5
268880 5
268920 5
268960 5
269000 5
269040 5
269080 5
269120 5
269160 5
269200 5
269240 5
269280 5
269320 5
269360 5
269400 5
269440 5
269480 5
269520 5
269560 5
269600 5
269640 5
269680 5
269720 5
269760 5
269800 5
269840 5
269880 5
269920 5
269960 5
270000 5
270040 5
270080 5
270120 5
270160 5
270200 5
270240 5
270280 5
270320 5
270360 5
270400 5
270440 5
270480 5
270520 5
270560 5
270600 5
270640 5
270680 5
270720 5
270760 5
270800 5
270840 5
270880 5
270920 5
270960 5
271000 5
271040 5
271080 5
271120 5
271160 5
271200 5
271240 5
271280 5
271320 5
271360 5
271400 5
271440 5
271480 5
271520 5
271560 5
271600 5
271640 5
271680 5
271720 5
271760 5
271800 5
271840 5
271880 5
271920 5
271960 5
272000 5
272040 5
272080 5
272120 5
272160 5
272200 5
272240 5
272280 5
272320 5
272360 5
272400 5
272440 5
272480 5
272520 5
272560 5
272600 5
272640 5
272680 5
272720 5
272760 5
272800 5
272840 5
272880 5
272920 5
272960 5
273000 5
273040 5
273080 5
273120 5
273160 5
273200 5
273240 5
273280 5
273320 5
273360 5
273400 5
273440 5
273480 5
273520 5
273560 5
273600 5
273640 5
273680 5
273720 5
273760 5
273800 5
273840 5
273880 5
273920 5
273960 5
274000 5
274040 5
274080 5
274120 5
274160 5
274200 5
274240 5
274280 5
274320 5
274360 5
274400 5
274440 5
274480 5
274520 5
274560 5
274600 5
274640 5
274680 5
274720 5
274760 5
274800 5
274840 5
274880 5
274920 5
274960 5
275000 5
275040 5
275080 5
275120 5
275160 5
275200 5
275240 5
275280 5
275320 5
275360 5
275400 5
275440 5
275480 5
275520 5
275560 5
275600 5
275640 5
275680 5
275720 5
275760 5
275800 5
275840 5
275880 5
275920 5
275960 5
276000 5
276040 5
276080 5
276120 5
276160 5
276200 5
276240 5
276280 5
276320 5
276360 5
276400 5
276440 5
276480 5
276520 5
276560 5
276600 5
276640 5
276680 5
276720 5
276760 5
276800 5
276840 5
276880 5
276920 5
276960 5
277000 5
277040 5
277080 5
277120 5
277160 5
277200 5
277240 5
277280 5
277320 5
277360 5
277400 5
277440 5
277480 5
277520 5
277560 5
277600 5
277640 5
277680 5
277720 5
277760 5
277800 5
277840 5
277880 5
277920 5
277960 5
278000 5
278040 5
278080 5
278120 5
278160 5
278200 5
278240 5
278280 5
278320 5
278360 5
278400 5
278440 5
278480 5
278520 5
278560 5
278600 5
278640 5
278680 5
278720 5
278760 5
278800 5
278840 5
278880 5
278920 5
278960 5
279000 5
279040 5
279080 5
279120 5
279160 5
279200 5
279240 5
279280 5
279320 5
279360 5
279400 5
279440 5
279480 5
279520 5
279560 5
279600 5
279640 5
279680 5
279720 5
279760 5
279800 5
279840 5
279880 5
279920 5
279960 5
280000 5
280040 5
280080 5
280120 5
280160 5
280200 5
280240 5
280280 5
280320 5
280360 5
280400 5
280440 5
280480 5
280520 5
280560 5
280600 5
280640 5
280680 5
280720 5
280760 5
280800 5
280840 5
280880 5
280920 5
280960 5
281000 5
281040 5
281080 5
281120 5
281160 5
281200 5
281240 5
281280 5
281320 5
281360 5
281400 5
281440 5
281480 5
281520 5
281560 5
281600 5
281640 5
281680 5
281720 5
281760 5
281800 5
281840 5
281880 5
281920 5
281960 5
282000 5
282040 5
282080 5
282120 5
282160 5
282200 5
282240 5
282280 5
282320 5
282360 5
282400 5
282440 5
282480 5
282520 5
282560 5
282600 5
282640 5
282680 5
282720 5
282760 5
282800 5
282840 5
282880 5
282920 5
282960 5
283000 5
283040 5
283080 5
283120 5
283160 5
283200 5
283240 5
283280 5
283320 5
283360 5
283400 5
283440 5
283480 5
283520 5
283560 5
283600 5
283640 5
283680 5
283720 5
283760 5
283800 5
283840 5
283880 5
283920 5
283960 5
284000 5
284040 5
284080 5
284120 5
284160 5
284200 5
284240 5
284280 5
284320 5
284360 5
284400 5
284440 5
284480 5
284520 5
284560 5
284600 5
284640 5
284680 5
284720 5
284760 5
284800 5
284840 5
284880 5
284920 5
284960 5
285000 5
285040 5
285080 5
285120 5
285160 5
285200 5
285240 5
285280 5
285320 5
285360 5
285400 5
285440 5
285480 5
285520 5
285560 5
285600 5
285640 5
285680 5
285720 5
285760 5
285800 5
285840 5
285880 5
285920 5
285960 5
286000 5
286040 5
286080 5
286120 5
286160 5
286200 5
286240 5
286280 5
286320 5
286360 5
286400 5
286440 5
286480 5
286520 5
286560 5
286600 5
286640 5
286680 5
286720 5
286760 5
286800 5
286840 5
286880 5
286920 5
286960 5
287000 5
287040 5
287080 5
287120 5
287160 5
287200 5
287240 5
287280 5
287320 5
287360 5
287400 5
287440 5
287480 5
287520 5
287560 5
287600 5
287640 5
287680 5
287720 5
287760 5
287800 5
287840 5
287880 5
287920 5
287960 5
288000 5
288040 5
288080 5
288120 5
288160 5
288200 5
288240 5
288280 5
288320 5
288360 5
288400 5
288440 5
288480 5
288520 5
288560 5
288600 5
288640 5
288680 5
288720 5
288760 5
288800 5
288840 5
288880 5
288920 5
288960 5
289000 5
289040 5
289080 5
289120 5
289160 5
289200 5
289240 5
289280 5
289320 5
289360 5
289400 5
289440 5
289480 5
289520 5
289560 5
289600 5
289640 5
289680 5
289720 5
289760 5
289800 5
289840 5
289880 5
289920 5
289960 5
290000 5
290040 5
290080 5
290120 5
290160 5
290200 5
290240 5
290280 5
290320 5
290360 5
290400 5
290440 5
290480 5
290520 5
290560 5
290600 5
290640 5
290680 5
290720 5
290760 5
290800 5
290840 5
290880 5
290920 5
290960 5
291000 5
291040 5
291080 5
291120 5
291160 5
291200 5
291240 5
291280 5
291320 5
291360 5
291400 5
291440 5
291480 5
291520 5
291560 5
291600 5
291640 5
291680 5
291720 5
291760 5
291800 5
291840 5
291880 5
291920 5
291960 5
292000 5
292040 5
292080 5
292120 5
292160 5
292200 5
292240 5
292280 5
292320 5
292360 5
292400 5
292440 5
292480 5
292520 5
292560 5
292600 5
292640 5
292680 5
292720 5
292760 5
292800 5
292840 5
292880 5
292920 5
292960 5
293000 5
293040 5
293080 5
293120 5
293160 5
293200 5
293240 5
293280 5
293320 5
293360 5
293400 5
293440 5
293480 5
293520 5
293560 5
293600 5
293640 5
293680 5
293720 5
293760 5
293800 5
293840 5
293880 5
293920 5
293960 5
294000 5
294040 5
294080 5
294120 5
294160 5
294200 5
294240 5
294280 5
294320 5
294360 5
294400 5
294440 5
294480 5
294520 5
294560 5
294600 5
294640 5
294680 5
294720 5
294760 5
294800 5
294840 5
294880 5
294920 5
294960 5
295000 5
295040 5
295080 5
295120 5
295160 5
295200 5
295240 5
295280 5
295320 5
295360 5
295400 5
295440 5
295480 5
295520 5
295560 5
295600 5
295640 5
295680 5
295720 5
295760 5
295800 5
295840 5
295880 5
295920 5
295960 5
296000 5
296040 5
296080 5
296120 5
296160 5
296200 5
296240 5
296280 5
296320 5
296360 5
296400 5
296440 5
296480 5
296520 5
296560 5
296600 5
296640 5
296680 5
296720 5
296760 5
296800 5
296840 5
296880 5
296920 5
296960 5
297000 5
297040 5
297080 5
297120 5
297160 5
297200 5
297240 5
297280 5
297320 5
297360 5
297400 5
297440 5
297480 5
297520 5
297560 5
297600 5
297640 5
297680 5
297720 5
297760 5
297800 5
297840 5
297880 5
297920 5
297960 5
298000 5
298040 5
298080 5
298120 5
298160 5
298200 5
298240 5
298280 5
298320 5
298360 5
298400 5
298440 5
298480 5
298520 5
298560 5
298600 5
298640 5
298680 5
298720 5
298760 5
298800 5
298840 5
298880 5
298920 5
298960 5
299000 5
299040 5
299080 5
299120 5
299160 5
299200 5
299240 5
299280 5
299320 5
299360 5
299400 5
299440 5
299480 5
299520 5
299560 5
299600 5
299640 5
299680 5
299720 5
299760 5
299800 5
299840 5
299880 5
299920 5
299960 5
300000 5
300040 5
300080 5
300120 5
300160 5
300200 5
300240 5
300280 5
300320 5
300360 5
300400 5
300440 5
300480 5
300520 5
300560 5
300600 5
300640 5
300680 5
300720 5
300760 5
300800 5
300840 5
300880 5
300920 5
300960 5
301000 5
301040 5
301080 5
301120 5
301160 5
301200 5
301240 5
301280 5
301320 5
301360 5
301400 5
301440 5
301480 5
301520 5
301560 5
301600 5
301640 5
301680 5
301720 5
301760 5
301800 5
301840 5
301880 5
301920 5
301960 5
302000 5
302040 5
302080 5
302120 5
302160 5
302200 5
302240 5
302280 5
302320 5
302360 5
302400 5
302440 5
302480 5
302520 5
302560 5
302600 5
302640 5
302680 5
302720 5
302760 5
302800 5
302840 5
302880 5
302920 5
302960 5
303000 5
303040 5
303080 5
303120 5
303160 5
303200 5
303240 5
303280 5
303320 5
303360 5
303400 5
303440 5
303480 5
303520 5
303560 5
303600 5
303640 5
303680 5
303720 5
303760 5
303800 5
303840 5
303880 5
303920 5
303960 5
304000 5
304040 5
304080 5
304120 5
304160 5
304200 5
304240 5
304280 5
304320 5
304360 5
304400 5
304440 5
304480 5
304520 5
304560 5
304600 5
304640 5
304680 5
304720 5
304760 5
304800 5
304840 5
304880 5
304920 5
304960 5
305000 5
305040 5
305080 5
305120 5
305160 5
305200 5
305240 5
305280 5
305320 5
305360 5
305400 5
305440 5
305480 5
305520 5
305560 5
305600 5
305640 5
305680 5
305720 5
305760 5
305800 5
305840 5
305880 5
305920 5
305960 5
306000 5
306040 5
306080 5
306120 5
306160 5
306200 5
306240 5
306280 5
306320 5
306360 5
306400 5
306440 5
306480 5
306520 5
306560 5
306600 5
306640 5
306680 5
306720 5
306760 5
306800 5
306840 5
306880 5
306920 5
306960 5
307000 5
307040 5
307080 5
307120 5
307160 5
307200 5
307240 5
307280 5
307320 5
307360 5
307400 5
307440 5
307480 5
307520 5
307560 5
307600 5
307640 5
307680 5
307720 5
307760 5
307800 5
307840 5
307880 5
307920 5
307960 5
308000 5
308040 5
308080 5
308120 5
308160 5
308200 5
308240 5
308280 5
308320 5
308360 5
308400 5
308440 5
308480 5
308520 5
308560 5
308600 5
308640 5
308680 5
308720 5
308760 5
308800 5
308840 5
308880 5
308920 5
308960 5
309000 5
309040 5
309080 5
309120 5
309160 5
309200 5
309240 5
309280 5
309320 5
309360 5
309400 5
309440 5
309480 5
309520 5
309560 5
309600 5
309640 5
309680 5
309720 5
309760 5
309800 5
309840 5
309880 5
309920 5
309960 5
310000 5
310040 5
310080 5
310120 5
310160 5
310200 5
310240 5
310280 5
310320 5
310360 5
310400 5
310440 5
310480 5
310520 5
310560 5
310600 5
310640 5
310680 5
310720 5
310760 5
310800 5
310840 5
310880 5
310920 5
310960 5
311000 5
311040 5
311080 5
311120 5
311160 5
311200 5
311240 5
311280 5
311320 5
311360 5
311400 5
311440 5
311480 5
311520 5
311560 5
311600 5
311640 5
311680 5
311720 5
311760 5
311800 5
311840 5
311880 5
311920 5
311960 5
312000 5
312040 5
312080 5
312120 5
312160 5
312200 5
312240 5
312280 5
312320 5
312360 5
312400 5
312440 5
312480 5
312520 5
312560 5
312600 5
312640 5
312680 5
312720 5
312760 5
312800 5
312840 5
312880 5
312920 5
312960 5
313000 5
313040 5
313080 5
313120 5
313160 5
313200 5
313240 5
313280 5
313320 5
313360 5
313400 5
313440 5
313480 5
313520 5
313560 5
313600 5
313640 5
313680 5
313720 5
313760 5
313800 5
313840 5
313880 5
313920 5
313960 5
314000 5
314040 5
314080 5
314120 5
314160 5
314200 5
314240 5
314280 5
314320 5
314360 5
314400 5
314440 5
314480 5
314520 5
314560 5
314600 5
314640 5
314680 5
314720 5
314760 5
314800 5
314840 5
314880 5
314920 5
314960 5
315000 5
315040 5
315080 5
315120 5
315160 5
315200 5
315240 5
315280 5
315320 5
315360 5
315400 5
315440 5
315480 5
315520 5
315560 5
315600 5
315640 5
315680 5
315720 5
315760 5
315800 5
315840 5
315880 5
315920 5
315960 5
316000 5
316040 5
316080 5
316120 5
316160 5
316200 5
316240 5
316280 5
316320 5
316360 5
316400 5
316440 5
316480 5
316520 5
316560 5
316600 5
316640 5
316680 5
316720 5
316760 5
316800 5
316840 5
316880 5
316920 5
316960 5
317000 5
317040 5
317080 5
317120 5
317160 5
317200 5
317240 5
317280 5
317320 5
317360 5
317400 5
317440 5
317480 5
317520 5
317560 5
317600 5
317640 5
317680 5
317720 5
317760 5
317800 5
317840 5
317880 5
317920 5
317960 5
318000 5
318040 5
318080 5
318120 5
318160 5
318200 5
318240 5
318280 5
318320 5
318360 5
318400 5
318440 5
318480 5
318520 5
318560 5
318600 5
318640 5
318680 5
318720 5
318760 5
318800 5
318840 5
318880 5
318920 5
318960 5
319000 5
319040 5
319080 5
319120 5
319160 5
319200 5
319240 5
319280 5
319320 5
319360 5
319400 5
319440 5
319480 5
319520 5
319560 5
319600 5
319640 5
319680 5
319720 5
319760 5
319800 5
319840 5
319880 5
319920 5
319960 5
320000 5
320040 5
320080 5
320120 5
320160 5
320200 5
320240 5
320280 5
320320 5
320360 5
320400 5
320440 5
320480 5
320520 5
320560 5
320600 5
320640 5
320680 5
320720 5
320760 5
320800 5
320840 5
320880 5
320920 5
320960 5
321000 5
321040 5
321080 5
321120 5
321160 5
321200 5
321240 5
321280 5
321320 5
321360 5
321400 5
321440 5
321480 5
321520 5
321560 5
321600 5
321640 5
321680 5
321720 5
321760 5
321800 5
321840 5
321880 5
321920 5
321960 5
322000 5
322040 5
322080 5
322120 5
322160 5
322200 5
322240 5
322280 5
322320 5
322360 5
322400 5
322440 5
322480 5
322520 5
322560 5
322600 5
322640 5
322680 5
322720 5
322760 5
322800 5
322840 5
322880 5
322920 5
322960 5
323000 5
323040 5
323080 5
323120 5
323160 5
323200 5
323240 5
323280 5
323320 5
323360 5
323400 5
323440 5
323480 5
323520 5
323560 5
323600 5
323640 5
323680 5
323720 5
323760 5
323800 5
323840 5
323880 5
323920 5
323960 5
324000 5
324040 5
324080 5
324120 5
324160 5
