# Supplementary material for: Comment on 'Valid molecular dynamics simulations of human hemoglobin require a surprisingly large box size'
Source: eLife. 2019 Jun 20;8:e44718. doi: 10.7554/eLife.44718 (PMC6586461; doi:10.7554/eLife.44718)
Supplement: Figure 3—source data 1. — The zip archive contains a README file describing which source files correspond to the different panels. [file elife-44718-fig3-data1.zip › figure3/panel_A/hub/normal/0/proj.xvg]

@ autoscale onread none
@ with g0
@ g0 on
@ title "projection on eigenvectors (nm)"
@ xaxis  label "Time (ps)"
@ world xmin 0
@ world xmax 175800
@ world ymin -8.8968
@ world ymax 7.84188
@ view xmin 0.15
@ view xmax 0.85
@ view ymin 0.15
@ view ymax 0.85
@ yaxis  label "vec 1"
@ xaxis tick major 50000
@ xaxis tick minor 25000
@ xaxis ticklabel start type spec
@ xaxis ticklabel start -0
@ yaxis tick major 5
@ yaxis tick minor 2.5
@ yaxis ticklabel start type spec
@ yaxis ticklabel start -5
@ zeroxaxis bar on
@ zeroxaxis bar linestyle 3
    0.0000   -5.08507
   40.0000   -4.45741
   80.0000   -5.53408
  120.0000   -5.87470
  160.0000   -6.50890
  200.0000   -5.97920
  240.0000   -5.38962
  280.0000   -5.19416
  320.0000   -5.37922
  360.0000   -4.89869
  400.0000   -6.02142
  440.0000   -5.91395
  480.0000   -6.05691
  520.0000   -5.29810
  560.0000   -7.01756
  600.0000   -5.18733
  640.0000   -4.90017
  680.0000   -4.81798
  720.0000   -5.17269
  760.0000   -5.19451
  800.0000   -5.80786
  840.0000   -6.34834
  880.0000   -6.78922
  920.0000   -6.37037
  960.0000   -5.48331
 1000.0000   -4.68795
 1040.0000   -5.29187
 1080.0000   -4.84105
 1120.0000   -5.80961
 1160.0000   -6.17452
 1200.0000   -5.92667
 1240.0000   -5.05766
 1280.0000   -5.24028
 1320.0000   -6.22805
 1360.0000   -5.56541
 1400.0000   -4.89718
 1440.0000   -5.23752
 1480.0000   -4.93622
 1520.0000   -5.17488
 1560.0000   -4.74150
 1600.0000   -5.82090
 1640.0000   -5.74596
 1680.0000   -5.79151
 1720.0000   -5.66669
 1760.0000   -5.36053
 1800.0000   -5.10296
 1840.0000   -5.78290
 1880.0000   -4.90261
 1920.0000   -5.19583
 1960.0000   -4.36921
 2000.0000   -5.05161
 2040.0000   -5.95196
 2080.0000   -5.63547
 2120.0000   -5.63279
 2160.0000   -5.93192
 2200.0000   -6.48504
 2240.0000   -5.33876
 2280.0000   -5.38276
 2320.0000   -6.19163
 2360.0000   -4.91242
 2400.0000   -4.81543
 2440.0000   -5.18990
 2480.0000   -5.68346
 2520.0000   -5.97745
 2560.0000   -4.94295
 2600.0000   -4.98316
 2640.0000   -5.11089
 2680.0000   -4.91351
 2720.0000   -4.70256
 2760.0000   -5.49000
 2800.0000   -6.12787
 2840.0000   -5.10007
 2880.0000   -4.69157
 2920.0000   -5.57186
 2960.0000   -5.03372
 3000.0000   -4.53722
 3040.0000   -4.92426
 3080.0000   -5.85855
 3120.0000   -5.11846
 3160.0000   -5.27738
 3200.0000   -6.75198
 3240.0000   -5.09803
 3280.0000   -5.05865
 3320.0000   -4.12627
 3360.0000   -5.87733
 3400.0000   -6.18152
 3440.0000   -5.48045
 3480.0000   -5.61714
 3520.0000   -5.50112
 3560.0000   -6.05715
 3600.0000   -6.08038
 3640.0000   -6.58838
 3680.0000   -6.03632
 3720.0000   -5.45438
 3760.0000   -5.60037
 3800.0000   -5.79452
 3840.0000   -5.31200
 3880.0000   -5.54132
 3920.0000   -6.06306
 3960.0000   -5.62725
 4000.0000   -5.02977
 4040.0000   -5.39755
 4080.0000   -4.90918
 4120.0000   -4.77830
 4160.0000   -5.11172
 4200.0000   -6.73836
 4240.0000   -5.94420
 4280.0000   -5.69215
 4320.0000   -5.84130
 4360.0000   -6.20421
 4400.0000   -5.08035
 4440.0000   -5.12675
 4480.0000   -4.52924
 4520.0000   -5.16441
 4560.0000   -4.76250
 4600.0000   -5.35488
 4640.0000   -3.70157
 4680.0000   -4.93399
 4720.0000   -5.86751
 4760.0000   -5.86726
 4800.0000   -6.10046
 4840.0000   -5.38168
 4880.0000   -5.16020
 4920.0000   -4.65237
 4960.0000   -4.52582
 5000.0000   -4.73185
 5040.0000   -5.16416
 5080.0000   -4.79794
 5120.0000   -4.36743
 5160.0000   -4.39153
 5200.0000   -4.61557
 5240.0000   -4.47923
 5280.0000   -4.96965
 5320.0000   -4.86574
 5360.0000   -4.34372
 5400.0000   -5.00301
 5440.0000   -6.23608
 5480.0000   -5.30250
 5520.0000   -4.61908
 5560.0000   -5.00571
 5600.0000   -4.21341
 5640.0000   -4.97274
 5680.0000   -4.75159
 5720.0000   -4.62251
 5760.0000   -4.07889
 5800.0000   -5.68229
 5840.0000   -4.39880
 5880.0000   -5.14059
 5920.0000   -4.04699
 5960.0000   -5.81241
 6000.0000   -5.62863
 6040.0000   -5.35896
 6080.0000   -6.07846
 6120.0000   -4.96698
 6160.0000   -6.13831
 6200.0000   -6.05210
 6240.0000   -5.79706
 6280.0000   -4.94489
 6320.0000   -4.82776
 6360.0000   -5.44400
 6400.0000   -6.55165
 6440.0000   -6.15052
 6480.0000   -5.28185
 6520.0000   -5.62982
 6560.0000   -5.15849
 6600.0000   -4.93711
 6640.0000   -5.04424
 6680.0000   -5.40300
 6720.0000   -5.06661
 6760.0000   -5.57887
 6800.0000   -3.79253
 6840.0000   -4.68696
 6880.0000   -5.46982
 6920.0000   -5.06247
 6960.0000   -5.22219
 7000.0000   -4.86449
 7040.0000   -4.93785
 7080.0000   -5.27598
 7120.0000   -5.67793
 7160.0000   -4.90901
 7200.0000   -4.73733
 7240.0000   -4.56805
 7280.0000   -4.39377
 7320.0000   -4.85906
 7360.0000   -4.12667
 7400.0000   -4.60993
 7440.0000   -4.59268
 7480.0000   -5.31730
 7520.0000   -6.19415
 7560.0000   -5.95839
 7600.0000   -5.52325
 7640.0000   -5.81577
 7680.0000   -6.78840
 7720.0000   -7.08806
 7760.0000   -6.63778
 7800.0000   -5.68390
 7840.0000   -5.98610
 7880.0000   -5.79849
 7920.0000   -5.55480
 7960.0000   -5.93047
 8000.0000   -5.51370
 8040.0000   -6.25670
 8080.0000   -6.72638
 8120.0000   -6.46511
 8160.0000   -5.58190
 8200.0000   -6.37217
 8240.0000   -6.41809
 8280.0000   -5.51236
 8320.0000   -5.82237
 8360.0000   -5.59256
 8400.0000   -6.55448
 8440.0000   -7.24944
 8480.0000   -6.40167
 8520.0000   -6.25134
 8560.0000   -5.77926
 8600.0000   -6.30903
 8640.0000   -5.89767
 8680.0000   -6.58189
 8720.0000   -6.24437
 8760.0000   -6.75080
 8800.0000   -5.16113
 8840.0000   -5.79274
 8880.0000   -5.96138
 8920.0000   -5.10942
 8960.0000   -6.01850
 9000.0000   -5.73546
 9040.0000   -5.86195
 9080.0000   -6.13567
 9120.0000   -5.66558
 9160.0000   -6.39521
 9200.0000   -5.72537
 9240.0000   -5.62979
 9280.0000   -5.73565
 9320.0000   -5.51251
 9360.0000   -5.45411
 9400.0000   -5.25744
 9440.0000   -5.47270
 9480.0000   -5.02512
 9520.0000   -5.30803
 9560.0000   -5.01684
 9600.0000   -4.83457
 9640.0000   -5.45046
 9680.0000   -4.53284
 9720.0000   -5.70954
 9760.0000   -4.95116
 9800.0000   -5.45540
 9840.0000   -5.51386
 9880.0000   -5.54444
 9920.0000   -5.80749
 9960.0000   -5.58193
10000.0000   -5.78582
10040.0000   -5.65968
10080.0000   -5.73636
10120.0000   -6.42906
10160.0000   -6.26144
10200.0000   -6.22184
10240.0000   -6.09214
10280.0000   -6.66214
10320.0000   -6.84923
10360.0000   -7.51344
10400.0000   -7.45355
10440.0000   -6.36035
10480.0000   -6.00594
10520.0000   -6.20050
10560.0000   -6.45798
10600.0000   -6.22900
10640.0000   -5.85501
10680.0000   -5.68782
10720.0000   -5.80625
10760.0000   -5.73989
10800.0000   -5.89292
10840.0000   -5.81767
10880.0000   -4.91407
10920.0000   -5.18774
10960.0000   -5.57358
11000.0000   -5.95418
11040.0000   -6.27105
11080.0000   -5.83926
11120.0000   -6.43215
11160.0000   -5.65091
11200.0000   -6.79217
11240.0000   -6.14788
11280.0000   -6.05507
11320.0000   -5.69501
11360.0000   -5.37118
11400.0000   -4.96485
11440.0000   -4.67233
11480.0000   -5.28125
11520.0000   -5.20301
11560.0000   -5.90960
11600.0000   -5.31892
11640.0000   -5.26955
11680.0000   -5.77803
11720.0000   -5.99993
11760.0000   -5.44975
11800.0000   -6.29226
11840.0000   -5.81211
11880.0000   -6.27480
11920.0000   -6.07697
11960.0000   -6.87821
12000.0000   -6.04291
12040.0000   -5.61105
12080.0000   -5.59964
12120.0000   -6.12672
12160.0000   -5.18859
12200.0000   -6.43068
12240.0000   -5.48973
12280.0000   -5.56579
12320.0000   -6.24529
12360.0000   -6.34220
12400.0000   -7.19149
12440.0000   -7.07959
12480.0000   -6.70024
12520.0000   -6.15162
12560.0000   -6.83416
12600.0000   -5.38094
12640.0000   -5.45851
12680.0000   -5.84892
12720.0000   -5.37820
12760.0000   -5.90480
12800.0000   -6.50918
12840.0000   -6.27201
12880.0000   -5.91887
12920.0000   -6.25813
12960.0000   -6.97728
13000.0000   -5.94394
13040.0000   -5.92131
13080.0000   -6.22461
13120.0000   -6.82326
13160.0000   -6.38959
13200.0000   -5.41618
13240.0000   -6.31331
13280.0000   -5.75377
13320.0000   -5.15414
13360.0000   -6.14123
13400.0000   -6.06377
13440.0000   -6.17813
13480.0000   -5.38591
13520.0000   -5.71789
13560.0000   -5.33170
13600.0000   -6.06487
13640.0000   -6.34874
13680.0000   -5.98614
13720.0000   -5.40126
13760.0000   -5.92085
13800.0000   -6.26423
13840.0000   -4.67933
13880.0000   -5.70868
13920.0000   -6.21274
13960.0000   -6.46232
14000.0000   -6.68726
14040.0000   -6.78281
14080.0000   -6.58347
14120.0000   -6.92064
14160.0000   -6.50508
14200.0000   -5.83898
14240.0000   -6.83534
14280.0000   -6.24847
14320.0000   -5.28134
14360.0000   -6.10349
14400.0000   -6.16765
14440.0000   -6.29376
14480.0000   -5.57100
14520.0000   -5.84192
14560.0000   -6.18601
14600.0000   -6.15840
14640.0000   -5.51223
14680.0000   -5.33119
14720.0000   -5.68328
14760.0000   -6.38151
14800.0000   -5.33549
14840.0000   -5.88048
14880.0000   -5.40057
14920.0000   -6.23215
14960.0000   -5.92787
15000.0000   -5.99372
15040.0000   -6.36789
15080.0000   -6.48003
15120.0000   -6.08887
15160.0000   -4.98390
15200.0000   -5.47900
15240.0000   -6.01319
15280.0000   -5.93174
15320.0000   -6.57671
15360.0000   -5.61265
15400.0000   -5.11836
15440.0000   -5.41174
15480.0000   -3.89677
15520.0000   -5.16701
15560.0000   -4.55629
15600.0000   -4.73016
15640.0000   -5.51696
15680.0000   -5.68438
15720.0000   -6.10733
15760.0000   -6.46188
15800.0000   -4.78288
15840.0000   -5.88005
15880.0000   -6.68055
15920.0000   -5.16133
15960.0000   -6.47645
16000.0000   -5.73410
16040.0000   -5.60791
16080.0000   -5.76777
16120.0000   -5.58157
16160.0000   -5.60734
16200.0000   -4.52546
16240.0000   -5.14247
16280.0000   -5.12701
16320.0000   -6.13195
16360.0000   -5.88413
16400.0000   -6.36301
16440.0000   -5.75134
16480.0000   -4.91349
16520.0000   -4.82614
16560.0000   -5.45094
16600.0000   -5.22842
16640.0000   -5.81172
16680.0000   -5.17618
16720.0000   -5.37271
16760.0000   -5.21409
16800.0000   -4.64365
16840.0000   -4.52847
16880.0000   -5.32103
16920.0000   -4.87259
16960.0000   -5.86374
17000.0000   -6.91665
17040.0000   -6.74454
17080.0000   -6.23027
17120.0000   -5.90376
17160.0000   -5.71062
17200.0000   -6.11661
17240.0000   -5.13964
17280.0000   -5.51286
17320.0000   -6.11508
17360.0000   -5.78601
17400.0000   -4.67808
17440.0000   -4.44527
17480.0000   -5.16300
17520.0000   -4.66676
17560.0000   -5.63176
17600.0000   -5.67974
17640.0000   -5.33118
17680.0000   -5.03653
17720.0000   -4.09093
17760.0000   -4.25326
17800.0000   -5.18030
17840.0000   -5.44587
17880.0000   -5.94423
17920.0000   -5.23784
17960.0000   -5.66070
18000.0000   -4.28532
18040.0000   -5.32481
18080.0000   -5.50581
18120.0000   -5.32824
18160.0000   -6.30283
18200.0000   -5.21321
18240.0000   -5.19042
18280.0000   -4.72696
18320.0000   -5.58883
18360.0000   -4.13842
18400.0000   -5.19447
18440.0000   -4.96640
18480.0000   -5.18833
18520.0000   -3.80928
18560.0000   -3.89769
18600.0000   -4.25252
18640.0000   -4.85810
18680.0000   -4.41868
18720.0000   -4.73661
18760.0000   -4.88116
18800.0000   -4.43281
18840.0000   -5.16167
18880.0000   -4.68825
18920.0000   -5.37464
18960.0000   -5.62995
19000.0000   -4.31080
19040.0000   -4.37881
19080.0000   -3.86728
19120.0000   -5.45349
19160.0000   -4.97753
19200.0000   -4.70286
19240.0000   -6.02747
19280.0000   -4.45206
19320.0000   -4.17802
19360.0000   -4.43716
19400.0000   -4.80904
19440.0000   -5.62906
19480.0000   -5.05690
19520.0000   -5.52336
19560.0000   -5.49028
19600.0000   -4.92742
19640.0000   -4.82060
19680.0000   -5.22015
19720.0000   -5.54351
19760.0000   -5.42106
19800.0000   -5.51880
19840.0000   -5.63976
19880.0000   -3.97836
19920.0000   -4.70914
19960.0000   -5.58996
20000.0000   -4.88413
20040.0000   -4.21702
20080.0000   -4.39871
20120.0000   -4.86892
20160.0000   -5.25678
20200.0000   -5.02460
20240.0000   -5.21806
20280.0000   -5.08825
20320.0000   -5.53677
20360.0000   -4.73314
20400.0000   -5.37137
20440.0000   -5.50149
20480.0000   -6.14350
20520.0000   -5.23584
20560.0000   -5.71627
20600.0000   -5.48237
20640.0000   -4.67454
20680.0000   -5.29440
20720.0000   -5.52211
20760.0000   -6.03583
20800.0000   -5.81473
20840.0000   -5.49648
20880.0000   -5.61635
20920.0000   -5.46014
20960.0000   -5.81435
21000.0000   -4.59347
21040.0000   -4.38755
21080.0000   -4.70745
21120.0000   -5.00260
21160.0000   -5.84475
21200.0000   -4.66571
21240.0000   -5.54303
21280.0000   -5.77490
21320.0000   -6.47988
21360.0000   -5.51561
21400.0000   -5.72869
21440.0000   -5.44024
21480.0000   -5.37549
21520.0000   -5.13905
21560.0000   -3.58506
21600.0000   -4.43394
21640.0000   -4.33386
21680.0000   -4.81928
21720.0000   -4.59974
21760.0000   -5.78958
21800.0000   -6.01461
21840.0000   -5.48952
21880.0000   -5.42365
21920.0000   -6.04705
21960.0000   -5.11274
22000.0000   -5.12837
22040.0000   -5.37608
22080.0000   -5.81621
22120.0000   -5.46450
22160.0000   -5.71349
22200.0000   -6.15390
22240.0000   -5.36452
22280.0000   -5.10471
22320.0000   -4.86588
22360.0000   -5.55121
22400.0000   -6.20116
22440.0000   -5.60592
22480.0000   -6.00438
22520.0000   -5.49003
22560.0000   -3.87018
22600.0000   -4.25853
22640.0000   -4.51293
22680.0000   -5.10374
22720.0000   -5.37881
22760.0000   -4.73967
22800.0000   -5.12242
22840.0000   -5.03822
22880.0000   -5.07691
22920.0000   -5.73982
22960.0000   -5.77489
23000.0000   -6.59914
23040.0000   -5.19117
23080.0000   -5.74444
23120.0000   -5.26998
23160.0000   -5.29378
23200.0000   -4.86556
23240.0000   -4.52250
23280.0000   -4.99997
23320.0000   -4.87224
23360.0000   -5.11583
23400.0000   -4.69076
23440.0000   -5.97845
23480.0000   -5.51956
23520.0000   -5.39575
23560.0000   -5.07201
23600.0000   -5.28126
23640.0000   -5.45303
23680.0000   -4.65362
23720.0000   -5.12767
23760.0000   -4.71658
23800.0000   -4.40037
23840.0000   -4.81053
23880.0000   -5.28784
23920.0000   -5.14225
23960.0000   -4.06468
24000.0000   -5.12427
24040.0000   -5.40283
24080.0000   -5.16740
24120.0000   -5.52215
24160.0000   -5.88791
24200.0000   -5.62949
24240.0000   -5.90285
24280.0000   -5.39347
24320.0000   -5.11511
24360.0000   -5.13059
24400.0000   -4.94773
24440.0000   -5.10150
24480.0000   -6.03996
24520.0000   -6.39570
24560.0000   -5.54818
24600.0000   -6.15815
24640.0000   -5.74591
24680.0000   -6.85530
24720.0000   -5.43944
24760.0000   -5.27196
24800.0000   -4.96238
24840.0000   -4.42238
24880.0000   -4.18089
24920.0000   -5.56716
24960.0000   -4.68106
25000.0000   -4.99975
25040.0000   -5.22781
25080.0000   -4.93418
25120.0000   -5.03624
25160.0000   -4.47790
25200.0000   -5.37921
25240.0000   -4.84388
25280.0000   -4.89375
25320.0000   -5.23060
25360.0000   -4.47720
25400.0000   -4.69647
25440.0000   -4.66067
25480.0000   -5.08231
25520.0000   -4.16843
25560.0000   -4.35021
25600.0000   -4.26282
25640.0000   -3.97794
25680.0000   -4.22265
25720.0000   -4.75772
25760.0000   -4.42950
25800.0000   -4.55832
25840.0000   -3.93790
25880.0000   -4.50373
25920.0000   -3.67702
25960.0000   -4.19826
26000.0000   -3.47308
26040.0000   -3.86690
26080.0000   -3.61964
26120.0000   -4.55037
26160.0000   -3.57495
26200.0000   -3.76371
26240.0000   -3.75763
26280.0000   -3.48585
26320.0000   -4.33264
26360.0000   -4.02556
26400.0000   -3.72753
26440.0000   -4.02471
26480.0000   -4.54038
26520.0000   -4.93150
26560.0000   -5.72970
26600.0000   -4.88649
26640.0000   -3.77795
26680.0000   -3.88522
26720.0000   -5.17953
26760.0000   -4.55401
26800.0000   -4.57895
26840.0000   -4.68422
26880.0000   -3.58648
26920.0000   -4.52054
26960.0000   -3.74634
27000.0000   -4.06961
27040.0000   -4.38708
27080.0000   -5.32556
27120.0000   -4.49407
27160.0000   -3.62659
27200.0000   -3.80375
27240.0000   -5.03696
27280.0000   -5.68502
27320.0000   -5.09369
27360.0000   -4.89608
27400.0000   -5.17990
27440.0000   -4.37518
27480.0000   -5.12653
27520.0000   -4.98477
27560.0000   -5.35658
27600.0000   -3.85071
27640.0000   -4.41796
27680.0000   -3.99200
27720.0000   -4.60303
27760.0000   -5.17179
27800.0000   -5.09159
27840.0000   -5.14345
27880.0000   -4.94889
27920.0000   -4.75538
27960.0000   -5.45040
28000.0000   -6.08383
28040.0000   -5.41420
28080.0000   -5.83804
28120.0000   -5.90161
28160.0000   -5.16607
28200.0000   -4.87197
28240.0000   -5.15299
28280.0000   -5.40373
28320.0000   -4.54179
28360.0000   -5.01702
28400.0000   -5.23721
28440.0000   -4.60040
28480.0000   -5.58565
28520.0000   -4.74688
28560.0000   -4.32714
28600.0000   -4.48752
28640.0000   -5.07296
28680.0000   -4.81634
28720.0000   -5.20500
28760.0000   -4.60524
28800.0000   -3.85742
28840.0000   -3.99258
28880.0000   -3.91866
28920.0000   -4.89716
28960.0000   -4.43036
29000.0000   -4.42483
29040.0000   -3.54170
29080.0000   -4.29932
29120.0000   -4.29048
29160.0000   -4.33960
29200.0000   -4.41919
29240.0000   -4.82585
29280.0000   -4.36673
29320.0000   -3.85582
29360.0000   -4.66375
29400.0000   -4.79781
29440.0000   -4.36946
29480.0000   -4.21679
29520.0000   -4.01961
29560.0000   -4.26700
29600.0000   -4.81653
29640.0000   -4.92536
29680.0000   -4.82638
29720.0000   -4.15914
29760.0000   -3.84571
29800.0000   -4.21058
29840.0000   -4.51962
29880.0000   -4.55262
29920.0000   -4.51978
29960.0000   -5.19203
30000.0000   -4.65228
30040.0000   -4.99514
30080.0000   -4.92801
30120.0000   -5.06926
30160.0000   -4.50479
30200.0000   -4.60392
30240.0000   -5.30053
30280.0000   -5.24507
30320.0000   -4.60329
30360.0000   -4.66479
30400.0000   -4.37618
30440.0000   -4.99982
30480.0000   -4.33781
30520.0000   -6.07773
30560.0000   -5.55931
30600.0000   -5.68937
30640.0000   -5.42625
30680.0000   -4.89661
30720.0000   -4.92095
30760.0000   -3.74282
30800.0000   -4.79985
30840.0000   -4.47592
30880.0000   -4.86427
30920.0000   -4.68092
30960.0000   -3.89743
31000.0000   -4.04717
31040.0000   -5.76331
31080.0000   -4.30571
31120.0000   -3.80985
31160.0000   -4.10339
31200.0000   -4.58794
31240.0000   -4.62525
31280.0000   -4.10435
31320.0000   -4.20214
31360.0000   -4.04144
31400.0000   -4.12098
31440.0000   -3.59369
31480.0000   -3.66462
31520.0000   -4.49234
31560.0000   -4.70067
31600.0000   -4.18237
31640.0000   -4.45530
31680.0000   -4.69030
31720.0000   -4.74175
31760.0000   -4.59048
31800.0000   -4.75483
31840.0000   -4.79356
31880.0000   -4.41619
31920.0000   -4.07817
31960.0000   -4.78349
32000.0000   -4.28191
32040.0000   -5.05510
32080.0000   -4.45571
32120.0000   -3.57693
32160.0000   -5.53191
32200.0000   -4.87878
32240.0000   -5.24489
32280.0000   -4.56572
32320.0000   -4.10585
32360.0000   -5.04142
32400.0000   -5.37416
32440.0000   -5.02764
32480.0000   -5.25903
32520.0000   -4.43756
32560.0000   -4.10053
32600.0000   -3.95489
32640.0000   -4.88874
32680.0000   -4.79433
32720.0000   -4.33856
32760.0000   -4.60862
32800.0000   -4.47785
32840.0000   -4.77486
32880.0000   -4.89320
32920.0000   -4.99708
32960.0000   -3.93639
33000.0000   -4.62896
33040.0000   -4.67871
33080.0000   -4.23895
33120.0000   -3.82100
33160.0000   -4.28242
33200.0000   -3.58917
33240.0000   -3.61611
33280.0000   -4.72520
33320.0000   -5.17738
33360.0000   -5.38895
33400.0000   -4.81814
33440.0000   -5.04854
33480.0000   -5.87396
33520.0000   -4.66322
33560.0000   -4.48622
33600.0000   -4.60258
33640.0000   -5.11621
33680.0000   -4.32616
33720.0000   -5.24978
33760.0000   -4.49302
33800.0000   -4.48650
33840.0000   -4.71086
33880.0000   -3.98463
33920.0000   -4.50798
33960.0000   -5.26806
34000.0000   -4.22474
34040.0000   -4.94728
34080.0000   -5.63217
34120.0000   -4.66866
34160.0000   -5.42522
34200.0000   -3.60366
34240.0000   -4.75101
34280.0000   -4.78185
34320.0000   -5.21368
34360.0000   -3.91839
34400.0000   -5.54530
34440.0000   -4.66086
34480.0000   -4.92863
34520.0000   -4.55188
34560.0000   -5.04802
34600.0000   -4.61203
34640.0000   -4.89494
34680.0000   -5.23243
34720.0000   -6.12112
34760.0000   -4.87837
34800.0000   -5.08441
34840.0000   -5.02126
34880.0000   -4.46388
34920.0000   -4.38454
34960.0000   -4.96274
35000.0000   -5.74533
35040.0000   -4.81926
35080.0000   -4.58422
35120.0000   -4.37194
35160.0000   -4.44841
35200.0000   -4.50886
35240.0000   -5.34735
35280.0000   -5.20902
35320.0000   -5.58130
35360.0000   -5.66741
35400.0000   -5.36747
35440.0000   -4.98589
35480.0000   -6.11179
35520.0000   -6.04495
35560.0000   -5.28689
35600.0000   -5.51877
35640.0000   -6.08169
35680.0000   -4.05652
35720.0000   -3.88443
35760.0000   -3.50460
35800.0000   -4.05833
35840.0000   -4.52539
35880.0000   -4.15551
35920.0000   -4.80423
35960.0000   -4.69821
36000.0000   -3.36317
36040.0000   -3.87664
36080.0000   -4.35049
36120.0000   -4.10383
36160.0000   -3.63335
36200.0000   -3.83460
36240.0000   -4.61067
36280.0000   -4.82602
36320.0000   -4.82647
36360.0000   -4.87590
36400.0000   -5.11840
36440.0000   -5.26236
36480.0000   -5.13040
36520.0000   -4.85426
36560.0000   -4.11051
36600.0000   -4.16412
36640.0000   -3.88073
36680.0000   -3.73034
36720.0000   -5.29720
36760.0000   -5.31872
36800.0000   -5.93962
36840.0000   -5.75704
36880.0000   -5.54231
36920.0000   -5.16781
36960.0000   -4.96107
37000.0000   -4.43029
37040.0000   -4.52077
37080.0000   -4.40013
37120.0000   -4.77348
37160.0000   -4.76380
37200.0000   -4.97606
37240.0000   -4.93248
37280.0000   -4.55113
37320.0000   -4.48332
37360.0000   -5.11541
37400.0000   -3.38781
37440.0000   -4.18865
37480.0000   -5.17463
37520.0000   -5.04124
37560.0000   -4.99075
37600.0000   -4.06676
37640.0000   -4.43357
37680.0000   -4.45606
37720.0000   -4.70632
37760.0000   -3.62597
37800.0000   -4.28207
37840.0000   -4.76073
37880.0000   -4.38110
37920.0000   -4.09375
37960.0000   -4.86573
38000.0000   -3.52642
38040.0000   -4.97130
38080.0000   -4.69336
38120.0000   -4.78073
38160.0000   -5.19598
38200.0000   -4.52716
38240.0000   -4.73088
38280.0000   -4.30653
38320.0000   -3.81689
38360.0000   -4.24961
38400.0000   -4.63508
38440.0000   -4.35564
38480.0000   -4.36272
38520.0000   -4.17298
38560.0000   -4.42492
38600.0000   -5.05174
38640.0000   -4.30894
38680.0000   -4.75835
38720.0000   -5.45778
38760.0000   -5.59569
38800.0000   -5.71744
38840.0000   -5.47032
38880.0000   -5.88047
38920.0000   -4.79973
38960.0000   -4.48305
39000.0000   -3.59250
39040.0000   -4.80392
39080.0000   -4.77144
39120.0000   -4.55031
39160.0000   -5.29545
39200.0000   -4.58340
39240.0000   -4.28826
39280.0000   -5.54690
39320.0000   -5.18414
39360.0000   -4.72454
39400.0000   -5.09526
39440.0000   -4.29491
39480.0000   -5.23542
39520.0000   -5.24619
39560.0000   -4.40508
39600.0000   -5.14181
39640.0000   -5.21554
39680.0000   -3.51409
39720.0000   -4.42086
39760.0000   -4.24840
39800.0000   -4.67880
39840.0000   -4.50249
39880.0000   -4.53899
39920.0000   -5.15999
39960.0000   -5.40910
40000.0000   -4.22346
40040.0000   -5.34490
40080.0000   -4.46215
40120.0000   -4.25976
40160.0000   -4.99576
40200.0000   -4.14977
40240.0000   -4.24427
40280.0000   -5.18715
40320.0000   -4.51146
40360.0000   -3.84857
40400.0000   -3.93975
40440.0000   -5.24838
40480.0000   -4.74461
40520.0000   -4.70416
40560.0000   -4.78436
40600.0000   -5.24213
40640.0000   -5.64892
40680.0000   -5.42324
40720.0000   -4.34933
40760.0000   -4.75509
40800.0000   -4.35370
40840.0000   -4.44912
40880.0000   -4.79784
40920.0000   -5.80594
40960.0000   -4.57737
41000.0000   -5.11637
41040.0000   -4.26026
41080.0000   -4.42587
41120.0000   -4.63532
41160.0000   -3.94084
41200.0000   -5.00583
41240.0000   -5.30068
41280.0000   -5.12338
41320.0000   -5.51802
41360.0000   -5.56710
41400.0000   -5.03441
41440.0000   -4.49405
41480.0000   -5.34782
41520.0000   -4.66981
41560.0000   -4.92948
41600.0000   -4.68765
41640.0000   -4.99302
41680.0000   -5.35595
41720.0000   -5.13201
41760.0000   -4.54939
41800.0000   -4.62419
41840.0000   -5.15120
41880.0000   -5.16425
41920.0000   -4.89586
41960.0000   -4.40064
42000.0000   -5.37785
42040.0000   -5.58493
42080.0000   -5.37301
42120.0000   -5.66372
42160.0000   -5.15859
42200.0000   -4.28602
42240.0000   -3.92611
42280.0000   -4.19198
42320.0000   -5.78764
42360.0000   -4.88741
42400.0000   -5.15001
42440.0000   -4.30801
42480.0000   -4.76205
42520.0000   -4.58568
42560.0000   -5.83542
42600.0000   -4.70291
42640.0000   -5.26622
42680.0000   -5.21053
42720.0000   -5.26345
42760.0000   -5.00209
42800.0000   -5.56291
42840.0000   -4.59665
42880.0000   -5.77901
42920.0000   -4.99934
42960.0000   -5.51248
43000.0000   -4.60211
43040.0000   -4.10278
43080.0000   -4.57697
43120.0000   -5.53617
43160.0000   -4.63801
43200.0000   -3.70187
43240.0000   -4.98521
43280.0000   -4.64506
43320.0000   -4.27865
43360.0000   -4.59260
43400.0000   -5.01141
43440.0000   -4.83691
43480.0000   -5.05514
43520.0000   -5.44450
43560.0000   -5.67589
43600.0000   -5.73690
43640.0000   -4.85418
43680.0000   -6.04962
43720.0000   -5.07497
43760.0000   -5.11475
43800.0000   -5.21341
43840.0000   -4.68632
43880.0000   -4.54580
43920.0000   -3.94373
43960.0000   -4.72091
44000.0000   -4.29010
44040.0000   -4.86449
44080.0000   -4.79822
44120.0000   -5.47261
44160.0000   -4.80866
44200.0000   -4.86967
44240.0000   -5.70565
44280.0000   -5.49083
44320.0000   -5.55201
44360.0000   -5.77567
44400.0000   -5.13583
44440.0000   -5.62374
44480.0000   -4.77401
44520.0000   -4.65498
44560.0000   -4.93274
44600.0000   -5.09008
44640.0000   -4.67422
44680.0000   -5.43121
44720.0000   -5.12500
44760.0000   -5.43576
44800.0000   -5.12999
44840.0000   -6.45802
44880.0000   -5.64337
44920.0000   -6.39386
44960.0000   -5.73285
45000.0000   -5.85039
45040.0000   -5.70977
45080.0000   -6.82376
45120.0000   -6.32034
45160.0000   -5.35583
45200.0000   -4.96768
45240.0000   -5.82569
45280.0000   -5.49323
45320.0000   -5.20105
45360.0000   -5.64065
45400.0000   -5.37435
45440.0000   -4.67348
45480.0000   -5.09892
45520.0000   -5.40554
45560.0000   -5.24890
45600.0000   -5.14382
45640.0000   -5.62190
45680.0000   -6.03685
45720.0000   -6.40177
45760.0000   -5.64739
45800.0000   -5.60713
45840.0000   -4.36796
45880.0000   -4.99569
45920.0000   -5.40955
45960.0000   -4.51234
46000.0000   -4.29908
46040.0000   -4.89014
46080.0000   -5.42431
46120.0000   -5.28693
46160.0000   -4.27448
46200.0000   -6.22128
46240.0000   -5.38812
46280.0000   -5.07168
46320.0000   -5.71607
46360.0000   -5.51877
46400.0000   -4.44978
46440.0000   -4.37980
46480.0000   -4.53709
46520.0000   -4.27426
46560.0000   -4.67055
46600.0000   -4.67300
46640.0000   -5.22086
46680.0000   -4.52980
46720.0000   -5.92717
46760.0000   -5.01548
46800.0000   -4.46128
46840.0000   -4.84216
46880.0000   -4.53010
46920.0000   -5.01251
46960.0000   -4.98820
47000.0000   -5.12627
47040.0000   -4.54571
47080.0000   -5.39658
47120.0000   -5.92564
47160.0000   -6.18132
47200.0000   -5.36652
47240.0000   -5.18556
47280.0000   -5.05740
47320.0000   -5.86787
47360.0000   -6.10964
47400.0000   -5.07524
47440.0000   -6.28071
47480.0000   -5.86885
47520.0000   -5.47419
47560.0000   -4.79098
47600.0000   -5.83802
47640.0000   -5.53322
47680.0000   -6.33683
47720.0000   -5.87877
47760.0000   -6.64670
47800.0000   -5.26982
47840.0000   -4.77985
47880.0000   -5.80439
47920.0000   -5.03163
47960.0000   -5.81545
48000.0000   -5.46870
48040.0000   -5.70585
48080.0000   -5.94740
48120.0000   -4.84810
48160.0000   -5.68935
48200.0000   -5.48122
48240.0000   -4.97531
48280.0000   -6.03184
48320.0000   -5.30038
48360.0000   -4.81319
48400.0000   -5.38755
48440.0000   -5.37355
48480.0000   -5.83944
48520.0000   -5.01014
48560.0000   -5.49243
48600.0000   -4.80863
48640.0000   -5.45353
48680.0000   -5.67287
48720.0000   -4.37205
48760.0000   -5.15359
48800.0000   -4.77637
48840.0000   -4.77849
48880.0000   -4.34831
48920.0000   -4.57087
48960.0000   -4.77870
49000.0000   -5.34452
49040.0000   -5.37982
49080.0000   -4.79695
49120.0000   -5.31853
49160.0000   -4.92469
49200.0000   -4.91237
49240.0000   -4.47241
49280.0000   -5.30279
49320.0000   -5.23523
49360.0000   -4.99677
49400.0000   -5.61001
49440.0000   -5.01241
49480.0000   -5.71588
49520.0000   -5.58187
49560.0000   -5.10099
49600.0000   -4.49417
49640.0000   -4.50262
49680.0000   -5.37799
49720.0000   -3.86366
49760.0000   -4.46116
49800.0000   -4.35449
49840.0000   -4.79930
49880.0000   -6.13734
49920.0000   -5.53914
49960.0000   -5.22785
50000.0000   -4.64156
50040.0000   -4.85379
50080.0000   -5.23249
50120.0000   -5.59446
50160.0000   -4.47718
50200.0000   -5.43457
50240.0000   -5.30465
50280.0000   -5.34121
50320.0000   -5.18236
50360.0000   -4.53286
50400.0000   -5.15363
50440.0000   -4.60780
50480.0000   -5.26802
50520.0000   -4.59811
50560.0000   -4.95560
50600.0000   -3.67106
50640.0000   -4.17731
50680.0000   -5.09903
50720.0000   -5.43063
50760.0000   -5.23736
50800.0000   -5.06509
50840.0000   -4.51842
50880.0000   -3.77589
50920.0000   -3.90960
50960.0000   -5.11086
51000.0000   -5.28096
51040.0000   -5.07819
51080.0000   -5.09108
51120.0000   -4.40039
51160.0000   -5.40323
51200.0000   -5.94492
51240.0000   -5.62051
51280.0000   -4.82598
51320.0000   -4.73429
51360.0000   -4.27220
51400.0000   -4.44181
51440.0000   -5.08653
51480.0000   -4.91874
51520.0000   -5.61650
51560.0000   -5.57976
51600.0000   -5.43561
51640.0000   -5.84903
51680.0000   -5.82791
51720.0000   -6.07055
51760.0000   -5.86863
51800.0000   -5.52685
51840.0000   -5.53294
51880.0000   -5.74473
51920.0000   -5.43312
51960.0000   -5.07191
52000.0000   -4.51984
52040.0000   -5.01733
52080.0000   -4.46838
52120.0000   -4.26109
52160.0000   -4.84834
52200.0000   -5.62661
52240.0000   -5.02695
52280.0000   -5.04814
52320.0000   -5.73105
52360.0000   -5.17806
52400.0000   -4.47391
52440.0000   -3.75888
52480.0000   -3.90414
52520.0000   -4.37420
52560.0000   -4.79259
52600.0000   -5.56110
52640.0000   -4.01020
52680.0000   -4.84043
52720.0000   -4.26979
52760.0000   -4.79491
52800.0000   -4.90662
52840.0000   -4.75569
52880.0000   -4.94604
52920.0000   -4.99354
52960.0000   -5.53490
53000.0000   -5.64830
53040.0000   -5.38847
53080.0000   -5.33941
53120.0000   -4.75401
53160.0000   -5.28034
53200.0000   -6.07045
53240.0000   -6.06494
53280.0000   -5.66977
53320.0000   -5.35344
53360.0000   -5.06867
53400.0000   -5.28334
53440.0000   -5.92950
53480.0000   -5.47018
53520.0000   -5.86075
53560.0000   -5.68667
53600.0000   -6.00227
53640.0000   -5.17617
53680.0000   -5.66792
53720.0000   -5.87765
53760.0000   -5.73627
53800.0000   -5.57144
53840.0000   -5.77334
53880.0000   -5.65600
53920.0000   -4.69656
53960.0000   -4.84023
54000.0000   -5.03038
54040.0000   -5.03380
54080.0000   -5.17358
54120.0000   -5.11188
54160.0000   -4.83117
54200.0000   -5.11910
54240.0000   -5.56195
54280.0000   -5.24992
54320.0000   -7.27507
54360.0000   -5.65407
54400.0000   -5.54388
54440.0000   -5.60116
54480.0000   -5.86142
54520.0000   -5.21735
54560.0000   -5.71188
54600.0000   -4.26601
54640.0000   -4.94198
54680.0000   -5.69723
54720.0000   -4.89479
54760.0000   -5.02782
54800.0000   -5.13049
54840.0000   -4.99716
54880.0000   -4.65323
54920.0000   -4.80887
54960.0000   -5.17616
55000.0000   -3.88930
55040.0000   -5.17003
55080.0000   -3.79585
55120.0000   -4.49761
55160.0000   -4.05931
55200.0000   -4.86450
55240.0000   -4.52750
55280.0000   -5.71574
55320.0000   -4.49065
55360.0000   -4.59456
55400.0000   -5.91470
55440.0000   -5.19718
55480.0000   -4.59616
55520.0000   -3.71619
55560.0000   -4.68877
55600.0000   -4.43111
55640.0000   -4.96298
55680.0000   -5.26797
55720.0000   -4.80463
55760.0000   -4.83811
55800.0000   -4.75746
55840.0000   -4.10316
55880.0000   -3.98006
55920.0000   -5.35107
55960.0000   -5.51844
56000.0000   -5.01098
56040.0000   -5.48928
56080.0000   -5.26052
56120.0000   -4.91466
56160.0000   -6.26779
56200.0000   -5.60061
56240.0000   -6.15428
56280.0000   -6.29434
56320.0000   -5.38215
56360.0000   -5.18822
56400.0000   -5.59961
56440.0000   -5.40164
56480.0000   -5.54692
56520.0000   -5.28897
56560.0000   -4.82603
56600.0000   -4.45977
56640.0000   -5.51140
56680.0000   -5.61328
56720.0000   -5.82659
56760.0000   -5.89874
56800.0000   -5.21904
56840.0000   -6.00721
56880.0000   -5.54178
56920.0000   -5.17116
56960.0000   -5.37433
57000.0000   -4.86515
57040.0000   -4.53581
57080.0000   -5.37851
57120.0000   -5.25428
57160.0000   -4.93333
57200.0000   -4.31564
57240.0000   -4.99224
57280.0000   -4.48201
57320.0000   -4.73921
57360.0000   -4.15560
57400.0000   -4.23347
57440.0000   -4.02312
57480.0000   -5.34099
57520.0000   -5.29658
57560.0000   -5.16350
57600.0000   -5.85127
57640.0000   -4.32247
57680.0000   -4.48380
57720.0000   -4.96290
57760.0000   -5.81643
57800.0000   -4.97693
57840.0000   -5.63386
57880.0000   -5.20188
57920.0000   -6.02655
57960.0000   -4.54238
58000.0000   -4.55523
58040.0000   -5.14175
58080.0000   -4.80855
58120.0000   -4.98662
58160.0000   -4.56590
58200.0000   -5.24268
58240.0000   -5.16648
58280.0000   -6.33659
58320.0000   -5.34901
58360.0000   -5.11657
58400.0000   -6.07304
58440.0000   -5.45650
58480.0000   -4.74027
58520.0000   -5.68168
58560.0000   -5.72014
58600.0000   -5.52700
58640.0000   -6.43044
58680.0000   -6.02225
58720.0000   -6.09864
58760.0000   -6.52542
58800.0000   -6.29268
58840.0000   -6.39290
58880.0000   -5.58176
58920.0000   -5.67616
58960.0000   -6.43214
59000.0000   -6.13135
59040.0000   -6.50717
59080.0000   -6.66570
59120.0000   -5.77281
59160.0000   -5.24089
59200.0000   -6.15108
59240.0000   -6.02795
59280.0000   -7.33544
59320.0000   -6.46670
59360.0000   -6.29331
59400.0000   -6.78229
59440.0000   -5.33674
59480.0000   -5.83868
59520.0000   -6.13727
59560.0000   -6.01011
59600.0000   -5.56461
59640.0000   -5.55675
59680.0000   -5.33049
59720.0000   -6.14800
59760.0000   -5.05796
59800.0000   -5.36852
59840.0000   -5.10786
59880.0000   -5.05366
59920.0000   -5.68730
59960.0000   -5.39108
60000.0000   -5.44671
60040.0000   -5.82648
60080.0000   -6.02950
60120.0000   -4.98554
60160.0000   -6.02097
60200.0000   -5.72554
60240.0000   -5.32343
60280.0000   -5.69125
60320.0000   -5.95700
60360.0000   -5.21338
60400.0000   -4.79767
60440.0000   -4.37096
60480.0000   -5.22522
60520.0000   -5.29037
60560.0000   -5.40917
60600.0000   -4.59972
60640.0000   -4.21906
60680.0000   -5.53663
60720.0000   -5.37422
60760.0000   -4.65734
60800.0000   -4.89394
60840.0000   -4.61639
60880.0000   -5.07827
60920.0000   -4.83111
60960.0000   -4.45285
61000.0000   -4.92070
61040.0000   -5.38778
61080.0000   -5.27144
61120.0000   -4.86826
61160.0000   -4.21326
61200.0000   -5.43622
61240.0000   -5.60742
61280.0000   -4.76997
61320.0000   -4.72228
61360.0000   -5.17766
61400.0000   -4.92385
61440.0000   -5.19053
61480.0000   -4.66386
61520.0000   -5.39136
61560.0000   -4.55813
61600.0000   -4.23167
61640.0000   -4.51038
61680.0000   -4.33531
61720.0000   -4.70504
61760.0000   -5.11458
61800.0000   -4.45475
61840.0000   -5.07842
61880.0000   -4.76561
61920.0000   -4.00184
61960.0000   -4.80456
62000.0000   -3.84506
62040.0000   -4.53549
62080.0000   -4.09448
62120.0000   -4.46776
62160.0000   -4.82125
62200.0000   -4.42797
62240.0000   -4.47095
62280.0000   -4.90801
62320.0000   -4.41150
62360.0000   -4.42435
62400.0000   -4.70344
62440.0000   -4.99919
62480.0000   -4.41832
62520.0000   -6.08287
62560.0000   -5.45231
62600.0000   -5.21278
62640.0000   -5.81946
62680.0000   -5.80691
62720.0000   -5.32863
62760.0000   -5.57965
62800.0000   -4.65535
62840.0000   -4.11643
62880.0000   -4.88036
62920.0000   -4.51734
62960.0000   -4.48859
63000.0000   -5.50416
63040.0000   -4.35786
63080.0000   -5.38037
63120.0000   -5.00962
63160.0000   -4.70545
63200.0000   -4.86783
63240.0000   -4.34814
63280.0000   -5.04233
63320.0000   -4.82343
63360.0000   -5.29409
63400.0000   -5.83320
63440.0000   -5.96298
63480.0000   -5.01594
63520.0000   -5.10419
63560.0000   -4.91870
63600.0000   -4.80426
63640.0000   -5.49368
63680.0000   -5.64622
63720.0000   -5.72563
63760.0000   -6.18828
63800.0000   -5.35436
63840.0000   -5.25380
63880.0000   -4.98518
63920.0000   -4.24762
63960.0000   -4.91175
64000.0000   -4.48473
64040.0000   -5.23907
64080.0000   -5.15699
64120.0000   -5.97426
64160.0000   -5.29727
64200.0000   -5.05414
64240.0000   -5.32770
64280.0000   -6.01929
64320.0000   -5.42986
64360.0000   -5.03580
64400.0000   -4.22556
64440.0000   -4.67213
64480.0000   -5.85587
64520.0000   -5.25986
64560.0000   -5.71898
64600.0000   -6.25690
64640.0000   -5.65937
64680.0000   -6.21219
64720.0000   -6.48071
64760.0000   -6.28752
64800.0000   -5.96267
64840.0000   -5.32312
64880.0000   -4.75232
64920.0000   -4.32861
64960.0000   -4.12351
65000.0000   -4.59262
65040.0000   -5.00021
65080.0000   -4.71473
65120.0000   -6.50969
65160.0000   -5.66799
65200.0000   -5.59035
65240.0000   -5.93944
65280.0000   -5.25604
65320.0000   -4.92949
65360.0000   -5.22925
65400.0000   -6.01435
65440.0000   -6.75988
65480.0000   -5.92961
65520.0000   -5.60930
65560.0000   -5.23759
65600.0000   -6.26952
65640.0000   -5.16626
65680.0000   -5.43102
65720.0000   -4.48594
65760.0000   -5.64409
65800.0000   -4.52883
65840.0000   -5.32792
65880.0000   -6.19567
65920.0000   -5.82558
65960.0000   -4.88600
66000.0000   -5.44491
66040.0000   -5.86563
66080.0000   -4.69663
66120.0000   -5.57665
66160.0000   -4.57800
66200.0000   -5.28469
66240.0000   -4.67821
66280.0000   -4.64054
66320.0000   -4.56247
66360.0000   -4.03872
66400.0000   -4.95489
66440.0000   -5.38838
66480.0000   -4.97553
66520.0000   -5.51080
66560.0000   -4.83133
66600.0000   -5.07865
66640.0000   -5.19706
66680.0000   -5.28690
66720.0000   -5.55187
66760.0000   -5.32683
66800.0000   -5.79417
66840.0000   -4.49044
66880.0000   -5.93103
66920.0000   -5.53532
66960.0000   -6.34301
67000.0000   -5.74362
67040.0000   -5.88405
67080.0000   -5.41616
67120.0000   -4.99937
67160.0000   -5.39516
67200.0000   -5.49531
67240.0000   -4.67414
67280.0000   -4.16332
67320.0000   -4.95912
67360.0000   -5.03113
67400.0000   -5.74332
67440.0000   -5.23885
67480.0000   -5.01009
67520.0000   -6.17023
67560.0000   -4.59133
67600.0000   -5.08962
67640.0000   -4.75569
67680.0000   -5.11817
67720.0000   -3.95415
67760.0000   -6.26617
67800.0000   -5.75001
67840.0000   -4.98302
67880.0000   -5.51986
67920.0000   -5.92570
67960.0000   -5.16764
68000.0000   -4.74108
68040.0000   -5.04552
68080.0000   -5.35906
68120.0000   -6.11799
68160.0000   -5.16217
68200.0000   -4.69986
68240.0000   -4.55462
68280.0000   -5.23100
68320.0000   -4.52222
68360.0000   -5.14006
68400.0000   -5.76418
68440.0000   -6.45553
68480.0000   -5.26514
68520.0000   -5.88041
68560.0000   -5.96090
68600.0000   -5.48462
68640.0000   -5.62700
68680.0000   -4.09763
68720.0000   -5.16319
68760.0000   -5.35419
68800.0000   -4.89624
68840.0000   -5.16741
68880.0000   -5.09387
68920.0000   -5.55567
68960.0000   -4.90500
69000.0000   -5.00957
69040.0000   -4.97270
69080.0000   -5.07487
69120.0000   -4.43750
69160.0000   -4.60965
69200.0000   -4.41225
69240.0000   -4.65205
69280.0000   -4.36821
69320.0000   -5.31701
69360.0000   -5.25420
69400.0000   -5.33530
69440.0000   -4.61650
69480.0000   -4.23865
69520.0000   -5.60935
69560.0000   -5.75282
69600.0000   -4.52146
69640.0000   -3.84442
69680.0000   -4.90034
69720.0000   -5.13537
69760.0000   -5.77764
69800.0000   -5.83006
69840.0000   -5.95240
69880.0000   -6.27697
69920.0000   -5.27075
69960.0000   -5.46292
70000.0000   -5.42382
70040.0000   -4.71957
70080.0000   -4.61669
70120.0000   -5.07198
70160.0000   -4.22302
70200.0000   -4.51629
70240.0000   -5.31150
70280.0000   -4.90088
70320.0000   -5.59745
70360.0000   -4.75821
70400.0000   -5.27218
70440.0000   -4.43253
70480.0000   -4.64467
70520.0000   -5.58777
70560.0000   -5.16480
70600.0000   -4.94044
70640.0000   -4.54023
70680.0000   -5.16368
70720.0000   -5.38612
70760.0000   -4.83116
70800.0000   -5.13763
70840.0000   -4.93545
70880.0000   -4.94109
70920.0000   -5.19572
70960.0000   -5.03147
71000.0000   -4.39695
71040.0000   -5.51211
71080.0000   -5.62871
71120.0000   -4.70410
71160.0000   -4.47202
71200.0000   -4.91185
71240.0000   -5.33430
71280.0000   -5.44715
71320.0000   -5.68716
71360.0000   -5.13283
71400.0000   -5.14996
71440.0000   -4.82316
71480.0000   -4.51384
71520.0000   -4.46232
71560.0000   -5.18325
71600.0000   -6.14913
71640.0000   -5.79007
71680.0000   -5.24438
71720.0000   -5.32499
71760.0000   -4.95542
71800.0000   -6.01586
71840.0000   -5.10945
71880.0000   -5.69888
71920.0000   -6.37510
71960.0000   -5.02927
72000.0000   -5.43538
72040.0000   -5.02982
72080.0000   -5.90531
72120.0000   -4.93345
72160.0000   -5.51518
72200.0000   -4.75640
72240.0000   -4.79572
72280.0000   -4.63897
72320.0000   -5.53858
72360.0000   -5.62071
72400.0000   -5.19438
72440.0000   -5.46298
72480.0000   -5.48573
72520.0000   -4.68823
72560.0000   -6.03233
72600.0000   -5.38370
72640.0000   -5.84993
72680.0000   -4.82505
72720.0000   -5.59996
72760.0000   -5.33813
72800.0000   -5.17520
72840.0000   -5.81918
72880.0000   -5.11030
72920.0000   -6.07231
72960.0000   -5.34330
73000.0000   -5.50548
73040.0000   -5.27814
73080.0000   -5.21631
73120.0000   -5.82522
73160.0000   -4.86895
73200.0000   -4.87369
73240.0000   -5.01475
73280.0000   -4.45679
73320.0000   -5.07935
73360.0000   -5.55060
73400.0000   -5.79135
73440.0000   -5.79001
73480.0000   -5.73235
73520.0000   -5.50113
73560.0000   -4.86838
73600.0000   -5.10028
73640.0000   -4.68499
73680.0000   -5.16748
73720.0000   -5.11760
73760.0000   -6.12337
73800.0000   -5.48276
73840.0000   -4.94660
73880.0000   -5.73046
73920.0000   -5.00597
73960.0000   -5.36256
74000.0000   -5.19425
74040.0000   -5.70343
74080.0000   -6.33428
74120.0000   -5.88109
74160.0000   -5.71856
74200.0000   -6.28523
74240.0000   -5.86551
74280.0000   -6.00669
74320.0000   -5.56959
74360.0000   -4.85266
74400.0000   -4.98574
74440.0000   -4.99284
74480.0000   -4.07864
74520.0000   -4.92278
74560.0000   -6.24337
74600.0000   -5.16981
74640.0000   -4.98317
74680.0000   -4.38949
74720.0000   -4.95040
74760.0000   -4.45173
74800.0000   -4.14876
74840.0000   -4.49378
74880.0000   -4.90734
74920.0000   -4.25582
74960.0000   -4.07855
75000.0000   -4.53204
75040.0000   -4.10042
75080.0000   -5.43238
75120.0000   -4.89829
75160.0000   -5.35697
75200.0000   -4.17650
75240.0000   -5.03944
75280.0000   -5.15431
75320.0000   -4.78267
75360.0000   -4.99636
75400.0000   -5.19997
75440.0000   -4.73036
75480.0000   -4.78015
75520.0000   -5.37260
75560.0000   -5.99566
75600.0000   -5.59578
75640.0000   -4.19920
75680.0000   -4.12947
75720.0000   -4.52714
75760.0000   -4.75156
75800.0000   -5.94831
75840.0000   -4.95261
75880.0000   -4.86362
75920.0000   -5.97622
75960.0000   -5.55295
76000.0000   -5.58224
76040.0000   -5.74881
76080.0000   -5.22163
76120.0000   -4.67312
76160.0000   -4.32792
76200.0000   -4.76072
76240.0000   -6.38544
76280.0000   -5.43321
76320.0000   -5.96386
76360.0000   -5.10178
76400.0000   -5.11314
76440.0000   -5.07973
76480.0000   -4.51476
76520.0000   -4.06022
76560.0000   -4.44796
76600.0000   -5.30768
76640.0000   -4.89842
76680.0000   -4.30899
76720.0000   -4.79823
76760.0000   -4.90694
76800.0000   -4.58990
76840.0000   -4.41638
76880.0000   -5.79461
76920.0000   -5.08111
76960.0000   -5.34794
77000.0000   -4.55923
77040.0000   -4.21419
77080.0000   -4.92315
77120.0000   -3.82578
77160.0000   -4.67959
77200.0000   -4.51932
77240.0000   -5.16547
77280.0000   -5.10880
77320.0000   -5.30380
77360.0000   -5.12428
77400.0000   -4.59855
77440.0000   -5.50002
77480.0000   -4.11146
77520.0000   -5.70020
77560.0000   -5.39888
77600.0000   -5.22824
77640.0000   -5.34358
77680.0000   -5.18119
77720.0000   -6.35212
77760.0000   -5.69372
77800.0000   -5.37215
77840.0000   -5.80438
77880.0000   -6.50645
77920.0000   -5.01035
77960.0000   -5.81746
78000.0000   -5.15440
78040.0000   -5.07312
78080.0000   -4.67352
78120.0000   -4.55048
78160.0000   -4.54279
78200.0000   -5.30282
78240.0000   -4.67877
78280.0000   -5.51540
78320.0000   -3.63573
78360.0000   -5.24906
78400.0000   -5.11973
78440.0000   -5.34062
78480.0000   -4.91857
78520.0000   -5.07645
78560.0000   -4.67465
78600.0000   -5.60400
78640.0000   -4.57327
78680.0000   -5.15169
78720.0000   -5.59620
78760.0000   -5.60041
78800.0000   -5.38869
78840.0000   -6.29095
78880.0000   -5.57131
78920.0000   -6.13871
78960.0000   -6.97468
79000.0000   -6.39242
79040.0000   -6.13450
79080.0000   -5.86866
79120.0000   -5.62631
79160.0000   -5.67664
79200.0000   -4.54484
79240.0000   -4.13802
79280.0000   -5.06575
79320.0000   -5.16301
79360.0000   -4.69062
79400.0000   -5.50714
79440.0000   -5.75727
79480.0000   -6.37003
79520.0000   -5.63676
79560.0000   -5.66494
79600.0000   -6.11783
79640.0000   -6.08607
79680.0000   -6.64338
79720.0000   -6.18127
79760.0000   -6.37261
79800.0000   -5.41842
79840.0000   -4.69836
79880.0000   -5.79810
79920.0000   -4.27346
79960.0000   -5.10355
80000.0000   -6.67846
80040.0000   -5.77617
80080.0000   -5.38957
80120.0000   -5.67466
80160.0000   -5.47764
80200.0000   -5.55473
80240.0000   -5.69670
80280.0000   -5.13860
80320.0000   -5.43568
80360.0000   -5.81709
80400.0000   -5.91657
80440.0000   -6.21804
80480.0000   -5.25745
80520.0000   -5.89105
80560.0000   -6.03034
80600.0000   -5.54514
80640.0000   -5.50378
80680.0000   -5.48208
80720.0000   -4.95845
80760.0000   -4.86515
80800.0000   -5.41579
80840.0000   -6.27396
80880.0000   -6.40869
80920.0000   -6.51258
80960.0000   -6.23715
81000.0000   -5.41609
81040.0000   -5.70286
81080.0000   -5.01721
81120.0000   -5.09277
81160.0000   -5.56471
81200.0000   -5.70062
81240.0000   -4.95749
81280.0000   -4.77286
81320.0000   -5.62387
81360.0000   -5.12458
81400.0000   -4.40161
81440.0000   -4.71578
81480.0000   -4.67448
81520.0000   -4.00989
81560.0000   -5.08804
81600.0000   -6.26736
81640.0000   -5.43481
81680.0000   -5.31317
81720.0000   -5.04225
81760.0000   -5.49183
81800.0000   -5.20004
81840.0000   -5.33922
81880.0000   -6.29194
81920.0000   -6.27433
81960.0000   -5.87381
82000.0000   -6.08024
82040.0000   -5.65851
82080.0000   -6.14798
82120.0000   -5.79155
82160.0000   -5.54892
82200.0000   -4.50631
82240.0000   -4.84814
82280.0000   -5.36118
82320.0000   -5.43982
82360.0000   -5.45891
82400.0000   -5.29594
82440.0000   -5.40571
82480.0000   -5.06906
82520.0000   -4.84332
82560.0000   -5.26170
82600.0000   -5.27158
82640.0000   -6.17524
82680.0000   -5.55648
82720.0000   -6.22640
82760.0000   -5.61700
82800.0000   -5.25711
82840.0000   -5.77773
82880.0000   -6.24049
82920.0000   -5.54681
82960.0000   -6.48218
83000.0000   -5.97621
83040.0000   -5.85513
83080.0000   -6.38580
83120.0000   -5.79082
83160.0000   -6.02131
83200.0000   -6.07813
83240.0000   -6.48653
83280.0000   -5.79750
83320.0000   -4.98538
83360.0000   -6.30649
83400.0000   -5.72148
83440.0000   -4.87038
83480.0000   -5.88393
83520.0000   -4.58586
83560.0000   -5.61024
83600.0000   -5.42777
83640.0000   -5.47106
83680.0000   -5.39751
83720.0000   -6.03086
83760.0000   -5.11149
83800.0000   -5.03980
83840.0000   -4.48032
83880.0000   -4.22837
83920.0000   -4.90381
83960.0000   -5.33962
84000.0000   -5.29422
84040.0000   -5.13606
84080.0000   -4.10115
84120.0000   -6.22138
84160.0000   -5.48772
84200.0000   -4.89850
84240.0000   -4.85757
84280.0000   -4.79524
84320.0000   -6.01524
84360.0000   -5.52719
84400.0000   -5.25692
84440.0000   -5.37854
84480.0000   -6.35270
84520.0000   -5.23984
84560.0000   -6.07895
84600.0000   -5.88016
84640.0000   -5.79691
84680.0000   -5.81313
84720.0000   -5.27227
84760.0000   -5.53335
84800.0000   -6.36587
84840.0000   -5.32370
84880.0000   -5.81945
84920.0000   -5.64638
84960.0000   -5.53611
85000.0000   -5.65255
85040.0000   -5.60224
85080.0000   -5.69679
85120.0000   -5.96566
85160.0000   -5.66749
85200.0000   -6.79612
85240.0000   -5.43375
85280.0000   -4.37086
85320.0000   -5.39399
85360.0000   -5.60131
85400.0000   -6.46463
85440.0000   -6.62073
85480.0000   -5.26710
85520.0000   -5.55788
85560.0000   -6.03633
85600.0000   -4.83974
85640.0000   -4.67450
85680.0000   -4.70201
85720.0000   -4.35103
85760.0000   -4.60943
85800.0000   -4.26064
85840.0000   -4.28683
85880.0000   -4.57015
85920.0000   -4.96159
85960.0000   -5.30317
86000.0000   -5.64830
86040.0000   -5.04980
86080.0000   -4.85669
86120.0000   -5.12035
86160.0000   -4.42869
86200.0000   -4.37093
86240.0000   -6.43476
86280.0000   -6.23923
86320.0000   -4.98981
86360.0000   -5.20401
86400.0000   -5.16044
86440.0000   -6.47541
86480.0000   -4.73255
86520.0000   -6.09966
86560.0000   -5.25429
86600.0000   -4.28060
86640.0000   -4.38422
86680.0000   -5.62014
86720.0000   -5.57359
86760.0000   -5.16914
86800.0000   -5.40025
86840.0000   -5.12372
86880.0000   -5.61946
86920.0000   -5.19295
86960.0000   -5.68048
87000.0000   -5.01547
87040.0000   -5.84033
87080.0000   -6.14980
87120.0000   -5.95708
87160.0000   -5.75413
87200.0000   -5.53133
87240.0000   -6.07081
87280.0000   -6.42839
87320.0000   -5.99694
87360.0000   -5.48433
87400.0000   -5.32110
87440.0000   -5.26282
87480.0000   -4.52236
87520.0000   -5.30977
87560.0000   -5.06049
87600.0000   -4.96060
87640.0000   -5.32416
87680.0000   -5.03881
87720.0000   -5.14438
87760.0000   -4.73079
87800.0000   -4.61057
87840.0000   -5.12063
87880.0000   -5.16227
87920.0000   -4.82441
87960.0000   -5.74084
88000.0000   -5.61529
88040.0000   -6.13803
88080.0000   -5.38049
88120.0000   -5.82859
88160.0000   -6.33878
88200.0000   -6.35771
88240.0000   -6.06231
88280.0000   -5.15570
88320.0000   -6.89892
88360.0000   -6.53137
88400.0000   -6.01454
88440.0000   -6.32902
88480.0000   -6.50419
88520.0000   -6.21000
88560.0000   -5.92145
88600.0000   -5.82462
88640.0000   -5.61018
88680.0000   -5.41619
88720.0000   -5.18933
88760.0000   -4.34623
88800.0000   -4.54560
88840.0000   -5.07011
88880.0000   -5.35816
88920.0000   -5.72496
88960.0000   -5.70922
89000.0000   -4.61826
89040.0000   -5.08302
89080.0000   -5.33091
89120.0000   -5.33834
89160.0000   -5.35680
89200.0000   -5.53414
89240.0000   -6.90958
89280.0000   -6.05920
89320.0000   -6.59553
89360.0000   -5.91935
89400.0000   -5.79144
89440.0000   -4.87660
89480.0000   -5.46805
89520.0000   -5.94329
89560.0000   -5.82869
89600.0000   -5.40920
89640.0000   -5.41575
89680.0000   -4.90807
89720.0000   -4.53704
89760.0000   -4.59501
89800.0000   -4.86217
89840.0000   -5.66993
89880.0000   -5.31919
89920.0000   -5.78006
89960.0000   -5.20350
90000.0000   -4.03220
90040.0000   -4.94205
90080.0000   -4.59890
90120.0000   -5.10285
90160.0000   -5.44003
90200.0000   -4.32995
90240.0000   -5.39474
90280.0000   -4.20609
90320.0000   -5.05296
90360.0000   -5.51261
90400.0000   -4.49518
90440.0000   -4.02086
90480.0000   -4.91793
90520.0000   -4.50864
90560.0000   -5.16135
90600.0000   -5.27291
90640.0000   -5.37776
90680.0000   -4.55452
90720.0000   -4.45691
90760.0000   -4.29969
90800.0000   -3.43832
90840.0000   -4.55241
90880.0000   -4.39536
90920.0000   -4.82959
90960.0000   -3.97950
91000.0000   -4.07753
91040.0000   -3.72044
91080.0000   -4.19384
91120.0000   -4.56476
91160.0000   -4.81933
91200.0000   -4.76620
91240.0000   -4.96071
91280.0000   -4.35904
91320.0000   -4.65460
91360.0000   -5.93795
91400.0000   -5.56107
91440.0000   -4.15821
91480.0000   -4.74228
91520.0000   -5.24208
91560.0000   -5.51274
91600.0000   -5.40977
91640.0000   -5.18072
91680.0000   -4.71745
91720.0000   -4.41995
91760.0000   -5.06878
91800.0000   -4.85581
91840.0000   -5.03731
91880.0000   -5.65547
91920.0000   -5.16410
91960.0000   -5.65747
92000.0000   -4.90490
92040.0000   -4.08628
92080.0000   -5.69695
92120.0000   -4.77681
92160.0000   -5.83788
92200.0000   -5.72296
92240.0000   -4.69084
92280.0000   -5.04705
92320.0000   -4.63013
92360.0000   -5.36876
92400.0000   -5.50868
92440.0000   -5.13686
92480.0000   -6.04566
92520.0000   -5.42512
92560.0000   -5.41351
92600.0000   -5.96296
92640.0000   -5.90974
92680.0000   -5.71921
92720.0000   -5.90016
92760.0000   -4.17706
92800.0000   -4.73400
92840.0000   -5.18913
92880.0000   -5.39390
92920.0000   -5.07627
92960.0000   -5.35144
93000.0000   -5.00276
93040.0000   -4.62249
93080.0000   -5.94772
93120.0000   -5.68484
93160.0000   -5.87047
93200.0000   -5.32636
93240.0000   -4.41172
93280.0000   -4.57872
93320.0000   -4.91253
93360.0000   -4.53514
93400.0000   -3.57205
93440.0000   -4.05233
93480.0000   -4.98400
93520.0000   -5.15707
93560.0000   -4.10399
93600.0000   -4.24714
93640.0000   -4.91252
93680.0000   -5.56328
93720.0000   -4.94782
93760.0000   -5.13920
93800.0000   -3.98636
93840.0000   -4.81549
93880.0000   -4.31854
93920.0000   -5.07200
93960.0000   -5.11001
94000.0000   -4.77975
94040.0000   -3.44840
94080.0000   -3.69180
94120.0000   -4.30636
94160.0000   -5.54018
94200.0000   -4.83590
94240.0000   -4.26860
94280.0000   -5.46087
94320.0000   -5.49929
94360.0000   -5.20876
94400.0000   -4.86263
94440.0000   -5.21305
94480.0000   -4.91980
94520.0000   -5.00518
94560.0000   -4.37477
94600.0000   -4.30526
94640.0000   -4.45747
94680.0000   -4.54054
94720.0000   -5.05685
94760.0000   -4.76121
94800.0000   -4.94600
94840.0000   -5.04114
94880.0000   -4.04783
94920.0000   -4.42429
94960.0000   -4.72385
95000.0000   -4.24217
95040.0000   -4.53292
95080.0000   -4.91680
95120.0000   -5.55807
95160.0000   -4.16433
95200.0000   -5.95346
95240.0000   -5.53576
95280.0000   -6.41902
95320.0000   -4.96214
95360.0000   -5.48761
95400.0000   -5.48784
95440.0000   -4.83744
95480.0000   -5.61981
95520.0000   -5.72695
95560.0000   -4.59836
95600.0000   -4.91784
95640.0000   -5.26567
95680.0000   -5.02580
95720.0000   -5.12249
95760.0000   -5.57867
95800.0000   -4.87773
95840.0000   -4.79318
95880.0000   -4.74268
95920.0000   -4.94895
95960.0000   -4.85725
96000.0000   -4.56283
96040.0000   -4.73953
96080.0000   -4.43892
96120.0000   -3.83364
96160.0000   -4.49738
96200.0000   -5.42002
96240.0000   -6.18077
96280.0000   -5.16446
96320.0000   -5.44677
96360.0000   -4.75178
96400.0000   -4.44335
96440.0000   -5.62567
96480.0000   -5.64875
96520.0000   -5.80683
96560.0000   -6.22765
96600.0000   -5.28163
96640.0000   -5.97440
96680.0000   -5.39581
96720.0000   -5.53526
96760.0000   -4.45825
96800.0000   -5.31510
96840.0000   -4.82614
96880.0000   -5.51030
96920.0000   -5.59694
96960.0000   -4.02902
97000.0000   -5.12307
97040.0000   -4.87503
97080.0000   -4.14423
97120.0000   -4.40950
97160.0000   -4.95051
97200.0000   -5.39840
97240.0000   -4.71809
97280.0000   -4.66737
97320.0000   -5.25692
97360.0000   -5.33721
97400.0000   -5.30352
97440.0000   -4.49545
97480.0000   -4.87316
97520.0000   -4.94490
97560.0000   -4.62517
97600.0000   -4.77631
97640.0000   -4.80394
97680.0000   -4.86159
97720.0000   -5.19442
97760.0000   -4.99145
97800.0000   -5.73789
97840.0000   -5.53001
97880.0000   -5.19008
97920.0000   -4.50814
97960.0000   -5.59958
98000.0000   -3.63986
98040.0000   -4.47460
98080.0000   -5.32275
98120.0000   -4.64341
98160.0000   -5.30489
98200.0000   -3.91497
98240.0000   -4.73684
98280.0000   -4.88176
98320.0000   -5.16443
98360.0000   -4.80140
98400.0000   -4.80456
98440.0000   -4.68922
98480.0000   -4.91959
98520.0000   -4.17818
98560.0000   -4.74062
98600.0000   -4.86034
98640.0000   -4.06227
98680.0000   -4.28724
98720.0000   -4.56772
98760.0000   -4.11188
98800.0000   -4.20746
98840.0000   -3.82899
98880.0000   -3.85001
98920.0000   -4.52425
98960.0000   -4.43850
99000.0000   -3.84313
99040.0000   -4.98186
99080.0000   -4.40153
99120.0000   -5.29330
99160.0000   -4.22273
99200.0000   -5.16060
99240.0000   -4.19694
99280.0000   -4.55780
99320.0000   -4.98287
99360.0000   -4.84030
99400.0000   -4.32979
99440.0000   -4.58520
99480.0000   -4.78387
99520.0000   -5.61111
99560.0000   -5.46724
99600.0000   -5.57649
99640.0000   -4.67840
99680.0000   -5.06107
99720.0000   -5.22406
99760.0000   -5.26009
99800.0000   -5.57215
99840.0000   -5.07317
99880.0000   -5.07421
99920.0000   -5.21272
99960.0000   -4.89673
100000.0000   -5.40920
100040.0000   -5.27430
100080.0000   -5.28641
100120.0000   -5.07697
100160.0000   -4.41276
100200.0000   -5.25078
100240.0000   -4.60837
100280.0000   -4.65537
100320.0000   -5.54504
100360.0000   -4.26812
100400.0000   -5.09152
100440.0000   -5.16391
100480.0000   -4.20160
100520.0000   -5.38793
100560.0000   -4.50324
100600.0000   -4.83690
100640.0000   -5.14489
100680.0000   -5.13745
100720.0000   -4.73689
100760.0000   -5.09923
100800.0000   -5.09590
100840.0000   -4.96486
100880.0000   -5.48036
100920.0000   -5.21100
100960.0000   -5.19077
101000.0000   -5.74062
101040.0000   -4.60390
101080.0000   -4.19938
101120.0000   -4.25949
101160.0000   -3.86016
101200.0000   -4.71133
101240.0000   -4.32604
101280.0000   -4.46942
101320.0000   -4.93472
101360.0000   -4.77457
101400.0000   -5.61056
101440.0000   -4.24591
101480.0000   -5.38603
101520.0000   -4.62508
101560.0000   -4.92125
101600.0000   -5.09613
101640.0000   -5.63483
101680.0000   -4.79777
101720.0000   -5.66431
101760.0000   -5.35725
101800.0000   -5.39418
101840.0000   -5.42641
101880.0000   -5.19705
101920.0000   -4.70992
101960.0000   -5.68766
102000.0000   -5.51214
102040.0000   -6.13667
102080.0000   -5.79728
102120.0000   -4.85312
102160.0000   -5.09905
102200.0000   -5.00285
102240.0000   -5.68753
102280.0000   -5.51544
102320.0000   -4.90956
102360.0000   -5.71675
102400.0000   -5.10436
102440.0000   -5.00618
102480.0000   -4.11132
102520.0000   -4.93615
102560.0000   -3.70905
102600.0000   -3.85653
102640.0000   -4.67957
102680.0000   -5.05132
102720.0000   -5.33428
102760.0000   -5.46236
102800.0000   -5.14190
102840.0000   -4.43586
102880.0000   -5.26483
102920.0000   -5.09364
102960.0000   -5.78313
103000.0000   -5.13183
103040.0000   -5.21555
103080.0000   -5.10458
103120.0000   -5.09398
103160.0000   -5.36996
103200.0000   -4.80829
103240.0000   -5.01148
103280.0000   -5.25681
103320.0000   -5.01869
103360.0000   -5.05497
103400.0000   -4.67333
103440.0000   -5.38610
103480.0000   -5.58707
103520.0000   -5.52943
103560.0000   -5.76947
103600.0000   -5.43202
103640.0000   -6.12469
103680.0000   -5.46595
103720.0000   -5.60222
103760.0000   -4.98325
103800.0000   -5.13137
103840.0000   -5.37921
103880.0000   -5.29174
103920.0000   -5.22780
103960.0000   -5.36741
104000.0000   -5.55846
104040.0000   -5.46923
104080.0000   -5.88694
104120.0000   -5.61660
104160.0000   -4.63924
104200.0000   -5.31562
104240.0000   -5.28019
104280.0000   -5.97465
104320.0000   -5.51228
104360.0000   -5.84203
104400.0000   -5.40920
104440.0000   -6.04463
104480.0000   -5.60525
104520.0000   -5.59610
104560.0000   -4.97182
104600.0000   -5.06340
104640.0000   -5.32123
104680.0000   -5.63308
104720.0000   -5.52808
104760.0000   -6.02390
104800.0000   -5.46187
104840.0000   -5.81879
104880.0000   -5.41564
104920.0000   -5.26697
104960.0000   -5.34713
105000.0000   -4.56543
105040.0000   -5.21397
105080.0000   -4.71822
105120.0000   -4.29580
105160.0000   -5.16424
105200.0000   -5.87761
105240.0000   -5.14342
105280.0000   -5.75225
105320.0000   -4.55622
105360.0000   -4.85646
105400.0000   -5.37877
105440.0000   -5.51773
105480.0000   -5.86999
105520.0000   -5.81253
105560.0000   -5.75552
105600.0000   -5.85861
105640.0000   -5.28934
105680.0000   -4.51418
105720.0000   -3.99920
105760.0000   -5.14562
105800.0000   -5.50133
105840.0000   -4.52124
105880.0000   -4.81034
105920.0000   -5.58536
105960.0000   -5.25419
106000.0000   -5.29019
106040.0000   -4.97059
106080.0000   -5.89595
106120.0000   -3.92348
106160.0000   -5.96576
106200.0000   -5.36015
106240.0000   -6.07896
106280.0000   -5.94075
106320.0000   -5.43151
106360.0000   -5.50921
106400.0000   -6.04840
106440.0000   -5.72657
106480.0000   -5.66558
106520.0000   -5.55177
106560.0000   -5.82663
106600.0000   -5.40865
106640.0000   -6.20298
106680.0000   -4.89408
106720.0000   -5.68895
106760.0000   -5.28861
106800.0000   -4.55451
106840.0000   -4.71193
106880.0000   -5.66534
106920.0000   -4.31665
106960.0000   -4.69777
107000.0000   -4.79900
107040.0000   -4.78622
107080.0000   -5.22757
107120.0000   -5.20568
107160.0000   -5.13601
107200.0000   -4.49381
107240.0000   -5.40478
107280.0000   -4.75782
107320.0000   -4.36946
107360.0000   -5.26048
107400.0000   -4.99156
107440.0000   -4.53040
107480.0000   -5.28464
107520.0000   -5.48634
107560.0000   -5.27521
107600.0000   -6.25500
107640.0000   -5.57427
107680.0000   -5.44864
107720.0000   -4.81967
107760.0000   -4.70363
107800.0000   -6.05639
107840.0000   -5.07718
107880.0000   -5.15136
107920.0000   -5.40028
107960.0000   -5.11266
108000.0000   -4.92382
108040.0000   -5.67345
108080.0000   -6.06045
108120.0000   -6.13510
108160.0000   -5.91975
108200.0000   -5.78103
108240.0000   -6.00421
108280.0000   -5.48764
108320.0000   -4.95772
108360.0000   -4.85972
108400.0000   -5.51915
108440.0000   -5.08167
108480.0000   -4.49885
108520.0000   -5.04585
108560.0000   -5.60733
108600.0000   -6.12094
108640.0000   -5.50561
108680.0000   -5.49654
108720.0000   -4.99029
108760.0000   -5.04677
108800.0000   -4.55532
108840.0000   -5.02020
108880.0000   -4.60468
108920.0000   -5.16019
108960.0000   -4.87223
109000.0000   -5.45858
109040.0000   -5.76258
109080.0000   -5.14897
109120.0000   -4.21894
109160.0000   -3.74939
109200.0000   -4.43636
109240.0000   -4.80082
109280.0000   -4.63033
109320.0000   -4.52088
109360.0000   -5.27573
109400.0000   -5.20752
109440.0000   -5.81780
109480.0000   -5.47421
109520.0000   -5.74088
109560.0000   -4.78577
109600.0000   -5.23244
109640.0000   -5.51951
109680.0000   -4.61739
109720.0000   -5.27418
109760.0000   -5.02932
109800.0000   -4.82681
109840.0000   -4.32102
109880.0000   -4.55994
109920.0000   -4.61073
109960.0000   -4.83168
110000.0000   -4.82275
110040.0000   -5.51914
110080.0000   -5.48696
110120.0000   -5.29335
110160.0000   -5.64782
110200.0000   -5.18125
110240.0000   -5.20681
110280.0000   -5.35216
110320.0000   -4.29978
110360.0000   -4.09622
110400.0000   -4.22003
110440.0000   -4.53720
110480.0000   -4.98514
110520.0000   -4.40833
110560.0000   -4.28536
110600.0000   -5.46615
110640.0000   -5.18450
110680.0000   -4.45553
110720.0000   -4.93256
110760.0000   -4.27588
110800.0000   -4.84990
110840.0000   -3.94739
110880.0000   -5.62723
110920.0000   -5.48147
110960.0000   -4.44013
111000.0000   -4.55338
111040.0000   -4.38394
111080.0000   -4.09273
111120.0000   -4.85592
111160.0000   -4.46101
111200.0000   -5.47605
111240.0000   -5.24940
111280.0000   -5.17343
111320.0000   -5.37646
111360.0000   -5.35202
111400.0000   -5.41617
111440.0000   -4.94766
111480.0000   -5.08054
111520.0000   -5.23638
111560.0000   -4.84423
111600.0000   -6.15812
111640.0000   -5.73584
111680.0000   -4.66784
111720.0000   -4.17411
111760.0000   -4.72659
111800.0000   -5.47168
111840.0000   -4.78289
111880.0000   -5.07630
111920.0000   -5.33740
111960.0000   -5.28251
112000.0000   -4.46079
112040.0000   -4.59609
112080.0000   -4.27778
112120.0000   -4.67181
112160.0000   -4.72448
112200.0000   -5.47702
112240.0000   -5.13508
112280.0000   -3.90083
112320.0000   -5.09976
112360.0000   -5.17175
112400.0000   -5.26048
112440.0000   -4.67538
112480.0000   -3.98034
112520.0000   -4.84762
112560.0000   -5.47560
112600.0000   -5.39111
112640.0000   -4.67550
112680.0000   -4.97522
112720.0000   -4.22902
112760.0000   -5.45466
112800.0000   -5.88695
112840.0000   -5.10975
112880.0000   -4.80322
112920.0000   -5.05504
112960.0000   -5.32545
113000.0000   -4.47116
113040.0000   -5.89522
113080.0000   -4.35037
113120.0000   -4.54993
113160.0000   -4.62305
113200.0000   -5.13399
113240.0000   -4.75230
113280.0000   -5.32555
113320.0000   -5.67981
113360.0000   -5.16127
113400.0000   -5.37340
113440.0000   -5.20691
113480.0000   -5.01309
113520.0000   -4.62355
113560.0000   -4.17061
113600.0000   -4.88957
113640.0000   -4.56342
113680.0000   -5.11538
113720.0000   -5.89327
113760.0000   -4.26206
113800.0000   -4.45282
113840.0000   -5.45023
113880.0000   -6.07970
113920.0000   -5.54367
113960.0000   -5.29554
114000.0000   -5.33713
114040.0000   -5.29730
114080.0000   -4.84473
114120.0000   -5.61654
114160.0000   -4.43793
114200.0000   -5.34548
114240.0000   -5.36080
114280.0000   -5.92681
114320.0000   -5.10728
114360.0000   -6.19742
114400.0000   -5.76048
114440.0000   -5.58421
114480.0000   -4.94285
114520.0000   -5.90779
114560.0000   -5.80846
114600.0000   -6.02266
114640.0000   -5.25205
114680.0000   -5.28424
114720.0000   -5.07235
114760.0000   -5.45872
114800.0000   -5.88843
114840.0000   -5.55852
114880.0000   -4.68182
114920.0000   -5.00202
114960.0000   -4.66673
115000.0000   -4.56777
115040.0000   -5.61214
115080.0000   -4.91343
115120.0000   -5.18086
115160.0000   -5.59047
115200.0000   -4.55330
115240.0000   -5.58980
115280.0000   -6.29587
115320.0000   -5.11590
115360.0000   -4.68911
115400.0000   -4.83722
115440.0000   -4.49062
115480.0000   -5.55767
115520.0000   -4.66594
115560.0000   -5.26557
115600.0000   -5.55789
115640.0000   -5.13203
115680.0000   -5.57179
115720.0000   -4.87535
115760.0000   -4.69469
115800.0000   -5.12250
115840.0000   -4.30933
115880.0000   -5.11391
115920.0000   -4.42389
115960.0000   -5.05328
116000.0000   -4.34922
116040.0000   -3.66776
116080.0000   -4.94994
116120.0000   -4.34208
116160.0000   -4.73068
116200.0000   -4.47538
116240.0000   -4.41642
116280.0000   -5.26440
116320.0000   -4.33361
116360.0000   -4.35637
116400.0000   -4.66543
116440.0000   -5.26181
116480.0000   -4.78236
116520.0000   -4.55004
116560.0000   -4.33879
116600.0000   -4.81253
116640.0000   -4.09369
116680.0000   -4.47239
116720.0000   -4.26743
116760.0000   -4.06520
116800.0000   -4.44788
116840.0000   -4.30750
116880.0000   -4.49253
116920.0000   -5.28289
116960.0000   -5.09163
117000.0000   -4.92791
117040.0000   -4.89362
117080.0000   -5.68851
117120.0000   -5.39181
117160.0000   -4.20763
117200.0000   -4.71429
117240.0000   -5.13379
117280.0000   -4.90146
117320.0000   -4.89972
117360.0000   -4.59329
117400.0000   -4.55315
117440.0000   -4.75705
117480.0000   -5.51134
117520.0000   -4.61291
117560.0000   -4.65865
117600.0000   -4.50713
117640.0000   -4.99913
117680.0000   -3.68267
117720.0000   -5.41171
117760.0000   -4.59067
117800.0000   -4.59556
117840.0000   -4.68793
117880.0000   -4.12556
117920.0000   -4.72858
117960.0000   -4.42505
118000.0000   -5.35494
118040.0000   -5.36746
118080.0000   -4.98737
118120.0000   -4.72190
118160.0000   -4.76232
118200.0000   -5.11589
118240.0000   -4.35446
118280.0000   -3.94921
118320.0000   -4.39773
118360.0000   -4.85547
118400.0000   -4.31638
118440.0000   -3.89913
118480.0000   -4.54562
118520.0000   -4.99732
118560.0000   -5.27838
118600.0000   -5.34781
118640.0000   -4.75561
118680.0000   -5.93297
118720.0000   -5.13236
118760.0000   -5.31294
118800.0000   -5.70719
118840.0000   -5.10693
118880.0000   -4.99683
118920.0000   -5.65559
118960.0000   -4.65221
119000.0000   -5.11655
119040.0000   -4.86808
119080.0000   -4.91556
119120.0000   -4.48436
119160.0000   -3.73287
119200.0000   -3.71149
119240.0000   -3.80776
119280.0000   -3.95111
119320.0000   -3.52242
119360.0000   -3.58495
119400.0000   -3.57611
119440.0000   -4.76399
119480.0000   -4.64328
119520.0000   -4.42169
119560.0000   -5.37823
119600.0000   -4.17716
119640.0000   -4.00584
119680.0000   -3.94736
119720.0000   -3.83218
119760.0000   -3.70792
119800.0000   -5.13273
119840.0000   -4.75042
119880.0000   -4.42640
119920.0000   -4.06580
119960.0000   -4.98518
120000.0000   -4.34895
120040.0000   -4.74440
120080.0000   -5.42316
120120.0000   -5.63312
120160.0000   -5.65917
120200.0000   -5.40088
120240.0000   -5.67859
120280.0000   -5.18594
120320.0000   -5.20756
120360.0000   -5.13211
120400.0000   -5.00513
120440.0000   -5.13307
120480.0000   -4.61810
120520.0000   -4.03811
120560.0000   -4.62622
120600.0000   -4.24118
120640.0000   -4.57590
120680.0000   -4.93975
120720.0000   -5.02827
120760.0000   -4.62397
120800.0000   -4.34477
120840.0000   -4.59320
120880.0000   -4.80590
120920.0000   -5.32696
120960.0000   -4.51818
121000.0000   -4.88695
121040.0000   -4.77547
121080.0000   -5.33027
121120.0000   -5.24648
121160.0000   -4.96785
121200.0000   -5.40685
121240.0000   -5.10660
121280.0000   -5.12390
121320.0000   -4.93489
121360.0000   -5.27542
121400.0000   -5.38404
121440.0000   -6.04906
121480.0000   -5.18629
121520.0000   -5.41219
121560.0000   -4.51822
121600.0000   -4.12362
121640.0000   -4.21302
121680.0000   -3.84902
121720.0000   -4.56950
121760.0000   -4.88975
121800.0000   -3.39862
121840.0000   -4.29611
121880.0000   -4.94367
121920.0000   -5.06703
121960.0000   -4.63977
122000.0000   -4.76960
122040.0000   -4.09388
122080.0000   -3.86993
122120.0000   -3.52992
122160.0000   -3.31720
122200.0000   -4.36205
122240.0000   -4.42623
122280.0000   -4.79066
122320.0000   -4.06154
122360.0000   -4.15424
122400.0000   -4.71296
122440.0000   -4.83243
122480.0000   -4.68828
122520.0000   -3.91966
122560.0000   -3.95137
122600.0000   -4.21746
122640.0000   -4.04374
122680.0000   -4.10429
122720.0000   -4.37603
122760.0000   -4.14344
122800.0000   -3.99589
122840.0000   -4.56139
122880.0000   -3.98299
122920.0000   -5.03382
122960.0000   -5.65649
123000.0000   -5.16032
123040.0000   -4.86600
123080.0000   -3.67181
123120.0000   -4.18693
123160.0000   -4.63990
123200.0000   -5.29122
123240.0000   -4.87993
123280.0000   -4.39065
123320.0000   -3.49728
123360.0000   -3.81062
123400.0000   -3.85514
123440.0000   -3.72058
123480.0000   -4.04960
123520.0000   -4.66209
123560.0000   -4.56269
123600.0000   -4.60681
123640.0000   -4.11846
123680.0000   -3.83054
123720.0000   -3.63579
123760.0000   -4.47616
123800.0000   -4.54746
123840.0000   -3.12024
123880.0000   -3.88381
123920.0000   -3.87390
123960.0000   -4.94320
124000.0000   -4.44195
124040.0000   -4.05024
124080.0000   -4.21930
124120.0000   -3.75579
124160.0000   -4.38101
124200.0000   -4.08318
124240.0000   -3.80795
124280.0000   -4.51748
124320.0000   -4.56382
124360.0000   -4.09171
124400.0000   -4.87980
124440.0000   -4.33925
124480.0000   -4.56639
124520.0000   -3.87961
124560.0000   -4.40586
124600.0000   -4.75929
124640.0000   -4.12692
124680.0000   -3.92830
124720.0000   -4.48626
124760.0000   -4.02825
124800.0000   -4.11471
124840.0000   -3.85163
124880.0000   -4.38327
124920.0000   -3.73663
124960.0000   -4.40316
125000.0000   -4.52028
125040.0000   -5.43454
125080.0000   -5.57155
125120.0000   -5.01968
125160.0000   -4.43728
125200.0000   -4.00107
125240.0000   -5.27873
125280.0000   -5.55596
125320.0000   -5.10696
125360.0000   -4.18330
125400.0000   -4.19521
125440.0000   -5.04319
125480.0000   -4.64673
125520.0000   -4.82012
125560.0000   -5.23128
125600.0000   -5.45865
125640.0000   -4.66917
125680.0000   -4.67425
125720.0000   -5.00397
125760.0000   -5.42231
125800.0000   -5.35046
125840.0000   -4.58358
125880.0000   -3.93340
125920.0000   -4.00503
125960.0000   -3.67709
126000.0000   -3.62186
126040.0000   -5.16849
126080.0000   -4.45352
126120.0000   -5.35387
126160.0000   -4.72672
126200.0000   -4.88988
126240.0000   -4.07286
126280.0000   -4.80856
126320.0000   -4.47339
126360.0000   -4.57773
126400.0000   -3.42161
126440.0000   -4.32117
126480.0000   -4.06586
126520.0000   -6.21201
126560.0000   -5.56564
126600.0000   -5.43887
126640.0000   -5.21558
126680.0000   -5.42039
126720.0000   -4.97114
126760.0000   -4.65623
126800.0000   -4.58497
126840.0000   -4.96544
126880.0000   -3.45902
126920.0000   -4.34633
126960.0000   -4.12952
127000.0000   -2.58532
127040.0000   -2.34219
127080.0000   -3.22315
127120.0000   -2.43852
127160.0000   -2.65672
127200.0000   -2.87781
127240.0000   -2.79991
127280.0000   -2.04267
127320.0000   -2.75390
127360.0000   -2.64149
127400.0000   -3.28386
127440.0000   -2.94523
127480.0000   -3.16194
127520.0000   -3.31980
127560.0000   -2.44983
127600.0000   -2.95367
127640.0000   -3.58887
127680.0000   -2.81638
127720.0000   -2.02670
127760.0000   -3.30038
127800.0000   -3.74547
127840.0000   -3.68895
127880.0000   -3.94940
127920.0000   -3.39271
127960.0000   -3.34742
128000.0000   -3.73125
128040.0000   -3.54218
128080.0000   -3.99745
128120.0000   -2.61718
128160.0000   -3.00162
128200.0000   -3.77745
128240.0000   -3.16855
128280.0000   -3.21573
128320.0000   -2.97355
128360.0000   -4.08122
128400.0000   -3.64422
128440.0000   -4.07795
128480.0000   -2.76180
128520.0000   -2.38112
128560.0000   -2.52651
128600.0000   -2.65461
128640.0000   -3.76363
128680.0000   -3.48472
128720.0000   -3.27274
128760.0000   -3.00731
128800.0000   -2.97706
128840.0000   -3.60895
128880.0000   -3.41236
128920.0000   -3.82355
128960.0000   -3.75248
129000.0000   -3.50185
129040.0000   -3.82980
129080.0000   -3.98333
129120.0000   -3.04980
129160.0000   -4.70793
129200.0000   -4.08494
129240.0000   -3.41927
129280.0000   -4.45139
129320.0000   -4.01449
129360.0000   -2.57504
129400.0000   -3.67091
129440.0000   -3.13272
129480.0000   -3.22988
129520.0000   -4.01622
129560.0000   -3.96683
129600.0000   -3.21613
129640.0000   -3.63247
129680.0000   -4.22089
129720.0000   -3.69714
129760.0000   -4.83671
129800.0000   -4.16108
129840.0000   -3.93403
129880.0000   -3.93703
129920.0000   -3.99252
129960.0000   -4.17500
130000.0000   -3.63993
130040.0000   -3.42997
130080.0000   -2.70735
130120.0000   -2.85755
130160.0000   -1.99548
130200.0000   -1.54423
130240.0000   -2.99528
130280.0000   -2.55366
130320.0000   -3.46610
130360.0000   -4.27673
130400.0000   -4.21070
130440.0000   -3.24121
130480.0000   -3.90552
130520.0000   -3.40930
130560.0000   -4.08453
130600.0000   -3.52580
130640.0000   -3.24533
130680.0000   -3.79682
130720.0000   -3.61768
130760.0000   -3.06717
130800.0000   -3.58442
130840.0000   -3.57656
130880.0000   -3.54204
130920.0000   -2.39992
130960.0000   -2.10611
131000.0000   -2.20854
131040.0000   -2.24703
131080.0000   -2.97835
131120.0000   -4.07018
131160.0000   -3.65318
131200.0000   -4.06832
131240.0000   -3.98625
131280.0000   -3.62546
131320.0000   -3.10365
131360.0000   -2.89940
131400.0000   -2.28923
131440.0000   -1.39185
131480.0000   -2.23025
131520.0000   -2.04025
131560.0000   -3.74964
131600.0000   -1.90689
131640.0000   -2.05057
131680.0000   -2.55316
131720.0000   -2.34300
131760.0000   -2.31740
131800.0000   -2.71196
131840.0000   -2.54347
131880.0000   -2.54958
131920.0000   -2.31791
131960.0000   -2.24275
132000.0000   -2.37047
132040.0000   -2.46803
132080.0000   -1.72334
132120.0000   -1.02832
132160.0000   -0.64911
132200.0000   -2.62292
132240.0000   -1.95759
132280.0000   -1.37527
132320.0000   -0.94756
132360.0000   -1.98108
132400.0000   -1.56651
132440.0000   -2.01079
132480.0000   -1.77938
132520.0000   -1.56623
132560.0000   -2.31842
132600.0000   -1.24853
132640.0000   -1.64117
132680.0000   -1.63808
132720.0000   -2.29407
132760.0000   -1.95531
132800.0000   -1.60205
132840.0000   -1.66922
132880.0000   -1.98929
132920.0000   -2.42399
132960.0000   -2.34684
133000.0000   -2.16122
133040.0000   -2.70478
133080.0000   -2.43495
133120.0000   -2.89151
133160.0000   -1.76055
133200.0000   -1.96380
133240.0000   -1.97553
133280.0000   -2.73253
133320.0000   -2.45736
133360.0000   -2.34822
133400.0000   -2.16184
133440.0000   -2.43189
133480.0000   -2.75520
133520.0000   -2.21257
133560.0000   -1.85753
133600.0000   -2.91098
133640.0000   -1.71546
133680.0000   -2.01413
133720.0000   -2.02566
133760.0000   -2.31591
133800.0000   -2.31476
133840.0000   -2.78826
133880.0000   -3.57036
133920.0000   -2.31560
133960.0000   -3.16947
134000.0000   -2.38261
134040.0000   -2.77393
134080.0000   -3.26561
134120.0000   -2.19449
134160.0000   -2.02609
134200.0000   -1.81957
134240.0000   -1.64303
134280.0000   -1.72312
134320.0000   -0.68384
134360.0000   -1.79386
134400.0000   -0.62376
134440.0000   -2.14826
134480.0000   -1.94548
134520.0000   -3.01317
134560.0000   -2.59222
134600.0000   -2.94855
134640.0000   -2.89674
134680.0000   -1.11406
134720.0000   -1.55970
134760.0000   -1.63169
134800.0000   -0.98631
134840.0000   -0.63947
134880.0000   -0.26243
134920.0000    0.08142
134960.0000    0.71765
135000.0000    0.55918
135040.0000    0.30568
135080.0000    0.34353
135120.0000    0.86278
135160.0000   -0.37298
135200.0000    0.59928
135240.0000    0.52743
135280.0000    0.44002
135320.0000    0.25799
135360.0000    0.77446
135400.0000    0.99267
135440.0000    0.59918
135480.0000    0.06841
135520.0000   -0.61988
135560.0000    0.08366
135600.0000   -0.72118
135640.0000   -0.48792
135680.0000   -0.69346
135720.0000   -1.38269
135760.0000    0.18821
135800.0000    0.43529
135840.0000   -1.31232
135880.0000   -1.61888
135920.0000   -0.98335
135960.0000   -0.45484
136000.0000   -0.21125
136040.0000    0.26020
136080.0000   -0.72105
136120.0000   -1.10991
136160.0000   -0.86907
136200.0000   -2.24278
136240.0000   -1.04953
136280.0000   -1.52605
136320.0000   -0.18677
136360.0000   -1.68083
136400.0000   -1.59837
136440.0000   -1.21847
136480.0000   -2.19198
136520.0000   -2.93087
136560.0000   -1.83048
136600.0000   -1.81043
136640.0000   -1.71504
136680.0000   -0.63285
136720.0000   -1.28216
136760.0000   -1.86326
136800.0000   -1.57497
136840.0000   -0.98688
136880.0000   -1.95207
136920.0000   -1.30372
136960.0000   -0.31303
137000.0000   -0.18094
137040.0000    0.02962
137080.0000   -1.05210
137120.0000   -1.86159
137160.0000   -2.06122
137200.0000   -2.48161
137240.0000   -0.61258
137280.0000   -1.55226
137320.0000   -0.88022
137360.0000   -1.38524
137400.0000   -0.42400
137440.0000   -1.12554
137480.0000   -1.84770
137520.0000   -0.38941
137560.0000   -0.60023
137600.0000    0.01196
137640.0000   -0.00804
137680.0000   -0.30163
137720.0000    0.08416
137760.0000    0.43927
137800.0000    0.40038
137840.0000    0.96257
137880.0000    1.15450
137920.0000    0.10177
137960.0000    0.40556
138000.0000    1.33576
138040.0000    1.95600
138080.0000    0.83155
138120.0000    1.40122
138160.0000    0.30516
138200.0000   -0.06440
138240.0000    0.25661
138280.0000    0.53313
138320.0000    1.50150
138360.0000    1.84838
138400.0000    0.87010
138440.0000    0.79755
138480.0000    1.24558
138520.0000    1.02610
138560.0000    0.63050
138600.0000    0.28177
138640.0000    0.21238
138680.0000   -0.13230
138720.0000   -0.27724
138760.0000   -0.08567
138800.0000    0.56222
138840.0000    1.06433
138880.0000    0.40720
138920.0000    0.38648
138960.0000    0.32534
139000.0000    0.94039
139040.0000    1.46725
139080.0000    1.02361
139120.0000    0.86591
139160.0000    1.03693
139200.0000    1.27468
139240.0000    0.98620
139280.0000    1.20179
139320.0000    0.46030
139360.0000    0.21141
139400.0000    0.56523
139440.0000    0.27411
139480.0000    0.45585
139520.0000    1.35530
139560.0000    1.38863
139600.0000    0.95341
139640.0000    1.57027
139680.0000    0.93935
139720.0000    1.11018
139760.0000    0.60528
139800.0000   -0.28625
139840.0000    0.02036
139880.0000    0.80922
139920.0000    0.65375
139960.0000    0.96558
140000.0000    0.36025
140040.0000    0.02826
140080.0000    0.73937
140120.0000    1.31667
140160.0000    1.81352
140200.0000    1.29588
140240.0000    1.57401
140280.0000    2.39922
140320.0000    2.21069
140360.0000    2.48344
140400.0000    1.90917
140440.0000    0.87905
140480.0000    0.76835
140520.0000    0.18498
140560.0000    1.33333
140600.0000    1.08810
140640.0000    1.01966
140680.0000    1.50141
140720.0000    1.72224
140760.0000    1.47652
140800.0000    2.03455
140840.0000    1.63138
140880.0000    0.94770
140920.0000    1.45557
140960.0000    1.35713
141000.0000    2.03799
141040.0000    1.88883
141080.0000    1.35206
141120.0000    0.68598
141160.0000    0.91811
141200.0000    1.69103
141240.0000    1.72143
141280.0000    2.23767
141320.0000    1.79040
141360.0000    1.47175
141400.0000    1.65879
141440.0000    1.69731
141480.0000    1.78063
141520.0000    1.89651
141560.0000    2.09622
141600.0000    2.25181
141640.0000    2.05289
141680.0000    2.08473
141720.0000    2.05372
141760.0000    2.70391
141800.0000    2.13456
141840.0000    1.04303
141880.0000    1.56792
141920.0000    1.87634
141960.0000    1.59814
142000.0000    1.29905
142040.0000    1.62376
142080.0000    0.86977
142120.0000    0.99198
142160.0000    0.52894
142200.0000    1.25589
142240.0000    0.67599
142280.0000    1.35560
142320.0000    0.24516
142360.0000    1.30296
142400.0000    2.07343
142440.0000    1.68065
142480.0000    1.09411
142520.0000    1.49659
142560.0000    1.61394
142600.0000    1.14578
142640.0000    0.93549
142680.0000    1.14552
142720.0000    1.07298
142760.0000    0.80846
142800.0000    0.95783
142840.0000    1.29383
142880.0000    2.31439
142920.0000    2.15853
142960.0000    1.43293
143000.0000    1.04566
143040.0000    1.35269
143080.0000    1.44940
143120.0000    1.53271
143160.0000    1.52702
143200.0000    1.15142
143240.0000    1.68808
143280.0000    1.86304
143320.0000    1.44014
143360.0000    0.55681
143400.0000    1.64089
143440.0000    1.08947
143480.0000    1.44255
143520.0000    0.89694
143560.0000    1.17659
143600.0000    1.43380
143640.0000    0.73588
143680.0000    0.31189
143720.0000    1.27453
143760.0000    0.84065
143800.0000   -0.04899
143840.0000    0.42261
143880.0000   -0.42583
143920.0000    0.09285
143960.0000    0.04305
144000.0000    0.30858
144040.0000    1.06339
144080.0000    1.08337
144120.0000    1.18290
144160.0000    1.01336
144200.0000    0.67402
144240.0000    1.27824
144280.0000    0.65167
144320.0000    0.82748
144360.0000    0.40918
144400.0000    1.32539
144440.0000    0.66216
144480.0000    0.98848
144520.0000    0.79569
144560.0000    0.28147
144600.0000    0.66518
144640.0000   -0.15878
144680.0000   -0.82452
144720.0000   -0.66513
144760.0000    0.04286
144800.0000    0.95543
144840.0000    0.76643
144880.0000    0.09011
144920.0000   -0.14988
144960.0000   -0.31385
145000.0000    0.64180
145040.0000    1.17132
145080.0000    0.61590
145120.0000    0.89006
145160.0000    0.97501
145200.0000    0.60117
145240.0000    1.58498
145280.0000    1.11824
145320.0000    0.73699
145360.0000    1.64952
145400.0000    1.21144
145440.0000    2.29335
145480.0000    2.45056
145520.0000    2.12961
145560.0000    2.37811
145600.0000    2.25017
145640.0000    4.00559
145680.0000    2.97172
145720.0000    2.00693
145760.0000    2.01248
145800.0000    1.05488
145840.0000    1.40436
145880.0000    2.37664
145920.0000    2.83144
145960.0000    2.29000
146000.0000    2.63434
146040.0000    1.89267
146080.0000    1.35010
146120.0000    1.31390
146160.0000    1.41236
146200.0000    0.90882
146240.0000    1.86347
146280.0000    1.96728
146320.0000    1.97941
146360.0000    1.09421
146400.0000    2.07257
146440.0000    2.24919
146480.0000    2.24645
146520.0000    2.01002
146560.0000    1.62746
146600.0000    1.24150
146640.0000    1.72925
146680.0000    1.32776
146720.0000    2.83730
146760.0000    1.76646
146800.0000    0.03813
146840.0000    0.77029
146880.0000    0.95947
146920.0000    1.30170
146960.0000    1.77736
147000.0000    0.98079
147040.0000    1.44887
147080.0000    1.79086
147120.0000    2.69606
147160.0000    2.20632
147200.0000    1.82862
147240.0000    1.18038
147280.0000    1.53568
147320.0000    2.15517
147360.0000    1.98513
147400.0000    1.86371
147440.0000    1.18106
147480.0000    1.56786
147520.0000    0.83041
147560.0000    1.43938
147600.0000    2.24164
147640.0000    1.51828
147680.0000    1.40636
147720.0000    1.02148
147760.0000    1.57116
147800.0000    1.66093
147840.0000    1.50727
147880.0000    1.68457
147920.0000    1.72109
147960.0000    1.89219
148000.0000    1.76925
148040.0000    0.16330
148080.0000    2.53780
148120.0000    2.43038
148160.0000    1.97262
148200.0000    2.04596
148240.0000    2.03211
148280.0000    2.70555
148320.0000    3.59537
148360.0000    2.99199
148400.0000    2.56972
148440.0000    2.52738
148480.0000    2.54614
148520.0000    2.90618
148560.0000    4.55379
148600.0000    3.85158
148640.0000    2.70275
148680.0000    3.09824
148720.0000    2.41498
148760.0000    3.01174
148800.0000    3.09119
148840.0000    3.19330
148880.0000    3.92249
148920.0000    2.97290
148960.0000    3.03796
149000.0000    2.45142
149040.0000    2.94203
149080.0000    3.55154
149120.0000    2.91217
149160.0000    2.89969
149200.0000    2.74192
149240.0000    3.33737
149280.0000    2.77011
149320.0000    3.66347
149360.0000    3.61926
149400.0000    3.93134
149440.0000    3.78172
149480.0000    3.33984
149520.0000    2.33769
149560.0000    2.79798
149600.0000    2.58814
149640.0000    2.58139
149680.0000    3.73836
149720.0000    3.18546
149760.0000    4.23702
149800.0000    3.87854
149840.0000    3.07580
149880.0000    3.67850
149920.0000    3.91226
149960.0000    5.21681
150000.0000    3.62961
150040.0000    2.82974
150080.0000    3.50954
150120.0000    3.19302
150160.0000    2.95532
150200.0000    2.99387
150240.0000    2.04775
150280.0000    2.47869
150320.0000    1.47149
150360.0000    1.45266
150400.0000    2.00846
150440.0000    1.94240
150480.0000    1.65459
150520.0000    2.65653
150560.0000    2.62079
150600.0000    2.31161
150640.0000    2.39368
150680.0000    2.05864
150720.0000    1.42649
150760.0000    2.21184
150800.0000    2.34279
150840.0000    3.18987
150880.0000    3.69493
150920.0000    3.86425
150960.0000    3.31849
151000.0000    3.66518
151040.0000    4.09523
151080.0000    3.00678
151120.0000    2.56174
151160.0000    3.29285
151200.0000    2.42406
151240.0000    3.05457
151280.0000    1.84318
151320.0000    1.33133
151360.0000    1.93125
151400.0000    1.95591
151440.0000    2.87164
151480.0000    2.43168
151520.0000    2.24744
151560.0000    0.86985
151600.0000    1.71148
151640.0000    1.60415
151680.0000    2.97109
151720.0000    1.92285
151760.0000    2.50773
151800.0000    2.95043
151840.0000    2.59174
151880.0000    0.38035
151920.0000    1.70796
151960.0000    1.40925
152000.0000    0.70079
152040.0000    1.84046
152080.0000    1.72728
152120.0000    2.51086
152160.0000    3.22901
152200.0000    2.45232
152240.0000    2.54178
152280.0000    2.02362
152320.0000    1.85059
152360.0000    2.60976
152400.0000    2.57735
152440.0000    1.85640
152480.0000    2.04068
152520.0000    1.60961
152560.0000    1.56019
152600.0000    2.62524
152640.0000    2.74638
152680.0000    2.37386
152720.0000    1.39073
152760.0000    2.06024
152800.0000    2.75260
152840.0000    2.15121
152880.0000    2.11953
152920.0000    2.54318
152960.0000    1.88747
153000.0000    2.39964
153040.0000    2.20316
153080.0000    2.54534
153120.0000    2.50578
153160.0000    1.83502
153200.0000    2.32637
153240.0000    2.46891
153280.0000    2.39325
153320.0000    3.07088
153360.0000    1.81057
153400.0000    2.67190
153440.0000    2.30430
153480.0000    2.81465
153520.0000    2.36829
153560.0000    1.34023
153600.0000    1.81983
153640.0000    1.56194
153680.0000    1.15471
153720.0000    1.17452
153760.0000    0.84053
153800.0000    1.48253
153840.0000    1.22774
153880.0000    1.33405
153920.0000    0.68773
153960.0000    1.18788
154000.0000    1.41149
154040.0000    0.96625
154080.0000    0.92084
154120.0000    1.73081
154160.0000    0.94120
154200.0000    1.48590
154240.0000    0.84091
154280.0000    2.52790
154320.0000    0.84035
154360.0000    1.91900
154400.0000    1.95979
154440.0000    0.92952
154480.0000    0.22096
154520.0000    1.24956
154560.0000    1.56097
154600.0000    0.05011
154640.0000    0.92841
154680.0000    0.95306
154720.0000    1.15440
154760.0000    1.20715
154800.0000    1.19301
154840.0000    1.42375
154880.0000    1.46181
154920.0000    1.78223
154960.0000    1.52871
155000.0000    2.17056
155040.0000    1.46508
155080.0000    1.57867
155120.0000    1.98987
155160.0000    1.97743
155200.0000    1.98759
155240.0000    1.75978
155280.0000    2.53318
155320.0000    1.64823
155360.0000    1.58558
155400.0000    1.37099
155440.0000    0.61688
155480.0000    1.55400
155520.0000    1.18204
155560.0000    2.45195
155600.0000    0.58531
155640.0000    2.10188
155680.0000    1.50128
155720.0000    1.58292
155760.0000    1.27583
155800.0000    1.18511
155840.0000    1.50612
155880.0000    1.23603
155920.0000    1.49106
155960.0000    2.22121
156000.0000    2.48815
156040.0000    1.65997
156080.0000    1.68200
156120.0000    1.34516
156160.0000    1.85686
156200.0000    1.11289
156240.0000    1.26820
156280.0000    1.33503
156320.0000    1.82222
156360.0000    1.26918
156400.0000    1.83280
156440.0000    0.81036
156480.0000    1.65548
156520.0000    1.85829
156560.0000    1.62701
156600.0000    0.73718
156640.0000    0.69893
156680.0000    1.11205
156720.0000    1.80177
156760.0000    2.46197
156800.0000    1.90255
156840.0000    2.33979
156880.0000    2.02277
156920.0000    1.25760
156960.0000    0.60971
157000.0000    1.06852
157040.0000    1.04789
157080.0000    1.30299
157120.0000    0.97765
157160.0000    1.82018
157200.0000    1.19750
157240.0000    0.98554
157280.0000    1.69502
157320.0000    2.16632
157360.0000    1.96877
157400.0000    2.68233
157440.0000    2.39450
157480.0000    2.23965
157520.0000    2.04345
157560.0000    1.80182
157600.0000    1.46313
157640.0000    2.01587
157680.0000    1.66091
157720.0000    2.72811
157760.0000    2.57595
157800.0000    2.62153
157840.0000    3.07472
157880.0000    1.40516
157920.0000    2.39213
157960.0000    2.72773
158000.0000    2.43172
158040.0000    2.98537
158080.0000    2.69754
158120.0000    1.80249
158160.0000    2.31697
158200.0000    3.24767
158240.0000    1.93030
158280.0000    2.82638
158320.0000    2.15855
158360.0000    1.95254
158400.0000    2.32062
158440.0000    2.56965
158480.0000    2.04253
158520.0000    2.12096
158560.0000    1.57871
158600.0000    1.99216
158640.0000    2.46428
158680.0000    1.44911
158720.0000    2.02456
158760.0000    1.66622
158800.0000    2.07010
158840.0000    1.34893
158880.0000    1.37026
158920.0000    1.09739
158960.0000    0.91402
159000.0000    1.38904
159040.0000    1.02188
159080.0000    0.38129
159120.0000    0.14259
159160.0000    0.62138
159200.0000    0.94052
159240.0000    0.89667
159280.0000    0.74264
159320.0000    0.92981
159360.0000    1.35113
159400.0000    2.02228
159440.0000    0.36878
159480.0000    1.35768
159520.0000    0.92887
159560.0000    0.71760
159600.0000    0.96878
159640.0000    0.83027
159680.0000    0.36184
159720.0000    0.64525
159760.0000    0.46191
159800.0000    0.45185
159840.0000    0.58451
159880.0000    0.63226
159920.0000    1.44755
159960.0000    1.58311
160000.0000    1.21477
160040.0000    1.74453
160080.0000    1.17944
160120.0000    1.50554
160160.0000    1.00515
160200.0000    1.39064
160240.0000    1.17673
160280.0000    1.41577
160320.0000    1.32554
160360.0000    0.90467
160400.0000    0.59534
160440.0000    0.54443
160480.0000    1.24634
160520.0000    0.90305
160560.0000    0.66107
160600.0000    1.36612
160640.0000    1.47996
160680.0000    1.25760
160720.0000    1.55705
160760.0000    2.34861
160800.0000    2.37250
160840.0000    0.63851
160880.0000    2.59544
160920.0000    2.11470
160960.0000    1.27537
161000.0000    0.98362
161040.0000    1.19821
161080.0000    0.45187
161120.0000    0.05604
161160.0000    0.05942
161200.0000    0.84066
161240.0000    0.26803
161280.0000    0.70225
161320.0000    1.04850
161360.0000    0.78498
161400.0000    0.44795
161440.0000    0.94511
161480.0000    1.42006
161520.0000    1.00571
161560.0000    0.67145
161600.0000    1.49994
161640.0000    1.94035
161680.0000    1.10831
161720.0000    1.57015
161760.0000    0.70155
161800.0000    0.40632
161840.0000    0.77074
161880.0000   -0.25748
161920.0000    0.11577
161960.0000    0.20474
162000.0000    0.83201
162040.0000    1.61146
162080.0000    0.48629
162120.0000    0.55585
162160.0000    0.65774
162200.0000    1.26526
162240.0000    0.63414
162280.0000   -0.07946
162320.0000    0.98148
162360.0000    0.75928
162400.0000    0.16384
162440.0000    0.22876
162480.0000    0.37827
162520.0000   -0.25909
162560.0000    0.27222
162600.0000   -0.28107
162640.0000   -0.40226
162680.0000    0.22999
162720.0000   -0.01038
162760.0000    0.57283
162800.0000    0.81688
162840.0000    0.15645
162880.0000    0.56878
162920.0000   -0.07013
162960.0000    0.63632
163000.0000    1.56697
163040.0000    0.83646
163080.0000    1.80496
163120.0000    3.66703
163160.0000    2.79663
163200.0000    3.10892
163240.0000    3.36037
163280.0000    2.95606
163320.0000    3.65382
163360.0000    2.03408
163400.0000    2.89068
163440.0000    3.63855
163480.0000    4.44943
163520.0000    4.15810
163560.0000    3.72971
163600.0000    2.60701
163640.0000    3.89300
163680.0000    2.78298
163720.0000    2.52999
163760.0000    2.20161
163800.0000    2.83341
163840.0000    1.72129
163880.0000    2.04736
163920.0000    2.54815
163960.0000    2.65315
164000.0000    3.05193
164040.0000    3.16646
164080.0000    3.97199
164120.0000    4.13269
164160.0000    3.75731
164200.0000    3.71616
164240.0000    3.62606
164280.0000    4.21539
164320.0000    2.39959
164360.0000    3.76631
164400.0000    2.73131
164440.0000    3.45014
164480.0000    5.15780
164520.0000    4.50804
164560.0000    2.52141
164600.0000    3.98033
164640.0000    3.30591
164680.0000    4.06822
164720.0000    2.55373
164760.0000    3.27067
164800.0000    2.71938
164840.0000    3.11028
164880.0000    2.65071
164920.0000    3.23306
164960.0000    3.06850
165000.0000    3.71996
165040.0000    4.96189
165080.0000    5.15608
165120.0000    5.41448
165160.0000    4.80302
165200.0000    4.40144
165240.0000    4.93398
165280.0000    4.70502
165320.0000    4.44539
165360.0000    4.21406
165400.0000    4.07755
165440.0000    4.46158
165480.0000    5.18134
165520.0000    4.64693
165560.0000    4.43733
165600.0000    5.74779
165640.0000    6.16014
165680.0000    5.74024
165720.0000    6.10769
165760.0000    5.93609
165800.0000    5.50685
165840.0000    4.75576
165880.0000    5.09015
165920.0000    4.94738
165960.0000    5.48852
166000.0000    5.58277
166040.0000    4.84593
166080.0000    4.10340
166120.0000    2.75597
166160.0000    3.21156
166200.0000    3.95724
166240.0000    2.88231
166280.0000    3.35648
166320.0000    3.53498
166360.0000    3.66327
166400.0000    2.45761
166440.0000    1.96094
166480.0000    2.94467
166520.0000    4.15276
166560.0000    4.03772
166600.0000    4.18318
166640.0000    4.21891
166680.0000    4.04572
166720.0000    3.76999
166760.0000    4.10930
166800.0000    3.91227
166840.0000    4.00711
166880.0000    3.53458
166920.0000    3.75982
166960.0000    3.92541
167000.0000    4.96645
167040.0000    3.71931
167080.0000    3.92502
167120.0000    3.65699
167160.0000    4.68964
167200.0000    4.61070
167240.0000    6.05419
167280.0000    4.47353
167320.0000    3.37297
167360.0000    4.28252
167400.0000    3.88999
167440.0000    4.25138
167480.0000    3.95213
167520.0000    4.72489
167560.0000    5.08214
167600.0000    3.62265
167640.0000    4.26909
167680.0000    4.43882
167720.0000    4.44957
167760.0000    3.93737
167800.0000    4.60286
167840.0000    4.35711
167880.0000    3.88116
167920.0000    3.54984
167960.0000    4.12985
168000.0000    3.32661
168040.0000    3.67384
168080.0000    3.06929
168120.0000    1.91614
168160.0000    2.45025
168200.0000    2.70737
168240.0000    2.08973
168280.0000    3.36310
168320.0000    4.35378
168360.0000    4.18787
168400.0000    3.36451
168440.0000    4.63571
168480.0000    3.97961
168520.0000    4.03548
168560.0000    3.84265
168600.0000    4.03508
168640.0000    3.54689
168680.0000    4.34866
168720.0000    4.66676
168760.0000    5.68735
168800.0000    5.57298
168840.0000    4.94202
168880.0000    4.13155
168920.0000    3.07443
168960.0000    2.99152
169000.0000    2.51192
169040.0000    3.53656
169080.0000    3.82364
169120.0000    3.11834
169160.0000    2.44645
169200.0000    2.31121
169240.0000    3.67252
169280.0000    3.64306
169320.0000    3.26547
169360.0000    3.24905
169400.0000    3.47007
169440.0000    2.50191
169480.0000    2.42715
169520.0000    2.64246
169560.0000    3.28735
169600.0000    2.44737
169640.0000    3.11457
169680.0000    2.58578
169720.0000    2.22408
169760.0000    1.72461
169800.0000    1.69913
169840.0000    1.68249
169880.0000    1.85382
169920.0000    2.72488
169960.0000    2.23891
170000.0000    2.48465
170040.0000    2.87885
170080.0000    1.74347
170120.0000    2.24302
170160.0000    2.17142
170200.0000    3.32104
170240.0000    2.35932
170280.0000    3.45164
170320.0000    2.86217
170360.0000    2.46691
170400.0000    1.88882
170440.0000    1.58240
170480.0000    3.13579
170520.0000    2.07685
170560.0000    2.34092
170600.0000    2.08753
170640.0000    2.02125
170680.0000    2.72679
170720.0000    3.08892
170760.0000    1.72505
170800.0000    1.82434
170840.0000    2.38729
170880.0000    2.32683
170920.0000    1.89112
170960.0000    2.55453
171000.0000    3.95563
171040.0000    2.54778
171080.0000    3.01955
171120.0000    1.12346
171160.0000    2.63187
171200.0000    2.90803
171240.0000    2.55005
171280.0000    2.63363
171320.0000    2.86943
171360.0000    2.58864
171400.0000    2.49455
171440.0000    3.14800
171480.0000    2.14786
171520.0000    2.81888
171560.0000    3.80487
171600.0000    3.48379
171640.0000    2.77980
171680.0000    1.51151
171720.0000    2.30957
171760.0000    2.69265
171800.0000    3.28551
171840.0000    3.31360
171880.0000    3.13760
171920.0000    3.08599
171960.0000    2.94058
172000.0000    3.75619
172040.0000    3.80540
172080.0000    3.01419
172120.0000    3.25667
172160.0000    3.33192
172200.0000    2.89955
172240.0000    2.28238
172280.0000    2.61530
172320.0000    2.26480
172360.0000    2.70708
172400.0000    2.83228
172440.0000    2.41978
172480.0000    2.32467
172520.0000    3.09979
172560.0000    3.88259
172600.0000    3.35407
172640.0000    3.41142
172680.0000    3.16302
172720.0000    2.39085
172760.0000    4.17481
172800.0000    3.33122
172840.0000    3.34786
172880.0000    4.63311
172920.0000    3.44101
172960.0000    3.57923
173000.0000    4.03970
173040.0000    4.46946
173080.0000    5.95483
173120.0000    5.23512
173160.0000    4.72997
173200.0000    5.50762
173240.0000    5.16111
173280.0000    5.85195
173320.0000    4.98885
173360.0000    4.60464
173400.0000    5.42873
173440.0000    4.77493
173480.0000    5.22308
173520.0000    4.48032
173560.0000    4.66731
173600.0000    4.62897
173640.0000    4.66123
173680.0000    3.93263
173720.0000    5.11370
173760.0000    4.95490
173800.0000    5.01150
173840.0000    4.96870
173880.0000    5.58577
173920.0000    4.43105
173960.0000    4.73515
174000.0000    4.76330
174040.0000    4.68393
174080.0000    5.28942
174120.0000    3.78326
174160.0000    3.22110
174200.0000    3.54764
174240.0000    3.94089
174280.0000    3.43066
174320.0000    3.12483
174360.0000    3.37960
174400.0000    3.83222
174440.0000    4.12155
174480.0000    3.45302
174520.0000    2.93450
174560.0000    2.66525
174600.0000    3.02015
174640.0000    3.02271
174680.0000    4.96393
174720.0000    5.07630
174760.0000    3.70923
174800.0000    5.19430
174840.0000    5.01867
174880.0000    4.44327
174920.0000    5.89851
174960.0000    5.53373
175000.0000    4.96843
175040.0000    5.11393
175080.0000    4.38616
175120.0000    5.22406
175160.0000    4.61761
175200.0000    4.88405
175240.0000    5.65446
175280.0000    6.03906
175320.0000    6.32019
175360.0000    6.01696
175400.0000    5.39809
175440.0000    4.69060
175480.0000    4.69365
175520.0000    4.17694
175560.0000    4.80022
175600.0000    4.68433
175640.0000    4.92191
175680.0000    4.46910
175720.0000    4.25962
175760.0000    4.78325
175800.0000    3.35812
175840 5
175880 5
175920 5
175960 5
176000 5
176040 5
176080 5
176120 5
176160 5
176200 5
176240 5
176280 5
176320 5
176360 5
176400 5
176440 5
176480 5
176520 5
176560 5
176600 5
176640 5
176680 5
176720 5
176760 5
176800 5
176840 5
176880 5
176920 5
176960 5
177000 5
177040 5
177080 5
177120 5
177160 5
177200 5
177240 5
177280 5
177320 5
177360 5
177400 5
177440 5
177480 5
177520 5
177560 5
177600 5
177640 5
177680 5
177720 5
177760 5
177800 5
177840 5
177880 5
177920 5
177960 5
178000 5
178040 5
178080 5
178120 5
178160 5
178200 5
178240 5
178280 5
178320 5
178360 5
178400 5
178440 5
178480 5
178520 5
178560 5
178600 5
178640 5
178680 5
178720 5
178760 5
178800 5
178840 5
178880 5
178920 5
178960 5
179000 5
179040 5
179080 5
179120 5
179160 5
179200 5
179240 5
179280 5
179320 5
179360 5
179400 5
179440 5
179480 5
179520 5
179560 5
179600 5
179640 5
179680 5
179720 5
179760 5
179800 5
179840 5
179880 5
179920 5
179960 5
180000 5
180040 5
180080 5
180120 5
180160 5
180200 5
180240 5
180280 5
180320 5
180360 5
180400 5
180440 5
180480 5
180520 5
180560 5
180600 5
180640 5
180680 5
180720 5
180760 5
180800 5
180840 5
180880 5
180920 5
180960 5
181000 5
181040 5
181080 5
181120 5
181160 5
181200 5
181240 5
181280 5
181320 5
181360 5
181400 5
181440 5
181480 5
181520 5
181560 5
181600 5
181640 5
181680 5
181720 5
181760 5
181800 5
181840 5
181880 5
181920 5
181960 5
182000 5
182040 5
182080 5
182120 5
182160 5
182200 5
182240 5
182280 5
182320 5
182360 5
182400 5
182440 5
182480 5
182520 5
182560 5
182600 5
182640 5
182680 5
182720 5
182760 5
182800 5
182840 5
182880 5
182920 5
182960 5
183000 5
183040 5
183080 5
183120 5
183160 5
183200 5
183240 5
183280 5
183320 5
183360 5
183400 5
183440 5
183480 5
183520 5
183560 5
183600 5
183640 5
183680 5
183720 5
183760 5
183800 5
183840 5
183880 5
183920 5
183960 5
184000 5
184040 5
184080 5
184120 5
184160 5
184200 5
184240 5
184280 5
184320 5
184360 5
184400 5
184440 5
184480 5
184520 5
184560 5
184600 5
184640 5
184680 5
184720 5
184760 5
184800 5
184840 5
184880 5
184920 5
184960 5
185000 5
185040 5
185080 5
185120 5
185160 5
185200 5
185240 5
185280 5
185320 5
185360 5
185400 5
185440 5
185480 5
185520 5
185560 5
185600 5
185640 5
185680 5
185720 5
185760 5
185800 5
185840 5
185880 5
185920 5
185960 5
186000 5
186040 5
186080 5
186120 5
186160 5
186200 5
186240 5
186280 5
186320 5
186360 5
186400 5
186440 5
186480 5
186520 5
186560 5
186600 5
186640 5
186680 5
186720 5
186760 5
186800 5
186840 5
186880 5
186920 5
186960 5
187000 5
187040 5
187080 5
187120 5
187160 5
187200 5
187240 5
187280 5
187320 5
187360 5
187400 5
187440 5
187480 5
187520 5
187560 5
187600 5
187640 5
187680 5
187720 5
187760 5
187800 5
187840 5
187880 5
187920 5
187960 5
188000 5
188040 5
188080 5
188120 5
188160 5
188200 5
188240 5
188280 5
188320 5
188360 5
188400 5
188440 5
188480 5
188520 5
188560 5
188600 5
188640 5
188680 5
188720 5
188760 5
188800 5
188840 5
188880 5
188920 5
188960 5
189000 5
189040 5
189080 5
189120 5
189160 5
189200 5
189240 5
189280 5
189320 5
189360 5
189400 5
189440 5
189480 5
189520 5
189560 5
189600 5
189640 5
189680 5
189720 5
189760 5
189800 5
189840 5
189880 5
189920 5
189960 5
190000 5
190040 5
190080 5
190120 5
190160 5
190200 5
190240 5
190280 5
190320 5
190360 5
190400 5
190440 5
190480 5
190520 5
190560 5
190600 5
190640 5
190680 5
190720 5
190760 5
190800 5
190840 5
190880 5
190920 5
190960 5
191000 5
191040 5
191080 5
191120 5
191160 5
191200 5
191240 5
191280 5
191320 5
191360 5
191400 5
191440 5
191480 5
191520 5
191560 5
191600 5
191640 5
191680 5
191720 5
191760 5
191800 5
191840 5
191880 5
191920 5
191960 5
192000 5
192040 5
192080 5
192120 5
192160 5
192200 5
192240 5
192280 5
192320 5
192360 5
192400 5
192440 5
192480 5
192520 5
192560 5
192600 5
192640 5
192680 5
192720 5
192760 5
192800 5
192840 5
192880 5
192920 5
192960 5
193000 5
193040 5
193080 5
193120 5
193160 5
193200 5
193240 5
193280 5
193320 5
193360 5
193400 5
193440 5
193480 5
193520 5
193560 5
193600 5
193640 5
193680 5
193720 5
193760 5
193800 5
193840 5
193880 5
193920 5
193960 5
194000 5
194040 5
194080 5
194120 5
194160 5
194200 5
194240 5
194280 5
194320 5
194360 5
194400 5
194440 5
194480 5
194520 5
194560 5
194600 5
194640 5
194680 5
194720 5
194760 5
194800 5
194840 5
194880 5
194920 5
194960 5
195000 5
195040 5
195080 5
195120 5
195160 5
195200 5
195240 5
195280 5
195320 5
195360 5
195400 5
195440 5
195480 5
195520 5
195560 5
195600 5
195640 5
195680 5
195720 5
195760 5
195800 5
195840 5
195880 5
195920 5
195960 5
196000 5
196040 5
196080 5
196120 5
196160 5
196200 5
196240 5
196280 5
196320 5
196360 5
196400 5
196440 5
196480 5
196520 5
196560 5
196600 5
196640 5
196680 5
196720 5
196760 5
196800 5
196840 5
196880 5
196920 5
196960 5
197000 5
197040 5
197080 5
197120 5
197160 5
197200 5
197240 5
197280 5
197320 5
197360 5
197400 5
197440 5
197480 5
197520 5
197560 5
197600 5
197640 5
197680 5
197720 5
197760 5
197800 5
197840 5
197880 5
197920 5
197960 5
198000 5
198040 5
198080 5
198120 5
198160 5
198200 5
198240 5
198280 5
198320 5
198360 5
198400 5
198440 5
198480 5
198520 5
198560 5
198600 5
198640 5
198680 5
198720 5
198760 5
198800 5
198840 5
198880 5
198920 5
198960 5
199000 5
199040 5
199080 5
199120 5
199160 5
199200 5
199240 5
199280 5
199320 5
199360 5
199400 5
199440 5
199480 5
199520 5
199560 5
199600 5
199640 5
199680 5
199720 5
199760 5
199800 5
199840 5
199880 5
199920 5
199960 5
200000 5
200040 5
200080 5
200120 5
200160 5
200200 5
200240 5
200280 5
200320 5
200360 5
200400 5
200440 5
200480 5
200520 5
200560 5
200600 5
200640 5
200680 5
200720 5
200760 5
200800 5
200840 5
200880 5
200920 5
200960 5
201000 5
201040 5
201080 5
201120 5
201160 5
201200 5
201240 5
201280 5
201320 5
201360 5
201400 5
201440 5
201480 5
201520 5
201560 5
201600 5
201640 5
201680 5
201720 5
201760 5
201800 5
201840 5
201880 5
201920 5
201960 5
202000 5
202040 5
202080 5
202120 5
202160 5
202200 5
202240 5
202280 5
202320 5
202360 5
202400 5
202440 5
202480 5
202520 5
202560 5
202600 5
202640 5
202680 5
202720 5
202760 5
202800 5
202840 5
202880 5
202920 5
202960 5
203000 5
203040 5
203080 5
203120 5
203160 5
203200 5
203240 5
203280 5
203320 5
203360 5
203400 5
203440 5
203480 5
203520 5
203560 5
203600 5
203640 5
203680 5
203720 5
203760 5
203800 5
203840 5
203880 5
203920 5
203960 5
204000 5
204040 5
204080 5
204120 5
204160 5
204200 5
204240 5
204280 5
204320 5
204360 5
204400 5
204440 5
204480 5
204520 5
204560 5
204600 5
204640 5
204680 5
204720 5
204760 5
204800 5
204840 5
204880 5
204920 5
204960 5
205000 5
205040 5
205080 5
205120 5
205160 5
205200 5
205240 5
205280 5
205320 5
205360 5
205400 5
205440 5
205480 5
205520 5
205560 5
205600 5
205640 5
205680 5
205720 5
205760 5
205800 5
205840 5
205880 5
205920 5
205960 5
206000 5
206040 5
206080 5
206120 5
206160 5
206200 5
206240 5
206280 5
206320 5
206360 5
206400 5
206440 5
206480 5
206520 5
206560 5
206600 5
206640 5
206680 5
206720 5
206760 5
206800 5
206840 5
206880 5
206920 5
206960 5
207000 5
207040 5
207080 5
207120 5
207160 5
207200 5
207240 5
207280 5
207320 5
207360 5
207400 5
207440 5
207480 5
207520 5
207560 5
207600 5
207640 5
207680 5
207720 5
207760 5
207800 5
207840 5
207880 5
207920 5
207960 5
208000 5
208040 5
208080 5
208120 5
208160 5
208200 5
208240 5
208280 5
208320 5
208360 5
208400 5
208440 5
208480 5
208520 5
208560 5
208600 5
208640 5
208680 5
208720 5
208760 5
208800 5
208840 5
208880 5
208920 5
208960 5
209000 5
209040 5
209080 5
209120 5
209160 5
209200 5
209240 5
209280 5
209320 5
209360 5
209400 5
209440 5
209480 5
209520 5
209560 5
209600 5
209640 5
209680 5
209720 5
209760 5
209800 5
209840 5
209880 5
209920 5
209960 5
210000 5
210040 5
210080 5
210120 5
210160 5
210200 5
210240 5
210280 5
210320 5
210360 5
210400 5
210440 5
210480 5
210520 5
210560 5
210600 5
210640 5
210680 5
210720 5
210760 5
210800 5
210840 5
210880 5
210920 5
210960 5
211000 5
211040 5
211080 5
211120 5
211160 5
211200 5
211240 5
211280 5
211320 5
211360 5
211400 5
211440 5
211480 5
211520 5
211560 5
211600 5
211640 5
211680 5
211720 5
211760 5
211800 5
211840 5
211880 5
211920 5
211960 5
212000 5
212040 5
212080 5
212120 5
212160 5
212200 5
212240 5
212280 5
212320 5
212360 5
212400 5
212440 5
212480 5
212520 5
212560 5
212600 5
212640 5
212680 5
212720 5
212760 5
212800 5
212840 5
212880 5
212920 5
212960 5
213000 5
213040 5
213080 5
213120 5
213160 5
213200 5
213240 5
213280 5
213320 5
213360 5
213400 5
213440 5
213480 5
213520 5
213560 5
213600 5
213640 5
213680 5
213720 5
213760 5
213800 5
213840 5
213880 5
213920 5
213960 5
214000 5
214040 5
214080 5
214120 5
214160 5
214200 5
214240 5
214280 5
214320 5
214360 5
214400 5
214440 5
214480 5
214520 5
214560 5
214600 5
214640 5
214680 5
214720 5
214760 5
214800 5
214840 5
214880 5
214920 5
214960 5
215000 5
215040 5
215080 5
215120 5
215160 5
215200 5
215240 5
215280 5
215320 5
215360 5
215400 5
215440 5
215480 5
215520 5
215560 5
215600 5
215640 5
215680 5
215720 5
215760 5
215800 5
215840 5
215880 5
215920 5
215960 5
216000 5
216040 5
216080 5
216120 5
216160 5
216200 5
216240 5
216280 5
216320 5
216360 5
216400 5
216440 5
216480 5
216520 5
216560 5
216600 5
216640 5
216680 5
216720 5
216760 5
216800 5
216840 5
216880 5
216920 5
216960 5
217000 5
217040 5
217080 5
217120 5
217160 5
217200 5
217240 5
217280 5
217320 5
217360 5
217400 5
217440 5
217480 5
217520 5
217560 5
217600 5
217640 5
217680 5
217720 5
217760 5
217800 5
217840 5
217880 5
217920 5
217960 5
218000 5
218040 5
218080 5
218120 5
218160 5
218200 5
218240 5
218280 5
218320 5
218360 5
218400 5
218440 5
218480 5
218520 5
218560 5
218600 5
218640 5
218680 5
218720 5
218760 5
218800 5
218840 5
218880 5
218920 5
218960 5
219000 5
219040 5
219080 5
219120 5
219160 5
219200 5
219240 5
219280 5
219320 5
219360 5
219400 5
219440 5
219480 5
219520 5
219560 5
219600 5
219640 5
219680 5
219720 5
219760 5
219800 5
219840 5
219880 5
219920 5
219960 5
220000 5
220040 5
220080 5
220120 5
220160 5
220200 5
220240 5
220280 5
220320 5
220360 5
220400 5
220440 5
220480 5
220520 5
220560 5
220600 5
220640 5
220680 5
220720 5
220760 5
220800 5
220840 5
220880 5
220920 5
220960 5
221000 5
221040 5
221080 5
221120 5
221160 5
221200 5
221240 5
221280 5
221320 5
221360 5
221400 5
221440 5
221480 5
221520 5
221560 5
221600 5
221640 5
221680 5
221720 5
221760 5
221800 5
221840 5
221880 5
221920 5
221960 5
222000 5
222040 5
222080 5
222120 5
222160 5
222200 5
222240 5
222280 5
222320 5
222360 5
222400 5
222440 5
222480 5
222520 5
222560 5
222600 5
222640 5
222680 5
222720 5
222760 5
222800 5
222840 5
222880 5
222920 5
222960 5
223000 5
223040 5
223080 5
223120 5
223160 5
223200 5
223240 5
223280 5
223320 5
223360 5
223400 5
223440 5
223480 5
223520 5
223560 5
223600 5
223640 5
223680 5
223720 5
223760 5
223800 5
223840 5
223880 5
223920 5
223960 5
224000 5
224040 5
224080 5
224120 5
224160 5
224200 5
224240 5
224280 5
224320 5
224360 5
224400 5
224440 5
224480 5
224520 5
224560 5
224600 5
224640 5
224680 5
224720 5
224760 5
224800 5
224840 5
224880 5
224920 5
224960 5
225000 5
225040 5
225080 5
225120 5
225160 5
225200 5
225240 5
225280 5
225320 5
225360 5
225400 5
225440 5
225480 5
225520 5
225560 5
225600 5
225640 5
225680 5
225720 5
225760 5
225800 5
225840 5
225880 5
225920 5
225960 5
226000 5
226040 5
226080 5
226120 5
226160 5
226200 5
226240 5
226280 5
226320 5
226360 5
226400 5
226440 5
226480 5
226520 5
226560 5
226600 5
226640 5
226680 5
226720 5
226760 5
226800 5
226840 5
226880 5
226920 5
226960 5
227000 5
227040 5
227080 5
227120 5
227160 5
227200 5
227240 5
227280 5
227320 5
227360 5
227400 5
227440 5
227480 5
227520 5
227560 5
227600 5
227640 5
227680 5
227720 5
227760 5
227800 5
227840 5
227880 5
227920 5
227960 5
228000 5
228040 5
228080 5
228120 5
228160 5
228200 5
228240 5
228280 5
228320 5
228360 5
228400 5
228440 5
228480 5
228520 5
228560 5
228600 5
228640 5
228680 5
228720 5
228760 5
228800 5
228840 5
228880 5
228920 5
228960 5
229000 5
229040 5
229080 5
229120 5
229160 5
229200 5
229240 5
229280 5
229320 5
229360 5
229400 5
229440 5
229480 5
229520 5
229560 5
229600 5
229640 5
229680 5
229720 5
229760 5
229800 5
229840 5
229880 5
229920 5
229960 5
230000 5
230040 5
230080 5
230120 5
230160 5
230200 5
230240 5
230280 5
230320 5
230360 5
230400 5
230440 5
230480 5
230520 5
230560 5
230600 5
230640 5
230680 5
230720 5
230760 5
230800 5
230840 5
230880 5
230920 5
230960 5
231000 5
231040 5
231080 5
231120 5
231160 5
231200 5
231240 5
231280 5
231320 5
231360 5
231400 5
231440 5
231480 5
231520 5
231560 5
231600 5
231640 5
231680 5
231720 5
231760 5
231800 5
231840 5
231880 5
231920 5
231960 5
232000 5
232040 5
232080 5
232120 5
232160 5
232200 5
232240 5
232280 5
232320 5
232360 5
232400 5
232440 5
232480 5
232520 5
232560 5
232600 5
232640 5
232680 5
232720 5
232760 5
232800 5
232840 5
232880 5
232920 5
232960 5
233000 5
233040 5
233080 5
233120 5
233160 5
233200 5
233240 5
233280 5
233320 5
233360 5
233400 5
233440 5
233480 5
233520 5
233560 5
233600 5
233640 5
233680 5
233720 5
233760 5
233800 5
233840 5
233880 5
233920 5
233960 5
234000 5
234040 5
234080 5
234120 5
234160 5
234200 5
234240 5
234280 5
234320 5
234360 5
234400 5
234440 5
234480 5
234520 5
234560 5
234600 5
234640 5
234680 5
234720 5
234760 5
234800 5
234840 5
234880 5
234920 5
234960 5
235000 5
235040 5
235080 5
235120 5
235160 5
235200 5
235240 5
235280 5
235320 5
235360 5
235400 5
235440 5
235480 5
235520 5
235560 5
235600 5
235640 5
235680 5
235720 5
235760 5
235800 5
235840 5
235880 5
235920 5
235960 5
236000 5
236040 5
236080 5
236120 5
236160 5
236200 5
236240 5
236280 5
236320 5
236360 5
236400 5
236440 5
236480 5
236520 5
236560 5
236600 5
236640 5
236680 5
236720 5
236760 5
236800 5
236840 5
236880 5
236920 5
236960 5
237000 5
237040 5
237080 5
237120 5
237160 5
237200 5
237240 5
237280 5
237320 5
237360 5
237400 5
237440 5
237480 5
237520 5
237560 5
237600 5
237640 5
237680 5
237720 5
237760 5
237800 5
237840 5
237880 5
237920 5
237960 5
238000 5
238040 5
238080 5
238120 5
238160 5
238200 5
238240 5
238280 5
238320 5
238360 5
238400 5
238440 5
238480 5
238520 5
238560 5
238600 5
238640 5
238680 5
238720 5
238760 5
238800 5
238840 5
238880 5
238920 5
238960 5
239000 5
239040 5
239080 5
239120 5
239160 5
239200 5
239240 5
239280 5
239320 5
239360 5
239400 5
239440 5
239480 5
239520 5
239560 5
239600 5
239640 5
239680 5
239720 5
239760 5
239800 5
239840 5
239880 5
239920 5
239960 5
240000 5
240040 5
240080 5
240120 5
240160 5
240200 5
240240 5
240280 5
240320 5
240360 5
240400 5
240440 5
240480 5
240520 5
240560 5
240600 5
240640 5
240680 5
240720 5
240760 5
240800 5
240840 5
240880 5
240920 5
240960 5
241000 5
241040 5
241080 5
241120 5
241160 5
241200 5
241240 5
241280 5
241320 5
241360 5
241400 5
241440 5
241480 5
241520 5
241560 5
241600 5
241640 5
241680 5
241720 5
241760 5
241800 5
241840 5
241880 5
241920 5
241960 5
242000 5
242040 5
242080 5
242120 5
242160 5
242200 5
242240 5
242280 5
242320 5
242360 5
242400 5
242440 5
242480 5
242520 5
242560 5
242600 5
242640 5
242680 5
242720 5
242760 5
242800 5
242840 5
242880 5
242920 5
242960 5
243000 5
243040 5
243080 5
243120 5
243160 5
243200 5
243240 5
243280 5
243320 5
243360 5
243400 5
243440 5
243480 5
243520 5
243560 5
243600 5
243640 5
243680 5
243720 5
243760 5
243800 5
243840 5
243880 5
243920 5
243960 5
244000 5
244040 5
244080 5
244120 5
244160 5
244200 5
244240 5
244280 5
244320 5
244360 5
244400 5
244440 5
244480 5
244520 5
244560 5
244600 5
244640 5
244680 5
244720 5
244760 5
244800 5
244840 5
244880 5
244920 5
244960 5
245000 5
245040 5
245080 5
245120 5
245160 5
245200 5
245240 5
245280 5
245320 5
245360 5
245400 5
245440 5
245480 5
245520 5
245560 5
245600 5
245640 5
245680 5
245720 5
245760 5
245800 5
245840 5
245880 5
245920 5
245960 5
246000 5
246040 5
246080 5
246120 5
246160 5
246200 5
246240 5
246280 5
246320 5
246360 5
246400 5
246440 5
246480 5
246520 5
246560 5
246600 5
246640 5
246680 5
246720 5
246760 5
246800 5
246840 5
246880 5
246920 5
246960 5
247000 5
247040 5
247080 5
247120 5
247160 5
247200 5
247240 5
247280 5
247320 5
247360 5
247400 5
247440 5
247480 5
247520 5
247560 5
247600 5
247640 5
247680 5
247720 5
247760 5
247800 5
247840 5
247880 5
247920 5
247960 5
248000 5
248040 5
248080 5
248120 5
248160 5
248200 5
248240 5
248280 5
248320 5
248360 5
248400 5
248440 5
248480 5
248520 5
248560 5
248600 5
248640 5
248680 5
248720 5
248760 5
248800 5
248840 5
248880 5
248920 5
248960 5
249000 5
249040 5
249080 5
249120 5
249160 5
249200 5
249240 5
249280 5
249320 5
249360 5
249400 5
249440 5
249480 5
249520 5
249560 5
249600 5
249640 5
249680 5
249720 5
249760 5
249800 5
249840 5
249880 5
249920 5
249960 5
250000 5
250040 5
250080 5
250120 5
250160 5
250200 5
250240 5
250280 5
250320 5
250360 5
250400 5
250440 5
250480 5
250520 5
250560 5
250600 5
250640 5
250680 5
250720 5
250760 5
250800 5
250840 5
250880 5
250920 5
250960 5
251000 5
251040 5
251080 5
251120 5
251160 5
251200 5
251240 5
251280 5
251320 5
251360 5
251400 5
251440 5
251480 5
251520 5
251560 5
251600 5
251640 5
251680 5
251720 5
251760 5
251800 5
251840 5
251880 5
251920 5
251960 5
252000 5
252040 5
252080 5
252120 5
252160 5
252200 5
252240 5
252280 5
252320 5
252360 5
252400 5
252440 5
252480 5
252520 5
252560 5
252600 5
252640 5
252680 5
252720 5
252760 5
252800 5
252840 5
252880 5
252920 5
252960 5
253000 5
253040 5
253080 5
253120 5
253160 5
253200 5
253240 5
253280 5
253320 5
253360 5
253400 5
253440 5
253480 5
253520 5
253560 5
253600 5
253640 5
253680 5
253720 5
253760 5
253800 5
253840 5
253880 5
253920 5
253960 5
254000 5
254040 5
254080 5
254120 5
254160 5
254200 5
254240 5
254280 5
254320 5
254360 5
254400 5
254440 5
254480 5
254520 5
254560 5
254600 5
254640 5
254680 5
254720 5
254760 5
254800 5
254840 5
254880 5
254920 5
254960 5
255000 5
255040 5
255080 5
255120 5
255160 5
255200 5
255240 5
255280 5
255320 5
255360 5
255400 5
255440 5
255480 5
255520 5
255560 5
255600 5
255640 5
255680 5
255720 5
255760 5
255800 5
255840 5
255880 5
255920 5
255960 5
256000 5
256040 5
256080 5
256120 5
256160 5
256200 5
256240 5
256280 5
256320 5
256360 5
256400 5
256440 5
256480 5
256520 5
256560 5
256600 5
256640 5
256680 5
256720 5
256760 5
256800 5
256840 5
256880 5
256920 5
256960 5
257000 5
257040 5
257080 5
257120 5
257160 5
257200 5
257240 5
257280 5
257320 5
257360 5
257400 5
257440 5
257480 5
257520 5
257560 5
257600 5
257640 5
257680 5
257720 5
257760 5
257800 5
257840 5
257880 5
257920 5
257960 5
258000 5
258040 5
258080 5
258120 5
258160 5
258200 5
258240 5
258280 5
258320 5
258360 5
258400 5
258440 5
258480 5
258520 5
258560 5
258600 5
258640 5
258680 5
258720 5
258760 5
258800 5
258840 5
258880 5
258920 5
258960 5
259000 5
259040 5
259080 5
259120 5
259160 5
259200 5
259240 5
259280 5
259320 5
259360 5
259400 5
259440 5
259480 5
259520 5
259560 5
259600 5
259640 5
259680 5
259720 5
259760 5
259800 5
259840 5
259880 5
259920 5
259960 5
260000 5
260040 5
260080 5
260120 5
260160 5
260200 5
260240 5
260280 5
260320 5
260360 5
260400 5
260440 5
260480 5
260520 5
260560 5
260600 5
260640 5
260680 5
260720 5
260760 5
260800 5
260840 5
260880 5
260920 5
260960 5
261000 5
261040 5
261080 5
261120 5
261160 5
261200 5
261240 5
261280 5
261320 5
261360 5
261400 5
261440 5
261480 5
261520 5
261560 5
261600 5
261640 5
261680 5
261720 5
261760 5
261800 5
261840 5
261880 5
261920 5
261960 5
262000 5
262040 5
262080 5
262120 5
262160 5
262200 5
262240 5
262280 5
262320 5
262360 5
262400 5
262440 5
262480 5
262520 5
262560 5
262600 5
262640 5
262680 5
262720 5
262760 5
262800 5
262840 5
262880 5
262920 5
262960 5
263000 5
263040 5
263080 5
263120 5
263160 5
263200 5
263240 5
263280 5
263320 5
263360 5
263400 5
263440 5
263480 5
263520 5
263560 5
263600 5
263640 5
263680 5
263720 5
263760 5
263800 5
263840 5
263880 5
263920 5
263960 5
264000 5
264040 5
264080 5
264120 5
264160 5
264200 5
264240 5
264280 5
264320 5
264360 5
264400 5
264440 5
264480 5
264520 5
264560 5
264600 5
264640 5
264680 5
264720 5
264760 5
264800 5
264840 5
264880 5
264920 5
264960 5
265000 5
265040 5
265080 5
265120 5
265160 5
265200 5
265240 5
265280 5
265320 5
265360 5
265400 5
265440 5
265480 5
265520 5
265560 5
265600 5
265640 5
265680 5
265720 5
265760 5
265800 5
265840 5
265880 5
265920 5
265960 5
266000 5
266040 5
266080 5
266120 5
266160 5
266200 5
266240 5
266280 5
266320 5
266360 5
266400 5
266440 5
266480 5
266520 5
266560 5
266600 5
266640 5
266680 5
266720 5
266760 5
266800 5
266840 5
266880 5
266920 5
266960 5
267000 5
267040 5
267080 5
267120 5
267160 5
267200 5
267240 5
267280 5
267320 5
267360 5
267400 5
267440 5
267480 5
267520 5
267560 5
267600 5
267640 5
267680 5
267720 5
267760 5
267800 5
267840 5
267880 5
267920 5
267960 5
268000 5
268040 5
268080 5
268120 5
268160 5
268200 5
268240 5
268280 5
268320 5
268360 5
268400 5
268440 5
268480 5
268520 5
268560 5
268600 5
268640 5
268680 5
268720 5
268760 5
268800 5
268840 5
268880 5
268920 5
268960 5
269000 5
269040 5
269080 5
269120 5
269160 5
269200 5
269240 5
269280 5
269320 5
269360 5
269400 5
269440 5
269480 5
269520 5
269560 5
269600 5
269640 5
269680 5
269720 5
269760 5
269800 5
269840 5
269880 5
269920 5
269960 5
270000 5
270040 5
270080 5
270120 5
270160 5
270200 5
270240 5
270280 5
270320 5
270360 5
270400 5
270440 5
270480 5
270520 5
270560 5
270600 5
270640 5
270680 5
270720 5
270760 5
270800 5
270840 5
270880 5
270920 5
270960 5
271000 5
271040 5
271080 5
271120 5
271160 5
271200 5
271240 5
271280 5
271320 5
271360 5
271400 5
271440 5
271480 5
271520 5
271560 5
271600 5
271640 5
271680 5
271720 5
271760 5
271800 5
271840 5
271880 5
271920 5
271960 5
272000 5
272040 5
272080 5
272120 5
272160 5
272200 5
272240 5
272280 5
272320 5
272360 5
272400 5
272440 5
272480 5
272520 5
272560 5
272600 5
272640 5
272680 5
272720 5
272760 5
272800 5
272840 5
272880 5
272920 5
272960 5
273000 5
273040 5
273080 5
273120 5
273160 5
273200 5
273240 5
273280 5
273320 5
273360 5
273400 5
273440 5
273480 5
273520 5
273560 5
273600 5
273640 5
273680 5
273720 5
273760 5
273800 5
273840 5
273880 5
273920 5
273960 5
274000 5
274040 5
274080 5
274120 5
274160 5
274200 5
274240 5
274280 5
274320 5
274360 5
274400 5
274440 5
274480 5
274520 5
274560 5
274600 5
274640 5
274680 5
274720 5
274760 5
274800 5
274840 5
274880 5
274920 5
274960 5
275000 5
275040 5
275080 5
275120 5
275160 5
275200 5
275240 5
275280 5
275320 5
275360 5
275400 5
275440 5
275480 5
275520 5
275560 5
275600 5
275640 5
275680 5
275720 5
275760 5
275800 5
275840 5
275880 5
275920 5
275960 5
276000 5
276040 5
276080 5
276120 5
276160 5
276200 5
276240 5
276280 5
276320 5
276360 5
276400 5
276440 5
276480 5
276520 5
276560 5
276600 5
276640 5
276680 5
276720 5
276760 5
276800 5
276840 5
276880 5
276920 5
276960 5
277000 5
277040 5
277080 5
277120 5
277160 5
277200 5
277240 5
277280 5
277320 5
277360 5
277400 5
277440 5
277480 5
277520 5
277560 5
277600 5
277640 5
277680 5
277720 5
277760 5
277800 5
277840 5
277880 5
277920 5
277960 5
278000 5
278040 5
278080 5
278120 5
278160 5
278200 5
278240 5
278280 5
278320 5
278360 5
278400 5
278440 5
278480 5
278520 5
278560 5
278600 5
278640 5
278680 5
278720 5
278760 5
278800 5
278840 5
278880 5
278920 5
278960 5
279000 5
279040 5
279080 5
279120 5
279160 5
279200 5
279240 5
279280 5
279320 5
279360 5
279400 5
279440 5
279480 5
279520 5
279560 5
279600 5
279640 5
279680 5
279720 5
279760 5
279800 5
279840 5
279880 5
279920 5
279960 5
280000 5
280040 5
280080 5
280120 5
280160 5
280200 5
280240 5
280280 5
280320 5
280360 5
280400 5
280440 5
280480 5
280520 5
280560 5
280600 5
280640 5
280680 5
280720 5
280760 5
280800 5
280840 5
280880 5
280920 5
280960 5
281000 5
281040 5
281080 5
281120 5
281160 5
281200 5
281240 5
281280 5
281320 5
281360 5
281400 5
281440 5
281480 5
281520 5
281560 5
281600 5
281640 5
281680 5
281720 5
281760 5
281800 5
281840 5
281880 5
281920 5
281960 5
282000 5
282040 5
282080 5
282120 5
282160 5
282200 5
282240 5
282280 5
282320 5
282360 5
282400 5
282440 5
282480 5
282520 5
282560 5
282600 5
282640 5
282680 5
282720 5
282760 5
282800 5
282840 5
282880 5
282920 5
282960 5
283000 5
283040 5
283080 5
283120 5
283160 5
283200 5
283240 5
283280 5
283320 5
283360 5
283400 5
283440 5
283480 5
283520 5
283560 5
283600 5
283640 5
283680 5
283720 5
283760 5
283800 5
283840 5
283880 5
283920 5
283960 5
284000 5
284040 5
284080 5
284120 5
284160 5
284200 5
284240 5
284280 5
284320 5
284360 5
284400 5
284440 5
284480 5
284520 5
284560 5
284600 5
284640 5
284680 5
284720 5
284760 5
284800 5
284840 5
284880 5
284920 5
284960 5
285000 5
285040 5
285080 5
285120 5
285160 5
285200 5
285240 5
285280 5
285320 5
285360 5
285400 5
285440 5
285480 5
285520 5
285560 5
285600 5
285640 5
285680 5
285720 5
285760 5
285800 5
285840 5
285880 5
285920 5
285960 5
286000 5
286040 5
286080 5
286120 5
286160 5
286200 5
286240 5
286280 5
286320 5
286360 5
286400 5
286440 5
286480 5
286520 5
286560 5
286600 5
286640 5
286680 5
286720 5
286760 5
286800 5
286840 5
286880 5
286920 5
286960 5
287000 5
287040 5
287080 5
287120 5
287160 5
287200 5
287240 5
287280 5
287320 5
287360 5
287400 5
287440 5
287480 5
287520 5
287560 5
287600 5
287640 5
287680 5
287720 5
287760 5
287800 5
287840 5
287880 5
287920 5
287960 5
288000 5
288040 5
288080 5
288120 5
288160 5
288200 5
288240 5
288280 5
288320 5
288360 5
288400 5
288440 5
288480 5
288520 5
288560 5
288600 5
288640 5
288680 5
288720 5
288760 5
288800 5
288840 5
288880 5
288920 5
288960 5
289000 5
289040 5
289080 5
289120 5
289160 5
289200 5
289240 5
289280 5
289320 5
289360 5
289400 5
289440 5
289480 5
289520 5
289560 5
289600 5
289640 5
289680 5
289720 5
289760 5
289800 5
289840 5
289880 5
289920 5
289960 5
290000 5
290040 5
290080 5
290120 5
290160 5
290200 5
290240 5
290280 5
290320 5
290360 5
290400 5
290440 5
290480 5
290520 5
290560 5
290600 5
290640 5
290680 5
290720 5
290760 5
290800 5
290840 5
290880 5
290920 5
290960 5
291000 5
291040 5
291080 5
291120 5
291160 5
291200 5
291240 5
291280 5
291320 5
291360 5
291400 5
291440 5
291480 5
291520 5
291560 5
291600 5
291640 5
291680 5
291720 5
291760 5
291800 5
291840 5
291880 5
291920 5
291960 5
292000 5
292040 5
292080 5
292120 5
292160 5
292200 5
292240 5
292280 5
292320 5
292360 5
292400 5
292440 5
292480 5
292520 5
292560 5
292600 5
292640 5
292680 5
292720 5
292760 5
292800 5
292840 5
292880 5
292920 5
292960 5
293000 5
293040 5
293080 5
293120 5
293160 5
293200 5
293240 5
293280 5
293320 5
293360 5
293400 5
293440 5
293480 5
293520 5
293560 5
293600 5
293640 5
293680 5
293720 5
293760 5
293800 5
293840 5
293880 5
293920 5
293960 5
294000 5
294040 5
294080 5
294120 5
294160 5
294200 5
294240 5
294280 5
294320 5
294360 5
294400 5
294440 5
294480 5
294520 5
294560 5
294600 5
294640 5
294680 5
294720 5
294760 5
294800 5
294840 5
294880 5
294920 5
294960 5
295000 5
295040 5
295080 5
295120 5
295160 5
295200 5
295240 5
295280 5
295320 5
295360 5
295400 5
295440 5
295480 5
295520 5
295560 5
295600 5
295640 5
295680 5
295720 5
295760 5
295800 5
295840 5
295880 5
295920 5
295960 5
296000 5
296040 5
296080 5
296120 5
296160 5
296200 5
296240 5
296280 5
296320 5
296360 5
296400 5
296440 5
296480 5
296520 5
296560 5
296600 5
296640 5
296680 5
296720 5
296760 5
296800 5
296840 5
296880 5
296920 5
296960 5
297000 5
297040 5
297080 5
297120 5
297160 5
297200 5
297240 5
297280 5
297320 5
297360 5
297400 5
297440 5
297480 5
297520 5
297560 5
297600 5
297640 5
297680 5
297720 5
297760 5
297800 5
297840 5
297880 5
297920 5
297960 5
298000 5
298040 5
298080 5
298120 5
298160 5
298200 5
298240 5
298280 5
298320 5
298360 5
298400 5
298440 5
298480 5
298520 5
298560 5
298600 5
298640 5
298680 5
298720 5
298760 5
298800 5
298840 5
298880 5
298920 5
298960 5
299000 5
299040 5
299080 5
299120 5
299160 5
299200 5
299240 5
299280 5
299320 5
299360 5
299400 5
299440 5
299480 5
299520 5
299560 5
299600 5
299640 5
299680 5
299720 5
299760 5
299800 5
299840 5
299880 5
299920 5
299960 5
300000 5
300040 5
300080 5
300120 5
300160 5
300200 5
300240 5
300280 5
300320 5
300360 5
300400 5
300440 5
300480 5
300520 5
300560 5
300600 5
300640 5
300680 5
300720 5
300760 5
300800 5
300840 5
300880 5
300920 5
300960 5
301000 5
301040 5
301080 5
301120 5
301160 5
301200 5
301240 5
301280 5
301320 5
301360 5
301400 5
301440 5
301480 5
301520 5
301560 5
301600 5
301640 5
301680 5
301720 5
301760 5
301800 5
301840 5
301880 5
301920 5
301960 5
302000 5
302040 5
302080 5
302120 5
302160 5
302200 5
302240 5
302280 5
302320 5
302360 5
302400 5
302440 5
302480 5
302520 5
302560 5
302600 5
302640 5
302680 5
302720 5
302760 5
302800 5
302840 5
302880 5
302920 5
302960 5
303000 5
303040 5
303080 5
303120 5
303160 5
303200 5
303240 5
303280 5
303320 5
303360 5
303400 5
303440 5
303480 5
303520 5
303560 5
303600 5
303640 5
303680 5
303720 5
303760 5
303800 5
303840 5
303880 5
303920 5
303960 5
304000 5
304040 5
304080 5
304120 5
304160 5
304200 5
304240 5
304280 5
304320 5
304360 5
304400 5
304440 5
304480 5
304520 5
304560 5
304600 5
304640 5
304680 5
304720 5
304760 5
304800 5
304840 5
304880 5
304920 5
304960 5
305000 5
305040 5
305080 5
305120 5
305160 5
305200 5
305240 5
305280 5
305320 5
305360 5
305400 5
305440 5
305480 5
305520 5
305560 5
305600 5
305640 5
305680 5
305720 5
305760 5
305800 5
305840 5
305880 5
305920 5
305960 5
306000 5
306040 5
306080 5
306120 5
306160 5
306200 5
306240 5
306280 5
306320 5
306360 5
306400 5
306440 5
306480 5
306520 5
306560 5
306600 5
306640 5
306680 5
306720 5
306760 5
306800 5
306840 5
306880 5
306920 5
306960 5
307000 5
307040 5
307080 5
307120 5
307160 5
307200 5
307240 5
307280 5
307320 5
307360 5
307400 5
307440 5
307480 5
307520 5
307560 5
307600 5
307640 5
307680 5
307720 5
307760 5
307800 5
307840 5
307880 5
307920 5
307960 5
308000 5
308040 5
308080 5
308120 5
308160 5
308200 5
308240 5
308280 5
308320 5
308360 5
308400 5
308440 5
308480 5
308520 5
308560 5
308600 5
308640 5
308680 5
308720 5
308760 5
308800 5
308840 5
308880 5
308920 5
308960 5
309000 5
309040 5
309080 5
309120 5
309160 5
309200 5
309240 5
309280 5
309320 5
309360 5
309400 5
309440 5
309480 5
309520 5
309560 5
309600 5
309640 5
309680 5
309720 5
309760 5
309800 5
309840 5
309880 5
309920 5
309960 5
310000 5
310040 5
310080 5
310120 5
310160 5
310200 5
310240 5
310280 5
310320 5
310360 5
310400 5
310440 5
310480 5
310520 5
310560 5
310600 5
310640 5
310680 5
310720 5
310760 5
310800 5
310840 5
310880 5
310920 5
310960 5
311000 5
311040 5
311080 5
311120 5
311160 5
311200 5
311240 5
311280 5
311320 5
311360 5
311400 5
311440 5
311480 5
311520 5
311560 5
311600 5
311640 5
311680 5
311720 5
311760 5
311800 5
311840 5
311880 5
311920 5
311960 5
312000 5
312040 5
312080 5
312120 5
312160 5
312200 5
312240 5
312280 5
312320 5
312360 5
312400 5
312440 5
312480 5
312520 5
312560 5
312600 5
312640 5
312680 5
312720 5
312760 5
312800 5
312840 5
312880 5
312920 5
312960 5
313000 5
313040 5
313080 5
313120 5
313160 5
313200 5
313240 5
313280 5
313320 5
313360 5
313400 5
313440 5
313480 5
313520 5
313560 5
313600 5
313640 5
313680 5
313720 5
313760 5
313800 5
313840 5
313880 5
313920 5
313960 5
314000 5
314040 5
314080 5
314120 5
314160 5
314200 5
314240 5
314280 5
314320 5
314360 5
314400 5
314440 5
314480 5
314520 5
314560 5
314600 5
314640 5
314680 5
314720 5
314760 5
314800 5
314840 5
314880 5
314920 5
314960 5
315000 5
315040 5
315080 5
315120 5
315160 5
315200 5
315240 5
315280 5
315320 5
315360 5
315400 5
315440 5
315480 5
315520 5
315560 5
315600 5
315640 5
315680 5
315720 5
315760 5
315800 5
315840 5
315880 5
315920 5
315960 5
316000 5
316040 5
316080 5
316120 5
316160 5
316200 5
316240 5
316280 5
316320 5
316360 5
316400 5
316440 5
316480 5
316520 5
316560 5
316600 5
316640 5
316680 5
316720 5
316760 5
316800 5
316840 5
316880 5
316920 5
316960 5
317000 5
317040 5
317080 5
317120 5
317160 5
317200 5
317240 5
317280 5
317320 5
317360 5
317400 5
317440 5
317480 5
317520 5
317560 5
317600 5
317640 5
317680 5
317720 5
317760 5
317800 5
317840 5
317880 5
317920 5
317960 5
318000 5
318040 5
318080 5
318120 5
318160 5
318200 5
318240 5
318280 5
318320 5
318360 5
318400 5
318440 5
318480 5
318520 5
318560 5
318600 5
318640 5
318680 5
318720 5
318760 5
318800 5
318840 5
318880 5
318920 5
318960 5
319000 5
319040 5
319080 5
319120 5
319160 5
319200 5
319240 5
319280 5
319320 5
319360 5
319400 5
319440 5
319480 5
319520 5
319560 5
319600 5
319640 5
319680 5
319720 5
319760 5
319800 5
319840 5
319880 5
319920 5
319960 5
320000 5
320040 5
320080 5
320120 5
320160 5
320200 5
320240 5
320280 5
320320 5
320360 5
320400 5
320440 5
320480 5
320520 5
320560 5
320600 5
320640 5
320680 5
320720 5
320760 5
320800 5
320840 5
320880 5
320920 5
320960 5
321000 5
321040 5
321080 5
321120 5
321160 5
321200 5
321240 5
321280 5
321320 5
321360 5
321400 5
321440 5
321480 5
321520 5
321560 5
321600 5
321640 5
321680 5
321720 5
321760 5
321800 5
321840 5
321880 5
321920 5
321960 5
322000 5
322040 5
322080 5
322120 5
322160 5
322200 5
322240 5
322280 5
322320 5
322360 5
322400 5
322440 5
322480 5
322520 5
322560 5
322600 5
322640 5
322680 5
322720 5
322760 5
322800 5
322840 5
322880 5
322920 5
322960 5
323000 5
323040 5
323080 5
323120 5
323160 5
323200 5
323240 5
323280 5
323320 5
323360 5
323400 5
323440 5
323480 5
323520 5
323560 5
323600 5
323640 5
323680 5
323720 5
323760 5
323800 5
323840 5
323880 5
323920 5
323960 5
324000 5
324040 5
324080 5
324120 5
324160 5
