# Supplementary material for: Comment on 'Valid molecular dynamics simulations of human hemoglobin require a surprisingly large box size'
Source: eLife. 2019 Jun 20;8:e44718. doi: 10.7554/eLife.44718 (PMC6586461; doi:10.7554/eLife.44718)
Supplement: Figure 3—source data 1. — The zip archive contains a README file describing which source files correspond to the different panels. [file elife-44718-fig3-data1.zip › figure3/panel_A/hub/medium/5/proj.xvg]

@ autoscale onread none
@ with g0
@ g0 on
@ title "projection on eigenvectors (nm)"
@ xaxis  label "Time (ps)"
@ world xmin 0
@ world xmax 133600
@ world ymin -9.35062
@ world ymax 4.42007
@ view xmin 0.15
@ view xmax 0.85
@ view ymin 0.15
@ view ymax 0.85
@ yaxis  label "vec 1"
@ xaxis tick major 25000
@ xaxis tick minor 12500
@ xaxis ticklabel start type spec
@ xaxis ticklabel start -0
@ yaxis tick major 5
@ yaxis tick minor 2.5
@ yaxis ticklabel start type spec
@ yaxis ticklabel start -5
@ zeroxaxis bar on
@ zeroxaxis bar linestyle 3
    0.0000   -5.05259
   40.0000   -4.70168
   80.0000   -5.79172
  120.0000   -3.95941
  160.0000   -4.75321
  200.0000   -6.02176
  240.0000   -6.27498
  280.0000   -6.47597
  320.0000   -6.52212
  360.0000   -5.21724
  400.0000   -6.25671
  440.0000   -5.33620
  480.0000   -6.41444
  520.0000   -5.26108
  560.0000   -6.49774
  600.0000   -6.72447
  640.0000   -5.49876
  680.0000   -5.04604
  720.0000   -5.32328
  760.0000   -5.08856
  800.0000   -5.13348
  840.0000   -5.69373
  880.0000   -4.67229
  920.0000   -5.13502
  960.0000   -5.48331
 1000.0000   -4.97220
 1040.0000   -5.98256
 1080.0000   -7.08384
 1120.0000   -6.89452
 1160.0000   -6.67112
 1200.0000   -5.43956
 1240.0000   -6.02917
 1280.0000   -5.89093
 1320.0000   -5.79097
 1360.0000   -5.83259
 1400.0000   -6.23180
 1440.0000   -5.29272
 1480.0000   -6.03969
 1520.0000   -5.89861
 1560.0000   -5.34917
 1600.0000   -6.60496
 1640.0000   -6.11112
 1680.0000   -5.74853
 1720.0000   -6.03278
 1760.0000   -6.01697
 1800.0000   -5.68265
 1840.0000   -5.63570
 1880.0000   -5.84217
 1920.0000   -5.14582
 1960.0000   -5.42421
 2000.0000   -4.84329
 2040.0000   -4.71984
 2080.0000   -4.22193
 2120.0000   -4.34421
 2160.0000   -5.92536
 2200.0000   -5.68237
 2240.0000   -6.39722
 2280.0000   -6.09667
 2320.0000   -6.04712
 2360.0000   -5.61635
 2400.0000   -5.91909
 2440.0000   -5.95789
 2480.0000   -6.36953
 2520.0000   -6.76338
 2560.0000   -5.24160
 2600.0000   -6.26967
 2640.0000   -6.93726
 2680.0000   -6.28064
 2720.0000   -7.29581
 2760.0000   -5.69501
 2800.0000   -6.29777
 2840.0000   -5.17021
 2880.0000   -5.13690
 2920.0000   -5.30899
 2960.0000   -5.61493
 3000.0000   -6.43805
 3040.0000   -5.41927
 3080.0000   -5.83206
 3120.0000   -6.16158
 3160.0000   -6.22250
 3200.0000   -6.60502
 3240.0000   -6.51831
 3280.0000   -5.66289
 3320.0000   -5.02549
 3360.0000   -6.10962
 3400.0000   -5.58480
 3440.0000   -5.71472
 3480.0000   -5.00923
 3520.0000   -5.82088
 3560.0000   -5.47222
 3600.0000   -6.36511
 3640.0000   -5.87750
 3680.0000   -5.23342
 3720.0000   -5.81766
 3760.0000   -5.80492
 3800.0000   -5.14534
 3840.0000   -4.61558
 3880.0000   -5.26198
 3920.0000   -4.70739
 3960.0000   -4.50942
 4000.0000   -5.01969
 4040.0000   -4.77545
 4080.0000   -5.10977
 4120.0000   -4.74013
 4160.0000   -4.21399
 4200.0000   -4.77410
 4240.0000   -4.40562
 4280.0000   -5.84513
 4320.0000   -4.78713
 4360.0000   -6.23908
 4400.0000   -5.48440
 4440.0000   -5.28610
 4480.0000   -5.84908
 4520.0000   -6.00837
 4560.0000   -5.28516
 4600.0000   -5.25444
 4640.0000   -4.74030
 4680.0000   -5.69286
 4720.0000   -5.19224
 4760.0000   -4.67469
 4800.0000   -5.18916
 4840.0000   -4.50772
 4880.0000   -5.28915
 4920.0000   -6.13280
 4960.0000   -4.20452
 5000.0000   -5.75672
 5040.0000   -5.38649
 5080.0000   -4.58004
 5120.0000   -5.02264
 5160.0000   -5.17000
 5200.0000   -5.23919
 5240.0000   -5.55442
 5280.0000   -4.10063
 5320.0000   -5.31261
 5360.0000   -5.43154
 5400.0000   -5.19194
 5440.0000   -5.53495
 5480.0000   -5.18448
 5520.0000   -6.15691
 5560.0000   -6.25246
 5600.0000   -6.79902
 5640.0000   -6.65399
 5680.0000   -5.74497
 5720.0000   -5.96480
 5760.0000   -5.33188
 5800.0000   -5.72007
 5840.0000   -5.91105
 5880.0000   -5.22631
 5920.0000   -5.18862
 5960.0000   -5.33602
 6000.0000   -6.19127
 6040.0000   -5.68371
 6080.0000   -5.98560
 6120.0000   -6.19031
 6160.0000   -6.50558
 6200.0000   -5.60226
 6240.0000   -6.15776
 6280.0000   -6.31131
 6320.0000   -6.59623
 6360.0000   -5.91303
 6400.0000   -6.99840
 6440.0000   -6.10646
 6480.0000   -5.92830
 6520.0000   -6.17736
 6560.0000   -6.84616
 6600.0000   -5.38768
 6640.0000   -5.67953
 6680.0000   -6.28653
 6720.0000   -5.81909
 6760.0000   -5.35212
 6800.0000   -5.40713
 6840.0000   -7.07175
 6880.0000   -6.08005
 6920.0000   -5.71350
 6960.0000   -6.91933
 7000.0000   -6.27411
 7040.0000   -6.02348
 7080.0000   -6.71572
 7120.0000   -5.64180
 7160.0000   -5.78686
 7200.0000   -6.61760
 7240.0000   -6.14284
 7280.0000   -6.34584
 7320.0000   -6.99448
 7360.0000   -6.39681
 7400.0000   -5.97967
 7440.0000   -6.56387
 7480.0000   -6.41936
 7520.0000   -6.49303
 7560.0000   -5.82723
 7600.0000   -5.88367
 7640.0000   -6.02780
 7680.0000   -5.76625
 7720.0000   -6.43238
 7760.0000   -5.95330
 7800.0000   -6.26461
 7840.0000   -7.78302
 7880.0000   -6.98124
 7920.0000   -5.84785
 7960.0000   -5.29629
 8000.0000   -5.10543
 8040.0000   -5.70080
 8080.0000   -5.25070
 8120.0000   -5.26290
 8160.0000   -5.02774
 8200.0000   -5.54879
 8240.0000   -4.98761
 8280.0000   -5.06566
 8320.0000   -5.98397
 8360.0000   -6.19473
 8400.0000   -5.54047
 8440.0000   -5.23616
 8480.0000   -6.15342
 8520.0000   -5.69655
 8560.0000   -5.88069
 8600.0000   -5.22841
 8640.0000   -5.67178
 8680.0000   -5.46562
 8720.0000   -5.20505
 8760.0000   -5.36816
 8800.0000   -5.29265
 8840.0000   -5.78345
 8880.0000   -5.73235
 8920.0000   -5.34411
 8960.0000   -5.45500
 9000.0000   -6.33944
 9040.0000   -5.36115
 9080.0000   -5.30687
 9120.0000   -5.61744
 9160.0000   -5.91621
 9200.0000   -5.81976
 9240.0000   -6.27681
 9280.0000   -4.21232
 9320.0000   -4.88492
 9360.0000   -5.76082
 9400.0000   -6.50465
 9440.0000   -6.03616
 9480.0000   -5.66983
 9520.0000   -6.30758
 9560.0000   -5.43838
 9600.0000   -4.63627
 9640.0000   -6.12631
 9680.0000   -6.02412
 9720.0000   -5.54184
 9760.0000   -5.68628
 9800.0000   -5.51112
 9840.0000   -5.74867
 9880.0000   -4.86739
 9920.0000   -5.94981
 9960.0000   -6.83979
10000.0000   -6.10861
10040.0000   -5.91542
10080.0000   -4.75950
10120.0000   -5.18373
10160.0000   -4.79901
10200.0000   -5.20062
10240.0000   -5.91929
10280.0000   -5.48319
10320.0000   -5.16532
10360.0000   -5.58204
10400.0000   -6.32241
10440.0000   -5.01819
10480.0000   -4.98594
10520.0000   -5.21246
10560.0000   -4.53030
10600.0000   -5.70239
10640.0000   -4.99212
10680.0000   -5.63846
10720.0000   -5.31595
10760.0000   -3.29091
10800.0000   -4.12213
10840.0000   -4.38883
10880.0000   -4.51941
10920.0000   -4.56328
10960.0000   -4.46707
11000.0000   -4.26174
11040.0000   -5.14027
11080.0000   -5.21563
11120.0000   -5.46346
11160.0000   -4.31269
11200.0000   -4.36934
11240.0000   -4.98142
11280.0000   -4.27775
11320.0000   -4.23396
11360.0000   -4.64160
11400.0000   -5.00234
11440.0000   -5.11219
11480.0000   -5.39413
11520.0000   -5.20376
11560.0000   -5.32229
11600.0000   -4.77543
11640.0000   -6.04629
11680.0000   -5.67927
11720.0000   -5.34865
11760.0000   -4.00163
11800.0000   -5.20655
11840.0000   -5.07106
11880.0000   -3.45177
11920.0000   -3.56501
11960.0000   -3.79216
12000.0000   -4.20671
12040.0000   -4.46885
12080.0000   -4.70414
12120.0000   -4.01988
12160.0000   -4.19579
12200.0000   -4.34222
12240.0000   -4.65984
12280.0000   -4.92614
12320.0000   -4.50500
12360.0000   -4.96873
12400.0000   -4.79482
12440.0000   -4.56912
12480.0000   -4.07151
12520.0000   -4.76141
12560.0000   -3.92667
12600.0000   -5.10503
12640.0000   -5.30465
12680.0000   -4.67629
12720.0000   -4.57986
12760.0000   -5.53765
12800.0000   -5.63428
12840.0000   -5.25887
12880.0000   -5.98614
12920.0000   -5.10500
12960.0000   -5.10210
13000.0000   -5.29891
13040.0000   -5.46144
13080.0000   -4.68361
13120.0000   -5.02267
13160.0000   -4.59638
13200.0000   -4.88289
13240.0000   -4.13499
13280.0000   -3.93011
13320.0000   -4.30464
13360.0000   -4.16858
13400.0000   -4.44622
13440.0000   -5.12608
13480.0000   -6.11966
13520.0000   -5.12759
13560.0000   -4.94181
13600.0000   -5.22488
13640.0000   -5.31097
13680.0000   -5.34946
13720.0000   -5.54718
13760.0000   -5.70915
13800.0000   -5.12715
13840.0000   -4.79589
13880.0000   -5.49222
13920.0000   -6.32445
13960.0000   -6.65342
14000.0000   -6.42181
14040.0000   -5.62931
14080.0000   -6.05972
14120.0000   -6.03714
14160.0000   -5.79606
14200.0000   -5.77632
14240.0000   -5.83582
14280.0000   -6.30133
14320.0000   -6.60257
14360.0000   -6.64008
14400.0000   -6.75171
14440.0000   -5.97092
14480.0000   -5.05504
14520.0000   -5.67505
14560.0000   -5.65489
14600.0000   -4.87918
14640.0000   -5.90689
14680.0000   -5.28865
14720.0000   -5.80510
14760.0000   -4.93724
14800.0000   -5.17964
14840.0000   -5.26550
14880.0000   -5.24187
14920.0000   -5.57523
14960.0000   -5.11585
15000.0000   -5.95675
15040.0000   -5.48644
15080.0000   -6.68966
15120.0000   -6.45993
15160.0000   -6.20279
15200.0000   -6.45159
15240.0000   -6.58354
15280.0000   -6.17308
15320.0000   -5.46633
15360.0000   -6.18284
15400.0000   -5.03852
15440.0000   -5.65431
15480.0000   -5.80164
15520.0000   -5.84884
15560.0000   -6.24674
15600.0000   -6.20144
15640.0000   -5.71610
15680.0000   -5.40085
15720.0000   -4.68443
15760.0000   -5.06117
15800.0000   -6.55571
15840.0000   -5.04203
15880.0000   -5.88903
15920.0000   -5.44808
15960.0000   -5.34223
16000.0000   -4.47008
16040.0000   -4.64397
16080.0000   -4.50185
16120.0000   -4.16039
16160.0000   -4.82641
16200.0000   -5.07300
16240.0000   -5.59371
16280.0000   -5.26075
16320.0000   -5.24828
16360.0000   -4.65018
16400.0000   -4.46095
16440.0000   -5.10707
16480.0000   -5.18817
16520.0000   -4.21540
16560.0000   -5.60823
16600.0000   -4.40599
16640.0000   -6.06044
16680.0000   -4.85836
16720.0000   -5.09966
16760.0000   -5.25198
16800.0000   -5.67455
16840.0000   -5.37368
16880.0000   -5.76219
16920.0000   -5.88054
16960.0000   -5.93198
17000.0000   -6.30174
17040.0000   -5.74580
17080.0000   -5.98439
17120.0000   -5.90953
17160.0000   -5.53643
17200.0000   -6.62639
17240.0000   -5.62348
17280.0000   -6.74849
17320.0000   -6.89216
17360.0000   -6.55047
17400.0000   -6.15516
17440.0000   -6.31163
17480.0000   -5.99042
17520.0000   -5.60383
17560.0000   -6.45990
17600.0000   -7.36175
17640.0000   -6.29843
17680.0000   -5.67242
17720.0000   -5.43330
17760.0000   -5.73537
17800.0000   -6.05608
17840.0000   -5.81520
17880.0000   -5.77961
17920.0000   -6.16468
17960.0000   -4.71472
18000.0000   -5.44141
18040.0000   -4.95563
18080.0000   -5.58572
18120.0000   -4.91540
18160.0000   -5.67708
18200.0000   -5.58382
18240.0000   -5.54781
18280.0000   -6.88261
18320.0000   -6.03475
18360.0000   -5.78903
18400.0000   -5.51668
18440.0000   -5.66171
18480.0000   -5.25816
18520.0000   -6.37893
18560.0000   -6.08897
18600.0000   -5.63343
18640.0000   -5.58662
18680.0000   -6.06110
18720.0000   -6.43182
18760.0000   -6.51759
18800.0000   -5.74617
18840.0000   -6.30381
18880.0000   -6.74566
18920.0000   -6.55548
18960.0000   -5.47407
19000.0000   -6.37483
19040.0000   -6.28195
19080.0000   -5.67077
19120.0000   -6.47859
19160.0000   -6.49592
19200.0000   -5.43633
19240.0000   -6.29979
19280.0000   -5.60191
19320.0000   -5.88467
19360.0000   -5.27759
19400.0000   -5.14652
19440.0000   -6.12135
19480.0000   -6.67436
19520.0000   -6.05483
19560.0000   -5.78286
19600.0000   -5.87943
19640.0000   -6.25535
19680.0000   -4.76863
19720.0000   -6.37444
19760.0000   -6.14750
19800.0000   -5.32169
19840.0000   -5.50275
19880.0000   -5.54640
19920.0000   -5.49735
19960.0000   -4.79506
20000.0000   -5.19949
20040.0000   -4.66996
20080.0000   -4.42140
20120.0000   -5.11640
20160.0000   -5.06813
20200.0000   -5.69311
20240.0000   -5.15325
20280.0000   -5.44841
20320.0000   -5.21356
20360.0000   -4.94644
20400.0000   -5.76889
20440.0000   -4.94819
20480.0000   -5.32227
20520.0000   -6.38652
20560.0000   -6.65482
20600.0000   -6.46656
20640.0000   -5.86714
20680.0000   -6.12100
20720.0000   -5.62855
20760.0000   -6.36660
20800.0000   -5.30026
20840.0000   -6.22845
20880.0000   -6.04747
20920.0000   -6.44163
20960.0000   -5.56884
21000.0000   -5.63727
21040.0000   -5.56249
21080.0000   -5.66470
21120.0000   -6.33305
21160.0000   -6.24448
21200.0000   -6.26710
21240.0000   -5.20582
21280.0000   -6.23196
21320.0000   -4.94116
21360.0000   -5.52545
21400.0000   -5.82447
21440.0000   -5.72259
21480.0000   -4.82572
21520.0000   -5.81777
21560.0000   -5.98294
21600.0000   -4.68627
21640.0000   -5.62671
21680.0000   -6.33956
21720.0000   -6.52994
21760.0000   -6.27259
21800.0000   -5.97113
21840.0000   -6.15030
21880.0000   -5.37128
21920.0000   -4.52483
21960.0000   -5.04751
22000.0000   -6.08656
22040.0000   -5.76488
22080.0000   -5.76764
22120.0000   -5.27731
22160.0000   -4.82675
22200.0000   -5.11362
22240.0000   -5.54482
22280.0000   -4.89628
22320.0000   -6.17782
22360.0000   -5.06482
22400.0000   -6.15794
22440.0000   -5.23783
22480.0000   -4.92541
22520.0000   -5.43738
22560.0000   -5.46266
22600.0000   -5.41975
22640.0000   -5.38834
22680.0000   -5.93293
22720.0000   -4.98250
22760.0000   -6.30306
22800.0000   -5.20989
22840.0000   -5.36727
22880.0000   -5.40491
22920.0000   -6.10034
22960.0000   -6.58949
23000.0000   -5.83362
23040.0000   -6.20684
23080.0000   -6.44416
23120.0000   -5.54017
23160.0000   -5.59048
23200.0000   -5.02528
23240.0000   -5.01675
23280.0000   -5.94845
23320.0000   -6.19787
23360.0000   -5.81079
23400.0000   -5.64843
23440.0000   -5.03242
23480.0000   -4.90796
23520.0000   -6.01233
23560.0000   -5.27554
23600.0000   -4.18521
23640.0000   -4.59901
23680.0000   -6.01721
23720.0000   -5.36802
23760.0000   -5.58825
23800.0000   -5.77605
23840.0000   -5.45527
23880.0000   -6.01260
23920.0000   -5.96176
23960.0000   -5.61148
24000.0000   -5.70915
24040.0000   -6.17307
24080.0000   -6.19885
24120.0000   -5.20629
24160.0000   -5.65312
24200.0000   -5.47293
24240.0000   -5.21716
24280.0000   -4.47689
24320.0000   -4.77112
24360.0000   -5.35008
24400.0000   -4.93643
24440.0000   -5.89912
24480.0000   -6.26055
24520.0000   -5.18340
24560.0000   -5.86487
24600.0000   -5.26653
24640.0000   -5.74072
24680.0000   -5.74752
24720.0000   -5.77674
24760.0000   -4.93791
24800.0000   -5.42217
24840.0000   -5.67346
24880.0000   -5.28872
24920.0000   -5.20744
24960.0000   -6.36951
25000.0000   -5.90421
25040.0000   -6.33664
25080.0000   -5.04938
25120.0000   -5.57788
25160.0000   -5.72938
25200.0000   -5.86744
25240.0000   -6.36839
25280.0000   -5.77973
25320.0000   -5.55646
25360.0000   -5.55879
25400.0000   -5.67473
25440.0000   -5.83033
25480.0000   -5.51305
25520.0000   -6.14798
25560.0000   -5.12499
25600.0000   -4.13774
25640.0000   -4.46337
25680.0000   -3.90076
25720.0000   -4.53105
25760.0000   -5.64781
25800.0000   -5.47409
25840.0000   -5.37621
25880.0000   -4.76629
25920.0000   -4.28575
25960.0000   -5.17345
26000.0000   -5.30816
26040.0000   -5.68912
26080.0000   -5.37794
26120.0000   -4.20994
26160.0000   -4.83166
26200.0000   -3.94305
26240.0000   -4.87973
26280.0000   -5.94625
26320.0000   -5.42960
26360.0000   -5.47500
26400.0000   -5.12895
26440.0000   -5.25684
26480.0000   -5.78224
26520.0000   -6.05693
26560.0000   -5.57378
26600.0000   -4.68819
26640.0000   -4.62532
26680.0000   -6.20368
26720.0000   -5.62398
26760.0000   -5.00296
26800.0000   -4.53328
26840.0000   -4.28178
26880.0000   -5.88377
26920.0000   -5.89797
26960.0000   -5.61073
27000.0000   -4.72276
27040.0000   -4.88797
27080.0000   -6.09571
27120.0000   -6.07841
27160.0000   -5.76676
27200.0000   -5.17257
27240.0000   -6.03679
27280.0000   -6.46522
27320.0000   -5.35426
27360.0000   -5.18790
27400.0000   -6.07890
27440.0000   -5.82173
27480.0000   -6.28693
27520.0000   -7.04193
27560.0000   -5.81381
27600.0000   -5.95980
27640.0000   -5.95113
27680.0000   -5.60335
27720.0000   -5.57890
27760.0000   -6.07349
27800.0000   -5.59527
27840.0000   -5.23220
27880.0000   -5.95899
27920.0000   -5.56866
27960.0000   -5.69712
28000.0000   -6.10339
28040.0000   -4.98992
28080.0000   -5.80469
28120.0000   -5.68973
28160.0000   -5.66500
28200.0000   -6.82417
28240.0000   -6.36558
28280.0000   -5.82510
28320.0000   -5.40501
28360.0000   -5.45815
28400.0000   -5.93896
28440.0000   -6.58868
28480.0000   -6.43962
28520.0000   -6.36528
28560.0000   -5.97641
28600.0000   -5.99693
28640.0000   -6.09782
28680.0000   -6.76537
28720.0000   -6.36120
28760.0000   -6.46392
28800.0000   -4.98667
28840.0000   -5.00180
28880.0000   -5.97466
28920.0000   -5.89387
28960.0000   -6.90627
29000.0000   -6.05287
29040.0000   -6.45725
29080.0000   -6.19049
29120.0000   -6.55035
29160.0000   -6.29958
29200.0000   -5.56546
29240.0000   -6.45689
29280.0000   -5.51947
29320.0000   -5.19168
29360.0000   -6.14040
29400.0000   -5.86440
29440.0000   -6.37580
29480.0000   -5.38035
29520.0000   -4.97576
29560.0000   -5.11704
29600.0000   -5.54614
29640.0000   -5.38052
29680.0000   -5.57808
29720.0000   -5.63437
29760.0000   -5.62650
29800.0000   -6.01121
29840.0000   -5.60338
29880.0000   -5.51388
29920.0000   -6.34246
29960.0000   -6.62490
30000.0000   -6.24335
30040.0000   -6.53619
30080.0000   -6.07186
30120.0000   -5.32924
30160.0000   -5.89007
30200.0000   -6.41377
30240.0000   -7.43674
30280.0000   -6.83735
30320.0000   -7.68055
30360.0000   -8.21254
30400.0000   -7.31855
30440.0000   -7.13470
30480.0000   -7.25516
30520.0000   -6.28123
30560.0000   -6.95325
30600.0000   -7.20731
30640.0000   -6.79319
30680.0000   -6.47398
30720.0000   -6.91058
30760.0000   -6.86372
30800.0000   -6.73937
30840.0000   -6.51874
30880.0000   -6.50934
30920.0000   -6.55275
30960.0000   -7.06129
31000.0000   -6.31031
31040.0000   -6.66197
31080.0000   -6.61148
31120.0000   -6.42452
31160.0000   -6.81099
31200.0000   -6.42636
31240.0000   -6.07307
31280.0000   -6.11719
31320.0000   -5.83763
31360.0000   -6.69115
31400.0000   -6.32155
31440.0000   -6.25233
31480.0000   -6.19656
31520.0000   -6.52837
31560.0000   -6.22830
31600.0000   -6.42460
31640.0000   -6.50426
31680.0000   -5.80618
31720.0000   -5.68647
31760.0000   -6.26883
31800.0000   -6.50503
31840.0000   -6.94660
31880.0000   -5.23663
31920.0000   -6.46771
31960.0000   -6.42196
32000.0000   -6.27174
32040.0000   -6.49864
32080.0000   -7.65441
32120.0000   -5.86439
32160.0000   -6.61725
32200.0000   -6.08932
32240.0000   -6.79644
32280.0000   -5.87267
32320.0000   -5.09528
32360.0000   -6.06748
32400.0000   -5.36747
32440.0000   -5.10084
32480.0000   -5.58975
32520.0000   -6.25927
32560.0000   -5.83657
32600.0000   -4.73560
32640.0000   -5.52594
32680.0000   -6.18067
32720.0000   -5.92302
32760.0000   -6.10565
32800.0000   -5.65636
32840.0000   -6.08955
32880.0000   -6.14733
32920.0000   -5.26808
32960.0000   -6.37176
33000.0000   -5.32871
33040.0000   -5.41656
33080.0000   -5.52771
33120.0000   -6.36068
33160.0000   -5.61406
33200.0000   -5.89199
33240.0000   -5.45384
33280.0000   -4.86040
33320.0000   -5.30663
33360.0000   -5.31264
33400.0000   -5.33529
33440.0000   -5.40278
33480.0000   -5.12474
33520.0000   -4.20798
33560.0000   -4.74405
33600.0000   -4.68083
33640.0000   -4.52263
33680.0000   -4.50452
33720.0000   -4.59954
33760.0000   -3.83457
33800.0000   -3.52845
33840.0000   -3.74942
33880.0000   -3.51680
33920.0000   -5.19755
33960.0000   -5.58806
34000.0000   -5.54371
34040.0000   -4.45142
34080.0000   -4.90861
34120.0000   -4.54303
34160.0000   -5.33609
34200.0000   -5.19180
34240.0000   -5.32706
34280.0000   -5.60979
34320.0000   -4.17852
34360.0000   -4.30081
34400.0000   -4.85463
34440.0000   -4.74867
34480.0000   -6.01367
34520.0000   -5.51978
34560.0000   -5.44231
34600.0000   -5.93893
34640.0000   -4.99949
34680.0000   -5.42670
34720.0000   -4.02907
34760.0000   -4.55274
34800.0000   -5.41786
34840.0000   -5.14418
34880.0000   -4.87070
34920.0000   -5.13694
34960.0000   -4.91547
35000.0000   -5.19449
35040.0000   -5.60422
35080.0000   -4.49901
35120.0000   -5.35169
35160.0000   -4.07183
35200.0000   -4.39927
35240.0000   -4.19734
35280.0000   -4.61027
35320.0000   -4.38915
35360.0000   -3.14702
35400.0000   -2.99407
35440.0000   -2.12990
35480.0000   -2.80070
35520.0000   -2.95793
35560.0000   -2.68876
35600.0000   -2.60934
35640.0000   -2.42910
35680.0000   -1.88926
35720.0000   -3.24390
35760.0000   -3.84240
35800.0000   -3.53651
35840.0000   -3.17960
35880.0000   -2.68310
35920.0000   -2.92195
35960.0000   -3.78039
36000.0000   -3.58037
36040.0000   -3.47141
36080.0000   -4.10453
36120.0000   -5.34554
36160.0000   -5.41154
36200.0000   -4.14566
36240.0000   -5.56320
36280.0000   -4.63354
36320.0000   -4.93660
36360.0000   -4.87599
36400.0000   -3.66405
36440.0000   -4.16663
36480.0000   -6.02572
36520.0000   -5.10900
36560.0000   -4.98901
36600.0000   -4.34683
36640.0000   -4.64520
36680.0000   -3.82421
36720.0000   -4.16499
36760.0000   -4.27587
36800.0000   -5.11341
36840.0000   -4.63085
36880.0000   -3.89899
36920.0000   -4.64296
36960.0000   -4.89256
37000.0000   -4.37027
37040.0000   -3.92904
37080.0000   -4.50571
37120.0000   -4.30090
37160.0000   -3.67252
37200.0000   -3.84757
37240.0000   -4.60027
37280.0000   -4.94676
37320.0000   -4.12569
37360.0000   -4.78089
37400.0000   -4.37119
37440.0000   -4.22810
37480.0000   -4.95050
37520.0000   -3.69792
37560.0000   -4.64388
37600.0000   -4.63510
37640.0000   -3.80676
37680.0000   -4.89141
37720.0000   -3.08871
37760.0000   -3.90325
37800.0000   -5.07999
37840.0000   -4.71162
37880.0000   -5.58538
37920.0000   -6.44289
37960.0000   -6.06349
38000.0000   -3.96374
38040.0000   -5.17963
38080.0000   -4.84708
38120.0000   -4.37158
38160.0000   -5.94237
38200.0000   -4.37946
38240.0000   -5.22727
38280.0000   -6.50223
38320.0000   -6.48732
38360.0000   -5.71879
38400.0000   -4.98026
38440.0000   -4.61813
38480.0000   -3.69636
38520.0000   -4.53623
38560.0000   -4.46645
38600.0000   -4.60432
38640.0000   -4.99424
38680.0000   -4.07865
38720.0000   -3.63217
38760.0000   -4.34848
38800.0000   -4.08527
38840.0000   -4.67641
38880.0000   -4.70861
38920.0000   -4.30715
38960.0000   -4.65146
39000.0000   -3.51993
39040.0000   -3.95421
39080.0000   -4.32121
39120.0000   -4.34923
39160.0000   -3.83730
39200.0000   -4.28010
39240.0000   -3.99046
39280.0000   -3.87689
39320.0000   -4.19431
39360.0000   -4.54969
39400.0000   -4.14354
39440.0000   -3.48804
39480.0000   -4.53338
39520.0000   -4.71713
39560.0000   -4.74319
39600.0000   -4.19825
39640.0000   -4.37001
39680.0000   -4.52287
39720.0000   -4.19665
39760.0000   -3.68610
39800.0000   -3.32150
39840.0000   -3.44449
39880.0000   -3.68817
39920.0000   -3.13073
39960.0000   -4.69028
40000.0000   -4.32641
40040.0000   -5.01847
40080.0000   -4.86073
40120.0000   -4.10648
40160.0000   -3.54875
40200.0000   -3.58087
40240.0000   -3.23318
40280.0000   -3.95974
40320.0000   -4.65662
40360.0000   -4.25935
40400.0000   -4.00809
40440.0000   -3.70176
40480.0000   -4.21259
40520.0000   -4.80106
40560.0000   -4.44994
40600.0000   -3.99002
40640.0000   -4.24748
40680.0000   -3.99235
40720.0000   -4.97701
40760.0000   -5.23741
40800.0000   -5.08983
40840.0000   -5.07629
40880.0000   -4.57322
40920.0000   -4.17420
40960.0000   -3.51152
41000.0000   -3.46842
41040.0000   -2.22932
41080.0000   -3.15087
41120.0000   -3.11170
41160.0000   -3.48169
41200.0000   -4.88479
41240.0000   -3.63739
41280.0000   -3.92891
41320.0000   -3.79107
41360.0000   -4.58481
41400.0000   -4.69752
41440.0000   -3.96207
41480.0000   -4.69004
41520.0000   -4.92931
41560.0000   -5.10254
41600.0000   -3.94209
41640.0000   -3.86777
41680.0000   -3.98098
41720.0000   -4.36220
41760.0000   -5.02305
41800.0000   -4.45317
41840.0000   -3.44373
41880.0000   -3.49782
41920.0000   -3.44843
41960.0000   -4.67107
42000.0000   -2.87623
42040.0000   -3.61418
42080.0000   -3.23773
42120.0000   -3.47764
42160.0000   -3.95136
42200.0000   -2.95549
42240.0000   -2.89205
42280.0000   -3.23293
42320.0000   -3.26387
42360.0000   -3.31799
42400.0000   -3.01679
42440.0000   -2.78706
42480.0000   -3.57577
42520.0000   -3.76508
42560.0000   -2.98312
42600.0000   -3.36259
42640.0000   -3.13473
42680.0000   -4.31720
42720.0000   -5.23115
42760.0000   -5.32635
42800.0000   -4.36592
42840.0000   -4.54624
42880.0000   -4.87205
42920.0000   -4.44613
42960.0000   -5.15934
43000.0000   -3.93726
43040.0000   -4.53921
43080.0000   -4.86891
43120.0000   -4.16359
43160.0000   -4.55559
43200.0000   -3.57055
43240.0000   -4.86322
43280.0000   -4.87001
43320.0000   -4.56075
43360.0000   -4.49001
43400.0000   -4.69424
43440.0000   -4.32636
43480.0000   -5.04026
43520.0000   -4.49211
43560.0000   -3.52903
43600.0000   -3.16906
43640.0000   -4.47713
43680.0000   -4.04607
43720.0000   -3.41472
43760.0000   -4.14955
43800.0000   -3.14283
43840.0000   -3.10071
43880.0000   -3.25972
43920.0000   -4.17050
43960.0000   -3.14827
44000.0000   -2.89365
44040.0000   -2.87662
44080.0000   -3.03611
44120.0000   -3.09565
44160.0000   -3.29486
44200.0000   -2.98252
44240.0000   -3.44862
44280.0000   -2.59919
44320.0000   -2.31462
44360.0000   -2.80655
44400.0000   -3.20991
44440.0000   -3.20826
44480.0000   -2.38368
44520.0000   -2.63146
44560.0000   -3.88171
44600.0000   -3.52177
44640.0000   -3.79958
44680.0000   -3.35893
44720.0000   -4.22582
44760.0000   -4.03917
44800.0000   -2.86689
44840.0000   -3.72771
44880.0000   -3.06633
44920.0000   -3.10780
44960.0000   -3.83347
45000.0000   -3.04108
45040.0000   -3.10151
45080.0000   -2.70470
45120.0000   -3.01402
45160.0000   -3.07262
45200.0000   -4.12865
45240.0000   -2.85149
45280.0000   -3.22321
45320.0000   -3.65995
45360.0000   -2.77105
45400.0000   -2.96320
45440.0000   -2.72907
45480.0000   -3.24966
45520.0000   -2.14485
45560.0000   -2.25197
45600.0000   -2.40068
45640.0000   -1.89924
45680.0000   -1.86725
45720.0000   -2.36799
45760.0000   -2.60517
45800.0000   -2.03558
45840.0000   -1.72170
45880.0000   -2.81948
45920.0000   -2.60463
45960.0000   -2.60874
46000.0000   -2.68034
46040.0000   -2.45767
46080.0000   -3.11366
46120.0000   -1.74914
46160.0000   -2.28281
46200.0000   -1.69313
46240.0000   -2.32070
46280.0000   -3.28225
46320.0000   -2.79727
46360.0000   -2.80180
46400.0000   -3.19099
46440.0000   -2.38147
46480.0000   -2.64189
46520.0000   -2.80864
46560.0000   -3.14765
46600.0000   -1.89492
46640.0000   -1.97061
46680.0000   -2.93201
46720.0000   -2.86742
46760.0000   -3.23596
46800.0000   -2.69403
46840.0000   -2.86276
46880.0000   -3.16465
46920.0000   -2.52492
46960.0000   -2.37711
47000.0000   -2.13882
47040.0000   -2.49524
47080.0000   -2.81167
47120.0000   -3.59502
47160.0000   -2.61272
47200.0000   -2.11493
47240.0000   -3.03681
47280.0000   -1.60831
47320.0000   -3.52776
47360.0000   -2.63632
47400.0000   -1.56222
47440.0000   -1.14462
47480.0000   -2.74355
47520.0000   -3.16068
47560.0000   -3.22514
47600.0000   -3.56085
47640.0000   -4.43901
47680.0000   -3.31389
47720.0000   -3.13412
47760.0000   -2.62144
47800.0000   -3.16154
47840.0000   -2.62369
47880.0000   -2.99656
47920.0000   -3.26244
47960.0000   -3.15970
48000.0000   -3.04112
48040.0000   -3.32162
48080.0000   -3.63762
48120.0000   -2.91785
48160.0000   -2.70188
48200.0000   -3.49508
48240.0000   -3.62285
48280.0000   -2.62412
48320.0000   -3.05036
48360.0000   -3.18568
48400.0000   -3.57221
48440.0000   -1.89004
48480.0000   -2.79276
48520.0000   -2.33305
48560.0000   -3.36274
48600.0000   -3.06033
48640.0000   -2.94777
48680.0000   -2.34908
48720.0000   -2.60189
48760.0000   -3.38216
48800.0000   -3.57107
48840.0000   -3.27165
48880.0000   -3.75647
48920.0000   -3.45224
48960.0000   -3.20575
49000.0000   -3.29784
49040.0000   -2.99245
49080.0000   -2.98515
49120.0000   -2.57552
49160.0000   -3.00317
49200.0000   -3.02953
49240.0000   -3.63444
49280.0000   -2.51892
49320.0000   -2.82473
49360.0000   -1.96509
49400.0000   -2.61139
49440.0000   -2.26187
49480.0000   -2.22164
49520.0000   -2.31755
49560.0000   -2.39882
49600.0000   -2.00380
49640.0000   -2.09289
49680.0000   -2.44257
49720.0000   -3.10451
49760.0000   -2.50816
49800.0000   -2.99621
49840.0000   -2.39173
49880.0000   -1.85027
49920.0000   -2.15467
49960.0000   -2.67690
50000.0000   -1.63383
50040.0000   -1.40787
50080.0000   -1.78959
50120.0000   -2.19890
50160.0000   -2.55727
50200.0000   -2.59793
50240.0000   -1.98195
50280.0000   -2.27180
50320.0000   -2.36081
50360.0000   -1.29046
50400.0000   -1.74752
50440.0000   -2.01251
50480.0000   -2.35552
50520.0000   -2.66335
50560.0000   -2.27803
50600.0000   -2.20013
50640.0000   -1.88978
50680.0000   -2.28787
50720.0000   -2.30846
50760.0000   -2.45328
50800.0000   -2.31875
50840.0000   -1.69910
50880.0000   -1.53619
50920.0000   -2.16023
50960.0000   -1.59838
51000.0000   -3.17762
51040.0000   -2.55887
51080.0000   -3.20712
51120.0000   -1.91032
51160.0000   -2.94361
51200.0000   -2.64924
51240.0000   -2.48008
51280.0000   -1.90973
51320.0000   -1.41139
51360.0000   -2.50617
51400.0000   -2.26435
51440.0000   -1.98148
51480.0000   -2.41054
51520.0000   -1.44421
51560.0000   -2.06061
51600.0000   -1.86041
51640.0000   -2.16716
51680.0000   -1.81268
51720.0000   -1.77595
51760.0000   -2.31613
51800.0000   -2.31907
51840.0000   -2.07084
51880.0000   -1.92096
51920.0000   -2.06474
51960.0000   -1.44270
52000.0000   -1.69111
52040.0000   -1.86138
52080.0000   -1.84477
52120.0000   -1.52121
52160.0000   -2.15841
52200.0000   -1.91900
52240.0000   -1.12639
52280.0000   -2.41241
52320.0000   -1.71462
52360.0000   -1.76240
52400.0000   -1.83537
52440.0000   -1.22651
52480.0000   -0.83243
52520.0000   -1.41332
52560.0000   -1.15797
52600.0000   -1.36333
52640.0000   -1.89718
52680.0000   -2.15153
52720.0000   -1.31845
52760.0000   -2.02245
52800.0000   -1.85904
52840.0000   -1.28051
52880.0000   -1.72956
52920.0000   -1.57384
52960.0000   -1.84916
53000.0000   -1.55631
53040.0000   -1.47304
53080.0000   -2.35361
53120.0000   -1.73450
53160.0000   -1.53698
53200.0000   -1.72545
53240.0000   -1.89088
53280.0000   -2.27177
53320.0000   -1.75878
53360.0000   -1.93198
53400.0000   -1.67313
53440.0000   -2.23366
53480.0000   -1.75371
53520.0000   -1.27891
53560.0000   -1.17085
53600.0000   -1.24041
53640.0000   -1.27688
53680.0000   -2.00633
53720.0000   -1.13444
53760.0000   -1.83137
53800.0000   -1.34152
53840.0000   -1.46156
53880.0000   -1.56482
53920.0000   -2.10133
53960.0000   -1.47677
54000.0000   -1.91026
54040.0000   -2.18150
54080.0000   -2.50387
54120.0000   -2.72993
54160.0000   -1.84136
54200.0000   -1.49356
54240.0000   -1.53477
54280.0000   -1.68235
54320.0000   -2.54614
54360.0000   -1.54703
54400.0000   -2.43451
54440.0000   -2.61432
54480.0000   -2.03282
54520.0000   -1.74917
54560.0000   -2.26676
54600.0000   -2.48093
54640.0000   -1.48681
54680.0000   -1.59117
54720.0000   -1.67050
54760.0000   -1.45676
54800.0000   -1.28923
54840.0000   -1.99299
54880.0000   -2.09054
54920.0000   -1.73941
54960.0000   -1.63315
55000.0000   -1.87972
55040.0000   -1.27757
55080.0000   -1.52336
55120.0000   -2.12394
55160.0000   -2.23840
55200.0000   -1.61812
55240.0000   -1.75521
55280.0000   -1.14235
55320.0000   -1.61372
55360.0000   -1.94243
55400.0000   -1.77524
55440.0000   -2.07960
55480.0000   -1.95455
55520.0000   -2.07856
55560.0000   -1.25719
55600.0000   -1.33805
55640.0000   -1.64305
55680.0000   -1.41104
55720.0000   -2.19303
55760.0000   -2.04433
55800.0000   -2.33564
55840.0000   -2.12495
55880.0000   -2.73491
55920.0000   -2.37419
55960.0000   -1.65934
56000.0000   -1.05825
56040.0000   -1.42765
56080.0000   -1.37697
56120.0000   -2.13921
56160.0000   -1.74930
56200.0000   -2.02179
56240.0000   -1.99266
56280.0000   -1.41517
56320.0000   -2.20752
56360.0000   -1.29461
56400.0000   -2.00427
56440.0000   -2.47788
56480.0000   -1.49406
56520.0000   -1.22745
56560.0000   -1.19917
56600.0000   -1.00168
56640.0000   -1.73729
56680.0000   -1.58630
56720.0000   -1.61926
56760.0000   -2.52381
56800.0000   -1.41189
56840.0000   -1.25246
56880.0000   -1.47118
56920.0000   -0.88455
56960.0000   -0.86385
57000.0000   -1.51493
57040.0000   -0.61845
57080.0000   -1.09919
57120.0000   -1.69016
57160.0000   -1.61004
57200.0000   -0.66781
57240.0000   -0.92463
57280.0000   -1.06663
57320.0000   -2.29084
57360.0000   -1.84394
57400.0000   -1.83209
57440.0000   -1.31740
57480.0000   -1.93929
57520.0000   -1.68586
57560.0000   -1.26050
57600.0000   -1.61591
57640.0000   -0.64576
57680.0000   -1.26941
57720.0000   -1.99420
57760.0000   -0.95178
57800.0000   -0.80351
57840.0000   -0.84945
57880.0000   -0.42694
57920.0000   -0.38149
57960.0000   -1.50605
58000.0000   -0.31606
58040.0000   -1.55738
58080.0000   -1.86157
58120.0000   -0.71996
58160.0000   -1.43985
58200.0000   -2.08463
58240.0000   -1.87137
58280.0000   -0.54439
58320.0000   -1.27666
58360.0000   -0.98407
58400.0000   -1.00605
58440.0000   -1.39599
58480.0000   -1.53867
58520.0000   -1.56611
58560.0000   -0.65869
58600.0000   -1.34051
58640.0000   -1.17981
58680.0000   -0.86079
58720.0000   -1.78296
58760.0000   -1.25476
58800.0000   -1.55543
58840.0000   -1.48816
58880.0000   -1.34541
58920.0000   -1.43878
58960.0000   -1.95283
59000.0000   -1.78174
59040.0000   -2.90995
59080.0000   -3.50614
59120.0000   -1.90818
59160.0000   -1.82975
59200.0000   -2.31133
59240.0000   -1.99719
59280.0000   -2.03570
59320.0000   -1.77107
59360.0000   -1.92969
59400.0000   -2.21723
59440.0000   -2.55659
59480.0000   -1.26044
59520.0000   -1.91531
59560.0000   -2.45557
59600.0000   -2.15827
59640.0000   -1.72356
59680.0000   -2.63824
59720.0000   -3.25429
59760.0000   -2.90542
59800.0000   -3.01912
59840.0000   -2.37435
59880.0000   -2.38403
59920.0000   -2.23547
59960.0000   -2.11708
60000.0000   -1.52846
60040.0000   -1.50708
60080.0000   -1.66990
60120.0000   -1.98352
60160.0000   -1.49641
60200.0000   -1.51832
60240.0000   -1.02819
60280.0000   -1.01620
60320.0000   -1.46723
60360.0000   -1.68357
60400.0000   -1.54861
60440.0000   -1.50671
60480.0000   -2.20549
60520.0000   -1.89011
60560.0000   -1.99706
60600.0000   -1.89197
60640.0000   -0.47254
60680.0000   -0.95482
60720.0000   -1.26095
60760.0000   -1.05628
60800.0000   -0.28527
60840.0000   -1.70576
60880.0000   -1.24141
60920.0000   -1.34040
60960.0000   -1.53752
61000.0000   -1.75435
61040.0000   -1.99617
61080.0000   -1.85874
61120.0000   -1.52297
61160.0000   -1.85795
61200.0000   -2.04990
61240.0000   -2.35456
61280.0000   -1.73277
61320.0000   -0.85882
61360.0000   -0.22933
61400.0000   -0.17766
61440.0000    1.02019
61480.0000    0.23845
61520.0000    0.47439
61560.0000    0.95114
61600.0000    0.45373
61640.0000    0.10454
61680.0000   -0.36501
61720.0000    0.18689
61760.0000    0.32612
61800.0000   -0.16589
61840.0000    0.82580
61880.0000    0.85184
61920.0000    0.82713
61960.0000    0.44683
62000.0000    1.28986
62040.0000    0.76601
62080.0000    0.45016
62120.0000   -0.21523
62160.0000   -0.57335
62200.0000   -0.29637
62240.0000   -0.30492
62280.0000   -0.15175
62320.0000   -0.03662
62360.0000    0.14491
62400.0000    0.88800
62440.0000    0.72802
62480.0000    0.18198
62520.0000    0.60502
62560.0000   -0.06498
62600.0000    1.35792
62640.0000    1.03413
62680.0000    0.28780
62720.0000    0.22796
62760.0000    0.22178
62800.0000    0.03537
62840.0000    0.55840
62880.0000    0.38619
62920.0000    0.46920
62960.0000    0.54212
63000.0000    0.42520
63040.0000    0.22080
63080.0000   -0.24702
63120.0000    0.29089
63160.0000    0.23411
63200.0000   -0.42633
63240.0000    0.88855
63280.0000    0.98314
63320.0000    0.69005
63360.0000    0.88638
63400.0000    1.06330
63440.0000    1.00542
63480.0000    1.38948
63520.0000    1.12304
63560.0000    0.50621
63600.0000   -0.20728
63640.0000    0.11684
63680.0000   -0.76214
63720.0000   -0.95930
63760.0000   -0.94187
63800.0000   -0.35205
63840.0000   -0.59341
63880.0000    0.67819
63920.0000    0.77074
63960.0000    1.19765
64000.0000    1.06314
64040.0000    0.63724
64080.0000    0.69841
64120.0000    0.56249
64160.0000    1.00564
64200.0000    0.84475
64240.0000    1.14351
64280.0000    1.18107
64320.0000    1.26327
64360.0000    0.70056
64400.0000    1.13613
64440.0000    0.98255
64480.0000    0.63061
64520.0000    0.60805
64560.0000    1.54226
64600.0000    1.26202
64640.0000    1.08222
64680.0000    1.09280
64720.0000    0.91961
64760.0000    0.31257
64800.0000    0.18410
64840.0000    0.09810
64880.0000   -0.16909
64920.0000    0.98185
64960.0000    0.23232
65000.0000    0.26081
65040.0000    0.20299
65080.0000    0.50763
65120.0000    0.13576
65160.0000   -0.32729
65200.0000    0.44879
65240.0000   -0.27349
65280.0000    0.61732
65320.0000   -0.39494
65360.0000    0.12674
65400.0000    1.11198
65440.0000    1.01068
65480.0000    0.48552
65520.0000    0.09281
65560.0000    0.05021
65600.0000    0.28863
65640.0000    0.85484
65680.0000    0.75622
65720.0000    0.38960
65760.0000    1.18674
65800.0000    0.86955
65840.0000    0.32339
65880.0000    0.81938
65920.0000    0.70579
65960.0000    0.94004
66000.0000    0.90330
66040.0000    0.30810
66080.0000    0.88695
66120.0000   -0.38903
66160.0000    0.42079
66200.0000   -1.05339
66240.0000    0.18884
66280.0000    0.02709
66320.0000    0.05855
66360.0000    0.40841
66400.0000   -0.31448
66440.0000   -0.07063
66480.0000   -0.38099
66520.0000    0.65068
66560.0000    1.45456
66600.0000    0.93817
66640.0000    1.11584
66680.0000    0.93915
66720.0000    1.03768
66760.0000    1.23415
66800.0000    0.99533
66840.0000    0.99146
66880.0000    0.55134
66920.0000    1.60810
66960.0000    1.51716
67000.0000    1.29915
67040.0000    0.90734
67080.0000    1.26360
67120.0000    1.36409
67160.0000    1.07891
67200.0000    1.34741
67240.0000    0.96056
67280.0000    1.95588
67320.0000    1.42766
67360.0000    0.66553
67400.0000    1.35145
67440.0000    0.75268
67480.0000    0.53292
67520.0000    0.87216
67560.0000    0.92958
67600.0000    0.51433
67640.0000    0.24591
67680.0000    0.38210
67720.0000    0.79131
67760.0000    0.79579
67800.0000    0.68084
67840.0000    0.76939
67880.0000    0.58710
67920.0000    0.34142
67960.0000    0.70784
68000.0000    1.03937
68040.0000    0.74612
68080.0000    0.88414
68120.0000    0.96064
68160.0000    0.68175
68200.0000    1.42610
68240.0000    0.93485
68280.0000    0.83481
68320.0000    1.07457
68360.0000    1.00314
68400.0000    0.18959
68440.0000    0.82418
68480.0000    0.92997
68520.0000    1.60964
68560.0000    0.96171
68600.0000    1.42461
68640.0000    1.38762
68680.0000    1.55239
68720.0000    1.08144
68760.0000    0.77101
68800.0000    1.16133
68840.0000    1.34935
68880.0000    1.59791
68920.0000    1.51915
68960.0000    1.36311
69000.0000    1.11088
69040.0000    0.39654
69080.0000    0.58571
69120.0000    0.51488
69160.0000    0.54760
69200.0000    0.45625
69240.0000    0.48499
69280.0000    0.89432
69320.0000    1.36927
69360.0000    0.57821
69400.0000    0.34281
69440.0000    0.92357
69480.0000    0.86878
69520.0000    0.54983
69560.0000    0.26874
69600.0000    0.69558
69640.0000    1.24162
69680.0000    0.67018
69720.0000    0.31674
69760.0000    1.18124
69800.0000    1.17862
69840.0000    1.00954
69880.0000    1.08230
69920.0000    0.56262
69960.0000    0.66895
70000.0000    0.16029
70040.0000   -0.30283
70080.0000    0.41692
70120.0000   -0.04222
70160.0000   -0.60198
70200.0000   -0.17091
70240.0000   -0.12607
70280.0000    0.58625
70320.0000   -0.37632
70360.0000    0.18110
70400.0000    0.60070
70440.0000    1.00705
70480.0000    0.48100
70520.0000   -0.03577
70560.0000    0.77125
70600.0000    0.69014
70640.0000    0.09863
70680.0000    0.77174
70720.0000    1.04780
70760.0000    1.39629
70800.0000    1.31091
70840.0000    0.95366
70880.0000    0.57960
70920.0000    0.05606
70960.0000   -0.12035
71000.0000    0.87190
71040.0000    0.85031
71080.0000   -0.45340
71120.0000   -0.08413
71160.0000    0.73456
71200.0000    0.84296
71240.0000    0.48057
71280.0000    1.02163
71320.0000    0.43020
71360.0000    1.08772
71400.0000    0.93100
71440.0000    0.29905
71480.0000    0.05104
71520.0000    0.63302
71560.0000    0.26632
71600.0000    0.80631
71640.0000    0.46202
71680.0000    0.64826
71720.0000    0.44505
71760.0000    0.30826
71800.0000   -0.04525
71840.0000    0.44282
71880.0000    0.69457
71920.0000    0.22714
71960.0000    0.14973
72000.0000   -0.45141
72040.0000    0.61832
72080.0000    0.35274
72120.0000    0.95167
72160.0000    1.14075
72200.0000    0.55662
72240.0000    0.53644
72280.0000    1.20379
72320.0000    0.91188
72360.0000    0.48160
72400.0000    0.75035
72440.0000    0.54223
72480.0000    0.67200
72520.0000   -0.16970
72560.0000   -0.73176
72600.0000    0.38685
72640.0000    0.87207
72680.0000    1.24028
72720.0000    0.34543
72760.0000    0.70970
72800.0000    0.92972
72840.0000    0.72308
72880.0000    0.69692
72920.0000    0.61110
72960.0000    0.36150
73000.0000    0.51379
73040.0000   -0.17782
73080.0000    0.61246
73120.0000    0.46399
73160.0000    0.76687
73200.0000    1.27217
73240.0000    1.00355
73280.0000    0.44015
73320.0000    0.73718
73360.0000   -0.01908
73400.0000    0.62940
73440.0000   -0.03092
73480.0000   -0.25062
73520.0000   -0.24157
73560.0000   -0.06509
73600.0000    1.35615
73640.0000    0.89637
73680.0000   -0.09509
73720.0000    0.55036
73760.0000   -0.37738
73800.0000   -0.23163
73840.0000    1.33056
73880.0000    0.45035
73920.0000    0.50962
73960.0000    0.10180
74000.0000   -0.40372
74040.0000   -0.70647
74080.0000    0.44427
74120.0000    0.57811
74160.0000    0.69201
74200.0000   -0.15746
74240.0000    0.34247
74280.0000    0.32122
74320.0000    0.03158
74360.0000    0.09940
74400.0000    0.27501
74440.0000    1.40970
74480.0000    1.07376
74520.0000    0.58206
74560.0000    0.55939
74600.0000    0.16071
74640.0000    0.39314
74680.0000    0.24052
74720.0000    0.86069
74760.0000    0.38887
74800.0000    0.64073
74840.0000    0.72300
74880.0000    0.55835
74920.0000    0.68963
74960.0000    0.75622
75000.0000    0.13251
75040.0000    1.20176
75080.0000    0.80081
75120.0000    1.20098
75160.0000    0.98332
75200.0000    1.29612
75240.0000    1.24897
75280.0000    0.53569
75320.0000    0.56734
75360.0000    0.16774
75400.0000    0.31371
75440.0000    0.23818
75480.0000   -0.53715
75520.0000    0.29350
75560.0000    1.08126
75600.0000    0.90513
75640.0000    1.09715
75680.0000    0.61362
75720.0000    1.25561
75760.0000    0.24109
75800.0000    0.87080
75840.0000    0.55830
75880.0000    0.39559
75920.0000    0.09461
75960.0000    1.03311
76000.0000    0.00390
76040.0000    0.17254
76080.0000    0.14531
76120.0000    0.24948
76160.0000    0.13190
76200.0000    1.02816
76240.0000    0.87037
76280.0000    1.00415
76320.0000    0.49932
76360.0000    1.38156
76400.0000    1.25798
76440.0000    1.51807
76480.0000    1.49954
76520.0000    1.20176
76560.0000    1.76146
76600.0000    1.09412
76640.0000    1.00609
76680.0000    1.07370
76720.0000    1.07847
76760.0000    0.35206
76800.0000    0.52427
76840.0000    0.21991
76880.0000    0.38781
76920.0000    0.02389
76960.0000    0.42189
77000.0000    0.83053
77040.0000    0.98642
77080.0000    0.48864
77120.0000    0.84047
77160.0000    0.92359
77200.0000    1.06625
77240.0000    0.87576
77280.0000    1.07351
77320.0000    0.93789
77360.0000    1.17784
77400.0000    0.32038
77440.0000    0.55986
77480.0000    0.86768
77520.0000    1.27405
77560.0000    1.05827
77600.0000    1.16261
77640.0000    1.37193
77680.0000    1.67338
77720.0000    1.46253
77760.0000    1.40358
77800.0000    0.99923
77840.0000    1.21286
77880.0000    1.15701
77920.0000    0.89983
77960.0000    0.06024
78000.0000    0.95666
78040.0000    0.48994
78080.0000    1.47649
78120.0000    1.43145
78160.0000   -0.43261
78200.0000    0.08717
78240.0000    0.02338
78280.0000    0.82132
78320.0000    0.86528
78360.0000    0.59522
78400.0000    0.62506
78440.0000    0.94629
78480.0000    0.01641
78520.0000    0.29186
78560.0000    0.06276
78600.0000    0.20886
78640.0000    0.71971
78680.0000    0.65625
78720.0000   -0.17472
78760.0000    0.58512
78800.0000    0.11439
78840.0000    0.32666
78880.0000    0.45449
78920.0000    0.57231
78960.0000    0.55774
79000.0000    0.68492
79040.0000    0.87641
79080.0000    0.73296
79120.0000    0.46010
79160.0000    0.10310
79200.0000    0.41493
79240.0000    1.10918
79280.0000    1.35904
79320.0000    0.81702
79360.0000    1.05737
79400.0000    1.01268
79440.0000    0.79729
79480.0000   -0.12050
79520.0000    0.35087
79560.0000    0.65065
79600.0000    0.90307
79640.0000    0.85891
79680.0000    1.15497
79720.0000    1.14189
79760.0000    1.94368
79800.0000    0.44987
79840.0000    1.31428
79880.0000    1.09583
79920.0000    1.26616
79960.0000    1.12218
80000.0000    0.66536
80040.0000    0.51836
80080.0000    1.51229
80120.0000    1.25687
80160.0000    0.76697
80200.0000    0.82269
80240.0000    0.17355
80280.0000    1.25407
80320.0000    0.69094
80360.0000    0.74450
80400.0000    0.36502
80440.0000    0.96153
80480.0000    1.08166
80520.0000    1.17260
80560.0000    1.85761
80600.0000    0.59440
80640.0000    1.70470
80680.0000    0.55089
80720.0000    1.06875
80760.0000    1.54747
80800.0000    1.43429
80840.0000    1.41578
80880.0000    0.86692
80920.0000    1.24637
80960.0000    1.40671
81000.0000    0.99870
81040.0000    0.88675
81080.0000    1.36640
81120.0000    0.48189
81160.0000    1.36361
81200.0000    1.04194
81240.0000    0.96699
81280.0000    1.70902
81320.0000    2.02508
81360.0000    1.16418
81400.0000    1.48028
81440.0000    1.11850
81480.0000    1.11022
81520.0000    1.49861
81560.0000    1.27658
81600.0000    0.86463
81640.0000    0.84496
81680.0000    0.85608
81720.0000    0.38348
81760.0000    0.75341
81800.0000    1.27519
81840.0000    1.46464
81880.0000    1.64763
81920.0000    1.70904
81960.0000    1.41881
82000.0000    1.27568
82040.0000    1.88244
82080.0000    0.82142
82120.0000    1.38553
82160.0000    1.33737
82200.0000    1.22314
82240.0000    1.12025
82280.0000    0.67002
82320.0000    1.23328
82360.0000    1.18136
82400.0000    1.02732
82440.0000    1.30079
82480.0000    1.77638
82520.0000    1.56672
82560.0000    1.50020
82600.0000    1.44872
82640.0000    0.56574
82680.0000    1.36002
82720.0000    0.87496
82760.0000    1.40767
82800.0000    0.83411
82840.0000    0.13605
82880.0000    0.22673
82920.0000    0.44137
82960.0000    0.35607
83000.0000    1.64502
83040.0000    1.18119
83080.0000    1.79787
83120.0000    1.93992
83160.0000    1.80142
83200.0000    1.06158
83240.0000    1.53626
83280.0000    1.32361
83320.0000    1.26630
83360.0000    0.72099
83400.0000    0.94222
83440.0000    1.23577
83480.0000    0.45184
83520.0000    0.50466
83560.0000    0.97171
83600.0000    0.41885
83640.0000    0.56629
83680.0000   -0.23334
83720.0000   -0.38049
83760.0000    0.26029
83800.0000    0.62225
83840.0000    0.88298
83880.0000    0.55770
83920.0000    0.87985
83960.0000    0.25708
84000.0000   -0.00128
84040.0000    0.95148
84080.0000    0.61184
84120.0000    0.18143
84160.0000   -0.11060
84200.0000    0.50565
84240.0000    1.39383
84280.0000    1.62940
84320.0000    0.89123
84360.0000    0.93754
84400.0000    0.73318
84440.0000    1.76151
84480.0000    1.13410
84520.0000    0.78921
84560.0000    0.69154
84600.0000    0.63112
84640.0000    0.70476
84680.0000    0.97622
84720.0000    1.02989
84760.0000    0.38613
84800.0000    0.51524
84840.0000    1.14922
84880.0000    1.35536
84920.0000    0.62077
84960.0000    1.05967
85000.0000    0.98441
85040.0000    1.09565
85080.0000    1.89817
85120.0000    1.67771
85160.0000    1.31677
85200.0000    1.32439
85240.0000    1.31901
85280.0000    0.49570
85320.0000    0.99621
85360.0000    0.32376
85400.0000    0.10922
85440.0000    0.63676
85480.0000    1.47992
85520.0000    0.41610
85560.0000    1.38323
85600.0000    0.09408
85640.0000    1.40052
85680.0000    1.30337
85720.0000    0.65254
85760.0000    0.77736
85800.0000    0.07816
85840.0000    0.98691
85880.0000    0.80788
85920.0000    0.84626
85960.0000    0.60869
86000.0000    0.66537
86040.0000    0.19560
86080.0000    0.29911
86120.0000    0.50425
86160.0000    0.49896
86200.0000    0.01002
86240.0000    0.05964
86280.0000    0.26519
86320.0000    1.01376
86360.0000    1.13178
86400.0000    2.19532
86440.0000    1.48432
86480.0000    0.69674
86520.0000    0.33538
86560.0000    0.17043
86600.0000    0.24565
86640.0000    0.43740
86680.0000    0.92886
86720.0000    0.42985
86760.0000   -0.35365
86800.0000    0.47681
86840.0000    0.92321
86880.0000    0.63754
86920.0000    0.50033
86960.0000    0.73023
87000.0000    1.26151
87040.0000    1.06655
87080.0000    0.16427
87120.0000   -0.07048
87160.0000   -0.21779
87200.0000    0.62051
87240.0000    1.09797
87280.0000    1.58581
87320.0000    1.03157
87360.0000    0.27666
87400.0000    0.98446
87440.0000    0.22847
87480.0000   -0.13024
87520.0000   -0.40962
87560.0000    0.31072
87600.0000   -0.13083
87640.0000    0.51259
87680.0000    1.40324
87720.0000    0.74927
87760.0000    1.50747
87800.0000    0.57544
87840.0000    0.63476
87880.0000    0.78678
87920.0000    1.33101
87960.0000    1.26919
88000.0000    0.72667
88040.0000    0.64496
88080.0000    1.47948
88120.0000    1.07958
88160.0000    0.09836
88200.0000    0.50530
88240.0000    0.19970
88280.0000    0.44351
88320.0000   -0.17899
88360.0000    0.44940
88400.0000    0.86336
88440.0000    0.06502
88480.0000    0.36607
88520.0000   -0.31267
88560.0000    0.51769
88600.0000    1.05458
88640.0000    0.39866
88680.0000    0.98088
88720.0000   -0.42599
88760.0000   -0.45539
88800.0000   -0.07434
88840.0000   -0.46185
88880.0000   -0.47858
88920.0000    0.40503
88960.0000    0.15343
89000.0000    0.52295
89040.0000    0.46307
89080.0000    0.88072
89120.0000    0.55384
89160.0000    0.95640
89200.0000    1.10177
89240.0000    0.97627
89280.0000    0.37945
89320.0000    0.69925
89360.0000    1.17380
89400.0000    0.93929
89440.0000    1.29481
89480.0000    0.78821
89520.0000    0.35485
89560.0000    0.88000
89600.0000    1.32393
89640.0000    0.42192
89680.0000    1.38568
89720.0000    1.52393
89760.0000    1.68633
89800.0000    1.57675
89840.0000    0.93168
89880.0000    0.55466
89920.0000    1.13611
89960.0000    0.44782
90000.0000    1.45003
90040.0000    0.81257
90080.0000    0.98900
90120.0000    0.87408
90160.0000    0.98139
90200.0000    0.85375
90240.0000    0.82754
90280.0000    0.44423
90320.0000    1.57022
90360.0000    1.30684
90400.0000    1.57291
90440.0000    0.98819
90480.0000    1.22585
90520.0000    2.25428
90560.0000    0.88379
90600.0000    1.03450
90640.0000    0.90344
90680.0000    1.22296
90720.0000    0.89435
90760.0000    0.17988
90800.0000    1.36943
90840.0000    1.01353
90880.0000    1.28021
90920.0000    1.45071
90960.0000    1.33701
91000.0000    2.03654
91040.0000    1.85874
91080.0000    1.32880
91120.0000    0.62573
91160.0000    0.47679
91200.0000    0.57203
91240.0000    0.97538
91280.0000    1.25794
91320.0000    0.45139
91360.0000    1.50392
91400.0000    0.95278
91440.0000    1.18643
91480.0000    1.08990
91520.0000    1.32645
91560.0000    1.26165
91600.0000    2.12669
91640.0000    1.58327
91680.0000    1.77545
91720.0000    1.50938
91760.0000    1.40557
91800.0000    1.44975
91840.0000    1.37843
91880.0000    1.40977
91920.0000    0.53593
91960.0000    1.49079
92000.0000    0.73850
92040.0000    1.11793
92080.0000    0.03724
92120.0000    0.33550
92160.0000    0.56787
92200.0000    0.90071
92240.0000    0.02882
92280.0000    0.48331
92320.0000    0.82327
92360.0000    0.87635
92400.0000    1.00593
92440.0000    1.18660
92480.0000    1.30700
92520.0000    0.38499
92560.0000    0.45349
92600.0000    1.36642
92640.0000    2.01496
92680.0000    1.66289
92720.0000    1.52634
92760.0000    1.24503
92800.0000    1.64759
92840.0000    0.56561
92880.0000    1.29235
92920.0000    1.65622
92960.0000    1.29150
93000.0000    1.61012
93040.0000    1.30923
93080.0000    1.32225
93120.0000    1.76425
93160.0000    0.64602
93200.0000    0.29947
93240.0000    0.81844
93280.0000    0.68097
93320.0000    0.89380
93360.0000    0.31500
93400.0000    1.10735
93440.0000    0.58931
93480.0000    1.23010
93520.0000    1.49761
93560.0000    1.74435
93600.0000    1.28041
93640.0000    0.91372
93680.0000    1.37238
93720.0000    1.07419
93760.0000    1.69360
93800.0000    1.07240
93840.0000    0.97728
93880.0000    0.74229
93920.0000    0.83012
93960.0000    0.61858
94000.0000    0.56709
94040.0000    1.02259
94080.0000    0.82309
94120.0000    0.93075
94160.0000    0.27328
94200.0000   -0.02620
94240.0000    0.76737
94280.0000    0.29491
94320.0000    0.10791
94360.0000    0.96578
94400.0000    0.51968
94440.0000    0.77378
94480.0000    0.72018
94520.0000    1.51898
94560.0000    0.29214
94600.0000    0.80635
94640.0000    0.54407
94680.0000    0.92860
94720.0000   -0.19458
94760.0000    0.92437
94800.0000    1.36165
94840.0000    1.65133
94880.0000    0.52430
94920.0000    0.29180
94960.0000    0.39580
95000.0000    0.28032
95040.0000    0.42779
95080.0000    1.19620
95120.0000    0.87737
95160.0000    0.45493
95200.0000    0.49933
95240.0000    0.74663
95280.0000    1.03102
95320.0000    0.46212
95360.0000    0.70498
95400.0000    0.80123
95440.0000    1.03469
95480.0000    0.58186
95520.0000    1.23364
95560.0000    0.62600
95600.0000    0.91859
95640.0000    1.49207
95680.0000    0.26487
95720.0000    0.56683
95760.0000    1.45528
95800.0000    1.16572
95840.0000    0.15501
95880.0000    0.57200
95920.0000    0.91695
95960.0000    0.63720
96000.0000    0.75577
96040.0000    0.54506
96080.0000   -0.27746
96120.0000    0.73673
96160.0000    0.57321
96200.0000    0.22056
96240.0000   -0.21430
96280.0000    0.21088
96320.0000    0.04416
96360.0000    0.39969
96400.0000   -0.21648
96440.0000   -0.20545
96480.0000   -0.35386
96520.0000   -0.42791
96560.0000   -0.47699
96600.0000   -0.42582
96640.0000   -0.19106
96680.0000   -0.05975
96720.0000   -0.17308
96760.0000   -0.32142
96800.0000   -0.75606
96840.0000   -0.22709
96880.0000   -0.00173
96920.0000    0.63634
96960.0000    0.58935
97000.0000   -0.29858
97040.0000   -0.12075
97080.0000   -0.16460
97120.0000   -0.16725
97160.0000    0.50745
97200.0000    0.19288
97240.0000   -0.78507
97280.0000    0.09300
97320.0000    0.22906
97360.0000    0.12733
97400.0000   -0.89071
97440.0000    0.62139
97480.0000    0.79260
97520.0000    1.22819
97560.0000    1.55295
97600.0000    0.62047
97640.0000    1.01018
97680.0000    1.31016
97720.0000    1.64775
97760.0000    1.22946
97800.0000    1.02174
97840.0000    0.94238
97880.0000    0.97529
97920.0000    0.75189
97960.0000    0.80741
98000.0000    0.98830
98040.0000    0.60899
98080.0000    0.49710
98120.0000    0.14298
98160.0000    0.09784
98200.0000    0.38388
98240.0000    0.13084
98280.0000   -0.24081
98320.0000   -0.21656
98360.0000   -0.07608
98400.0000    0.51545
98440.0000    0.12339
98480.0000   -0.02891
98520.0000   -0.24473
98560.0000    0.38789
98600.0000    0.60846
98640.0000    0.69994
98680.0000    1.29419
98720.0000    0.21467
98760.0000    0.61475
98800.0000    0.80427
98840.0000    0.55276
98880.0000    0.45821
98920.0000    1.11506
98960.0000    0.52733
99000.0000    0.79183
99040.0000    0.76301
99080.0000    0.25424
99120.0000    0.56354
99160.0000    0.35582
99200.0000    0.54721
99240.0000    0.11624
99280.0000    0.77005
99320.0000    0.73396
99360.0000    0.74844
99400.0000    1.18253
99440.0000    0.67099
99480.0000    1.41004
99520.0000    0.98232
99560.0000    1.26685
99600.0000    0.44088
99640.0000    0.91081
99680.0000    0.88220
99720.0000    0.51445
99760.0000    0.79975
99800.0000    1.00640
99840.0000    1.21140
99880.0000    0.48357
99920.0000    0.62559
99960.0000    0.85937
100000.0000    1.30804
100040.0000    0.71875
100080.0000    0.67995
100120.0000    0.34678
100160.0000    0.75605
100200.0000    0.63081
100240.0000    0.18735
100280.0000   -0.10645
100320.0000   -0.37458
100360.0000    0.37655
100400.0000    0.72831
100440.0000    1.22141
100480.0000    0.06010
100520.0000    0.16694
100560.0000    0.83437
100600.0000    1.12646
100640.0000    0.19068
100680.0000    0.05488
100720.0000    0.74033
100760.0000    0.25796
100800.0000    0.67106
100840.0000    0.47003
100880.0000    1.00990
100920.0000    0.45205
100960.0000    0.67870
101000.0000    1.35451
101040.0000    1.58267
101080.0000    1.84938
101120.0000   -0.04031
101160.0000    1.06450
101200.0000    1.17694
101240.0000    0.80013
101280.0000    1.55163
101320.0000    0.78333
101360.0000    0.91228
101400.0000    1.00405
101440.0000    0.37671
101480.0000    2.14559
101520.0000    1.40294
101560.0000    1.09404
101600.0000    0.63542
101640.0000    0.92933
101680.0000    1.46821
101720.0000    0.84330
101760.0000    0.84348
101800.0000    1.04013
101840.0000    0.95129
101880.0000    0.56780
101920.0000    0.64623
101960.0000    0.39986
102000.0000    1.40130
102040.0000    0.96104
102080.0000    1.57545
102120.0000    1.64996
102160.0000    1.52128
102200.0000    1.07689
102240.0000    0.66588
102280.0000    1.13319
102320.0000    0.32818
102360.0000    1.31590
102400.0000    1.20557
102440.0000    1.61444
102480.0000    0.71801
102520.0000    2.30366
102560.0000    2.39540
102600.0000    1.25249
102640.0000    1.33805
102680.0000    1.69628
102720.0000    0.80670
102760.0000    0.24545
102800.0000    0.54656
102840.0000    0.27145
102880.0000    0.97543
102920.0000    2.24686
102960.0000    0.51740
103000.0000    1.13524
103040.0000    1.71073
103080.0000    2.02035
103120.0000    1.01768
103160.0000    1.31967
103200.0000    0.55189
103240.0000    0.47323
103280.0000    0.98414
103320.0000    0.42283
103360.0000    0.98818
103400.0000    0.70808
103440.0000    0.70824
103480.0000    1.52905
103520.0000    1.62499
103560.0000    1.03169
103600.0000    1.31758
103640.0000    1.15000
103680.0000    2.09972
103720.0000    1.10035
103760.0000    0.98321
103800.0000    1.83902
103840.0000    1.41768
103880.0000    1.90958
103920.0000    1.90260
103960.0000    1.61354
104000.0000    1.83188
104040.0000    1.27686
104080.0000    1.44658
104120.0000    1.40658
104160.0000    1.05688
104200.0000    2.15270
104240.0000    0.75277
104280.0000    1.57925
104320.0000    1.25179
104360.0000    0.86114
104400.0000    1.00721
104440.0000    1.41003
104480.0000    1.16811
104520.0000    1.02297
104560.0000    1.29746
104600.0000    0.61480
104640.0000    1.08023
104680.0000    1.19552
104720.0000    1.56598
104760.0000    2.04442
104800.0000    1.37108
104840.0000    1.67925
104880.0000    1.72529
104920.0000    1.65427
104960.0000    1.79355
105000.0000    2.51595
105040.0000    1.58032
105080.0000    1.26181
105120.0000    1.40729
105160.0000    0.93282
105200.0000    1.57661
105240.0000    0.63450
105280.0000    1.53023
105320.0000    0.93112
105360.0000    0.57322
105400.0000    0.89555
105440.0000    0.37325
105480.0000    0.89572
105520.0000    0.65152
105560.0000    1.01020
105600.0000    1.22393
105640.0000    1.46213
105680.0000    1.23992
105720.0000    1.08851
105760.0000    1.25199
105800.0000    1.43143
105840.0000    1.62973
105880.0000    2.46534
105920.0000    1.49066
105960.0000    1.78411
106000.0000    1.68561
106040.0000    1.70274
106080.0000    1.11567
106120.0000    1.45173
106160.0000    1.66286
106200.0000    1.45160
106240.0000    1.40271
106280.0000    1.25858
106320.0000    1.69206
106360.0000    1.47144
106400.0000    1.07593
106440.0000    1.68393
106480.0000    1.29406
106520.0000    1.76088
106560.0000    1.27307
106600.0000    1.94795
106640.0000    1.51970
106680.0000    0.85341
106720.0000    0.74110
106760.0000    1.32454
106800.0000    0.96227
106840.0000    0.79444
106880.0000    0.71911
106920.0000    0.51557
106960.0000    1.36718
107000.0000    1.61919
107040.0000    1.30667
107080.0000    1.67785
107120.0000    1.67427
107160.0000    1.11474
107200.0000    0.80590
107240.0000    1.16060
107280.0000    0.72563
107320.0000    0.40082
107360.0000    1.23703
107400.0000    1.07304
107440.0000    0.93704
107480.0000    0.82466
107520.0000    0.85155
107560.0000    1.37553
107600.0000    1.02161
107640.0000    1.12002
107680.0000    1.56731
107720.0000    1.20450
107760.0000    1.70459
107800.0000    1.38874
107840.0000    1.62476
107880.0000    1.42570
107920.0000    1.46691
107960.0000    1.00955
108000.0000    0.98141
108040.0000    0.09679
108080.0000   -0.03891
108120.0000    0.57455
108160.0000    1.55389
108200.0000    0.79670
108240.0000    0.33384
108280.0000    1.65396
108320.0000    0.66154
108360.0000    0.55115
108400.0000    0.98620
108440.0000    0.76589
108480.0000    0.14304
108520.0000    1.22802
108560.0000    0.38081
108600.0000    0.60291
108640.0000    0.91412
108680.0000    0.66799
108720.0000    0.44070
108760.0000    0.58227
108800.0000    0.60445
108840.0000    0.24019
108880.0000    0.87921
108920.0000    1.26526
108960.0000    1.13186
109000.0000    0.44191
109040.0000    0.67079
109080.0000    1.31564
109120.0000    1.01533
109160.0000    1.47187
109200.0000    1.51139
109240.0000    0.27001
109280.0000    0.93379
109320.0000    0.92726
109360.0000    0.37909
109400.0000    0.77391
109440.0000    0.65178
109480.0000    0.56881
109520.0000    0.33005
109560.0000    0.65069
109600.0000    1.16250
109640.0000    0.88281
109680.0000    1.02058
109720.0000    0.84688
109760.0000    0.28032
109800.0000    0.59140
109840.0000    0.47978
109880.0000    1.01710
109920.0000    0.21179
109960.0000    1.68969
110000.0000    1.69562
110040.0000    1.54078
110080.0000    1.12909
110120.0000    1.35016
110160.0000    0.61491
110200.0000    1.93823
110240.0000    1.68095
110280.0000    1.44944
110320.0000    1.19731
110360.0000    2.21279
110400.0000    1.95218
110440.0000    2.29544
110480.0000    1.62172
110520.0000    1.79559
110560.0000    1.44346
110600.0000    1.22740
110640.0000    1.51474
110680.0000    2.06904
110720.0000    0.94626
110760.0000    1.63953
110800.0000    1.87294
110840.0000    0.95401
110880.0000    2.06386
110920.0000    0.97840
110960.0000    1.99498
111000.0000    2.72790
111040.0000    1.70547
111080.0000    1.68045
111120.0000    1.24651
111160.0000    1.67565
111200.0000    2.05996
111240.0000    1.57995
111280.0000    1.86026
111320.0000    1.45219
111360.0000    1.36843
111400.0000    1.67462
111440.0000    1.88502
111480.0000    2.35806
111520.0000    1.88514
111560.0000    1.22265
111600.0000    0.89670
111640.0000    2.05333
111680.0000    1.60707
111720.0000    1.29622
111760.0000    1.24282
111800.0000    1.29980
111840.0000    0.68035
111880.0000    1.75356
111920.0000    0.13519
111960.0000    1.12827
112000.0000    1.57017
112040.0000    1.03863
112080.0000    0.56166
112120.0000    0.84078
112160.0000    0.45848
112200.0000    1.13671
112240.0000    1.64923
112280.0000    0.95256
112320.0000    1.55081
112360.0000    0.56330
112400.0000    0.11477
112440.0000    0.58925
112480.0000   -0.12618
112520.0000    0.68864
112560.0000    0.54290
112600.0000    0.78648
112640.0000    1.27999
112680.0000    1.30242
112720.0000    0.91988
112760.0000    1.38880
112800.0000    1.10255
112840.0000    0.22982
112880.0000    0.47256
112920.0000    0.54517
112960.0000    1.29411
113000.0000    1.41167
113040.0000    1.82168
113080.0000    1.56306
113120.0000    0.62169
113160.0000    0.66681
113200.0000    0.95299
113240.0000    1.32304
113280.0000    0.71382
113320.0000    1.07641
113360.0000    1.26844
113400.0000    0.36104
113440.0000    0.32359
113480.0000    0.92488
113520.0000    0.57387
113560.0000    0.78355
113600.0000    0.40049
113640.0000    1.31110
113680.0000    0.69471
113720.0000    0.66446
113760.0000    0.82420
113800.0000    1.03103
113840.0000    0.67853
113880.0000   -0.03654
113920.0000    0.65902
113960.0000    0.76088
114000.0000    0.46223
114040.0000    1.20512
114080.0000    0.44473
114120.0000    0.24832
114160.0000    0.83541
114200.0000    0.60819
114240.0000    0.78142
114280.0000    1.17034
114320.0000    1.15857
114360.0000    0.72851
114400.0000    0.64509
114440.0000    1.49810
114480.0000    0.51333
114520.0000    0.60227
114560.0000    0.88405
114600.0000    1.07010
114640.0000    0.68334
114680.0000    0.41579
114720.0000    0.39520
114760.0000    0.36458
114800.0000    0.44275
114840.0000    0.64649
114880.0000    0.51775
114920.0000    0.91728
114960.0000    0.55502
115000.0000    1.30531
115040.0000    0.67402
115080.0000    1.30951
115120.0000    0.37627
115160.0000    0.29256
115200.0000    0.77268
115240.0000    1.16327
115280.0000    0.95653
115320.0000    0.20469
115360.0000    0.58148
115400.0000    1.05635
115440.0000    0.31181
115480.0000    1.72285
115520.0000    0.64258
115560.0000    0.23122
115600.0000    0.34499
115640.0000    0.38635
115680.0000    1.00416
115720.0000    1.60570
115760.0000    1.76415
115800.0000    1.88225
115840.0000    1.62861
115880.0000    1.32947
115920.0000    1.78927
115960.0000    1.89402
116000.0000    1.12806
116040.0000    0.50216
116080.0000    0.55314
116120.0000    1.14582
116160.0000    0.52281
116200.0000    1.69250
116240.0000    1.55641
116280.0000    1.33929
116320.0000    1.60688
116360.0000    1.47311
116400.0000    0.72167
116440.0000    0.83901
116480.0000    0.94836
116520.0000    0.86032
116560.0000    0.90059
116600.0000    0.91602
116640.0000    1.34278
116680.0000    1.29949
116720.0000    1.52166
116760.0000    1.75838
116800.0000    1.25799
116840.0000    0.97152
116880.0000    2.16209
116920.0000    1.17860
116960.0000    1.70731
117000.0000    1.93607
117040.0000    0.93585
117080.0000    0.95953
117120.0000    0.86284
117160.0000    1.26624
117200.0000    0.84021
117240.0000    1.47890
117280.0000    1.67237
117320.0000    0.76825
117360.0000    1.63976
117400.0000    1.31995
117440.0000    1.28836
117480.0000    1.99024
117520.0000    1.14411
117560.0000    0.75389
117600.0000    1.01861
117640.0000    0.72768
117680.0000    0.76992
117720.0000    0.09769
117760.0000    0.25594
117800.0000    0.69680
117840.0000    1.01690
117880.0000    0.89562
117920.0000    0.83563
117960.0000    0.96518
118000.0000    0.40896
118040.0000    0.76549
118080.0000    0.71980
118120.0000    0.62042
118160.0000    0.51833
118200.0000    0.37125
118240.0000    1.01794
118280.0000    0.99020
118320.0000    1.03213
118360.0000    0.77376
118400.0000    0.48633
118440.0000    0.31268
118480.0000    1.57983
118520.0000    1.07384
118560.0000    0.86240
118600.0000    1.06489
118640.0000    1.28701
118680.0000    0.79800
118720.0000    0.92223
118760.0000    0.50016
118800.0000    0.13889
118840.0000    0.04701
118880.0000    1.08642
118920.0000    0.11593
118960.0000    0.76632
119000.0000    0.66122
119040.0000    0.51115
119080.0000    0.59812
119120.0000    1.15135
119160.0000    0.93994
119200.0000    1.48590
119240.0000    0.62721
119280.0000    0.74808
119320.0000    1.45143
119360.0000    1.01925
119400.0000    0.99797
119440.0000    0.87042
119480.0000    0.48360
119520.0000    0.53216
119560.0000    0.77079
119600.0000    1.02888
119640.0000    1.23616
119680.0000    0.77547
119720.0000    0.52985
119760.0000    1.13318
119800.0000    1.68042
119840.0000    1.35916
119880.0000    1.46513
119920.0000    1.28688
119960.0000    1.10795
120000.0000    0.89993
120040.0000    0.53480
120080.0000    0.38721
120120.0000    1.17900
120160.0000   -0.02279
120200.0000    1.20479
120240.0000    0.60267
120280.0000    0.58229
120320.0000    0.35825
120360.0000    0.96358
120400.0000    1.17771
120440.0000    0.94010
120480.0000    0.86079
120520.0000    0.96685
120560.0000    2.05795
120600.0000    1.23194
120640.0000    1.55659
120680.0000    1.16414
120720.0000    1.47886
120760.0000    1.70476
120800.0000    1.11114
120840.0000    0.41614
120880.0000    0.45938
120920.0000    0.91265
120960.0000    0.96271
121000.0000    0.97356
121040.0000    1.12239
121080.0000    0.79412
121120.0000    0.74192
121160.0000    0.88232
121200.0000    1.09733
121240.0000    1.89424
121280.0000    0.88787
121320.0000    1.50019
121360.0000    0.96524
121400.0000    1.36463
121440.0000    1.87169
121480.0000    1.36033
121520.0000    1.14920
121560.0000    1.02791
121600.0000    1.27246
121640.0000    0.61513
121680.0000    0.46018
121720.0000    0.65395
121760.0000    1.14579
121800.0000    1.05842
121840.0000    0.94184
121880.0000    1.12906
121920.0000    1.71412
121960.0000    1.38858
122000.0000    1.46962
122040.0000    1.06574
122080.0000    1.45056
122120.0000    2.00092
122160.0000    1.72471
122200.0000    1.87124
122240.0000    1.87011
122280.0000    1.33385
122320.0000    1.69249
122360.0000    1.95890
122400.0000    1.28978
122440.0000    1.29496
122480.0000    1.12269
122520.0000    0.65907
122560.0000    0.90140
122600.0000    2.08557
122640.0000    1.35059
122680.0000    0.96961
122720.0000    0.57175
122760.0000    0.80219
122800.0000    0.81033
122840.0000    0.96549
122880.0000    1.42549
122920.0000    1.53249
122960.0000    1.89173
123000.0000    1.88474
123040.0000    1.71850
123080.0000    1.71169
123120.0000    1.57596
123160.0000    1.71268
123200.0000    2.07009
123240.0000    1.96190
123280.0000    1.69072
123320.0000    1.89697
123360.0000    1.46729
123400.0000    1.51064
123440.0000    1.28414
123480.0000    1.63292
123520.0000    1.00911
123560.0000    1.83957
123600.0000    1.56313
123640.0000    0.80409
123680.0000    1.64133
123720.0000    1.87850
123760.0000    1.02569
123800.0000    1.42101
123840.0000    1.89636
123880.0000    0.53548
123920.0000    1.21066
123960.0000    1.63174
124000.0000    1.43785
124040.0000    1.33859
124080.0000    2.04699
124120.0000    2.37875
124160.0000    1.62718
124200.0000    1.39582
124240.0000    1.71764
124280.0000    1.39047
124320.0000    1.48833
124360.0000    1.62070
124400.0000    2.41359
124440.0000    1.84836
124480.0000    2.06886
124520.0000    1.60718
124560.0000    1.00916
124600.0000    2.14546
124640.0000    1.58220
124680.0000    1.97386
124720.0000    1.98869
124760.0000    1.31739
124800.0000    2.14792
124840.0000    2.09459
124880.0000    2.20476
124920.0000    1.90696
124960.0000    1.30731
125000.0000    1.27256
125040.0000    1.59856
125080.0000    1.29151
125120.0000    0.96341
125160.0000    1.65246
125200.0000    0.98671
125240.0000    1.53617
125280.0000    0.95554
125320.0000    2.14899
125360.0000    1.16789
125400.0000    1.88292
125440.0000    2.07616
125480.0000    1.67634
125520.0000    2.03975
125560.0000    1.96939
125600.0000    1.54914
125640.0000    1.71734
125680.0000    1.63539
125720.0000    1.77229
125760.0000    1.79155
125800.0000    1.66134
125840.0000    1.49929
125880.0000    1.72577
125920.0000    1.85499
125960.0000    1.73693
126000.0000    1.37004
126040.0000    1.15092
126080.0000    1.43823
126120.0000    2.13682
126160.0000    1.49577
126200.0000    2.11332
126240.0000    1.99368
126280.0000    2.20987
126320.0000    1.60283
126360.0000    1.03922
126400.0000    0.59249
126440.0000    0.28239
126480.0000    1.10195
126520.0000    1.47229
126560.0000    1.07339
126600.0000    1.48554
126640.0000    1.47361
126680.0000    1.10625
126720.0000    1.63141
126760.0000    1.62624
126800.0000    1.86324
126840.0000    1.48734
126880.0000    1.50586
126920.0000    1.88716
126960.0000    1.78486
127000.0000    1.96331
127040.0000    1.56326
127080.0000    1.47770
127120.0000    1.94814
127160.0000    1.83659
127200.0000    1.21754
127240.0000    1.16281
127280.0000    1.48759
127320.0000    1.29070
127360.0000    1.60416
127400.0000    1.54787
127440.0000    1.04513
127480.0000    1.28680
127520.0000    1.69120
127560.0000    1.39442
127600.0000    1.40170
127640.0000    1.52690
127680.0000    1.83260
127720.0000    1.36238
127760.0000    1.86555
127800.0000    0.88674
127840.0000    0.87460
127880.0000    1.90194
127920.0000    1.36048
127960.0000    1.93665
128000.0000    1.25261
128040.0000    1.96865
128080.0000    1.64467
128120.0000    1.92296
128160.0000    0.89000
128200.0000    1.13071
128240.0000    0.98903
128280.0000    1.10352
128320.0000    0.83137
128360.0000    1.03725
128400.0000    0.79714
128440.0000    1.73223
128480.0000    1.73347
128520.0000    1.84033
128560.0000    2.57451
128600.0000    2.27524
128640.0000    2.18254
128680.0000    2.05032
128720.0000    2.51264
128760.0000    1.83731
128800.0000    1.84588
128840.0000    1.38048
128880.0000    1.54732
128920.0000    2.06071
128960.0000    1.94677
129000.0000    2.30388
129040.0000    1.51706
129080.0000    1.78609
129120.0000    2.67080
129160.0000    1.85035
129200.0000    2.27007
129240.0000    3.16819
129280.0000    2.55557
129320.0000    2.05653
129360.0000    2.36100
129400.0000    2.08697
129440.0000    1.28761
129480.0000    1.66286
129520.0000    1.91196
129560.0000    2.10355
129600.0000    2.61748
129640.0000    2.88858
129680.0000    2.30585
129720.0000    2.43298
129760.0000    2.63040
129800.0000    2.42482
129840.0000    2.71036
129880.0000    1.87784
129920.0000    2.61275
129960.0000    2.85926
130000.0000    2.95683
130040.0000    2.98433
130080.0000    2.74111
130120.0000    2.18503
130160.0000    2.42567
130200.0000    2.50435
130240.0000    1.36965
130280.0000    2.72027
130320.0000    1.50783
130360.0000    1.93832
130400.0000    1.82367
130440.0000    2.78039
130480.0000    2.21296
130520.0000    2.28659
130560.0000    2.63207
130600.0000    1.98847
130640.0000    1.75947
130680.0000    1.15090
130720.0000    1.07774
130760.0000    1.02754
130800.0000    1.21705
130840.0000    1.32141
130880.0000    1.40402
130920.0000    1.31843
130960.0000    1.48240
131000.0000    0.83711
131040.0000    1.08795
131080.0000    2.01331
131120.0000    1.72006
131160.0000    2.21870
131200.0000    2.15325
131240.0000    2.21207
131280.0000    1.69714
131320.0000    2.25063
131360.0000    2.26999
131400.0000    1.93718
131440.0000    1.63365
131480.0000    1.59340
131520.0000    1.55081
131560.0000    1.32893
131600.0000    0.80357
131640.0000    1.23649
131680.0000    1.45617
131720.0000    2.23158
131760.0000    1.67172
131800.0000    2.24423
131840.0000    1.35675
131880.0000    1.45109
131920.0000    2.14547
131960.0000    1.56250
132000.0000    1.22837
132040.0000    1.48197
132080.0000    0.90036
132120.0000    1.07771
132160.0000    1.67025
132200.0000    1.36548
132240.0000    1.24939
132280.0000    1.56409
132320.0000    0.93709
132360.0000    1.04727
132400.0000    0.83039
132440.0000    1.41114
132480.0000    0.57528
132520.0000    1.28283
132560.0000    1.94155
132600.0000    1.29360
132640.0000    1.34459
132680.0000    2.00542
132720.0000    1.97431
132760.0000    1.74410
132800.0000    1.66050
132840.0000    2.18455
132880.0000    1.84398
132920.0000    2.32438
132960.0000    2.23791
133000.0000    2.60859
133040.0000    2.57569
133080.0000    2.04354
133120.0000    2.01159
133160.0000    2.67873
133200.0000    1.84793
133240.0000    1.77921
133280.0000    1.50259
133320.0000    2.03016
133360.0000    2.12044
133400.0000    1.23390
133440.0000    1.19228
133480.0000    0.95838
133520.0000    1.62419
133560.0000    1.41729
133600.0000    1.50050
&
