# Supplementary material for: Comment on 'Valid molecular dynamics simulations of human hemoglobin require a surprisingly large box size'
Source: eLife. 2019 Jun 20;8:e44718. doi: 10.7554/eLife.44718 (PMC6586461; doi:10.7554/eLife.44718)
Supplement: Figure 3—source data 1. — The zip archive contains a README file describing which source files correspond to the different panels. [file elife-44718-fig3-data1.zip › figure3/panel_A/hub/medium/7/proj.xvg]

@ autoscale onread none
@ with g0
@ g0 on
@ title "projection on eigenvectors (nm)"
@ xaxis  label "Time (ps)"
@ world xmin 0
@ world xmax 85040
@ world ymin -9.6845
@ world ymax 16.5445
@ view xmin 0.15
@ view xmax 0.85
@ view ymin 0.15
@ view ymax 0.85
@ yaxis  label "vec 1"
@ xaxis tick major 20000
@ xaxis tick minor 10000
@ xaxis ticklabel start type spec
@ xaxis ticklabel start -0
@ yaxis tick major 10
@ yaxis tick minor 5
@ yaxis ticklabel start type spec
@ yaxis ticklabel start -0
@ zeroxaxis bar on
@ zeroxaxis bar linestyle 3
    0.0000   -5.05259
   40.0000   -5.10287
   80.0000   -4.25345
  120.0000   -4.62057
  160.0000   -5.06793
  200.0000   -4.59188
  240.0000   -5.37171
  280.0000   -4.57891
  320.0000   -4.24001
  360.0000   -4.51709
  400.0000   -4.68786
  440.0000   -4.67905
  480.0000   -5.58994
  520.0000   -5.12892
  560.0000   -5.58984
  600.0000   -5.27178
  640.0000   -4.53484
  680.0000   -4.50285
  720.0000   -6.01464
  760.0000   -5.80889
  800.0000   -4.54747
  840.0000   -4.23492
  880.0000   -5.22881
  920.0000   -4.73322
  960.0000   -5.02244
 1000.0000   -5.81366
 1040.0000   -5.63175
 1080.0000   -5.77275
 1120.0000   -4.85754
 1160.0000   -5.10012
 1200.0000   -4.93264
 1240.0000   -5.36562
 1280.0000   -6.45843
 1320.0000   -5.59599
 1360.0000   -5.15081
 1400.0000   -4.65553
 1440.0000   -4.86903
 1480.0000   -5.88490
 1520.0000   -5.54470
 1560.0000   -5.63312
 1600.0000   -4.64733
 1640.0000   -5.95321
 1680.0000   -4.51474
 1720.0000   -5.47334
 1760.0000   -5.36648
 1800.0000   -5.17452
 1840.0000   -5.51215
 1880.0000   -5.46218
 1920.0000   -5.57839
 1960.0000   -6.18730
 2000.0000   -6.04934
 2040.0000   -5.08856
 2080.0000   -5.42878
 2120.0000   -5.11329
 2160.0000   -5.17970
 2200.0000   -6.22659
 2240.0000   -5.65229
 2280.0000   -6.49765
 2320.0000   -5.72267
 2360.0000   -6.53828
 2400.0000   -6.00082
 2440.0000   -5.47105
 2480.0000   -5.42172
 2520.0000   -5.78572
 2560.0000   -5.73480
 2600.0000   -4.96655
 2640.0000   -5.45920
 2680.0000   -5.36136
 2720.0000   -4.88603
 2760.0000   -5.00058
 2800.0000   -5.32731
 2840.0000   -5.09918
 2880.0000   -6.03528
 2920.0000   -5.21794
 2960.0000   -6.04211
 3000.0000   -4.35448
 3040.0000   -5.20728
 3080.0000   -5.17888
 3120.0000   -5.37202
 3160.0000   -5.70178
 3200.0000   -5.46705
 3240.0000   -5.77769
 3280.0000   -5.28168
 3320.0000   -6.31575
 3360.0000   -6.06468
 3400.0000   -5.73554
 3440.0000   -5.35637
 3480.0000   -6.57530
 3520.0000   -5.35915
 3560.0000   -6.51002
 3600.0000   -5.64245
 3640.0000   -6.02392
 3680.0000   -6.72178
 3720.0000   -7.33555
 3760.0000   -6.59563
 3800.0000   -5.45681
 3840.0000   -5.75328
 3880.0000   -6.34820
 3920.0000   -5.62108
 3960.0000   -6.14170
 4000.0000   -6.72845
 4040.0000   -5.89382
 4080.0000   -6.38941
 4120.0000   -5.82739
 4160.0000   -5.48709
 4200.0000   -5.47138
 4240.0000   -5.79500
 4280.0000   -6.51622
 4320.0000   -5.61639
 4360.0000   -6.62875
 4400.0000   -6.07885
 4440.0000   -6.35671
 4480.0000   -6.17949
 4520.0000   -5.94190
 4560.0000   -5.97238
 4600.0000   -5.89730
 4640.0000   -6.09549
 4680.0000   -6.75506
 4720.0000   -6.21332
 4760.0000   -6.66202
 4800.0000   -6.95710
 4840.0000   -7.06276
 4880.0000   -6.33720
 4920.0000   -6.44878
 4960.0000   -6.49801
 5000.0000   -6.45220
 5040.0000   -6.54617
 5080.0000   -5.14254
 5120.0000   -5.97733
 5160.0000   -6.04252
 5200.0000   -5.75592
 5240.0000   -4.82621
 5280.0000   -4.84212
 5320.0000   -5.20676
 5360.0000   -5.70143
 5400.0000   -4.82334
 5440.0000   -6.30349
 5480.0000   -5.61873
 5520.0000   -5.60504
 5560.0000   -5.56786
 5600.0000   -5.73794
 5640.0000   -6.19729
 5680.0000   -6.21944
 5720.0000   -5.04513
 5760.0000   -3.97223
 5800.0000   -5.90888
 5840.0000   -5.05545
 5880.0000   -5.27247
 5920.0000   -5.23313
 5960.0000   -4.83803
 6000.0000   -5.58976
 6040.0000   -6.86273
 6080.0000   -6.12664
 6120.0000   -6.08554
 6160.0000   -4.84438
 6200.0000   -5.47502
 6240.0000   -5.83397
 6280.0000   -5.50962
 6320.0000   -5.21447
 6360.0000   -5.86210
 6400.0000   -5.53498
 6440.0000   -5.57443
 6480.0000   -5.67718
 6520.0000   -6.11796
 6560.0000   -4.49460
 6600.0000   -5.96042
 6640.0000   -5.37280
 6680.0000   -5.37065
 6720.0000   -5.27044
 6760.0000   -5.09761
 6800.0000   -4.83953
 6840.0000   -4.86532
 6880.0000   -5.04497
 6920.0000   -5.81156
 6960.0000   -5.00304
 7000.0000   -4.52603
 7040.0000   -4.88885
 7080.0000   -4.49080
 7120.0000   -5.53049
 7160.0000   -4.80896
 7200.0000   -5.45233
 7240.0000   -5.31709
 7280.0000   -4.92696
 7320.0000   -4.81001
 7360.0000   -4.90901
 7400.0000   -5.24300
 7440.0000   -4.59005
 7480.0000   -3.60292
 7520.0000   -3.73294
 7560.0000   -3.73948
 7600.0000   -3.77081
 7640.0000   -2.71976
 7680.0000   -3.83945
 7720.0000   -3.87877
 7760.0000   -3.66804
 7800.0000   -3.49355
 7840.0000   -4.37708
 7880.0000   -4.80418
 7920.0000   -4.27969
 7960.0000   -3.08850
 8000.0000   -3.73647
 8040.0000   -4.91197
 8080.0000   -3.85230
 8120.0000   -3.20362
 8160.0000   -3.77730
 8200.0000   -4.17658
 8240.0000   -3.78280
 8280.0000   -3.64224
 8320.0000   -2.75782
 8360.0000   -3.84804
 8400.0000   -3.83307
 8440.0000   -3.34533
 8480.0000   -3.39515
 8520.0000   -4.36654
 8560.0000   -3.56815
 8600.0000   -3.73732
 8640.0000   -3.69008
 8680.0000   -4.17582
 8720.0000   -4.58320
 8760.0000   -4.43261
 8800.0000   -4.27860
 8840.0000   -4.57996
 8880.0000   -4.39615
 8920.0000   -3.41576
 8960.0000   -3.52932
 9000.0000   -3.27337
 9040.0000   -4.14082
 9080.0000   -3.68159
 9120.0000   -4.10441
 9160.0000   -4.53859
 9200.0000   -4.60303
 9240.0000   -4.70792
 9280.0000   -5.55863
 9320.0000   -3.93162
 9360.0000   -3.89742
 9400.0000   -5.03530
 9440.0000   -4.36890
 9480.0000   -5.83484
 9520.0000   -4.94488
 9560.0000   -5.27150
 9600.0000   -4.79450
 9640.0000   -4.94423
 9680.0000   -5.49211
 9720.0000   -5.27274
 9760.0000   -5.37553
 9800.0000   -5.16466
 9840.0000   -5.60327
 9880.0000   -4.77197
 9920.0000   -4.36558
 9960.0000   -5.01284
10000.0000   -5.42752
10040.0000   -4.64744
10080.0000   -5.47914
10120.0000   -5.37932
10160.0000   -5.49517
10200.0000   -5.17052
10240.0000   -5.50803
10280.0000   -5.68119
10320.0000   -4.25665
10360.0000   -5.09142
10400.0000   -4.88976
10440.0000   -4.65832
10480.0000   -4.42229
10520.0000   -5.58703
10560.0000   -5.01132
10600.0000   -5.28278
10640.0000   -5.62637
10680.0000   -5.50306
10720.0000   -6.09347
10760.0000   -5.62901
10800.0000   -5.47184
10840.0000   -6.18078
10880.0000   -6.09268
10920.0000   -6.56996
10960.0000   -5.88883
11000.0000   -5.41471
11040.0000   -5.98066
11080.0000   -5.88495
11120.0000   -4.55122
11160.0000   -4.72095
11200.0000   -5.87560
11240.0000   -4.39030
11280.0000   -4.63649
11320.0000   -4.07290
11360.0000   -4.52230
11400.0000   -4.86711
11440.0000   -4.35709
11480.0000   -4.75230
11520.0000   -5.05390
11560.0000   -3.77344
11600.0000   -3.48801
11640.0000   -4.17280
11680.0000   -3.64607
11720.0000   -4.14627
11760.0000   -3.68496
11800.0000   -2.65281
11840.0000   -3.04968
11880.0000   -3.00399
11920.0000   -3.63404
11960.0000   -3.43140
12000.0000   -4.03274
12040.0000   -4.52614
12080.0000   -5.08037
12120.0000   -4.77213
12160.0000   -4.74877
12200.0000   -4.73709
12240.0000   -5.50055
12280.0000   -5.03609
12320.0000   -5.41498
12360.0000   -4.31718
12400.0000   -4.19813
12440.0000   -4.52855
12480.0000   -5.26711
12520.0000   -5.52087
12560.0000   -5.78682
12600.0000   -5.21111
12640.0000   -5.33441
12680.0000   -4.40133
12720.0000   -5.40903
12760.0000   -5.91820
12800.0000   -4.73490
12840.0000   -5.31673
12880.0000   -4.63381
12920.0000   -4.19023
12960.0000   -4.83174
13000.0000   -4.10092
13040.0000   -4.35684
13080.0000   -5.59502
13120.0000   -4.80904
13160.0000   -4.89897
13200.0000   -4.49155
13240.0000   -4.66762
13280.0000   -4.39010
13320.0000   -5.37571
13360.0000   -5.71009
13400.0000   -5.00904
13440.0000   -5.03167
13480.0000   -4.66047
13520.0000   -5.13084
13560.0000   -4.77991
13600.0000   -5.14606
13640.0000   -4.78327
13680.0000   -6.25496
13720.0000   -4.79525
13760.0000   -4.65620
13800.0000   -4.95563
13840.0000   -4.58710
13880.0000   -5.02264
13920.0000   -5.05525
13960.0000   -5.34170
14000.0000   -5.64448
14040.0000   -5.70683
14080.0000   -6.01707
14120.0000   -5.64896
14160.0000   -4.74861
14200.0000   -4.59150
14240.0000   -4.50089
14280.0000   -5.06840
14320.0000   -5.76279
14360.0000   -5.45809
14400.0000   -5.65330
14440.0000   -5.21403
14480.0000   -6.13230
14520.0000   -5.66882
14560.0000   -5.54852
14600.0000   -5.92383
14640.0000   -6.52352
14680.0000   -6.15247
14720.0000   -5.48465
14760.0000   -5.97169
14800.0000   -4.87049
14840.0000   -4.76078
14880.0000   -4.94510
14920.0000   -5.15896
14960.0000   -5.88969
15000.0000   -4.91283
15040.0000   -5.46286
15080.0000   -5.68327
15120.0000   -5.35772
15160.0000   -5.17265
15200.0000   -6.10308
15240.0000   -5.00106
15280.0000   -4.82418
15320.0000   -4.44532
15360.0000   -3.89467
15400.0000   -4.46188
15440.0000   -4.44125
15480.0000   -4.86928
15520.0000   -4.68000
15560.0000   -5.02726
15600.0000   -4.29783
15640.0000   -5.01283
15680.0000   -3.89686
15720.0000   -3.91184
15760.0000   -4.66574
15800.0000   -3.41680
15840.0000   -4.65619
15880.0000   -4.77287
15920.0000   -4.98023
15960.0000   -5.32460
16000.0000   -4.40917
16040.0000   -4.98448
16080.0000   -5.28075
16120.0000   -4.73063
16160.0000   -4.25877
16200.0000   -5.15730
16240.0000   -4.61354
16280.0000   -4.89200
16320.0000   -5.22422
16360.0000   -6.08609
16400.0000   -6.10604
16440.0000   -5.02936
16480.0000   -5.56262
16520.0000   -5.56714
16560.0000   -5.37325
16600.0000   -5.90310
16640.0000   -4.37508
16680.0000   -4.24546
16720.0000   -4.21923
16760.0000   -3.00235
16800.0000   -3.90346
16840.0000   -4.94597
16880.0000   -5.30476
16920.0000   -5.63328
16960.0000   -5.83673
17000.0000   -5.27142
17040.0000   -5.45904
17080.0000   -5.64385
17120.0000   -6.20849
17160.0000   -5.32850
17200.0000   -6.18518
17240.0000   -4.86506
17280.0000   -4.51382
17320.0000   -3.63526
17360.0000   -3.49121
17400.0000   -4.15543
17440.0000   -3.92688
17480.0000   -4.58865
17520.0000   -4.74692
17560.0000   -4.32947
17600.0000   -5.00903
17640.0000   -5.31665
17680.0000   -4.57815
17720.0000   -4.99426
17760.0000   -4.15646
17800.0000   -3.49726
17840.0000   -4.06462
17880.0000   -4.93067
17920.0000   -5.30305
17960.0000   -4.78596
18000.0000   -5.29098
18040.0000   -4.51685
18080.0000   -4.80989
18120.0000   -5.49880
18160.0000   -5.20709
18200.0000   -5.33694
18240.0000   -5.00242
18280.0000   -4.57847
18320.0000   -4.79992
18360.0000   -4.42837
18400.0000   -4.62769
18440.0000   -4.51409
18480.0000   -5.03879
18520.0000   -4.70677
18560.0000   -4.86297
18600.0000   -4.77587
18640.0000   -5.00401
18680.0000   -4.79510
18720.0000   -4.83937
18760.0000   -5.94453
18800.0000   -7.51682
18840.0000   -6.44801
18880.0000   -4.87378
18920.0000   -4.36456
18960.0000   -6.58600
19000.0000   -4.74483
19040.0000   -5.07885
19080.0000   -4.67747
19120.0000   -4.76676
19160.0000   -4.78860
19200.0000   -3.40282
19240.0000   -4.99521
19280.0000   -4.44526
19320.0000   -5.53321
19360.0000   -4.35384
19400.0000   -3.75799
19440.0000   -4.73908
19480.0000   -5.12729
19520.0000   -5.28560
19560.0000   -5.01018
19600.0000   -4.42698
19640.0000   -4.85831
19680.0000   -5.00649
19720.0000   -3.66207
19760.0000   -4.04747
19800.0000   -4.32585
19840.0000   -4.22691
19880.0000   -4.68047
19920.0000   -3.75762
19960.0000   -3.67827
20000.0000   -3.64012
20040.0000   -4.35426
20080.0000   -2.71009
20120.0000   -3.22612
20160.0000   -3.68686
20200.0000   -3.66644
20240.0000   -3.96775
20280.0000   -3.56453
20320.0000   -3.39552
20360.0000   -2.93300
20400.0000   -3.29208
20440.0000   -4.56585
20480.0000   -4.90939
20520.0000   -3.40729
20560.0000   -3.83735
20600.0000   -4.42923
20640.0000   -5.33326
20680.0000   -4.69804
20720.0000   -3.71033
20760.0000   -4.32391
20800.0000   -3.69444
20840.0000   -4.76314
20880.0000   -3.65991
20920.0000   -4.12946
20960.0000   -4.24873
21000.0000   -4.05640
21040.0000   -4.86267
21080.0000   -5.05952
21120.0000   -4.89428
21160.0000   -5.42147
21200.0000   -3.97661
21240.0000   -4.91996
21280.0000   -5.49977
21320.0000   -5.11367
21360.0000   -4.94644
21400.0000   -5.44854
21440.0000   -4.62935
21480.0000   -5.15660
21520.0000   -3.84890
21560.0000   -4.95679
21600.0000   -4.56848
21640.0000   -4.58283
21680.0000   -4.33102
21720.0000   -4.36744
21760.0000   -4.85805
21800.0000   -5.38946
21840.0000   -4.66349
21880.0000   -4.77068
21920.0000   -5.87667
21960.0000   -5.08980
22000.0000   -4.75191
22040.0000   -4.95203
22080.0000   -4.72588
22120.0000   -5.08460
22160.0000   -5.61373
22200.0000   -5.58740
22240.0000   -5.23266
22280.0000   -5.37905
22320.0000   -5.14732
22360.0000   -5.68293
22400.0000   -5.65446
22440.0000   -4.95301
22480.0000   -5.82919
22520.0000   -4.69519
22560.0000   -4.84311
22600.0000   -4.63104
22640.0000   -5.04984
22680.0000   -4.80781
22720.0000   -5.11709
22760.0000   -4.05197
22800.0000   -4.99011
22840.0000   -3.65498
22880.0000   -4.61274
22920.0000   -4.90571
22960.0000   -6.32171
23000.0000   -5.88386
23040.0000   -6.90583
23080.0000   -6.50745
23120.0000   -6.87514
23160.0000   -4.90822
23200.0000   -6.58081
23240.0000   -4.91629
23280.0000   -5.70590
23320.0000   -6.26212
23360.0000   -5.51484
23400.0000   -5.51676
23440.0000   -6.85453
23480.0000   -7.08089
23520.0000   -6.47888
23560.0000   -5.08349
23600.0000   -5.73656
23640.0000   -4.37270
23680.0000   -4.73673
23720.0000   -5.12504
23760.0000   -4.74755
23800.0000   -5.79003
23840.0000   -5.70664
23880.0000   -6.24738
23920.0000   -5.32790
23960.0000   -5.29185
24000.0000   -4.93504
24040.0000   -5.32140
24080.0000   -5.25168
24120.0000   -4.96789
24160.0000   -4.26196
24200.0000   -4.44429
24240.0000   -3.81221
24280.0000   -3.96126
24320.0000   -4.86536
24360.0000   -4.95054
24400.0000   -4.91560
24440.0000   -5.23532
24480.0000   -4.16900
24520.0000   -4.33472
24560.0000   -4.89967
24600.0000   -5.26402
24640.0000   -5.29940
24680.0000   -5.79588
24720.0000   -5.86922
24760.0000   -5.38501
24800.0000   -5.40563
24840.0000   -5.02982
24880.0000   -5.55151
24920.0000   -6.17067
24960.0000   -5.85755
25000.0000   -4.87027
25040.0000   -5.26725
25080.0000   -6.09172
25120.0000   -6.21823
25160.0000   -5.46298
25200.0000   -5.97617
25240.0000   -6.01060
25280.0000   -5.15248
25320.0000   -5.20757
25360.0000   -5.42150
25400.0000   -5.14400
25440.0000   -5.25856
25480.0000   -4.27551
25520.0000   -4.52862
25560.0000   -4.58843
25600.0000   -3.59484
25640.0000   -3.58184
25680.0000   -4.39905
25720.0000   -5.72445
25760.0000   -4.66719
25800.0000   -5.08154
25840.0000   -5.37219
25880.0000   -5.48825
25920.0000   -5.86679
25960.0000   -3.95616
26000.0000   -4.11896
26040.0000   -5.33881
26080.0000   -5.69680
26120.0000   -4.30848
26160.0000   -4.51158
26200.0000   -4.66741
26240.0000   -5.55825
26280.0000   -4.76683
26320.0000   -4.90229
26360.0000   -4.06076
26400.0000   -4.95892
26440.0000   -3.92446
26480.0000   -5.78976
26520.0000   -6.21135
26560.0000   -5.85377
26600.0000   -6.12627
26640.0000   -6.73566
26680.0000   -6.52409
26720.0000   -5.62019
26760.0000   -5.28355
26800.0000   -5.71736
26840.0000   -5.62979
26880.0000   -4.30796
26920.0000   -4.67836
26960.0000   -4.96151
27000.0000   -4.05800
27040.0000   -5.66206
27080.0000   -4.64126
27120.0000   -4.12349
27160.0000   -5.00397
27200.0000   -4.17567
27240.0000   -4.65631
27280.0000   -4.68712
27320.0000   -4.69939
27360.0000   -4.08773
27400.0000   -4.80253
27440.0000   -6.24129
27480.0000   -5.18540
27520.0000   -4.44926
27560.0000   -3.56921
27600.0000   -4.78749
27640.0000   -5.53522
27680.0000   -5.06186
27720.0000   -4.20757
27760.0000   -5.09043
27800.0000   -5.45392
27840.0000   -5.48198
27880.0000   -4.52469
27920.0000   -4.88898
27960.0000   -5.66503
28000.0000   -5.27244
28040.0000   -4.90538
28080.0000   -3.93510
28120.0000   -5.07849
28160.0000   -4.29347
28200.0000   -4.41642
28240.0000   -5.22470
28280.0000   -4.71343
28320.0000   -5.55694
28360.0000   -4.98310
28400.0000   -4.70857
28440.0000   -5.41616
28480.0000   -4.88007
28520.0000   -5.66822
28560.0000   -5.57217
28600.0000   -6.68987
28640.0000   -6.86367
28680.0000   -6.05240
28720.0000   -6.59695
28760.0000   -5.83281
28800.0000   -5.34826
28840.0000   -5.37938
28880.0000   -4.87040
28920.0000   -4.70160
28960.0000   -4.67675
29000.0000   -4.94492
29040.0000   -5.62441
29080.0000   -4.78527
29120.0000   -4.43033
29160.0000   -4.51289
29200.0000   -3.98653
29240.0000   -5.68733
29280.0000   -4.50818
29320.0000   -4.14089
29360.0000   -4.06320
29400.0000   -4.11927
29440.0000   -4.30639
29480.0000   -4.98475
29520.0000   -4.74910
29560.0000   -4.77251
29600.0000   -5.18235
29640.0000   -5.62734
29680.0000   -5.54913
29720.0000   -4.42210
29760.0000   -5.26296
29800.0000   -5.73283
29840.0000   -4.68716
29880.0000   -5.26623
29920.0000   -4.93598
29960.0000   -5.16188
30000.0000   -5.81374
30040.0000   -5.17296
30080.0000   -5.88279
30120.0000   -5.74383
30160.0000   -5.23776
30200.0000   -5.93749
30240.0000   -4.25669
30280.0000   -4.56108
30320.0000   -4.60309
30360.0000   -4.83961
30400.0000   -4.38631
30440.0000   -4.41418
30480.0000   -4.30383
30520.0000   -5.29037
30560.0000   -5.10669
30600.0000   -4.94082
30640.0000   -3.90456
30680.0000   -4.07117
30720.0000   -3.02665
30760.0000   -3.69425
30800.0000   -5.42474
30840.0000   -3.35233
30880.0000   -3.74766
30920.0000   -3.40395
30960.0000   -4.18300
31000.0000   -3.96226
31040.0000   -2.99630
31080.0000   -3.96366
31120.0000   -3.19663
31160.0000   -3.01053
31200.0000   -3.17569
31240.0000   -2.60289
31280.0000   -2.44610
31320.0000   -2.55139
31360.0000   -1.88156
31400.0000   -2.52430
31440.0000   -3.84412
31480.0000   -3.27525
31520.0000   -3.49783
31560.0000   -3.39945
31600.0000   -2.87452
31640.0000   -2.79772
31680.0000   -2.61392
31720.0000   -2.92403
31760.0000   -3.08583
31800.0000   -2.57338
31840.0000   -4.42675
31880.0000   -3.41860
31920.0000   -2.86366
31960.0000   -3.15404
32000.0000   -3.39793
32040.0000   -3.66487
32080.0000   -3.49491
32120.0000   -4.03641
32160.0000   -4.08141
32200.0000   -3.67158
32240.0000   -3.87809
32280.0000   -3.88379
32320.0000   -2.52746
32360.0000   -3.36435
32400.0000   -4.24042
32440.0000   -3.98872
32480.0000   -3.41214
32520.0000   -2.39735
32560.0000   -3.71253
32600.0000   -3.35011
32640.0000   -2.73913
32680.0000   -1.32414
32720.0000   -0.63479
32760.0000   -1.80524
32800.0000   -1.62487
32840.0000   -0.77733
32880.0000   -2.09914
32920.0000   -2.41791
32960.0000   -0.74766
33000.0000    0.31978
33040.0000   -0.73073
33080.0000   -0.16478
33120.0000   -0.21761
33160.0000   -0.04220
33200.0000   -1.00654
33240.0000   -1.14393
33280.0000   -0.90513
33320.0000   -0.57168
33360.0000   -1.65883
33400.0000   -0.96333
33440.0000   -0.57193
33480.0000   -1.88241
33520.0000   -1.05289
33560.0000   -0.40631
33600.0000   -0.21983
33640.0000   -0.24662
33680.0000    1.07319
33720.0000    0.77203
33760.0000   -0.21841
33800.0000   -0.74425
33840.0000    0.11555
33880.0000   -1.04026
33920.0000   -0.18429
33960.0000   -0.61329
34000.0000   -0.27035
34040.0000   -0.98595
34080.0000   -0.80045
34120.0000   -0.33871
34160.0000    0.16973
34200.0000   -0.44852
34240.0000   -0.35569
34280.0000   -0.86152
34320.0000   -0.12613
34360.0000   -0.04320
34400.0000    0.01628
34440.0000   -0.00315
34480.0000   -0.23139
34520.0000    0.77486
34560.0000    0.77300
34600.0000    0.41079
34640.0000   -0.30398
34680.0000   -0.02580
34720.0000   -0.71996
34760.0000    0.17815
34800.0000    0.07523
34840.0000    0.12674
34880.0000   -1.50401
34920.0000   -0.73964
34960.0000   -1.84412
35000.0000    0.20529
35040.0000    0.31909
35080.0000    1.42373
35120.0000    1.23206
35160.0000    1.50902
35200.0000    1.10489
35240.0000   -0.14091
35280.0000    0.57033
35320.0000    0.20482
35360.0000    0.85650
35400.0000    1.49938
35440.0000    1.18173
35480.0000    0.75686
35520.0000    0.55410
35560.0000    0.67050
35600.0000    1.03691
35640.0000    0.23438
35680.0000   -0.02534
35720.0000    0.38852
35760.0000    0.32084
35800.0000    0.03641
35840.0000    0.68597
35880.0000    1.41054
35920.0000    1.49302
35960.0000    1.19839
36000.0000    0.57172
36040.0000    1.08396
36080.0000    1.32534
36120.0000    0.88185
36160.0000    1.95128
36200.0000    2.69648
36240.0000    2.14061
36280.0000    1.93760
36320.0000    1.45681
36360.0000    2.77528
36400.0000    1.38723
36440.0000    0.99321
36480.0000    1.21856
36520.0000    2.15811
36560.0000    1.64763
36600.0000    1.33381
36640.0000    1.80866
36680.0000    1.62965
36720.0000    1.20923
36760.0000    1.17848
36800.0000    1.00265
36840.0000   -0.04546
36880.0000   -0.66507
36920.0000    0.40918
36960.0000    1.50554
37000.0000    0.49546
37040.0000    1.20713
37080.0000    1.09415
37120.0000    0.44160
37160.0000    1.01011
37200.0000    0.60235
37240.0000    1.16181
37280.0000    1.14608
37320.0000    0.90111
37360.0000    0.86560
37400.0000    1.23113
37440.0000    1.75633
37480.0000    1.09414
37520.0000    2.08136
37560.0000    1.43081
37600.0000    1.96015
37640.0000    1.12297
37680.0000    1.50905
37720.0000    1.74520
37760.0000    1.08564
37800.0000    1.57863
37840.0000    1.37929
37880.0000    1.03693
37920.0000    1.49812
37960.0000    1.34671
38000.0000    0.46922
38040.0000    0.78742
38080.0000    0.80032
38120.0000    1.29837
38160.0000    1.87218
38200.0000    0.74660
38240.0000    1.14489
38280.0000    2.28443
38320.0000    1.43145
38360.0000    1.00850
38400.0000    1.31089
38440.0000    1.93270
38480.0000    1.63140
38520.0000    2.88789
38560.0000    1.87902
38600.0000    1.97674
38640.0000    2.09228
38680.0000    2.27753
38720.0000    2.90346
38760.0000    1.82128
38800.0000    2.30661
38840.0000    2.09413
38880.0000    2.26293
38920.0000    2.95406
38960.0000    1.68354
39000.0000    1.55297
39040.0000    2.69887
39080.0000    2.46429
39120.0000    2.42660
39160.0000    3.00533
39200.0000    1.56624
39240.0000    1.92202
39280.0000    0.78106
39320.0000    1.22273
39360.0000    2.15887
39400.0000    2.36061
39440.0000    3.21280
39480.0000    2.46636
39520.0000    2.13533
39560.0000    2.08215
39600.0000    1.06492
39640.0000    2.43999
39680.0000    1.62127
39720.0000    0.49584
39760.0000    2.05955
39800.0000    1.59307
39840.0000    1.77611
39880.0000    1.54689
39920.0000    1.61233
39960.0000    1.68791
40000.0000    2.33963
40040.0000    1.97531
40080.0000    2.18264
40120.0000    2.02294
40160.0000    2.65529
40200.0000    3.66125
40240.0000    2.61773
40280.0000    1.77536
40320.0000    3.33575
40360.0000    3.51006
40400.0000    1.91500
40440.0000    2.55031
40480.0000    2.47167
40520.0000    3.44153
40560.0000    2.54534
40600.0000    2.29792
40640.0000    2.80073
40680.0000    3.16719
40720.0000    3.52430
40760.0000    3.93370
40800.0000    3.31809
40840.0000    3.24567
40880.0000    3.54437
40920.0000    2.87170
40960.0000    2.55172
41000.0000    2.77438
41040.0000    3.15031
41080.0000    2.51179
41120.0000    2.74791
41160.0000    2.43371
41200.0000    3.08092
41240.0000    2.86164
41280.0000    2.86169
41320.0000    2.94359
41360.0000    4.95712
41400.0000    3.71951
41440.0000    3.78663
41480.0000    3.46933
41520.0000    2.40815
41560.0000    2.37173
41600.0000    1.56669
41640.0000    2.07702
41680.0000    2.72266
41720.0000    1.90734
41760.0000    2.24586
41800.0000    2.74893
41840.0000    2.20428
41880.0000    1.91149
41920.0000    2.43779
41960.0000    2.65820
42000.0000    2.85425
42040.0000    2.44973
42080.0000    2.49897
42120.0000    2.60981
42160.0000    2.41760
42200.0000    2.38683
42240.0000    2.53392
42280.0000    2.76222
42320.0000    0.99649
42360.0000    1.68025
42400.0000    2.77771
42440.0000    2.96619
42480.0000    2.44011
42520.0000    2.42630
42560.0000    1.58802
42600.0000    2.36702
42640.0000    1.48823
42680.0000    4.24836
42720.0000    3.37230
42760.0000    2.79155
42800.0000    3.10148
42840.0000    3.16783
42880.0000    3.47199
42920.0000    3.94799
42960.0000    2.42145
43000.0000    2.79302
43040.0000    2.23344
43080.0000    2.73922
43120.0000    3.37763
43160.0000    4.25111
43200.0000    3.49826
43240.0000    3.59374
43280.0000    4.32377
43320.0000    4.61657
43360.0000    4.75303
43400.0000    4.23784
43440.0000    5.54075
43480.0000    5.32575
43520.0000    4.96460
43560.0000    4.09714
43600.0000    4.47375
43640.0000    4.80315
43680.0000    4.14035
43720.0000    4.57750
43760.0000    4.25257
43800.0000    4.54082
43840.0000    4.44962
43880.0000    4.80191
43920.0000    3.67338
43960.0000    3.47726
44000.0000    3.64835
44040.0000    3.74016
44080.0000    2.96993
44120.0000    3.75370
44160.0000    3.98945
44200.0000    3.73177
44240.0000    3.74322
44280.0000    4.89383
44320.0000    4.71158
44360.0000    4.47193
44400.0000    4.88519
44440.0000    3.25989
44480.0000    3.64982
44520.0000    4.55496
44560.0000    3.91046
44600.0000    3.92128
44640.0000    3.34146
44680.0000    3.06216
44720.0000    3.10754
44760.0000    3.06492
44800.0000    2.24395
44840.0000    2.42807
44880.0000    3.03288
44920.0000    3.11207
44960.0000    2.48767
45000.0000    2.50016
45040.0000    2.95078
45080.0000    2.54786
45120.0000    2.93028
45160.0000    3.33231
45200.0000    2.65733
45240.0000    3.59137
45280.0000    3.09339
45320.0000    1.78051
45360.0000    1.74029
45400.0000    1.87249
45440.0000    3.51859
45480.0000    4.03792
45520.0000    3.99879
45560.0000    3.37612
45600.0000    4.24309
45640.0000    2.38846
45680.0000    3.56097
45720.0000    3.30535
45760.0000    3.51517
45800.0000    3.43925
45840.0000    2.74354
45880.0000    2.59576
45920.0000    3.59065
45960.0000    3.50784
46000.0000    3.17511
46040.0000    4.03547
46080.0000    3.67525
46120.0000    2.23232
46160.0000    4.10988
46200.0000    4.37774
46240.0000    6.06250
46280.0000    5.77327
46320.0000    5.10549
46360.0000    4.33096
46400.0000    4.31629
46440.0000    4.68116
46480.0000    4.30219
46520.0000    3.93457
46560.0000    4.30250
46600.0000    3.62145
46640.0000    2.99582
46680.0000    3.31930
46720.0000    3.57140
46760.0000    2.58928
46800.0000    2.75876
46840.0000    2.27799
46880.0000    2.84550
46920.0000    2.42149
46960.0000    3.32493
47000.0000    2.13800
47040.0000    3.16064
47080.0000    4.18981
47120.0000    4.19022
47160.0000    3.77015
47200.0000    4.94085
47240.0000    5.37137
47280.0000    4.51698
47320.0000    3.60479
47360.0000    4.48064
47400.0000    4.80286
47440.0000    4.49669
47480.0000    3.70165
47520.0000    4.14584
47560.0000    4.42191
47600.0000    3.42640
47640.0000    2.97356
47680.0000    2.77724
47720.0000    2.08250
47760.0000    3.43811
47800.0000    4.15186
47840.0000    4.25210
47880.0000    3.54378
47920.0000    3.11223
47960.0000    3.60234
48000.0000    2.62605
48040.0000    2.25186
48080.0000    2.42265
48120.0000    3.24824
48160.0000    2.73991
48200.0000    2.43818
48240.0000    1.54090
48280.0000    1.59381
48320.0000    2.59238
48360.0000    2.77279
48400.0000    4.06200
48440.0000    3.22901
48480.0000    2.33894
48520.0000    2.29263
48560.0000    2.89646
48600.0000    3.38177
48640.0000    3.06893
48680.0000    3.76816
48720.0000    3.62827
48760.0000    3.50422
48800.0000    5.19677
48840.0000    4.02936
48880.0000    3.22850
48920.0000    2.82405
48960.0000    4.37511
49000.0000    4.54017
49040.0000    4.61274
49080.0000    4.45520
49120.0000    4.25462
49160.0000    4.85431
49200.0000    4.16605
49240.0000    4.96978
49280.0000    4.41492
49320.0000    4.12940
49360.0000    4.06172
49400.0000    4.81394
49440.0000    5.07776
49480.0000    5.07520
49520.0000    3.63263
49560.0000    4.94057
49600.0000    4.78980
49640.0000    4.02901
49680.0000    4.51212
49720.0000    4.89052
49760.0000    4.38881
49800.0000    5.00328
49840.0000    3.89566
49880.0000    4.70884
49920.0000    3.34260
49960.0000    4.07913
50000.0000    5.24271
50040.0000    5.54167
50080.0000    4.52532
50120.0000    4.44031
50160.0000    4.20428
50200.0000    4.16635
50240.0000    5.62458
50280.0000    4.71917
50320.0000    4.59572
50360.0000    3.47303
50400.0000    3.11025
50440.0000    3.00108
50480.0000    3.53616
50520.0000    3.16645
50560.0000    3.54200
50600.0000    2.63865
50640.0000    3.10181
50680.0000    2.39913
50720.0000    2.98297
50760.0000    2.80985
50800.0000    2.88000
50840.0000    3.57536
50880.0000    1.43876
50920.0000    1.82610
50960.0000    1.77093
51000.0000    0.50249
51040.0000    0.42260
51080.0000    1.30236
51120.0000    1.56708
51160.0000    3.76590
51200.0000    4.49888
51240.0000    3.16940
51280.0000    2.91186
51320.0000    3.72459
51360.0000    3.14414
51400.0000    2.72171
51440.0000    3.47433
51480.0000    2.84241
51520.0000    2.40703
51560.0000    2.58245
51600.0000    4.83835
51640.0000    5.87822
51680.0000    5.30283
51720.0000    4.69146
51760.0000    6.81699
51800.0000    7.02648
51840.0000    4.86017
51880.0000    4.58081
51920.0000    4.52545
51960.0000    6.30256
52000.0000    6.72824
52040.0000    7.36811
52080.0000    6.15857
52120.0000    6.30967
52160.0000    5.59579
52200.0000    4.93744
52240.0000    4.21701
52280.0000    4.36833
52320.0000    5.02333
52360.0000    5.44067
52400.0000    4.80250
52440.0000    4.84881
52480.0000    5.07156
52520.0000    5.30966
52560.0000    4.82222
52600.0000    5.59386
52640.0000    4.07924
52680.0000    4.59795
52720.0000    4.55516
52760.0000    4.13108
52800.0000    3.39220
52840.0000    3.79421
52880.0000    4.48276
52920.0000    3.87486
52960.0000    2.57067
53000.0000    4.00172
53040.0000    3.45840
53080.0000    3.30931
53120.0000    2.93058
53160.0000    4.82947
53200.0000    3.83872
53240.0000    2.19451
53280.0000    3.59874
53320.0000    3.54065
53360.0000    4.48157
53400.0000    4.78580
53440.0000    3.67601
53480.0000    3.08006
53520.0000    3.42275
53560.0000    3.82982
53600.0000    4.36659
53640.0000    4.19818
53680.0000    4.77003
53720.0000    4.43849
53760.0000    4.98994
53800.0000    4.71907
53840.0000    4.13199
53880.0000    4.94794
53920.0000    4.27319
53960.0000    4.89581
54000.0000    4.65077
54040.0000    4.78554
54080.0000    3.24431
54120.0000    3.34846
54160.0000    3.15756
54200.0000    2.94116
54240.0000    2.76680
54280.0000    3.45446
54320.0000    3.10143
54360.0000    3.45957
54400.0000    4.36027
54440.0000    3.58442
54480.0000    3.94815
54520.0000    4.18448
54560.0000    3.26712
54600.0000    3.42744
54640.0000    3.98357
54680.0000    3.00455
54720.0000    3.20688
54760.0000    3.11825
54800.0000    4.67466
54840.0000    5.73772
54880.0000    5.21561
54920.0000    5.20941
54960.0000    4.42110
55000.0000    3.98439
55040.0000    4.10702
55080.0000    2.98315
55120.0000    5.11593
55160.0000    4.55410
55200.0000    5.05397
55240.0000    4.42073
55280.0000    4.46294
55320.0000    3.40161
55360.0000    3.47411
55400.0000    4.27845
55440.0000    3.52259
55480.0000    3.97484
55520.0000    4.33601
55560.0000    5.12776
55600.0000    4.71055
55640.0000    4.59277
55680.0000    4.26950
55720.0000    3.56828
55760.0000    3.71377
55800.0000    4.19022
55840.0000    4.38229
55880.0000    5.32810
55920.0000    5.15546
55960.0000    5.13781
56000.0000    6.36890
56040.0000    7.33124
56080.0000    6.13453
56120.0000    7.07371
56160.0000    6.11968
56200.0000    5.73795
56240.0000    4.15516
56280.0000    4.82184
56320.0000    5.24160
56360.0000    4.62037
56400.0000    4.24505
56440.0000    5.05593
56480.0000    4.75010
56520.0000    4.88725
56560.0000    4.49293
56600.0000    4.84170
56640.0000    6.20804
56680.0000    5.08236
56720.0000    5.51298
56760.0000    6.01602
56800.0000    6.22376
56840.0000    6.35774
56880.0000    5.57112
56920.0000    5.00352
56960.0000    4.50961
57000.0000    5.93349
57040.0000    5.47744
57080.0000    4.51798
57120.0000    4.91360
57160.0000    4.05399
57200.0000    4.74021
57240.0000    3.63400
57280.0000    3.72319
57320.0000    2.75703
57360.0000    3.62251
57400.0000    3.27064
57440.0000    2.35735
57480.0000    3.28109
57520.0000    3.77107
57560.0000    3.90494
57600.0000    3.82260
57640.0000    2.96853
57680.0000    3.15883
57720.0000    3.12056
57760.0000    3.92512
57800.0000    3.83147
57840.0000    2.35989
57880.0000    2.61585
57920.0000    4.20507
57960.0000    3.03582
58000.0000    3.01901
58040.0000    2.96770
58080.0000    4.43170
58120.0000    4.08830
58160.0000    3.86791
58200.0000    5.36604
58240.0000    4.34740
58280.0000    4.08026
58320.0000    2.67309
58360.0000    3.30157
58400.0000    3.61415
58440.0000    2.90241
58480.0000    2.95674
58520.0000    3.19142
58560.0000    3.62731
58600.0000    2.60959
58640.0000    3.08732
58680.0000    2.05701
58720.0000    4.31732
58760.0000    2.69368
58800.0000    2.71850
58840.0000    2.55654
58880.0000    2.10375
58920.0000    2.80560
58960.0000    4.11351
59000.0000    5.64231
59040.0000    6.22245
59080.0000    3.93082
59120.0000    5.16857
59160.0000    6.46466
59200.0000    5.39279
59240.0000    3.36141
59280.0000    2.85074
59320.0000    1.67280
59360.0000    1.90021
59400.0000    2.65126
59440.0000    3.06821
59480.0000    3.46395
59520.0000    3.85167
59560.0000    3.67906
59600.0000    4.27208
59640.0000    3.10697
59680.0000    3.24976
59720.0000    2.15694
59760.0000    2.70371
59800.0000    0.86597
59840.0000    1.96323
59880.0000    2.13990
59920.0000    3.19155
59960.0000    2.38588
60000.0000    3.42810
60040.0000    4.16684
60080.0000    4.22582
60120.0000    2.99450
60160.0000    3.90845
60200.0000    4.44804
60240.0000    4.00571
60280.0000    5.64309
60320.0000    6.01338
60360.0000    4.86381
60400.0000    5.98695
60440.0000    6.67255
60480.0000    7.34748
60520.0000    6.62900
60560.0000    6.81358
60600.0000    5.93595
60640.0000    5.22029
60680.0000    5.13225
60720.0000    5.07533
60760.0000    4.71131
60800.0000    5.48615
60840.0000    7.86439
60880.0000    6.22877
60920.0000    6.07104
60960.0000    6.41855
61000.0000    6.09662
61040.0000    4.55453
61080.0000    5.05438
61120.0000    2.63553
61160.0000    3.63523
61200.0000    2.99092
61240.0000    1.80276
61280.0000    3.78618
61320.0000    3.79328
61360.0000    5.60486
61400.0000    2.79094
61440.0000    3.86749
61480.0000    3.59413
61520.0000    4.44174
61560.0000    4.67900
61600.0000    5.12583
61640.0000    4.05825
61680.0000    5.59386
61720.0000    5.07948
61760.0000    7.33231
61800.0000    7.36332
61840.0000    7.09489
61880.0000    7.41703
61920.0000    6.44022
61960.0000    5.71553
62000.0000    5.73421
62040.0000    4.47595
62080.0000    4.62098
62120.0000    4.37398
62160.0000    4.29544
62200.0000    4.10442
62240.0000    4.06965
62280.0000    3.55494
62320.0000    4.30636
62360.0000    3.92677
62400.0000    6.12717
62440.0000    5.94986
62480.0000    5.04204
62520.0000    3.02242
62560.0000    3.58150
62600.0000    4.94427
62640.0000    5.79558
62680.0000    8.16762
62720.0000    8.87424
62760.0000   10.36520
62800.0000   10.56488
62840.0000   10.09803
62880.0000   10.66469
62920.0000   10.38704
62960.0000    9.83014
63000.0000    9.74135
63040.0000   10.47816
63080.0000   10.96944
63120.0000   11.21760
63160.0000   10.59133
63200.0000   10.41103
63240.0000   10.81856
63280.0000   10.06211
63320.0000    9.69818
63360.0000   10.54229
63400.0000    8.29646
63440.0000    7.40447
63480.0000    9.82086
63520.0000   12.04484
63560.0000   11.37732
63600.0000   12.10678
63640.0000   11.62963
63680.0000   11.86375
63720.0000   11.29279
63760.0000   11.94976
63800.0000   13.16479
63840.0000   11.67408
63880.0000   11.56386
63920.0000   11.72806
63960.0000   11.70352
64000.0000   11.36887
64040.0000   12.27541
64080.0000   11.10491
64120.0000   11.15126
64160.0000   11.78523
64200.0000   11.90595
64240.0000   11.73053
64280.0000   11.76269
64320.0000   10.94647
64360.0000   10.02681
64400.0000    9.52313
64440.0000    9.60743
64480.0000   10.75177
64520.0000    9.85604
64560.0000   10.39731
64600.0000    9.59358
64640.0000    9.28088
64680.0000    9.25482
64720.0000   11.43937
64760.0000   10.37927
64800.0000   10.66531
64840.0000   10.25057
64880.0000    9.05167
64920.0000   10.84085
64960.0000   10.53152
65000.0000   11.37810
65040.0000   10.16197
65080.0000   12.12077
65120.0000   11.09009
65160.0000   11.53177
65200.0000   12.56114
65240.0000   12.52000
65280.0000   12.12975
65320.0000   11.17041
65360.0000   11.54640
65400.0000   11.34839
65440.0000   12.37077
65480.0000   12.68566
65520.0000   12.85082
65560.0000   12.76493
65600.0000   11.33046
65640.0000   13.00886
65680.0000   10.83897
65720.0000   11.61603
65760.0000   11.77996
65800.0000   10.12501
65840.0000    8.93334
65880.0000    7.69101
65920.0000    7.99963
65960.0000    8.34153
66000.0000    9.43142
66040.0000    9.13251
66080.0000    9.63258
66120.0000   10.05750
66160.0000    9.03346
66200.0000    7.70876
66240.0000    9.33030
66280.0000    9.28026
66320.0000    8.44228
66360.0000    8.44338
66400.0000    8.91146
66440.0000    8.06867
66480.0000    8.83663
66520.0000    8.39314
66560.0000    7.72743
66600.0000    8.22926
66640.0000    8.40370
66680.0000    8.95617
66720.0000    9.93406
66760.0000    8.91456
66800.0000    7.42238
66840.0000    7.71770
66880.0000    8.54420
66920.0000    7.27649
66960.0000    7.03099
67000.0000    7.05608
67040.0000    7.09179
67080.0000    8.06581
67120.0000    7.85480
67160.0000    8.69209
67200.0000    8.33011
67240.0000    6.74894
67280.0000    7.59100
67320.0000    7.88923
67360.0000    7.99194
67400.0000    7.61918
67440.0000    8.74641
67480.0000    7.18083
67520.0000    7.47177
67560.0000    7.50236
67600.0000    8.70681
67640.0000    9.21499
67680.0000    9.85229
67720.0000    9.91585
67760.0000    8.73449
67800.0000    9.88389
67840.0000    8.67874
67880.0000    8.99821
67920.0000    8.43554
67960.0000    9.72081
68000.0000    9.64045
68040.0000    8.58929
68080.0000    9.17858
68120.0000   10.92488
68160.0000    9.52702
68200.0000   11.23451
68240.0000   11.34304
68280.0000   11.80719
68320.0000   10.77566
68360.0000   11.86467
68400.0000   11.57857
68440.0000   11.29894
68480.0000   11.59411
68520.0000   10.60450
68560.0000    9.72830
68600.0000    9.60955
68640.0000   10.78138
68680.0000   12.20694
68720.0000   13.51552
68760.0000   14.16001
68800.0000   13.64679
68840.0000   12.58693
68880.0000   13.01053
68920.0000   11.21812
68960.0000    9.78874
69000.0000   10.11630
69040.0000   10.70170
69080.0000   11.33897
69120.0000   12.62380
69160.0000   12.14075
69200.0000   11.92372
69240.0000   12.71295
69280.0000   12.80148
69320.0000   10.93917
69360.0000   11.73549
69400.0000   12.21474
69440.0000   11.20216
69480.0000   11.68919
69520.0000   12.66376
69560.0000   12.49573
69600.0000   11.64836
69640.0000   12.11426
69680.0000   12.13135
69720.0000   12.03617
69760.0000   12.79613
69800.0000   12.62599
69840.0000   12.50634
69880.0000   11.35908
69920.0000   11.83891
69960.0000   11.43460
70000.0000   12.56030
70040.0000   10.81816
70080.0000   10.48030
70120.0000   11.42521
70160.0000   11.54062
70200.0000   10.90295
70240.0000    9.13542
70280.0000    9.21315
70320.0000    8.89740
70360.0000    8.62530
70400.0000    9.15000
70440.0000    9.85320
70480.0000    9.39064
70520.0000    8.87706
70560.0000    9.43929
70600.0000   11.60340
70640.0000    8.67348
70680.0000    9.41880
70720.0000    9.42023
70760.0000    9.91932
70800.0000    9.43292
70840.0000    9.35213
70880.0000    9.58263
70920.0000    8.92334
70960.0000    9.95239
71000.0000    9.73195
71040.0000    9.00335
71080.0000    9.48459
71120.0000    8.38036
71160.0000    8.06762
71200.0000    8.70794
71240.0000    8.80294
71280.0000    9.03673
71320.0000   10.34509
71360.0000    9.80327
71400.0000    7.51526
71440.0000    8.12582
71480.0000    8.95386
71520.0000    9.85447
71560.0000    9.04627
71600.0000    8.83940
71640.0000    8.90949
71680.0000    9.14124
71720.0000    8.49158
71760.0000    9.32369
71800.0000    9.02525
71840.0000    8.25191
71880.0000    8.43582
71920.0000    7.16290
71960.0000    7.45652
72000.0000    8.97118
72040.0000    8.10028
72080.0000    8.10393
72120.0000    9.22504
72160.0000    8.78649
72200.0000    8.18443
72240.0000    9.79588
72280.0000    9.73387
72320.0000   10.15737
72360.0000    9.26895
72400.0000    9.57657
72440.0000   10.36825
72480.0000    9.11054
72520.0000    9.13707
72560.0000    9.24249
72600.0000    9.41671
72640.0000    9.54504
72680.0000   10.21857
72720.0000    9.39557
72760.0000    9.25845
72800.0000    8.39858
72840.0000    9.03591
72880.0000    8.98048
72920.0000    9.23805
72960.0000    8.48181
73000.0000    9.15259
73040.0000    9.19540
73080.0000    9.18748
73120.0000    8.68827
73160.0000    8.96451
73200.0000    8.18056
73240.0000    7.92916
73280.0000    8.59737
73320.0000    8.68156
73360.0000    9.53102
73400.0000    9.03750
73440.0000    8.68274
73480.0000    9.05729
73520.0000   10.08262
73560.0000   10.43393
73600.0000   10.51936
73640.0000    9.44564
73680.0000   10.32922
73720.0000    9.47318
73760.0000    9.11482
73800.0000    9.61322
73840.0000   10.03690
73880.0000    9.95220
73920.0000   10.49330
73960.0000   11.88673
74000.0000   11.55605
74040.0000   10.34297
74080.0000    9.98967
74120.0000   10.64466
74160.0000   10.39595
74200.0000    9.11426
74240.0000    8.30922
74280.0000    9.39687
74320.0000   11.04434
74360.0000   11.28644
74400.0000   11.46939
74440.0000   11.77903
74480.0000   11.75046
74520.0000   12.19812
74560.0000   11.92120
74600.0000   12.66813
74640.0000   11.96475
74680.0000   12.70096
74720.0000   12.53549
74760.0000   12.16787
74800.0000   12.13416
74840.0000   11.84949
74880.0000   12.68119
74920.0000   12.47777
74960.0000   12.58627
75000.0000   11.41379
75040.0000   11.66285
75080.0000   11.69336
75120.0000   11.11375
75160.0000   10.98435
75200.0000   10.96412
75240.0000   11.19746
75280.0000   11.81792
75320.0000   11.54888
75360.0000   12.67102
75400.0000   12.62952
75440.0000   12.53073
75480.0000   11.93447
75520.0000   11.88710
75560.0000   12.50216
75600.0000   12.44942
75640.0000   11.66317
75680.0000   11.99174
75720.0000   11.79878
75760.0000   11.34593
75800.0000   12.57469
75840.0000   11.64865
75880.0000   11.86002
75920.0000   12.12433
75960.0000   11.95435
76000.0000   11.93976
76040.0000   12.33291
76080.0000   12.01287
76120.0000   12.78353
76160.0000   11.98956
76200.0000   12.68349
76240.0000   11.89288
76280.0000   11.52338
76320.0000   11.77318
76360.0000   11.63777
76400.0000   10.74298
76440.0000   12.00993
76480.0000   12.60406
76520.0000   11.92128
76560.0000   11.89125
76600.0000   12.58835
76640.0000   13.18338
76680.0000   12.68394
76720.0000   12.56184
76760.0000   12.29010
76800.0000   11.28843
76840.0000   12.22075
76880.0000   12.06923
76920.0000   12.23255
76960.0000   11.29898
77000.0000   11.91576
77040.0000   12.23600
77080.0000   12.35366
77120.0000   12.04596
77160.0000   12.96123
77200.0000   12.49689
77240.0000   11.35451
77280.0000   12.36784
77320.0000   12.01644
77360.0000   12.49047
77400.0000   13.29839
77440.0000   12.85245
77480.0000   12.08562
77520.0000   11.88780
77560.0000   12.99363
77600.0000   11.65652
77640.0000   12.07166
77680.0000   11.99676
77720.0000   12.07837
77760.0000   12.06236
77800.0000   12.26799
77840.0000   12.97370
77880.0000   12.24105
77920.0000   12.33250
77960.0000   12.50029
78000.0000   12.59558
78040.0000   12.90175
78080.0000   12.83018
78120.0000   12.82580
78160.0000   12.80478
78200.0000   12.71494
78240.0000   12.12620
78280.0000   12.54924
78320.0000   12.26069
78360.0000   12.57447
78400.0000   13.19688
78440.0000   12.75191
78480.0000   12.91639
78520.0000   12.67832
78560.0000   12.61864
78600.0000   13.22672
78640.0000   11.68421
78680.0000   11.93916
78720.0000   10.81421
78760.0000   11.70543
78800.0000   11.85540
78840.0000   11.39631
78880.0000   12.12621
78920.0000   11.50239
78960.0000   10.80337
79000.0000   10.18806
79040.0000   11.12441
79080.0000   11.49085
79120.0000   11.59687
79160.0000   11.33340
79200.0000   11.53721
79240.0000   11.67229
79280.0000   11.64466
79320.0000   11.62040
79360.0000   13.34894
79400.0000   12.73044
79440.0000   11.45294
79480.0000   12.16013
79520.0000   12.06988
79560.0000   12.25639
79600.0000   11.42105
79640.0000   11.48215
79680.0000   11.79538
79720.0000   11.28216
79760.0000   10.41487
79800.0000   10.86825
79840.0000    9.70710
79880.0000   10.87284
79920.0000   10.87740
79960.0000   10.69753
80000.0000    9.29791
80040.0000    8.96618
80080.0000   10.00773
80120.0000   11.52211
80160.0000   11.10423
80200.0000   11.62224
80240.0000   11.10503
80280.0000   11.77447
80320.0000   11.83756
80360.0000   12.46595
80400.0000   12.47466
80440.0000   11.82797
80480.0000   11.59906
80520.0000   10.99881
80560.0000   11.93407
80600.0000   11.17581
80640.0000   11.71319
80680.0000   10.64906
80720.0000   11.00552
80760.0000   12.16308
80800.0000   11.03517
80840.0000   11.49284
80880.0000   12.74899
80920.0000   11.41198
80960.0000   11.97299
81000.0000   12.43063
81040.0000   13.28525
81080.0000   12.30579
81120.0000   12.15212
81160.0000   11.46305
81200.0000   12.05886
81240.0000   11.96179
81280.0000   11.73626
81320.0000   11.75374
81360.0000   11.62630
81400.0000   11.51897
81440.0000   11.11413
81480.0000   11.51678
81520.0000   10.58518
81560.0000    9.07929
81600.0000    9.24022
81640.0000   10.77178
81680.0000   10.05726
81720.0000   10.37715
81760.0000   11.26972
81800.0000   12.39066
81840.0000   11.03830
81880.0000   11.95086
81920.0000   11.64126
81960.0000   13.70436
82000.0000   12.76146
82040.0000   13.68149
82080.0000   13.45305
82120.0000   12.87152
82160.0000   13.60710
82200.0000   11.71896
82240.0000   12.00332
82280.0000   12.90487
82320.0000   13.12203
82360.0000   11.49259
82400.0000   11.78589
82440.0000   11.52439
82480.0000   12.06360
82520.0000   12.23421
82560.0000   11.45218
82600.0000   10.28066
82640.0000   10.26304
82680.0000   10.70601
82720.0000   10.54273
82760.0000   11.23628
82800.0000    9.70353
82840.0000   11.63521
82880.0000   10.43928
82920.0000   12.17041
82960.0000   11.53942
83000.0000   11.24881
83040.0000   10.75035
83080.0000   11.24846
83120.0000   11.73389
83160.0000   12.08011
83200.0000   11.84263
83240.0000   11.15315
83280.0000   10.59262
83320.0000   10.55524
83360.0000   11.11014
83400.0000   11.85087
83440.0000   11.33658
83480.0000   12.57381
83520.0000   12.51416
83560.0000   12.87910
83600.0000   12.29872
83640.0000   12.33562
83680.0000   12.74380
83720.0000   12.26681
83760.0000   13.05413
83800.0000   12.42315
83840.0000   12.66773
83880.0000   12.45968
83920.0000   12.70270
83960.0000   12.34502
84000.0000   12.12680
84040.0000   13.29637
84080.0000   12.96154
84120.0000   12.56742
84160.0000   13.54848
84200.0000   14.06167
84240.0000   13.56581
84280.0000   12.76478
84320.0000   13.03702
84360.0000   13.46477
84400.0000   12.71761
84440.0000   12.71360
84480.0000   11.88053
84520.0000   12.45827
84560.0000   11.59749
84600.0000   12.16764
84640.0000   13.11222
84680.0000   12.31134
84720.0000   12.71361
84760.0000   10.81459
84800.0000   11.78167
84840.0000   11.66842
84880.0000   11.87585
84920.0000   12.20763
84960.0000   12.14615
85000.0000   12.08023
85040.0000   12.13017
&
