# Supplementary material for: Comment on 'Valid molecular dynamics simulations of human hemoglobin require a surprisingly large box size'
Source: eLife. 2019 Jun 20;8:e44718. doi: 10.7554/eLife.44718 (PMC6586461; doi:10.7554/eLife.44718)
Supplement: Figure 3—source data 1. — The zip archive contains a README file describing which source files correspond to the different panels. [file elife-44718-fig3-data1.zip › figure3/panel_A/hub/medium/2/proj.xvg]

@ autoscale onread none
@ with g0
@ g0 on
@ title "projection on eigenvectors (nm)"
@ xaxis  label "Time (ps)"
@ world xmin 0
@ world xmax 60160
@ world ymin -8.27415
@ world ymax 4.56544
@ view xmin 0.15
@ view xmax 0.85
@ view ymin 0.15
@ view ymax 0.85
@ yaxis  label "vec 1"
@ xaxis tick major 20000
@ xaxis tick minor 10000
@ xaxis ticklabel start type spec
@ xaxis ticklabel start -0
@ yaxis tick major 5
@ yaxis tick minor 2.5
@ yaxis ticklabel start type spec
@ yaxis ticklabel start -5
@ zeroxaxis bar on
@ zeroxaxis bar linestyle 3
    0.0000   -5.05259
   40.0000   -4.97092
   80.0000   -4.95933
  120.0000   -4.90171
  160.0000   -4.63608
  200.0000   -4.57318
  240.0000   -5.13422
  280.0000   -5.14105
  320.0000   -5.32480
  360.0000   -4.59622
  400.0000   -5.80912
  440.0000   -4.97673
  480.0000   -5.88635
  520.0000   -5.07557
  560.0000   -5.79973
  600.0000   -4.55260
  640.0000   -6.24697
  680.0000   -5.35649
  720.0000   -5.38475
  760.0000   -6.63412
  800.0000   -5.98151
  840.0000   -5.77901
  880.0000   -6.69830
  920.0000   -5.19779
  960.0000   -7.21303
 1000.0000   -5.48077
 1040.0000   -4.36301
 1080.0000   -5.18367
 1120.0000   -5.20409
 1160.0000   -5.36996
 1200.0000   -4.58620
 1240.0000   -5.23733
 1280.0000   -4.36489
 1320.0000   -4.72151
 1360.0000   -5.07091
 1400.0000   -5.13878
 1440.0000   -4.22191
 1480.0000   -4.33799
 1520.0000   -5.09984
 1560.0000   -4.66717
 1600.0000   -5.04743
 1640.0000   -5.13808
 1680.0000   -5.72172
 1720.0000   -5.62840
 1760.0000   -5.78601
 1800.0000   -6.45535
 1840.0000   -5.50984
 1880.0000   -5.98057
 1920.0000   -5.70576
 1960.0000   -5.48539
 2000.0000   -4.66106
 2040.0000   -5.10216
 2080.0000   -5.55326
 2120.0000   -4.65282
 2160.0000   -4.62601
 2200.0000   -5.23711
 2240.0000   -5.47199
 2280.0000   -4.65367
 2320.0000   -4.48235
 2360.0000   -4.96054
 2400.0000   -5.05645
 2440.0000   -4.91632
 2480.0000   -4.26254
 2520.0000   -5.60049
 2560.0000   -4.57803
 2600.0000   -4.90951
 2640.0000   -4.41507
 2680.0000   -4.94759
 2720.0000   -5.46138
 2760.0000   -5.30822
 2800.0000   -5.02698
 2840.0000   -5.13302
 2880.0000   -5.32930
 2920.0000   -5.10518
 2960.0000   -5.48126
 3000.0000   -4.97227
 3040.0000   -5.21604
 3080.0000   -4.82344
 3120.0000   -5.48143
 3160.0000   -5.64256
 3200.0000   -4.97462
 3240.0000   -5.03634
 3280.0000   -3.98097
 3320.0000   -4.33789
 3360.0000   -3.84442
 3400.0000   -4.63702
 3440.0000   -4.56100
 3480.0000   -5.45539
 3520.0000   -5.41103
 3560.0000   -4.95613
 3600.0000   -4.94081
 3640.0000   -4.76505
 3680.0000   -4.26755
 3720.0000   -4.81218
 3760.0000   -4.32181
 3800.0000   -3.56699
 3840.0000   -4.17220
 3880.0000   -4.02042
 3920.0000   -4.78106
 3960.0000   -4.54516
 4000.0000   -4.87665
 4040.0000   -4.71128
 4080.0000   -4.90988
 4120.0000   -4.47312
 4160.0000   -3.82010
 4200.0000   -3.65868
 4240.0000   -3.77643
 4280.0000   -4.69638
 4320.0000   -4.80645
 4360.0000   -4.40330
 4400.0000   -4.78894
 4440.0000   -4.37479
 4480.0000   -5.15599
 4520.0000   -4.95610
 4560.0000   -4.91051
 4600.0000   -5.36706
 4640.0000   -3.61890
 4680.0000   -4.92063
 4720.0000   -4.42522
 4760.0000   -4.71285
 4800.0000   -4.42525
 4840.0000   -3.93774
 4880.0000   -3.91565
 4920.0000   -5.00329
 4960.0000   -4.61893
 5000.0000   -5.28558
 5040.0000   -5.00444
 5080.0000   -5.40183
 5120.0000   -5.06266
 5160.0000   -5.22875
 5200.0000   -4.24520
 5240.0000   -3.57951
 5280.0000   -4.08862
 5320.0000   -3.84377
 5360.0000   -4.56193
 5400.0000   -4.29695
 5440.0000   -5.49745
 5480.0000   -5.93136
 5520.0000   -4.71775
 5560.0000   -4.98974
 5600.0000   -5.44264
 5640.0000   -5.75169
 5680.0000   -5.04177
 5720.0000   -4.08862
 5760.0000   -3.85802
 5800.0000   -4.48265
 5840.0000   -5.08817
 5880.0000   -4.89190
 5920.0000   -4.81473
 5960.0000   -4.70192
 6000.0000   -4.67193
 6040.0000   -4.17304
 6080.0000   -3.65015
 6120.0000   -4.44780
 6160.0000   -5.19344
 6200.0000   -4.45933
 6240.0000   -4.76809
 6280.0000   -4.04840
 6320.0000   -4.22266
 6360.0000   -4.63590
 6400.0000   -4.51649
 6440.0000   -5.01946
 6480.0000   -4.72545
 6520.0000   -4.01872
 6560.0000   -5.19430
 6600.0000   -5.05660
 6640.0000   -4.93757
 6680.0000   -4.68712
 6720.0000   -4.43445
 6760.0000   -4.45945
 6800.0000   -4.05215
 6840.0000   -5.24023
 6880.0000   -5.17245
 6920.0000   -5.24799
 6960.0000   -5.28491
 7000.0000   -5.17728
 7040.0000   -4.39294
 7080.0000   -5.22643
 7120.0000   -5.80404
 7160.0000   -5.38080
 7200.0000   -4.65996
 7240.0000   -4.23876
 7280.0000   -4.21115
 7320.0000   -4.87505
 7360.0000   -5.24940
 7400.0000   -4.24785
 7440.0000   -3.96612
 7480.0000   -4.94232
 7520.0000   -4.93677
 7560.0000   -5.28041
 7600.0000   -5.02185
 7640.0000   -5.39231
 7680.0000   -5.53344
 7720.0000   -4.80512
 7760.0000   -5.45005
 7800.0000   -3.98348
 7840.0000   -5.01335
 7880.0000   -5.42457
 7920.0000   -4.22480
 7960.0000   -4.45519
 8000.0000   -5.70992
 8040.0000   -4.56918
 8080.0000   -4.04655
 8120.0000   -3.64451
 8160.0000   -3.94373
 8200.0000   -3.48039
 8240.0000   -4.18573
 8280.0000   -4.61569
 8320.0000   -4.14324
 8360.0000   -3.94617
 8400.0000   -4.36009
 8440.0000   -4.92087
 8480.0000   -5.19196
 8520.0000   -4.66530
 8560.0000   -4.35836
 8600.0000   -4.03904
 8640.0000   -5.13093
 8680.0000   -5.54556
 8720.0000   -4.81054
 8760.0000   -4.65245
 8800.0000   -4.53528
 8840.0000   -4.87147
 8880.0000   -5.44836
 8920.0000   -5.62547
 8960.0000   -6.31547
 9000.0000   -5.83844
 9040.0000   -4.93088
 9080.0000   -5.38504
 9120.0000   -6.13355
 9160.0000   -5.06945
 9200.0000   -5.25426
 9240.0000   -5.76768
 9280.0000   -5.11772
 9320.0000   -4.11458
 9360.0000   -5.64744
 9400.0000   -4.57206
 9440.0000   -4.93953
 9480.0000   -6.33379
 9520.0000   -5.59996
 9560.0000   -6.33647
 9600.0000   -6.04901
 9640.0000   -5.44293
 9680.0000   -5.16981
 9720.0000   -5.68862
 9760.0000   -5.13997
 9800.0000   -5.78180
 9840.0000   -5.68161
 9880.0000   -5.60253
 9920.0000   -6.59253
 9960.0000   -6.38315
10000.0000   -5.65006
10040.0000   -5.56088
10080.0000   -5.37515
10120.0000   -6.46840
10160.0000   -5.29293
10200.0000   -4.74587
10240.0000   -5.11417
10280.0000   -5.58876
10320.0000   -5.24561
10360.0000   -5.45783
10400.0000   -5.50836
10440.0000   -4.79253
10480.0000   -5.19434
10520.0000   -5.75171
10560.0000   -4.29058
10600.0000   -4.60777
10640.0000   -4.64078
10680.0000   -4.99506
10720.0000   -5.53168
10760.0000   -5.96843
10800.0000   -6.22133
10840.0000   -5.34597
10880.0000   -5.45372
10920.0000   -4.66035
10960.0000   -4.72095
11000.0000   -4.39752
11040.0000   -4.82545
11080.0000   -5.45375
11120.0000   -4.31621
11160.0000   -5.64597
11200.0000   -5.24500
11240.0000   -5.06115
11280.0000   -5.19262
11320.0000   -4.94948
11360.0000   -4.99505
11400.0000   -4.81306
11440.0000   -5.06405
11480.0000   -4.88445
11520.0000   -6.16446
11560.0000   -4.96213
11600.0000   -5.90365
11640.0000   -5.42003
11680.0000   -6.21870
11720.0000   -5.71327
11760.0000   -5.77919
11800.0000   -5.79300
11840.0000   -5.36512
11880.0000   -5.64460
11920.0000   -5.93978
11960.0000   -5.44039
12000.0000   -5.86847
12040.0000   -5.73356
12080.0000   -6.02906
12120.0000   -5.90609
12160.0000   -5.62719
12200.0000   -5.20041
12240.0000   -5.82323
12280.0000   -5.08718
12320.0000   -5.01156
12360.0000   -5.16819
12400.0000   -5.89014
12440.0000   -5.24647
12480.0000   -5.64286
12520.0000   -5.22036
12560.0000   -4.79554
12600.0000   -4.97608
12640.0000   -4.89943
12680.0000   -5.53854
12720.0000   -5.54037
12760.0000   -6.33652
12800.0000   -5.45495
12840.0000   -4.80749
12880.0000   -5.60800
12920.0000   -5.07578
12960.0000   -4.92901
13000.0000   -4.39555
13040.0000   -4.58728
13080.0000   -4.66040
13120.0000   -5.14284
13160.0000   -5.24217
13200.0000   -5.38338
13240.0000   -6.07045
13280.0000   -4.76790
13320.0000   -4.36057
13360.0000   -5.00736
13400.0000   -4.55543
13440.0000   -4.79653
13480.0000   -4.69580
13520.0000   -4.68904
13560.0000   -4.94145
13600.0000   -5.04433
13640.0000   -5.01645
13680.0000   -5.77590
13720.0000   -5.27309
13760.0000   -5.49781
13800.0000   -4.76478
13840.0000   -5.38973
13880.0000   -5.60346
13920.0000   -5.75032
13960.0000   -4.99021
14000.0000   -5.39877
14040.0000   -4.76881
14080.0000   -5.36837
14120.0000   -5.16550
14160.0000   -5.33792
14200.0000   -5.65343
14240.0000   -6.14281
14280.0000   -5.72288
14320.0000   -5.99087
14360.0000   -5.95317
14400.0000   -5.91345
14440.0000   -5.56945
14480.0000   -5.24395
14520.0000   -5.72487
14560.0000   -5.60921
14600.0000   -5.98424
14640.0000   -4.17522
14680.0000   -4.68475
14720.0000   -4.67606
14760.0000   -4.66506
14800.0000   -5.06308
14840.0000   -4.98726
14880.0000   -4.47474
14920.0000   -3.99450
14960.0000   -3.45222
15000.0000   -3.76384
15040.0000   -5.01737
15080.0000   -4.96794
15120.0000   -4.97005
15160.0000   -4.42221
15200.0000   -5.53385
15240.0000   -4.44007
15280.0000   -4.93909
15320.0000   -4.80827
15360.0000   -3.94886
15400.0000   -4.61836
15440.0000   -4.55750
15480.0000   -5.03060
15520.0000   -4.80976
15560.0000   -4.45051
15600.0000   -3.80102
15640.0000   -3.95836
15680.0000   -4.29899
15720.0000   -4.81367
15760.0000   -5.56398
15800.0000   -5.70204
15840.0000   -5.76443
15880.0000   -4.39569
15920.0000   -3.70339
15960.0000   -3.13133
16000.0000   -4.74585
16040.0000   -4.50831
16080.0000   -5.33692
16120.0000   -5.38235
16160.0000   -5.57046
16200.0000   -4.90742
16240.0000   -5.72388
16280.0000   -5.22392
16320.0000   -5.31587
16360.0000   -5.39143
16400.0000   -4.59428
16440.0000   -5.29431
16480.0000   -6.32223
16520.0000   -5.70615
16560.0000   -5.28199
16600.0000   -5.26214
16640.0000   -5.03345
16680.0000   -4.85062
16720.0000   -4.96178
16760.0000   -5.69222
16800.0000   -5.91135
16840.0000   -5.40730
16880.0000   -4.93667
16920.0000   -5.50630
16960.0000   -6.21183
17000.0000   -5.72524
17040.0000   -5.29692
17080.0000   -5.41783
17120.0000   -5.25619
17160.0000   -4.82873
17200.0000   -6.19560
17240.0000   -5.50264
17280.0000   -5.61818
17320.0000   -5.97751
17360.0000   -5.97544
17400.0000   -5.49428
17440.0000   -5.09583
17480.0000   -4.85117
17520.0000   -5.28103
17560.0000   -5.23249
17600.0000   -5.47912
17640.0000   -4.85300
17680.0000   -4.76188
17720.0000   -5.02736
17760.0000   -5.71662
17800.0000   -4.74940
17840.0000   -3.96751
17880.0000   -5.19439
17920.0000   -5.74044
17960.0000   -5.51350
18000.0000   -5.19248
18040.0000   -5.04255
18080.0000   -4.76809
18120.0000   -5.81739
18160.0000   -5.54505
18200.0000   -5.87274
18240.0000   -5.81386
18280.0000   -6.40224
18320.0000   -5.71944
18360.0000   -5.63287
18400.0000   -4.77633
18440.0000   -6.23150
18480.0000   -5.47328
18520.0000   -5.21830
18560.0000   -3.84702
18600.0000   -5.01737
18640.0000   -4.02351
18680.0000   -6.09163
18720.0000   -5.43308
18760.0000   -4.59936
18800.0000   -4.74261
18840.0000   -3.94858
18880.0000   -4.57842
18920.0000   -4.21955
18960.0000   -4.30274
19000.0000   -3.64563
19040.0000   -4.48036
19080.0000   -3.89548
19120.0000   -3.58972
19160.0000   -4.28409
19200.0000   -4.44012
19240.0000   -4.95741
19280.0000   -5.04557
19320.0000   -4.28459
19360.0000   -4.99311
19400.0000   -5.89845
19440.0000   -5.14883
19480.0000   -4.84903
19520.0000   -4.43687
19560.0000   -4.71062
19600.0000   -4.10291
19640.0000   -4.78231
19680.0000   -4.67443
19720.0000   -4.47032
19760.0000   -5.06808
19800.0000   -5.32120
19840.0000   -5.53892
19880.0000   -5.33534
19920.0000   -5.32932
19960.0000   -5.11517
20000.0000   -4.90035
20040.0000   -5.06375
20080.0000   -4.67432
20120.0000   -4.68428
20160.0000   -5.20681
20200.0000   -5.27856
20240.0000   -5.61879
20280.0000   -5.91400
20320.0000   -6.12909
20360.0000   -5.71569
20400.0000   -4.86259
20440.0000   -4.79392
20480.0000   -5.86313
20520.0000   -4.76791
20560.0000   -5.53785
20600.0000   -5.04242
20640.0000   -5.20468
20680.0000   -4.87267
20720.0000   -5.61003
20760.0000   -5.01617
20800.0000   -5.69063
20840.0000   -4.92862
20880.0000   -5.14503
20920.0000   -4.11676
20960.0000   -4.88963
21000.0000   -4.79230
21040.0000   -5.33762
21080.0000   -5.82711
21120.0000   -5.40414
21160.0000   -4.98165
21200.0000   -5.06367
21240.0000   -5.07047
21280.0000   -4.40715
21320.0000   -4.35655
21360.0000   -4.59284
21400.0000   -4.91464
21440.0000   -4.90696
21480.0000   -3.84003
21520.0000   -4.51726
21560.0000   -5.18113
21600.0000   -5.63636
21640.0000   -4.53429
21680.0000   -4.04080
21720.0000   -4.78557
21760.0000   -4.71448
21800.0000   -4.97645
21840.0000   -4.98277
21880.0000   -4.52409
21920.0000   -4.14240
21960.0000   -4.94535
22000.0000   -4.81594
22040.0000   -3.46809
22080.0000   -4.03709
22120.0000   -4.13248
22160.0000   -4.58174
22200.0000   -4.44814
22240.0000   -4.62663
22280.0000   -4.58767
22320.0000   -3.88644
22360.0000   -4.74423
22400.0000   -4.85400
22440.0000   -4.48827
22480.0000   -4.17444
22520.0000   -4.37998
22560.0000   -3.97076
22600.0000   -4.41766
22640.0000   -5.32739
22680.0000   -4.66933
22720.0000   -3.86626
22760.0000   -4.23594
22800.0000   -3.96032
22840.0000   -4.04952
22880.0000   -4.05011
22920.0000   -4.21417
22960.0000   -3.46405
23000.0000   -3.38264
23040.0000   -3.62089
23080.0000   -3.94942
23120.0000   -3.70600
23160.0000   -5.13753
23200.0000   -4.36816
23240.0000   -3.56901
23280.0000   -4.35068
23320.0000   -4.13592
23360.0000   -4.27645
23400.0000   -4.01990
23440.0000   -3.80849
23480.0000   -3.42668
23520.0000   -4.03873
23560.0000   -3.96722
23600.0000   -5.25153
23640.0000   -5.07788
23680.0000   -4.85062
23720.0000   -4.47364
23760.0000   -4.09080
23800.0000   -3.64219
23840.0000   -3.45565
23880.0000   -3.89077
23920.0000   -3.72687
23960.0000   -4.35038
24000.0000   -3.15803
24040.0000   -3.83161
24080.0000   -3.65643
24120.0000   -4.33246
24160.0000   -3.22677
24200.0000   -3.70052
24240.0000   -3.17858
24280.0000   -4.18682
24320.0000   -4.00185
24360.0000   -4.44057
24400.0000   -5.19177
24440.0000   -4.92058
24480.0000   -4.21953
24520.0000   -5.18074
24560.0000   -4.31002
24600.0000   -5.25390
24640.0000   -5.03851
24680.0000   -4.25437
24720.0000   -4.55434
24760.0000   -5.03269
24800.0000   -4.76546
24840.0000   -4.28385
24880.0000   -4.37205
24920.0000   -4.93093
24960.0000   -5.25052
25000.0000   -4.26599
25040.0000   -4.60039
25080.0000   -3.99397
25120.0000   -4.12366
25160.0000   -4.12479
25200.0000   -4.81148
25240.0000   -5.60755
25280.0000   -4.43107
25320.0000   -4.80957
25360.0000   -4.64016
25400.0000   -4.42511
25440.0000   -5.74735
25480.0000   -4.35394
25520.0000   -3.67479
25560.0000   -4.83106
25600.0000   -4.46736
25640.0000   -5.19881
25680.0000   -4.88743
25720.0000   -4.98231
25760.0000   -4.51540
25800.0000   -4.51513
25840.0000   -5.40985
25880.0000   -3.73963
25920.0000   -4.88175
25960.0000   -4.90556
26000.0000   -4.62995
26040.0000   -4.78200
26080.0000   -4.30521
26120.0000   -4.37083
26160.0000   -2.62495
26200.0000   -3.82711
26240.0000   -4.40078
26280.0000   -3.84129
26320.0000   -3.81096
26360.0000   -4.95459
26400.0000   -4.68658
26440.0000   -4.26165
26480.0000   -5.13330
26520.0000   -4.74261
26560.0000   -3.94471
26600.0000   -4.72307
26640.0000   -3.78904
26680.0000   -4.17324
26720.0000   -4.10829
26760.0000   -4.09600
26800.0000   -4.26290
26840.0000   -4.21846
26880.0000   -4.17492
26920.0000   -4.15848
26960.0000   -3.57695
27000.0000   -4.50011
27040.0000   -4.97486
27080.0000   -5.64888
27120.0000   -5.33828
27160.0000   -4.82690
27200.0000   -5.02593
27240.0000   -5.17807
27280.0000   -4.80007
27320.0000   -4.69851
27360.0000   -5.15008
27400.0000   -4.89122
27440.0000   -3.79290
27480.0000   -4.90557
27520.0000   -4.50942
27560.0000   -5.33962
27600.0000   -5.24981
27640.0000   -5.18845
27680.0000   -5.68010
27720.0000   -5.67235
27760.0000   -5.30971
27800.0000   -5.15280
27840.0000   -5.61172
27880.0000   -4.39378
27920.0000   -4.79126
27960.0000   -4.34660
28000.0000   -4.22117
28040.0000   -4.84756
28080.0000   -4.53198
28120.0000   -4.59442
28160.0000   -4.48704
28200.0000   -4.20964
28240.0000   -4.70279
28280.0000   -4.65510
28320.0000   -5.59781
28360.0000   -4.00708
28400.0000   -5.07216
28440.0000   -4.69877
28480.0000   -4.00420
28520.0000   -4.74695
28560.0000   -4.11472
28600.0000   -4.40302
28640.0000   -4.09761
28680.0000   -4.44983
28720.0000   -5.04310
28760.0000   -4.88708
28800.0000   -5.71232
28840.0000   -5.71869
28880.0000   -4.59054
28920.0000   -3.74547
28960.0000   -4.20959
29000.0000   -4.59996
29040.0000   -4.44837
29080.0000   -4.13622
29120.0000   -4.68959
29160.0000   -4.04911
29200.0000   -5.00644
29240.0000   -3.20883
29280.0000   -3.63129
29320.0000   -3.71966
29360.0000   -3.29198
29400.0000   -2.37353
29440.0000   -1.75068
29480.0000   -1.95775
29520.0000   -2.22436
29560.0000   -3.05699
29600.0000   -3.70741
29640.0000   -2.14591
29680.0000   -3.01988
29720.0000   -2.18456
29760.0000   -2.40114
29800.0000   -2.80404
29840.0000   -3.43366
29880.0000   -3.26459
29920.0000   -2.92246
29960.0000   -2.06964
30000.0000   -2.40264
30040.0000   -1.99383
30080.0000   -1.65671
30120.0000   -2.37893
30160.0000   -2.39348
30200.0000   -3.80581
30240.0000   -3.18310
30280.0000   -4.00239
30320.0000   -4.17902
30360.0000   -5.82310
30400.0000   -4.25567
30440.0000   -3.87795
30480.0000   -4.25862
30520.0000   -4.10846
30560.0000   -3.02180
30600.0000   -3.63477
30640.0000   -3.36544
30680.0000   -2.97559
30720.0000   -3.80491
30760.0000   -3.34718
30800.0000   -2.45592
30840.0000   -3.08353
30880.0000   -4.58722
30920.0000   -4.41062
30960.0000   -4.35224
31000.0000   -3.74856
31040.0000   -3.38718
31080.0000   -2.95685
31120.0000   -2.97798
31160.0000   -3.18680
31200.0000   -3.13419
31240.0000   -4.00679
31280.0000   -4.26277
31320.0000   -4.49320
31360.0000   -4.14850
31400.0000   -3.48796
31440.0000   -3.73078
31480.0000   -4.62292
31520.0000   -4.20071
31560.0000   -4.28958
31600.0000   -3.36663
31640.0000   -3.70588
31680.0000   -4.20454
31720.0000   -4.75927
31760.0000   -4.30098
31800.0000   -3.30171
31840.0000   -4.38331
31880.0000   -3.50857
31920.0000   -3.63783
31960.0000   -2.41781
32000.0000   -3.38088
32040.0000   -4.09765
32080.0000   -3.46870
32120.0000   -4.03831
32160.0000   -3.57777
32200.0000   -2.97367
32240.0000   -2.81484
32280.0000   -2.75887
32320.0000   -3.01351
32360.0000   -3.40821
32400.0000   -3.86080
32440.0000   -4.08012
32480.0000   -4.04608
32520.0000   -4.19982
32560.0000   -5.08955
32600.0000   -4.28960
32640.0000   -4.19259
32680.0000   -4.19821
32720.0000   -4.83632
32760.0000   -4.07471
32800.0000   -3.74321
32840.0000   -4.35783
32880.0000   -3.04863
32920.0000   -5.21597
32960.0000   -3.53697
33000.0000   -3.63006
33040.0000   -3.22515
33080.0000   -4.00158
33120.0000   -3.83455
33160.0000   -3.42167
33200.0000   -3.97333
33240.0000   -3.44197
33280.0000   -3.45448
33320.0000   -4.19281
33360.0000   -3.17012
33400.0000   -3.46787
33440.0000   -3.99227
33480.0000   -3.42138
33520.0000   -4.70229
33560.0000   -4.25025
33600.0000   -3.51831
33640.0000   -4.80617
33680.0000   -3.23138
33720.0000   -3.83938
33760.0000   -3.41385
33800.0000   -3.88283
33840.0000   -3.50206
33880.0000   -3.87859
33920.0000   -4.11266
33960.0000   -3.95986
34000.0000   -3.80968
34040.0000   -3.56795
34080.0000   -2.96793
34120.0000   -3.34740
34160.0000   -2.52583
34200.0000   -2.47997
34240.0000   -3.30108
34280.0000   -3.25226
34320.0000   -3.15236
34360.0000   -2.70942
34400.0000   -3.26448
34440.0000   -2.72416
34480.0000   -3.77561
34520.0000   -4.48986
34560.0000   -4.48385
34600.0000   -4.09639
34640.0000   -3.95367
34680.0000   -3.18912
34720.0000   -3.62917
34760.0000   -2.86193
34800.0000   -2.65594
34840.0000   -3.44879
34880.0000   -3.52484
34920.0000   -2.64590
34960.0000   -2.28259
35000.0000   -2.47952
35040.0000   -1.80958
35080.0000   -3.11871
35120.0000   -2.87932
35160.0000   -2.54428
35200.0000   -2.21230
35240.0000   -2.77351
35280.0000   -3.17548
35320.0000   -2.73517
35360.0000   -3.62143
35400.0000   -2.68072
35440.0000   -3.16473
35480.0000   -2.27474
35520.0000   -3.71074
35560.0000   -3.39410
35600.0000   -3.24093
35640.0000   -3.10509
35680.0000   -3.06948
35720.0000   -2.88058
35760.0000   -2.93968
35800.0000   -3.57115
35840.0000   -2.26950
35880.0000   -3.31858
35920.0000   -3.06845
35960.0000   -3.08016
36000.0000   -3.39632
36040.0000   -2.16641
36080.0000   -3.25498
36120.0000   -3.48231
36160.0000   -1.04127
36200.0000   -1.91429
36240.0000   -2.63790
36280.0000   -2.03701
36320.0000   -2.32170
36360.0000   -1.64795
36400.0000   -1.23055
36440.0000   -1.07982
36480.0000   -1.56399
36520.0000   -1.19138
36560.0000    0.41432
36600.0000   -0.58744
36640.0000   -0.17654
36680.0000    0.28947
36720.0000   -0.17531
36760.0000    0.95277
36800.0000    1.03547
36840.0000    0.45596
36880.0000    0.15020
36920.0000   -0.19090
36960.0000    0.34271
37000.0000   -0.32632
37040.0000    0.37365
37080.0000    0.66131
37120.0000    0.31984
37160.0000   -0.36907
37200.0000   -0.53502
37240.0000   -0.34730
37280.0000   -0.61152
37320.0000   -0.81176
37360.0000   -0.56126
37400.0000   -2.32425
37440.0000   -2.65023
37480.0000   -1.17314
37520.0000   -1.06163
37560.0000   -1.13483
37600.0000   -0.99651
37640.0000   -1.36214
37680.0000   -1.18028
37720.0000    0.14564
37760.0000   -0.49434
37800.0000   -0.48674
37840.0000   -0.53980
37880.0000   -1.10102
37920.0000   -0.31970
37960.0000   -0.75718
38000.0000   -1.17646
38040.0000   -1.21876
38080.0000   -1.95699
38120.0000   -1.28720
38160.0000   -1.61369
38200.0000   -1.32481
38240.0000   -0.45723
38280.0000   -1.02833
38320.0000   -1.17609
38360.0000   -0.84755
38400.0000   -0.69651
38440.0000   -0.59017
38480.0000   -0.21862
38520.0000   -0.20644
38560.0000   -0.46088
38600.0000   -0.23359
38640.0000    0.66327
38680.0000   -0.02158
38720.0000    0.66329
38760.0000    0.12641
38800.0000    0.18100
38840.0000    0.19736
38880.0000   -1.27764
38920.0000   -0.30879
38960.0000   -0.15214
39000.0000   -0.90044
39040.0000    0.04510
39080.0000   -0.48294
39120.0000    0.19911
39160.0000    0.43883
39200.0000   -0.15746
39240.0000    0.63972
39280.0000    0.73713
39320.0000   -0.49129
39360.0000    0.54105
39400.0000    1.47971
39440.0000    0.59710
39480.0000    1.06479
39520.0000    0.16021
39560.0000    0.14754
39600.0000   -0.41943
39640.0000    0.13839
39680.0000    1.04437
39720.0000    0.40489
39760.0000   -0.56225
39800.0000   -0.18998
39840.0000    0.81692
39880.0000    1.39641
39920.0000    1.52125
39960.0000    0.27408
40000.0000    1.08679
40040.0000    2.02531
40080.0000    1.78035
40120.0000    1.53647
40160.0000    1.01725
40200.0000    0.52464
40240.0000    1.40960
40280.0000    0.08487
40320.0000    0.59084
40360.0000    0.75355
40400.0000    1.58096
40440.0000    0.42532
40480.0000    1.20422
40520.0000    1.42961
40560.0000    0.82628
40600.0000    0.67852
40640.0000    0.33180
40680.0000    0.42621
40720.0000    2.18517
40760.0000    2.21739
40800.0000    0.91686
40840.0000    1.50341
40880.0000    1.65204
40920.0000    0.87269
40960.0000    0.83420
41000.0000    0.72582
41040.0000    0.67991
41080.0000    1.01768
41120.0000    1.23202
41160.0000    1.44779
41200.0000    1.33685
41240.0000    1.39449
41280.0000    1.48384
41320.0000    1.52621
41360.0000    1.60700
41400.0000    1.91775
41440.0000    1.05717
41480.0000    0.47643
41520.0000    0.60993
41560.0000    0.74005
41600.0000    1.17029
41640.0000    1.65841
41680.0000    1.91744
41720.0000    2.09028
41760.0000    1.04691
41800.0000    0.70500
41840.0000    1.50942
41880.0000    1.06635
41920.0000    1.34358
41960.0000    0.83349
42000.0000    0.98048
42040.0000    0.81565
42080.0000    0.86632
42120.0000    0.50734
42160.0000    0.82760
42200.0000    1.10417
42240.0000    0.96407
42280.0000    0.91838
42320.0000    1.06518
42360.0000    1.50079
42400.0000    1.34774
42440.0000    0.91135
42480.0000    1.46526
42520.0000    0.44790
42560.0000    1.41184
42600.0000    1.35161
42640.0000    1.16200
42680.0000    1.22905
42720.0000    1.80213
42760.0000    1.93539
42800.0000    0.90914
42840.0000    1.63432
42880.0000    1.41557
42920.0000    0.89546
42960.0000    0.78730
43000.0000    1.19602
43040.0000    0.34770
43080.0000    0.76762
43120.0000    1.25097
43160.0000    2.11940
43200.0000    1.66475
43240.0000    1.38904
43280.0000    1.93356
43320.0000    2.02536
43360.0000    1.91902
43400.0000    1.87444
43440.0000    1.47976
43480.0000    2.19108
43520.0000    1.41554
43560.0000    1.75157
43600.0000    1.92075
43640.0000    2.49216
43680.0000    1.51827
43720.0000    2.15878
43760.0000    2.78170
43800.0000    2.48484
43840.0000    1.72408
43880.0000    2.49676
43920.0000    2.45365
43960.0000    2.24057
44000.0000    1.78314
44040.0000    2.00832
44080.0000    2.38345
44120.0000    2.08880
44160.0000    1.33508
44200.0000    2.36395
44240.0000    1.47121
44280.0000    1.22588
44320.0000    2.78268
44360.0000    2.48308
44400.0000    1.44404
44440.0000    1.59782
44480.0000    1.52411
44520.0000    1.48327
44560.0000    0.59217
44600.0000    0.44552
44640.0000    0.45805
44680.0000    0.76843
44720.0000    1.00140
44760.0000    0.57491
44800.0000    1.02614
44840.0000    1.24686
44880.0000    0.47600
44920.0000    1.00026
44960.0000    1.16499
45000.0000    1.49412
45040.0000    0.29505
45080.0000    1.45991
45120.0000    1.46581
45160.0000    1.32241
45200.0000    1.85402
45240.0000    1.59616
45280.0000    1.85856
45320.0000    0.47185
45360.0000    0.60074
45400.0000    1.28444
45440.0000    0.96433
45480.0000    0.52957
45520.0000    1.08774
45560.0000    1.56669
45600.0000    0.24089
45640.0000    1.28563
45680.0000    2.07094
45720.0000    0.72523
45760.0000    0.66219
45800.0000    2.13336
45840.0000    0.97875
45880.0000    1.40728
45920.0000    1.33444
45960.0000    1.57509
46000.0000    1.27595
46040.0000    1.99150
46080.0000    2.46821
46120.0000    1.11510
46160.0000    1.07207
46200.0000    0.70415
46240.0000    1.01731
46280.0000    0.73825
46320.0000    1.34960
46360.0000    0.00671
46400.0000    0.52582
46440.0000    1.91738
46480.0000    0.96992
46520.0000    2.09739
46560.0000    1.27761
46600.0000    0.78039
46640.0000    1.32167
46680.0000    2.39851
46720.0000    0.90931
46760.0000    1.47958
46800.0000    1.80626
46840.0000    1.61494
46880.0000    0.53728
46920.0000    0.11260
46960.0000    0.47687
47000.0000    0.16915
47040.0000    0.54704
47080.0000   -0.84903
47120.0000   -0.57335
47160.0000    0.14504
47200.0000    1.32162
47240.0000   -0.03779
47280.0000    0.48668
47320.0000    0.86798
47360.0000    0.65960
47400.0000    1.13002
47440.0000    0.78918
47480.0000    1.39320
47520.0000    1.41915
47560.0000    1.19071
47600.0000    1.43466
47640.0000    1.09382
47680.0000    0.67786
47720.0000    0.80338
47760.0000    1.13057
47800.0000    0.78765
47840.0000    1.00840
47880.0000    0.42561
47920.0000    1.13951
47960.0000    0.63101
48000.0000    0.64695
48040.0000    1.03540
48080.0000    1.52882
48120.0000    0.35947
48160.0000    0.94577
48200.0000    1.17094
48240.0000    0.69614
48280.0000    0.93571
48320.0000    1.10814
48360.0000    1.57055
48400.0000    1.03821
48440.0000    1.54837
48480.0000    1.64193
48520.0000    0.68668
48560.0000    0.89173
48600.0000    1.65454
48640.0000    2.01647
48680.0000    1.62341
48720.0000    2.10770
48760.0000    2.15079
48800.0000    1.87642
48840.0000    0.97840
48880.0000    1.29395
48920.0000    1.10492
48960.0000    0.75195
49000.0000    1.54315
49040.0000    1.75939
49080.0000    1.41666
49120.0000    1.03478
49160.0000    0.85981
49200.0000    1.09693
49240.0000    1.18520
49280.0000    1.11068
49320.0000    1.41538
49360.0000    1.14684
49400.0000    0.44001
49440.0000    0.92470
49480.0000    0.45680
49520.0000    0.73574
49560.0000    1.28864
49600.0000    1.33695
49640.0000    2.43692
49680.0000    1.79601
49720.0000    2.04702
49760.0000    2.05940
49800.0000    1.51121
49840.0000    1.18719
49880.0000    1.52292
49920.0000    1.28061
49960.0000    2.38525
50000.0000    2.55456
50040.0000    1.98510
50080.0000    1.28205
50120.0000    2.03128
50160.0000    1.83575
50200.0000    1.27888
50240.0000    1.67078
50280.0000    1.34486
50320.0000    1.54566
50360.0000    1.57103
50400.0000    1.59446
50440.0000    1.66588
50480.0000    1.15298
50520.0000    2.36315
50560.0000    2.10271
50600.0000    1.14343
50640.0000    1.12020
50680.0000    1.78792
50720.0000    2.19199
50760.0000    1.68584
50800.0000    2.12071
50840.0000    2.14217
50880.0000    1.33336
50920.0000    2.04988
50960.0000    1.28663
51000.0000    1.29228
51040.0000    1.45305
51080.0000    2.04966
51120.0000    1.42315
51160.0000    1.72562
51200.0000    1.85767
51240.0000    1.44888
51280.0000    1.24246
51320.0000    1.66034
51360.0000    1.53005
51400.0000    1.45719
51440.0000    1.70805
51480.0000    1.19863
51520.0000    1.62837
51560.0000    1.33561
51600.0000    1.64795
51640.0000    1.35115
51680.0000    1.73395
51720.0000    1.81804
51760.0000    2.23312
51800.0000    1.76611
51840.0000    1.25752
51880.0000    0.88018
51920.0000    0.99084
51960.0000    0.36989
52000.0000    1.24227
52040.0000    1.98830
52080.0000    1.22083
52120.0000    1.68449
52160.0000    1.75063
52200.0000    1.35477
52240.0000    1.64292
52280.0000    2.29600
52320.0000    2.00306
52360.0000    1.89179
52400.0000    2.57765
52440.0000    1.86182
52480.0000    2.09962
52520.0000    1.90800
52560.0000    0.97833
52600.0000    1.19271
52640.0000    1.14368
52680.0000    1.20111
52720.0000    1.58999
52760.0000    1.64798
52800.0000    1.57485
52840.0000    1.35817
52880.0000    1.38440
52920.0000    1.38681
52960.0000    0.89719
53000.0000    1.53359
53040.0000    0.41330
53080.0000    1.36218
53120.0000    0.91513
53160.0000    0.93901
53200.0000    0.57963
53240.0000    1.05887
53280.0000    1.40769
53320.0000    1.23822
53360.0000    1.69480
53400.0000    1.88377
53440.0000    1.50545
53480.0000    1.20055
53520.0000    1.49437
53560.0000    1.21634
53600.0000    0.53751
53640.0000    1.52474
53680.0000    1.01442
53720.0000    1.20426
53760.0000    1.31796
53800.0000    0.87969
53840.0000    0.59234
53880.0000    0.76925
53920.0000    1.16293
53960.0000    1.15444
54000.0000    1.04894
54040.0000    0.51691
54080.0000    1.59639
54120.0000    0.59184
54160.0000    1.41013
54200.0000    0.59500
54240.0000    1.16245
54280.0000    1.32430
54320.0000    1.95905
54360.0000    1.46198
54400.0000    1.66190
54440.0000    1.37661
54480.0000    1.48503
54520.0000    1.55879
54560.0000    1.58889
54600.0000    1.77648
54640.0000    1.66514
54680.0000    1.53429
54720.0000    1.67011
54760.0000    1.66163
54800.0000    1.44162
54840.0000    1.36796
54880.0000    1.08470
54920.0000    1.34107
54960.0000    1.86567
55000.0000    1.20471
55040.0000    2.12039
55080.0000    1.34011
55120.0000    1.31164
55160.0000    1.26761
55200.0000    1.78773
55240.0000    0.81006
55280.0000    0.60943
55320.0000    0.49638
55360.0000    0.45667
55400.0000    0.65350
55440.0000    0.99674
55480.0000    0.65063
55520.0000    0.90132
55560.0000   -0.51598
55600.0000   -0.26605
55640.0000    0.52856
55680.0000    0.13019
55720.0000    0.23890
55760.0000    0.48588
55800.0000    0.98835
55840.0000    0.49619
55880.0000    0.49762
55920.0000    0.64200
55960.0000    0.79709
56000.0000    2.36200
56040.0000    1.19293
56080.0000    0.97426
56120.0000    0.71033
56160.0000    1.38545
56200.0000    0.89329
56240.0000    1.81551
56280.0000    1.07889
56320.0000    1.74478
56360.0000    1.87892
56400.0000    1.30170
56440.0000    2.56113
56480.0000    1.69496
56520.0000    2.31818
56560.0000    2.02120
56600.0000    2.20014
56640.0000    2.31234
56680.0000    2.67091
56720.0000    3.39821
56760.0000    2.76794
56800.0000    2.58249
56840.0000    2.66500
56880.0000    1.44205
56920.0000    1.53852
56960.0000    1.75525
57000.0000    1.31189
57040.0000    1.82809
57080.0000    2.12120
57120.0000    1.80448
57160.0000    1.53277
57200.0000    1.80822
57240.0000    1.96751
57280.0000    2.06896
57320.0000    2.41364
57360.0000    2.45674
57400.0000    1.73071
57440.0000    2.25476
57480.0000    1.52849
57520.0000    1.83352
57560.0000    1.60143
57600.0000    1.53933
57640.0000    1.42056
57680.0000    0.55403
57720.0000    1.16933
57760.0000    0.75064
57800.0000    0.65401
57840.0000    1.10261
57880.0000    0.69012
57920.0000    1.00693
57960.0000    0.90132
58000.0000   -0.10291
58040.0000    0.45923
58080.0000   -0.18694
58120.0000    0.92095
58160.0000   -0.26990
58200.0000    0.41451
58240.0000    0.06428
58280.0000    1.15667
58320.0000   -0.23429
58360.0000    0.63172
58400.0000   -0.40065
58440.0000   -0.32215
58480.0000    0.78288
58520.0000    1.16067
58560.0000    2.01758
58600.0000    1.80427
58640.0000    1.03852
58680.0000    1.25311
58720.0000   -0.12335
58760.0000    0.84261
58800.0000    0.34413
58840.0000    0.64210
58880.0000    0.21195
58920.0000    0.50151
58960.0000    0.01108
59000.0000    0.18377
59040.0000    0.56662
59080.0000    0.13427
59120.0000    0.46000
59160.0000    0.57186
59200.0000    1.32041
59240.0000   -0.09735
59280.0000    0.98707
59320.0000    1.52202
59360.0000    0.45263
59400.0000    1.17521
59440.0000    1.44511
59480.0000    0.57845
59520.0000    0.29688
59560.0000    0.84831
59600.0000    0.43145
59640.0000    1.23085
59680.0000    0.90123
59720.0000    1.33215
59760.0000    0.70704
59800.0000    1.41767
59840.0000    1.60991
59880.0000    1.79392
59920.0000    1.29585
59960.0000    1.23338
60000.0000    1.20358
60040.0000    1.63415
60080.0000    1.34804
60120.0000    1.67751
60160.0000    1.90161
&
