# Supplementary material for: Comment on 'Valid molecular dynamics simulations of human hemoglobin require a surprisingly large box size'
Source: eLife. 2019 Jun 20;8:e44718. doi: 10.7554/eLife.44718 (PMC6586461; doi:10.7554/eLife.44718)
Supplement: Figure 3—source data 1. — The zip archive contains a README file describing which source files correspond to the different panels. [file elife-44718-fig3-data1.zip › figure3/panel_A/hub/medium/9/proj.xvg]

@ autoscale onread none
@ with g0
@ g0 on
@ title "projection on eigenvectors (nm)"
@ xaxis  label "Time (ps)"
@ world xmin 0
@ world xmax 84680
@ world ymin -9.03037
@ world ymax 10.486
@ view xmin 0.15
@ view xmax 0.85
@ view ymin 0.15
@ view ymax 0.85
@ yaxis  label "vec 1"
@ xaxis tick major 20000
@ xaxis tick minor 10000
@ xaxis ticklabel start type spec
@ xaxis ticklabel start -0
@ yaxis tick major 5
@ yaxis tick minor 2.5
@ yaxis ticklabel start type spec
@ yaxis ticklabel start -5
@ zeroxaxis bar on
@ zeroxaxis bar linestyle 3
    0.0000   -5.05259
   40.0000   -4.55366
   80.0000   -5.75396
  120.0000   -5.20968
  160.0000   -5.64364
  200.0000   -6.02801
  240.0000   -5.71917
  280.0000   -5.45755
  320.0000   -4.82155
  360.0000   -5.11260
  400.0000   -5.88138
  440.0000   -6.78320
  480.0000   -6.02690
  520.0000   -5.81666
  560.0000   -6.55464
  600.0000   -6.13985
  640.0000   -5.61718
  680.0000   -5.61547
  720.0000   -6.12192
  760.0000   -5.87691
  800.0000   -6.01105
  840.0000   -6.03740
  880.0000   -5.58774
  920.0000   -5.49308
  960.0000   -4.98970
 1000.0000   -5.61323
 1040.0000   -6.02192
 1080.0000   -5.06476
 1120.0000   -4.94233
 1160.0000   -5.92788
 1200.0000   -5.07343
 1240.0000   -4.27306
 1280.0000   -4.51321
 1320.0000   -5.38917
 1360.0000   -5.46284
 1400.0000   -4.27705
 1440.0000   -5.50982
 1480.0000   -4.45793
 1520.0000   -4.42008
 1560.0000   -5.30077
 1600.0000   -5.12345
 1640.0000   -5.77561
 1680.0000   -5.64256
 1720.0000   -5.14020
 1760.0000   -5.86943
 1800.0000   -6.29953
 1840.0000   -5.60144
 1880.0000   -5.85829
 1920.0000   -6.40690
 1960.0000   -5.08750
 2000.0000   -6.07783
 2040.0000   -6.36191
 2080.0000   -5.83266
 2120.0000   -5.43962
 2160.0000   -5.84981
 2200.0000   -5.82195
 2240.0000   -5.71767
 2280.0000   -4.92979
 2320.0000   -5.74423
 2360.0000   -5.54581
 2400.0000   -5.33662
 2440.0000   -5.98845
 2480.0000   -6.22118
 2520.0000   -5.32188
 2560.0000   -4.50632
 2600.0000   -5.04519
 2640.0000   -4.55097
 2680.0000   -4.51895
 2720.0000   -5.09178
 2760.0000   -4.43947
 2800.0000   -5.09434
 2840.0000   -5.01200
 2880.0000   -3.90937
 2920.0000   -5.02897
 2960.0000   -4.60293
 3000.0000   -5.05594
 3040.0000   -5.49177
 3080.0000   -5.42028
 3120.0000   -5.47133
 3160.0000   -6.35884
 3200.0000   -5.26251
 3240.0000   -4.58967
 3280.0000   -6.41389
 3320.0000   -5.51258
 3360.0000   -5.67324
 3400.0000   -5.76533
 3440.0000   -4.67019
 3480.0000   -5.26429
 3520.0000   -4.95760
 3560.0000   -5.45194
 3600.0000   -5.38674
 3640.0000   -4.71592
 3680.0000   -5.19793
 3720.0000   -4.58354
 3760.0000   -4.94679
 3800.0000   -5.88028
 3840.0000   -5.39810
 3880.0000   -5.08592
 3920.0000   -6.01293
 3960.0000   -6.03169
 4000.0000   -5.61560
 4040.0000   -4.70062
 4080.0000   -5.02000
 4120.0000   -6.14308
 4160.0000   -5.54829
 4200.0000   -4.80838
 4240.0000   -5.12878
 4280.0000   -3.82189
 4320.0000   -4.11441
 4360.0000   -4.71167
 4400.0000   -3.73495
 4440.0000   -4.00566
 4480.0000   -5.05010
 4520.0000   -4.76774
 4560.0000   -4.98870
 4600.0000   -5.55822
 4640.0000   -5.26792
 4680.0000   -5.19689
 4720.0000   -5.40294
 4760.0000   -4.99572
 4800.0000   -5.11687
 4840.0000   -5.79831
 4880.0000   -4.67339
 4920.0000   -5.10658
 4960.0000   -4.65547
 5000.0000   -5.21688
 5040.0000   -4.76515
 5080.0000   -4.84020
 5120.0000   -4.98266
 5160.0000   -5.91604
 5200.0000   -5.69556
 5240.0000   -5.18388
 5280.0000   -4.78969
 5320.0000   -4.97913
 5360.0000   -4.34656
 5400.0000   -4.96806
 5440.0000   -4.84983
 5480.0000   -5.25891
 5520.0000   -5.33393
 5560.0000   -5.62418
 5600.0000   -5.42807
 5640.0000   -5.14703
 5680.0000   -4.59157
 5720.0000   -5.16720
 5760.0000   -5.17047
 5800.0000   -5.88802
 5840.0000   -5.17163
 5880.0000   -6.44010
 5920.0000   -5.69819
 5960.0000   -6.36112
 6000.0000   -6.32310
 6040.0000   -5.91404
 6080.0000   -5.46444
 6120.0000   -5.46606
 6160.0000   -6.05310
 6200.0000   -5.63967
 6240.0000   -4.99689
 6280.0000   -6.15769
 6320.0000   -5.80266
 6360.0000   -5.17502
 6400.0000   -5.73463
 6440.0000   -5.56339
 6480.0000   -5.10795
 6520.0000   -5.04450
 6560.0000   -5.64869
 6600.0000   -6.14686
 6640.0000   -6.45520
 6680.0000   -6.22122
 6720.0000   -5.96857
 6760.0000   -6.04080
 6800.0000   -5.24562
 6840.0000   -5.54115
 6880.0000   -6.35912
 6920.0000   -6.19507
 6960.0000   -5.65811
 7000.0000   -5.26583
 7040.0000   -5.30452
 7080.0000   -5.53055
 7120.0000   -5.85135
 7160.0000   -6.29252
 7200.0000   -4.72977
 7240.0000   -5.37648
 7280.0000   -5.77401
 7320.0000   -4.76227
 7360.0000   -5.33051
 7400.0000   -5.21317
 7440.0000   -5.48358
 7480.0000   -5.32193
 7520.0000   -5.69080
 7560.0000   -5.23242
 7600.0000   -5.04781
 7640.0000   -5.40284
 7680.0000   -5.33069
 7720.0000   -5.35098
 7760.0000   -4.95949
 7800.0000   -4.90689
 7840.0000   -4.69108
 7880.0000   -5.27867
 7920.0000   -5.23594
 7960.0000   -5.24178
 8000.0000   -5.09582
 8040.0000   -4.73240
 8080.0000   -4.73433
 8120.0000   -5.14571
 8160.0000   -5.86872
 8200.0000   -5.75305
 8240.0000   -6.14764
 8280.0000   -4.90985
 8320.0000   -5.11012
 8360.0000   -5.89808
 8400.0000   -5.06675
 8440.0000   -5.54361
 8480.0000   -6.01868
 8520.0000   -5.89343
 8560.0000   -6.09329
 8600.0000   -5.16981
 8640.0000   -4.82592
 8680.0000   -4.99594
 8720.0000   -3.71923
 8760.0000   -4.13462
 8800.0000   -5.10923
 8840.0000   -5.28166
 8880.0000   -6.00210
 8920.0000   -6.45908
 8960.0000   -4.80343
 9000.0000   -4.87863
 9040.0000   -5.75674
 9080.0000   -5.72900
 9120.0000   -5.49296
 9160.0000   -5.74464
 9200.0000   -4.05248
 9240.0000   -5.14782
 9280.0000   -5.24221
 9320.0000   -5.47913
 9360.0000   -6.11489
 9400.0000   -5.95691
 9440.0000   -5.50227
 9480.0000   -5.10980
 9520.0000   -5.76436
 9560.0000   -5.10210
 9600.0000   -5.30886
 9640.0000   -5.63437
 9680.0000   -5.62066
 9720.0000   -4.71505
 9760.0000   -4.79912
 9800.0000   -5.12199
 9840.0000   -5.18571
 9880.0000   -5.87222
 9920.0000   -5.38323
 9960.0000   -5.26254
10000.0000   -4.78320
10040.0000   -4.08435
10080.0000   -4.18591
10120.0000   -4.84994
10160.0000   -4.55824
10200.0000   -4.20817
10240.0000   -4.54230
10280.0000   -4.59602
10320.0000   -5.74332
10360.0000   -5.35350
10400.0000   -5.55819
10440.0000   -5.18468
10480.0000   -5.08207
10520.0000   -4.78887
10560.0000   -5.10620
10600.0000   -4.45316
10640.0000   -5.18033
10680.0000   -4.62019
10720.0000   -5.33382
10760.0000   -5.11969
10800.0000   -5.60839
10840.0000   -6.21264
10880.0000   -5.29531
10920.0000   -5.02512
10960.0000   -4.16558
11000.0000   -4.88639
11040.0000   -5.01824
11080.0000   -4.97287
11120.0000   -4.60666
11160.0000   -4.45113
11200.0000   -5.18932
11240.0000   -4.38968
11280.0000   -4.63675
11320.0000   -4.89642
11360.0000   -4.72516
11400.0000   -4.28252
11440.0000   -4.62368
11480.0000   -4.05544
11520.0000   -3.99521
11560.0000   -4.50836
11600.0000   -4.24454
11640.0000   -5.60652
11680.0000   -5.10196
11720.0000   -5.94714
11760.0000   -4.43659
11800.0000   -3.88854
11840.0000   -4.86609
11880.0000   -4.20987
11920.0000   -4.06856
11960.0000   -4.41586
12000.0000   -4.06720
12040.0000   -4.83186
12080.0000   -4.18820
12120.0000   -4.85115
12160.0000   -5.17225
12200.0000   -5.07645
12240.0000   -5.26310
12280.0000   -5.51914
12320.0000   -5.68604
12360.0000   -4.52739
12400.0000   -4.75849
12440.0000   -4.43445
12480.0000   -4.19125
12520.0000   -3.56873
12560.0000   -4.06563
12600.0000   -5.18367
12640.0000   -5.52020
12680.0000   -4.69366
12720.0000   -5.14816
12760.0000   -4.97275
12800.0000   -4.78613
12840.0000   -4.81815
12880.0000   -4.93000
12920.0000   -4.68238
12960.0000   -5.02938
13000.0000   -4.87306
13040.0000   -5.66551
13080.0000   -6.18555
13120.0000   -5.83319
13160.0000   -5.46666
13200.0000   -5.09564
13240.0000   -5.78807
13280.0000   -5.39938
13320.0000   -5.73467
13360.0000   -6.23235
13400.0000   -5.64065
13440.0000   -5.47778
13480.0000   -6.05818
13520.0000   -6.24597
13560.0000   -5.28336
13600.0000   -5.78919
13640.0000   -5.69895
13680.0000   -5.33494
13720.0000   -4.45528
13760.0000   -5.15533
13800.0000   -5.47798
13840.0000   -5.07437
13880.0000   -5.77811
13920.0000   -5.55493
13960.0000   -5.27751
14000.0000   -5.05368
14040.0000   -5.77478
14080.0000   -5.21370
14120.0000   -4.69464
14160.0000   -4.79242
14200.0000   -4.63075
14240.0000   -5.10267
14280.0000   -5.23550
14320.0000   -5.84410
14360.0000   -4.92318
14400.0000   -4.93682
14440.0000   -4.76219
14480.0000   -3.83413
14520.0000   -4.81491
14560.0000   -4.71720
14600.0000   -5.77331
14640.0000   -4.91465
14680.0000   -4.78994
14720.0000   -5.00377
14760.0000   -5.15864
14800.0000   -5.48224
14840.0000   -5.26399
14880.0000   -5.83514
14920.0000   -5.51119
14960.0000   -5.43041
15000.0000   -4.53116
15040.0000   -5.79185
15080.0000   -6.36916
15120.0000   -4.43012
15160.0000   -5.07293
15200.0000   -4.88471
15240.0000   -4.30836
15280.0000   -5.17980
15320.0000   -5.03103
15360.0000   -3.43458
15400.0000   -4.81592
15440.0000   -3.96575
15480.0000   -5.59285
15520.0000   -4.40883
15560.0000   -5.01676
15600.0000   -5.12750
15640.0000   -5.60034
15680.0000   -4.23811
15720.0000   -5.03173
15760.0000   -4.72910
15800.0000   -4.78039
15840.0000   -4.99884
15880.0000   -4.66915
15920.0000   -5.97716
15960.0000   -5.45474
16000.0000   -5.35749
16040.0000   -5.53099
16080.0000   -4.62241
16120.0000   -3.98831
16160.0000   -4.09182
16200.0000   -5.53782
16240.0000   -3.69749
16280.0000   -5.30580
16320.0000   -4.96994
16360.0000   -4.15917
16400.0000   -4.21150
16440.0000   -3.69830
16480.0000   -4.36259
16520.0000   -4.04732
16560.0000   -3.50522
16600.0000   -3.42366
16640.0000   -3.05677
16680.0000   -3.86553
16720.0000   -3.11409
16760.0000   -4.37404
16800.0000   -4.24979
16840.0000   -4.70070
16880.0000   -4.38282
16920.0000   -3.85582
16960.0000   -3.49601
17000.0000   -3.92286
17040.0000   -4.59486
17080.0000   -5.43704
17120.0000   -4.86495
17160.0000   -4.38075
17200.0000   -5.62959
17240.0000   -4.51034
17280.0000   -4.29350
17320.0000   -4.83767
17360.0000   -4.61997
17400.0000   -3.60067
17440.0000   -4.28295
17480.0000   -4.30553
17520.0000   -5.88342
17560.0000   -4.81930
17600.0000   -4.90870
17640.0000   -5.99283
17680.0000   -6.13319
17720.0000   -6.46678
17760.0000   -6.32194
17800.0000   -6.16755
17840.0000   -5.36060
17880.0000   -5.10192
17920.0000   -5.46205
17960.0000   -5.38182
18000.0000   -5.71356
18040.0000   -6.53444
18080.0000   -5.91557
18120.0000   -6.67486
18160.0000   -6.72335
18200.0000   -6.65715
18240.0000   -6.15198
18280.0000   -6.35491
18320.0000   -6.39581
18360.0000   -5.51212
18400.0000   -7.34765
18440.0000   -6.78478
18480.0000   -6.68147
18520.0000   -6.71962
18560.0000   -6.00764
18600.0000   -6.49320
18640.0000   -6.03364
18680.0000   -6.38902
18720.0000   -4.91945
18760.0000   -5.16010
18800.0000   -4.31589
18840.0000   -5.71495
18880.0000   -5.08905
18920.0000   -4.51580
18960.0000   -4.99547
19000.0000   -5.37972
19040.0000   -5.78541
19080.0000   -5.79719
19120.0000   -5.73799
19160.0000   -5.51291
19200.0000   -4.58558
19240.0000   -5.60628
19280.0000   -6.66449
19320.0000   -5.75028
19360.0000   -6.74406
19400.0000   -6.04453
19440.0000   -6.38477
19480.0000   -6.75491
19520.0000   -5.61431
19560.0000   -5.82047
19600.0000   -6.10744
19640.0000   -6.02749
19680.0000   -6.20099
19720.0000   -5.14515
19760.0000   -5.39771
19800.0000   -5.97802
19840.0000   -5.90547
19880.0000   -5.44845
19920.0000   -5.43459
19960.0000   -6.09034
20000.0000   -6.34361
20040.0000   -6.00861
20080.0000   -6.13218
20120.0000   -5.33183
20160.0000   -5.65712
20200.0000   -4.96828
20240.0000   -5.01582
20280.0000   -5.70108
20320.0000   -6.08384
20360.0000   -5.66558
20400.0000   -5.53931
20440.0000   -5.56911
20480.0000   -6.00859
20520.0000   -5.64085
20560.0000   -6.77035
20600.0000   -6.29389
20640.0000   -7.41745
20680.0000   -5.77231
20720.0000   -6.08880
20760.0000   -5.74867
20800.0000   -4.81581
20840.0000   -5.67056
20880.0000   -5.00694
20920.0000   -4.94904
20960.0000   -4.66817
21000.0000   -6.69121
21040.0000   -6.09650
21080.0000   -5.53440
21120.0000   -5.82888
21160.0000   -5.72094
21200.0000   -5.58398
21240.0000   -6.30297
21280.0000   -5.91915
21320.0000   -5.88475
21360.0000   -5.52400
21400.0000   -4.87246
21440.0000   -5.08266
21480.0000   -5.08074
21520.0000   -4.76242
21560.0000   -5.39446
21600.0000   -5.40559
21640.0000   -5.02960
21680.0000   -5.37199
21720.0000   -5.08877
21760.0000   -5.05340
21800.0000   -4.76139
21840.0000   -5.50599
21880.0000   -4.84282
21920.0000   -5.27195
21960.0000   -5.03633
22000.0000   -3.95213
22040.0000   -3.81069
22080.0000   -4.90072
22120.0000   -5.99843
22160.0000   -5.56586
22200.0000   -5.34341
22240.0000   -5.45954
22280.0000   -4.72533
22320.0000   -4.79940
22360.0000   -5.21431
22400.0000   -3.94102
22440.0000   -3.69956
22480.0000   -5.04281
22520.0000   -5.05074
22560.0000   -4.37695
22600.0000   -4.76130
22640.0000   -4.67126
22680.0000   -5.02374
22720.0000   -5.51553
22760.0000   -5.20412
22800.0000   -4.63671
22840.0000   -5.10087
22880.0000   -5.48505
22920.0000   -6.18230
22960.0000   -6.27674
23000.0000   -5.71466
23040.0000   -5.87595
23080.0000   -4.61371
23120.0000   -5.03166
23160.0000   -3.97275
23200.0000   -4.61990
23240.0000   -5.53969
23280.0000   -5.23440
23320.0000   -5.20187
23360.0000   -4.75646
23400.0000   -5.02775
23440.0000   -4.16149
23480.0000   -5.68419
23520.0000   -4.60784
23560.0000   -4.58313
23600.0000   -5.58616
23640.0000   -4.94703
23680.0000   -4.97475
23720.0000   -4.83511
23760.0000   -4.48025
23800.0000   -5.35121
23840.0000   -5.07637
23880.0000   -4.61330
23920.0000   -3.35965
23960.0000   -4.85164
24000.0000   -4.52976
24040.0000   -4.98001
24080.0000   -5.87726
24120.0000   -5.51980
24160.0000   -4.21179
24200.0000   -5.83063
24240.0000   -5.70838
24280.0000   -5.93685
24320.0000   -4.93474
24360.0000   -5.36613
24400.0000   -5.30377
24440.0000   -5.06420
24480.0000   -5.24954
24520.0000   -5.18945
24560.0000   -5.13390
24600.0000   -4.25196
24640.0000   -5.40232
24680.0000   -5.64242
24720.0000   -5.48259
24760.0000   -5.65444
24800.0000   -5.01371
24840.0000   -5.16257
24880.0000   -4.75373
24920.0000   -6.21866
24960.0000   -4.64854
25000.0000   -6.08227
25040.0000   -4.31067
25080.0000   -4.70399
25120.0000   -5.47051
25160.0000   -5.14308
25200.0000   -5.08014
25240.0000   -4.22244
25280.0000   -5.33015
25320.0000   -5.70665
25360.0000   -5.63065
25400.0000   -4.43489
25440.0000   -4.47677
25480.0000   -4.15298
25520.0000   -4.66920
25560.0000   -4.50697
25600.0000   -3.65035
25640.0000   -3.94931
25680.0000   -4.36695
25720.0000   -4.13364
25760.0000   -3.66025
25800.0000   -3.49658
25840.0000   -3.63642
25880.0000   -4.42760
25920.0000   -3.73880
25960.0000   -3.80217
26000.0000   -3.43211
26040.0000   -4.00977
26080.0000   -3.82427
26120.0000   -3.49632
26160.0000   -4.21659
26200.0000   -3.93585
26240.0000   -4.27656
26280.0000   -5.73223
26320.0000   -4.93634
26360.0000   -4.79436
26400.0000   -4.35575
26440.0000   -4.06909
26480.0000   -4.89976
26520.0000   -4.67649
26560.0000   -5.98747
26600.0000   -5.85811
26640.0000   -5.74439
26680.0000   -6.56951
26720.0000   -4.82092
26760.0000   -4.65173
26800.0000   -5.82076
26840.0000   -4.50479
26880.0000   -4.94655
26920.0000   -6.20891
26960.0000   -5.67963
27000.0000   -5.55490
27040.0000   -5.89524
27080.0000   -4.53794
27120.0000   -4.94007
27160.0000   -5.83500
27200.0000   -5.55232
27240.0000   -4.86177
27280.0000   -4.52287
27320.0000   -4.31266
27360.0000   -5.17034
27400.0000   -4.93364
27440.0000   -4.30862
27480.0000   -5.26204
27520.0000   -5.81742
27560.0000   -5.21633
27600.0000   -4.70419
27640.0000   -5.27677
27680.0000   -4.81717
27720.0000   -4.10472
27760.0000   -3.88416
27800.0000   -4.78964
27840.0000   -5.80098
27880.0000   -4.44853
27920.0000   -3.94724
27960.0000   -3.13734
28000.0000   -4.10500
28040.0000   -3.68794
28080.0000   -2.85485
28120.0000   -3.82347
28160.0000   -2.56685
28200.0000   -3.04011
28240.0000   -3.15800
28280.0000   -3.06702
28320.0000   -3.06379
28360.0000   -3.48612
28400.0000   -4.48673
28440.0000   -2.74875
28480.0000   -4.56309
28520.0000   -3.76967
28560.0000   -3.94005
28600.0000   -3.73008
28640.0000   -3.60285
28680.0000   -5.72412
28720.0000   -5.06416
28760.0000   -4.72140
28800.0000   -4.82252
28840.0000   -4.72549
28880.0000   -4.83121
28920.0000   -5.66707
28960.0000   -5.00179
29000.0000   -4.92833
29040.0000   -3.83128
29080.0000   -4.63430
29120.0000   -4.17120
29160.0000   -4.60486
29200.0000   -4.78362
29240.0000   -4.69121
29280.0000   -4.80999
29320.0000   -3.90340
29360.0000   -4.48572
29400.0000   -3.84207
29440.0000   -2.94232
29480.0000   -3.47209
29520.0000   -4.19065
29560.0000   -4.52565
29600.0000   -5.27843
29640.0000   -4.95138
29680.0000   -5.38438
29720.0000   -5.13027
29760.0000   -4.82255
29800.0000   -3.44532
29840.0000   -4.57617
29880.0000   -5.33123
29920.0000   -4.93998
29960.0000   -4.93243
30000.0000   -6.13759
30040.0000   -5.99702
30080.0000   -5.99411
30120.0000   -5.67380
30160.0000   -5.49493
30200.0000   -5.46006
30240.0000   -5.53704
30280.0000   -4.57038
30320.0000   -4.51977
30360.0000   -4.29893
30400.0000   -4.80222
30440.0000   -4.49802
30480.0000   -4.22765
30520.0000   -4.57819
30560.0000   -5.05203
30600.0000   -4.71644
30640.0000   -5.72382
30680.0000   -4.57628
30720.0000   -4.77223
30760.0000   -4.71139
30800.0000   -5.10250
30840.0000   -5.21708
30880.0000   -4.58126
30920.0000   -4.59985
30960.0000   -4.48501
31000.0000   -4.38686
31040.0000   -5.21367
31080.0000   -5.94744
31120.0000   -5.19924
31160.0000   -5.36086
31200.0000   -5.48608
31240.0000   -4.42699
31280.0000   -4.77388
31320.0000   -5.38066
31360.0000   -5.52907
31400.0000   -6.57451
31440.0000   -5.66224
31480.0000   -5.27936
31520.0000   -5.88747
31560.0000   -5.76974
31600.0000   -5.57242
31640.0000   -5.80234
31680.0000   -5.78500
31720.0000   -5.85185
31760.0000   -5.28130
31800.0000   -5.42349
31840.0000   -5.72928
31880.0000   -5.12132
31920.0000   -4.95873
31960.0000   -4.60795
32000.0000   -4.46500
32040.0000   -4.04688
32080.0000   -4.43551
32120.0000   -4.94009
32160.0000   -4.50422
32200.0000   -4.42220
32240.0000   -6.40452
32280.0000   -5.49319
32320.0000   -5.68479
32360.0000   -4.68455
32400.0000   -4.93750
32440.0000   -5.09366
32480.0000   -5.53985
32520.0000   -5.15225
32560.0000   -6.30616
32600.0000   -4.97281
32640.0000   -4.78471
32680.0000   -5.03504
32720.0000   -5.62503
32760.0000   -6.68066
32800.0000   -4.87351
32840.0000   -5.32815
32880.0000   -5.05962
32920.0000   -5.51921
32960.0000   -5.09353
33000.0000   -4.87130
33040.0000   -5.74860
33080.0000   -6.02170
33120.0000   -5.34521
33160.0000   -6.12035
33200.0000   -6.45936
33240.0000   -6.40501
33280.0000   -5.08275
33320.0000   -5.72728
33360.0000   -5.91172
33400.0000   -5.00654
33440.0000   -5.68507
33480.0000   -5.70925
33520.0000   -5.09509
33560.0000   -5.01565
33600.0000   -5.64881
33640.0000   -5.21677
33680.0000   -5.04737
33720.0000   -5.53932
33760.0000   -5.25360
33800.0000   -5.11412
33840.0000   -5.28030
33880.0000   -6.21238
33920.0000   -4.85529
33960.0000   -6.25299
34000.0000   -5.88457
34040.0000   -6.85932
34080.0000   -5.43786
34120.0000   -5.53339
34160.0000   -5.85570
34200.0000   -5.72242
34240.0000   -4.96420
34280.0000   -4.34689
34320.0000   -5.86666
34360.0000   -6.39717
34400.0000   -6.09630
34440.0000   -6.42276
34480.0000   -6.79211
34520.0000   -6.33452
34560.0000   -6.36212
34600.0000   -6.00252
34640.0000   -6.06062
34680.0000   -5.99237
34720.0000   -5.03412
34760.0000   -4.99404
34800.0000   -6.02778
34840.0000   -4.07303
34880.0000   -3.96602
34920.0000   -4.62155
34960.0000   -4.82766
35000.0000   -4.93643
35040.0000   -5.00206
35080.0000   -5.27587
35120.0000   -6.07256
35160.0000   -4.91862
35200.0000   -5.19937
35240.0000   -5.86514
35280.0000   -4.75984
35320.0000   -5.27710
35360.0000   -4.91826
35400.0000   -4.61346
35440.0000   -4.46851
35480.0000   -5.03659
35520.0000   -5.84394
35560.0000   -5.45242
35600.0000   -5.20329
35640.0000   -5.64496
35680.0000   -4.69293
35720.0000   -5.28481
35760.0000   -5.14316
35800.0000   -5.21600
35840.0000   -5.36149
35880.0000   -4.85941
35920.0000   -5.11625
35960.0000   -5.60080
36000.0000   -4.87653
36040.0000   -4.39309
36080.0000   -4.51286
36120.0000   -4.44337
36160.0000   -6.29338
36200.0000   -6.19897
36240.0000   -5.63965
36280.0000   -5.78201
36320.0000   -5.38599
36360.0000   -5.35617
36400.0000   -3.97746
36440.0000   -4.20685
36480.0000   -4.91517
36520.0000   -4.31106
36560.0000   -5.38024
36600.0000   -4.94213
36640.0000   -5.46077
36680.0000   -5.68570
36720.0000   -6.06095
36760.0000   -6.22178
36800.0000   -7.03204
36840.0000   -5.93097
36880.0000   -5.67061
36920.0000   -6.29303
36960.0000   -5.37113
37000.0000   -5.37444
37040.0000   -5.30839
37080.0000   -5.58073
37120.0000   -5.09433
37160.0000   -4.23047
37200.0000   -5.04709
37240.0000   -5.13340
37280.0000   -5.72995
37320.0000   -6.16005
37360.0000   -5.15477
37400.0000   -4.63759
37440.0000   -5.33105
37480.0000   -5.57884
37520.0000   -5.72484
37560.0000   -5.22850
37600.0000   -4.67646
37640.0000   -4.71075
37680.0000   -4.24404
37720.0000   -5.31286
37760.0000   -4.08370
37800.0000   -4.83957
37840.0000   -4.18917
37880.0000   -4.85526
37920.0000   -4.90513
37960.0000   -4.82220
38000.0000   -4.76829
38040.0000   -4.95313
38080.0000   -4.76809
38120.0000   -4.10795
38160.0000   -4.50274
38200.0000   -5.13351
38240.0000   -4.93290
38280.0000   -4.66784
38320.0000   -5.14956
38360.0000   -3.78109
38400.0000   -4.61788
38440.0000   -4.52543
38480.0000   -5.43731
38520.0000   -4.76654
38560.0000   -5.55054
38600.0000   -5.36587
38640.0000   -5.20276
38680.0000   -5.08509
38720.0000   -5.55763
38760.0000   -5.83218
38800.0000   -4.68156
38840.0000   -4.46197
38880.0000   -3.59206
38920.0000   -4.03495
38960.0000   -3.70668
39000.0000   -2.67575
39040.0000   -3.19000
39080.0000   -1.60070
39120.0000   -2.79805
39160.0000   -2.59966
39200.0000   -0.93642
39240.0000   -1.60841
39280.0000   -2.09923
39320.0000   -2.08336
39360.0000   -1.39849
39400.0000   -1.11996
39440.0000   -0.97693
39480.0000   -1.69610
39520.0000   -1.94614
39560.0000   -2.05959
39600.0000   -1.33957
39640.0000   -2.65264
39680.0000   -1.62782
39720.0000   -1.22554
39760.0000   -2.31549
39800.0000   -1.69649
39840.0000   -1.07674
39880.0000   -1.29674
39920.0000   -0.67210
39960.0000   -1.47367
40000.0000   -0.68034
40040.0000   -1.37368
40080.0000   -0.77528
40120.0000   -0.59404
40160.0000   -2.21627
40200.0000   -1.64541
40240.0000   -1.20069
40280.0000   -1.47560
40320.0000   -0.38679
40360.0000   -1.44221
40400.0000   -0.85617
40440.0000   -0.87046
40480.0000   -1.53477
40520.0000   -1.71022
40560.0000   -1.31816
40600.0000   -0.85435
40640.0000   -1.77295
40680.0000   -1.23374
40720.0000   -0.99459
40760.0000   -1.67883
40800.0000   -1.81718
40840.0000   -1.21908
40880.0000   -0.85160
40920.0000    0.04984
40960.0000   -0.21821
41000.0000   -0.83498
41040.0000   -0.74193
41080.0000   -0.23010
41120.0000    0.04861
41160.0000    0.47376
41200.0000    0.42654
41240.0000    0.87841
41280.0000    0.28101
41320.0000    0.14816
41360.0000   -0.52634
41400.0000   -1.37491
41440.0000   -0.52522
41480.0000   -1.11826
41520.0000   -0.25275
41560.0000   -0.88254
41600.0000   -0.93162
41640.0000   -0.78130
41680.0000   -0.24615
41720.0000    0.29973
41760.0000   -0.74096
41800.0000   -0.04755
41840.0000   -0.19232
41880.0000   -0.10142
41920.0000    0.96458
41960.0000    0.11182
42000.0000   -0.38315
42040.0000    1.24161
42080.0000    1.66094
42120.0000    1.58717
42160.0000    1.24901
42200.0000    0.75599
42240.0000    1.30679
42280.0000    1.66323
42320.0000    1.72578
42360.0000    1.99570
42400.0000    3.06178
42440.0000    2.50383
42480.0000    2.47555
42520.0000    2.94147
42560.0000    2.82373
42600.0000    2.98193
42640.0000    4.07267
42680.0000    3.33111
42720.0000    3.27273
42760.0000    2.99180
42800.0000    2.88423
42840.0000    3.50420
42880.0000    4.03124
42920.0000    3.63845
42960.0000    3.66559
43000.0000    2.89663
43040.0000    1.68226
43080.0000    2.52867
43120.0000    2.71828
43160.0000    2.20082
43200.0000    2.49926
43240.0000    3.04773
43280.0000    2.42497
43320.0000    2.90829
43360.0000    3.10255
43400.0000    2.86137
43440.0000    2.37837
43480.0000    2.24689
43520.0000    3.65672
43560.0000    2.95821
43600.0000    2.68422
43640.0000    3.06486
43680.0000    3.30173
43720.0000    2.93071
43760.0000    3.17471
43800.0000    2.98091
43840.0000    2.53269
43880.0000    2.41330
43920.0000    2.31078
43960.0000    2.76316
44000.0000    2.70709
44040.0000    3.31172
44080.0000    3.47344
44120.0000    4.02120
44160.0000    2.81629
44200.0000    3.64940
44240.0000    3.28858
44280.0000    3.98467
44320.0000    3.25929
44360.0000    3.92617
44400.0000    3.40316
44440.0000    3.83235
44480.0000    1.53037
44520.0000    2.19902
44560.0000    3.13661
44600.0000    2.68928
44640.0000    3.36957
44680.0000    3.50598
44720.0000    2.58478
44760.0000    2.11275
44800.0000    3.37218
44840.0000    2.15545
44880.0000    2.60978
44920.0000    3.59848
44960.0000    3.22943
45000.0000    3.40809
45040.0000    3.15490
45080.0000    3.01129
45120.0000    3.97686
45160.0000    3.76678
45200.0000    4.32062
45240.0000    4.12898
45280.0000    4.49890
45320.0000    3.70551
45360.0000    2.69172
45400.0000    2.17363
45440.0000    3.72513
45480.0000    3.14147
45520.0000    2.80757
45560.0000    4.03641
45600.0000    3.01471
45640.0000    2.89129
45680.0000    2.65008
45720.0000    2.91926
45760.0000    1.30347
45800.0000    1.12281
45840.0000    1.99394
45880.0000    2.10163
45920.0000    1.93799
45960.0000    3.09350
46000.0000    2.04170
46040.0000    1.75406
46080.0000    2.34849
46120.0000    0.40963
46160.0000    1.28325
46200.0000    1.48008
46240.0000    1.57111
46280.0000    1.00885
46320.0000    2.37084
46360.0000    1.85611
46400.0000    2.82394
46440.0000    1.08027
46480.0000    0.75961
46520.0000   -0.11753
46560.0000    0.84331
46600.0000    0.70805
46640.0000    0.41411
46680.0000    1.29019
46720.0000    1.10723
46760.0000    1.28122
46800.0000    0.97955
46840.0000    1.25623
46880.0000    0.90478
46920.0000    0.87230
46960.0000    1.20734
47000.0000    0.92682
47040.0000    0.31151
47080.0000    0.96253
47120.0000    0.24466
47160.0000   -0.25261
47200.0000    0.72443
47240.0000   -0.14676
47280.0000   -0.41244
47320.0000    1.31618
47360.0000    1.18640
47400.0000    1.56567
47440.0000    1.46675
47480.0000    1.26736
47520.0000    1.55746
47560.0000    1.14679
47600.0000    0.65157
47640.0000    0.78572
47680.0000    1.30029
47720.0000    1.07341
47760.0000    0.59751
47800.0000    0.51315
47840.0000    0.91079
47880.0000    0.29226
47920.0000    1.23574
47960.0000    1.08732
48000.0000    1.00125
48040.0000    1.95664
48080.0000    0.74878
48120.0000    1.50326
48160.0000    1.85221
48200.0000    1.17335
48240.0000    0.16505
48280.0000    0.48383
48320.0000    0.75879
48360.0000    1.52182
48400.0000    0.98536
48440.0000    0.51611
48480.0000    0.59577
48520.0000    0.60666
48560.0000    0.86512
48600.0000    0.32589
48640.0000   -0.37147
48680.0000    0.68847
48720.0000    0.24213
48760.0000    0.21791
48800.0000    0.51228
48840.0000   -0.22360
48880.0000    0.68090
48920.0000    0.95172
48960.0000    0.34457
49000.0000    1.23197
49040.0000    1.45464
49080.0000    0.72311
49120.0000    1.18692
49160.0000    1.26919
49200.0000    1.46365
49240.0000    1.12299
49280.0000    1.84141
49320.0000    1.20613
49360.0000    1.89369
49400.0000    1.78611
49440.0000    2.20032
49480.0000    2.49288
49520.0000    1.83934
49560.0000    2.37041
49600.0000    1.31341
49640.0000    1.38800
49680.0000    1.48891
49720.0000    0.83458
49760.0000    0.78537
49800.0000    1.14569
49840.0000    0.55994
49880.0000    1.01446
49920.0000    0.69985
49960.0000    1.89243
50000.0000    1.33565
50040.0000    1.61027
50080.0000    1.37690
50120.0000    0.96819
50160.0000    1.87910
50200.0000    2.10937
50240.0000    2.57337
50280.0000    1.65739
50320.0000    2.25628
50360.0000    1.64116
50400.0000    1.38309
50440.0000    2.15411
50480.0000    2.14610
50520.0000    2.99304
50560.0000    2.56771
50600.0000    2.76617
50640.0000    2.75263
50680.0000    2.25964
50720.0000    2.67407
50760.0000    2.97020
50800.0000    2.58933
50840.0000    2.46286
50880.0000    1.26389
50920.0000    2.42706
50960.0000    1.72121
51000.0000    1.90079
51040.0000    2.58866
51080.0000    2.07654
51120.0000    1.85340
51160.0000    1.86451
51200.0000    2.43912
51240.0000    1.44499
51280.0000    1.84858
51320.0000    0.59611
51360.0000    1.72934
51400.0000    1.10517
51440.0000    0.72262
51480.0000    0.93339
51520.0000    1.31835
51560.0000    1.19311
51600.0000    1.90733
51640.0000    1.68361
51680.0000    1.39958
51720.0000    0.93399
51760.0000    0.76372
51800.0000    0.39744
51840.0000    0.55325
51880.0000    0.74352
51920.0000    0.40096
51960.0000    0.81202
52000.0000    0.61139
52040.0000    0.89499
52080.0000    0.02685
52120.0000    1.96041
52160.0000    1.50698
52200.0000    0.90844
52240.0000    0.21648
52280.0000    0.01528
52320.0000   -0.23088
52360.0000    0.14213
52400.0000   -0.21886
52440.0000   -0.65770
52480.0000    0.04342
52520.0000   -0.70651
52560.0000    0.65701
52600.0000   -0.20188
52640.0000   -0.30072
52680.0000    0.38726
52720.0000    0.02088
52760.0000    0.37800
52800.0000   -0.13307
52840.0000   -0.11892
52880.0000    0.15983
52920.0000    0.61108
52960.0000    1.03833
53000.0000    0.18441
53040.0000    0.39979
53080.0000    2.11547
53120.0000    1.84600
53160.0000    1.83046
53200.0000    2.25735
53240.0000    1.59391
53280.0000    0.21227
53320.0000    0.78824
53360.0000    1.41855
53400.0000    1.48249
53440.0000    0.59261
53480.0000    0.72516
53520.0000    1.40381
53560.0000    1.48817
53600.0000    2.15941
53640.0000    1.68558
53680.0000    1.32965
53720.0000    2.45847
53760.0000    1.40065
53800.0000    1.19186
53840.0000    1.40509
53880.0000    1.09374
53920.0000    1.99653
53960.0000    2.36292
54000.0000    1.86079
54040.0000    3.46736
54080.0000    2.28289
54120.0000    2.65276
54160.0000    2.12615
54200.0000    2.34383
54240.0000    2.73926
54280.0000    3.22837
54320.0000    2.92288
54360.0000    3.32607
54400.0000    3.64867
54440.0000    2.83607
54480.0000    3.75543
54520.0000    4.20361
54560.0000    3.41085
54600.0000    2.97630
54640.0000    2.54420
54680.0000    3.08937
54720.0000    2.84253
54760.0000    2.64119
54800.0000    1.96446
54840.0000    1.92121
54880.0000    1.96054
54920.0000    2.64794
54960.0000    3.19247
55000.0000    3.19269
55040.0000    2.68426
55080.0000    2.52564
55120.0000    3.10579
55160.0000    3.59598
55200.0000    3.02037
55240.0000    2.85019
55280.0000    2.99887
55320.0000    2.61020
55360.0000    3.13989
55400.0000    2.48530
55440.0000    2.28941
55480.0000    3.73849
55520.0000    3.22376
55560.0000    2.94639
55600.0000    2.77878
55640.0000    2.34544
55680.0000    1.87786
55720.0000    0.76273
55760.0000    1.19523
55800.0000    0.97511
55840.0000    1.03350
55880.0000    1.64015
55920.0000    1.54376
55960.0000    1.32813
56000.0000    1.65364
56040.0000    1.87729
56080.0000    1.48229
56120.0000    2.20168
56160.0000    1.78095
56200.0000    0.84646
56240.0000   -0.27672
56280.0000    0.00551
56320.0000   -0.74902
56360.0000    0.09439
56400.0000    0.27140
56440.0000    1.66390
56480.0000    1.43334
56520.0000    0.04250
56560.0000    0.94029
56600.0000    1.01330
56640.0000    0.72105
56680.0000    1.10617
56720.0000    1.36058
56760.0000    1.96927
56800.0000    1.55496
56840.0000    1.76816
56880.0000    2.13877
56920.0000    2.58127
56960.0000    2.36525
57000.0000    2.50665
57040.0000    2.30419
57080.0000    2.13377
57120.0000    2.92558
57160.0000    2.61304
57200.0000    2.76912
57240.0000    2.52924
57280.0000    2.84287
57320.0000    3.19568
57360.0000    2.65270
57400.0000    3.73848
57440.0000    2.89896
57480.0000    3.16980
57520.0000    2.37089
57560.0000    2.35252
57600.0000    1.06320
57640.0000    3.03444
57680.0000    2.65166
57720.0000    2.75009
57760.0000    2.39534
57800.0000    2.06337
57840.0000    2.58839
57880.0000    1.78142
57920.0000    3.80819
57960.0000    3.85593
58000.0000    2.46934
58040.0000    2.66533
58080.0000    1.52571
58120.0000    1.38901
58160.0000    0.63390
58200.0000    0.75794
58240.0000    1.10537
58280.0000    1.91766
58320.0000    1.61968
58360.0000    1.12229
58400.0000    2.09784
58440.0000    2.55561
58480.0000    1.90086
58520.0000    2.63318
58560.0000    2.71726
58600.0000    1.69326
58640.0000    2.38897
58680.0000    3.24789
58720.0000    2.97721
58760.0000    1.49868
58800.0000    2.47634
58840.0000    1.31512
58880.0000    2.03838
58920.0000    0.81815
58960.0000    2.10485
59000.0000    2.64500
59040.0000    2.06580
59080.0000    1.46282
59120.0000    2.22089
59160.0000    2.32589
59200.0000    3.05019
59240.0000    2.20223
59280.0000    2.96648
59320.0000    2.90142
59360.0000    2.42019
59400.0000    2.43894
59440.0000    2.84070
59480.0000    2.08546
59520.0000    2.15839
59560.0000    2.19468
59600.0000    1.82927
59640.0000    1.23331
59680.0000    1.28577
59720.0000    1.01977
59760.0000    0.83093
59800.0000    1.50412
59840.0000    1.38298
59880.0000    2.35048
59920.0000    2.27012
59960.0000    2.02316
60000.0000    3.14954
60040.0000    3.93326
60080.0000    2.00098
60120.0000    2.38435
60160.0000    3.24816
60200.0000    2.02004
60240.0000    1.92117
60280.0000    1.88257
60320.0000    2.44014
60360.0000    1.93510
60400.0000    1.57761
60440.0000    1.88181
60480.0000    3.11450
60520.0000    2.46815
60560.0000    2.15538
60600.0000    1.92609
60640.0000    1.80237
60680.0000    2.17859
60720.0000    1.46800
60760.0000    2.29539
60800.0000    2.64115
60840.0000    3.10338
60880.0000    2.91662
60920.0000    2.32459
60960.0000    2.59826
61000.0000    2.44778
61040.0000    1.79268
61080.0000    2.39166
61120.0000    2.54480
61160.0000    2.22013
61200.0000    2.19894
61240.0000    2.25431
61280.0000    1.93175
61320.0000    2.40969
61360.0000    2.77566
61400.0000    2.46030
61440.0000    2.45940
61480.0000    2.29945
61520.0000    2.70411
61560.0000    2.18745
61600.0000    2.91380
61640.0000    2.93334
61680.0000    1.36284
61720.0000    2.42153
61760.0000    1.70213
61800.0000    1.62263
61840.0000    0.65536
61880.0000    2.53486
61920.0000    2.59791
61960.0000    2.32998
62000.0000    2.88105
62040.0000    3.12616
62080.0000    3.03123
62120.0000    3.40807
62160.0000    2.90809
62200.0000    2.90353
62240.0000    3.20067
62280.0000    2.93765
62320.0000    3.66367
62360.0000    1.83893
62400.0000    2.07398
62440.0000    3.26563
62480.0000    3.12895
62520.0000    2.56202
62560.0000    2.89303
62600.0000    2.66596
62640.0000    2.52957
62680.0000    2.91366
62720.0000    2.72659
62760.0000    2.46862
62800.0000    2.25379
62840.0000    2.14725
62880.0000    2.51992
62920.0000    3.49372
62960.0000    2.03062
63000.0000    3.25185
63040.0000    2.86964
63080.0000    3.01954
63120.0000    2.62600
63160.0000    2.61108
63200.0000    2.24284
63240.0000    3.47138
63280.0000    3.97231
63320.0000    3.99209
63360.0000    3.38721
63400.0000    3.12170
63440.0000    2.86672
63480.0000    3.71424
63520.0000    2.03241
63560.0000    2.76415
63600.0000    2.87871
63640.0000    3.42270
63680.0000    2.88750
63720.0000    2.62036
63760.0000    2.70558
63800.0000    3.70821
63840.0000    2.74949
63880.0000    3.10955
63920.0000    2.26084
63960.0000    2.89341
64000.0000    2.74135
64040.0000    2.34218
64080.0000    2.36824
64120.0000    2.39953
64160.0000    2.96980
64200.0000    3.78185
64240.0000    1.21659
64280.0000    2.68170
64320.0000    4.52424
64360.0000    4.41908
64400.0000    3.89085
64440.0000    3.94036
64480.0000    3.90946
64520.0000    2.40809
64560.0000    2.71503
64600.0000    2.42483
64640.0000    2.98272
64680.0000    2.58687
64720.0000    2.83743
64760.0000    2.67409
64800.0000    1.94217
64840.0000    3.32107
64880.0000    2.96684
64920.0000    2.97119
64960.0000    4.30113
65000.0000    3.20139
65040.0000    2.60726
65080.0000    2.42662
65120.0000    2.30502
65160.0000    2.59384
65200.0000    1.93205
65240.0000    2.31674
65280.0000    1.62791
65320.0000    3.53105
65360.0000    3.10173
65400.0000    2.27480
65440.0000    2.12496
65480.0000    2.57044
65520.0000    2.63572
65560.0000    2.94834
65600.0000    2.74154
65640.0000    2.34124
65680.0000    2.12203
65720.0000    1.71753
65760.0000    1.57923
65800.0000    2.01670
65840.0000    2.53324
65880.0000    2.36937
65920.0000    2.97165
65960.0000    2.28095
66000.0000    2.03371
66040.0000    2.70234
66080.0000    4.11208
66120.0000    3.91242
66160.0000    2.72232
66200.0000    2.92580
66240.0000    1.53888
66280.0000    2.61409
66320.0000    3.36340
66360.0000    1.99190
66400.0000    1.81047
66440.0000    2.31406
66480.0000    1.54828
66520.0000    2.61945
66560.0000    3.00585
66600.0000    3.70960
66640.0000    2.95035
66680.0000    3.28591
66720.0000    3.71612
66760.0000    2.79261
66800.0000    4.22315
66840.0000    3.71535
66880.0000    3.20390
66920.0000    3.01197
66960.0000    2.59473
67000.0000    3.84599
67040.0000    3.43801
67080.0000    3.12394
67120.0000    4.33007
67160.0000    2.93609
67200.0000    3.16398
67240.0000    3.70954
67280.0000    3.46969
67320.0000    2.57059
67360.0000    1.27203
67400.0000    1.96006
67440.0000    2.09494
67480.0000    2.44229
67520.0000    3.26816
67560.0000    3.07380
67600.0000    2.67192
67640.0000    3.76199
67680.0000    3.43702
67720.0000    4.36838
67760.0000    3.55080
67800.0000    3.26747
67840.0000    3.31360
67880.0000    3.54737
67920.0000    3.25084
67960.0000    3.58655
68000.0000    4.96235
68040.0000    5.12035
68080.0000    4.89035
68120.0000    4.54170
68160.0000    4.69265
68200.0000    4.72129
68240.0000    4.98143
68280.0000    5.28371
68320.0000    4.44598
68360.0000    4.55004
68400.0000    4.29075
68440.0000    5.38456
68480.0000    4.49497
68520.0000    4.44716
68560.0000    4.63794
68600.0000    5.05517
68640.0000    5.04777
68680.0000    4.13059
68720.0000    4.04433
68760.0000    3.91564
68800.0000    4.33892
68840.0000    4.76692
68880.0000    4.98293
68920.0000    4.84735
68960.0000    5.06116
69000.0000    4.45078
69040.0000    3.19816
69080.0000    4.41086
69120.0000    3.69253
69160.0000    3.76480
69200.0000    4.52069
69240.0000    3.70713
69280.0000    4.51545
69320.0000    4.10630
69360.0000    4.01039
69400.0000    5.43883
69440.0000    3.43480
69480.0000    3.95066
69520.0000    5.23730
69560.0000    5.03331
69600.0000    5.89061
69640.0000    5.19782
69680.0000    5.09192
69720.0000    3.80416
69760.0000    5.17092
69800.0000    5.04376
69840.0000    4.29129
69880.0000    5.13289
69920.0000    5.67317
69960.0000    6.41971
70000.0000    6.86749
70040.0000    4.94725
70080.0000    5.50220
70120.0000    5.39114
70160.0000    5.58445
70200.0000    5.95212
70240.0000    6.08711
70280.0000    3.91706
70320.0000    5.48358
70360.0000    3.19450
70400.0000    4.89739
70440.0000    3.99726
70480.0000    4.56036
70520.0000    4.63415
70560.0000    4.91642
70600.0000    4.02416
70640.0000    3.76230
70680.0000    4.27008
70720.0000    5.30943
70760.0000    6.39898
70800.0000    6.41734
70840.0000    6.23198
70880.0000    6.14864
70920.0000    5.20606
70960.0000    5.65107
71000.0000    6.38608
71040.0000    5.50593
71080.0000    5.75754
71120.0000    6.68052
71160.0000    5.47797
71200.0000    5.84831
71240.0000    6.95739
71280.0000    6.72458
71320.0000    5.95474
71360.0000    4.65046
71400.0000    5.72276
71440.0000    4.55935
71480.0000    6.05474
71520.0000    6.13545
71560.0000    6.60267
71600.0000    6.27703
71640.0000    5.88616
71680.0000    5.34948
71720.0000    4.46011
71760.0000    4.89746
71800.0000    5.21254
71840.0000    4.67307
71880.0000    5.22531
71920.0000    5.69831
71960.0000    5.83632
72000.0000    5.51100
72040.0000    6.11388
72080.0000    4.60932
72120.0000    4.00298
72160.0000    4.52817
72200.0000    4.53464
72240.0000    3.92602
72280.0000    4.54587
72320.0000    5.30255
72360.0000    4.95981
72400.0000    5.00882
72440.0000    4.36363
72480.0000    5.29874
72520.0000    3.75090
72560.0000    5.07330
72600.0000    4.67985
72640.0000    4.64566
72680.0000    5.35564
72720.0000    5.37901
72760.0000    4.71689
72800.0000    4.30893
72840.0000    4.26136
72880.0000    3.64093
72920.0000    4.58932
72960.0000    4.22282
73000.0000    4.16612
73040.0000    3.72651
73080.0000    4.37080
73120.0000    4.30462
73160.0000    3.73459
73200.0000    3.97572
73240.0000    4.75894
73280.0000    5.19259
73320.0000    4.91494
73360.0000    4.91821
73400.0000    3.91531
73440.0000    5.30858
73480.0000    5.07811
73520.0000    5.02853
73560.0000    5.76082
73600.0000    5.72254
73640.0000    4.70959
73680.0000    5.16812
73720.0000    4.92861
73760.0000    5.18761
73800.0000    5.70249
73840.0000    6.22942
73880.0000    6.72201
73920.0000    6.49452
73960.0000    5.89794
74000.0000    6.82512
74040.0000    7.15825
74080.0000    6.59954
74120.0000    5.76842
74160.0000    5.51625
74200.0000    5.43078
74240.0000    5.05289
74280.0000    5.34784
74320.0000    5.07716
74360.0000    4.34066
74400.0000    5.24362
74440.0000    5.12798
74480.0000    5.33241
74520.0000    5.09158
74560.0000    4.71051
74600.0000    4.72287
74640.0000    4.88558
74680.0000    5.89407
74720.0000    5.15749
74760.0000    4.90248
74800.0000    4.15987
74840.0000    5.96248
74880.0000    6.06599
74920.0000    6.25258
74960.0000    6.83104
75000.0000    5.85268
75040.0000    5.40517
75080.0000    5.35722
75120.0000    6.21934
75160.0000    4.97099
75200.0000    6.09372
75240.0000    5.46923
75280.0000    5.28262
75320.0000    6.27009
75360.0000    5.76537
75400.0000    6.20604
75440.0000    7.00806
75480.0000    6.75019
75520.0000    7.17817
75560.0000    5.39031
75600.0000    6.10625
75640.0000    5.57782
75680.0000    5.80866
75720.0000    4.68651
75760.0000    3.28466
75800.0000    3.06862
75840.0000    2.54299
75880.0000    3.43147
75920.0000    3.70515
75960.0000    4.13275
76000.0000    4.87876
76040.0000    4.55468
76080.0000    5.13074
76120.0000    4.27999
76160.0000    5.99460
76200.0000    5.82383
76240.0000    5.70052
76280.0000    4.41515
76320.0000    4.86212
76360.0000    5.43940
76400.0000    5.02469
76440.0000    5.02436
76480.0000    5.13810
76520.0000    6.10775
76560.0000    5.86841
76600.0000    6.67866
76640.0000    5.35467
76680.0000    5.35805
76720.0000    4.41029
76760.0000    4.22665
76800.0000    4.30518
76840.0000    3.72776
76880.0000    4.66614
76920.0000    3.27308
76960.0000    2.96593
77000.0000    2.77060
77040.0000    1.05984
77080.0000    1.85872
77120.0000    0.45515
77160.0000    2.73872
77200.0000    2.20314
77240.0000    2.30813
77280.0000    3.22914
77320.0000    2.51305
77360.0000    1.82696
77400.0000    2.89486
77440.0000    2.29034
77480.0000    1.58830
77520.0000    2.53785
77560.0000    2.63056
77600.0000    2.25568
77640.0000    3.39221
77680.0000    4.10023
77720.0000    3.50455
77760.0000    2.65176
77800.0000    1.90581
77840.0000    1.09221
77880.0000    2.84862
77920.0000    3.18707
77960.0000    4.33320
78000.0000    3.86521
78040.0000    3.13881
78080.0000    2.90463
78120.0000    1.81087
78160.0000    2.25045
78200.0000    2.35565
78240.0000    0.60429
78280.0000    0.75480
78320.0000    1.49987
78360.0000    1.15577
78400.0000    2.37874
78440.0000    3.29624
78480.0000    3.81839
78520.0000    2.40229
78560.0000    2.59235
78600.0000    2.49084
78640.0000    3.26497
78680.0000    5.03926
78720.0000    4.02084
78760.0000    4.75305
78800.0000    4.52425
78840.0000    4.05697
78880.0000    4.23425
78920.0000    4.95496
78960.0000    4.44959
79000.0000    4.72961
79040.0000    5.09823
79080.0000    6.15789
79120.0000    6.13091
79160.0000    5.64152
79200.0000    6.00169
79240.0000    5.55866
79280.0000    5.85120
79320.0000    6.25136
79360.0000    6.35959
79400.0000    7.12849
79440.0000    7.05105
79480.0000    6.32358
79520.0000    6.28591
79560.0000    6.95791
79600.0000    6.45093
79640.0000    5.91442
79680.0000    7.06144
79720.0000    6.72379
79760.0000    6.85754
79800.0000    6.22974
79840.0000    6.24103
79880.0000    5.67443
79920.0000    6.07842
79960.0000    7.02323
80000.0000    6.36810
80040.0000    6.85611
80080.0000    7.66586
80120.0000    7.27545
80160.0000    6.17893
80200.0000    7.34218
80240.0000    6.58753
80280.0000    6.48829
80320.0000    6.52555
80360.0000    7.14487
80400.0000    6.37657
80440.0000    7.05566
80480.0000    6.76475
80520.0000    8.06370
80560.0000    7.17200
80600.0000    6.49956
80640.0000    7.09682
80680.0000    6.07328
80720.0000    6.41523
80760.0000    6.36586
80800.0000    6.44771
80840.0000    7.24387
80880.0000    7.08507
80920.0000    6.45723
80960.0000    6.53301
81000.0000    6.39928
81040.0000    6.57846
81080.0000    6.61695
81120.0000    6.97804
81160.0000    6.48996
81200.0000    7.47250
81240.0000    6.94441
81280.0000    7.44373
81320.0000    6.93828
81360.0000    7.35839
81400.0000    7.50815
81440.0000    8.47797
81480.0000    7.46016
81520.0000    6.58405
81560.0000    5.79059
81600.0000    5.85725
81640.0000    6.99776
81680.0000    6.64847
81720.0000    6.33205
81760.0000    7.82965
81800.0000    7.24629
81840.0000    7.06570
81880.0000    7.12499
81920.0000    8.14074
81960.0000    7.23933
82000.0000    7.20954
82040.0000    7.72491
82080.0000    8.71176
82120.0000    7.83925
82160.0000    6.65494
82200.0000    6.60119
82240.0000    8.33578
82280.0000    7.45871
82320.0000    7.35485
82360.0000    7.27527
82400.0000    7.36272
82440.0000    7.79954
82480.0000    7.52013
82520.0000    7.69617
82560.0000    7.27931
82600.0000    7.38304
82640.0000    6.31135
82680.0000    7.26122
82720.0000    6.65071
82760.0000    6.10227
82800.0000    6.57289
82840.0000    6.74468
82880.0000    6.56169
82920.0000    6.24717
82960.0000    6.34658
83000.0000    6.60925
83040.0000    7.09903
83080.0000    6.59158
83120.0000    6.85462
83160.0000    6.49482
83200.0000    6.31900
83240.0000    5.40409
83280.0000    5.02849
83320.0000    4.56925
83360.0000    5.31872
83400.0000    5.83523
83440.0000    6.38286
83480.0000    5.62542
83520.0000    6.74328
83560.0000    6.65579
83600.0000    5.97408
83640.0000    6.19773
83680.0000    5.69594
83720.0000    6.22217
83760.0000    5.09271
83800.0000    5.33056
83840.0000    5.98262
83880.0000    6.29377
83920.0000    5.72021
83960.0000    5.11247
84000.0000    4.76610
84040.0000    5.35938
84080.0000    6.13088
84120.0000    6.00669
84160.0000    6.00795
84200.0000    5.91151
84240.0000    5.46458
84280.0000    5.84836
84320.0000    6.30768
84360.0000    6.20470
84400.0000    5.51779
84440.0000    4.83662
84480.0000    5.84475
84520.0000    4.79283
84560.0000    5.41257
84600.0000    4.87431
84640.0000    5.07001
84680.0000    4.19644
&
