# Supplementary material for: Comment on 'Valid molecular dynamics simulations of human hemoglobin require a surprisingly large box size'
Source: eLife. 2019 Jun 20;8:e44718. doi: 10.7554/eLife.44718 (PMC6586461; doi:10.7554/eLife.44718)
Supplement: Figure 3—source data 1. — The zip archive contains a README file describing which source files correspond to the different panels. [file elife-44718-fig3-data1.zip › figure3/panel_A/hub/medium/8/proj.xvg]

@ autoscale onread none
@ with g0
@ g0 on
@ title "projection on eigenvectors (nm)"
@ xaxis  label "Time (ps)"
@ world xmin 0
@ world xmax 84640
@ world ymin -8.72141
@ world ymax 4.25852
@ view xmin 0.15
@ view xmax 0.85
@ view ymin 0.15
@ view ymax 0.85
@ yaxis  label "vec 1"
@ xaxis tick major 20000
@ xaxis tick minor 10000
@ xaxis ticklabel start type spec
@ xaxis ticklabel start -0
@ yaxis tick major 5
@ yaxis tick minor 2.5
@ yaxis ticklabel start type spec
@ yaxis ticklabel start -5
@ zeroxaxis bar on
@ zeroxaxis bar linestyle 3
    0.0000   -5.05259
   40.0000   -5.44121
   80.0000   -5.05850
  120.0000   -6.32957
  160.0000   -5.76967
  200.0000   -5.82291
  240.0000   -5.73340
  280.0000   -6.37823
  320.0000   -5.75980
  360.0000   -6.35346
  400.0000   -5.65457
  440.0000   -6.68989
  480.0000   -7.13555
  520.0000   -7.20709
  560.0000   -7.16623
  600.0000   -7.01377
  640.0000   -6.88291
  680.0000   -7.07827
  720.0000   -7.13891
  760.0000   -6.54404
  800.0000   -6.88715
  840.0000   -6.22863
  880.0000   -7.64869
  920.0000   -6.29609
  960.0000   -7.23837
 1000.0000   -6.37307
 1040.0000   -6.21239
 1080.0000   -5.22759
 1120.0000   -5.62099
 1160.0000   -5.59421
 1200.0000   -4.96583
 1240.0000   -5.45679
 1280.0000   -6.54283
 1320.0000   -6.71790
 1360.0000   -6.30791
 1400.0000   -5.65990
 1440.0000   -6.05481
 1480.0000   -6.64442
 1520.0000   -6.48754
 1560.0000   -6.80689
 1600.0000   -5.76481
 1640.0000   -6.16258
 1680.0000   -5.99634
 1720.0000   -5.51805
 1760.0000   -5.75476
 1800.0000   -5.38984
 1840.0000   -6.15858
 1880.0000   -5.89224
 1920.0000   -6.27426
 1960.0000   -6.21613
 2000.0000   -6.05798
 2040.0000   -6.68883
 2080.0000   -6.90474
 2120.0000   -6.92215
 2160.0000   -7.38381
 2200.0000   -7.37564
 2240.0000   -6.71180
 2280.0000   -7.46859
 2320.0000   -6.76743
 2360.0000   -6.52123
 2400.0000   -6.94513
 2440.0000   -6.54198
 2480.0000   -7.29930
 2520.0000   -6.84923
 2560.0000   -6.87643
 2600.0000   -6.55676
 2640.0000   -6.60581
 2680.0000   -6.61826
 2720.0000   -7.59115
 2760.0000   -7.27049
 2800.0000   -6.70364
 2840.0000   -6.97882
 2880.0000   -6.42485
 2920.0000   -6.65912
 2960.0000   -7.04702
 3000.0000   -6.24087
 3040.0000   -6.66275
 3080.0000   -6.25942
 3120.0000   -5.41949
 3160.0000   -5.60425
 3200.0000   -6.24361
 3240.0000   -6.21444
 3280.0000   -6.14828
 3320.0000   -5.94248
 3360.0000   -5.61166
 3400.0000   -6.18818
 3440.0000   -5.34010
 3480.0000   -6.07180
 3520.0000   -5.11553
 3560.0000   -6.61059
 3600.0000   -6.27933
 3640.0000   -5.75332
 3680.0000   -6.80944
 3720.0000   -6.62850
 3760.0000   -5.66902
 3800.0000   -6.37034
 3840.0000   -5.33536
 3880.0000   -5.96726
 3920.0000   -5.82704
 3960.0000   -5.51401
 4000.0000   -5.38503
 4040.0000   -6.15284
 4080.0000   -5.83293
 4120.0000   -6.56797
 4160.0000   -7.27400
 4200.0000   -6.56305
 4240.0000   -6.51215
 4280.0000   -6.19275
 4320.0000   -6.65703
 4360.0000   -6.80074
 4400.0000   -6.43477
 4440.0000   -6.63113
 4480.0000   -5.43986
 4520.0000   -6.22703
 4560.0000   -5.74963
 4600.0000   -5.54630
 4640.0000   -6.21192
 4680.0000   -6.53674
 4720.0000   -5.70907
 4760.0000   -6.65775
 4800.0000   -6.38479
 4840.0000   -6.15148
 4880.0000   -5.75266
 4920.0000   -6.71691
 4960.0000   -6.15586
 5000.0000   -6.44110
 5040.0000   -5.67914
 5080.0000   -6.66538
 5120.0000   -6.14135
 5160.0000   -5.32117
 5200.0000   -6.22813
 5240.0000   -6.69547
 5280.0000   -6.00196
 5320.0000   -5.09091
 5360.0000   -6.26231
 5400.0000   -5.23016
 5440.0000   -6.32515
 5480.0000   -7.43497
 5520.0000   -5.93377
 5560.0000   -6.98280
 5600.0000   -5.90249
 5640.0000   -5.84689
 5680.0000   -6.83737
 5720.0000   -7.50973
 5760.0000   -6.07664
 5800.0000   -6.32317
 5840.0000   -6.84370
 5880.0000   -6.00504
 5920.0000   -5.47150
 5960.0000   -5.97875
 6000.0000   -5.63776
 6040.0000   -5.55932
 6080.0000   -6.31999
 6120.0000   -5.87537
 6160.0000   -5.53604
 6200.0000   -5.64000
 6240.0000   -5.10140
 6280.0000   -3.89340
 6320.0000   -4.59904
 6360.0000   -3.78118
 6400.0000   -5.00579
 6440.0000   -4.41667
 6480.0000   -5.08663
 6520.0000   -4.57147
 6560.0000   -5.15361
 6600.0000   -5.86056
 6640.0000   -6.76609
 6680.0000   -5.04706
 6720.0000   -5.63336
 6760.0000   -5.00332
 6800.0000   -5.04074
 6840.0000   -4.88510
 6880.0000   -4.63778
 6920.0000   -4.89221
 6960.0000   -5.34158
 7000.0000   -5.05010
 7040.0000   -5.02563
 7080.0000   -4.88459
 7120.0000   -4.36891
 7160.0000   -5.36311
 7200.0000   -3.68661
 7240.0000   -5.57204
 7280.0000   -5.22000
 7320.0000   -4.49987
 7360.0000   -4.41738
 7400.0000   -4.56834
 7440.0000   -3.95531
 7480.0000   -5.40386
 7520.0000   -5.38096
 7560.0000   -4.69680
 7600.0000   -4.58053
 7640.0000   -5.66645
 7680.0000   -5.72785
 7720.0000   -5.91038
 7760.0000   -6.20583
 7800.0000   -6.67244
 7840.0000   -6.12264
 7880.0000   -5.79496
 7920.0000   -6.46573
 7960.0000   -5.66998
 8000.0000   -5.93761
 8040.0000   -6.49674
 8080.0000   -6.15720
 8120.0000   -4.92484
 8160.0000   -5.17356
 8200.0000   -5.55112
 8240.0000   -5.82822
 8280.0000   -6.03491
 8320.0000   -5.98380
 8360.0000   -4.46117
 8400.0000   -5.54056
 8440.0000   -5.53880
 8480.0000   -4.67537
 8520.0000   -5.02289
 8560.0000   -5.40673
 8600.0000   -5.10499
 8640.0000   -5.47711
 8680.0000   -4.98337
 8720.0000   -5.79108
 8760.0000   -5.64702
 8800.0000   -4.81455
 8840.0000   -5.53397
 8880.0000   -4.52061
 8920.0000   -4.45879
 8960.0000   -5.81518
 9000.0000   -4.48172
 9040.0000   -5.70064
 9080.0000   -5.11128
 9120.0000   -4.43421
 9160.0000   -5.64609
 9200.0000   -5.61159
 9240.0000   -5.66364
 9280.0000   -6.20548
 9320.0000   -6.18760
 9360.0000   -5.66861
 9400.0000   -5.01703
 9440.0000   -5.84950
 9480.0000   -5.77399
 9520.0000   -5.92243
 9560.0000   -6.08920
 9600.0000   -5.26355
 9640.0000   -5.01613
 9680.0000   -5.33369
 9720.0000   -5.26038
 9760.0000   -5.84027
 9800.0000   -5.50114
 9840.0000   -5.70751
 9880.0000   -4.37672
 9920.0000   -5.31593
 9960.0000   -4.89884
10000.0000   -4.94943
10040.0000   -5.29864
10080.0000   -4.72053
10120.0000   -4.39352
10160.0000   -4.77337
10200.0000   -4.78157
10240.0000   -5.03166
10280.0000   -6.19778
10320.0000   -5.97425
10360.0000   -5.78912
10400.0000   -5.72625
10440.0000   -5.41691
10480.0000   -5.83248
10520.0000   -6.26889
10560.0000   -5.81437
10600.0000   -5.76812
10640.0000   -5.94048
10680.0000   -5.54277
10720.0000   -5.97115
10760.0000   -5.78206
10800.0000   -5.27686
10840.0000   -5.98516
10880.0000   -6.08101
10920.0000   -5.84397
10960.0000   -5.17017
11000.0000   -5.31936
11040.0000   -6.21452
11080.0000   -6.15707
11120.0000   -5.62340
11160.0000   -5.43887
11200.0000   -5.25654
11240.0000   -6.11370
11280.0000   -5.63345
11320.0000   -4.94559
11360.0000   -4.78311
11400.0000   -6.56436
11440.0000   -5.21522
11480.0000   -5.10118
11520.0000   -5.01037
11560.0000   -5.14355
11600.0000   -6.08195
11640.0000   -5.59142
11680.0000   -4.38766
11720.0000   -5.23536
11760.0000   -4.73795
11800.0000   -4.94787
11840.0000   -4.67640
11880.0000   -5.64423
11920.0000   -5.06517
11960.0000   -4.53073
12000.0000   -4.67095
12040.0000   -5.29705
12080.0000   -5.52948
12120.0000   -5.97410
12160.0000   -6.43531
12200.0000   -6.08452
12240.0000   -6.29476
12280.0000   -4.37282
12320.0000   -4.76163
12360.0000   -5.08686
12400.0000   -5.06846
12440.0000   -5.08491
12480.0000   -4.86972
12520.0000   -4.84666
12560.0000   -4.36655
12600.0000   -4.47714
12640.0000   -4.39345
12680.0000   -4.81682
12720.0000   -3.82657
12760.0000   -4.48255
12800.0000   -4.75826
12840.0000   -3.92587
12880.0000   -4.48933
12920.0000   -3.98536
12960.0000   -3.99296
13000.0000   -4.73366
13040.0000   -5.60243
13080.0000   -5.62612
13120.0000   -4.90687
13160.0000   -5.21577
13200.0000   -4.79052
13240.0000   -5.34225
13280.0000   -5.09881
13320.0000   -5.09082
13360.0000   -4.18272
13400.0000   -4.57167
13440.0000   -3.74621
13480.0000   -4.57984
13520.0000   -5.11984
13560.0000   -4.95930
13600.0000   -5.33061
13640.0000   -5.55893
13680.0000   -5.32496
13720.0000   -4.93871
13760.0000   -5.35754
13800.0000   -5.01970
13840.0000   -4.47750
13880.0000   -4.83725
13920.0000   -5.10597
13960.0000   -4.50967
14000.0000   -4.99308
14040.0000   -5.07392
14080.0000   -4.86321
14120.0000   -4.77345
14160.0000   -5.31088
14200.0000   -5.40140
14240.0000   -5.44490
14280.0000   -5.76439
14320.0000   -5.29179
14360.0000   -5.62474
14400.0000   -5.96000
14440.0000   -5.23733
14480.0000   -4.93501
14520.0000   -4.57990
14560.0000   -5.52779
14600.0000   -4.02542
14640.0000   -4.64982
14680.0000   -4.62437
14720.0000   -4.98629
14760.0000   -4.60212
14800.0000   -4.15894
14840.0000   -4.83971
14880.0000   -4.92989
14920.0000   -5.35251
14960.0000   -4.39358
15000.0000   -3.88448
15040.0000   -3.92214
15080.0000   -4.29731
15120.0000   -4.43940
15160.0000   -4.16426
15200.0000   -4.50289
15240.0000   -4.15525
15280.0000   -4.37536
15320.0000   -3.51979
15360.0000   -4.24816
15400.0000   -3.31283
15440.0000   -4.44436
15480.0000   -4.26307
15520.0000   -5.20330
15560.0000   -4.32077
15600.0000   -4.85984
15640.0000   -4.55118
15680.0000   -5.35483
15720.0000   -5.18764
15760.0000   -5.26206
15800.0000   -5.35306
15840.0000   -4.47790
15880.0000   -5.15929
15920.0000   -4.72465
15960.0000   -5.11050
16000.0000   -4.73105
16040.0000   -5.21453
16080.0000   -5.50945
16120.0000   -5.02184
16160.0000   -6.05083
16200.0000   -4.75376
16240.0000   -4.68752
16280.0000   -4.89390
16320.0000   -5.74920
16360.0000   -5.47502
16400.0000   -5.19009
16440.0000   -5.35087
16480.0000   -4.82097
16520.0000   -5.44528
16560.0000   -5.57986
16600.0000   -4.47468
16640.0000   -4.36290
16680.0000   -4.44321
16720.0000   -4.46758
16760.0000   -4.57219
16800.0000   -4.45746
16840.0000   -4.70480
16880.0000   -4.71879
16920.0000   -4.09818
16960.0000   -4.38796
17000.0000   -4.34062
17040.0000   -5.08712
17080.0000   -5.37735
17120.0000   -4.27609
17160.0000   -4.34612
17200.0000   -4.57602
17240.0000   -4.34126
17280.0000   -4.10496
17320.0000   -4.23216
17360.0000   -5.01219
17400.0000   -4.67115
17440.0000   -4.40753
17480.0000   -4.37811
17520.0000   -3.81181
17560.0000   -5.02735
17600.0000   -4.88550
17640.0000   -4.40945
17680.0000   -4.61579
17720.0000   -4.42928
17760.0000   -5.51249
17800.0000   -4.35051
17840.0000   -5.45323
17880.0000   -5.10198
17920.0000   -5.29481
17960.0000   -5.08728
18000.0000   -5.07946
18040.0000   -3.84227
18080.0000   -4.76139
18120.0000   -3.96878
18160.0000   -4.50187
18200.0000   -4.60619
18240.0000   -4.22782
18280.0000   -4.98862
18320.0000   -4.96201
18360.0000   -4.51217
18400.0000   -4.92231
18440.0000   -4.40861
18480.0000   -4.07798
18520.0000   -4.18348
18560.0000   -4.48738
18600.0000   -4.21633
18640.0000   -4.77576
18680.0000   -4.89729
18720.0000   -5.61482
18760.0000   -4.91639
18800.0000   -4.75706
18840.0000   -5.01602
18880.0000   -4.85085
18920.0000   -4.98900
18960.0000   -5.05132
19000.0000   -4.45382
19040.0000   -4.94806
19080.0000   -4.93764
19120.0000   -5.24151
19160.0000   -4.59316
19200.0000   -3.86252
19240.0000   -4.71426
19280.0000   -4.80373
19320.0000   -4.90624
19360.0000   -4.73990
19400.0000   -5.06387
19440.0000   -5.12402
19480.0000   -4.28688
19520.0000   -4.90799
19560.0000   -4.56597
19600.0000   -5.44211
19640.0000   -4.84740
19680.0000   -5.17407
19720.0000   -5.65168
19760.0000   -5.77588
19800.0000   -4.74751
19840.0000   -5.13375
19880.0000   -5.48699
19920.0000   -5.88359
19960.0000   -5.90770
20000.0000   -6.22661
20040.0000   -5.76214
20080.0000   -5.98162
20120.0000   -5.44044
20160.0000   -5.24563
20200.0000   -4.98599
20240.0000   -5.31183
20280.0000   -5.44459
20320.0000   -5.19755
20360.0000   -4.88256
20400.0000   -4.89059
20440.0000   -4.87113
20480.0000   -5.07332
20520.0000   -4.44037
20560.0000   -4.49046
20600.0000   -5.11234
20640.0000   -3.85763
20680.0000   -4.35491
20720.0000   -4.51836
20760.0000   -5.00306
20800.0000   -3.88284
20840.0000   -4.08939
20880.0000   -4.76785
20920.0000   -4.71488
20960.0000   -4.93860
21000.0000   -4.26857
21040.0000   -4.49405
21080.0000   -4.09329
21120.0000   -4.05601
21160.0000   -4.66783
21200.0000   -4.32347
21240.0000   -5.03855
21280.0000   -4.62066
21320.0000   -4.75009
21360.0000   -4.77300
21400.0000   -5.15534
21440.0000   -5.60149
21480.0000   -5.28981
21520.0000   -5.47622
21560.0000   -5.37636
21600.0000   -5.73580
21640.0000   -5.43195
21680.0000   -4.64409
21720.0000   -4.68668
21760.0000   -5.15744
21800.0000   -5.01702
21840.0000   -4.71649
21880.0000   -4.44614
21920.0000   -5.92089
21960.0000   -5.40372
22000.0000   -4.98322
22040.0000   -5.34043
22080.0000   -4.14057
22120.0000   -4.84468
22160.0000   -5.11400
22200.0000   -6.16084
22240.0000   -6.22726
22280.0000   -4.42170
22320.0000   -5.04961
22360.0000   -4.90460
22400.0000   -5.44588
22440.0000   -5.23167
22480.0000   -4.44179
22520.0000   -5.32750
22560.0000   -4.61960
22600.0000   -4.58452
22640.0000   -5.20155
22680.0000   -5.63381
22720.0000   -5.37568
22760.0000   -5.02329
22800.0000   -5.61925
22840.0000   -5.00627
22880.0000   -6.11623
22920.0000   -4.73111
22960.0000   -5.35290
23000.0000   -4.93411
23040.0000   -5.27391
23080.0000   -4.88141
23120.0000   -5.23629
23160.0000   -5.54831
23200.0000   -6.50818
23240.0000   -5.46797
23280.0000   -5.35549
23320.0000   -4.68389
23360.0000   -5.00417
23400.0000   -4.70031
23440.0000   -5.29457
23480.0000   -5.46837
23520.0000   -6.60541
23560.0000   -5.12349
23600.0000   -5.22516
23640.0000   -5.24983
23680.0000   -4.87227
23720.0000   -5.77839
23760.0000   -5.26941
23800.0000   -5.61012
23840.0000   -5.00866
23880.0000   -4.91373
23920.0000   -5.74421
23960.0000   -5.41259
24000.0000   -6.30392
24040.0000   -5.41011
24080.0000   -5.25338
24120.0000   -5.71268
24160.0000   -5.65789
24200.0000   -5.94323
24240.0000   -5.28559
24280.0000   -5.21481
24320.0000   -5.74003
24360.0000   -6.17767
24400.0000   -5.12970
24440.0000   -4.83042
24480.0000   -4.96722
24520.0000   -5.90366
24560.0000   -5.38273
24600.0000   -5.38989
24640.0000   -6.30532
24680.0000   -6.04454
24720.0000   -5.85108
24760.0000   -5.49169
24800.0000   -5.01422
24840.0000   -4.92743
24880.0000   -5.92626
24920.0000   -5.04671
24960.0000   -5.73175
25000.0000   -6.12486
25040.0000   -5.89407
25080.0000   -5.01094
25120.0000   -6.00884
25160.0000   -5.89688
25200.0000   -5.45936
25240.0000   -5.32322
25280.0000   -6.07355
25320.0000   -7.19073
25360.0000   -6.10234
25400.0000   -6.35262
25440.0000   -5.48587
25480.0000   -6.13001
25520.0000   -5.43473
25560.0000   -6.07317
25600.0000   -5.63224
25640.0000   -6.44259
25680.0000   -5.33036
25720.0000   -5.95525
25760.0000   -6.68088
25800.0000   -6.32283
25840.0000   -6.44375
25880.0000   -5.85327
25920.0000   -6.43809
25960.0000   -5.85774
26000.0000   -6.23784
26040.0000   -6.32741
26080.0000   -6.35140
26120.0000   -5.83911
26160.0000   -5.18250
26200.0000   -5.37641
26240.0000   -5.80046
26280.0000   -6.89925
26320.0000   -6.23728
26360.0000   -5.71768
26400.0000   -5.42095
26440.0000   -6.29666
26480.0000   -5.38535
26520.0000   -4.46499
26560.0000   -5.06392
26600.0000   -5.07086
26640.0000   -5.84375
26680.0000   -5.37641
26720.0000   -5.04124
26760.0000   -5.50432
26800.0000   -5.01537
26840.0000   -4.55410
26880.0000   -4.58723
26920.0000   -4.65713
26960.0000   -4.82587
27000.0000   -4.55322
27040.0000   -4.74493
27080.0000   -4.27948
27120.0000   -3.85761
27160.0000   -4.56959
27200.0000   -5.76659
27240.0000   -5.37776
27280.0000   -4.76423
27320.0000   -4.71373
27360.0000   -4.04017
27400.0000   -3.95318
27440.0000   -4.37577
27480.0000   -3.33890
27520.0000   -4.57514
27560.0000   -3.77745
27600.0000   -3.46326
27640.0000   -4.11782
27680.0000   -4.43280
27720.0000   -5.35035
27760.0000   -5.09276
27800.0000   -4.16222
27840.0000   -5.34340
27880.0000   -4.78717
27920.0000   -4.74761
27960.0000   -5.53161
28000.0000   -4.51212
28040.0000   -4.81450
28080.0000   -3.89554
28120.0000   -4.24271
28160.0000   -4.82929
28200.0000   -5.11274
28240.0000   -4.68862
28280.0000   -5.25252
28320.0000   -4.19230
28360.0000   -3.84626
28400.0000   -4.99624
28440.0000   -4.61342
28480.0000   -4.74305
28520.0000   -4.26047
28560.0000   -4.30216
28600.0000   -5.36752
28640.0000   -4.99229
28680.0000   -5.44868
28720.0000   -5.51923
28760.0000   -5.14884
28800.0000   -3.63250
28840.0000   -3.82781
28880.0000   -4.78671
28920.0000   -3.95643
28960.0000   -3.76370
29000.0000   -4.04806
29040.0000   -5.72718
29080.0000   -4.84197
29120.0000   -4.00289
29160.0000   -4.68754
29200.0000   -5.17733
29240.0000   -4.49971
29280.0000   -4.59166
29320.0000   -5.79357
29360.0000   -4.49378
29400.0000   -5.27257
29440.0000   -4.42120
29480.0000   -4.45067
29520.0000   -4.60103
29560.0000   -4.31594
29600.0000   -4.43324
29640.0000   -3.47333
29680.0000   -4.76374
29720.0000   -3.90877
29760.0000   -4.86182
29800.0000   -4.27433
29840.0000   -4.32046
29880.0000   -3.58590
29920.0000   -3.06041
29960.0000   -4.04636
30000.0000   -3.48214
30040.0000   -4.14748
30080.0000   -4.35652
30120.0000   -3.86491
30160.0000   -4.74997
30200.0000   -4.12017
30240.0000   -4.19797
30280.0000   -4.33676
30320.0000   -2.66454
30360.0000   -2.72942
30400.0000   -4.02882
30440.0000   -4.05747
30480.0000   -4.16275
30520.0000   -3.95067
30560.0000   -3.46175
30600.0000   -3.24877
30640.0000   -2.05054
30680.0000   -1.89810
30720.0000   -2.20748
30760.0000   -2.20389
30800.0000   -2.30729
30840.0000   -2.04083
30880.0000   -2.51133
30920.0000   -2.75135
30960.0000   -2.16485
31000.0000   -1.83008
31040.0000   -2.16970
31080.0000   -1.98402
31120.0000   -2.08441
31160.0000   -2.19087
31200.0000   -2.62966
31240.0000   -2.04093
31280.0000   -2.14220
31320.0000   -1.77048
31360.0000   -2.11300
31400.0000   -1.69853
31440.0000   -2.13132
31480.0000   -2.30284
31520.0000   -1.55735
31560.0000   -0.85381
31600.0000   -2.18428
31640.0000   -1.68459
31680.0000   -1.44014
31720.0000   -1.58749
31760.0000   -1.27287
31800.0000   -0.76475
31840.0000   -0.88182
31880.0000   -1.84050
31920.0000   -1.22115
31960.0000   -1.71658
32000.0000   -1.67823
32040.0000   -2.21309
32080.0000   -2.55522
32120.0000   -1.98472
32160.0000   -1.24949
32200.0000   -1.25414
32240.0000   -2.10782
32280.0000   -1.32341
32320.0000   -2.69354
32360.0000   -1.78103
32400.0000   -1.33085
32440.0000   -1.24077
32480.0000   -1.11563
32520.0000   -0.42311
32560.0000   -0.13471
32600.0000   -0.15002
32640.0000   -0.86494
32680.0000   -0.54086
32720.0000   -0.92881
32760.0000   -1.06910
32800.0000   -1.01483
32840.0000    0.15639
32880.0000   -0.06252
32920.0000   -1.45834
32960.0000   -1.09178
33000.0000   -1.29701
33040.0000   -1.72587
33080.0000   -1.80707
33120.0000   -0.74516
33160.0000   -1.43513
33200.0000   -1.58000
33240.0000   -1.08592
33280.0000   -1.45188
33320.0000   -0.53109
33360.0000   -0.77439
33400.0000   -1.32632
33440.0000   -1.67095
33480.0000   -0.76130
33520.0000   -1.01437
33560.0000   -1.08593
33600.0000   -1.07051
33640.0000   -0.45412
33680.0000    0.39205
33720.0000   -0.28712
33760.0000    0.31460
33800.0000   -0.33331
33840.0000   -0.47768
33880.0000   -1.25324
33920.0000    0.04082
33960.0000   -0.99231
34000.0000   -0.27191
34040.0000   -1.11700
34080.0000   -1.51349
34120.0000   -1.26973
34160.0000   -1.01969
34200.0000   -0.82016
34240.0000   -1.39865
34280.0000   -1.90854
34320.0000   -1.11687
34360.0000   -1.10395
34400.0000   -0.69954
34440.0000   -0.88319
34480.0000    0.00127
34520.0000   -0.44149
34560.0000   -0.14666
34600.0000   -0.03702
34640.0000   -1.72157
34680.0000   -1.47563
34720.0000   -1.17571
34760.0000   -0.94419
34800.0000    0.04451
34840.0000   -0.09755
34880.0000   -0.81098
34920.0000    0.38036
34960.0000   -0.14201
35000.0000   -0.64541
35040.0000    0.16388
35080.0000   -0.82422
35120.0000   -1.06844
35160.0000   -1.04203
35200.0000   -0.57607
35240.0000   -0.20829
35280.0000   -0.15651
35320.0000    0.32310
35360.0000    0.09541
35400.0000    0.04474
35440.0000   -0.05152
35480.0000   -0.12501
35520.0000   -0.82492
35560.0000   -0.76753
35600.0000   -0.05404
35640.0000   -0.68437
35680.0000   -0.83512
35720.0000   -0.79617
35760.0000   -0.64939
35800.0000    0.22095
35840.0000    0.68444
35880.0000    0.02855
35920.0000    1.27831
35960.0000    1.10824
36000.0000    1.79568
36040.0000    0.65956
36080.0000    0.59024
36120.0000   -0.09450
36160.0000    1.10753
36200.0000    0.82742
36240.0000    1.13444
36280.0000    1.43473
36320.0000    0.37658
36360.0000   -0.38342
36400.0000    0.06086
36440.0000    0.85763
36480.0000    0.31305
36520.0000    0.57426
36560.0000   -0.07248
36600.0000   -0.28018
36640.0000    0.56087
36680.0000    0.93723
36720.0000    0.93457
36760.0000   -0.30375
36800.0000    0.20541
36840.0000   -0.17760
36880.0000    0.46464
36920.0000   -0.27647
36960.0000   -0.24175
37000.0000    0.23313
37040.0000   -0.46572
37080.0000    0.54032
37120.0000   -0.09820
37160.0000   -0.79065
37200.0000   -0.23021
37240.0000    0.90967
37280.0000    0.81384
37320.0000    0.47012
37360.0000    0.42687
37400.0000    0.23533
37440.0000   -0.54410
37480.0000    0.54163
37520.0000   -0.40454
37560.0000    0.05826
37600.0000    0.65686
37640.0000   -0.21556
37680.0000    1.26577
37720.0000    0.69858
37760.0000    0.47381
37800.0000    1.28203
37840.0000    0.47491
37880.0000    1.72375
37920.0000    1.18142
37960.0000    1.46785
38000.0000    0.88001
38040.0000    1.35424
38080.0000    1.02274
38120.0000    1.28388
38160.0000    0.31860
38200.0000    1.10774
38240.0000    0.94091
38280.0000    0.91412
38320.0000    0.85364
38360.0000    0.99819
38400.0000    1.27982
38440.0000    1.57374
38480.0000    1.34809
38520.0000    0.58778
38560.0000    1.07541
38600.0000   -0.17767
38640.0000    0.10217
38680.0000    0.17959
38720.0000    0.58689
38760.0000    0.47400
38800.0000    0.14192
38840.0000   -0.07983
38880.0000    0.47263
38920.0000    0.18726
38960.0000    0.46613
39000.0000    0.07992
39040.0000    0.43498
39080.0000   -0.20139
39120.0000    0.48034
39160.0000    0.31409
39200.0000    0.15527
39240.0000    0.63639
39280.0000    0.80032
39320.0000   -0.23967
39360.0000    0.56150
39400.0000    0.66347
39440.0000    0.90906
39480.0000    0.74986
39520.0000    0.55230
39560.0000    0.58135
39600.0000    0.77692
39640.0000    0.37906
39680.0000    0.29445
39720.0000    0.24067
39760.0000    0.25949
39800.0000    0.57910
39840.0000    0.06747
39880.0000    0.65339
39920.0000    0.37441
39960.0000    0.39561
40000.0000   -0.19371
40040.0000    0.19316
40080.0000   -0.00272
40120.0000   -0.60932
40160.0000    0.32917
40200.0000   -0.14013
40240.0000    0.34055
40280.0000   -0.11248
40320.0000   -0.17485
40360.0000    0.24593
40400.0000    0.08872
40440.0000    0.54435
40480.0000    0.23327
40520.0000    0.63940
40560.0000    0.15642
40600.0000    0.33395
40640.0000   -0.04703
40680.0000   -0.03294
40720.0000    0.62905
40760.0000    0.16033
40800.0000    0.48696
40840.0000   -0.05480
40880.0000    0.07344
40920.0000    0.74837
40960.0000    0.89381
41000.0000    0.92204
41040.0000    0.78105
41080.0000    0.55553
41120.0000    0.74572
41160.0000    0.92159
41200.0000    0.74667
41240.0000    0.51714
41280.0000   -0.25491
41320.0000   -0.34403
41360.0000    0.25794
41400.0000   -1.19542
41440.0000   -0.22004
41480.0000    0.32983
41520.0000   -0.39921
41560.0000    0.74535
41600.0000    0.53544
41640.0000    0.10862
41680.0000   -0.20707
41720.0000    0.26177
41760.0000    0.92516
41800.0000   -0.51057
41840.0000    0.26750
41880.0000    0.42285
41920.0000    0.37162
41960.0000   -0.36991
42000.0000    0.60969
42040.0000    0.11565
42080.0000    0.19582
42120.0000    0.56501
42160.0000    0.24093
42200.0000    0.46959
42240.0000    0.03216
42280.0000   -0.42095
42320.0000    0.69145
42360.0000    0.88408
42400.0000    0.55533
42440.0000    0.30150
42480.0000    0.60850
42520.0000    0.28887
42560.0000    0.93735
42600.0000    1.82006
42640.0000    0.93535
42680.0000    1.14442
42720.0000    0.65573
42760.0000    1.07407
42800.0000    0.98847
42840.0000    0.78789
42880.0000   -0.45472
42920.0000    1.41570
42960.0000    1.31124
43000.0000    1.39584
43040.0000    0.69843
43080.0000    0.59630
43120.0000    0.68395
43160.0000   -0.00616
43200.0000    0.19344
43240.0000    0.33210
43280.0000   -0.18187
43320.0000    0.65947
43360.0000    0.13526
43400.0000   -0.12240
43440.0000    0.52682
43480.0000   -0.02832
43520.0000    0.36691
43560.0000    0.84174
43600.0000   -0.14765
43640.0000   -0.07287
43680.0000   -0.30410
43720.0000    0.69701
43760.0000   -0.49083
43800.0000    0.58436
43840.0000   -0.21256
43880.0000    0.07603
43920.0000    0.74623
43960.0000    0.57531
44000.0000    0.18865
44040.0000    0.49379
44080.0000    0.78426
44120.0000    0.33786
44160.0000    1.12092
44200.0000    0.49364
44240.0000    1.00987
44280.0000    0.01973
44320.0000    1.32769
44360.0000    0.59103
44400.0000    1.32154
44440.0000    0.86984
44480.0000    0.45530
44520.0000    0.56892
44560.0000   -0.06820
44600.0000    0.90724
44640.0000    0.24016
44680.0000    0.93254
44720.0000    0.69385
44760.0000   -0.54824
44800.0000    0.10160
44840.0000    0.19015
44880.0000   -0.67201
44920.0000   -0.85881
44960.0000   -0.62009
45000.0000   -0.22724
45040.0000    0.26453
45080.0000    0.29312
45120.0000    0.89373
45160.0000    0.75716
45200.0000    0.13632
45240.0000   -0.41500
45280.0000   -0.25083
45320.0000    0.55878
45360.0000    0.44444
45400.0000   -0.57894
45440.0000    0.89006
45480.0000   -0.27370
45520.0000   -0.52238
45560.0000   -0.14331
45600.0000    0.50132
45640.0000    0.05604
45680.0000    0.84673
45720.0000    1.47868
45760.0000    1.32064
45800.0000    0.24528
45840.0000   -0.03543
45880.0000    0.16595
45920.0000    0.28448
45960.0000    0.90842
46000.0000    0.33208
46040.0000    0.72478
46080.0000   -0.77061
46120.0000    0.15612
46160.0000    0.40949
46200.0000    0.21499
46240.0000   -0.67219
46280.0000    0.19201
46320.0000    1.06497
46360.0000    0.84791
46400.0000    0.69071
46440.0000    0.22701
46480.0000    1.03139
46520.0000    0.92636
46560.0000    1.18156
46600.0000    0.46092
46640.0000    0.90573
46680.0000    0.79976
46720.0000    0.17090
46760.0000    0.43707
46800.0000    0.58097
46840.0000    0.47174
46880.0000    0.35690
46920.0000    1.32739
46960.0000    0.68725
47000.0000    0.37899
47040.0000    1.26463
47080.0000    0.04587
47120.0000    0.01305
47160.0000    0.42843
47200.0000    0.71867
47240.0000    1.04902
47280.0000    1.00955
47320.0000    0.83182
47360.0000    0.86419
47400.0000    1.07575
47440.0000    0.01084
47480.0000    0.69200
47520.0000    1.51121
47560.0000    1.42986
47600.0000    0.65688
47640.0000    1.54678
47680.0000    1.01513
47720.0000    1.42518
47760.0000    0.93651
47800.0000    0.95290
47840.0000    1.85034
47880.0000    1.57315
47920.0000    0.85125
47960.0000    1.36877
48000.0000    0.47204
48040.0000    0.96779
48080.0000    0.25457
48120.0000    0.91686
48160.0000    0.50329
48200.0000    1.47216
48240.0000    0.52576
48280.0000    1.24592
48320.0000    1.26870
48360.0000    1.08353
48400.0000    0.74501
48440.0000    0.64606
48480.0000    0.19556
48520.0000    0.32283
48560.0000    0.23783
48600.0000    0.82005
48640.0000    0.24099
48680.0000    0.82449
48720.0000    0.49352
48760.0000    1.01463
48800.0000    0.35382
48840.0000    0.81222
48880.0000    0.69455
48920.0000   -0.08099
48960.0000    0.07237
49000.0000    0.06638
49040.0000    0.07916
49080.0000    0.30182
49120.0000    0.42832
49160.0000    0.03039
49200.0000    0.44980
49240.0000    0.29306
49280.0000    0.56729
49320.0000   -0.98821
49360.0000   -0.70679
49400.0000   -0.97515
49440.0000    0.66174
49480.0000    0.81774
49520.0000    0.79050
49560.0000    0.16632
49600.0000    0.79603
49640.0000    0.93270
49680.0000   -0.03091
49720.0000    0.00703
49760.0000    0.27054
49800.0000   -0.41927
49840.0000   -0.39237
49880.0000    0.71756
49920.0000    1.00901
49960.0000    0.94117
50000.0000    1.07544
50040.0000    0.03955
50080.0000    0.92593
50120.0000    0.65408
50160.0000    0.55030
50200.0000    0.48576
50240.0000   -0.57487
50280.0000   -0.15145
50320.0000    0.98153
50360.0000    0.41548
50400.0000    0.73659
50440.0000    1.51635
50480.0000    0.86154
50520.0000    1.83512
50560.0000    1.19876
50600.0000    1.08021
50640.0000    0.63754
50680.0000    1.01052
50720.0000    2.07886
50760.0000    1.20779
50800.0000    0.65570
50840.0000    1.01357
50880.0000    0.93022
50920.0000    1.76277
50960.0000    1.57450
51000.0000    1.73259
51040.0000    2.20134
51080.0000    1.51546
51120.0000    1.44213
51160.0000    1.93698
51200.0000    2.55540
51240.0000    2.31582
51280.0000    2.72118
51320.0000    1.81963
51360.0000    1.19069
51400.0000    0.79724
51440.0000    1.43506
51480.0000    1.65848
51520.0000    1.43342
51560.0000    2.85081
51600.0000    2.05754
51640.0000    1.69553
51680.0000    1.86859
51720.0000    2.09798
51760.0000    3.07853
51800.0000    2.00072
51840.0000    1.81521
51880.0000    0.74666
51920.0000    1.55556
51960.0000    1.28393
52000.0000    0.84335
52040.0000    0.95187
52080.0000    1.87690
52120.0000    2.18303
52160.0000    1.19272
52200.0000    2.14878
52240.0000    1.28420
52280.0000    1.64471
52320.0000    1.62301
52360.0000    1.98659
52400.0000    0.60938
52440.0000    1.14684
52480.0000    1.50036
52520.0000    1.03479
52560.0000    1.58151
52600.0000    0.50834
52640.0000    0.73087
52680.0000    0.35597
52720.0000    0.94647
52760.0000    1.00677
52800.0000    0.38864
52840.0000    0.46277
52880.0000    0.83590
52920.0000   -0.07858
52960.0000    0.59899
53000.0000   -0.08927
53040.0000    0.51806
53080.0000    1.44970
53120.0000    0.11793
53160.0000    0.27644
53200.0000   -0.00168
53240.0000    0.29429
53280.0000   -0.07821
53320.0000   -0.34418
53360.0000    0.82928
53400.0000    0.77666
53440.0000    0.15264
53480.0000    1.04667
53520.0000    1.06661
53560.0000    1.31651
53600.0000    0.95707
53640.0000    0.40625
53680.0000    0.64435
53720.0000    0.30787
53760.0000    0.86106
53800.0000    0.19560
53840.0000   -0.14171
53880.0000    0.10830
53920.0000   -0.20219
53960.0000    0.20132
54000.0000    0.99812
54040.0000    0.87813
54080.0000    0.49761
54120.0000    0.77750
54160.0000    0.29169
54200.0000    0.64894
54240.0000    0.62372
54280.0000    0.94524
54320.0000    0.36123
54360.0000    0.34050
54400.0000    0.25542
54440.0000    0.20693
54480.0000    1.07268
54520.0000    0.74238
54560.0000    1.19211
54600.0000    0.08585
54640.0000    1.22521
54680.0000    0.96684
54720.0000    1.00382
54760.0000    1.32089
54800.0000    1.10924
54840.0000    1.61830
54880.0000    1.52865
54920.0000    1.46293
54960.0000    1.56233
55000.0000    1.20314
55040.0000    1.46817
55080.0000    1.34287
55120.0000    0.86808
55160.0000    0.81706
55200.0000    1.52759
55240.0000    1.84784
55280.0000    1.16618
55320.0000    1.33532
55360.0000    0.85273
55400.0000    0.98301
55440.0000    0.82697
55480.0000    1.05869
55520.0000    0.86247
55560.0000    1.43214
55600.0000    0.96199
55640.0000    1.77919
55680.0000    0.99191
55720.0000    1.11269
55760.0000    0.27699
55800.0000    1.11026
55840.0000    0.82925
55880.0000    0.35763
55920.0000    1.06433
55960.0000    0.79904
56000.0000    0.83562
56040.0000    1.26147
56080.0000    0.17642
56120.0000    1.50041
56160.0000    2.21158
56200.0000    0.84964
56240.0000    1.08174
56280.0000    0.77772
56320.0000    1.05846
56360.0000    1.31871
56400.0000    1.07718
56440.0000    1.32437
56480.0000    1.28028
56520.0000    0.94058
56560.0000    0.65801
56600.0000    1.45810
56640.0000    0.85087
56680.0000    1.36435
56720.0000    1.18010
56760.0000   -0.03231
56800.0000    0.14830
56840.0000   -0.04895
56880.0000    0.95206
56920.0000    0.37414
56960.0000    0.93710
57000.0000    0.33886
57040.0000    0.38980
57080.0000    0.34109
57120.0000    0.50633
57160.0000   -0.69642
57200.0000    0.04374
57240.0000    0.21220
57280.0000    0.91911
57320.0000    0.30745
57360.0000    0.23396
57400.0000    0.78999
57440.0000    1.25260
57480.0000    1.13854
57520.0000    0.97104
57560.0000    0.49834
57600.0000    0.19897
57640.0000    1.00825
57680.0000    0.72257
57720.0000    1.16778
57760.0000    0.74333
57800.0000    0.49867
57840.0000    0.27060
57880.0000    0.09868
57920.0000   -0.43276
57960.0000   -0.75553
58000.0000    0.45730
58040.0000    0.12044
58080.0000    1.00267
58120.0000    0.41647
58160.0000   -0.68139
58200.0000   -0.55613
58240.0000   -0.81153
58280.0000   -0.29008
58320.0000   -0.11892
58360.0000    0.08550
58400.0000    0.37441
58440.0000    0.37264
58480.0000   -0.30750
58520.0000    0.57932
58560.0000    1.05833
58600.0000    1.17062
58640.0000    0.27677
58680.0000    0.29127
58720.0000   -0.46751
58760.0000   -0.47973
58800.0000    0.16856
58840.0000    0.20563
58880.0000    0.50954
58920.0000   -0.41060
58960.0000    0.73311
59000.0000    0.93394
59040.0000   -0.44466
59080.0000    0.40858
59120.0000    0.34198
59160.0000   -0.38940
59200.0000    0.94395
59240.0000    1.23051
59280.0000    0.58696
59320.0000    1.00008
59360.0000    0.88137
59400.0000    0.16029
59440.0000    0.34740
59480.0000    0.07547
59520.0000    1.18783
59560.0000    1.09442
59600.0000    0.79721
59640.0000    1.21196
59680.0000   -0.35361
59720.0000   -0.09005
59760.0000    0.29908
59800.0000    0.18517
59840.0000    0.29094
59880.0000   -0.63718
59920.0000   -0.16328
59960.0000    0.37129
60000.0000    0.02269
60040.0000    0.43058
60080.0000    0.27267
60120.0000    0.37828
60160.0000    0.87459
60200.0000    0.73346
60240.0000    0.68304
60280.0000   -0.13874
60320.0000   -0.19573
60360.0000    0.42684
60400.0000    0.33562
60440.0000    0.36769
60480.0000    1.21004
60520.0000    1.19528
60560.0000    0.49848
60600.0000   -0.06746
60640.0000   -0.21224
60680.0000    0.12070
60720.0000    0.63080
60760.0000    0.78304
60800.0000    0.57749
60840.0000   -0.30300
60880.0000    0.82124
60920.0000    0.65987
60960.0000    0.19863
61000.0000    0.79321
61040.0000    1.25812
61080.0000    0.80044
61120.0000    0.64577
61160.0000    0.59366
61200.0000   -0.06776
61240.0000    0.23844
61280.0000    0.24680
61320.0000    0.69170
61360.0000    0.84134
61400.0000    1.13486
61440.0000    1.13862
61480.0000    0.65858
61520.0000    1.16452
61560.0000    1.35282
61600.0000    1.21106
61640.0000    1.09592
61680.0000    0.82307
61720.0000    0.93195
61760.0000    0.91297
61800.0000    0.02674
61840.0000    0.61979
61880.0000    0.34988
61920.0000    1.80731
61960.0000    1.69268
62000.0000    1.73409
62040.0000    1.36702
62080.0000    1.65660
62120.0000    0.64556
62160.0000    1.30185
62200.0000    0.47287
62240.0000    1.31210
62280.0000    1.18714
62320.0000    0.17626
62360.0000    0.89677
62400.0000    0.90315
62440.0000    0.29846
62480.0000    0.68395
62520.0000    0.54867
62560.0000    0.31383
62600.0000    0.91948
62640.0000    0.39047
62680.0000    0.04627
62720.0000   -0.53064
62760.0000   -0.58714
62800.0000   -0.69143
62840.0000   -0.12373
62880.0000   -0.40107
62920.0000   -0.70385
62960.0000   -1.12688
63000.0000   -0.15565
63040.0000   -0.06391
63080.0000   -0.76895
63120.0000   -0.32786
63160.0000   -0.33193
63200.0000    0.51840
63240.0000    0.28805
63280.0000    0.69464
63320.0000   -0.29694
63360.0000    0.87973
63400.0000    1.26893
63440.0000   -0.28568
63480.0000   -0.05454
63520.0000   -0.37215
63560.0000    0.20659
63600.0000    0.80420
63640.0000   -0.00600
63680.0000    0.26441
63720.0000   -0.14907
63760.0000    0.03452
63800.0000    1.80519
63840.0000    1.27661
63880.0000    0.62273
63920.0000    1.40610
63960.0000    0.48291
64000.0000    0.63673
64040.0000   -0.01786
64080.0000    1.39979
64120.0000    0.49870
64160.0000    1.28560
64200.0000    0.42979
64240.0000    0.28286
64280.0000   -0.18295
64320.0000    0.38615
64360.0000    0.32440
64400.0000    0.64679
64440.0000    0.42453
64480.0000    1.24920
64520.0000    0.55375
64560.0000    1.51546
64600.0000    1.55630
64640.0000    1.37582
64680.0000    0.81960
64720.0000    0.86638
64760.0000   -0.04470
64800.0000    0.21517
64840.0000   -0.17731
64880.0000    0.06059
64920.0000   -0.15177
64960.0000    0.20063
65000.0000    0.60557
65040.0000   -0.21216
65080.0000    0.37359
65120.0000   -0.14152
65160.0000   -0.20428
65200.0000   -0.36004
65240.0000    0.62076
65280.0000    0.89758
65320.0000    0.67637
65360.0000    0.05239
65400.0000    0.43542
65440.0000    0.35000
65480.0000    0.37179
65520.0000    0.39214
65560.0000    0.55149
65600.0000    0.42931
65640.0000    0.05414
65680.0000    0.32911
65720.0000    0.28774
65760.0000    0.15647
65800.0000   -0.22784
65840.0000    0.48045
65880.0000    0.45437
65920.0000    1.08460
65960.0000    0.64989
66000.0000    0.19222
66040.0000    0.38511
66080.0000    0.82914
66120.0000    1.62729
66160.0000    1.33098
66200.0000    1.29412
66240.0000    0.84561
66280.0000    0.64995
66320.0000    0.63066
66360.0000    0.86445
66400.0000    0.51481
66440.0000    1.16497
66480.0000    1.09841
66520.0000    0.86144
66560.0000    0.84050
66600.0000    0.90669
66640.0000    0.79570
66680.0000    0.46468
66720.0000    1.14995
66760.0000    0.71419
66800.0000    0.89902
66840.0000    1.01440
66880.0000    0.36027
66920.0000    0.90613
66960.0000    0.88262
67000.0000    0.03892
67040.0000    0.97483
67080.0000    1.44645
67120.0000    0.82333
67160.0000    1.05005
67200.0000    1.39420
67240.0000    1.49429
67280.0000    1.36113
67320.0000    1.00664
67360.0000    1.23176
67400.0000    1.28601
67440.0000    0.79240
67480.0000    0.21472
67520.0000    0.93799
67560.0000    0.70418
67600.0000    0.89154
67640.0000    1.02810
67680.0000    0.69684
67720.0000    0.34326
67760.0000    0.16786
67800.0000    0.21150
67840.0000    0.18524
67880.0000    0.42103
67920.0000    0.06182
67960.0000   -0.11382
68000.0000    0.70218
68040.0000   -0.59578
68080.0000   -0.09386
68120.0000    0.98000
68160.0000    0.62859
68200.0000    0.70960
68240.0000   -0.17122
68280.0000    0.27543
68320.0000    0.49894
68360.0000    0.58774
68400.0000    0.20403
68440.0000    0.49376
68480.0000    0.72036
68520.0000    0.56108
68560.0000    0.59366
68600.0000    0.31453
68640.0000    0.56786
68680.0000    1.15112
68720.0000    1.56175
68760.0000    1.15086
68800.0000    0.52368
68840.0000    0.02806
68880.0000    0.92702
68920.0000    0.87364
68960.0000    0.71447
69000.0000    0.62885
69040.0000    0.28808
69080.0000    0.67888
69120.0000   -0.45044
69160.0000   -0.41104
69200.0000    0.06601
69240.0000    1.07970
69280.0000    0.31266
69320.0000    0.47935
69360.0000    0.48467
69400.0000    0.45994
69440.0000    0.51149
69480.0000    1.59583
69520.0000    0.66194
69560.0000    0.87029
69600.0000    0.33103
69640.0000    0.43101
69680.0000    1.25565
69720.0000    1.00776
69760.0000    0.92391
69800.0000    0.29641
69840.0000    0.56814
69880.0000    0.60255
69920.0000    0.71197
69960.0000    1.31881
70000.0000    1.16957
70040.0000    1.15820
70080.0000    0.53244
70120.0000    0.09847
70160.0000    0.60887
70200.0000   -0.47588
70240.0000    0.65477
70280.0000    0.89372
70320.0000    0.65581
70360.0000    0.46800
70400.0000    1.10822
70440.0000    0.55548
70480.0000    0.53660
70520.0000    0.93812
70560.0000    0.39364
70600.0000   -0.00554
70640.0000    0.03432
70680.0000    0.35794
70720.0000    0.31567
70760.0000    0.83683
70800.0000   -0.66334
70840.0000    0.16801
70880.0000    0.52342
70920.0000    0.38161
70960.0000    0.72302
71000.0000    0.58431
71040.0000    0.88043
71080.0000    1.06255
71120.0000    1.23624
71160.0000    0.91098
71200.0000    0.77692
71240.0000    0.50405
71280.0000    1.34480
71320.0000    1.42585
71360.0000   -0.12731
71400.0000    1.12521
71440.0000    0.73331
71480.0000    0.27786
71520.0000   -0.33154
71560.0000   -0.12417
71600.0000    0.79383
71640.0000   -0.05612
71680.0000   -0.08125
71720.0000   -0.25035
71760.0000   -0.26943
71800.0000    0.06840
71840.0000    0.80963
71880.0000    1.25095
71920.0000    0.22574
71960.0000    0.50977
72000.0000    0.99785
72040.0000    0.52886
72080.0000   -0.22179
72120.0000    0.68838
72160.0000   -0.04288
72200.0000    1.28031
72240.0000    0.03403
72280.0000    0.29309
72320.0000   -0.13590
72360.0000    0.56606
72400.0000    0.99344
72440.0000    0.58707
72480.0000    1.28668
72520.0000    0.82307
72560.0000    0.70514
72600.0000    1.10673
72640.0000    1.05236
72680.0000    0.79306
72720.0000    1.18437
72760.0000    0.07799
72800.0000   -0.12517
72840.0000    0.13534
72880.0000    0.42320
72920.0000   -0.44395
72960.0000    0.15716
73000.0000   -0.33852
73040.0000    0.04898
73080.0000   -0.06633
73120.0000    0.20845
73160.0000   -0.40073
73200.0000   -1.05233
73240.0000   -0.51689
73280.0000   -0.94917
73320.0000   -0.74150
73360.0000   -0.94014
73400.0000   -0.13340
73440.0000    0.41130
73480.0000    1.00993
73520.0000    0.52665
73560.0000    0.50019
73600.0000    0.10303
73640.0000    1.09493
73680.0000    1.37667
73720.0000    0.42772
73760.0000    1.37338
73800.0000    0.45219
73840.0000    1.06913
73880.0000    1.22405
73920.0000   -0.39713
73960.0000    0.12825
74000.0000   -0.20868
74040.0000   -0.59265
74080.0000   -0.64215
74120.0000    0.76233
74160.0000    1.05808
74200.0000   -0.20422
74240.0000    0.43668
74280.0000    0.33419
74320.0000    0.40331
74360.0000    1.64871
74400.0000    1.10641
74440.0000    1.98571
74480.0000    0.92279
74520.0000    0.56414
74560.0000    1.33158
74600.0000    1.96207
74640.0000    1.73304
74680.0000    1.11293
74720.0000    1.40219
74760.0000    1.11881
74800.0000    1.14851
74840.0000    1.15589
74880.0000    1.55468
74920.0000    1.25056
74960.0000    0.73446
75000.0000    0.58431
75040.0000    0.81905
75080.0000    0.49478
75120.0000    0.97097
75160.0000    1.23905
75200.0000    1.57107
75240.0000    1.43263
75280.0000    0.95784
75320.0000    1.87979
75360.0000    2.02264
75400.0000    0.42398
75440.0000    1.62474
75480.0000    0.52813
75520.0000    1.33039
75560.0000    0.99672
75600.0000    0.40652
75640.0000    0.05651
75680.0000   -0.05342
75720.0000   -0.05199
75760.0000    0.10132
75800.0000    1.60302
75840.0000    0.85370
75880.0000    1.28255
75920.0000    2.09208
75960.0000    1.19432
76000.0000    1.55563
76040.0000    1.29304
76080.0000    1.47737
76120.0000    1.01927
76160.0000    1.88974
76200.0000    1.07518
76240.0000    2.06071
76280.0000    1.49856
76320.0000    1.77914
76360.0000    1.24671
76400.0000    1.57581
76440.0000    2.41179
76480.0000    2.71500
76520.0000    1.90658
76560.0000    1.76185
76600.0000    1.40436
76640.0000    2.40387
76680.0000    1.64244
76720.0000    1.98877
76760.0000    1.97887
76800.0000    2.65808
76840.0000    1.70701
76880.0000    2.41839
76920.0000    2.48595
76960.0000    2.60498
77000.0000    1.70544
77040.0000    2.92443
77080.0000    2.38063
77120.0000    2.15372
77160.0000    1.99017
77200.0000    2.62768
77240.0000    2.66056
77280.0000    2.42889
77320.0000    2.25680
77360.0000    2.31510
77400.0000    2.60464
77440.0000    2.65291
77480.0000    2.62895
77520.0000    1.42429
77560.0000    1.18687
77600.0000    2.47071
77640.0000    1.54758
77680.0000    0.79787
77720.0000    1.24164
77760.0000    2.16332
77800.0000    2.09736
77840.0000    1.81937
77880.0000    1.95163
77920.0000    1.95767
77960.0000    2.10732
78000.0000    1.62123
78040.0000    1.73859
78080.0000    1.81426
78120.0000    0.63587
78160.0000    1.11037
78200.0000    1.66148
78240.0000    1.08459
78280.0000    2.01567
78320.0000    1.53246
78360.0000    1.49838
78400.0000    2.05361
78440.0000    1.88479
78480.0000    1.85339
78520.0000    2.00445
78560.0000    1.90349
78600.0000    2.44463
78640.0000    1.62692
78680.0000    1.56775
78720.0000    1.48921
78760.0000    1.60611
78800.0000    1.81891
78840.0000    2.41254
78880.0000    1.47154
78920.0000    1.52529
78960.0000    1.58889
79000.0000    2.05637
79040.0000    2.22158
79080.0000    2.75084
79120.0000    2.19971
79160.0000    2.48142
79200.0000    2.51059
79240.0000    2.97815
79280.0000    2.78438
79320.0000    2.26306
79360.0000    1.78458
79400.0000    0.89843
79440.0000    2.11038
79480.0000    1.47458
79520.0000    1.66760
79560.0000    2.11240
79600.0000    2.17587
79640.0000    1.41022
79680.0000    1.84219
79720.0000    0.92189
79760.0000    1.91098
79800.0000    1.43412
79840.0000    1.38915
79880.0000    1.55536
79920.0000    2.04958
79960.0000    2.35517
80000.0000    1.61421
80040.0000    1.49488
80080.0000    2.07368
80120.0000    2.04070
80160.0000    1.14502
80200.0000    1.56102
80240.0000    2.05933
80280.0000    2.17298
80320.0000    0.32860
80360.0000    0.01114
80400.0000    1.36989
80440.0000    0.49248
80480.0000    0.19761
80520.0000   -0.14446
80560.0000   -0.46119
80600.0000   -0.56584
80640.0000    0.42900
80680.0000    0.71344
80720.0000    1.21913
80760.0000    1.00943
80800.0000    1.33060
80840.0000    0.67280
80880.0000    1.00827
80920.0000    0.62169
80960.0000    1.57844
81000.0000    1.32490
81040.0000    0.80197
81080.0000    1.54276
81120.0000    1.93402
81160.0000    2.05097
81200.0000    1.49151
81240.0000    1.65772
81280.0000    1.61817
81320.0000    1.04711
81360.0000    1.52486
81400.0000    1.67751
81440.0000    0.58350
81480.0000    1.43598
81520.0000    0.26903
81560.0000    1.05854
81600.0000    1.34658
81640.0000    0.48521
81680.0000    0.81949
81720.0000   -0.23290
81760.0000    0.54575
81800.0000   -0.01171
81840.0000    0.74338
81880.0000    0.76426
81920.0000    1.36641
81960.0000    0.44352
82000.0000    0.70204
82040.0000    0.86770
82080.0000    1.13670
82120.0000    0.37130
82160.0000    1.62144
82200.0000    0.73816
82240.0000    1.42054
82280.0000    0.86900
82320.0000    0.17975
82360.0000    1.04159
82400.0000    0.89457
82440.0000    0.91231
82480.0000    1.03930
82520.0000    1.22140
82560.0000    1.38800
82600.0000    1.03690
82640.0000    1.48846
82680.0000    0.55135
82720.0000    1.18756
82760.0000    1.30661
82800.0000    1.78560
82840.0000    1.30407
82880.0000    1.75102
82920.0000    2.20629
82960.0000    1.16416
83000.0000    0.95939
83040.0000    1.67045
83080.0000    0.98305
83120.0000    1.47750
83160.0000    1.63221
83200.0000    1.53193
83240.0000    2.20418
83280.0000    1.91114
83320.0000    1.30999
83360.0000    1.75444
83400.0000    1.75779
83440.0000    2.40385
83480.0000    2.06071
83520.0000    2.03840
83560.0000    1.74509
83600.0000    1.27423
83640.0000    1.80952
83680.0000    1.32679
83720.0000    1.03040
83760.0000    1.19487
83800.0000    1.55889
83840.0000    1.55859
83880.0000    1.65654
83920.0000    1.47451
83960.0000    1.34234
84000.0000    0.89156
84040.0000    1.45171
84080.0000    1.80364
84120.0000    1.53299
84160.0000    2.17299
84200.0000    1.83568
84240.0000    1.48590
84280.0000    1.32443
84320.0000    1.81044
84360.0000    1.76334
84400.0000    0.98773
84440.0000    2.02580
84480.0000    2.08923
84520.0000    1.78501
84560.0000    2.04969
84600.0000    2.10668
84640.0000    1.96151
&
