# Supplementary material for: Comment on 'Valid molecular dynamics simulations of human hemoglobin require a surprisingly large box size'
Source: eLife. 2019 Jun 20;8:e44718. doi: 10.7554/eLife.44718 (PMC6586461; doi:10.7554/eLife.44718)
Supplement: Figure 3—source data 1. — The zip archive contains a README file describing which source files correspond to the different panels. [file elife-44718-fig3-data1.zip › figure3/panel_A/hub/medium/3/proj.xvg]

@ autoscale onread none
@ with g0
@ g0 on
@ title "projection on eigenvectors (nm)"
@ xaxis  label "Time (ps)"
@ world xmin 0
@ world xmax 64120
@ world ymin -9.45623
@ world ymax 7.25703
@ view xmin 0.15
@ view xmax 0.85
@ view ymin 0.15
@ view ymax 0.85
@ yaxis  label "vec 1"
@ xaxis tick major 20000
@ xaxis tick minor 10000
@ xaxis ticklabel start type spec
@ xaxis ticklabel start -0
@ yaxis tick major 5
@ yaxis tick minor 2.5
@ yaxis ticklabel start type spec
@ yaxis ticklabel start -5
@ zeroxaxis bar on
@ zeroxaxis bar linestyle 3
    0.0000   -5.05259
   40.0000   -6.01863
   80.0000   -4.57124
  120.0000   -4.59065
  160.0000   -4.77116
  200.0000   -5.63967
  240.0000   -5.56445
  280.0000   -5.42234
  320.0000   -6.24253
  360.0000   -5.19062
  400.0000   -5.74033
  440.0000   -5.53268
  480.0000   -6.17693
  520.0000   -5.79001
  560.0000   -6.01508
  600.0000   -5.71303
  640.0000   -6.34846
  680.0000   -5.81085
  720.0000   -6.20925
  760.0000   -6.20067
  800.0000   -6.43650
  840.0000   -6.08132
  880.0000   -6.42605
  920.0000   -5.98737
  960.0000   -6.25828
 1000.0000   -6.45754
 1040.0000   -6.78115
 1080.0000   -5.69767
 1120.0000   -5.10555
 1160.0000   -6.22680
 1200.0000   -6.06485
 1240.0000   -5.88151
 1280.0000   -5.51403
 1320.0000   -5.97551
 1360.0000   -5.10653
 1400.0000   -4.86752
 1440.0000   -4.87685
 1480.0000   -4.72125
 1520.0000   -5.59314
 1560.0000   -5.60655
 1600.0000   -6.17850
 1640.0000   -5.32472
 1680.0000   -6.57751
 1720.0000   -5.84188
 1760.0000   -5.17392
 1800.0000   -5.74698
 1840.0000   -5.21262
 1880.0000   -4.93802
 1920.0000   -6.22252
 1960.0000   -5.60727
 2000.0000   -5.55054
 2040.0000   -4.90764
 2080.0000   -5.43301
 2120.0000   -5.39799
 2160.0000   -4.86278
 2200.0000   -5.33568
 2240.0000   -6.03098
 2280.0000   -5.62348
 2320.0000   -4.67915
 2360.0000   -5.06756
 2400.0000   -6.03053
 2440.0000   -4.83372
 2480.0000   -4.28215
 2520.0000   -5.62531
 2560.0000   -5.50296
 2600.0000   -5.62855
 2640.0000   -6.18998
 2680.0000   -6.07081
 2720.0000   -6.82292
 2760.0000   -6.00009
 2800.0000   -6.25769
 2840.0000   -6.71906
 2880.0000   -5.44485
 2920.0000   -5.88125
 2960.0000   -6.65753
 3000.0000   -5.44058
 3040.0000   -6.34528
 3080.0000   -5.18276
 3120.0000   -5.08527
 3160.0000   -5.60898
 3200.0000   -4.66076
 3240.0000   -5.76843
 3280.0000   -5.02528
 3320.0000   -5.66489
 3360.0000   -4.84734
 3400.0000   -4.37463
 3440.0000   -5.58398
 3480.0000   -5.69722
 3520.0000   -6.53599
 3560.0000   -5.85167
 3600.0000   -5.57521
 3640.0000   -5.02511
 3680.0000   -5.59442
 3720.0000   -5.27268
 3760.0000   -5.20913
 3800.0000   -5.76155
 3840.0000   -5.87418
 3880.0000   -5.54033
 3920.0000   -5.54497
 3960.0000   -4.84932
 4000.0000   -5.39816
 4040.0000   -5.38720
 4080.0000   -5.54810
 4120.0000   -5.88837
 4160.0000   -5.93737
 4200.0000   -6.51519
 4240.0000   -7.10469
 4280.0000   -6.46735
 4320.0000   -6.33758
 4360.0000   -5.55548
 4400.0000   -5.27597
 4440.0000   -6.10146
 4480.0000   -5.39131
 4520.0000   -4.96982
 4560.0000   -4.59058
 4600.0000   -5.72952
 4640.0000   -4.18110
 4680.0000   -4.45847
 4720.0000   -4.47855
 4760.0000   -5.21571
 4800.0000   -4.96498
 4840.0000   -6.21158
 4880.0000   -5.54783
 4920.0000   -5.91037
 4960.0000   -5.63722
 5000.0000   -5.83366
 5040.0000   -6.01529
 5080.0000   -6.24858
 5120.0000   -6.28738
 5160.0000   -5.07783
 5200.0000   -5.81969
 5240.0000   -5.76819
 5280.0000   -5.14659
 5320.0000   -4.55558
 5360.0000   -4.51934
 5400.0000   -3.79986
 5440.0000   -5.46754
 5480.0000   -4.92119
 5520.0000   -4.14227
 5560.0000   -4.21586
 5600.0000   -5.39116
 5640.0000   -5.69447
 5680.0000   -5.49813
 5720.0000   -6.81891
 5760.0000   -6.84707
 5800.0000   -5.70173
 5840.0000   -5.07382
 5880.0000   -5.46276
 5920.0000   -4.94558
 5960.0000   -4.46478
 6000.0000   -5.13519
 6040.0000   -5.14081
 6080.0000   -4.42830
 6120.0000   -5.44353
 6160.0000   -3.94288
 6200.0000   -4.93667
 6240.0000   -4.64394
 6280.0000   -4.76106
 6320.0000   -5.12178
 6360.0000   -4.77336
 6400.0000   -4.90613
 6440.0000   -4.61884
 6480.0000   -5.15556
 6520.0000   -5.56143
 6560.0000   -5.76514
 6600.0000   -6.14699
 6640.0000   -5.58279
 6680.0000   -5.05691
 6720.0000   -5.77066
 6760.0000   -5.50041
 6800.0000   -6.58147
 6840.0000   -6.38679
 6880.0000   -5.80820
 6920.0000   -5.16098
 6960.0000   -5.15576
 7000.0000   -5.18067
 7040.0000   -5.77723
 7080.0000   -5.54916
 7120.0000   -5.89253
 7160.0000   -5.98471
 7200.0000   -5.68558
 7240.0000   -7.08727
 7280.0000   -6.35387
 7320.0000   -5.28205
 7360.0000   -4.98409
 7400.0000   -4.59280
 7440.0000   -3.33301
 7480.0000   -5.26136
 7520.0000   -5.53149
 7560.0000   -4.68567
 7600.0000   -4.81797
 7640.0000   -4.90167
 7680.0000   -4.86291
 7720.0000   -5.39692
 7760.0000   -3.63835
 7800.0000   -5.60523
 7840.0000   -5.02219
 7880.0000   -5.67157
 7920.0000   -4.88209
 7960.0000   -5.26088
 8000.0000   -5.54646
 8040.0000   -5.56380
 8080.0000   -6.15070
 8120.0000   -5.14983
 8160.0000   -5.48325
 8200.0000   -5.46781
 8240.0000   -5.51436
 8280.0000   -4.96239
 8320.0000   -5.08991
 8360.0000   -5.93469
 8400.0000   -5.89683
 8440.0000   -5.90799
 8480.0000   -5.31269
 8520.0000   -5.28013
 8560.0000   -6.43569
 8600.0000   -4.98608
 8640.0000   -5.04137
 8680.0000   -5.41480
 8720.0000   -3.98036
 8760.0000   -5.17829
 8800.0000   -5.61363
 8840.0000   -5.82263
 8880.0000   -5.72111
 8920.0000   -5.77959
 8960.0000   -6.66188
 9000.0000   -5.78373
 9040.0000   -5.62559
 9080.0000   -5.42753
 9120.0000   -6.45993
 9160.0000   -5.11581
 9200.0000   -5.60552
 9240.0000   -4.49971
 9280.0000   -5.43213
 9320.0000   -4.84161
 9360.0000   -5.29474
 9400.0000   -4.88281
 9440.0000   -4.51494
 9480.0000   -4.45677
 9520.0000   -5.03240
 9560.0000   -5.16567
 9600.0000   -5.50677
 9640.0000   -5.72418
 9680.0000   -5.56541
 9720.0000   -4.31093
 9760.0000   -5.26256
 9800.0000   -5.51124
 9840.0000   -5.36071
 9880.0000   -4.51101
 9920.0000   -5.29378
 9960.0000   -4.06802
10000.0000   -5.78610
10040.0000   -5.57235
10080.0000   -5.58248
10120.0000   -5.13298
10160.0000   -5.17795
10200.0000   -5.46764
10240.0000   -5.54737
10280.0000   -5.93362
10320.0000   -6.52490
10360.0000   -5.84868
10400.0000   -6.23791
10440.0000   -6.80844
10480.0000   -5.84456
10520.0000   -6.76723
10560.0000   -6.13772
10600.0000   -5.29300
10640.0000   -6.16524
10680.0000   -6.20694
10720.0000   -5.52974
10760.0000   -4.43879
10800.0000   -5.44084
10840.0000   -6.52243
10880.0000   -5.73545
10920.0000   -5.76239
10960.0000   -4.80646
11000.0000   -5.36241
11040.0000   -5.59295
11080.0000   -5.92562
11120.0000   -6.00073
11160.0000   -6.02761
11200.0000   -4.90226
11240.0000   -6.12503
11280.0000   -5.98562
11320.0000   -5.15187
11360.0000   -5.32243
11400.0000   -5.84798
11440.0000   -5.59758
11480.0000   -5.47726
11520.0000   -5.02095
11560.0000   -4.76721
11600.0000   -5.44488
11640.0000   -6.04874
11680.0000   -5.64121
11720.0000   -5.78627
11760.0000   -5.81357
11800.0000   -5.92103
11840.0000   -4.97942
11880.0000   -5.76446
11920.0000   -5.66986
11960.0000   -6.28453
12000.0000   -6.11983
12040.0000   -5.46688
12080.0000   -4.85321
12120.0000   -5.63074
12160.0000   -4.97694
12200.0000   -5.47783
12240.0000   -5.79001
12280.0000   -5.77609
12320.0000   -6.02252
12360.0000   -5.37432
12400.0000   -4.83034
12440.0000   -5.72497
12480.0000   -5.23090
12520.0000   -5.62215
12560.0000   -6.57994
12600.0000   -4.44072
12640.0000   -5.02209
12680.0000   -4.87980
12720.0000   -4.75798
12760.0000   -4.69586
12800.0000   -5.44334
12840.0000   -5.30813
12880.0000   -5.16080
12920.0000   -5.01582
12960.0000   -5.09529
13000.0000   -6.60653
13040.0000   -6.12410
13080.0000   -5.83236
13120.0000   -5.82533
13160.0000   -4.93035
13200.0000   -4.59752
13240.0000   -4.71098
13280.0000   -4.60087
13320.0000   -4.78957
13360.0000   -5.28916
13400.0000   -5.55659
13440.0000   -5.07503
13480.0000   -4.60087
13520.0000   -5.07361
13560.0000   -5.73460
13600.0000   -5.36938
13640.0000   -5.54708
13680.0000   -5.72678
13720.0000   -4.93801
13760.0000   -5.55695
13800.0000   -5.07880
13840.0000   -4.80157
13880.0000   -5.32576
13920.0000   -5.08416
13960.0000   -4.89148
14000.0000   -5.60530
14040.0000   -4.69957
14080.0000   -5.29643
14120.0000   -6.06643
14160.0000   -5.20676
14200.0000   -5.81456
14240.0000   -6.12185
14280.0000   -5.23267
14320.0000   -5.06326
14360.0000   -5.06499
14400.0000   -4.61844
14440.0000   -5.91101
14480.0000   -3.84425
14520.0000   -4.72619
14560.0000   -5.50287
14600.0000   -4.52925
14640.0000   -5.85490
14680.0000   -5.76754
14720.0000   -6.00453
14760.0000   -6.32229
14800.0000   -5.49223
14840.0000   -5.80581
14880.0000   -5.31839
14920.0000   -5.59759
14960.0000   -5.44976
15000.0000   -4.82643
15040.0000   -5.39544
15080.0000   -5.74262
15120.0000   -5.80640
15160.0000   -5.46106
15200.0000   -5.88020
15240.0000   -4.65416
15280.0000   -5.52287
15320.0000   -4.79155
15360.0000   -5.07852
15400.0000   -5.44441
15440.0000   -6.04247
15480.0000   -6.12945
15520.0000   -5.44429
15560.0000   -5.37766
15600.0000   -4.75224
15640.0000   -5.06526
15680.0000   -4.89351
15720.0000   -4.49127
15760.0000   -5.19161
15800.0000   -5.85330
15840.0000   -5.74574
15880.0000   -4.81475
15920.0000   -5.66873
15960.0000   -5.41245
16000.0000   -5.71981
16040.0000   -5.24437
16080.0000   -5.84615
16120.0000   -4.85672
16160.0000   -5.52283
16200.0000   -4.16916
16240.0000   -4.48729
16280.0000   -4.77191
16320.0000   -4.90293
16360.0000   -5.22081
16400.0000   -5.02370
16440.0000   -5.06312
16480.0000   -6.42814
16520.0000   -5.70427
16560.0000   -5.23464
16600.0000   -4.84370
16640.0000   -5.44945
16680.0000   -5.32061
16720.0000   -5.54243
16760.0000   -5.01501
16800.0000   -5.59737
16840.0000   -5.31342
16880.0000   -5.79979
16920.0000   -5.98404
16960.0000   -5.31932
17000.0000   -5.63732
17040.0000   -5.24305
17080.0000   -5.72386
17120.0000   -5.67807
17160.0000   -6.12154
17200.0000   -5.71649
17240.0000   -4.87553
17280.0000   -5.44019
17320.0000   -5.64353
17360.0000   -5.19582
17400.0000   -4.86187
17440.0000   -5.18607
17480.0000   -4.37197
17520.0000   -4.60797
17560.0000   -5.66463
17600.0000   -6.30602
17640.0000   -5.24427
17680.0000   -4.66488
17720.0000   -5.33343
17760.0000   -5.27650
17800.0000   -5.49426
17840.0000   -6.23355
17880.0000   -5.98070
17920.0000   -5.38219
17960.0000   -4.55369
18000.0000   -5.41451
18040.0000   -5.11817
18080.0000   -5.75259
18120.0000   -4.98428
18160.0000   -5.62071
18200.0000   -5.97795
18240.0000   -5.16505
18280.0000   -5.37712
18320.0000   -5.33418
18360.0000   -5.10927
18400.0000   -4.89822
18440.0000   -6.63434
18480.0000   -5.88123
18520.0000   -6.06232
18560.0000   -5.84237
18600.0000   -5.55070
18640.0000   -5.74402
18680.0000   -4.99214
18720.0000   -5.81929
18760.0000   -5.19874
18800.0000   -5.46435
18840.0000   -5.84219
18880.0000   -5.48464
18920.0000   -4.51985
18960.0000   -5.52011
19000.0000   -5.65023
19040.0000   -5.24032
19080.0000   -6.63694
19120.0000   -6.14343
19160.0000   -5.70027
19200.0000   -5.20990
19240.0000   -6.57745
19280.0000   -5.52624
19320.0000   -5.44434
19360.0000   -5.34706
19400.0000   -5.38521
19440.0000   -5.10319
19480.0000   -4.59984
19520.0000   -5.31084
19560.0000   -5.15388
19600.0000   -5.06695
19640.0000   -5.76993
19680.0000   -5.70375
19720.0000   -6.04192
19760.0000   -5.39192
19800.0000   -5.95914
19840.0000   -5.57466
19880.0000   -4.17261
19920.0000   -4.43700
19960.0000   -4.95411
20000.0000   -4.59373
20040.0000   -4.61413
20080.0000   -5.24853
20120.0000   -5.55887
20160.0000   -5.09440
20200.0000   -5.59819
20240.0000   -5.79571
20280.0000   -5.64978
20320.0000   -5.73880
20360.0000   -5.26174
20400.0000   -5.57829
20440.0000   -5.28711
20480.0000   -5.56744
20520.0000   -6.14459
20560.0000   -6.62032
20600.0000   -6.34025
20640.0000   -6.92314
20680.0000   -6.56913
20720.0000   -7.25083
20760.0000   -8.07497
20800.0000   -7.43127
20840.0000   -6.92569
20880.0000   -5.48007
20920.0000   -6.46306
20960.0000   -5.86809
21000.0000   -6.56060
21040.0000   -5.98024
21080.0000   -5.66627
21120.0000   -6.03087
21160.0000   -5.96918
21200.0000   -6.57117
21240.0000   -6.17619
21280.0000   -6.44446
21320.0000   -5.35151
21360.0000   -5.99759
21400.0000   -5.67732
21440.0000   -5.02262
21480.0000   -6.38951
21520.0000   -5.34592
21560.0000   -5.15418
21600.0000   -5.20053
21640.0000   -4.85476
21680.0000   -4.91672
21720.0000   -5.07829
21760.0000   -4.56722
21800.0000   -4.68845
21840.0000   -5.22623
21880.0000   -5.59311
21920.0000   -5.07833
21960.0000   -4.45431
22000.0000   -4.84058
22040.0000   -5.44543
22080.0000   -5.04783
22120.0000   -6.32044
22160.0000   -5.04625
22200.0000   -5.99231
22240.0000   -5.05893
22280.0000   -5.31722
22320.0000   -5.78947
22360.0000   -5.47612
22400.0000   -5.20497
22440.0000   -5.73470
22480.0000   -5.18189
22520.0000   -5.15907
22560.0000   -5.63087
22600.0000   -5.01974
22640.0000   -5.77984
22680.0000   -6.86060
22720.0000   -5.37702
22760.0000   -5.17054
22800.0000   -5.57685
22840.0000   -5.89719
22880.0000   -5.83831
22920.0000   -7.29115
22960.0000   -5.79736
23000.0000   -6.55451
23040.0000   -6.23405
23080.0000   -6.66648
23120.0000   -5.94478
23160.0000   -6.50312
23200.0000   -5.77584
23240.0000   -5.12471
23280.0000   -5.32681
23320.0000   -5.56704
23360.0000   -5.68562
23400.0000   -6.12869
23440.0000   -5.67273
23480.0000   -5.62018
23520.0000   -5.91694
23560.0000   -5.55918
23600.0000   -5.32588
23640.0000   -6.51025
23680.0000   -4.99940
23720.0000   -5.89244
23760.0000   -6.14018
23800.0000   -4.64232
23840.0000   -5.11312
23880.0000   -4.87085
23920.0000   -5.17745
23960.0000   -6.24862
24000.0000   -5.42708
24040.0000   -5.68661
24080.0000   -5.08846
24120.0000   -5.59169
24160.0000   -5.84486
24200.0000   -5.51769
24240.0000   -4.33961
24280.0000   -5.28225
24320.0000   -5.70090
24360.0000   -5.02884
24400.0000   -5.12990
24440.0000   -4.96317
24480.0000   -5.36070
24520.0000   -5.57994
24560.0000   -4.70477
24600.0000   -5.64278
24640.0000   -5.70414
24680.0000   -5.41981
24720.0000   -5.61032
24760.0000   -5.92923
24800.0000   -5.03735
24840.0000   -5.40597
24880.0000   -5.31636
24920.0000   -5.31389
24960.0000   -5.58290
25000.0000   -5.55554
25040.0000   -5.02799
25080.0000   -5.86609
25120.0000   -6.03243
25160.0000   -5.61004
25200.0000   -5.34939
25240.0000   -5.78870
25280.0000   -5.77131
25320.0000   -5.67630
25360.0000   -5.93673
25400.0000   -4.90374
25440.0000   -5.40540
25480.0000   -5.59999
25520.0000   -5.13265
25560.0000   -5.68135
25600.0000   -4.02607
25640.0000   -4.16714
25680.0000   -4.20526
25720.0000   -3.96420
25760.0000   -4.62602
25800.0000   -5.64549
25840.0000   -5.67285
25880.0000   -5.75749
25920.0000   -5.59532
25960.0000   -5.10642
26000.0000   -5.30304
26040.0000   -5.65473
26080.0000   -5.13738
26120.0000   -4.87074
26160.0000   -5.53057
26200.0000   -5.57851
26240.0000   -5.77581
26280.0000   -5.92211
26320.0000   -5.37632
26360.0000   -5.71180
26400.0000   -4.86178
26440.0000   -4.52003
26480.0000   -5.33024
26520.0000   -5.26620
26560.0000   -4.16419
26600.0000   -4.54158
26640.0000   -4.14240
26680.0000   -5.19815
26720.0000   -4.54885
26760.0000   -4.85145
26800.0000   -4.31199
26840.0000   -4.21051
26880.0000   -5.13362
26920.0000   -4.62151
26960.0000   -3.90741
27000.0000   -4.16807
27040.0000   -5.04588
27080.0000   -3.61406
27120.0000   -4.44516
27160.0000   -5.00904
27200.0000   -3.96792
27240.0000   -4.88463
27280.0000   -4.73143
27320.0000   -5.34550
27360.0000   -5.47850
27400.0000   -4.80427
27440.0000   -4.09964
27480.0000   -4.94970
27520.0000   -5.14677
27560.0000   -5.17766
27600.0000   -5.02311
27640.0000   -5.32211
27680.0000   -5.82065
27720.0000   -5.49736
27760.0000   -4.55160
27800.0000   -4.84043
27840.0000   -6.28663
27880.0000   -5.13824
27920.0000   -5.10171
27960.0000   -5.74158
28000.0000   -5.82664
28040.0000   -5.67967
28080.0000   -4.66433
28120.0000   -4.73709
28160.0000   -4.79257
28200.0000   -5.15303
28240.0000   -4.98816
28280.0000   -5.32475
28320.0000   -4.97795
28360.0000   -5.42540
28400.0000   -5.44963
28440.0000   -4.96433
28480.0000   -5.73664
28520.0000   -5.19940
28560.0000   -6.17763
28600.0000   -5.40619
28640.0000   -5.05470
28680.0000   -6.38362
28720.0000   -5.71813
28760.0000   -5.29697
28800.0000   -5.89331
28840.0000   -4.25372
28880.0000   -5.49558
28920.0000   -5.60915
28960.0000   -5.17152
29000.0000   -5.39178
29040.0000   -5.75349
29080.0000   -5.34856
29120.0000   -4.25192
29160.0000   -5.71261
29200.0000   -5.83831
29240.0000   -5.08341
29280.0000   -5.33817
29320.0000   -5.42497
29360.0000   -4.80658
29400.0000   -5.19609
29440.0000   -5.67396
29480.0000   -4.82144
29520.0000   -5.02280
29560.0000   -5.34206
29600.0000   -5.18747
29640.0000   -6.47664
29680.0000   -5.31090
29720.0000   -5.61787
29760.0000   -6.19896
29800.0000   -5.44895
29840.0000   -5.31744
29880.0000   -5.53534
29920.0000   -5.18073
29960.0000   -5.20610
30000.0000   -6.82955
30040.0000   -5.33881
30080.0000   -5.83775
30120.0000   -6.11542
30160.0000   -6.82459
30200.0000   -6.15071
30240.0000   -6.00932
30280.0000   -6.18646
30320.0000   -6.02161
30360.0000   -6.39286
30400.0000   -5.94362
30440.0000   -5.78371
30480.0000   -6.53854
30520.0000   -6.40902
30560.0000   -5.79030
30600.0000   -5.30069
30640.0000   -4.68567
30680.0000   -6.04762
30720.0000   -5.23343
30760.0000   -5.05692
30800.0000   -5.19914
30840.0000   -6.00072
30880.0000   -5.17592
30920.0000   -5.85701
30960.0000   -6.42578
31000.0000   -5.88293
31040.0000   -5.60452
31080.0000   -5.61738
31120.0000   -6.05724
31160.0000   -5.36146
31200.0000   -5.69359
31240.0000   -6.23238
31280.0000   -6.21324
31320.0000   -6.65893
31360.0000   -6.29183
31400.0000   -5.89182
31440.0000   -5.43581
31480.0000   -5.31098
31520.0000   -6.21600
31560.0000   -5.40953
31600.0000   -4.89124
31640.0000   -5.99933
31680.0000   -5.70045
31720.0000   -5.84194
31760.0000   -6.58818
31800.0000   -6.40083
31840.0000   -5.74030
31880.0000   -5.62261
31920.0000   -5.83635
31960.0000   -5.34867
32000.0000   -5.23474
32040.0000   -4.63796
32080.0000   -4.45770
32120.0000   -4.59123
32160.0000   -5.15248
32200.0000   -5.95725
32240.0000   -6.29638
32280.0000   -6.26780
32320.0000   -5.55744
32360.0000   -6.03347
32400.0000   -6.08393
32440.0000   -4.91649
32480.0000   -6.26730
32520.0000   -5.88307
32560.0000   -5.82487
32600.0000   -5.56939
32640.0000   -5.63069
32680.0000   -6.12543
32720.0000   -5.74110
32760.0000   -5.72293
32800.0000   -5.69777
32840.0000   -5.98571
32880.0000   -5.78671
32920.0000   -4.97666
32960.0000   -5.10490
33000.0000   -5.39525
33040.0000   -5.26906
33080.0000   -5.24565
33120.0000   -6.04974
33160.0000   -4.91998
33200.0000   -5.40105
33240.0000   -5.26740
33280.0000   -5.48547
33320.0000   -5.18526
33360.0000   -5.84467
33400.0000   -6.49980
33440.0000   -5.82528
33480.0000   -5.39646
33520.0000   -5.89715
33560.0000   -5.92724
33600.0000   -6.17611
33640.0000   -5.04028
33680.0000   -5.60990
33720.0000   -5.97365
33760.0000   -5.69456
33800.0000   -6.05552
33840.0000   -5.85221
33880.0000   -5.92330
33920.0000   -5.77016
33960.0000   -5.69387
34000.0000   -6.41155
34040.0000   -5.61122
34080.0000   -6.13697
34120.0000   -5.33782
34160.0000   -5.77264
34200.0000   -5.97310
34240.0000   -5.33873
34280.0000   -5.33813
34320.0000   -4.82158
34360.0000   -6.01857
34400.0000   -6.03589
34440.0000   -5.07811
34480.0000   -4.99725
34520.0000   -4.35465
34560.0000   -5.00035
34600.0000   -4.55210
34640.0000   -4.95441
34680.0000   -5.21360
34720.0000   -6.52190
34760.0000   -5.79902
34800.0000   -5.24487
34840.0000   -4.75457
34880.0000   -4.77052
34920.0000   -4.28180
34960.0000   -5.31532
35000.0000   -5.41859
35040.0000   -5.37581
35080.0000   -4.67598
35120.0000   -5.20858
35160.0000   -5.14163
35200.0000   -4.76818
35240.0000   -4.77950
35280.0000   -4.11198
35320.0000   -4.41639
35360.0000   -4.94402
35400.0000   -4.97012
35440.0000   -4.30669
35480.0000   -4.10239
35520.0000   -4.69112
35560.0000   -4.18475
35600.0000   -4.83368
35640.0000   -4.80658
35680.0000   -4.38703
35720.0000   -5.05112
35760.0000   -4.75560
35800.0000   -4.99598
35840.0000   -6.04667
35880.0000   -5.55613
35920.0000   -4.50389
35960.0000   -4.51828
36000.0000   -3.65144
36040.0000   -5.17664
36080.0000   -4.22173
36120.0000   -4.29756
36160.0000   -4.32050
36200.0000   -4.50741
36240.0000   -4.68673
36280.0000   -5.20130
36320.0000   -4.95312
36360.0000   -4.24723
36400.0000   -5.22762
36440.0000   -5.77358
36480.0000   -4.61318
36520.0000   -4.51796
36560.0000   -4.42519
36600.0000   -4.40663
36640.0000   -4.27942
36680.0000   -4.50490
36720.0000   -4.12063
36760.0000   -4.71234
36800.0000   -5.10806
36840.0000   -4.63370
36880.0000   -4.73491
36920.0000   -5.01999
36960.0000   -4.33357
37000.0000   -3.92270
37040.0000   -4.36310
37080.0000   -4.62923
37120.0000   -4.85391
37160.0000   -4.21852
37200.0000   -4.95771
37240.0000   -4.36199
37280.0000   -4.35454
37320.0000   -4.75262
37360.0000   -4.66070
37400.0000   -4.33051
37440.0000   -5.79504
37480.0000   -5.66698
37520.0000   -5.59585
37560.0000   -5.37620
37600.0000   -4.91081
37640.0000   -4.51298
37680.0000   -4.57473
37720.0000   -4.68573
37760.0000   -5.10996
37800.0000   -4.04842
37840.0000   -5.27275
37880.0000   -4.87604
37920.0000   -4.03729
37960.0000   -4.17936
38000.0000   -5.02520
38040.0000   -5.53952
38080.0000   -5.31856
38120.0000   -5.20094
38160.0000   -4.81630
38200.0000   -4.92104
38240.0000   -3.84812
38280.0000   -4.17265
38320.0000   -4.61261
38360.0000   -5.25808
38400.0000   -4.59661
38440.0000   -5.45561
38480.0000   -5.65483
38520.0000   -4.49787
38560.0000   -4.35478
38600.0000   -4.90710
38640.0000   -5.02132
38680.0000   -5.39074
38720.0000   -4.80704
38760.0000   -4.62007
38800.0000   -5.36769
38840.0000   -5.90723
38880.0000   -4.89704
38920.0000   -4.56007
38960.0000   -5.27300
39000.0000   -4.71892
39040.0000   -4.65123
39080.0000   -4.54202
39120.0000   -4.32490
39160.0000   -5.31347
39200.0000   -5.50781
39240.0000   -4.46829
39280.0000   -4.50325
39320.0000   -5.04058
39360.0000   -4.73682
39400.0000   -4.95866
39440.0000   -4.23717
39480.0000   -4.47912
39520.0000   -5.07616
39560.0000   -4.82904
39600.0000   -4.27235
39640.0000   -4.04507
39680.0000   -3.62761
39720.0000   -4.05464
39760.0000   -4.03461
39800.0000   -5.20305
39840.0000   -4.34355
39880.0000   -5.88000
39920.0000   -5.08305
39960.0000   -5.51399
40000.0000   -4.75581
40040.0000   -5.10538
40080.0000   -4.35796
40120.0000   -5.04281
40160.0000   -5.16336
40200.0000   -5.50014
40240.0000   -5.30987
40280.0000   -5.67213
40320.0000   -5.67572
40360.0000   -5.53193
40400.0000   -5.36365
40440.0000   -4.16370
40480.0000   -4.96929
40520.0000   -4.64430
40560.0000   -3.24541
40600.0000   -4.67804
40640.0000   -4.60920
40680.0000   -3.85663
40720.0000   -4.52079
40760.0000   -4.07811
40800.0000   -3.91719
40840.0000   -3.60499
40880.0000   -4.28525
40920.0000   -4.05570
40960.0000   -4.47082
41000.0000   -4.77238
41040.0000   -4.25214
41080.0000   -4.58995
41120.0000   -4.46388
41160.0000   -4.04079
41200.0000   -3.78273
41240.0000   -3.01644
41280.0000   -4.04201
41320.0000   -3.20570
41360.0000   -3.33096
41400.0000   -4.60748
41440.0000   -5.04503
41480.0000   -4.33641
41520.0000   -4.93542
41560.0000   -4.39280
41600.0000   -5.07821
41640.0000   -3.43003
41680.0000   -4.12022
41720.0000   -4.14678
41760.0000   -3.75947
41800.0000   -3.60166
41840.0000   -4.54958
41880.0000   -4.70731
41920.0000   -3.89597
41960.0000   -4.93878
42000.0000   -3.95031
42040.0000   -4.67542
42080.0000   -5.37944
42120.0000   -4.94213
42160.0000   -4.48432
42200.0000   -3.51465
42240.0000   -4.70421
42280.0000   -4.27464
42320.0000   -4.37129
42360.0000   -4.01607
42400.0000   -4.73052
42440.0000   -3.99730
42480.0000   -4.40073
42520.0000   -4.20459
42560.0000   -3.98818
42600.0000   -3.84851
42640.0000   -2.81410
42680.0000   -3.02832
42720.0000   -3.73077
42760.0000   -2.97733
42800.0000   -2.67476
42840.0000   -4.00078
42880.0000   -2.93950
42920.0000   -2.14019
42960.0000   -2.20745
43000.0000   -2.59240
43040.0000   -3.88905
43080.0000   -2.90191
43120.0000   -3.43115
43160.0000   -2.91830
43200.0000   -3.08066
43240.0000   -3.90638
43280.0000   -4.28822
43320.0000   -3.76926
43360.0000   -3.13411
43400.0000   -3.79944
43440.0000   -4.10730
43480.0000   -3.86510
43520.0000   -3.97088
43560.0000   -4.60221
43600.0000   -3.65721
43640.0000   -4.31465
43680.0000   -3.81430
43720.0000   -3.72036
43760.0000   -3.14050
43800.0000   -5.12200
43840.0000   -4.92321
43880.0000   -4.12153
43920.0000   -3.95013
43960.0000   -4.39423
44000.0000   -4.19632
44040.0000   -4.25749
44080.0000   -3.94860
44120.0000   -4.19672
44160.0000   -4.75708
44200.0000   -4.41640
44240.0000   -4.89081
44280.0000   -4.72917
44320.0000   -5.63308
44360.0000   -6.11945
44400.0000   -5.86107
44440.0000   -5.59377
44480.0000   -6.38295
44520.0000   -5.43496
44560.0000   -4.55775
44600.0000   -3.87040
44640.0000   -4.09751
44680.0000   -5.34865
44720.0000   -5.30362
44760.0000   -4.69986
44800.0000   -3.97441
44840.0000   -5.68383
44880.0000   -5.19799
44920.0000   -4.55355
44960.0000   -3.42951
45000.0000   -3.92106
45040.0000   -2.84988
45080.0000   -3.13986
45120.0000   -5.02570
45160.0000   -3.14424
45200.0000   -3.66800
45240.0000   -3.01098
45280.0000   -3.98669
45320.0000   -3.89566
45360.0000   -3.56716
45400.0000   -4.19746
45440.0000   -4.44058
45480.0000   -3.56394
45520.0000   -4.45189
45560.0000   -3.59041
45600.0000   -3.30209
45640.0000   -3.53548
45680.0000   -2.62162
45720.0000   -3.58079
45760.0000   -4.17560
45800.0000   -3.29000
45840.0000   -2.94835
45880.0000   -4.14231
45920.0000   -4.25358
45960.0000   -3.74740
46000.0000   -3.81130
46040.0000   -4.38663
46080.0000   -4.33283
46120.0000   -3.58798
46160.0000   -3.58057
46200.0000   -3.34994
46240.0000   -4.10453
46280.0000   -4.97516
46320.0000   -4.89282
46360.0000   -4.50324
46400.0000   -4.68103
46440.0000   -4.99514
46480.0000   -4.01555
46520.0000   -3.94058
46560.0000   -3.19379
46600.0000   -3.01684
46640.0000   -3.24954
46680.0000   -2.69205
46720.0000   -3.69964
46760.0000   -3.64697
46800.0000   -4.69320
46840.0000   -4.31209
46880.0000   -4.78012
46920.0000   -3.97131
46960.0000   -4.90371
47000.0000   -5.12301
47040.0000   -4.10301
47080.0000   -3.05307
47120.0000   -3.31109
47160.0000   -3.96749
47200.0000   -2.46567
47240.0000   -2.91994
47280.0000   -2.85602
47320.0000   -3.40156
47360.0000   -2.96845
47400.0000   -1.64721
47440.0000   -2.62499
47480.0000   -4.07422
47520.0000   -3.70316
47560.0000   -3.56232
47600.0000   -2.15437
47640.0000   -4.17648
47680.0000   -3.85837
47720.0000   -3.95704
47760.0000   -4.83044
47800.0000   -4.20192
47840.0000   -3.63348
47880.0000   -3.54023
47920.0000   -4.17806
47960.0000   -4.57214
48000.0000   -6.08715
48040.0000   -5.40535
48080.0000   -4.60019
48120.0000   -4.26620
48160.0000   -4.55818
48200.0000   -2.95382
48240.0000   -3.70170
48280.0000   -2.68176
48320.0000   -3.41528
48360.0000   -3.28246
48400.0000   -3.60740
48440.0000   -2.68745
48480.0000   -2.80258
48520.0000   -3.56250
48560.0000   -3.79244
48600.0000   -3.59253
48640.0000   -3.85341
48680.0000   -3.57262
48720.0000   -3.96124
48760.0000   -4.17185
48800.0000   -5.49403
48840.0000   -4.41974
48880.0000   -4.30402
48920.0000   -3.92503
48960.0000   -4.35345
49000.0000   -3.10021
49040.0000   -3.23977
49080.0000   -3.52648
49120.0000   -3.19743
49160.0000   -3.11851
49200.0000   -2.70276
49240.0000   -4.38544
49280.0000   -3.24497
49320.0000   -4.84181
49360.0000   -4.35510
49400.0000   -5.55144
49440.0000   -5.19685
49480.0000   -4.49050
49520.0000   -5.26747
49560.0000   -4.02134
49600.0000   -5.51617
49640.0000   -3.67220
49680.0000   -4.06386
49720.0000   -4.76374
49760.0000   -4.78269
49800.0000   -4.29549
49840.0000   -4.61523
49880.0000   -3.38507
49920.0000   -4.63927
49960.0000   -3.81638
50000.0000   -4.56786
50040.0000   -3.69891
50080.0000   -3.86836
50120.0000   -3.99657
50160.0000   -3.02525
50200.0000   -3.35068
50240.0000   -3.85228
50280.0000   -3.49733
50320.0000   -3.07877
50360.0000   -3.51753
50400.0000   -3.54218
50440.0000   -3.99522
50480.0000   -4.51471
50520.0000   -3.71405
50560.0000   -5.49532
50600.0000   -5.13808
50640.0000   -4.79667
50680.0000   -4.19951
50720.0000   -4.81804
50760.0000   -5.56847
50800.0000   -3.88364
50840.0000   -3.38839
50880.0000   -3.61312
50920.0000   -4.21606
50960.0000   -5.16559
51000.0000   -4.85107
51040.0000   -4.05504
51080.0000   -3.69932
51120.0000   -4.80111
51160.0000   -3.84192
51200.0000   -3.83222
51240.0000   -2.98324
51280.0000   -3.84373
51320.0000   -3.74979
51360.0000   -3.62077
51400.0000   -3.81641
51440.0000   -4.95329
51480.0000   -4.47497
51520.0000   -4.63441
51560.0000   -4.42695
51600.0000   -3.75439
51640.0000   -3.57558
51680.0000   -3.60286
51720.0000   -4.20514
51760.0000   -4.78589
51800.0000   -3.92832
51840.0000   -4.55025
51880.0000   -4.85390
51920.0000   -5.74541
51960.0000   -4.18188
52000.0000   -5.16750
52040.0000   -3.54071
52080.0000   -3.83967
52120.0000   -3.69764
52160.0000   -3.25346
52200.0000   -4.70747
52240.0000   -4.56685
52280.0000   -4.34976
52320.0000   -3.75758
52360.0000   -3.76248
52400.0000   -3.85716
52440.0000   -2.95723
52480.0000   -2.73320
52520.0000   -3.40153
52560.0000   -3.15309
52600.0000   -3.07098
52640.0000   -3.64926
52680.0000   -3.86541
52720.0000   -3.80265
52760.0000   -3.31828
52800.0000   -3.48342
52840.0000   -3.13511
52880.0000   -2.70522
52920.0000   -3.83265
52960.0000   -4.21398
53000.0000   -3.09027
53040.0000   -3.15433
53080.0000   -2.98488
53120.0000   -3.06780
53160.0000   -2.49385
53200.0000   -3.34560
53240.0000   -3.27734
53280.0000   -3.41662
53320.0000   -3.73255
53360.0000   -3.79058
53400.0000   -4.26939
53440.0000   -3.67896
53480.0000   -3.41191
53520.0000   -3.88503
53560.0000   -3.67205
53600.0000   -4.56522
53640.0000   -4.13314
53680.0000   -4.24426
53720.0000   -4.54099
53760.0000   -5.24957
53800.0000   -4.86752
53840.0000   -4.64843
53880.0000   -4.34289
53920.0000   -4.14493
53960.0000   -4.30581
54000.0000   -3.96014
54040.0000   -4.47575
54080.0000   -2.68533
54120.0000   -3.48582
54160.0000   -4.00590
54200.0000   -5.08761
54240.0000   -5.20988
54280.0000   -3.90157
54320.0000   -4.28887
54360.0000   -3.32282
54400.0000   -3.80997
54440.0000   -3.58317
54480.0000   -2.92479
54520.0000   -3.91654
54560.0000   -3.85624
54600.0000   -3.51985
54640.0000   -2.84305
54680.0000   -2.88092
54720.0000   -3.15049
54760.0000   -3.05200
54800.0000   -3.62917
54840.0000   -4.06411
54880.0000   -4.58264
54920.0000   -4.37986
54960.0000   -3.41422
55000.0000   -3.97986
55040.0000   -4.28218
55080.0000   -4.05082
55120.0000   -3.14851
55160.0000   -4.18773
55200.0000   -3.71671
55240.0000   -3.56818
55280.0000   -2.98679
55320.0000   -4.00210
55360.0000   -3.54295
55400.0000   -2.47696
55440.0000   -3.81285
55480.0000   -3.43795
55520.0000   -3.89565
55560.0000   -3.08408
55600.0000   -3.24795
55640.0000   -4.00697
55680.0000   -2.71977
55720.0000   -4.29245
55760.0000   -4.47283
55800.0000   -5.78523
55840.0000   -4.09224
55880.0000   -3.22739
55920.0000   -3.43640
55960.0000   -3.25156
56000.0000   -2.31164
56040.0000   -2.62973
56080.0000   -1.68577
56120.0000   -0.03840
56160.0000    0.41130
56200.0000    0.27537
56240.0000    0.00788
56280.0000    0.22698
56320.0000    0.55312
56360.0000    0.61130
56400.0000    0.77585
56440.0000   -0.33262
56480.0000   -0.17064
56520.0000    0.93693
56560.0000    0.16490
56600.0000   -0.89422
56640.0000    0.72751
56680.0000   -1.39730
56720.0000   -0.47373
56760.0000    0.27874
56800.0000   -0.68230
56840.0000   -1.07491
56880.0000   -0.19299
56920.0000    0.10118
56960.0000    1.39213
57000.0000    0.77518
57040.0000    0.59251
57080.0000    0.86555
57120.0000    1.30044
57160.0000    0.24144
57200.0000    0.74512
57240.0000    0.44094
57280.0000    0.89327
57320.0000    2.06723
57360.0000    2.31723
57400.0000    1.41954
57440.0000    2.21150
57480.0000    2.43913
57520.0000    1.25586
57560.0000    1.33424
57600.0000    1.97211
57640.0000    1.51244
57680.0000    2.12612
57720.0000    1.94354
57760.0000    2.74939
57800.0000    2.23925
57840.0000    2.69369
57880.0000    2.43036
57920.0000    1.33802
57960.0000    1.50160
58000.0000    2.32365
58040.0000    2.48705
58080.0000    2.07464
58120.0000    1.79970
58160.0000    2.25897
58200.0000    2.48219
58240.0000    2.73924
58280.0000    1.96723
58320.0000    1.86512
58360.0000    3.20347
58400.0000    3.22006
58440.0000    3.59998
58480.0000    3.53897
58520.0000    3.16837
58560.0000    3.08674
58600.0000    3.90107
58640.0000    4.05712
58680.0000    3.08130
58720.0000    3.10176
58760.0000    4.03086
58800.0000    3.46735
58840.0000    4.01727
58880.0000    4.87896
58920.0000    5.73764
58960.0000    5.31606
59000.0000    4.09237
59040.0000    4.70950
59080.0000    3.13770
59120.0000    4.57144
59160.0000    4.80803
59200.0000    4.40184
59240.0000    4.05356
59280.0000    4.25697
59320.0000    4.57172
59360.0000    4.76799
59400.0000    4.40667
59440.0000    4.52844
59480.0000    3.91252
59520.0000    4.11546
59560.0000    3.29259
59600.0000    4.23721
59640.0000    3.49643
59680.0000    3.79124
59720.0000    3.76801
59760.0000    4.75141
59800.0000    5.44293
59840.0000    4.01416
59880.0000    2.60077
59920.0000    1.70852
59960.0000    1.91321
60000.0000    2.10108
60040.0000    2.58983
60080.0000    1.48231
60120.0000    2.51202
60160.0000    1.16543
60200.0000    1.40956
60240.0000    1.13230
60280.0000    0.51834
60320.0000   -0.30003
60360.0000   -0.08418
60400.0000   -0.47052
60440.0000    0.00452
60480.0000    0.95171
60520.0000    0.46935
60560.0000    0.15963
60600.0000    0.33473
60640.0000    0.61952
60680.0000   -0.54559
60720.0000    0.51869
60760.0000    0.80788
60800.0000    1.65864
60840.0000    2.11059
60880.0000    1.41362
60920.0000    1.60308
60960.0000    1.94282
61000.0000    2.00976
61040.0000    2.30548
61080.0000    1.54011
61120.0000    0.88995
61160.0000    1.34047
61200.0000    1.02712
61240.0000    1.66810
61280.0000    1.18420
61320.0000    1.14329
61360.0000    0.32622
61400.0000    0.90067
61440.0000    1.18212
61480.0000    0.26348
61520.0000    1.47789
61560.0000    1.51573
61600.0000    2.54209
61640.0000    1.54857
61680.0000    1.94001
61720.0000    2.20077
61760.0000    1.62622
61800.0000    0.39847
61840.0000    1.04700
61880.0000    0.62657
61920.0000    0.41898
61960.0000   -0.17194
62000.0000    0.55061
62040.0000    0.18169
62080.0000    0.82562
62120.0000    0.23147
62160.0000    1.60891
62200.0000    1.59979
62240.0000    1.74862
62280.0000    0.71390
62320.0000    1.75102
62360.0000    2.18887
62400.0000    2.17204
62440.0000    2.40500
62480.0000    3.18307
62520.0000    3.23206
62560.0000    3.99086
62600.0000    3.90535
62640.0000    3.57435
62680.0000    2.16573
62720.0000    2.65776
62760.0000    2.96770
62800.0000    2.82188
62840.0000    2.93384
62880.0000    2.35544
62920.0000    2.57542
62960.0000    3.12601
63000.0000    2.33230
63040.0000    2.66967
63080.0000    3.10764
63120.0000    2.73584
63160.0000    3.31740
63200.0000    2.91116
63240.0000    2.58862
63280.0000    2.29787
63320.0000    2.97006
63360.0000    2.85437
63400.0000    4.08101
63440.0000    4.10207
63480.0000    3.42365
63520.0000    3.63930
63560.0000    3.15364
63600.0000    3.26988
63640.0000    3.52789
63680.0000    3.39530
63720.0000    3.21993
63760.0000    2.58341
63800.0000    2.25016
63840.0000    0.95895
63880.0000    2.15620
63920.0000    2.50104
63960.0000    1.53406
64000.0000    3.12402
64040.0000    1.95399
64080.0000    1.39116
64120.0000    1.89546
&
