# Supplementary material for: Comment on 'Valid molecular dynamics simulations of human hemoglobin require a surprisingly large box size'
Source: eLife. 2019 Jun 20;8:e44718. doi: 10.7554/eLife.44718 (PMC6586461; doi:10.7554/eLife.44718)
Supplement: Figure 3—source data 1. — The zip archive contains a README file describing which source files correspond to the different panels. [file elife-44718-fig3-data1.zip › figure3/panel_A/hub/medium/4/proj.xvg]

@ autoscale onread none
@ with g0
@ g0 on
@ title "projection on eigenvectors (nm)"
@ xaxis  label "Time (ps)"
@ world xmin 0
@ world xmax 59960
@ world ymin -7.19981
@ world ymax 4.84774
@ view xmin 0.15
@ view xmax 0.85
@ view ymin 0.15
@ view ymax 0.85
@ yaxis  label "vec 1"
@ xaxis tick major 10000
@ xaxis tick minor 5000
@ xaxis ticklabel start type spec
@ xaxis ticklabel start -0
@ yaxis tick major 5
@ yaxis tick minor 2.5
@ yaxis ticklabel start type spec
@ yaxis ticklabel start -5
@ zeroxaxis bar on
@ zeroxaxis bar linestyle 3
    0.0000   -5.05259
   40.0000   -5.26775
   80.0000   -4.79392
  120.0000   -5.29033
  160.0000   -6.05310
  200.0000   -4.79284
  240.0000   -5.40127
  280.0000   -5.34677
  320.0000   -5.13316
  360.0000   -5.20145
  400.0000   -5.82346
  440.0000   -5.56068
  480.0000   -5.51336
  520.0000   -5.71703
  560.0000   -5.82639
  600.0000   -5.23184
  640.0000   -6.20415
  680.0000   -5.96909
  720.0000   -5.15233
  760.0000   -5.88523
  800.0000   -5.90809
  840.0000   -4.74623
  880.0000   -5.66956
  920.0000   -5.07927
  960.0000   -4.81452
 1000.0000   -4.64421
 1040.0000   -4.37199
 1080.0000   -4.75038
 1120.0000   -5.62648
 1160.0000   -4.71902
 1200.0000   -3.97056
 1240.0000   -3.84563
 1280.0000   -4.81059
 1320.0000   -5.50774
 1360.0000   -5.36218
 1400.0000   -6.02008
 1440.0000   -5.31865
 1480.0000   -5.55517
 1520.0000   -4.68090
 1560.0000   -4.44547
 1600.0000   -4.95174
 1640.0000   -5.37177
 1680.0000   -5.66780
 1720.0000   -5.36720
 1760.0000   -6.02670
 1800.0000   -4.87785
 1840.0000   -6.15251
 1880.0000   -5.74214
 1920.0000   -5.17935
 1960.0000   -4.75956
 2000.0000   -5.17085
 2040.0000   -5.31019
 2080.0000   -6.01850
 2120.0000   -5.62354
 2160.0000   -5.54599
 2200.0000   -5.55827
 2240.0000   -5.65988
 2280.0000   -5.88361
 2320.0000   -5.54322
 2360.0000   -5.02045
 2400.0000   -5.03346
 2440.0000   -3.80970
 2480.0000   -4.49588
 2520.0000   -3.19398
 2560.0000   -3.35311
 2600.0000   -2.40731
 2640.0000   -2.88370
 2680.0000   -3.98771
 2720.0000   -2.92497
 2760.0000   -3.19591
 2800.0000   -2.58353
 2840.0000   -2.50566
 2880.0000   -2.37622
 2920.0000   -1.70433
 2960.0000   -0.86887
 3000.0000   -2.43897
 3040.0000   -2.74805
 3080.0000   -3.30190
 3120.0000   -3.46190
 3160.0000   -2.76692
 3200.0000   -3.70558
 3240.0000   -4.43164
 3280.0000   -3.98151
 3320.0000   -4.08706
 3360.0000   -3.52349
 3400.0000   -3.57855
 3440.0000   -2.71948
 3480.0000   -3.22240
 3520.0000   -2.83334
 3560.0000   -3.21342
 3600.0000   -2.76259
 3640.0000   -2.94432
 3680.0000   -2.98655
 3720.0000   -2.76885
 3760.0000   -3.02565
 3800.0000   -2.34478
 3840.0000   -3.69521
 3880.0000   -2.45452
 3920.0000   -2.60044
 3960.0000   -2.66065
 4000.0000   -2.83797
 4040.0000   -3.44516
 4080.0000   -2.03129
 4120.0000   -2.21854
 4160.0000   -3.22863
 4200.0000   -2.80759
 4240.0000   -2.25470
 4280.0000   -2.34301
 4320.0000   -2.33480
 4360.0000   -2.84995
 4400.0000   -2.44677
 4440.0000   -2.54541
 4480.0000   -2.30796
 4520.0000   -2.23847
 4560.0000   -1.94118
 4600.0000   -1.98993
 4640.0000   -2.34457
 4680.0000   -1.81434
 4720.0000   -2.91661
 4760.0000   -2.36460
 4800.0000   -2.70261
 4840.0000   -2.17904
 4880.0000   -2.01155
 4920.0000   -2.76169
 4960.0000   -2.39383
 5000.0000   -2.67015
 5040.0000   -2.03790
 5080.0000   -3.15724
 5120.0000   -3.03496
 5160.0000   -1.65970
 5200.0000   -3.36335
 5240.0000   -2.69093
 5280.0000   -3.03403
 5320.0000   -1.57767
 5360.0000   -1.51124
 5400.0000   -2.23964
 5440.0000   -2.18572
 5480.0000   -2.78715
 5520.0000   -2.89152
 5560.0000   -3.12816
 5600.0000   -2.54293
 5640.0000   -2.55211
 5680.0000   -2.06878
 5720.0000   -2.53569
 5760.0000   -1.84378
 5800.0000   -2.51790
 5840.0000   -1.69107
 5880.0000   -2.80111
 5920.0000   -2.29366
 5960.0000   -2.98688
 6000.0000   -2.85772
 6040.0000   -2.61977
 6080.0000   -1.60325
 6120.0000   -2.79212
 6160.0000   -2.54819
 6200.0000   -2.59456
 6240.0000   -3.22925
 6280.0000   -2.11068
 6320.0000   -2.13855
 6360.0000   -2.43527
 6400.0000   -2.23091
 6440.0000   -2.00492
 6480.0000   -1.63545
 6520.0000   -1.39816
 6560.0000   -1.23569
 6600.0000   -1.98850
 6640.0000   -1.16123
 6680.0000   -2.50740
 6720.0000   -2.29375
 6760.0000   -0.97327
 6800.0000   -0.71780
 6840.0000   -1.67448
 6880.0000   -1.87729
 6920.0000   -1.99989
 6960.0000   -1.09465
 7000.0000   -1.09355
 7040.0000   -1.15799
 7080.0000   -1.72566
 7120.0000   -1.96540
 7160.0000   -2.05967
 7200.0000   -1.85383
 7240.0000   -2.21177
 7280.0000   -2.27874
 7320.0000   -1.74159
 7360.0000   -1.44785
 7400.0000   -2.12090
 7440.0000   -2.24220
 7480.0000   -2.10599
 7520.0000   -2.31286
 7560.0000   -1.73350
 7600.0000   -2.79279
 7640.0000   -3.05047
 7680.0000   -2.46157
 7720.0000   -3.43561
 7760.0000   -1.54716
 7800.0000   -2.43112
 7840.0000   -2.15441
 7880.0000   -2.24614
 7920.0000   -2.43673
 7960.0000   -1.56928
 8000.0000   -1.56092
 8040.0000   -2.37347
 8080.0000   -1.88388
 8120.0000   -1.94647
 8160.0000   -2.12284
 8200.0000   -2.09409
 8240.0000   -2.95298
 8280.0000   -1.89198
 8320.0000   -1.90756
 8360.0000   -1.18112
 8400.0000   -1.46624
 8440.0000   -1.02083
 8480.0000   -0.89707
 8520.0000   -1.54861
 8560.0000   -1.00421
 8600.0000   -0.80996
 8640.0000   -2.06009
 8680.0000   -2.24106
 8720.0000   -0.90844
 8760.0000   -1.98071
 8800.0000   -1.28012
 8840.0000   -1.41674
 8880.0000   -1.75484
 8920.0000   -0.82191
 8960.0000   -1.11389
 9000.0000   -0.55335
 9040.0000   -1.48886
 9080.0000   -0.57803
 9120.0000   -1.33978
 9160.0000   -1.03743
 9200.0000   -0.80517
 9240.0000   -1.25323
 9280.0000   -1.95822
 9320.0000   -0.38816
 9360.0000   -0.76652
 9400.0000   -1.12906
 9440.0000   -1.35107
 9480.0000   -1.93188
 9520.0000   -1.26586
 9560.0000   -1.33126
 9600.0000   -1.37026
 9640.0000   -1.52129
 9680.0000   -0.52715
 9720.0000   -0.93490
 9760.0000   -0.77284
 9800.0000   -0.27494
 9840.0000   -0.78873
 9880.0000   -0.53054
 9920.0000   -0.20327
 9960.0000   -1.04756
10000.0000   -1.10134
10040.0000   -0.58082
10080.0000   -0.92698
10120.0000   -0.86754
10160.0000   -1.27425
10200.0000   -1.19543
10240.0000   -0.89252
10280.0000   -1.15172
10320.0000   -2.13436
10360.0000   -0.91604
10400.0000   -1.30698
10440.0000   -1.74184
10480.0000   -2.21853
10520.0000   -1.04657
10560.0000   -0.98476
10600.0000   -1.14124
10640.0000   -2.39596
10680.0000   -1.01425
10720.0000   -2.01698
10760.0000   -1.16548
10800.0000   -0.86595
10840.0000   -0.09166
10880.0000   -1.72120
10920.0000   -1.40999
10960.0000   -1.24803
11000.0000   -0.69768
11040.0000   -0.80651
11080.0000   -0.87489
11120.0000   -1.72347
11160.0000   -0.72677
11200.0000   -1.05733
11240.0000   -0.73581
11280.0000   -0.52442
11320.0000   -1.34971
11360.0000   -0.57773
11400.0000   -1.10964
11440.0000   -0.29100
11480.0000   -0.93016
11520.0000   -0.65891
11560.0000   -0.84196
11600.0000   -0.11388
11640.0000   -0.54895
11680.0000   -0.03629
11720.0000   -0.55143
11760.0000   -0.28018
11800.0000   -0.30700
11840.0000   -1.22598
11880.0000   -0.74092
11920.0000   -0.72591
11960.0000    0.17964
12000.0000    0.11871
12040.0000   -0.09804
12080.0000    0.61526
12120.0000    0.63551
12160.0000    0.30751
12200.0000    0.02745
12240.0000    0.50022
12280.0000    0.43131
12320.0000    0.48864
12360.0000    0.61237
12400.0000    0.33924
12440.0000   -0.77798
12480.0000    0.01056
12520.0000    0.31920
12560.0000    0.42742
12600.0000    0.44937
12640.0000   -0.09610
12680.0000   -0.55252
12720.0000   -0.95219
12760.0000   -0.53435
12800.0000   -0.36050
12840.0000    0.73413
12880.0000    0.68998
12920.0000    0.45560
12960.0000   -0.13670
13000.0000    0.10954
13040.0000    0.02393
13080.0000   -0.00856
13120.0000   -0.26817
13160.0000   -0.32727
13200.0000   -0.45495
13240.0000    0.08971
13280.0000   -0.47712
13320.0000   -1.50585
13360.0000   -0.94258
13400.0000   -0.09882
13440.0000   -0.46387
13480.0000   -0.33901
13520.0000   -0.59027
13560.0000    0.03177
13600.0000   -1.13360
13640.0000   -0.94226
13680.0000   -0.79957
13720.0000   -0.58314
13760.0000   -1.36135
13800.0000   -0.45275
13840.0000   -1.15812
13880.0000   -1.13334
13920.0000   -1.65267
13960.0000   -1.09982
14000.0000   -0.93105
14040.0000   -1.13262
14080.0000   -1.34328
14120.0000   -0.98583
14160.0000   -0.82812
14200.0000   -0.84774
14240.0000   -0.76760
14280.0000   -0.37756
14320.0000    0.07946
14360.0000   -0.17291
14400.0000   -0.10699
14440.0000   -0.27230
14480.0000    0.42208
14520.0000    0.40519
14560.0000   -0.93656
14600.0000    0.11446
14640.0000   -0.51147
14680.0000   -0.78002
14720.0000   -0.33275
14760.0000   -0.30492
14800.0000   -0.02454
14840.0000   -0.42632
14880.0000   -0.68902
14920.0000   -0.60469
14960.0000   -0.62171
15000.0000   -0.12995
15040.0000   -0.74940
15080.0000   -1.13723
15120.0000   -1.16263
15160.0000   -0.00484
15200.0000   -0.36522
15240.0000   -1.36817
15280.0000   -0.79188
15320.0000   -0.87975
15360.0000   -0.59737
15400.0000   -1.36228
15440.0000   -1.01555
15480.0000   -0.39151
15520.0000   -0.13164
15560.0000   -0.54414
15600.0000   -0.14242
15640.0000   -0.16936
15680.0000   -0.04452
15720.0000   -1.06825
15760.0000   -0.03748
15800.0000    0.39491
15840.0000    0.03003
15880.0000   -0.33917
15920.0000   -0.58372
15960.0000   -0.14217
16000.0000   -1.21876
16040.0000   -1.08477
16080.0000    0.41226
16120.0000   -0.25069
16160.0000   -0.24889
16200.0000    0.00969
16240.0000    0.02679
16280.0000    0.01858
16320.0000   -0.65836
16360.0000   -0.43245
16400.0000   -0.23092
16440.0000   -0.04771
16480.0000   -0.62597
16520.0000   -0.63487
16560.0000   -0.91211
16600.0000   -0.14308
16640.0000    0.66724
16680.0000   -0.38740
16720.0000   -0.52088
16760.0000   -0.57289
16800.0000   -1.05520
16840.0000   -0.04112
16880.0000   -1.53124
16920.0000   -0.30883
16960.0000   -0.52655
17000.0000   -0.88966
17040.0000   -0.72806
17080.0000    0.12721
17120.0000   -0.70667
17160.0000   -0.77824
17200.0000   -0.49483
17240.0000   -0.80753
17280.0000   -0.20821
17320.0000   -0.78130
17360.0000   -0.51315
17400.0000   -1.16252
17440.0000   -0.80845
17480.0000   -0.58029
17520.0000   -0.90663
17560.0000   -0.18492
17600.0000   -0.52310
17640.0000   -1.68230
17680.0000   -0.98517
17720.0000   -1.64943
17760.0000   -1.09305
17800.0000    0.18954
17840.0000   -0.27066
17880.0000    0.35961
17920.0000    0.26629
17960.0000   -0.17283
18000.0000    0.28380
18040.0000   -0.98782
18080.0000    0.09044
18120.0000   -0.35372
18160.0000    0.24652
18200.0000   -0.25130
18240.0000    0.42506
18280.0000    0.02943
18320.0000   -0.86007
18360.0000   -0.35611
18400.0000   -0.02423
18440.0000   -0.65937
18480.0000    0.42891
18520.0000   -0.12981
18560.0000   -0.93998
18600.0000   -0.79593
18640.0000   -0.11596
18680.0000   -0.63981
18720.0000   -0.59847
18760.0000   -0.51292
18800.0000    0.04232
18840.0000   -0.62742
18880.0000    0.76417
18920.0000    0.26317
18960.0000    0.40383
19000.0000    0.18726
19040.0000    0.21901
19080.0000   -0.42579
19120.0000    0.98578
19160.0000   -0.36840
19200.0000   -1.17750
19240.0000   -0.80592
19280.0000    0.23653
19320.0000    0.58348
19360.0000    0.06561
19400.0000   -0.12928
19440.0000   -0.11346
19480.0000   -0.22085
19520.0000   -0.22100
19560.0000   -0.04956
19600.0000   -0.17710
19640.0000    0.20504
19680.0000    0.53626
19720.0000    0.78447
19760.0000    1.01105
19800.0000    0.43599
19840.0000    0.35191
19880.0000    0.14150
19920.0000   -1.20433
19960.0000   -0.63152
20000.0000   -0.46159
20040.0000    0.06896
20080.0000    0.45155
20120.0000   -0.46410
20160.0000    0.69595
20200.0000    0.69314
20240.0000    0.09429
20280.0000    0.66018
20320.0000    0.14419
20360.0000   -0.49184
20400.0000   -0.08375
20440.0000   -0.06224
20480.0000    0.76486
20520.0000    0.43942
20560.0000   -0.70968
20600.0000    0.09643
20640.0000    0.34665
20680.0000   -0.51238
20720.0000   -0.79234
20760.0000   -0.45488
20800.0000   -0.17151
20840.0000   -0.22373
20880.0000    0.20567
20920.0000   -0.25155
20960.0000    0.16661
21000.0000   -0.11941
21040.0000    0.16544
21080.0000   -0.12096
21120.0000   -0.46179
21160.0000   -0.83348
21200.0000    0.96027
21240.0000    0.39860
21280.0000    0.79399
21320.0000   -0.20034
21360.0000   -0.10550
21400.0000   -0.48797
21440.0000   -1.29844
21480.0000   -1.38877
21520.0000   -0.30606
21560.0000   -0.35935
21600.0000    0.12357
21640.0000   -0.81998
21680.0000   -0.77529
21720.0000   -0.79336
21760.0000   -0.55295
21800.0000   -0.36803
21840.0000   -0.18904
21880.0000   -0.36851
21920.0000    0.38032
21960.0000   -0.24260
22000.0000   -0.83095
22040.0000   -0.13869
22080.0000   -0.43850
22120.0000    0.46050
22160.0000   -0.06815
22200.0000    0.37205
22240.0000    0.14010
22280.0000   -0.25044
22320.0000    0.40505
22360.0000   -0.25617
22400.0000   -0.48236
22440.0000   -0.37035
22480.0000    0.37726
22520.0000    0.15515
22560.0000   -0.10768
22600.0000    0.03163
22640.0000   -0.12153
22680.0000   -0.14217
22720.0000   -0.27101
22760.0000   -0.88448
22800.0000    0.21554
22840.0000   -0.00655
22880.0000    0.04371
22920.0000    0.63351
22960.0000    0.51661
23000.0000   -0.44247
23040.0000   -0.31940
23080.0000    0.24842
23120.0000    0.65267
23160.0000    0.41414
23200.0000   -0.16092
23240.0000    0.24610
23280.0000    0.14374
23320.0000   -0.06488
23360.0000   -0.40714
23400.0000   -0.50698
23440.0000   -0.45562
23480.0000   -0.04146
23520.0000   -0.35060
23560.0000   -0.27518
23600.0000   -0.56783
23640.0000   -0.59105
23680.0000    0.20410
23720.0000   -0.15719
23760.0000   -0.11050
23800.0000    0.21822
23840.0000   -0.80449
23880.0000    0.49275
23920.0000    0.05479
23960.0000    0.50355
24000.0000    0.07046
24040.0000   -0.01193
24080.0000    0.03761
24120.0000   -0.12635
24160.0000    0.14159
24200.0000   -0.18131
24240.0000    0.35993
24280.0000    0.75161
24320.0000    0.28040
24360.0000    0.03039
24400.0000   -0.40085
24440.0000   -0.57537
24480.0000   -0.92339
24520.0000   -0.51990
24560.0000   -0.56229
24600.0000   -0.00405
24640.0000   -0.09537
24680.0000   -0.35160
24720.0000   -0.06789
24760.0000   -0.28565
24800.0000   -0.20366
24840.0000   -0.04838
24880.0000   -1.00086
24920.0000   -0.44945
24960.0000   -0.18704
25000.0000   -0.24916
25040.0000   -0.03962
25080.0000    0.24069
25120.0000   -0.50552
25160.0000   -0.19476
25200.0000   -0.62218
25240.0000   -0.75488
25280.0000   -1.06640
25320.0000   -0.49119
25360.0000   -0.03447
25400.0000    0.36721
25440.0000   -0.08626
25480.0000    0.47663
25520.0000    0.43080
25560.0000    0.07595
25600.0000   -0.43808
25640.0000   -0.99836
25680.0000   -0.40265
25720.0000   -0.53644
25760.0000   -0.35766
25800.0000   -0.73793
25840.0000   -0.04317
25880.0000   -0.36447
25920.0000   -0.26608
25960.0000   -0.91988
26000.0000   -1.35333
26040.0000   -0.61393
26080.0000   -0.41118
26120.0000   -0.81197
26160.0000   -0.66888
26200.0000    0.41077
26240.0000   -0.12553
26280.0000   -0.37997
26320.0000    0.62433
26360.0000    0.17534
26400.0000   -0.30662
26440.0000   -0.36567
26480.0000    0.07664
26520.0000   -0.36653
26560.0000   -0.04063
26600.0000   -0.04437
26640.0000   -0.15313
26680.0000   -0.39015
26720.0000    0.48464
26760.0000    0.14085
26800.0000    0.70186
26840.0000    1.03678
26880.0000   -0.01945
26920.0000    0.63938
26960.0000    0.28419
27000.0000    0.56211
27040.0000    0.45449
27080.0000    0.12972
27120.0000    0.44820
27160.0000    0.80149
27200.0000    1.38541
27240.0000    0.51027
27280.0000    0.94547
27320.0000    0.14975
27360.0000    1.06723
27400.0000    0.21762
27440.0000    1.25457
27480.0000    0.84810
27520.0000    0.47287
27560.0000   -1.18361
27600.0000    0.11433
27640.0000    0.00940
27680.0000    0.21351
27720.0000    0.65095
27760.0000    0.77299
27800.0000   -0.06202
27840.0000    0.74100
27880.0000   -0.13914
27920.0000   -0.65221
27960.0000   -0.40443
28000.0000   -0.02843
28040.0000   -0.37111
28080.0000   -0.45658
28120.0000   -0.19657
28160.0000    0.13863
28200.0000    0.75711
28240.0000   -0.16194
28280.0000    0.99957
28320.0000    0.01382
28360.0000    0.44136
28400.0000    0.36472
28440.0000    0.27976
28480.0000   -0.08702
28520.0000    0.08932
28560.0000    0.90596
28600.0000    0.16975
28640.0000    1.31442
28680.0000    1.02884
28720.0000   -0.22838
28760.0000    0.64920
28800.0000    0.27393
28840.0000    0.14491
28880.0000   -0.03073
28920.0000   -0.35128
28960.0000    0.08146
29000.0000   -0.23272
29040.0000   -1.07529
29080.0000    0.22729
29120.0000   -0.50151
29160.0000    0.81609
29200.0000   -0.33988
29240.0000   -0.38745
29280.0000    0.51560
29320.0000    0.67757
29360.0000    1.21346
29400.0000    0.83765
29440.0000    0.96500
29480.0000    0.13699
29520.0000    0.56402
29560.0000   -0.06877
29600.0000    1.14479
29640.0000    1.29197
29680.0000    1.61798
29720.0000    0.24754
29760.0000   -0.40249
29800.0000   -0.29515
29840.0000   -0.37216
29880.0000    0.88078
29920.0000    0.62651
29960.0000    0.49124
30000.0000    0.87396
30040.0000    0.55640
30080.0000    1.38970
30120.0000    0.64086
30160.0000    1.30768
30200.0000    0.81043
30240.0000    0.97410
30280.0000    1.35846
30320.0000    0.95961
30360.0000    1.28628
30400.0000    1.24397
30440.0000    1.73910
30480.0000    2.18836
30520.0000    1.63137
30560.0000    1.46612
30600.0000    1.92828
30640.0000    1.48727
30680.0000    0.98426
30720.0000    0.56721
30760.0000    0.87692
30800.0000    0.85944
30840.0000    0.50639
30880.0000    1.58826
30920.0000    1.32090
30960.0000    1.65469
31000.0000    0.61145
31040.0000    0.64827
31080.0000    0.60572
31120.0000    0.88511
31160.0000    0.63006
31200.0000    0.62719
31240.0000    0.32358
31280.0000    0.11733
31320.0000    0.85662
31360.0000    0.79930
31400.0000    1.11386
31440.0000    0.89118
31480.0000    0.25393
31520.0000    0.35182
31560.0000   -0.74932
31600.0000    0.63279
31640.0000   -0.78999
31680.0000    0.23096
31720.0000   -0.52454
31760.0000   -0.18920
31800.0000   -0.02960
31840.0000   -0.16810
31880.0000   -0.60185
31920.0000   -0.10738
31960.0000   -0.13010
32000.0000   -0.30892
32040.0000   -0.35026
32080.0000    0.49698
32120.0000   -0.02222
32160.0000   -0.13566
32200.0000   -0.09728
32240.0000   -0.48321
32280.0000    0.48156
32320.0000   -0.34701
32360.0000   -0.56404
32400.0000   -0.06705
32440.0000   -0.53252
32480.0000   -0.84868
32520.0000   -0.55653
32560.0000   -0.06957
32600.0000   -0.14714
32640.0000   -0.61933
32680.0000   -0.54411
32720.0000   -1.29981
32760.0000   -0.72335
32800.0000   -0.64996
32840.0000   -0.11867
32880.0000   -0.36581
32920.0000    0.69956
32960.0000   -0.21073
33000.0000   -0.26587
33040.0000   -0.02662
33080.0000   -0.77105
33120.0000   -1.13284
33160.0000   -0.68596
33200.0000   -1.51798
33240.0000   -0.39450
33280.0000   -0.22243
33320.0000    0.35914
33360.0000    0.31544
33400.0000    0.00727
33440.0000    0.11581
33480.0000    0.09421
33520.0000   -0.62568
33560.0000    0.25745
33600.0000    0.48870
33640.0000    0.25058
33680.0000    0.07177
33720.0000    0.48328
33760.0000   -0.02639
33800.0000   -0.44821
33840.0000   -0.23237
33880.0000    0.87358
33920.0000   -0.21849
33960.0000   -0.58969
34000.0000   -0.33090
34040.0000    0.04844
34080.0000   -0.29180
34120.0000    0.11849
34160.0000    0.97810
34200.0000    1.08069
34240.0000    0.63594
34280.0000    0.39149
34320.0000   -0.56811
34360.0000    0.34514
34400.0000    0.44870
34440.0000    0.18078
34480.0000    0.07106
34520.0000   -0.33655
34560.0000   -0.25817
34600.0000    0.55455
34640.0000    0.67066
34680.0000    0.65134
34720.0000   -0.33814
34760.0000    0.11482
34800.0000    0.37016
34840.0000   -0.28356
34880.0000   -0.62109
34920.0000   -0.11644
34960.0000    0.23501
35000.0000    0.91948
35040.0000   -0.38651
35080.0000    0.02835
35120.0000    1.32213
35160.0000    1.12037
35200.0000    0.54909
35240.0000    1.22220
35280.0000    0.63109
35320.0000    0.97215
35360.0000    0.79597
35400.0000    0.34879
35440.0000    0.75369
35480.0000    1.49810
35520.0000    0.40952
35560.0000    0.35684
35600.0000    1.62290
35640.0000    1.13666
35680.0000    1.31230
35720.0000    0.70850
35760.0000    0.35725
35800.0000    0.54596
35840.0000    0.20628
35880.0000    0.73036
35920.0000    0.83289
35960.0000    0.47288
36000.0000    0.97791
36040.0000    0.93182
36080.0000    0.12534
36120.0000    0.50353
36160.0000    0.94749
36200.0000    0.79752
36240.0000    0.80543
36280.0000    1.30590
36320.0000    0.30466
36360.0000    0.41440
36400.0000    0.78580
36440.0000    1.17473
36480.0000    0.85845
36520.0000    1.66575
36560.0000    1.43732
36600.0000    1.67784
36640.0000    1.31033
36680.0000    1.59635
36720.0000    1.43455
36760.0000    1.02119
36800.0000    1.46826
36840.0000    0.80943
36880.0000    0.94333
36920.0000    1.53082
36960.0000    1.29673
37000.0000    0.92314
37040.0000    0.98866
37080.0000    1.04504
37120.0000    0.88054
37160.0000    1.01737
37200.0000    0.96379
37240.0000    0.14903
37280.0000    0.29223
37320.0000    1.03828
37360.0000    0.89836
37400.0000    0.83301
37440.0000    1.20991
37480.0000    0.78791
37520.0000    0.16859
37560.0000    0.91823
37600.0000   -0.58304
37640.0000    0.28148
37680.0000   -0.08464
37720.0000    1.12973
37760.0000    0.65557
37800.0000    0.48143
37840.0000    0.69770
37880.0000    0.40546
37920.0000    0.35468
37960.0000    1.00603
38000.0000    1.16021
38040.0000    0.67991
38080.0000    1.08313
38120.0000    0.42768
38160.0000    1.06701
38200.0000   -0.16997
38240.0000    0.30892
38280.0000    0.84878
38320.0000    0.46711
38360.0000   -0.76233
38400.0000   -0.68076
38440.0000   -0.34275
38480.0000   -0.01857
38520.0000    0.10601
38560.0000   -0.06079
38600.0000    0.05357
38640.0000   -0.41277
38680.0000    0.09021
38720.0000    0.39745
38760.0000    0.30762
38800.0000    0.30091
38840.0000    0.25329
38880.0000    0.61870
38920.0000   -0.09153
38960.0000    0.13938
39000.0000    0.79768
39040.0000    0.07290
39080.0000    0.19914
39120.0000    0.36155
39160.0000    0.41793
39200.0000    0.00101
39240.0000   -0.04668
39280.0000    0.32020
39320.0000   -0.42990
39360.0000   -0.09621
39400.0000    0.69665
39440.0000    0.15945
39480.0000    0.45366
39520.0000    0.43309
39560.0000    0.40184
39600.0000    0.87427
39640.0000    0.18528
39680.0000    0.41620
39720.0000    0.44035
39760.0000    0.69429
39800.0000   -0.02080
39840.0000    1.05683
39880.0000    0.66483
39920.0000    0.19839
39960.0000   -0.08977
40000.0000    0.52809
40040.0000   -0.09975
40080.0000   -0.30178
40120.0000   -0.23255
40160.0000   -0.03924
40200.0000   -0.04670
40240.0000   -0.48351
40280.0000    0.27318
40320.0000    0.09916
40360.0000   -0.21477
40400.0000    0.14824
40440.0000   -0.58117
40480.0000   -0.08458
40520.0000    0.50518
40560.0000    0.15137
40600.0000    0.51080
40640.0000    1.06788
40680.0000    0.71652
40720.0000    0.09724
40760.0000    0.08898
40800.0000   -0.21196
40840.0000    0.43272
40880.0000    0.44199
40920.0000   -0.12259
40960.0000    0.35380
41000.0000    0.40108
41040.0000   -0.02988
41080.0000   -0.22273
41120.0000    0.10434
41160.0000    0.51625
41200.0000   -0.47423
41240.0000    0.00295
41280.0000   -0.09308
41320.0000   -0.54753
41360.0000   -0.89240
41400.0000   -0.22515
41440.0000    0.74684
41480.0000   -0.06401
41520.0000   -0.13776
41560.0000    1.98239
41600.0000    0.74868
41640.0000    1.72607
41680.0000    2.09729
41720.0000    1.46333
41760.0000    0.33206
41800.0000    0.89859
41840.0000    1.75203
41880.0000    0.84339
41920.0000    2.05939
41960.0000    1.49239
42000.0000    1.20107
42040.0000    2.31863
42080.0000    3.44823
42120.0000    3.56529
42160.0000    3.75251
42200.0000    3.69991
42240.0000    2.77283
42280.0000    2.78422
42320.0000    3.18409
42360.0000    2.32739
42400.0000    2.28797
42440.0000    2.38118
42480.0000    1.46258
42520.0000    1.99592
42560.0000    2.22904
42600.0000    1.81617
42640.0000    1.11415
42680.0000    1.02365
42720.0000    1.31140
42760.0000    1.08593
42800.0000    1.56284
42840.0000    1.40715
42880.0000    2.21606
42920.0000    1.72824
42960.0000    0.97195
43000.0000    1.10566
43040.0000    0.75426
43080.0000    0.72777
43120.0000    0.51319
43160.0000    1.09400
43200.0000    0.27496
43240.0000    0.69575
43280.0000    2.00958
43320.0000    1.97331
43360.0000    1.29808
43400.0000    1.74870
43440.0000    2.30004
43480.0000    2.25074
43520.0000    3.03382
43560.0000    2.41644
43600.0000    2.02482
43640.0000    1.26410
43680.0000    1.32703
43720.0000    1.29217
43760.0000    1.43476
43800.0000    2.04346
43840.0000    1.24186
43880.0000    2.41651
43920.0000    2.01300
43960.0000    2.08880
44000.0000    1.84175
44040.0000    1.93658
44080.0000    1.94080
44120.0000    1.63966
44160.0000    0.25476
44200.0000    1.17978
44240.0000    1.12315
44280.0000    1.01885
44320.0000    1.80938
44360.0000    1.43781
44400.0000    0.96487
44440.0000    1.67952
44480.0000    1.62882
44520.0000    1.81264
44560.0000    1.96029
44600.0000    2.18597
44640.0000    1.43478
44680.0000    1.31081
44720.0000    2.36406
44760.0000    1.50849
44800.0000    2.07931
44840.0000    2.28794
44880.0000    2.33832
44920.0000    1.86663
44960.0000    1.53121
45000.0000    2.04796
45040.0000    1.89019
45080.0000    2.14083
45120.0000    1.85705
45160.0000    2.62615
45200.0000    3.15424
45240.0000    2.97918
45280.0000    2.61497
45320.0000    2.32788
45360.0000    2.14295
45400.0000    2.25159
45440.0000    1.99675
45480.0000    1.88102
45520.0000    2.21299
45560.0000    1.71006
45600.0000    2.80681
45640.0000    2.47707
45680.0000    1.92107
45720.0000    1.77293
45760.0000    1.56760
45800.0000    1.20656
45840.0000    1.66572
45880.0000    1.32691
45920.0000    1.42387
45960.0000    2.81283
46000.0000    1.48572
46040.0000    1.55032
46080.0000    1.72667
46120.0000    2.34942
46160.0000    2.24204
46200.0000    2.07045
46240.0000    1.64744
46280.0000    1.08132
46320.0000    1.88491
46360.0000    2.44160
46400.0000    2.33482
46440.0000    2.06175
46480.0000    1.76321
46520.0000    2.10938
46560.0000    2.22005
46600.0000    2.45923
46640.0000    1.84793
46680.0000    2.47334
46720.0000    1.69910
46760.0000    1.53963
46800.0000    1.80284
46840.0000    2.74901
46880.0000    2.04012
46920.0000    2.49051
46960.0000    1.97737
47000.0000    2.05661
47040.0000    1.49048
47080.0000    1.79103
47120.0000    2.39873
47160.0000    2.47695
47200.0000    1.70743
47240.0000    2.05085
47280.0000    2.69708
47320.0000    2.23715
47360.0000    1.85085
47400.0000    2.22944
47440.0000    2.57093
47480.0000    2.25179
47520.0000    2.61715
47560.0000    2.65597
47600.0000    2.74712
47640.0000    1.95863
47680.0000    1.85019
47720.0000    2.31914
47760.0000    1.54279
47800.0000    2.03783
47840.0000    0.63413
47880.0000    1.01952
47920.0000    1.53629
47960.0000    1.94383
48000.0000    1.91885
48040.0000    0.51437
48080.0000    0.46395
48120.0000    0.87113
48160.0000    1.17192
48200.0000    1.40915
48240.0000    1.46486
48280.0000    1.63061
48320.0000    1.96291
48360.0000    2.08144
48400.0000    2.08504
48440.0000    1.21269
48480.0000    1.78967
48520.0000    0.89415
48560.0000    1.27876
48600.0000    0.17650
48640.0000    1.23920
48680.0000    1.55823
48720.0000    1.19251
48760.0000    1.55350
48800.0000    1.82183
48840.0000    1.39166
48880.0000    1.75139
48920.0000    1.63884
48960.0000    2.58483
49000.0000    1.85995
49040.0000    2.69770
49080.0000    2.46611
49120.0000    2.31518
49160.0000    2.44714
49200.0000    2.64604
49240.0000    2.86533
49280.0000    1.80597
49320.0000    2.38223
49360.0000    2.36472
49400.0000    2.53938
49440.0000    2.75624
49480.0000    2.02695
49520.0000    1.94011
49560.0000    1.80422
49600.0000    1.65795
49640.0000    1.73340
49680.0000    1.62292
49720.0000    1.29626
49760.0000    2.17982
49800.0000    2.58520
49840.0000    2.12540
49880.0000    1.97339
49920.0000    2.46889
49960.0000    2.15500
50000.0000    1.76355
50040.0000    1.51636
50080.0000    2.70208
50120.0000    2.10176
50160.0000    2.66888
50200.0000    1.83633
50240.0000    1.96594
50280.0000    1.80197
50320.0000    1.96404
50360.0000    1.54085
50400.0000    1.91834
50440.0000    2.23975
50480.0000    1.26079
50520.0000    2.12755
50560.0000    2.15742
50600.0000    2.36753
50640.0000    1.92351
50680.0000    0.65717
50720.0000    0.74149
50760.0000    0.59296
50800.0000    1.34526
50840.0000    1.29711
50880.0000    1.08228
50920.0000    0.47917
50960.0000    1.17824
51000.0000    1.69179
51040.0000    1.93302
51080.0000    1.68934
51120.0000    2.33535
51160.0000    1.59374
51200.0000    1.47622
51240.0000    2.26439
51280.0000    2.76958
51320.0000    2.25472
51360.0000    1.48935
51400.0000    1.89473
51440.0000    0.88360
51480.0000    2.30865
51520.0000    2.01805
51560.0000    1.78288
51600.0000    2.12613
51640.0000    1.94124
51680.0000    2.57267
51720.0000    2.09342
51760.0000    1.34756
51800.0000    1.54581
51840.0000    1.67320
51880.0000    1.53127
51920.0000    2.43912
51960.0000    1.64219
52000.0000    1.71494
52040.0000    1.68965
52080.0000    1.74333
52120.0000    1.84250
52160.0000    1.28990
52200.0000    0.48517
52240.0000    0.81621
52280.0000    0.82885
52320.0000    0.97628
52360.0000    1.67123
52400.0000    1.66280
52440.0000    1.28815
52480.0000    0.45569
52520.0000    1.92740
52560.0000    1.23917
52600.0000    1.71913
52640.0000    1.41832
52680.0000    2.52041
52720.0000    2.50882
52760.0000    2.73232
52800.0000    1.99099
52840.0000    2.21252
52880.0000    2.11562
52920.0000    3.32809
52960.0000    1.61606
53000.0000    1.22849
53040.0000    1.40074
53080.0000    1.69850
53120.0000    1.50474
53160.0000    1.59248
53200.0000    2.12942
53240.0000    2.47345
53280.0000    1.35705
53320.0000    2.35161
53360.0000    1.78636
53400.0000    2.19984
53440.0000    2.31051
53480.0000    2.14269
53520.0000    1.69800
53560.0000    2.08643
53600.0000    1.65227
53640.0000    2.47369
53680.0000    2.26221
53720.0000    1.51890
53760.0000    1.77475
53800.0000    1.63949
53840.0000    1.33835
53880.0000    1.45627
53920.0000    1.45708
53960.0000    1.93917
54000.0000    2.23517
54040.0000    1.06624
54080.0000    1.37810
54120.0000    1.01830
54160.0000    1.75160
54200.0000    2.36468
54240.0000    1.96745
54280.0000    1.74480
54320.0000    1.82887
54360.0000    1.67649
54400.0000    1.56774
54440.0000    1.90490
54480.0000    1.78191
54520.0000    2.44389
54560.0000    1.93655
54600.0000    0.91900
54640.0000    1.25934
54680.0000    1.85938
54720.0000    2.26149
54760.0000    1.83853
54800.0000    1.34165
54840.0000    1.42049
54880.0000    1.94152
54920.0000    2.12538
54960.0000    1.23249
55000.0000    1.93499
55040.0000    1.43456
55080.0000    1.91856
55120.0000    1.58058
55160.0000    2.13875
55200.0000    1.76599
55240.0000    2.06291
55280.0000    1.98647
55320.0000    2.32030
55360.0000    2.56002
55400.0000    1.35363
55440.0000    1.46301
55480.0000    1.44414
55520.0000    1.18846
55560.0000    0.81735
55600.0000    1.22231
55640.0000    1.15924
55680.0000    0.99135
55720.0000    1.23757
55760.0000    0.34387
55800.0000    1.25425
55840.0000    1.35737
55880.0000    0.94568
55920.0000    1.13005
55960.0000    2.04834
56000.0000    2.20546
56040.0000    1.22580
56080.0000    2.12871
56120.0000    2.17630
56160.0000    1.96642
56200.0000    2.03742
56240.0000    2.02870
56280.0000    1.62950
56320.0000    1.55140
56360.0000    2.49866
56400.0000    1.64279
56440.0000    1.06216
56480.0000    1.64584
56520.0000    1.55014
56560.0000    1.78618
56600.0000    1.61221
56640.0000    2.42269
56680.0000    1.31505
56720.0000    2.73285
56760.0000    3.11775
56800.0000    1.18993
56840.0000    0.80251
56880.0000    1.88640
56920.0000    1.67184
56960.0000    1.53838
57000.0000    1.27665
57040.0000    1.92260
57080.0000    2.39637
57120.0000    1.15933
57160.0000    3.21156
57200.0000    2.52179
57240.0000    2.53741
57280.0000    2.03755
57320.0000    2.25109
57360.0000    2.04000
57400.0000    1.81172
57440.0000    1.93325
57480.0000    1.46969
57520.0000    1.57472
57560.0000    1.41141
57600.0000    1.97185
57640.0000    2.06320
57680.0000    2.56666
57720.0000    1.84565
57760.0000    1.36597
57800.0000    1.09019
57840.0000    0.85788
57880.0000    1.73907
57920.0000    1.04500
57960.0000    1.86232
58000.0000    1.14710
58040.0000    1.68124
58080.0000    1.88697
58120.0000    2.34948
58160.0000    1.82472
58200.0000    1.68347
58240.0000    1.84632
58280.0000    2.05117
58320.0000    2.01106
58360.0000    2.13121
58400.0000    1.18017
58440.0000    1.05922
58480.0000    1.21148
58520.0000    1.50539
58560.0000    0.56148
58600.0000    2.16271
58640.0000    2.52414
58680.0000    1.89974
58720.0000    2.42451
58760.0000    1.25934
58800.0000    1.81742
58840.0000    1.99070
58880.0000    2.31121
58920.0000    1.57128
58960.0000    1.71149
59000.0000    2.60456
59040.0000    2.20542
59080.0000    1.80337
59120.0000    2.27157
59160.0000    2.39728
59200.0000    2.50698
59240.0000    1.85381
59280.0000    2.14937
59320.0000    2.03754
59360.0000    2.10037
59400.0000    2.21327
59440.0000    2.90056
59480.0000    2.24961
59520.0000    1.64222
59560.0000    1.96678
59600.0000    1.27999
59640.0000    2.01627
59680.0000    1.99837
59720.0000    1.82836
59760.0000    1.16868
59800.0000    1.30034
59840.0000    1.49564
59880.0000    1.34214
59920.0000    1.65316
59960.0000    1.73754
&
