# Supplementary material for: Comment on 'Valid molecular dynamics simulations of human hemoglobin require a surprisingly large box size'
Source: eLife. 2019 Jun 20;8:e44718. doi: 10.7554/eLife.44718 (PMC6586461; doi:10.7554/eLife.44718)
Supplement: Figure 3—source data 1. — The zip archive contains a README file describing which source files correspond to the different panels. [file elife-44718-fig3-data1.zip › figure3/panel_A/hub/medium/1/proj.xvg]

@ autoscale onread none
@ with g0
@ g0 on
@ title "projection on eigenvectors (nm)"
@ xaxis  label "Time (ps)"
@ world xmin 0
@ world xmax 70120
@ world ymin -8.35371
@ world ymax 4.94114
@ view xmin 0.15
@ view xmax 0.85
@ view ymin 0.15
@ view ymax 0.85
@ yaxis  label "vec 1"
@ xaxis tick major 20000
@ xaxis tick minor 10000
@ xaxis ticklabel start type spec
@ xaxis ticklabel start -0
@ yaxis tick major 5
@ yaxis tick minor 2.5
@ yaxis ticklabel start type spec
@ yaxis ticklabel start -5
@ zeroxaxis bar on
@ zeroxaxis bar linestyle 3
    0.0000   -5.05259
   40.0000   -4.69453
   80.0000   -4.04171
  120.0000   -4.68218
  160.0000   -4.97202
  200.0000   -5.81894
  240.0000   -5.79251
  280.0000   -5.36919
  320.0000   -4.90252
  360.0000   -5.60618
  400.0000   -5.04127
  440.0000   -5.40006
  480.0000   -5.94727
  520.0000   -3.52171
  560.0000   -3.96262
  600.0000   -4.24388
  640.0000   -3.37111
  680.0000   -3.19556
  720.0000   -4.03472
  760.0000   -4.15083
  800.0000   -4.80787
  840.0000   -4.97719
  880.0000   -4.06922
  920.0000   -4.47861
  960.0000   -4.81800
 1000.0000   -4.53084
 1040.0000   -4.42448
 1080.0000   -5.84610
 1120.0000   -5.03236
 1160.0000   -4.96699
 1200.0000   -4.98912
 1240.0000   -6.37282
 1280.0000   -4.96442
 1320.0000   -5.17781
 1360.0000   -5.57436
 1400.0000   -4.68412
 1440.0000   -5.44459
 1480.0000   -4.70648
 1520.0000   -5.94785
 1560.0000   -5.95439
 1600.0000   -6.71127
 1640.0000   -5.59640
 1680.0000   -6.62851
 1720.0000   -5.45524
 1760.0000   -6.16320
 1800.0000   -5.30880
 1840.0000   -5.17792
 1880.0000   -6.03916
 1920.0000   -6.25726
 1960.0000   -4.76052
 2000.0000   -5.90056
 2040.0000   -5.01807
 2080.0000   -4.79227
 2120.0000   -4.64268
 2160.0000   -5.39962
 2200.0000   -5.77370
 2240.0000   -5.49178
 2280.0000   -4.39160
 2320.0000   -4.63806
 2360.0000   -5.39606
 2400.0000   -4.98356
 2440.0000   -7.10211
 2480.0000   -6.08765
 2520.0000   -6.00240
 2560.0000   -5.86236
 2600.0000   -4.91025
 2640.0000   -4.95921
 2680.0000   -5.30878
 2720.0000   -4.90283
 2760.0000   -5.55364
 2800.0000   -5.84514
 2840.0000   -5.23297
 2880.0000   -5.12150
 2920.0000   -5.20944
 2960.0000   -4.54618
 3000.0000   -5.36396
 3040.0000   -6.03144
 3080.0000   -5.30688
 3120.0000   -6.92562
 3160.0000   -6.25452
 3200.0000   -5.25863
 3240.0000   -6.32570
 3280.0000   -6.49614
 3320.0000   -5.58797
 3360.0000   -5.59124
 3400.0000   -5.24353
 3440.0000   -5.16312
 3480.0000   -4.69805
 3520.0000   -4.99955
 3560.0000   -5.34482
 3600.0000   -5.20959
 3640.0000   -4.66766
 3680.0000   -4.61580
 3720.0000   -4.61864
 3760.0000   -4.60538
 3800.0000   -4.18522
 3840.0000   -3.74403
 3880.0000   -4.08685
 3920.0000   -5.06441
 3960.0000   -4.67794
 4000.0000   -4.98143
 4040.0000   -6.18123
 4080.0000   -5.77457
 4120.0000   -5.70410
 4160.0000   -6.42745
 4200.0000   -6.75216
 4240.0000   -5.56868
 4280.0000   -5.03154
 4320.0000   -5.05317
 4360.0000   -5.00999
 4400.0000   -5.83671
 4440.0000   -6.41813
 4480.0000   -5.08236
 4520.0000   -5.51407
 4560.0000   -5.97732
 4600.0000   -4.80310
 4640.0000   -5.64401
 4680.0000   -5.02907
 4720.0000   -5.19047
 4760.0000   -4.09695
 4800.0000   -5.81086
 4840.0000   -5.60562
 4880.0000   -4.23733
 4920.0000   -5.81056
 4960.0000   -5.75909
 5000.0000   -6.62020
 5040.0000   -5.99165
 5080.0000   -5.59656
 5120.0000   -6.10275
 5160.0000   -5.89800
 5200.0000   -6.13307
 5240.0000   -5.79876
 5280.0000   -5.15699
 5320.0000   -5.39594
 5360.0000   -5.48616
 5400.0000   -5.18015
 5440.0000   -5.80815
 5480.0000   -5.77730
 5520.0000   -5.00029
 5560.0000   -6.26273
 5600.0000   -5.21616
 5640.0000   -5.86497
 5680.0000   -5.17954
 5720.0000   -5.68049
 5760.0000   -5.09041
 5800.0000   -5.89243
 5840.0000   -6.04716
 5880.0000   -6.86782
 5920.0000   -4.86936
 5960.0000   -6.03159
 6000.0000   -4.74113
 6040.0000   -4.76648
 6080.0000   -6.09105
 6120.0000   -5.69062
 6160.0000   -6.51158
 6200.0000   -5.95880
 6240.0000   -5.48305
 6280.0000   -6.06753
 6320.0000   -6.35595
 6360.0000   -6.69210
 6400.0000   -7.25496
 6440.0000   -5.52878
 6480.0000   -6.58858
 6520.0000   -5.77909
 6560.0000   -6.55038
 6600.0000   -6.66283
 6640.0000   -6.29690
 6680.0000   -5.07464
 6720.0000   -3.80204
 6760.0000   -5.67342
 6800.0000   -5.23764
 6840.0000   -5.13647
 6880.0000   -4.19158
 6920.0000   -5.47884
 6960.0000   -5.06168
 7000.0000   -5.18080
 7040.0000   -5.30961
 7080.0000   -4.51807
 7120.0000   -5.63144
 7160.0000   -5.17303
 7200.0000   -5.62975
 7240.0000   -5.60484
 7280.0000   -4.94516
 7320.0000   -6.13523
 7360.0000   -5.55790
 7400.0000   -5.75785
 7440.0000   -5.27123
 7480.0000   -5.91042
 7520.0000   -5.30167
 7560.0000   -4.81006
 7600.0000   -5.05622
 7640.0000   -4.63929
 7680.0000   -4.67236
 7720.0000   -5.20870
 7760.0000   -4.60213
 7800.0000   -5.02651
 7840.0000   -5.05269
 7880.0000   -5.30198
 7920.0000   -5.60422
 7960.0000   -5.95032
 8000.0000   -6.01724
 8040.0000   -4.99801
 8080.0000   -6.10337
 8120.0000   -5.55342
 8160.0000   -5.54171
 8200.0000   -5.72291
 8240.0000   -5.18832
 8280.0000   -5.03413
 8320.0000   -5.53978
 8360.0000   -6.11521
 8400.0000   -5.10562
 8440.0000   -5.35642
 8480.0000   -4.94341
 8520.0000   -5.44299
 8560.0000   -4.48630
 8600.0000   -4.41466
 8640.0000   -3.43486
 8680.0000   -5.33268
 8720.0000   -4.66736
 8760.0000   -4.60241
 8800.0000   -5.38306
 8840.0000   -6.12955
 8880.0000   -5.28837
 8920.0000   -5.56619
 8960.0000   -5.00012
 9000.0000   -5.21418
 9040.0000   -5.88876
 9080.0000   -5.38383
 9120.0000   -5.30652
 9160.0000   -5.58771
 9200.0000   -6.87301
 9240.0000   -6.38148
 9280.0000   -5.93064
 9320.0000   -5.27764
 9360.0000   -5.99870
 9400.0000   -5.17339
 9440.0000   -5.26302
 9480.0000   -5.38939
 9520.0000   -5.31002
 9560.0000   -5.57583
 9600.0000   -5.44444
 9640.0000   -5.09712
 9680.0000   -5.00088
 9720.0000   -5.13897
 9760.0000   -6.23662
 9800.0000   -6.37871
 9840.0000   -5.89801
 9880.0000   -6.27027
 9920.0000   -6.56942
 9960.0000   -5.14331
10000.0000   -4.98368
10040.0000   -5.20482
10080.0000   -4.95028
10120.0000   -5.12785
10160.0000   -5.27039
10200.0000   -5.04834
10240.0000   -4.60243
10280.0000   -5.39601
10320.0000   -5.62839
10360.0000   -5.20305
10400.0000   -5.16352
10440.0000   -4.92950
10480.0000   -5.59749
10520.0000   -5.73625
10560.0000   -5.33279
10600.0000   -4.28341
10640.0000   -5.82159
10680.0000   -5.96804
10720.0000   -6.72319
10760.0000   -5.51933
10800.0000   -5.30426
10840.0000   -4.91174
10880.0000   -5.01136
10920.0000   -4.64690
10960.0000   -5.77348
11000.0000   -5.24155
11040.0000   -6.07389
11080.0000   -5.45350
11120.0000   -5.79533
11160.0000   -4.39119
11200.0000   -4.98867
11240.0000   -3.98330
11280.0000   -5.11008
11320.0000   -5.05758
11360.0000   -4.05008
11400.0000   -4.09650
11440.0000   -4.78876
11480.0000   -5.85739
11520.0000   -5.27032
11560.0000   -4.39701
11600.0000   -4.28288
11640.0000   -3.74371
11680.0000   -4.77889
11720.0000   -4.22094
11760.0000   -4.51821
11800.0000   -3.95897
11840.0000   -5.34519
11880.0000   -4.21285
11920.0000   -3.96876
11960.0000   -4.25957
12000.0000   -3.82504
12040.0000   -3.50631
12080.0000   -4.21456
12120.0000   -3.60182
12160.0000   -2.95943
12200.0000   -3.65175
12240.0000   -4.99492
12280.0000   -4.02477
12320.0000   -4.69344
12360.0000   -4.10661
12400.0000   -4.11014
12440.0000   -3.57475
12480.0000   -3.81023
12520.0000   -2.80054
12560.0000   -3.29905
12600.0000   -3.28238
12640.0000   -3.26244
12680.0000   -2.56827
12720.0000   -2.74054
12760.0000   -3.54928
12800.0000   -1.75879
12840.0000   -2.37509
12880.0000   -3.29988
12920.0000   -3.44656
12960.0000   -3.75028
13000.0000   -4.17639
13040.0000   -4.51125
13080.0000   -3.63192
13120.0000   -3.17505
13160.0000   -2.94250
13200.0000   -2.20438
13240.0000   -1.76747
13280.0000   -1.68393
13320.0000   -2.63161
13360.0000   -2.64179
13400.0000   -1.62711
13440.0000   -2.23242
13480.0000   -1.91650
13520.0000   -2.21880
13560.0000   -2.27123
13600.0000   -1.79693
13640.0000   -3.27538
13680.0000   -2.67161
13720.0000   -3.84075
13760.0000   -2.99722
13800.0000   -2.49510
13840.0000   -2.55737
13880.0000   -3.70842
13920.0000   -2.79649
13960.0000   -3.67444
14000.0000   -3.13219
14040.0000   -3.32509
14080.0000   -3.81524
14120.0000   -3.24245
14160.0000   -3.98608
14200.0000   -2.15933
14240.0000   -3.63410
14280.0000   -3.03270
14320.0000   -1.90020
14360.0000   -3.37140
14400.0000   -2.99610
14440.0000   -2.37314
14480.0000   -2.29592
14520.0000   -2.92061
14560.0000   -3.02631
14600.0000   -2.43532
14640.0000   -2.15773
14680.0000   -2.28353
14720.0000   -2.92633
14760.0000   -2.66254
14800.0000   -2.22799
14840.0000   -2.29553
14880.0000   -3.63805
14920.0000   -3.59982
14960.0000   -4.13385
15000.0000   -3.97823
15040.0000   -3.94980
15080.0000   -3.08749
15120.0000   -3.24736
15160.0000   -4.01139
15200.0000   -4.30253
15240.0000   -4.07745
15280.0000   -4.34232
15320.0000   -3.54185
15360.0000   -3.49924
15400.0000   -3.47677
15440.0000   -2.91095
15480.0000   -3.02461
15520.0000   -2.40396
15560.0000   -1.92937
15600.0000   -1.09930
15640.0000   -2.36469
15680.0000   -2.84829
15720.0000   -1.92152
15760.0000   -1.66769
15800.0000   -1.43732
15840.0000   -1.11828
15880.0000   -1.80559
15920.0000   -2.37768
15960.0000   -2.25030
16000.0000   -2.46093
16040.0000   -1.29375
16080.0000   -2.72907
16120.0000   -2.12416
16160.0000   -1.95660
16200.0000   -2.18773
16240.0000   -3.03628
16280.0000   -1.64630
16320.0000   -1.37120
16360.0000   -1.51044
16400.0000   -2.12237
16440.0000   -2.87256
16480.0000   -1.55270
16520.0000   -2.35097
16560.0000   -2.91968
16600.0000   -2.93079
16640.0000   -3.48152
16680.0000   -2.64776
16720.0000   -3.04476
16760.0000   -2.91601
16800.0000   -2.80655
16840.0000   -3.36905
16880.0000   -2.74414
16920.0000   -3.86734
16960.0000   -3.38722
17000.0000   -3.29473
17040.0000   -3.37100
17080.0000   -3.99106
17120.0000   -2.79063
17160.0000   -1.89294
17200.0000   -2.70052
17240.0000   -2.04787
17280.0000   -2.90899
17320.0000   -3.09708
17360.0000   -2.50489
17400.0000   -2.24206
17440.0000   -3.79565
17480.0000   -3.84461
17520.0000   -2.76901
17560.0000   -4.34798
17600.0000   -5.14333
17640.0000   -3.11641
17680.0000   -2.79297
17720.0000   -2.88256
17760.0000   -3.33961
17800.0000   -3.68765
17840.0000   -3.75211
17880.0000   -2.81365
17920.0000   -3.11203
17960.0000   -3.59223
18000.0000   -2.82075
18040.0000   -2.46736
18080.0000   -1.99704
18120.0000   -1.20478
18160.0000   -1.64282
18200.0000   -1.25591
18240.0000   -0.08938
18280.0000    0.93875
18320.0000   -0.79275
18360.0000   -0.74287
18400.0000   -0.52656
18440.0000   -0.05615
18480.0000   -0.73568
18520.0000   -0.29742
18560.0000   -0.38736
18600.0000    0.41237
18640.0000   -0.70647
18680.0000   -0.05461
18720.0000    0.01933
18760.0000   -0.29805
18800.0000   -0.25596
18840.0000   -0.11690
18880.0000    0.87417
18920.0000    0.28596
18960.0000   -0.33705
19000.0000    0.88406
19040.0000    0.34935
19080.0000    1.08734
19120.0000   -0.04919
19160.0000    0.16143
19200.0000    0.38074
19240.0000    1.07730
19280.0000    0.72603
19320.0000    1.34044
19360.0000    1.38998
19400.0000    2.02365
19440.0000    0.59496
19480.0000    0.53397
19520.0000   -0.54616
19560.0000    0.30554
19600.0000    0.52431
19640.0000    0.31865
19680.0000    0.17009
19720.0000    0.51854
19760.0000    0.36311
19800.0000    0.14772
19840.0000    0.67762
19880.0000    0.54813
19920.0000    1.01521
19960.0000    0.85442
20000.0000    0.64715
20040.0000    1.27488
20080.0000    0.49706
20120.0000    0.79516
20160.0000    0.57002
20200.0000    0.94313
20240.0000    0.44552
20280.0000   -0.54500
20320.0000    0.21721
20360.0000    0.79291
20400.0000    1.36428
20440.0000    1.82698
20480.0000    1.01655
20520.0000    1.55138
20560.0000    2.12966
20600.0000    1.71943
20640.0000    1.85068
20680.0000    1.69994
20720.0000    1.75522
20760.0000    1.60535
20800.0000    2.27920
20840.0000    1.40284
20880.0000    2.62550
20920.0000    2.19125
20960.0000    2.11955
21000.0000    2.03669
21040.0000    1.73372
21080.0000    1.49721
21120.0000    2.39281
21160.0000    1.61239
21200.0000    1.80489
21240.0000    2.36588
21280.0000    1.33640
21320.0000    1.97078
21360.0000    2.06675
21400.0000    1.84085
21440.0000    1.95514
21480.0000    1.30957
21520.0000    1.98234
21560.0000    2.56933
21600.0000    0.80000
21640.0000    1.47877
21680.0000    2.20283
21720.0000    1.36803
21760.0000    1.73234
21800.0000    1.11161
21840.0000    1.23978
21880.0000    1.83549
21920.0000    1.47544
21960.0000    1.00928
22000.0000    2.18916
22040.0000    2.43935
22080.0000    3.09228
22120.0000    3.30157
22160.0000    2.14060
22200.0000    2.75454
22240.0000    2.90967
22280.0000    1.78571
22320.0000    1.97894
22360.0000    1.71893
22400.0000    2.78742
22440.0000    2.66309
22480.0000    1.63259
22520.0000    1.08304
22560.0000    1.54933
22600.0000    1.84106
22640.0000    1.58065
22680.0000    1.94226
22720.0000    1.67028
22760.0000    0.53214
22800.0000    0.84956
22840.0000    1.61490
22880.0000    0.91230
22920.0000    0.31522
22960.0000    0.87671
23000.0000    1.09605
23040.0000    1.57069
23080.0000    1.00443
23120.0000    0.92485
23160.0000    0.80963
23200.0000    0.94737
23240.0000    1.61124
23280.0000    1.41463
23320.0000    1.24254
23360.0000    1.00042
23400.0000    1.47192
23440.0000    1.68761
23480.0000    1.68758
23520.0000    1.82118
23560.0000    0.70798
23600.0000    1.40662
23640.0000    1.25807
23680.0000    1.40220
23720.0000    2.01819
23760.0000    2.12267
23800.0000    2.47679
23840.0000    2.41451
23880.0000    2.21744
23920.0000    2.12727
23960.0000    1.64263
24000.0000    2.09239
24040.0000    1.04190
24080.0000    2.27107
24120.0000    2.15207
24160.0000    2.19148
24200.0000    1.94135
24240.0000    1.37879
24280.0000    2.29359
24320.0000    2.10905
24360.0000    1.14169
24400.0000    1.57750
24440.0000    0.78748
24480.0000    1.06912
24520.0000    1.91844
24560.0000    1.16933
24600.0000    0.87075
24640.0000    1.99707
24680.0000    1.46016
24720.0000    1.67652
24760.0000    1.50646
24800.0000    1.84140
24840.0000    1.44802
24880.0000    1.57175
24920.0000    2.03992
24960.0000    1.52637
25000.0000    1.37165
25040.0000    2.02854
25080.0000    1.38614
25120.0000    2.00002
25160.0000    1.96322
25200.0000    1.79958
25240.0000    2.38274
25280.0000    1.44095
25320.0000    2.04668
25360.0000    1.82806
25400.0000    1.37253
25440.0000    1.64495
25480.0000    1.71900
25520.0000    1.55237
25560.0000    1.37448
25600.0000    0.94568
25640.0000    1.81738
25680.0000    1.52154
25720.0000    1.89255
25760.0000    1.28024
25800.0000    0.41687
25840.0000    1.06448
25880.0000    0.82406
25920.0000    1.66998
25960.0000    2.37550
26000.0000    1.93042
26040.0000    1.28770
26080.0000    2.04704
26120.0000    1.74210
26160.0000    1.68782
26200.0000    1.47159
26240.0000    1.20713
26280.0000    1.32466
26320.0000    1.89370
26360.0000    1.38589
26400.0000    1.24066
26440.0000    2.07176
26480.0000    1.22238
26520.0000    1.07951
26560.0000    0.95958
26600.0000    1.31933
26640.0000    0.93928
26680.0000    0.85396
26720.0000    1.31126
26760.0000    0.73661
26800.0000    0.40595
26840.0000    0.41597
26880.0000    1.51388
26920.0000    1.55256
26960.0000    1.15253
27000.0000    0.77651
27040.0000    0.72928
27080.0000    0.99165
27120.0000    0.91808
27160.0000    1.10679
27200.0000    1.32882
27240.0000    1.59941
27280.0000    1.73640
27320.0000    1.60619
27360.0000    1.12204
27400.0000    1.70171
27440.0000    1.63215
27480.0000    0.66534
27520.0000    1.53161
27560.0000    1.81132
27600.0000    2.16977
27640.0000    1.14706
27680.0000    1.87847
27720.0000    1.18751
27760.0000    1.42954
27800.0000    1.54460
27840.0000    1.81139
27880.0000    2.17376
27920.0000    1.65475
27960.0000    2.33673
28000.0000    1.66954
28040.0000    0.76983
28080.0000    2.16343
28120.0000    0.78664
28160.0000    1.56996
28200.0000    1.94004
28240.0000    1.82469
28280.0000    2.30645
28320.0000    1.89585
28360.0000    1.96872
28400.0000    1.83784
28440.0000    1.86681
28480.0000    1.43235
28520.0000    1.78997
28560.0000    2.36142
28600.0000    1.24018
28640.0000    1.13824
28680.0000    0.69158
28720.0000    1.69056
28760.0000    1.78446
28800.0000    1.84169
28840.0000    1.08763
28880.0000    1.23358
28920.0000    2.57966
28960.0000    1.64587
29000.0000    1.73639
29040.0000    0.58983
29080.0000    1.11381
29120.0000    0.98606
29160.0000    1.29035
29200.0000    1.07579
29240.0000    1.04122
29280.0000    0.85600
29320.0000    1.15578
29360.0000    1.67697
29400.0000    2.06380
29440.0000    1.43707
29480.0000    1.40583
29520.0000    1.98630
29560.0000    1.77052
29600.0000    1.95422
29640.0000    1.18192
29680.0000    1.14871
29720.0000    1.73833
29760.0000    1.29255
29800.0000    1.46758
29840.0000    1.45860
29880.0000    1.25891
29920.0000    1.05829
29960.0000    0.85839
30000.0000    1.17459
30040.0000    1.41296
30080.0000    1.32295
30120.0000    1.78484
30160.0000    1.58859
30200.0000    1.45181
30240.0000    1.53063
30280.0000    1.16495
30320.0000    1.52701
30360.0000    1.33263
30400.0000    1.29210
30440.0000    0.92425
30480.0000    2.16712
30520.0000    1.62671
30560.0000    1.96750
30600.0000    0.92297
30640.0000    1.14973
30680.0000    1.58454
30720.0000    1.14685
30760.0000    2.15656
30800.0000    1.57167
30840.0000    1.85080
30880.0000    1.30414
30920.0000    0.59522
30960.0000    0.68179
31000.0000    0.15491
31040.0000    0.58397
31080.0000    1.31749
31120.0000    0.17287
31160.0000    0.30545
31200.0000   -0.55941
31240.0000   -0.14287
31280.0000   -0.70675
31320.0000   -0.69522
31360.0000    0.32339
31400.0000    0.05184
31440.0000    0.68333
31480.0000    0.12246
31520.0000   -0.34682
31560.0000   -0.41738
31600.0000   -0.84256
31640.0000   -0.68120
31680.0000   -0.58347
31720.0000    0.16211
31760.0000    0.37730
31800.0000   -0.65488
31840.0000   -0.37252
31880.0000    0.09806
31920.0000    0.67590
31960.0000    0.24495
32000.0000    0.60613
32040.0000    0.36194
32080.0000    0.52967
32120.0000   -0.21906
32160.0000    0.01059
32200.0000   -0.14093
32240.0000    0.51094
32280.0000   -0.05457
32320.0000    0.60395
32360.0000   -0.19147
32400.0000    0.05249
32440.0000    0.55041
32480.0000    0.73878
32520.0000    0.30864
32560.0000   -0.26664
32600.0000   -0.04155
32640.0000    0.86440
32680.0000    1.27057
32720.0000    0.43683
32760.0000   -0.00354
32800.0000    0.01803
32840.0000   -0.27602
32880.0000    0.02934
32920.0000   -0.05671
32960.0000   -0.85607
33000.0000    1.06429
33040.0000    0.43337
33080.0000    0.50986
33120.0000   -0.03001
33160.0000   -0.37193
33200.0000    1.05757
33240.0000   -0.04194
33280.0000    0.23370
33320.0000    0.24469
33360.0000    0.29468
33400.0000    0.78491
33440.0000   -0.17880
33480.0000    0.22096
33520.0000    0.64526
33560.0000    1.19831
33600.0000   -0.30558
33640.0000    1.20382
33680.0000    0.32592
33720.0000    1.13746
33760.0000    0.36841
33800.0000    0.90164
33840.0000    0.51754
33880.0000    0.74753
33920.0000    0.76779
33960.0000    0.70601
34000.0000    1.79695
34040.0000    1.18014
34080.0000    1.94186
34120.0000    0.75889
34160.0000    1.28255
34200.0000    0.80694
34240.0000    1.16049
34280.0000    0.76331
34320.0000    1.48293
34360.0000    1.48703
34400.0000    0.57639
34440.0000    1.00198
34480.0000    0.79151
34520.0000    0.69877
34560.0000   -0.27703
34600.0000   -0.73115
34640.0000   -0.09214
34680.0000    0.16429
34720.0000    0.66246
34760.0000    0.51016
34800.0000    1.11814
34840.0000   -0.25423
34880.0000    1.08073
34920.0000    0.37750
34960.0000   -0.70947
35000.0000   -0.14258
35040.0000   -0.84984
35080.0000    0.12688
35120.0000    0.53632
35160.0000    0.38055
35200.0000   -0.68070
35240.0000   -0.68849
35280.0000   -0.16036
35320.0000    0.01055
35360.0000    0.13461
35400.0000    0.43654
35440.0000    0.25293
35480.0000    0.12358
35520.0000    0.12470
35560.0000    0.34324
35600.0000    0.22444
35640.0000    0.02580
35680.0000    0.44364
35720.0000   -0.00412
35760.0000    1.35925
35800.0000    0.18765
35840.0000    0.40940
35880.0000   -0.20337
35920.0000   -0.15208
35960.0000    0.16377
36000.0000   -0.41038
36040.0000    0.28249
36080.0000   -0.84760
36120.0000   -0.08145
36160.0000   -0.82083
36200.0000    0.07184
36240.0000    0.57351
36280.0000    0.08698
36320.0000    0.10915
36360.0000    0.37025
36400.0000    0.70452
36440.0000    0.40156
36480.0000    0.73932
36520.0000    1.00161
36560.0000    1.01567
36600.0000    0.08142
36640.0000    0.49761
36680.0000    0.63959
36720.0000    0.02942
36760.0000    0.64024
36800.0000    0.77490
36840.0000    0.99305
36880.0000    0.58497
36920.0000    1.65962
36960.0000    1.36782
37000.0000    0.15402
37040.0000    0.81525
37080.0000    1.09273
37120.0000    0.46657
37160.0000    0.14989
37200.0000   -0.68092
37240.0000    0.62679
37280.0000    0.81006
37320.0000    0.78820
37360.0000    1.39117
37400.0000    0.96679
37440.0000    1.20581
37480.0000    1.17113
37520.0000    1.08282
37560.0000    0.77427
37600.0000    0.19102
37640.0000    1.05666
37680.0000    1.31356
37720.0000    0.56829
37760.0000    0.10207
37800.0000    0.05550
37840.0000    0.77107
37880.0000    0.78006
37920.0000    1.66909
37960.0000    0.63391
38000.0000    0.39810
38040.0000    0.10365
38080.0000    0.34108
38120.0000    1.06985
38160.0000    0.16592
38200.0000    0.64675
38240.0000    0.36431
38280.0000    0.28140
38320.0000    0.21305
38360.0000    1.25147
38400.0000   -0.58093
38440.0000    0.15699
38480.0000    0.74646
38520.0000    0.13300
38560.0000   -0.28770
38600.0000    0.44031
38640.0000    0.76197
38680.0000    0.15539
38720.0000    0.57025
38760.0000    0.66659
38800.0000    0.29995
38840.0000    1.11715
38880.0000    0.96742
38920.0000    0.70938
38960.0000    0.90868
39000.0000    1.19675
39040.0000    0.73858
39080.0000    1.63837
39120.0000    1.34575
39160.0000    0.70409
39200.0000    0.62245
39240.0000    1.31670
39280.0000    1.52780
39320.0000    1.17595
39360.0000    1.27704
39400.0000    1.78922
39440.0000    1.20603
39480.0000    0.49707
39520.0000    0.89520
39560.0000    0.12117
39600.0000    1.46071
39640.0000    0.39402
39680.0000    0.68317
39720.0000    0.03572
39760.0000   -0.02265
39800.0000    0.93012
39840.0000    0.72524
39880.0000    0.80825
39920.0000    1.75291
39960.0000    0.87783
40000.0000    0.63080
40040.0000    0.86341
40080.0000    0.94279
40120.0000    0.32584
40160.0000    0.60943
40200.0000    0.35857
40240.0000    0.47702
40280.0000    1.02735
40320.0000    1.02790
40360.0000    0.77150
40400.0000    0.11206
40440.0000    0.58385
40480.0000    0.42509
40520.0000   -0.19324
40560.0000    0.14183
40600.0000   -0.21808
40640.0000    0.45596
40680.0000    0.05981
40720.0000    0.36874
40760.0000    0.31548
40800.0000    0.81607
40840.0000    0.58927
40880.0000    0.51871
40920.0000    0.64713
40960.0000    0.49263
41000.0000    0.71407
41040.0000    0.71069
41080.0000    1.15167
41120.0000    0.75534
41160.0000    0.52055
41200.0000    1.16881
41240.0000    0.93922
41280.0000    0.48420
41320.0000   -0.36617
41360.0000    0.21125
41400.0000   -0.04566
41440.0000    0.46053
41480.0000    0.41339
41520.0000    1.09948
41560.0000    0.66374
41600.0000    1.18127
41640.0000    0.27373
41680.0000    1.02036
41720.0000    0.67507
41760.0000    0.62604
41800.0000    0.72147
41840.0000    1.04882
41880.0000   -0.12266
41920.0000    1.68173
41960.0000    1.18952
42000.0000    1.91824
42040.0000    1.24986
42080.0000    1.73102
42120.0000    0.40210
42160.0000    1.22330
42200.0000    1.57598
42240.0000    1.33675
42280.0000    1.32321
42320.0000    1.46215
42360.0000    2.00515
42400.0000    1.95801
42440.0000    1.64759
42480.0000    1.91627
42520.0000    1.94950
42560.0000    2.52325
42600.0000    2.13967
42640.0000    1.07066
42680.0000    2.37066
42720.0000    1.96202
42760.0000    2.59709
42800.0000    2.08190
42840.0000    2.41609
42880.0000    2.10278
42920.0000    1.88210
42960.0000    2.30355
43000.0000    2.16719
43040.0000    1.93530
43080.0000    1.47459
43120.0000    1.33647
43160.0000    1.71641
43200.0000    1.07327
43240.0000    1.78375
43280.0000    1.46709
43320.0000    1.35116
43360.0000    1.85581
43400.0000    1.26643
43440.0000    1.38986
43480.0000    1.81314
43520.0000    1.04561
43560.0000    1.61459
43600.0000    1.21413
43640.0000    2.44379
43680.0000    1.91049
43720.0000    2.03085
43760.0000    2.44824
43800.0000    1.90952
43840.0000    1.76472
43880.0000    2.09582
43920.0000    2.52471
43960.0000    2.73761
44000.0000    3.12269
44040.0000    2.87651
44080.0000    1.53814
44120.0000    2.87222
44160.0000    3.73252
44200.0000    2.19796
44240.0000    2.13031
44280.0000    2.49017
44320.0000    1.28260
44360.0000    2.36327
44400.0000    2.27576
44440.0000    1.28707
44480.0000    2.30917
44520.0000    0.82381
44560.0000    1.22834
44600.0000    1.12574
44640.0000    0.57716
44680.0000    2.68893
44720.0000    1.76447
44760.0000    1.47978
44800.0000    1.75502
44840.0000    0.76639
44880.0000    1.95579
44920.0000    2.17609
44960.0000    1.63645
45000.0000    1.78074
45040.0000    2.40306
45080.0000    1.90934
45120.0000    1.64567
45160.0000    0.04136
45200.0000    0.24381
45240.0000    0.73092
45280.0000    0.79247
45320.0000    2.35901
45360.0000    2.59925
45400.0000    1.05350
45440.0000    1.24961
45480.0000    0.77936
45520.0000    0.52085
45560.0000   -0.08322
45600.0000    1.14421
45640.0000    1.08577
45680.0000    0.93052
45720.0000   -0.18404
45760.0000    0.81712
45800.0000    0.55568
45840.0000    0.60322
45880.0000    0.42836
45920.0000    1.04572
45960.0000    0.65755
46000.0000    0.24827
46040.0000    1.28446
46080.0000    0.73403
46120.0000    0.81777
46160.0000    0.24558
46200.0000    0.04174
46240.0000    0.61410
46280.0000    0.90484
46320.0000    1.27825
46360.0000    1.49297
46400.0000    1.33098
46440.0000    0.84228
46480.0000    0.42603
46520.0000   -0.16341
46560.0000    0.51195
46600.0000    0.39870
46640.0000    0.27799
46680.0000   -0.39864
46720.0000    0.09717
46760.0000    0.15158
46800.0000    1.15192
46840.0000    0.20255
46880.0000    0.94237
46920.0000    0.54171
46960.0000    1.48619
47000.0000    0.83763
47040.0000    1.50108
47080.0000    1.32263
47120.0000    0.84844
47160.0000    0.56364
47200.0000   -0.18285
47240.0000   -0.65224
47280.0000    0.28515
47320.0000   -0.82787
47360.0000   -0.22455
47400.0000    0.72974
47440.0000    0.73025
47480.0000    0.72665
47520.0000    0.84584
47560.0000    1.16857
47600.0000    0.68235
47640.0000    1.16238
47680.0000    0.20752
47720.0000    0.91896
47760.0000    0.71944
47800.0000    0.34154
47840.0000    0.69892
47880.0000    0.19585
47920.0000    0.61343
47960.0000    1.67777
48000.0000    1.35954
48040.0000    0.77980
48080.0000    0.96460
48120.0000    1.22389
48160.0000    0.90531
48200.0000    0.59170
48240.0000   -0.13036
48280.0000    0.46000
48320.0000    0.24875
48360.0000    0.29127
48400.0000   -0.12581
48440.0000   -0.32697
48480.0000   -0.23862
48520.0000    0.02968
48560.0000    0.97917
48600.0000    0.23037
48640.0000    0.25166
48680.0000    0.36321
48720.0000    0.22253
48760.0000   -0.22088
48800.0000    0.14768
48840.0000    1.34039
48880.0000    0.60988
48920.0000    0.61789
48960.0000    0.47796
49000.0000    0.16638
49040.0000    0.97262
49080.0000    0.63735
49120.0000    0.30465
49160.0000    1.58077
49200.0000    0.82223
49240.0000    0.19519
49280.0000    0.72223
49320.0000    0.49301
49360.0000    0.65344
49400.0000   -0.06528
49440.0000    0.78859
49480.0000    0.64264
49520.0000    0.61281
49560.0000    0.78305
49600.0000   -0.09480
49640.0000    0.23231
49680.0000   -0.11717
49720.0000    0.37730
49760.0000    1.36159
49800.0000    0.92985
49840.0000    1.38745
49880.0000    0.23896
49920.0000    0.41609
49960.0000    0.86317
50000.0000    0.96980
50040.0000    1.07115
50080.0000    1.14521
50120.0000    0.55255
50160.0000    0.58054
50200.0000    0.25067
50240.0000    0.68721
50280.0000    0.23582
50320.0000    0.61615
50360.0000    1.20903
50400.0000   -0.33907
50440.0000    0.19476
50480.0000    0.52756
50520.0000    0.37585
50560.0000    0.42390
50600.0000   -0.18571
50640.0000    0.22823
50680.0000    0.04549
50720.0000    0.52716
50760.0000    1.21431
50800.0000    0.38427
50840.0000    0.92389
50880.0000    0.54525
50920.0000    0.89084
50960.0000    0.41469
51000.0000    1.05343
51040.0000    0.63923
51080.0000    1.02400
51120.0000    0.48512
51160.0000    0.88713
51200.0000    1.37023
51240.0000    1.00787
51280.0000    0.90605
51320.0000    0.14707
51360.0000   -0.32693
51400.0000    0.50962
51440.0000    0.37781
51480.0000    0.15979
51520.0000   -0.16290
51560.0000    0.27667
51600.0000    0.20885
51640.0000    0.34431
51680.0000    0.91683
51720.0000    0.49689
51760.0000    0.30652
51800.0000   -0.18589
51840.0000    0.24183
51880.0000   -0.15129
51920.0000   -0.22045
51960.0000    0.50328
52000.0000   -0.03195
52040.0000    0.48425
52080.0000   -0.13100
52120.0000   -0.01936
52160.0000   -0.53796
52200.0000    0.32633
52240.0000    0.15349
52280.0000    0.15124
52320.0000    0.47794
52360.0000    0.39588
52400.0000    0.42264
52440.0000    0.39215
52480.0000    0.71807
52520.0000   -0.15499
52560.0000    0.32915
52600.0000   -0.11421
52640.0000    0.20009
52680.0000    0.95616
52720.0000    0.02050
52760.0000    0.01918
52800.0000   -0.34676
52840.0000   -0.02732
52880.0000    0.58727
52920.0000    0.81660
52960.0000   -0.22971
53000.0000    0.93554
53040.0000    0.24057
53080.0000    0.34597
53120.0000    0.09775
53160.0000    0.11112
53200.0000   -0.29239
53240.0000   -0.40405
53280.0000   -0.70514
53320.0000   -0.53338
53360.0000   -0.34907
53400.0000   -0.26538
53440.0000   -1.44747
53480.0000   -0.51543
53520.0000   -0.39587
53560.0000   -1.57819
53600.0000   -0.60434
53640.0000    0.46869
53680.0000    0.47581
53720.0000    1.05920
53760.0000   -0.00612
53800.0000    0.69472
53840.0000    0.69917
53880.0000    0.41806
53920.0000    1.02327
53960.0000    0.63322
54000.0000    0.62332
54040.0000    0.59779
54080.0000    1.23151
54120.0000    1.00768
54160.0000    0.97486
54200.0000    0.92543
54240.0000    0.69576
54280.0000    1.60277
54320.0000    0.88217
54360.0000    0.93048
54400.0000    1.08304
54440.0000    1.43711
54480.0000    1.43964
54520.0000    0.47135
54560.0000    0.92642
54600.0000    1.75464
54640.0000    1.63875
54680.0000    1.00848
54720.0000    0.96943
54760.0000    1.01723
54800.0000    0.12540
54840.0000    0.41875
54880.0000   -0.51547
54920.0000   -0.06347
54960.0000    0.44517
55000.0000    0.34389
55040.0000    1.14683
55080.0000    0.36832
55120.0000    0.21697
55160.0000    0.53128
55200.0000    1.25640
55240.0000    1.28151
55280.0000    1.14263
55320.0000    1.66685
55360.0000    0.12817
55400.0000    0.41175
55440.0000    0.58926
55480.0000    0.88842
55520.0000    1.77929
55560.0000    1.06369
55600.0000    1.26794
55640.0000    0.59492
55680.0000    0.86517
55720.0000    1.07903
55760.0000    1.13092
55800.0000    0.76723
55840.0000    0.72579
55880.0000    1.19952
55920.0000    1.14164
55960.0000    1.01867
56000.0000    1.00402
56040.0000    0.92409
56080.0000    0.83059
56120.0000    1.22333
56160.0000    0.59178
56200.0000   -0.30611
56240.0000    0.75136
56280.0000   -0.38904
56320.0000   -0.46292
56360.0000    0.58381
56400.0000    1.04801
56440.0000    0.84584
56480.0000    0.67856
56520.0000   -0.15909
56560.0000    0.93967
56600.0000    1.30667
56640.0000    0.83960
56680.0000    0.42673
56720.0000   -0.57580
56760.0000    0.16000
56800.0000    0.03809
56840.0000   -0.54030
56880.0000   -0.25268
56920.0000    0.42867
56960.0000    0.68440
57000.0000    0.79166
57040.0000   -0.23953
57080.0000   -0.32599
57120.0000    0.28372
57160.0000    0.34290
57200.0000   -0.13013
57240.0000    0.05794
57280.0000   -0.12990
57320.0000    0.23860
57360.0000    0.88935
57400.0000    0.34756
57440.0000   -0.07955
57480.0000    0.40774
57520.0000    0.94609
57560.0000    0.09908
57600.0000    0.51730
57640.0000    0.21195
57680.0000    0.73954
57720.0000   -0.09689
57760.0000    0.16040
57800.0000    0.62800
57840.0000    0.67466
57880.0000   -0.23594
57920.0000    1.31851
57960.0000    0.76044
58000.0000    1.06980
58040.0000    0.85420
58080.0000    1.39967
58120.0000    1.48694
58160.0000    0.96378
58200.0000    0.85588
58240.0000    0.21358
58280.0000    0.62173
58320.0000    1.06262
58360.0000    0.81393
58400.0000    0.45297
58440.0000    0.38933
58480.0000    1.49366
58520.0000    1.93386
58560.0000    1.02733
58600.0000    0.43691
58640.0000    0.43817
58680.0000    0.47534
58720.0000    0.23767
58760.0000    0.24779
58800.0000    0.80926
58840.0000    0.34392
58880.0000    0.56610
58920.0000    0.35485
58960.0000    0.66316
59000.0000    0.30978
59040.0000   -0.52166
59080.0000    0.00853
59120.0000    1.03741
59160.0000    0.02695
59200.0000    1.74172
59240.0000    0.53805
59280.0000    0.45514
59320.0000    0.40547
59360.0000    0.85225
59400.0000   -0.35755
59440.0000    0.48197
59480.0000    0.20731
59520.0000    0.51738
59560.0000    1.80361
59600.0000    1.29464
59640.0000    1.18143
59680.0000    1.22038
59720.0000    0.60293
59760.0000    0.30478
59800.0000   -0.17471
59840.0000    0.45012
59880.0000    1.15572
59920.0000    1.08556
59960.0000    0.81119
60000.0000    1.60794
60040.0000    0.54554
60080.0000    0.40481
60120.0000    1.21204
60160.0000    0.39664
60200.0000    1.35102
60240.0000    1.82597
60280.0000    0.75821
60320.0000    1.91188
60360.0000    1.60459
60400.0000    1.91651
60440.0000    1.40730
60480.0000    0.99220
60520.0000    1.47425
60560.0000    1.37904
60600.0000    2.01593
60640.0000    1.50815
60680.0000    1.25214
60720.0000    1.34286
60760.0000    0.40463
60800.0000    0.82398
60840.0000    1.32511
60880.0000    0.86976
60920.0000    1.53514
60960.0000    0.75778
61000.0000    0.88584
61040.0000    1.24415
61080.0000    0.05285
61120.0000    0.34607
61160.0000    0.01381
61200.0000    1.01784
61240.0000    0.65955
61280.0000    0.40366
61320.0000    1.12082
61360.0000    0.88986
61400.0000    0.64570
61440.0000    1.64281
61480.0000    0.72978
61520.0000    0.76829
61560.0000    0.95754
61600.0000    0.61357
61640.0000    0.91445
61680.0000    0.14956
61720.0000    1.04261
61760.0000    1.28924
61800.0000    0.84572
61840.0000    1.32179
61880.0000    0.23475
61920.0000    0.43293
61960.0000    1.28683
62000.0000    0.32509
62040.0000    0.18168
62080.0000    0.88646
62120.0000    0.42470
62160.0000    1.26207
62200.0000    0.47315
62240.0000    0.80897
62280.0000    0.86758
62320.0000    0.89399
62360.0000    0.61754
62400.0000    1.15724
62440.0000    0.31499
62480.0000    1.20666
62520.0000    0.71479
62560.0000    0.95799
62600.0000    1.53119
62640.0000    0.85199
62680.0000    0.44089
62720.0000    1.58449
62760.0000    0.95067
62800.0000    0.53524
62840.0000    1.21048
62880.0000    2.19347
62920.0000    1.10228
62960.0000    1.33718
63000.0000    1.28781
63040.0000    0.50679
63080.0000    0.70075
63120.0000    0.12751
63160.0000    1.22539
63200.0000    0.62747
63240.0000    0.93322
63280.0000    0.33283
63320.0000    0.96118
63360.0000    0.96143
63400.0000    0.29594
63440.0000    0.80189
63480.0000    0.03443
63520.0000    1.00724
63560.0000    0.97517
63600.0000    0.48992
63640.0000    0.68627
63680.0000    0.19780
63720.0000    1.23359
63760.0000    0.95141
63800.0000    1.03899
63840.0000    1.17046
63880.0000    1.34383
63920.0000    1.20325
63960.0000    1.60498
64000.0000    1.79679
64040.0000    1.82180
64080.0000    0.98241
64120.0000    1.19420
64160.0000    2.07280
64200.0000    1.64439
64240.0000    1.12861
64280.0000    0.88909
64320.0000    1.08176
64360.0000    1.40106
64400.0000    1.75219
64440.0000    1.77960
64480.0000    2.55656
64520.0000    1.99503
64560.0000    1.90099
64600.0000    1.11640
64640.0000    1.37494
64680.0000    1.58451
64720.0000    1.37880
64760.0000    1.12549
64800.0000    0.70675
64840.0000    2.35577
64880.0000    1.12357
64920.0000    1.41728
64960.0000    2.07210
65000.0000    1.65542
65040.0000    2.02801
65080.0000    1.01523
65120.0000    0.77865
65160.0000    1.15151
65200.0000    1.47571
65240.0000    1.35478
65280.0000    1.22494
65320.0000    0.46156
65360.0000    0.98120
65400.0000    0.92183
65440.0000    1.20243
65480.0000    0.80261
65520.0000    2.12533
65560.0000    1.63726
65600.0000    0.94492
65640.0000    0.95251
65680.0000    0.94354
65720.0000    1.47276
65760.0000    1.45716
65800.0000    1.79987
65840.0000    1.27931
65880.0000    1.30161
65920.0000    1.22136
65960.0000    1.35052
66000.0000    0.93173
66040.0000    0.50579
66080.0000    0.69366
66120.0000    0.80608
66160.0000   -0.05744
66200.0000    0.41472
66240.0000    0.12633
66280.0000    0.42796
66320.0000   -0.17124
66360.0000    1.28765
66400.0000    0.72723
66440.0000    0.82881
66480.0000    1.38676
66520.0000    0.91412
66560.0000   -0.08727
66600.0000    1.09521
66640.0000    0.69390
66680.0000    0.52173
66720.0000    0.02831
66760.0000    0.11953
66800.0000   -0.42143
66840.0000   -0.09177
66880.0000    0.46963
66920.0000    1.33121
66960.0000    0.67823
67000.0000    1.32587
67040.0000    1.32944
67080.0000    0.87643
67120.0000    1.77630
67160.0000    1.45775
67200.0000    0.89109
67240.0000    1.45510
67280.0000    0.39593
67320.0000    1.42203
67360.0000    1.17219
67400.0000    0.97249
67440.0000    0.96725
67480.0000    1.33691
67520.0000    1.47385
67560.0000    0.86810
67600.0000    0.72712
67640.0000    1.15719
67680.0000    0.95345
67720.0000    1.07087
67760.0000    1.33661
67800.0000    0.43123
67840.0000    0.82537
67880.0000    0.56756
67920.0000    0.92660
67960.0000    1.27731
68000.0000    1.22101
68040.0000    0.96288
68080.0000    1.33765
68120.0000    1.10218
68160.0000    0.79898
68200.0000    0.82387
68240.0000   -0.00664
68280.0000    0.68211
68320.0000   -0.00555
68360.0000    0.83204
68400.0000    0.55042
68440.0000    0.84009
68480.0000    0.41520
68520.0000    0.16832
68560.0000   -0.40799
68600.0000    0.43456
68640.0000    0.24459
68680.0000    0.46383
68720.0000    0.92493
68760.0000    0.77408
68800.0000   -1.20317
68840.0000   -0.11984
68880.0000   -0.46919
68920.0000   -0.28068
68960.0000   -0.07163
69000.0000   -0.31328
69040.0000    0.34747
69080.0000    0.57078
69120.0000    0.62977
69160.0000    0.41903
69200.0000    0.85704
69240.0000    0.41279
69280.0000   -0.23807
69320.0000    0.61316
69360.0000    0.61967
69400.0000   -1.16302
69440.0000   -0.36491
69480.0000   -0.22242
69520.0000   -0.30955
69560.0000    0.06708
69600.0000    0.33960
69640.0000   -0.29038
69680.0000    0.08453
69720.0000   -0.35478
69760.0000   -0.25374
69800.0000    0.30366
69840.0000    0.93539
69880.0000   -0.13779
69920.0000    0.26435
69960.0000   -0.12767
70000.0000   -0.06959
70040.0000    0.05514
70080.0000   -0.14050
70120.0000    0.49043
&
