# Supplementary material for: Comment on 'Valid molecular dynamics simulations of human hemoglobin require a surprisingly large box size'
Source: eLife. 2019 Jun 20;8:e44718. doi: 10.7554/eLife.44718 (PMC6586461; doi:10.7554/eLife.44718)
Supplement: Figure 3—source data 1. — The zip archive contains a README file describing which source files correspond to the different panels. [file elife-44718-fig3-data1.zip › figure3/panel_A/hub/medium/6/proj.xvg]

@ autoscale onread none
@ with g0
@ g0 on
@ title "projection on eigenvectors (nm)"
@ xaxis  label "Time (ps)"
@ world xmin 0
@ world xmax 84560
@ world ymin -8.69468
@ world ymax 3.54429
@ view xmin 0.15
@ view xmax 0.85
@ view ymin 0.15
@ view ymax 0.85
@ yaxis  label "vec 1"
@ xaxis tick major 20000
@ xaxis tick minor 10000
@ xaxis ticklabel start type spec
@ xaxis ticklabel start -0
@ yaxis tick major 5
@ yaxis tick minor 2.5
@ yaxis ticklabel start type spec
@ yaxis ticklabel start -5
@ zeroxaxis bar on
@ zeroxaxis bar linestyle 3
    0.0000   -5.05259
   40.0000   -4.64667
   80.0000   -4.36230
  120.0000   -5.12562
  160.0000   -5.29699
  200.0000   -4.88317
  240.0000   -5.70597
  280.0000   -5.29313
  320.0000   -5.72306
  360.0000   -5.77325
  400.0000   -3.89867
  440.0000   -6.04134
  480.0000   -4.63486
  520.0000   -5.32610
  560.0000   -6.27382
  600.0000   -5.75560
  640.0000   -5.82706
  680.0000   -6.75858
  720.0000   -5.71733
  760.0000   -4.94230
  800.0000   -5.38102
  840.0000   -5.71748
  880.0000   -5.43520
  920.0000   -5.83646
  960.0000   -5.54751
 1000.0000   -5.80432
 1040.0000   -5.77705
 1080.0000   -6.26495
 1120.0000   -5.72738
 1160.0000   -5.69861
 1200.0000   -5.99538
 1240.0000   -5.42977
 1280.0000   -5.37489
 1320.0000   -5.81388
 1360.0000   -6.55746
 1400.0000   -5.98379
 1440.0000   -5.37541
 1480.0000   -5.10357
 1520.0000   -5.06118
 1560.0000   -5.56330
 1600.0000   -5.09528
 1640.0000   -5.14575
 1680.0000   -5.29210
 1720.0000   -4.93251
 1760.0000   -4.45807
 1800.0000   -4.81608
 1840.0000   -4.44529
 1880.0000   -4.05212
 1920.0000   -5.80755
 1960.0000   -5.10924
 2000.0000   -5.03454
 2040.0000   -4.39195
 2080.0000   -4.23369
 2120.0000   -4.15697
 2160.0000   -5.08137
 2200.0000   -5.56874
 2240.0000   -5.30682
 2280.0000   -5.17442
 2320.0000   -6.13577
 2360.0000   -4.68750
 2400.0000   -5.49119
 2440.0000   -5.79600
 2480.0000   -5.12980
 2520.0000   -5.81993
 2560.0000   -5.97837
 2600.0000   -5.87054
 2640.0000   -4.94705
 2680.0000   -5.32782
 2720.0000   -4.84486
 2760.0000   -5.26529
 2800.0000   -5.39901
 2840.0000   -5.71507
 2880.0000   -5.15895
 2920.0000   -5.58117
 2960.0000   -5.78142
 3000.0000   -6.34540
 3040.0000   -5.49532
 3080.0000   -5.33383
 3120.0000   -5.11723
 3160.0000   -6.60726
 3200.0000   -5.74469
 3240.0000   -5.51282
 3280.0000   -6.22729
 3320.0000   -5.69529
 3360.0000   -5.33493
 3400.0000   -5.48174
 3440.0000   -4.77965
 3480.0000   -5.55656
 3520.0000   -6.07866
 3560.0000   -5.74202
 3600.0000   -5.94687
 3640.0000   -5.77360
 3680.0000   -6.63360
 3720.0000   -6.13128
 3760.0000   -5.94359
 3800.0000   -5.38083
 3840.0000   -5.17706
 3880.0000   -5.68296
 3920.0000   -5.99626
 3960.0000   -5.14412
 4000.0000   -4.46071
 4040.0000   -5.53453
 4080.0000   -4.90335
 4120.0000   -5.90391
 4160.0000   -5.38298
 4200.0000   -4.92167
 4240.0000   -5.39340
 4280.0000   -5.71569
 4320.0000   -5.33510
 4360.0000   -5.46472
 4400.0000   -5.75659
 4440.0000   -4.52160
 4480.0000   -5.02135
 4520.0000   -4.66340
 4560.0000   -5.13254
 4600.0000   -4.73727
 4640.0000   -4.47220
 4680.0000   -4.93019
 4720.0000   -4.25479
 4760.0000   -4.73345
 4800.0000   -4.18681
 4840.0000   -4.82683
 4880.0000   -5.26482
 4920.0000   -5.07562
 4960.0000   -5.16798
 5000.0000   -4.06775
 5040.0000   -5.05599
 5080.0000   -5.10870
 5120.0000   -5.13708
 5160.0000   -5.05256
 5200.0000   -4.94900
 5240.0000   -4.24587
 5280.0000   -5.71186
 5320.0000   -5.34125
 5360.0000   -5.56447
 5400.0000   -5.43574
 5440.0000   -5.52570
 5480.0000   -5.65141
 5520.0000   -5.08571
 5560.0000   -6.21926
 5600.0000   -6.80196
 5640.0000   -5.61651
 5680.0000   -5.34360
 5720.0000   -4.94116
 5760.0000   -5.03309
 5800.0000   -5.33738
 5840.0000   -4.56011
 5880.0000   -5.11045
 5920.0000   -4.68056
 5960.0000   -5.20195
 6000.0000   -5.26298
 6040.0000   -5.42246
 6080.0000   -4.17841
 6120.0000   -4.47966
 6160.0000   -4.96466
 6200.0000   -3.90004
 6240.0000   -4.41430
 6280.0000   -5.10611
 6320.0000   -4.68249
 6360.0000   -5.24358
 6400.0000   -6.08032
 6440.0000   -6.51437
 6480.0000   -5.76950
 6520.0000   -6.07998
 6560.0000   -5.76075
 6600.0000   -5.08614
 6640.0000   -5.10292
 6680.0000   -5.45270
 6720.0000   -5.77677
 6760.0000   -5.68620
 6800.0000   -6.24547
 6840.0000   -5.39928
 6880.0000   -5.40780
 6920.0000   -5.40114
 6960.0000   -5.40958
 7000.0000   -5.18590
 7040.0000   -5.56067
 7080.0000   -4.13947
 7120.0000   -4.37159
 7160.0000   -4.75767
 7200.0000   -4.87665
 7240.0000   -4.29689
 7280.0000   -5.13280
 7320.0000   -5.00535
 7360.0000   -5.29935
 7400.0000   -5.36772
 7440.0000   -5.22723
 7480.0000   -5.52164
 7520.0000   -5.50680
 7560.0000   -5.52678
 7600.0000   -6.35998
 7640.0000   -5.76413
 7680.0000   -6.85889
 7720.0000   -5.13947
 7760.0000   -5.43118
 7800.0000   -4.98644
 7840.0000   -6.11475
 7880.0000   -5.49075
 7920.0000   -5.23543
 7960.0000   -5.50168
 8000.0000   -5.86727
 8040.0000   -4.66402
 8080.0000   -3.33630
 8120.0000   -4.28367
 8160.0000   -3.54888
 8200.0000   -4.23902
 8240.0000   -4.22256
 8280.0000   -4.04444
 8320.0000   -3.91196
 8360.0000   -3.64875
 8400.0000   -4.22341
 8440.0000   -2.14031
 8480.0000   -3.48131
 8520.0000   -4.28479
 8560.0000   -3.79879
 8600.0000   -3.39254
 8640.0000   -4.40004
 8680.0000   -4.54247
 8720.0000   -4.56366
 8760.0000   -3.85344
 8800.0000   -3.99272
 8840.0000   -3.84758
 8880.0000   -2.90040
 8920.0000   -3.72246
 8960.0000   -5.66432
 9000.0000   -5.11552
 9040.0000   -5.69180
 9080.0000   -4.90958
 9120.0000   -4.58291
 9160.0000   -4.84809
 9200.0000   -3.85541
 9240.0000   -5.18584
 9280.0000   -4.77516
 9320.0000   -4.72934
 9360.0000   -4.44428
 9400.0000   -3.97453
 9440.0000   -4.61052
 9480.0000   -4.62410
 9520.0000   -4.53346
 9560.0000   -5.04005
 9600.0000   -4.91339
 9640.0000   -3.67680
 9680.0000   -3.91710
 9720.0000   -3.97102
 9760.0000   -3.72065
 9800.0000   -4.08112
 9840.0000   -4.84202
 9880.0000   -5.45612
 9920.0000   -5.28798
 9960.0000   -5.67283
10000.0000   -4.53375
10040.0000   -3.99214
10080.0000   -4.34166
10120.0000   -3.95182
10160.0000   -3.95167
10200.0000   -4.41276
10240.0000   -4.82245
10280.0000   -5.17958
10320.0000   -4.19235
10360.0000   -4.16879
10400.0000   -3.24735
10440.0000   -3.82346
10480.0000   -4.39464
10520.0000   -4.64295
10560.0000   -4.08177
10600.0000   -5.56257
10640.0000   -4.59452
10680.0000   -4.86886
10720.0000   -4.08294
10760.0000   -4.30287
10800.0000   -3.91762
10840.0000   -4.93070
10880.0000   -4.65564
10920.0000   -3.45088
10960.0000   -4.48457
11000.0000   -4.18450
11040.0000   -4.75849
11080.0000   -3.76430
11120.0000   -3.51037
11160.0000   -3.95213
11200.0000   -4.95141
11240.0000   -3.70024
11280.0000   -3.86469
11320.0000   -3.70900
11360.0000   -4.64204
11400.0000   -3.65974
11440.0000   -4.31534
11480.0000   -4.11869
11520.0000   -4.63510
11560.0000   -4.93860
11600.0000   -4.02868
11640.0000   -3.16068
11680.0000   -2.38708
11720.0000   -3.23798
11760.0000   -3.66040
11800.0000   -3.33917
11840.0000   -4.77838
11880.0000   -4.52193
11920.0000   -4.53216
11960.0000   -4.07762
12000.0000   -3.71735
12040.0000   -3.63971
12080.0000   -4.87268
12120.0000   -3.58462
12160.0000   -4.18025
12200.0000   -4.97489
12240.0000   -5.16722
12280.0000   -4.00247
12320.0000   -4.01055
12360.0000   -4.00388
12400.0000   -4.44741
12440.0000   -4.17683
12480.0000   -3.75220
12520.0000   -6.00970
12560.0000   -5.65264
12600.0000   -5.66200
12640.0000   -6.61985
12680.0000   -6.82098
12720.0000   -5.58193
12760.0000   -6.35631
12800.0000   -6.21548
12840.0000   -5.56005
12880.0000   -6.14776
12920.0000   -5.73095
12960.0000   -5.23769
13000.0000   -5.42835
13040.0000   -5.74703
13080.0000   -6.16040
13120.0000   -5.96108
13160.0000   -6.56729
13200.0000   -6.09843
13240.0000   -5.66870
13280.0000   -6.07313
13320.0000   -5.92599
13360.0000   -6.77149
13400.0000   -7.43262
13440.0000   -6.53556
13480.0000   -7.25482
13520.0000   -5.83994
13560.0000   -6.18521
13600.0000   -6.33905
13640.0000   -5.94569
13680.0000   -6.55680
13720.0000   -6.39635
13760.0000   -5.87216
13800.0000   -6.28039
13840.0000   -5.85051
13880.0000   -5.92295
13920.0000   -6.49433
13960.0000   -5.97310
14000.0000   -5.56912
14040.0000   -5.63869
14080.0000   -5.94651
14120.0000   -4.81023
14160.0000   -5.48912
14200.0000   -6.07936
14240.0000   -5.22542
14280.0000   -4.82725
14320.0000   -5.68364
14360.0000   -4.85116
14400.0000   -4.43445
14440.0000   -4.78577
14480.0000   -5.93177
14520.0000   -4.93936
14560.0000   -5.55894
14600.0000   -5.40892
14640.0000   -5.00295
14680.0000   -6.15629
14720.0000   -5.45594
14760.0000   -6.83700
14800.0000   -6.30382
14840.0000   -6.73996
14880.0000   -5.94226
14920.0000   -5.61367
14960.0000   -5.64591
15000.0000   -5.81213
15040.0000   -5.36821
15080.0000   -5.47535
15120.0000   -5.59567
15160.0000   -5.31549
15200.0000   -6.66906
15240.0000   -6.53840
15280.0000   -6.23382
15320.0000   -5.91206
15360.0000   -6.76255
15400.0000   -5.86386
15440.0000   -5.71670
15480.0000   -5.85407
15520.0000   -6.04125
15560.0000   -5.31041
15600.0000   -6.08523
15640.0000   -6.20486
15680.0000   -5.94372
15720.0000   -5.68204
15760.0000   -6.02878
15800.0000   -5.17741
15840.0000   -5.89753
15880.0000   -6.29628
15920.0000   -6.67186
15960.0000   -6.86759
16000.0000   -6.62160
16040.0000   -5.09819
16080.0000   -5.54229
16120.0000   -6.42209
16160.0000   -5.94611
16200.0000   -6.17009
16240.0000   -6.16261
16280.0000   -6.59717
16320.0000   -6.60474
16360.0000   -6.57174
16400.0000   -6.39059
16440.0000   -6.60323
16480.0000   -6.74609
16520.0000   -7.03757
16560.0000   -5.79774
16600.0000   -6.22704
16640.0000   -6.24440
16680.0000   -6.20362
16720.0000   -6.03932
16760.0000   -5.44148
16800.0000   -5.86553
16840.0000   -5.80271
16880.0000   -5.72961
16920.0000   -6.04247
16960.0000   -6.39700
17000.0000   -5.11228
17040.0000   -5.82270
17080.0000   -5.24711
17120.0000   -5.16113
17160.0000   -7.37545
17200.0000   -6.24891
17240.0000   -6.14281
17280.0000   -6.32776
17320.0000   -6.16404
17360.0000   -6.65909
17400.0000   -5.63685
17440.0000   -5.22291
17480.0000   -5.05672
17520.0000   -5.01333
17560.0000   -5.33739
17600.0000   -5.26054
17640.0000   -5.06314
17680.0000   -6.03317
17720.0000   -5.24296
17760.0000   -6.26774
17800.0000   -5.44885
17840.0000   -5.86673
17880.0000   -5.16063
17920.0000   -6.54566
17960.0000   -6.14771
18000.0000   -5.62964
18040.0000   -5.05207
18080.0000   -5.88160
18120.0000   -5.83113
18160.0000   -5.49499
18200.0000   -6.19493
18240.0000   -5.34570
18280.0000   -5.17460
18320.0000   -6.21277
18360.0000   -6.07558
18400.0000   -5.81669
18440.0000   -5.36571
18480.0000   -4.92317
18520.0000   -6.04542
18560.0000   -5.42251
18600.0000   -5.39654
18640.0000   -5.33291
18680.0000   -6.46733
18720.0000   -5.91451
18760.0000   -5.78040
18800.0000   -5.96054
18840.0000   -5.74648
18880.0000   -6.40275
18920.0000   -5.80899
18960.0000   -6.20787
19000.0000   -5.89170
19040.0000   -5.68256
19080.0000   -5.69623
19120.0000   -5.99552
19160.0000   -6.30615
19200.0000   -5.29754
19240.0000   -6.00997
19280.0000   -5.87001
19320.0000   -6.71444
19360.0000   -6.65314
19400.0000   -5.70873
19440.0000   -5.19995
19480.0000   -5.37311
19520.0000   -6.31603
19560.0000   -5.86481
19600.0000   -5.59567
19640.0000   -5.94896
19680.0000   -5.52112
19720.0000   -6.85692
19760.0000   -6.02558
19800.0000   -7.05685
19840.0000   -5.87295
19880.0000   -6.31949
19920.0000   -6.20621
19960.0000   -5.45385
20000.0000   -6.63635
20040.0000   -6.62230
20080.0000   -5.78521
20120.0000   -6.53526
20160.0000   -5.83194
20200.0000   -5.77590
20240.0000   -6.76690
20280.0000   -6.25667
20320.0000   -6.04009
20360.0000   -6.47868
20400.0000   -6.21202
20440.0000   -6.93179
20480.0000   -5.91807
20520.0000   -6.58365
20560.0000   -6.37419
20600.0000   -5.48298
20640.0000   -5.81025
20680.0000   -5.18980
20720.0000   -5.65814
20760.0000   -5.54204
20800.0000   -5.88783
20840.0000   -6.39185
20880.0000   -5.83462
20920.0000   -6.51744
20960.0000   -7.32000
21000.0000   -5.79273
21040.0000   -5.82914
21080.0000   -5.51928
21120.0000   -5.96817
21160.0000   -6.66102
21200.0000   -5.73619
21240.0000   -5.67289
21280.0000   -4.93923
21320.0000   -4.89776
21360.0000   -4.86125
21400.0000   -5.42823
21440.0000   -4.92392
21480.0000   -5.81449
21520.0000   -5.44043
21560.0000   -6.20826
21600.0000   -5.82929
21640.0000   -5.38727
21680.0000   -6.04190
21720.0000   -5.43324
21760.0000   -5.68294
21800.0000   -6.97180
21840.0000   -5.24948
21880.0000   -5.63894
21920.0000   -6.51673
21960.0000   -5.75322
22000.0000   -5.54164
22040.0000   -4.76771
22080.0000   -5.38692
22120.0000   -6.02758
22160.0000   -5.47900
22200.0000   -5.54055
22240.0000   -5.56503
22280.0000   -6.22775
22320.0000   -6.00317
22360.0000   -6.95387
22400.0000   -6.05653
22440.0000   -6.36016
22480.0000   -6.79835
22520.0000   -6.42805
22560.0000   -5.48007
22600.0000   -6.43806
22640.0000   -6.91526
22680.0000   -6.33205
22720.0000   -5.29365
22760.0000   -6.51480
22800.0000   -6.66036
22840.0000   -6.57481
22880.0000   -6.49133
22920.0000   -6.79644
22960.0000   -7.44997
23000.0000   -6.07494
23040.0000   -6.50292
23080.0000   -6.11226
23120.0000   -5.89157
23160.0000   -6.35994
23200.0000   -6.72196
23240.0000   -6.22006
23280.0000   -6.44821
23320.0000   -6.67925
23360.0000   -6.05048
23400.0000   -6.90216
23440.0000   -5.81329
23480.0000   -6.20801
23520.0000   -7.02982
23560.0000   -7.08152
23600.0000   -6.10686
23640.0000   -5.39757
23680.0000   -5.00754
23720.0000   -5.48531
23760.0000   -5.94943
23800.0000   -5.66298
23840.0000   -4.82464
23880.0000   -5.65261
23920.0000   -6.13400
23960.0000   -6.53104
24000.0000   -5.97988
24040.0000   -6.45589
24080.0000   -5.65154
24120.0000   -5.83243
24160.0000   -6.40117
24200.0000   -5.69565
24240.0000   -5.73912
24280.0000   -5.47518
24320.0000   -6.66700
24360.0000   -5.91557
24400.0000   -5.78564
24440.0000   -7.31433
24480.0000   -7.36706
24520.0000   -7.28279
24560.0000   -6.71289
24600.0000   -6.57828
24640.0000   -6.76051
24680.0000   -6.26082
24720.0000   -6.71428
24760.0000   -6.51076
24800.0000   -7.32367
24840.0000   -5.90712
24880.0000   -6.25304
24920.0000   -6.38159
24960.0000   -6.41238
25000.0000   -6.24258
25040.0000   -5.28240
25080.0000   -6.50443
25120.0000   -6.42778
25160.0000   -6.41632
25200.0000   -6.11396
25240.0000   -6.82623
25280.0000   -6.40282
25320.0000   -6.82525
25360.0000   -6.40327
25400.0000   -6.06344
25440.0000   -5.66615
25480.0000   -5.71259
25520.0000   -4.87838
25560.0000   -5.09694
25600.0000   -5.62808
25640.0000   -6.36139
25680.0000   -6.34500
25720.0000   -7.68319
25760.0000   -6.56815
25800.0000   -6.83505
25840.0000   -6.82920
25880.0000   -6.48568
25920.0000   -6.49682
25960.0000   -6.16328
26000.0000   -5.02755
26040.0000   -6.19063
26080.0000   -5.10752
26120.0000   -5.09235
26160.0000   -5.50546
26200.0000   -5.41443
26240.0000   -4.37846
26280.0000   -4.95742
26320.0000   -5.41726
26360.0000   -5.46228
26400.0000   -5.58940
26440.0000   -5.39925
26480.0000   -5.64082
26520.0000   -5.44269
26560.0000   -5.67716
26600.0000   -5.90866
26640.0000   -6.62948
26680.0000   -5.85959
26720.0000   -5.26715
26760.0000   -6.50994
26800.0000   -6.49757
26840.0000   -6.89096
26880.0000   -6.07576
26920.0000   -5.11496
26960.0000   -5.38503
27000.0000   -5.81970
27040.0000   -5.05084
27080.0000   -5.20594
27120.0000   -5.50484
27160.0000   -4.97290
27200.0000   -5.01745
27240.0000   -5.07584
27280.0000   -4.02694
27320.0000   -4.69115
27360.0000   -5.47259
27400.0000   -5.02898
27440.0000   -6.03606
27480.0000   -5.38163
27520.0000   -5.36513
27560.0000   -5.32409
27600.0000   -6.07332
27640.0000   -4.70187
27680.0000   -5.15444
27720.0000   -5.61426
27760.0000   -5.44549
27800.0000   -5.99545
27840.0000   -5.49079
27880.0000   -5.02871
27920.0000   -5.70561
27960.0000   -6.69042
28000.0000   -5.87496
28040.0000   -5.39122
28080.0000   -6.13936
28120.0000   -4.47808
28160.0000   -5.18132
28200.0000   -5.76923
28240.0000   -5.26339
28280.0000   -5.98616
28320.0000   -4.98631
28360.0000   -4.31244
28400.0000   -5.21843
28440.0000   -4.82535
28480.0000   -5.42767
28520.0000   -5.28199
28560.0000   -5.68958
28600.0000   -5.81501
28640.0000   -5.62344
28680.0000   -5.68031
28720.0000   -5.63111
28760.0000   -6.55083
28800.0000   -5.40002
28840.0000   -5.30812
28880.0000   -4.64732
28920.0000   -4.84449
28960.0000   -4.90462
29000.0000   -5.43979
29040.0000   -5.06955
29080.0000   -4.91284
29120.0000   -4.28612
29160.0000   -4.69896
29200.0000   -4.91188
29240.0000   -4.98501
29280.0000   -4.51779
29320.0000   -4.61821
29360.0000   -4.61370
29400.0000   -4.91385
29440.0000   -4.61460
29480.0000   -4.17191
29520.0000   -4.51901
29560.0000   -4.86844
29600.0000   -5.20733
29640.0000   -4.47390
29680.0000   -5.59891
29720.0000   -5.50205
29760.0000   -5.42309
29800.0000   -5.16027
29840.0000   -5.63749
29880.0000   -5.81751
29920.0000   -5.04450
29960.0000   -5.37448
30000.0000   -4.99578
30040.0000   -5.04478
30080.0000   -5.27199
30120.0000   -5.29358
30160.0000   -5.01715
30200.0000   -4.93515
30240.0000   -5.62926
30280.0000   -4.70367
30320.0000   -5.59915
30360.0000   -5.13480
30400.0000   -5.75609
30440.0000   -6.08313
30480.0000   -4.83739
30520.0000   -5.49524
30560.0000   -5.53621
30600.0000   -3.76670
30640.0000   -4.09699
30680.0000   -4.53386
30720.0000   -3.74782
30760.0000   -4.43957
30800.0000   -4.59350
30840.0000   -4.79616
30880.0000   -5.90080
30920.0000   -5.72487
30960.0000   -4.84893
31000.0000   -4.39058
31040.0000   -4.26860
31080.0000   -4.75051
31120.0000   -5.08355
31160.0000   -5.24023
31200.0000   -4.96920
31240.0000   -4.77901
31280.0000   -5.45208
31320.0000   -5.97056
31360.0000   -5.24619
31400.0000   -5.91051
31440.0000   -4.80658
31480.0000   -5.96859
31520.0000   -5.91393
31560.0000   -4.88785
31600.0000   -4.73033
31640.0000   -4.95379
31680.0000   -4.69351
31720.0000   -5.04784
31760.0000   -5.18615
31800.0000   -5.04585
31840.0000   -4.80674
31880.0000   -6.06301
31920.0000   -5.57866
31960.0000   -5.72068
32000.0000   -5.00468
32040.0000   -5.88364
32080.0000   -5.67498
32120.0000   -5.24236
32160.0000   -4.73663
32200.0000   -4.07238
32240.0000   -4.45480
32280.0000   -5.05151
32320.0000   -5.25027
32360.0000   -3.34008
32400.0000   -3.86217
32440.0000   -4.95169
32480.0000   -3.99136
32520.0000   -4.95934
32560.0000   -5.87060
32600.0000   -4.36141
32640.0000   -4.39974
32680.0000   -3.69853
32720.0000   -4.58329
32760.0000   -5.33230
32800.0000   -4.97311
32840.0000   -5.59793
32880.0000   -5.62087
32920.0000   -4.82652
32960.0000   -5.09456
33000.0000   -4.94325
33040.0000   -5.51617
33080.0000   -4.92830
33120.0000   -5.24814
33160.0000   -5.75999
33200.0000   -5.83783
33240.0000   -5.34649
33280.0000   -5.24797
33320.0000   -4.73991
33360.0000   -4.73268
33400.0000   -4.82031
33440.0000   -4.24256
33480.0000   -4.98272
33520.0000   -4.63525
33560.0000   -4.91976
33600.0000   -4.95978
33640.0000   -4.71149
33680.0000   -4.95078
33720.0000   -6.61343
33760.0000   -5.51082
33800.0000   -3.99643
33840.0000   -4.96518
33880.0000   -5.65167
33920.0000   -5.19031
33960.0000   -4.89179
34000.0000   -3.85594
34040.0000   -4.84716
34080.0000   -4.84795
34120.0000   -4.53439
34160.0000   -4.46220
34200.0000   -4.71865
34240.0000   -4.41511
34280.0000   -4.50448
34320.0000   -4.51399
34360.0000   -4.04916
34400.0000   -4.06311
34440.0000   -4.67725
34480.0000   -3.90349
34520.0000   -5.76231
34560.0000   -4.76756
34600.0000   -5.02615
34640.0000   -5.62760
34680.0000   -5.74316
34720.0000   -5.92344
34760.0000   -5.87612
34800.0000   -5.22256
34840.0000   -4.86530
34880.0000   -5.58568
34920.0000   -5.37809
34960.0000   -5.18618
35000.0000   -5.45011
35040.0000   -5.05625
35080.0000   -4.81728
35120.0000   -4.62299
35160.0000   -4.87619
35200.0000   -6.01714
35240.0000   -4.96551
35280.0000   -5.45916
35320.0000   -5.63924
35360.0000   -5.94107
35400.0000   -5.70200
35440.0000   -5.48269
35480.0000   -5.14471
35520.0000   -5.48830
35560.0000   -4.74966
35600.0000   -4.64970
35640.0000   -5.17214
35680.0000   -4.77447
35720.0000   -5.49908
35760.0000   -5.09360
35800.0000   -4.79032
35840.0000   -5.49304
35880.0000   -5.27841
35920.0000   -4.89142
35960.0000   -4.28471
36000.0000   -5.15699
36040.0000   -4.79719
36080.0000   -4.43189
36120.0000   -5.29900
36160.0000   -5.12996
36200.0000   -4.88275
36240.0000   -5.88502
36280.0000   -5.29611
36320.0000   -5.29797
36360.0000   -4.75514
36400.0000   -5.20173
36440.0000   -6.14912
36480.0000   -5.49865
36520.0000   -5.53063
36560.0000   -5.63866
36600.0000   -5.61830
36640.0000   -4.49540
36680.0000   -3.98766
36720.0000   -5.87537
36760.0000   -5.84604
36800.0000   -6.01525
36840.0000   -6.14332
36880.0000   -4.79129
36920.0000   -5.10797
36960.0000   -5.21972
37000.0000   -4.48333
37040.0000   -5.76895
37080.0000   -5.28987
37120.0000   -4.72575
37160.0000   -4.84689
37200.0000   -5.69090
37240.0000   -4.31682
37280.0000   -4.71520
37320.0000   -4.28589
37360.0000   -5.50256
37400.0000   -5.04404
37440.0000   -4.77458
37480.0000   -5.62068
37520.0000   -5.39646
37560.0000   -5.05666
37600.0000   -4.82824
37640.0000   -5.06531
37680.0000   -4.45863
37720.0000   -5.09735
37760.0000   -5.10747
37800.0000   -4.98991
37840.0000   -4.78950
37880.0000   -5.22244
37920.0000   -5.99813
37960.0000   -5.57481
38000.0000   -5.19281
38040.0000   -5.04288
38080.0000   -5.70831
38120.0000   -4.91121
38160.0000   -5.56960
38200.0000   -5.18586
38240.0000   -5.28480
38280.0000   -5.59352
38320.0000   -4.22900
38360.0000   -5.64778
38400.0000   -5.02620
38440.0000   -5.10406
38480.0000   -5.02280
38520.0000   -5.33534
38560.0000   -4.63347
38600.0000   -4.91125
38640.0000   -5.44879
38680.0000   -5.40723
38720.0000   -4.28613
38760.0000   -4.58041
38800.0000   -5.07152
38840.0000   -5.42616
38880.0000   -6.46001
38920.0000   -6.14331
38960.0000   -5.14075
39000.0000   -5.26705
39040.0000   -5.93085
39080.0000   -5.98167
39120.0000   -5.11747
39160.0000   -5.40710
39200.0000   -5.77655
39240.0000   -5.61411
39280.0000   -5.55170
39320.0000   -4.85766
39360.0000   -5.34524
39400.0000   -5.39441
39440.0000   -5.39990
39480.0000   -5.53409
39520.0000   -4.86998
39560.0000   -5.48576
39600.0000   -4.37699
39640.0000   -4.61034
39680.0000   -4.75996
39720.0000   -6.04769
39760.0000   -5.54597
39800.0000   -5.59728
39840.0000   -4.50820
39880.0000   -4.92508
39920.0000   -4.43300
39960.0000   -4.93872
40000.0000   -5.02006
40040.0000   -5.56131
40080.0000   -5.38358
40120.0000   -5.55242
40160.0000   -5.25678
40200.0000   -5.10992
40240.0000   -5.21616
40280.0000   -5.01527
40320.0000   -4.11564
40360.0000   -4.16078
40400.0000   -4.69495
40440.0000   -4.45214
40480.0000   -4.27297
40520.0000   -4.84229
40560.0000   -4.99737
40600.0000   -5.01159
40640.0000   -4.95556
40680.0000   -5.71260
40720.0000   -4.57896
40760.0000   -4.95235
40800.0000   -4.84000
40840.0000   -5.49105
40880.0000   -5.66755
40920.0000   -6.28306
40960.0000   -5.90362
41000.0000   -5.61420
41040.0000   -5.79948
41080.0000   -5.35005
41120.0000   -5.88202
41160.0000   -5.50977
41200.0000   -5.09628
41240.0000   -5.05234
41280.0000   -4.77536
41320.0000   -5.69436
41360.0000   -6.30610
41400.0000   -5.05398
41440.0000   -6.03285
41480.0000   -5.55739
41520.0000   -5.89111
41560.0000   -5.92147
41600.0000   -6.18956
41640.0000   -5.73943
41680.0000   -5.78025
41720.0000   -5.99010
41760.0000   -6.45998
41800.0000   -5.68372
41840.0000   -5.58212
41880.0000   -5.19576
41920.0000   -6.23891
41960.0000   -6.35304
42000.0000   -6.44717
42040.0000   -5.20702
42080.0000   -6.13011
42120.0000   -5.84289
42160.0000   -5.43979
42200.0000   -5.71904
42240.0000   -5.51875
42280.0000   -4.77787
42320.0000   -5.55889
42360.0000   -5.13325
42400.0000   -5.66615
42440.0000   -5.29669
42480.0000   -5.69037
42520.0000   -5.66054
42560.0000   -5.35008
42600.0000   -6.98446
42640.0000   -5.79836
42680.0000   -6.05093
42720.0000   -5.70148
42760.0000   -5.68044
42800.0000   -5.38212
42840.0000   -6.39969
42880.0000   -6.80421
42920.0000   -6.72571
42960.0000   -6.63045
43000.0000   -5.92674
43040.0000   -7.51282
43080.0000   -6.86566
43120.0000   -7.19055
43160.0000   -7.55496
43200.0000   -6.60654
43240.0000   -6.00888
43280.0000   -6.15543
43320.0000   -5.82648
43360.0000   -6.12347
43400.0000   -6.63452
43440.0000   -5.89518
43480.0000   -5.96032
43520.0000   -5.70740
43560.0000   -6.48100
43600.0000   -5.46587
43640.0000   -6.19076
43680.0000   -6.22762
43720.0000   -6.72981
43760.0000   -6.49760
43800.0000   -6.84086
43840.0000   -6.36219
43880.0000   -6.70849
43920.0000   -6.58475
43960.0000   -5.51963
44000.0000   -5.37906
44040.0000   -5.98118
44080.0000   -5.49112
44120.0000   -5.89702
44160.0000   -6.13906
44200.0000   -6.24719
44240.0000   -6.19403
44280.0000   -6.41056
44320.0000   -5.72496
44360.0000   -5.40233
44400.0000   -5.76024
44440.0000   -5.58018
44480.0000   -6.09895
44520.0000   -5.47493
44560.0000   -4.97405
44600.0000   -5.34281
44640.0000   -5.15399
44680.0000   -5.44847
44720.0000   -5.83388
44760.0000   -6.32184
44800.0000   -5.04080
44840.0000   -5.49636
44880.0000   -5.57456
44920.0000   -5.18234
44960.0000   -4.77958
45000.0000   -6.46417
45040.0000   -5.97380
45080.0000   -6.81468
45120.0000   -5.07270
45160.0000   -6.13189
45200.0000   -6.10010
45240.0000   -6.61079
45280.0000   -6.66762
45320.0000   -6.23235
45360.0000   -6.49797
45400.0000   -6.08976
45440.0000   -5.07537
45480.0000   -5.16985
45520.0000   -5.32715
45560.0000   -5.95829
45600.0000   -6.33185
45640.0000   -5.89906
45680.0000   -6.34978
45720.0000   -6.24589
45760.0000   -6.65141
45800.0000   -5.18893
45840.0000   -6.07286
45880.0000   -5.73814
45920.0000   -5.01044
45960.0000   -5.02524
46000.0000   -5.85765
46040.0000   -6.38390
46080.0000   -4.88071
46120.0000   -6.01898
46160.0000   -4.93687
46200.0000   -5.00360
46240.0000   -5.65129
46280.0000   -5.03272
46320.0000   -5.04093
46360.0000   -5.48288
46400.0000   -5.64421
46440.0000   -5.63799
46480.0000   -5.75700
46520.0000   -5.76448
46560.0000   -4.22765
46600.0000   -5.69592
46640.0000   -5.94520
46680.0000   -6.11026
46720.0000   -6.25025
46760.0000   -5.96310
46800.0000   -5.74549
46840.0000   -6.12557
46880.0000   -5.58289
46920.0000   -6.30064
46960.0000   -6.10307
47000.0000   -6.35092
47040.0000   -5.46486
47080.0000   -6.71144
47120.0000   -7.07904
47160.0000   -5.75737
47200.0000   -5.55114
47240.0000   -6.10728
47280.0000   -4.99995
47320.0000   -5.82481
47360.0000   -5.01323
47400.0000   -6.53518
47440.0000   -5.38959
47480.0000   -6.30271
47520.0000   -5.82255
47560.0000   -5.33741
47600.0000   -5.71228
47640.0000   -5.75104
47680.0000   -6.55786
47720.0000   -5.73001
47760.0000   -6.48013
47800.0000   -5.90896
47840.0000   -5.96190
47880.0000   -5.75569
47920.0000   -5.02820
47960.0000   -5.57219
48000.0000   -5.84503
48040.0000   -5.33601
48080.0000   -5.46989
48120.0000   -5.34444
48160.0000   -4.70962
48200.0000   -4.75681
48240.0000   -5.69307
48280.0000   -5.21439
48320.0000   -5.47876
48360.0000   -5.55743
48400.0000   -5.98504
48440.0000   -4.81090
48480.0000   -5.60333
48520.0000   -5.26008
48560.0000   -5.37508
48600.0000   -6.00338
48640.0000   -5.99802
48680.0000   -5.68867
48720.0000   -6.36893
48760.0000   -6.53610
48800.0000   -6.60702
48840.0000   -5.97390
48880.0000   -6.45635
48920.0000   -5.67817
48960.0000   -5.66128
49000.0000   -5.51456
49040.0000   -6.08036
49080.0000   -4.94187
49120.0000   -4.69911
49160.0000   -5.38998
49200.0000   -5.80596
49240.0000   -5.76943
49280.0000   -6.21895
49320.0000   -5.66153
49360.0000   -5.74365
49400.0000   -5.06489
49440.0000   -5.42946
49480.0000   -5.86233
49520.0000   -6.04346
49560.0000   -5.23093
49600.0000   -5.63820
49640.0000   -5.87193
49680.0000   -5.50409
49720.0000   -6.50286
49760.0000   -5.53190
49800.0000   -6.00954
49840.0000   -5.53091
49880.0000   -5.69244
49920.0000   -4.73975
49960.0000   -6.34264
50000.0000   -6.42683
50040.0000   -5.71153
50080.0000   -5.76408
50120.0000   -6.02007
50160.0000   -6.33557
50200.0000   -5.65449
50240.0000   -5.40624
50280.0000   -5.33917
50320.0000   -5.02272
50360.0000   -4.74712
50400.0000   -4.58132
50440.0000   -4.67078
50480.0000   -4.82032
50520.0000   -4.26455
50560.0000   -4.13985
50600.0000   -3.87742
50640.0000   -4.61324
50680.0000   -4.30002
50720.0000   -5.82094
50760.0000   -4.75836
50800.0000   -5.85621
50840.0000   -5.87943
50880.0000   -5.20927
50920.0000   -4.08220
50960.0000   -4.30209
51000.0000   -4.39099
51040.0000   -4.96830
51080.0000   -4.99647
51120.0000   -3.66830
51160.0000   -4.52899
51200.0000   -4.24288
51240.0000   -4.65360
51280.0000   -5.48722
51320.0000   -5.22883
51360.0000   -4.17905
51400.0000   -4.68390
51440.0000   -5.53652
51480.0000   -5.53960
51520.0000   -5.15478
51560.0000   -5.52822
51600.0000   -6.22882
51640.0000   -6.14094
51680.0000   -5.69737
51720.0000   -5.37303
51760.0000   -5.94007
51800.0000   -6.72606
51840.0000   -6.03511
51880.0000   -5.79269
51920.0000   -5.45621
51960.0000   -4.71279
52000.0000   -4.44721
52040.0000   -4.76817
52080.0000   -5.16963
52120.0000   -4.80793
52160.0000   -4.10164
52200.0000   -4.84274
52240.0000   -4.81379
52280.0000   -5.37214
52320.0000   -6.72257
52360.0000   -6.18920
52400.0000   -6.36378
52440.0000   -5.27757
52480.0000   -5.11379
52520.0000   -5.72317
52560.0000   -5.82001
52600.0000   -4.62413
52640.0000   -4.67489
52680.0000   -6.09553
52720.0000   -5.76703
52760.0000   -5.62130
52800.0000   -5.30675
52840.0000   -5.89157
52880.0000   -5.95790
52920.0000   -5.12620
52960.0000   -4.69956
53000.0000   -5.22867
53040.0000   -4.93356
53080.0000   -5.79093
53120.0000   -6.11524
53160.0000   -7.11129
53200.0000   -6.96849
53240.0000   -5.89172
53280.0000   -6.89465
53320.0000   -6.21822
53360.0000   -4.96951
53400.0000   -5.50815
53440.0000   -5.75112
53480.0000   -6.03768
53520.0000   -6.53752
53560.0000   -5.29073
53600.0000   -5.61811
53640.0000   -5.34596
53680.0000   -5.41454
53720.0000   -4.53004
53760.0000   -4.93064
53800.0000   -4.31269
53840.0000   -4.16446
53880.0000   -5.36717
53920.0000   -4.77939
53960.0000   -4.74968
54000.0000   -4.48417
54040.0000   -5.21687
54080.0000   -4.29764
54120.0000   -4.92747
54160.0000   -5.67814
54200.0000   -5.34736
54240.0000   -5.61861
54280.0000   -4.98024
54320.0000   -4.16363
54360.0000   -5.20680
54400.0000   -6.58548
54440.0000   -6.22468
54480.0000   -6.21509
54520.0000   -6.01013
54560.0000   -5.77487
54600.0000   -4.17830
54640.0000   -5.26102
54680.0000   -6.79380
54720.0000   -5.82406
54760.0000   -5.93573
54800.0000   -6.80708
54840.0000   -6.47462
54880.0000   -6.02092
54920.0000   -5.82297
54960.0000   -5.71166
55000.0000   -5.19569
55040.0000   -4.74307
55080.0000   -5.80115
55120.0000   -4.94069
55160.0000   -5.66169
55200.0000   -4.88345
55240.0000   -5.16253
55280.0000   -7.06728
55320.0000   -6.57005
55360.0000   -5.93599
55400.0000   -5.41024
55440.0000   -5.53583
55480.0000   -5.56298
55520.0000   -5.55260
55560.0000   -5.34888
55600.0000   -6.56819
55640.0000   -5.66113
55680.0000   -6.00941
55720.0000   -6.25577
55760.0000   -6.00700
55800.0000   -6.44508
55840.0000   -5.87879
55880.0000   -5.69547
55920.0000   -5.06489
55960.0000   -5.47885
56000.0000   -5.76291
56040.0000   -5.50564
56080.0000   -6.12026
56120.0000   -6.00310
56160.0000   -5.86054
56200.0000   -6.48723
56240.0000   -5.48543
56280.0000   -5.69137
56320.0000   -5.45172
56360.0000   -5.62651
56400.0000   -5.60126
56440.0000   -5.50031
56480.0000   -5.03224
56520.0000   -5.31801
56560.0000   -6.18483
56600.0000   -4.78957
56640.0000   -5.83489
56680.0000   -5.07072
56720.0000   -4.94533
56760.0000   -4.93874
56800.0000   -5.23902
56840.0000   -5.28336
56880.0000   -5.63385
56920.0000   -5.73774
56960.0000   -6.01487
57000.0000   -6.08958
57040.0000   -5.96549
57080.0000   -6.13296
57120.0000   -6.53241
57160.0000   -6.09947
57200.0000   -5.32779
57240.0000   -5.92185
57280.0000   -5.96006
57320.0000   -6.38630
57360.0000   -5.35136
57400.0000   -6.20864
57440.0000   -5.76396
57480.0000   -5.38622
57520.0000   -4.39975
57560.0000   -5.67985
57600.0000   -5.58327
57640.0000   -5.85351
57680.0000   -5.58425
57720.0000   -5.08521
57760.0000   -4.97820
57800.0000   -5.32889
57840.0000   -5.74554
57880.0000   -6.09529
57920.0000   -5.97624
57960.0000   -5.50600
58000.0000   -6.49910
58040.0000   -5.89818
58080.0000   -7.66631
58120.0000   -6.96286
58160.0000   -5.51538
58200.0000   -5.85848
58240.0000   -5.93654
58280.0000   -5.20072
58320.0000   -5.67034
58360.0000   -5.10362
58400.0000   -5.36732
58440.0000   -5.77706
58480.0000   -4.20974
58520.0000   -5.16830
58560.0000   -5.88179
58600.0000   -5.63744
58640.0000   -5.51943
58680.0000   -5.81959
58720.0000   -6.05671
58760.0000   -5.95497
58800.0000   -5.36723
58840.0000   -5.99041
58880.0000   -5.44543
58920.0000   -6.04505
58960.0000   -6.23336
59000.0000   -5.59698
59040.0000   -5.18438
59080.0000   -6.07796
59120.0000   -5.81005
59160.0000   -5.69300
59200.0000   -6.33201
59240.0000   -6.13761
59280.0000   -5.94568
59320.0000   -5.95444
59360.0000   -6.41205
59400.0000   -5.96935
59440.0000   -6.23632
59480.0000   -6.26527
59520.0000   -5.20408
59560.0000   -4.84930
59600.0000   -5.77661
59640.0000   -6.76171
59680.0000   -5.47937
59720.0000   -5.52312
59760.0000   -4.91934
59800.0000   -5.29775
59840.0000   -5.78523
59880.0000   -5.54318
59920.0000   -5.64318
59960.0000   -5.89547
60000.0000   -6.06531
60040.0000   -6.08750
60080.0000   -5.92466
60120.0000   -6.30595
60160.0000   -6.11623
60200.0000   -6.09235
60240.0000   -6.53080
60280.0000   -5.98902
60320.0000   -5.31419
60360.0000   -5.63242
60400.0000   -6.17582
60440.0000   -5.92037
60480.0000   -6.38841
60520.0000   -4.94341
60560.0000   -5.10181
60600.0000   -5.41028
60640.0000   -5.62588
60680.0000   -4.95086
60720.0000   -5.25173
60760.0000   -4.82138
60800.0000   -5.45963
60840.0000   -5.12509
60880.0000   -5.34174
60920.0000   -4.94006
60960.0000   -4.88981
61000.0000   -5.80216
61040.0000   -6.40409
61080.0000   -5.97162
61120.0000   -5.20090
61160.0000   -5.47195
61200.0000   -5.73674
61240.0000   -6.23422
61280.0000   -5.53788
61320.0000   -6.43791
61360.0000   -5.62710
61400.0000   -6.04593
61440.0000   -5.80594
61480.0000   -5.71832
61520.0000   -5.49797
61560.0000   -5.54506
61600.0000   -5.37809
61640.0000   -5.24227
61680.0000   -4.60560
61720.0000   -4.68934
61760.0000   -5.34492
61800.0000   -5.04355
61840.0000   -5.18592
61880.0000   -5.91974
61920.0000   -6.28242
61960.0000   -5.75195
62000.0000   -6.80459
62040.0000   -5.73464
62080.0000   -6.69660
62120.0000   -6.10733
62160.0000   -6.75527
62200.0000   -6.48736
62240.0000   -6.35763
62280.0000   -5.86138
62320.0000   -5.72927
62360.0000   -5.62231
62400.0000   -5.24961
62440.0000   -4.98758
62480.0000   -5.53813
62520.0000   -5.34018
62560.0000   -5.49930
62600.0000   -4.79862
62640.0000   -5.02021
62680.0000   -4.82055
62720.0000   -5.56605
62760.0000   -5.28305
62800.0000   -5.49981
62840.0000   -4.06552
62880.0000   -3.67527
62920.0000   -5.12626
62960.0000   -5.75377
63000.0000   -5.64937
63040.0000   -5.55006
63080.0000   -6.64744
63120.0000   -6.53886
63160.0000   -6.23491
63200.0000   -5.55200
63240.0000   -5.09779
63280.0000   -6.00525
63320.0000   -6.06396
63360.0000   -5.32748
63400.0000   -5.13906
63440.0000   -5.42602
63480.0000   -5.14663
63520.0000   -5.30673
63560.0000   -5.04144
63600.0000   -4.96671
63640.0000   -5.44933
63680.0000   -5.95377
63720.0000   -6.21854
63760.0000   -5.76807
63800.0000   -6.53332
63840.0000   -4.66705
63880.0000   -6.02365
63920.0000   -4.97447
63960.0000   -4.17325
64000.0000   -5.65427
64040.0000   -5.57471
64080.0000   -4.79121
64120.0000   -6.17285
64160.0000   -5.78633
64200.0000   -6.70248
64240.0000   -6.65177
64280.0000   -6.09406
64320.0000   -4.60223
64360.0000   -5.85545
64400.0000   -5.15746
64440.0000   -4.61912
64480.0000   -4.97634
64520.0000   -4.83771
64560.0000   -5.64079
64600.0000   -5.40786
64640.0000   -5.59911
64680.0000   -5.10212
64720.0000   -5.25729
64760.0000   -5.75171
64800.0000   -4.89035
64840.0000   -4.48228
64880.0000   -4.54999
64920.0000   -4.58768
64960.0000   -5.12144
65000.0000   -4.72378
65040.0000   -5.33064
65080.0000   -4.33588
65120.0000   -5.20757
65160.0000   -4.74616
65200.0000   -5.03691
65240.0000   -4.91084
65280.0000   -4.91567
65320.0000   -5.71448
65360.0000   -4.25784
65400.0000   -5.28730
65440.0000   -5.93702
65480.0000   -4.91702
65520.0000   -5.91149
65560.0000   -4.77289
65600.0000   -4.49510
65640.0000   -5.18172
65680.0000   -4.23128
65720.0000   -3.62546
65760.0000   -3.73027
65800.0000   -2.43398
65840.0000   -1.81441
65880.0000   -2.32060
65920.0000   -1.63002
65960.0000   -2.66401
66000.0000   -3.00756
66040.0000   -4.24559
66080.0000   -3.88051
66120.0000   -2.95937
66160.0000   -2.24611
66200.0000   -3.17840
66240.0000   -3.35435
66280.0000   -3.01452
66320.0000   -2.90810
66360.0000   -3.85869
66400.0000   -3.81925
66440.0000   -2.53672
66480.0000   -2.68804
66520.0000   -2.60611
66560.0000   -3.39892
66600.0000   -3.08503
66640.0000   -4.36505
66680.0000   -3.45762
66720.0000   -2.96676
66760.0000   -2.84608
66800.0000   -2.80635
66840.0000   -2.37524
66880.0000   -1.68109
66920.0000   -1.83740
66960.0000   -1.91938
67000.0000   -1.18265
67040.0000   -2.53103
67080.0000   -2.26124
67120.0000   -2.78622
67160.0000   -2.38185
67200.0000   -2.18804
67240.0000   -2.19458
67280.0000   -2.12014
67320.0000   -2.58796
67360.0000   -2.06246
67400.0000   -2.85792
67440.0000   -2.07212
67480.0000   -2.20889
67520.0000   -1.85962
67560.0000   -1.80022
67600.0000   -2.22453
67640.0000   -1.99061
67680.0000   -1.75442
67720.0000   -2.17010
67760.0000   -2.51847
67800.0000   -3.25677
67840.0000   -2.88137
67880.0000   -3.49415
67920.0000   -2.95031
67960.0000   -3.18455
68000.0000   -2.92252
68040.0000   -3.13947
68080.0000   -3.39332
68120.0000   -2.01057
68160.0000   -2.70907
68200.0000   -3.04047
68240.0000   -2.97219
68280.0000   -2.59621
68320.0000   -1.60154
68360.0000   -3.08111
68400.0000   -2.84220
68440.0000   -2.99302
68480.0000   -2.92458
68520.0000   -2.75360
68560.0000   -3.52751
68600.0000   -3.05981
68640.0000   -3.84765
68680.0000   -3.17166
68720.0000   -2.90016
68760.0000   -2.88937
68800.0000   -3.68832
68840.0000   -3.77528
68880.0000   -3.07900
68920.0000   -2.66024
68960.0000   -3.53030
69000.0000   -3.09119
69040.0000   -2.46294
69080.0000   -2.84959
69120.0000   -3.26897
69160.0000   -2.92565
69200.0000   -2.86157
69240.0000   -2.99010
69280.0000   -3.65648
69320.0000   -3.46939
69360.0000   -1.59983
69400.0000   -1.60560
69440.0000   -1.24026
69480.0000   -1.82790
69520.0000   -2.62586
69560.0000   -1.98364
69600.0000   -2.25492
69640.0000   -1.62363
69680.0000   -1.73164
69720.0000   -1.30711
69760.0000   -1.14265
69800.0000   -1.20982
69840.0000   -1.59532
69880.0000   -1.29194
69920.0000   -2.42604
69960.0000   -1.23156
70000.0000   -1.36385
70040.0000   -1.44517
70080.0000   -0.64141
70120.0000   -1.31444
70160.0000   -0.44441
70200.0000   -0.71150
70240.0000   -0.57187
70280.0000   -0.49722
70320.0000   -0.40878
70360.0000   -0.09373
70400.0000   -1.14296
70440.0000   -0.19881
70480.0000   -0.04543
70520.0000   -1.56583
70560.0000   -0.53527
70600.0000   -0.34548
70640.0000   -0.71518
70680.0000   -1.28391
70720.0000   -1.25324
70760.0000   -0.93258
70800.0000   -1.32894
70840.0000   -1.08862
70880.0000   -1.46320
70920.0000   -1.85287
70960.0000   -0.43465
71000.0000    0.17017
71040.0000    0.05218
71080.0000   -0.66253
71120.0000   -0.40631
71160.0000   -0.81297
71200.0000   -0.25064
71240.0000   -0.47408
71280.0000   -0.80477
71320.0000   -1.30469
71360.0000   -1.29653
71400.0000   -0.99255
71440.0000   -1.39789
71480.0000   -1.77881
71520.0000   -1.49977
71560.0000   -1.66479
71600.0000   -1.29473
71640.0000   -1.24541
71680.0000   -0.71714
71720.0000   -1.16580
71760.0000   -0.95760
71800.0000   -0.88226
71840.0000   -1.75360
71880.0000   -0.28412
71920.0000   -0.95675
71960.0000   -1.04771
72000.0000   -1.07230
72040.0000   -0.92432
72080.0000   -1.12950
72120.0000   -1.06823
72160.0000   -0.50264
72200.0000    0.00988
72240.0000   -0.62231
72280.0000    0.62059
72320.0000    0.52782
72360.0000    1.14299
72400.0000    0.19819
72440.0000    0.57071
72480.0000    0.82164
72520.0000    1.09160
72560.0000    0.75462
72600.0000    1.02017
72640.0000    0.61710
72680.0000    1.15467
72720.0000    0.85921
72760.0000    0.33074
72800.0000    0.74340
72840.0000    1.20035
72880.0000    1.34364
72920.0000    0.74801
72960.0000    1.18125
73000.0000    1.30970
73040.0000    0.90517
73080.0000    1.38099
73120.0000    1.22132
73160.0000    1.12737
73200.0000    1.21834
73240.0000   -0.12039
73280.0000    0.32089
73320.0000    0.77874
73360.0000    0.43566
73400.0000    1.41002
73440.0000    0.82647
73480.0000    0.97982
73520.0000    0.39721
73560.0000    1.10944
73600.0000    0.81836
73640.0000    0.67736
73680.0000    0.56682
73720.0000    0.21570
73760.0000    0.71075
73800.0000    0.69039
73840.0000    0.27139
73880.0000    0.29333
73920.0000    0.37196
73960.0000    0.41785
74000.0000    0.20980
74040.0000   -0.49379
74080.0000    0.72478
74120.0000    0.25480
74160.0000    0.52613
74200.0000   -0.09645
74240.0000    0.57928
74280.0000    0.51755
74320.0000    0.75600
74360.0000    1.18012
74400.0000    0.24153
74440.0000    1.07966
74480.0000   -0.53537
74520.0000    0.24439
74560.0000    1.01476
74600.0000    0.78059
74640.0000    0.40418
74680.0000   -0.41485
74720.0000    0.40257
74760.0000    1.63492
74800.0000    1.52522
74840.0000    0.96345
74880.0000    0.93171
74920.0000    0.04608
74960.0000    0.05842
75000.0000    1.08559
75040.0000    0.58469
75080.0000    0.58877
75120.0000    0.87896
75160.0000    0.41239
75200.0000    0.58095
75240.0000    0.36385
75280.0000    0.46070
75320.0000    1.29148
75360.0000    1.28763
75400.0000    0.66492
75440.0000    0.44034
75480.0000    1.02675
75520.0000    1.26563
75560.0000    0.88215
75600.0000    1.15310
75640.0000    1.04998
75680.0000    0.14520
75720.0000    1.08213
75760.0000    0.21922
75800.0000   -0.03911
75840.0000    0.47461
75880.0000    0.68442
75920.0000    1.17124
75960.0000    1.02141
76000.0000    0.31667
76040.0000    0.27473
76080.0000    0.66038
76120.0000   -0.04701
76160.0000    0.43194
76200.0000    0.89641
76240.0000   -0.25491
76280.0000    0.51679
76320.0000    0.53619
76360.0000    0.17411
76400.0000   -0.37151
76440.0000    0.59344
76480.0000    0.13822
76520.0000    0.38120
76560.0000    0.75039
76600.0000    0.53139
76640.0000    0.51096
76680.0000    0.77093
76720.0000    0.90805
76760.0000    0.20450
76800.0000   -0.04877
76840.0000    0.09202
76880.0000    0.37124
76920.0000    0.27907
76960.0000    0.02602
77000.0000    0.61883
77040.0000    1.42850
77080.0000    0.98345
77120.0000    1.06302
77160.0000    0.31795
77200.0000    0.63350
77240.0000    1.20996
77280.0000    1.09195
77320.0000    0.62782
77360.0000    0.71735
77400.0000    0.99463
77440.0000    1.55439
77480.0000    1.37200
77520.0000    0.78503
77560.0000    0.52906
77600.0000    0.40537
77640.0000    0.29421
77680.0000    0.63444
77720.0000    0.98587
77760.0000    1.62170
77800.0000    1.15732
77840.0000    1.44270
77880.0000    0.69343
77920.0000    1.28120
77960.0000    0.87090
78000.0000    1.35201
78040.0000    0.34199
78080.0000    0.50837
78120.0000    0.84338
78160.0000    0.93032
78200.0000    0.70162
78240.0000    0.38372
78280.0000    0.98646
78320.0000    1.07932
78360.0000    1.90445
78400.0000    1.38231
78440.0000    1.17430
78480.0000    1.07379
78520.0000    0.11621
78560.0000    0.92730
78600.0000    0.94657
78640.0000    0.81984
78680.0000    1.26600
78720.0000    0.42779
78760.0000    0.51571
78800.0000    0.29342
78840.0000    0.64745
78880.0000    1.14575
78920.0000    0.87982
78960.0000    0.73986
79000.0000    0.64953
79040.0000    0.53627
79080.0000    1.03093
79120.0000    0.55902
79160.0000    0.40842
79200.0000    0.30061
79240.0000    0.77484
79280.0000    0.92797
79320.0000    1.10702
79360.0000    1.37865
79400.0000    0.97303
79440.0000    1.12403
79480.0000    0.77312
79520.0000    1.15319
79560.0000    0.56846
79600.0000   -0.03838
79640.0000    0.00346
79680.0000    0.35864
79720.0000    0.46326
79760.0000    1.24851
79800.0000    1.27207
79840.0000    0.45547
79880.0000    1.38287
79920.0000    1.38158
79960.0000    0.69895
80000.0000    1.59270
80040.0000    1.70608
80080.0000    0.94337
80120.0000    1.04612
80160.0000    1.66092
80200.0000    0.94460
80240.0000    1.31173
80280.0000    1.12462
80320.0000    1.09430
80360.0000    1.86344
80400.0000    0.25419
80440.0000    0.88074
80480.0000    0.48876
80520.0000    0.68736
80560.0000    0.80700
80600.0000    1.24552
80640.0000    0.89840
80680.0000    1.08216
80720.0000    1.25088
80760.0000    0.07178
80800.0000    1.49412
80840.0000    0.60981
80880.0000    0.77490
80920.0000    1.30969
80960.0000    1.28581
81000.0000    1.22740
81040.0000    1.72021
81080.0000    0.75536
81120.0000    0.71357
81160.0000    0.71568
81200.0000    0.30598
81240.0000    0.50574
81280.0000    0.50615
81320.0000    0.27145
81360.0000    1.18119
81400.0000    0.68335
81440.0000    0.32199
81480.0000    0.35249
81520.0000   -0.23541
81560.0000    0.74322
81600.0000    0.83077
81640.0000   -0.41596
81680.0000   -0.12589
81720.0000    0.31778
81760.0000    0.53965
81800.0000    1.40960
81840.0000    0.89773
81880.0000    1.87826
81920.0000    1.69598
81960.0000    0.53085
82000.0000    0.97405
82040.0000    1.01309
82080.0000    1.51283
82120.0000    1.73010
82160.0000    1.44911
82200.0000    1.85293
82240.0000    0.95221
82280.0000    1.63261
82320.0000    0.50950
82360.0000    0.74209
82400.0000    0.85930
82440.0000    1.51534
82480.0000    1.24119
82520.0000    1.26485
82560.0000    1.07760
82600.0000    0.94473
82640.0000    0.45115
82680.0000    1.30447
82720.0000    0.71931
82760.0000    0.33467
82800.0000   -0.25139
82840.0000    0.14861
82880.0000    0.62341
82920.0000    0.36142
82960.0000   -0.31777
83000.0000   -0.08048
83040.0000   -0.01075
83080.0000    0.50497
83120.0000    0.74245
83160.0000    0.97014
83200.0000    0.93374
83240.0000    0.88978
83280.0000    1.20277
83320.0000    1.05679
83360.0000    0.87503
83400.0000    1.41162
83440.0000    1.87661
83480.0000    1.18025
83520.0000    1.14925
83560.0000    1.94050
83600.0000    1.60613
83640.0000    2.38996
83680.0000    2.43166
83720.0000    1.25901
83760.0000    0.46140
83800.0000    0.92200
83840.0000    1.08207
83880.0000    1.65730
83920.0000    1.00596
83960.0000    0.60349
84000.0000    0.37134
84040.0000    1.23463
84080.0000    1.20054
84120.0000    0.98299
84160.0000    1.10267
84200.0000    1.40711
84240.0000    1.62211
84280.0000    1.41236
84320.0000    1.33465
84360.0000    1.25443
84400.0000    1.11874
84440.0000    1.11333
84480.0000    0.96445
84520.0000    1.24380
84560.0000    0.60161
&
