# Supplementary material for: Comment on 'Valid molecular dynamics simulations of human hemoglobin require a surprisingly large box size'
Source: eLife. 2019 Jun 20;8:e44718. doi: 10.7554/eLife.44718 (PMC6586461; doi:10.7554/eLife.44718)
Supplement: Figure 3—source data 1. — The zip archive contains a README file describing which source files correspond to the different panels. [file elife-44718-fig3-data1.zip › figure3/panel_A/hub/medium/0/proj.xvg]

@ autoscale onread none
@ with g0
@ g0 on
@ title "projection on eigenvectors (nm)"
@ xaxis  label "Time (ps)"
@ world xmin 0
@ world xmax 174200
@ world ymin -9.05251
@ world ymax 7.82138
@ view xmin 0.15
@ view xmax 0.85
@ view ymin 0.15
@ view ymax 0.85
@ yaxis  label "vec 1"
@ xaxis tick major 50000
@ xaxis tick minor 25000
@ xaxis ticklabel start type spec
@ xaxis ticklabel start -0
@ yaxis tick major 5
@ yaxis tick minor 2.5
@ yaxis ticklabel start type spec
@ yaxis ticklabel start -5
@ zeroxaxis bar on
@ zeroxaxis bar linestyle 3
    0.0000   -5.05259
   40.0000   -5.10906
   80.0000   -4.28683
  120.0000   -5.09419
  160.0000   -5.23891
  200.0000   -5.42733
  240.0000   -5.56939
  280.0000   -6.00277
  320.0000   -5.60237
  360.0000   -5.89092
  400.0000   -5.52365
  440.0000   -6.23114
  480.0000   -6.23177
  520.0000   -6.11522
  560.0000   -5.06929
  600.0000   -5.74807
  640.0000   -5.74834
  680.0000   -5.75912
  720.0000   -4.79616
  760.0000   -5.82703
  800.0000   -5.45402
  840.0000   -6.21378
  880.0000   -5.84858
  920.0000   -6.02026
  960.0000   -5.22535
 1000.0000   -4.61385
 1040.0000   -5.93464
 1080.0000   -5.10806
 1120.0000   -5.26929
 1160.0000   -3.73327
 1200.0000   -5.23184
 1240.0000   -5.18247
 1280.0000   -5.11223
 1320.0000   -5.29529
 1360.0000   -5.77018
 1400.0000   -5.07738
 1440.0000   -4.81476
 1480.0000   -3.82143
 1520.0000   -4.30701
 1560.0000   -4.36856
 1600.0000   -4.60595
 1640.0000   -4.88723
 1680.0000   -5.94380
 1720.0000   -5.10748
 1760.0000   -5.23431
 1800.0000   -5.67566
 1840.0000   -4.92691
 1880.0000   -5.31124
 1920.0000   -5.85600
 1960.0000   -5.38276
 2000.0000   -4.86476
 2040.0000   -6.20703
 2080.0000   -5.99444
 2120.0000   -4.82059
 2160.0000   -5.51622
 2200.0000   -4.93056
 2240.0000   -4.31949
 2280.0000   -3.32711
 2320.0000   -4.39269
 2360.0000   -4.55440
 2400.0000   -5.28503
 2440.0000   -5.32100
 2480.0000   -5.13620
 2520.0000   -5.27124
 2560.0000   -4.71467
 2600.0000   -4.53209
 2640.0000   -5.11355
 2680.0000   -5.48323
 2720.0000   -5.09461
 2760.0000   -5.51951
 2800.0000   -5.31712
 2840.0000   -5.08416
 2880.0000   -6.75507
 2920.0000   -5.62788
 2960.0000   -5.64453
 3000.0000   -5.29812
 3040.0000   -5.38421
 3080.0000   -5.01462
 3120.0000   -5.03004
 3160.0000   -4.45506
 3200.0000   -3.99981
 3240.0000   -4.71736
 3280.0000   -4.89468
 3320.0000   -4.93300
 3360.0000   -6.26257
 3400.0000   -5.47382
 3440.0000   -5.11242
 3480.0000   -4.37667
 3520.0000   -4.73635
 3560.0000   -5.69729
 3600.0000   -6.08752
 3640.0000   -5.21860
 3680.0000   -5.25852
 3720.0000   -4.53858
 3760.0000   -4.52021
 3800.0000   -5.88294
 3840.0000   -5.19828
 3880.0000   -5.48011
 3920.0000   -5.85711
 3960.0000   -5.32627
 4000.0000   -5.85313
 4040.0000   -4.54595
 4080.0000   -4.95514
 4120.0000   -5.45040
 4160.0000   -5.70246
 4200.0000   -4.82159
 4240.0000   -4.11570
 4280.0000   -4.21362
 4320.0000   -3.71663
 4360.0000   -3.40703
 4400.0000   -3.58863
 4440.0000   -5.27086
 4480.0000   -4.40341
 4520.0000   -3.78587
 4560.0000   -4.20867
 4600.0000   -3.13325
 4640.0000   -4.34240
 4680.0000   -4.25021
 4720.0000   -3.46348
 4760.0000   -2.90448
 4800.0000   -3.62633
 4840.0000   -4.70386
 4880.0000   -4.76258
 4920.0000   -4.49905
 4960.0000   -5.57978
 5000.0000   -5.14867
 5040.0000   -5.19834
 5080.0000   -5.18255
 5120.0000   -5.62624
 5160.0000   -5.49217
 5200.0000   -5.44099
 5240.0000   -5.70099
 5280.0000   -4.90843
 5320.0000   -5.31340
 5360.0000   -4.92582
 5400.0000   -5.43472
 5440.0000   -5.84974
 5480.0000   -5.56879
 5520.0000   -4.85571
 5560.0000   -6.16824
 5600.0000   -5.37642
 5640.0000   -6.04505
 5680.0000   -5.35334
 5720.0000   -5.56231
 5760.0000   -4.45551
 5800.0000   -4.38582
 5840.0000   -3.74768
 5880.0000   -5.07046
 5920.0000   -5.15568
 5960.0000   -5.06025
 6000.0000   -4.45447
 6040.0000   -4.52383
 6080.0000   -4.53984
 6120.0000   -5.13431
 6160.0000   -4.12310
 6200.0000   -5.21727
 6240.0000   -4.33432
 6280.0000   -4.60619
 6320.0000   -4.08491
 6360.0000   -4.96096
 6400.0000   -5.24872
 6440.0000   -4.92080
 6480.0000   -4.13710
 6520.0000   -5.55595
 6560.0000   -5.33890
 6600.0000   -4.38673
 6640.0000   -4.73348
 6680.0000   -4.58596
 6720.0000   -5.20607
 6760.0000   -6.07582
 6800.0000   -5.98574
 6840.0000   -5.56489
 6880.0000   -4.38956
 6920.0000   -4.61247
 6960.0000   -3.87297
 7000.0000   -5.26758
 7040.0000   -4.74224
 7080.0000   -4.77188
 7120.0000   -5.17429
 7160.0000   -4.27419
 7200.0000   -4.80894
 7240.0000   -5.08780
 7280.0000   -4.87622
 7320.0000   -5.90150
 7360.0000   -5.48839
 7400.0000   -4.55731
 7440.0000   -4.50187
 7480.0000   -5.02143
 7520.0000   -4.81399
 7560.0000   -4.16176
 7600.0000   -4.74539
 7640.0000   -4.62693
 7680.0000   -5.59405
 7720.0000   -4.91946
 7760.0000   -5.24303
 7800.0000   -5.05398
 7840.0000   -5.13721
 7880.0000   -5.10844
 7920.0000   -5.34684
 7960.0000   -6.24580
 8000.0000   -5.01496
 8040.0000   -5.74822
 8080.0000   -5.23259
 8120.0000   -6.00401
 8160.0000   -5.15535
 8200.0000   -5.30060
 8240.0000   -4.99404
 8280.0000   -5.38023
 8320.0000   -4.88299
 8360.0000   -4.19680
 8400.0000   -5.66491
 8440.0000   -5.10677
 8480.0000   -6.48278
 8520.0000   -5.57938
 8560.0000   -5.52988
 8600.0000   -5.48188
 8640.0000   -5.23005
 8680.0000   -5.46116
 8720.0000   -4.96977
 8760.0000   -4.89585
 8800.0000   -5.42566
 8840.0000   -5.32724
 8880.0000   -5.41887
 8920.0000   -4.38988
 8960.0000   -4.94765
 9000.0000   -4.40483
 9040.0000   -4.84206
 9080.0000   -4.56899
 9120.0000   -5.08324
 9160.0000   -4.76484
 9200.0000   -5.03680
 9240.0000   -5.79811
 9280.0000   -4.95197
 9320.0000   -5.18886
 9360.0000   -6.19817
 9400.0000   -6.09514
 9440.0000   -6.30925
 9480.0000   -5.45844
 9520.0000   -5.93431
 9560.0000   -5.08469
 9600.0000   -5.48276
 9640.0000   -5.90122
 9680.0000   -5.72700
 9720.0000   -5.71704
 9760.0000   -5.72336
 9800.0000   -5.60258
 9840.0000   -5.59817
 9880.0000   -5.45519
 9920.0000   -5.95420
 9960.0000   -6.51175
10000.0000   -5.46227
10040.0000   -5.52909
10080.0000   -5.34934
10120.0000   -5.11760
10160.0000   -5.62845
10200.0000   -4.11426
10240.0000   -5.13721
10280.0000   -4.56621
10320.0000   -5.74705
10360.0000   -6.03497
10400.0000   -5.27193
10440.0000   -5.20952
10480.0000   -5.13010
10520.0000   -5.30323
10560.0000   -5.56550
10600.0000   -4.21397
10640.0000   -4.40410
10680.0000   -4.20263
10720.0000   -3.10264
10760.0000   -3.70273
10800.0000   -3.37265
10840.0000   -3.56605
10880.0000   -3.56099
10920.0000   -3.56969
10960.0000   -3.82593
11000.0000   -3.68956
11040.0000   -4.23351
11080.0000   -3.34649
11120.0000   -3.73603
11160.0000   -3.69940
11200.0000   -4.34321
11240.0000   -3.34232
11280.0000   -3.04041
11320.0000   -3.92472
11360.0000   -2.97050
11400.0000   -2.90219
11440.0000   -3.63391
11480.0000   -3.02326
11520.0000   -3.78528
11560.0000   -3.31160
11600.0000   -2.89490
11640.0000   -3.91445
11680.0000   -3.07338
11720.0000   -3.34028
11760.0000   -4.28876
11800.0000   -4.41242
11840.0000   -4.66262
11880.0000   -4.97812
11920.0000   -4.22042
11960.0000   -4.18659
12000.0000   -4.12425
12040.0000   -3.83260
12080.0000   -5.21530
12120.0000   -4.05672
12160.0000   -3.95131
12200.0000   -4.44623
12240.0000   -4.48369
12280.0000   -4.82914
12320.0000   -4.50226
12360.0000   -4.72880
12400.0000   -6.01786
12440.0000   -3.25697
12480.0000   -4.65859
12520.0000   -3.84108
12560.0000   -4.92666
12600.0000   -4.34111
12640.0000   -4.88754
12680.0000   -5.78999
12720.0000   -5.09911
12760.0000   -4.22412
12800.0000   -4.99705
12840.0000   -5.51449
12880.0000   -5.64369
12920.0000   -5.06529
12960.0000   -5.23970
13000.0000   -5.54399
13040.0000   -5.05012
13080.0000   -5.81592
13120.0000   -6.11552
13160.0000   -5.32885
13200.0000   -4.92432
13240.0000   -4.60639
13280.0000   -5.67399
13320.0000   -4.91937
13360.0000   -5.77158
13400.0000   -4.52389
13440.0000   -4.43369
13480.0000   -3.86461
13520.0000   -5.03038
13560.0000   -3.49545
13600.0000   -3.64011
13640.0000   -3.58611
13680.0000   -4.34558
13720.0000   -4.41398
13760.0000   -3.78398
13800.0000   -3.10072
13840.0000   -2.67680
13880.0000   -3.57466
13920.0000   -3.46348
13960.0000   -3.80644
14000.0000   -4.58667
14040.0000   -4.27228
14080.0000   -4.14666
14120.0000   -4.29172
14160.0000   -3.95451
14200.0000   -3.90529
14240.0000   -4.29685
14280.0000   -4.15540
14320.0000   -3.65058
14360.0000   -3.44530
14400.0000   -3.43904
14440.0000   -3.25872
14480.0000   -4.11277
14520.0000   -3.65811
14560.0000   -3.34479
14600.0000   -2.71297
14640.0000   -4.03839
14680.0000   -3.82078
14720.0000   -2.73775
14760.0000   -3.03770
14800.0000   -3.13461
14840.0000   -2.97410
14880.0000   -3.05686
14920.0000   -4.26039
14960.0000   -4.49943
15000.0000   -4.34330
15040.0000   -4.00616
15080.0000   -3.51369
15120.0000   -3.17564
15160.0000   -2.60805
15200.0000   -2.68539
15240.0000   -2.88006
15280.0000   -2.64936
15320.0000   -2.25287
15360.0000   -3.21106
15400.0000   -3.15931
15440.0000   -1.94903
15480.0000   -3.19034
15520.0000   -2.87647
15560.0000   -2.43972
15600.0000   -3.43400
15640.0000   -4.21066
15680.0000   -3.45705
15720.0000   -3.71955
15760.0000   -2.65868
15800.0000   -3.73094
15840.0000   -3.97989
15880.0000   -3.11321
15920.0000   -3.85420
15960.0000   -3.41957
16000.0000   -3.20977
16040.0000   -2.55949
16080.0000   -4.14220
16120.0000   -3.62965
16160.0000   -3.21417
16200.0000   -2.93519
16240.0000   -2.57598
16280.0000   -2.81411
16320.0000   -4.10922
16360.0000   -3.55300
16400.0000   -2.78773
16440.0000   -4.19335
16480.0000   -4.75927
16520.0000   -3.43243
16560.0000   -3.61118
16600.0000   -3.02910
16640.0000   -3.41890
16680.0000   -3.44483
16720.0000   -2.95203
16760.0000   -2.90666
16800.0000   -2.33940
16840.0000   -3.13896
16880.0000   -3.51672
16920.0000   -3.09261
16960.0000   -3.44829
17000.0000   -2.95510
17040.0000   -3.18434
17080.0000   -3.66763
17120.0000   -2.75392
17160.0000   -3.65432
17200.0000   -3.20501
17240.0000   -2.58581
17280.0000   -2.76255
17320.0000   -2.80535
17360.0000   -2.98929
17400.0000   -3.20454
17440.0000   -3.48259
17480.0000   -3.52759
17520.0000   -3.71872
17560.0000   -3.79773
17600.0000   -4.17753
17640.0000   -5.04987
17680.0000   -3.51906
17720.0000   -3.63770
17760.0000   -3.94973
17800.0000   -4.20942
17840.0000   -3.34108
17880.0000   -3.74263
17920.0000   -4.19426
17960.0000   -3.32040
18000.0000   -3.90366
18040.0000   -2.82493
18080.0000   -3.18143
18120.0000   -2.95247
18160.0000   -3.42378
18200.0000   -3.63376
18240.0000   -3.84876
18280.0000   -4.12361
18320.0000   -3.87559
18360.0000   -3.30803
18400.0000   -4.00658
18440.0000   -3.41423
18480.0000   -2.84964
18520.0000   -3.66063
18560.0000   -2.45384
18600.0000   -2.90013
18640.0000   -3.78352
18680.0000   -2.91084
18720.0000   -3.23518
18760.0000   -3.92976
18800.0000   -3.97739
18840.0000   -4.45933
18880.0000   -5.45884
18920.0000   -4.53994
18960.0000   -5.04416
19000.0000   -4.50599
19040.0000   -5.59951
19080.0000   -4.44218
19120.0000   -4.61876
19160.0000   -4.76781
19200.0000   -3.97297
19240.0000   -3.69841
19280.0000   -4.57725
19320.0000   -3.08557
19360.0000   -4.17132
19400.0000   -4.22392
19440.0000   -3.41862
19480.0000   -4.13201
19520.0000   -3.97184
19560.0000   -4.52464
19600.0000   -4.44745
19640.0000   -4.45620
19680.0000   -4.44198
19720.0000   -4.61769
19760.0000   -4.38879
19800.0000   -4.57189
19840.0000   -5.51874
19880.0000   -4.20532
19920.0000   -5.34892
19960.0000   -5.59658
20000.0000   -5.01579
20040.0000   -5.40517
20080.0000   -5.27410
20120.0000   -5.18816
20160.0000   -5.64669
20200.0000   -4.81846
20240.0000   -5.57594
20280.0000   -6.22216
20320.0000   -5.03368
20360.0000   -5.92480
20400.0000   -5.28165
20440.0000   -6.08905
20480.0000   -5.50857
20520.0000   -4.95661
20560.0000   -6.03311
20600.0000   -5.12922
20640.0000   -5.17603
20680.0000   -5.08998
20720.0000   -4.95965
20760.0000   -4.52350
20800.0000   -5.15154
20840.0000   -5.62102
20880.0000   -5.08315
20920.0000   -4.71774
20960.0000   -4.11974
21000.0000   -5.15132
21040.0000   -4.47360
21080.0000   -5.55509
21120.0000   -5.37263
21160.0000   -4.24302
21200.0000   -4.74775
21240.0000   -5.07006
21280.0000   -4.17167
21320.0000   -5.06019
21360.0000   -4.48219
21400.0000   -4.43228
21440.0000   -5.48001
21480.0000   -4.90363
21520.0000   -5.36583
21560.0000   -5.78344
21600.0000   -5.42952
21640.0000   -4.60070
21680.0000   -5.21988
21720.0000   -5.57581
21760.0000   -6.33768
21800.0000   -4.91230
21840.0000   -4.37873
21880.0000   -5.21536
21920.0000   -5.12324
21960.0000   -4.43671
22000.0000   -4.89041
22040.0000   -5.56395
22080.0000   -5.05490
22120.0000   -4.78353
22160.0000   -5.51540
22200.0000   -6.18283
22240.0000   -4.96271
22280.0000   -4.97157
22320.0000   -4.14704
22360.0000   -3.04644
22400.0000   -3.99836
22440.0000   -4.82080
22480.0000   -4.15448
22520.0000   -5.46620
22560.0000   -4.34978
22600.0000   -4.90117
22640.0000   -4.87836
22680.0000   -4.27053
22720.0000   -4.98912
22760.0000   -5.26455
22800.0000   -5.23589
22840.0000   -5.11168
22880.0000   -4.84074
22920.0000   -5.19528
22960.0000   -5.07940
23000.0000   -4.52365
23040.0000   -4.11598
23080.0000   -5.61577
23120.0000   -4.61975
23160.0000   -4.67203
23200.0000   -5.05247
23240.0000   -4.90446
23280.0000   -5.83323
23320.0000   -5.66757
23360.0000   -5.97159
23400.0000   -5.68098
23440.0000   -5.96104
23480.0000   -5.46370
23520.0000   -5.14857
23560.0000   -5.93215
23600.0000   -5.03505
23640.0000   -5.63256
23680.0000   -4.55703
23720.0000   -3.82746
23760.0000   -5.54975
23800.0000   -5.29693
23840.0000   -5.11187
23880.0000   -5.50196
23920.0000   -5.53785
23960.0000   -4.91237
24000.0000   -4.90415
24040.0000   -4.29713
24080.0000   -4.74470
24120.0000   -5.07161
24160.0000   -5.26801
24200.0000   -5.25465
24240.0000   -5.25200
24280.0000   -5.57552
24320.0000   -5.03847
24360.0000   -4.54962
24400.0000   -5.29122
24440.0000   -4.74139
24480.0000   -4.93145
24520.0000   -5.48200
24560.0000   -5.96047
24600.0000   -6.41677
24640.0000   -4.72597
24680.0000   -5.25376
24720.0000   -5.25159
24760.0000   -5.09619
24800.0000   -5.35607
24840.0000   -5.24170
24880.0000   -5.65934
24920.0000   -4.77756
24960.0000   -5.19177
25000.0000   -5.43155
25040.0000   -4.97198
25080.0000   -6.19698
25120.0000   -5.29036
25160.0000   -5.95813
25200.0000   -5.54683
25240.0000   -6.13336
25280.0000   -5.32140
25320.0000   -5.13736
25360.0000   -5.09941
25400.0000   -6.00493
25440.0000   -5.97395
25480.0000   -6.40500
25520.0000   -5.94481
25560.0000   -6.72079
25600.0000   -5.92252
25640.0000   -5.57439
25680.0000   -5.78827
25720.0000   -5.90934
25760.0000   -5.50251
25800.0000   -5.97477
25840.0000   -4.92519
25880.0000   -5.22073
25920.0000   -4.98568
25960.0000   -5.44956
26000.0000   -4.86384
26040.0000   -5.54743
26080.0000   -5.21918
26120.0000   -5.58743
26160.0000   -5.43455
26200.0000   -5.17059
26240.0000   -4.89279
26280.0000   -4.81822
26320.0000   -5.19572
26360.0000   -5.05168
26400.0000   -5.66748
26440.0000   -5.03198
26480.0000   -4.98679
26520.0000   -5.27753
26560.0000   -5.48449
26600.0000   -5.40286
26640.0000   -5.72664
26680.0000   -5.47581
26720.0000   -5.49813
26760.0000   -5.32104
26800.0000   -5.13857
26840.0000   -5.11823
26880.0000   -4.68967
26920.0000   -5.23213
26960.0000   -5.49862
27000.0000   -4.53280
27040.0000   -5.43828
27080.0000   -4.50634
27120.0000   -5.40071
27160.0000   -5.16616
27200.0000   -4.36707
27240.0000   -4.64179
27280.0000   -4.95737
27320.0000   -5.61395
27360.0000   -5.16848
27400.0000   -5.49609
27440.0000   -5.48572
27480.0000   -4.88404
27520.0000   -4.48489
27560.0000   -5.26945
27600.0000   -4.24364
27640.0000   -5.39370
27680.0000   -5.57781
27720.0000   -5.57003
27760.0000   -6.03651
27800.0000   -5.53020
27840.0000   -6.01025
27880.0000   -5.86053
27920.0000   -5.94049
27960.0000   -5.96234
28000.0000   -4.14620
28040.0000   -5.97149
28080.0000   -4.87628
28120.0000   -4.84220
28160.0000   -5.84908
28200.0000   -5.34125
28240.0000   -4.62866
28280.0000   -4.52335
28320.0000   -6.25853
28360.0000   -5.68777
28400.0000   -5.27545
28440.0000   -5.57342
28480.0000   -6.89713
28520.0000   -5.84860
28560.0000   -5.53032
28600.0000   -4.51965
28640.0000   -5.32945
28680.0000   -5.27674
28720.0000   -6.23428
28760.0000   -5.05096
28800.0000   -5.03023
28840.0000   -5.14485
28880.0000   -5.99747
28920.0000   -5.16157
28960.0000   -5.48196
29000.0000   -5.93020
29040.0000   -6.01720
29080.0000   -5.32712
29120.0000   -6.01117
29160.0000   -6.77267
29200.0000   -6.49281
29240.0000   -5.97167
29280.0000   -6.59311
29320.0000   -5.91230
29360.0000   -5.57968
29400.0000   -4.44719
29440.0000   -4.90064
29480.0000   -5.16976
29520.0000   -4.86589
29560.0000   -6.10879
29600.0000   -5.75311
29640.0000   -5.89663
29680.0000   -5.61158
29720.0000   -5.07920
29760.0000   -5.63586
29800.0000   -5.73370
29840.0000   -5.77289
29880.0000   -4.67446
29920.0000   -4.96828
29960.0000   -5.14367
30000.0000   -5.26070
30040.0000   -5.30998
30080.0000   -5.35415
30120.0000   -5.17736
30160.0000   -6.26496
30200.0000   -5.45944
30240.0000   -6.20525
30280.0000   -5.47547
30320.0000   -6.15223
30360.0000   -5.11987
30400.0000   -5.64459
30440.0000   -5.53348
30480.0000   -5.70509
30520.0000   -4.44428
30560.0000   -4.94657
30600.0000   -5.02883
30640.0000   -6.04280
30680.0000   -5.40580
30720.0000   -5.04793
30760.0000   -5.32089
30800.0000   -5.05557
30840.0000   -4.35056
30880.0000   -4.54138
30920.0000   -5.32925
30960.0000   -6.18252
31000.0000   -4.90453
31040.0000   -5.60954
31080.0000   -6.76904
31120.0000   -5.11525
31160.0000   -4.92679
31200.0000   -4.97336
31240.0000   -5.51563
31280.0000   -5.08212
31320.0000   -6.49881
31360.0000   -6.32490
31400.0000   -6.32018
31440.0000   -5.08071
31480.0000   -5.33079
31520.0000   -5.34824
31560.0000   -5.02224
31600.0000   -5.52416
31640.0000   -6.18252
31680.0000   -6.22384
31720.0000   -5.51707
31760.0000   -5.96286
31800.0000   -5.78367
31840.0000   -6.63600
31880.0000   -5.58338
31920.0000   -4.77535
31960.0000   -5.41640
32000.0000   -5.35224
32040.0000   -5.36780
32080.0000   -5.15437
32120.0000   -4.98389
32160.0000   -6.26327
32200.0000   -6.54651
32240.0000   -5.09687
32280.0000   -5.72352
32320.0000   -5.34576
32360.0000   -5.30381
32400.0000   -4.94491
32440.0000   -5.92871
32480.0000   -5.73847
32520.0000   -5.53667
32560.0000   -5.32367
32600.0000   -5.44877
32640.0000   -5.22656
32680.0000   -4.92034
32720.0000   -5.04823
32760.0000   -4.49860
32800.0000   -4.78140
32840.0000   -4.98427
32880.0000   -5.72185
32920.0000   -5.12019
32960.0000   -4.93897
33000.0000   -5.82361
33040.0000   -5.46667
33080.0000   -4.52663
33120.0000   -5.99318
33160.0000   -4.55385
33200.0000   -4.59966
33240.0000   -5.95473
33280.0000   -5.90465
33320.0000   -5.20537
33360.0000   -5.09247
33400.0000   -5.23035
33440.0000   -5.07004
33480.0000   -5.55795
33520.0000   -5.04669
33560.0000   -5.12336
33600.0000   -5.58935
33640.0000   -5.99605
33680.0000   -5.94044
33720.0000   -6.55036
33760.0000   -5.99004
33800.0000   -4.73573
33840.0000   -5.75740
33880.0000   -5.34276
33920.0000   -4.72495
33960.0000   -4.44652
34000.0000   -4.54501
34040.0000   -4.63736
34080.0000   -4.28086
34120.0000   -4.14039
34160.0000   -4.98390
34200.0000   -5.78478
34240.0000   -4.13812
34280.0000   -4.22080
34320.0000   -4.99678
34360.0000   -5.05792
34400.0000   -5.25724
34440.0000   -4.51014
34480.0000   -4.61513
34520.0000   -5.36892
34560.0000   -5.09319
34600.0000   -5.39592
34640.0000   -5.45168
34680.0000   -4.82886
34720.0000   -4.17371
34760.0000   -5.16943
34800.0000   -4.79310
34840.0000   -4.34060
34880.0000   -4.57418
34920.0000   -4.88776
34960.0000   -4.16309
35000.0000   -4.81428
35040.0000   -4.39823
35080.0000   -4.39980
35120.0000   -3.77584
35160.0000   -4.26928
35200.0000   -3.16630
35240.0000   -2.80533
35280.0000   -2.25695
35320.0000   -2.72743
35360.0000   -2.90302
35400.0000   -3.45746
35440.0000   -2.73322
35480.0000   -3.08614
35520.0000   -3.50410
35560.0000   -3.14321
35600.0000   -3.38706
35640.0000   -4.10173
35680.0000   -4.03164
35720.0000   -3.10470
35760.0000   -3.63981
35800.0000   -3.37478
35840.0000   -2.40485
35880.0000   -3.43435
35920.0000   -3.03818
35960.0000   -3.55094
36000.0000   -5.30854
36040.0000   -4.41274
36080.0000   -4.85577
36120.0000   -5.69924
36160.0000   -5.03052
36200.0000   -5.04598
36240.0000   -5.37801
36280.0000   -4.95630
36320.0000   -4.49442
36360.0000   -4.76722
36400.0000   -4.70832
36440.0000   -4.43976
36480.0000   -3.47772
36520.0000   -4.33454
36560.0000   -4.36678
36600.0000   -3.83361
36640.0000   -4.25036
36680.0000   -3.87085
36720.0000   -3.37562
36760.0000   -4.35820
36800.0000   -3.96787
36840.0000   -3.17786
36880.0000   -2.75522
36920.0000   -3.12837
36960.0000   -2.30398
37000.0000   -2.66480
37040.0000   -2.61672
37080.0000   -1.60756
37120.0000   -2.49581
37160.0000   -2.53049
37200.0000   -1.96568
37240.0000   -1.84477
37280.0000   -2.47553
37320.0000   -3.25184
37360.0000   -3.36655
37400.0000   -2.69745
37440.0000   -2.31122
37480.0000   -3.32525
37520.0000   -2.60591
37560.0000   -3.60369
37600.0000   -2.86988
37640.0000   -3.20614
37680.0000   -3.06534
37720.0000   -2.80080
37760.0000   -4.43594
37800.0000   -4.25077
37840.0000   -2.99052
37880.0000   -2.82073
37920.0000   -3.11423
37960.0000   -4.30864
38000.0000   -3.03321
38040.0000   -3.27603
38080.0000   -3.19712
38120.0000   -4.12239
38160.0000   -3.92029
38200.0000   -2.70287
38240.0000   -3.14161
38280.0000   -2.67996
38320.0000   -3.05881
38360.0000   -3.78968
38400.0000   -3.21499
38440.0000   -3.50630
38480.0000   -4.42383
38520.0000   -3.54709
38560.0000   -3.56614
38600.0000   -2.70635
38640.0000   -2.93770
38680.0000   -3.33858
38720.0000   -3.47336
38760.0000   -3.54361
38800.0000   -2.81387
38840.0000   -3.79831
38880.0000   -5.13690
38920.0000   -3.13639
38960.0000   -3.58161
39000.0000   -3.23491
39040.0000   -2.40257
39080.0000   -3.96710
39120.0000   -4.17243
39160.0000   -3.94621
39200.0000   -3.53293
39240.0000   -5.51367
39280.0000   -5.32541
39320.0000   -5.50367
39360.0000   -5.00349
39400.0000   -5.61204
39440.0000   -5.41910
39480.0000   -5.88104
39520.0000   -5.73571
39560.0000   -5.51095
39600.0000   -5.76289
39640.0000   -4.52902
39680.0000   -4.40476
39720.0000   -4.54120
39760.0000   -4.06171
39800.0000   -2.45768
39840.0000   -2.66423
39880.0000   -2.90892
39920.0000   -3.81924
39960.0000   -3.67304
40000.0000   -3.92257
40040.0000   -3.54339
40080.0000   -4.20061
40120.0000   -4.78394
40160.0000   -4.79404
40200.0000   -5.50936
40240.0000   -5.60668
40280.0000   -5.97472
40320.0000   -5.18403
40360.0000   -5.05289
40400.0000   -4.64538
40440.0000   -5.85271
40480.0000   -5.18167
40520.0000   -6.25362
40560.0000   -6.17359
40600.0000   -6.44232
40640.0000   -5.12443
40680.0000   -5.35052
40720.0000   -5.55733
40760.0000   -4.97521
40800.0000   -5.18336
40840.0000   -4.68963
40880.0000   -5.31952
40920.0000   -5.03530
40960.0000   -5.51229
41000.0000   -6.25012
41040.0000   -5.22525
41080.0000   -5.34460
41120.0000   -4.80556
41160.0000   -5.15454
41200.0000   -5.35874
41240.0000   -5.23043
41280.0000   -4.10085
41320.0000   -4.36581
41360.0000   -3.44534
41400.0000   -4.50416
41440.0000   -4.58992
41480.0000   -4.26538
41520.0000   -4.48471
41560.0000   -5.36738
41600.0000   -4.47008
41640.0000   -5.24499
41680.0000   -4.14562
41720.0000   -4.58722
41760.0000   -5.36891
41800.0000   -5.14451
41840.0000   -5.25101
41880.0000   -4.50733
41920.0000   -4.57916
41960.0000   -4.30893
42000.0000   -4.72019
42040.0000   -4.81503
42080.0000   -5.05512
42120.0000   -5.60598
42160.0000   -5.48147
42200.0000   -5.14716
42240.0000   -4.68363
42280.0000   -4.59549
42320.0000   -4.71349
42360.0000   -4.97648
42400.0000   -4.02752
42440.0000   -4.51607
42480.0000   -4.41368
42520.0000   -4.80640
42560.0000   -4.86492
42600.0000   -5.12080
42640.0000   -6.22401
42680.0000   -5.36804
42720.0000   -4.63696
42760.0000   -5.16861
42800.0000   -5.14480
42840.0000   -4.78638
42880.0000   -5.50465
42920.0000   -5.13566
42960.0000   -4.27204
43000.0000   -4.71443
43040.0000   -5.27814
43080.0000   -5.20257
43120.0000   -6.34049
43160.0000   -5.61433
43200.0000   -5.37146
43240.0000   -5.87633
43280.0000   -5.50826
43320.0000   -5.33487
43360.0000   -5.13740
43400.0000   -5.52861
43440.0000   -4.92488
43480.0000   -5.24597
43520.0000   -5.57505
43560.0000   -5.33756
43600.0000   -5.82040
43640.0000   -5.19616
43680.0000   -4.89772
43720.0000   -5.22968
43760.0000   -5.01298
43800.0000   -4.77495
43840.0000   -5.91680
43880.0000   -5.46288
43920.0000   -5.65584
43960.0000   -5.26726
44000.0000   -7.13403
44040.0000   -6.65228
44080.0000   -6.50510
44120.0000   -4.91930
44160.0000   -5.03794
44200.0000   -5.15700
44240.0000   -5.46550
44280.0000   -3.68133
44320.0000   -4.68682
44360.0000   -4.59984
44400.0000   -6.43258
44440.0000   -5.40535
44480.0000   -5.51030
44520.0000   -6.70541
44560.0000   -6.04197
44600.0000   -5.95110
44640.0000   -5.92929
44680.0000   -6.06613
44720.0000   -5.94733
44760.0000   -6.41338
44800.0000   -6.87223
44840.0000   -7.05679
44880.0000   -6.47524
44920.0000   -6.61837
44960.0000   -5.41608
45000.0000   -5.58531
45040.0000   -5.76794
45080.0000   -5.00664
45120.0000   -4.96444
45160.0000   -5.64097
45200.0000   -5.89896
45240.0000   -5.54001
45280.0000   -6.74946
45320.0000   -7.18102
45360.0000   -6.86560
45400.0000   -6.93382
45440.0000   -7.18932
45480.0000   -6.72601
45520.0000   -6.01196
45560.0000   -6.12808
45600.0000   -7.65798
45640.0000   -6.57380
45680.0000   -4.79355
45720.0000   -5.79550
45760.0000   -6.16326
45800.0000   -5.79853
45840.0000   -6.24150
45880.0000   -5.80655
45920.0000   -5.63685
45960.0000   -5.35817
46000.0000   -5.05375
46040.0000   -4.73202
46080.0000   -5.37516
46120.0000   -6.22331
46160.0000   -5.68018
46200.0000   -5.13244
46240.0000   -4.74494
46280.0000   -5.41608
46320.0000   -4.45394
46360.0000   -4.84698
46400.0000   -4.56080
46440.0000   -5.20796
46480.0000   -4.48874
46520.0000   -5.17844
46560.0000   -5.27194
46600.0000   -4.49950
46640.0000   -6.54568
46680.0000   -5.36326
46720.0000   -4.44519
46760.0000   -4.29715
46800.0000   -3.88109
46840.0000   -4.75900
46880.0000   -5.48572
46920.0000   -4.77265
46960.0000   -6.03289
47000.0000   -5.70417
47040.0000   -4.89587
47080.0000   -5.41163
47120.0000   -4.81355
47160.0000   -5.05598
47200.0000   -4.04739
47240.0000   -5.04825
47280.0000   -4.79584
47320.0000   -4.91459
47360.0000   -4.48575
47400.0000   -4.91006
47440.0000   -4.63301
47480.0000   -5.26239
47520.0000   -5.26652
47560.0000   -5.28968
47600.0000   -4.28349
47640.0000   -4.63758
47680.0000   -4.96489
47720.0000   -4.42221
47760.0000   -5.52971
47800.0000   -5.29988
47840.0000   -5.75102
47880.0000   -5.71610
47920.0000   -5.75944
47960.0000   -5.99627
48000.0000   -5.92287
48040.0000   -5.27325
48080.0000   -4.75400
48120.0000   -4.73581
48160.0000   -5.34862
48200.0000   -5.77468
48240.0000   -5.53543
48280.0000   -5.05422
48320.0000   -5.97711
48360.0000   -5.55980
48400.0000   -6.08857
48440.0000   -5.52142
48480.0000   -5.77821
48520.0000   -6.20791
48560.0000   -6.47775
48600.0000   -6.67104
48640.0000   -5.93119
48680.0000   -5.57615
48720.0000   -5.64763
48760.0000   -6.04991
48800.0000   -6.43834
48840.0000   -6.27946
48880.0000   -6.24450
48920.0000   -5.60421
48960.0000   -5.58051
49000.0000   -5.97405
49040.0000   -4.85681
49080.0000   -5.41867
49120.0000   -5.26172
49160.0000   -5.51373
49200.0000   -5.94197
49240.0000   -5.35356
49280.0000   -5.52762
49320.0000   -5.69324
49360.0000   -6.61325
49400.0000   -6.71531
49440.0000   -6.37245
49480.0000   -6.18614
49520.0000   -6.72407
49560.0000   -6.68581
49600.0000   -6.37817
49640.0000   -6.20205
49680.0000   -6.28905
49720.0000   -5.67586
49760.0000   -5.52651
49800.0000   -3.86868
49840.0000   -5.46077
49880.0000   -4.66343
49920.0000   -4.68916
49960.0000   -4.92747
50000.0000   -5.58298
50040.0000   -3.65039
50080.0000   -4.74377
50120.0000   -4.86285
50160.0000   -5.23888
50200.0000   -5.61211
50240.0000   -5.94638
50280.0000   -6.00970
50320.0000   -5.67137
50360.0000   -6.44957
50400.0000   -6.17033
50440.0000   -6.62513
50480.0000   -5.81544
50520.0000   -4.74753
50560.0000   -5.69889
50600.0000   -4.59379
50640.0000   -4.79104
50680.0000   -5.13222
50720.0000   -4.87834
50760.0000   -5.82810
50800.0000   -5.33038
50840.0000   -6.29239
50880.0000   -5.70448
50920.0000   -5.27270
50960.0000   -5.90571
51000.0000   -5.59235
51040.0000   -4.52146
51080.0000   -5.52816
51120.0000   -4.81831
51160.0000   -4.94593
51200.0000   -4.96997
51240.0000   -5.99970
51280.0000   -5.35300
51320.0000   -6.30306
51360.0000   -6.57817
51400.0000   -7.08564
51440.0000   -6.67791
51480.0000   -6.34711
51520.0000   -6.39262
51560.0000   -5.86148
51600.0000   -6.19490
51640.0000   -5.06596
51680.0000   -6.43061
51720.0000   -5.57072
51760.0000   -6.43033
51800.0000   -6.41324
51840.0000   -6.03224
51880.0000   -5.68808
51920.0000   -5.46189
51960.0000   -5.50663
52000.0000   -6.15328
52040.0000   -6.98467
52080.0000   -6.57991
52120.0000   -5.33962
52160.0000   -5.13475
52200.0000   -5.73825
52240.0000   -4.94209
52280.0000   -5.19002
52320.0000   -4.58772
52360.0000   -5.92147
52400.0000   -5.36236
52440.0000   -6.31550
52480.0000   -5.00483
52520.0000   -5.60601
52560.0000   -5.50139
52600.0000   -5.38559
52640.0000   -5.90170
52680.0000   -4.99123
52720.0000   -5.23036
52760.0000   -5.17433
52800.0000   -4.97335
52840.0000   -5.56121
52880.0000   -5.27441
52920.0000   -5.12790
52960.0000   -5.95559
53000.0000   -5.28833
53040.0000   -5.36583
53080.0000   -5.21503
53120.0000   -5.75245
53160.0000   -5.86598
53200.0000   -6.15802
53240.0000   -5.14224
53280.0000   -6.31542
53320.0000   -5.22301
53360.0000   -5.95114
53400.0000   -6.87824
53440.0000   -6.34755
53480.0000   -6.86709
53520.0000   -6.04396
53560.0000   -6.29067
53600.0000   -5.80682
53640.0000   -5.82147
53680.0000   -6.08094
53720.0000   -6.26497
53760.0000   -6.04965
53800.0000   -6.18707
53840.0000   -6.82615
53880.0000   -6.78246
53920.0000   -6.34804
53960.0000   -5.36708
54000.0000   -6.30920
54040.0000   -4.90021
54080.0000   -5.48999
54120.0000   -4.06017
54160.0000   -3.48605
54200.0000   -4.84133
54240.0000   -4.77937
54280.0000   -4.71099
54320.0000   -5.72622
54360.0000   -4.82196
54400.0000   -5.64933
54440.0000   -5.04879
54480.0000   -5.02627
54520.0000   -5.51837
54560.0000   -4.88469
54600.0000   -5.53856
54640.0000   -5.09484
54680.0000   -4.72364
54720.0000   -4.07679
54760.0000   -4.74804
54800.0000   -4.79179
54840.0000   -4.20891
54880.0000   -4.71552
54920.0000   -4.05391
54960.0000   -4.57183
55000.0000   -4.48254
55040.0000   -4.24006
55080.0000   -4.48977
55120.0000   -4.17617
55160.0000   -3.30980
55200.0000   -4.80690
55240.0000   -5.60745
55280.0000   -5.45855
55320.0000   -5.42430
55360.0000   -5.27148
55400.0000   -4.91274
55440.0000   -4.39965
55480.0000   -3.97589
55520.0000   -3.70941
55560.0000   -2.71986
55600.0000   -3.91006
55640.0000   -3.82051
55680.0000   -3.47211
55720.0000   -5.06942
55760.0000   -5.06463
55800.0000   -5.33166
55840.0000   -6.19850
55880.0000   -5.79799
55920.0000   -5.70324
55960.0000   -5.27554
56000.0000   -5.42128
56040.0000   -5.34648
56080.0000   -4.84258
56120.0000   -5.46316
56160.0000   -4.48201
56200.0000   -4.69160
56240.0000   -4.86145
56280.0000   -5.60223
56320.0000   -4.59502
56360.0000   -5.22580
56400.0000   -5.46382
56440.0000   -5.95867
56480.0000   -6.03343
56520.0000   -5.65493
56560.0000   -4.78785
56600.0000   -5.27140
56640.0000   -4.74826
56680.0000   -4.78265
56720.0000   -4.07668
56760.0000   -4.50004
56800.0000   -4.50673
56840.0000   -4.67746
56880.0000   -5.57625
56920.0000   -4.82165
56960.0000   -4.36367
57000.0000   -5.38150
57040.0000   -4.81805
57080.0000   -5.15736
57120.0000   -4.49087
57160.0000   -4.42784
57200.0000   -4.37341
57240.0000   -4.14228
57280.0000   -4.45712
57320.0000   -5.08447
57360.0000   -4.79540
57400.0000   -3.85420
57440.0000   -4.09435
57480.0000   -3.90689
57520.0000   -4.82124
57560.0000   -4.72438
57600.0000   -4.64527
57640.0000   -4.88934
57680.0000   -4.90435
57720.0000   -4.05148
57760.0000   -4.12451
57800.0000   -4.89072
57840.0000   -3.97985
57880.0000   -4.11553
57920.0000   -4.56269
57960.0000   -5.08110
58000.0000   -4.43823
58040.0000   -4.71032
58080.0000   -5.14547
58120.0000   -5.19752
58160.0000   -4.87606
58200.0000   -5.18291
58240.0000   -4.59536
58280.0000   -5.26517
58320.0000   -4.76523
58360.0000   -4.36833
58400.0000   -4.62031
58440.0000   -3.87004
58480.0000   -4.00583
58520.0000   -3.77322
58560.0000   -4.38426
58600.0000   -5.54007
58640.0000   -4.88194
58680.0000   -4.48183
58720.0000   -4.10380
58760.0000   -3.82782
58800.0000   -4.47385
58840.0000   -3.49834
58880.0000   -3.80563
58920.0000   -4.54159
58960.0000   -3.93714
59000.0000   -5.05304
59040.0000   -5.35212
59080.0000   -5.81400
59120.0000   -4.99107
59160.0000   -5.12530
59200.0000   -5.99128
59240.0000   -4.05183
59280.0000   -5.26675
59320.0000   -4.58957
59360.0000   -4.89425
59400.0000   -3.76337
59440.0000   -4.24616
59480.0000   -4.74765
59520.0000   -3.77830
59560.0000   -4.01240
59600.0000   -3.13143
59640.0000   -2.48724
59680.0000   -2.67739
59720.0000   -2.28984
59760.0000   -3.28484
59800.0000   -4.16693
59840.0000   -3.91303
59880.0000   -4.09884
59920.0000   -4.53106
59960.0000   -4.24477
60000.0000   -3.54575
60040.0000   -3.42853
60080.0000   -3.41008
60120.0000   -3.45550
60160.0000   -4.01095
60200.0000   -4.57373
60240.0000   -4.37440
60280.0000   -4.38120
60320.0000   -4.17400
60360.0000   -4.89936
60400.0000   -3.71530
60440.0000   -4.64188
60480.0000   -3.91016
60520.0000   -5.10400
60560.0000   -3.63782
60600.0000   -3.67241
60640.0000   -3.74553
60680.0000   -3.65046
60720.0000   -3.68799
60760.0000   -3.66870
60800.0000   -3.47041
60840.0000   -4.14760
60880.0000   -3.53596
60920.0000   -3.08822
60960.0000   -2.60195
61000.0000   -2.66568
61040.0000   -2.87112
61080.0000   -2.41132
61120.0000   -2.76315
61160.0000   -3.49394
61200.0000   -3.42659
61240.0000   -3.20578
61280.0000   -2.53417
61320.0000   -2.29528
61360.0000   -2.92011
61400.0000   -3.09254
61440.0000   -3.19200
61480.0000   -2.57501
61520.0000   -2.20475
61560.0000   -1.08066
61600.0000   -1.92280
61640.0000   -1.14456
61680.0000   -1.09871
61720.0000   -1.98472
61760.0000   -2.18266
61800.0000   -2.30165
61840.0000   -2.72239
61880.0000   -2.99304
61920.0000   -2.70949
61960.0000   -3.50636
62000.0000   -2.87226
62040.0000   -3.05304
62080.0000   -3.28527
62120.0000   -3.68668
62160.0000   -4.19143
62200.0000   -3.21030
62240.0000   -2.90269
62280.0000   -2.68193
62320.0000   -2.52209
62360.0000   -2.43646
62400.0000   -2.04927
62440.0000   -2.85863
62480.0000   -1.97525
62520.0000   -1.45366
62560.0000   -1.66019
62600.0000   -3.14083
62640.0000   -2.74803
62680.0000   -2.99023
62720.0000   -2.68299
62760.0000   -2.73135
62800.0000   -2.75052
62840.0000   -2.68275
62880.0000   -2.16247
62920.0000   -3.19863
62960.0000   -2.39199
63000.0000   -3.30974
63040.0000   -3.05594
63080.0000   -2.93710
63120.0000   -3.05747
63160.0000   -2.97530
63200.0000   -2.24610
63240.0000   -2.50850
63280.0000   -2.87656
63320.0000   -3.39879
63360.0000   -2.04603
63400.0000   -2.61728
63440.0000   -3.07334
63480.0000   -2.25648
63520.0000   -2.47718
63560.0000   -2.37471
63600.0000   -1.88695
63640.0000   -2.79524
63680.0000   -2.45991
63720.0000   -2.22394
63760.0000   -2.88018
63800.0000   -1.99037
63840.0000   -3.71361
63880.0000   -2.46552
63920.0000   -2.35195
63960.0000   -3.01617
64000.0000   -2.50373
64040.0000   -2.27622
64080.0000   -2.44767
64120.0000   -2.96817
64160.0000   -3.28400
64200.0000   -3.39752
64240.0000   -2.46439
64280.0000   -1.91218
64320.0000   -2.60827
64360.0000   -3.11094
64400.0000   -3.22533
64440.0000   -2.34804
64480.0000   -2.38543
64520.0000   -4.23851
64560.0000   -3.19479
64600.0000   -2.53882
64640.0000   -3.09538
64680.0000   -3.30838
64720.0000   -3.92815
64760.0000   -3.09065
64800.0000   -2.02938
64840.0000   -2.86936
64880.0000   -2.32360
64920.0000   -1.95451
64960.0000   -2.62206
65000.0000   -2.10182
65040.0000   -2.25025
65080.0000   -2.13229
65120.0000   -1.93919
65160.0000   -1.54858
65200.0000   -3.07701
65240.0000   -2.66424
65280.0000   -1.95507
65320.0000   -2.28514
65360.0000   -1.43253
65400.0000   -2.58425
65440.0000   -1.59071
65480.0000   -1.56926
65520.0000   -1.59576
65560.0000   -1.11144
65600.0000   -0.09901
65640.0000   -1.62992
65680.0000   -1.82204
65720.0000   -2.88253
65760.0000   -1.47647
65800.0000   -2.39182
65840.0000   -1.73577
65880.0000   -0.21621
65920.0000   -1.30366
65960.0000   -1.07231
66000.0000   -1.99746
66040.0000   -2.53748
66080.0000   -0.82623
66120.0000   -0.75560
66160.0000   -2.87275
66200.0000   -1.66104
66240.0000   -2.78756
66280.0000   -2.10614
66320.0000   -1.81011
66360.0000   -2.92517
66400.0000   -1.93010
66440.0000   -2.44906
66480.0000   -2.10564
66520.0000   -2.60271
66560.0000   -3.74470
66600.0000   -3.89172
66640.0000   -4.14968
66680.0000   -4.24147
66720.0000   -3.90118
66760.0000   -3.39303
66800.0000   -2.57197
66840.0000   -2.54249
66880.0000   -2.78975
66920.0000   -3.42546
66960.0000   -3.46848
67000.0000   -3.39241
67040.0000   -3.35077
67080.0000   -2.59345
67120.0000   -2.17806
67160.0000   -3.08854
67200.0000   -3.20783
67240.0000   -4.16774
67280.0000   -3.98615
67320.0000   -3.82195
67360.0000   -2.78771
67400.0000   -3.12179
67440.0000   -4.46574
67480.0000   -5.02301
67520.0000   -3.46072
67560.0000   -3.54362
67600.0000   -3.79827
67640.0000   -3.12082
67680.0000   -4.02421
67720.0000   -3.35730
67760.0000   -3.76562
67800.0000   -3.96650
67840.0000   -4.82398
67880.0000   -4.82604
67920.0000   -4.32140
67960.0000   -3.82122
68000.0000   -3.49114
68040.0000   -4.17604
68080.0000   -3.25574
68120.0000   -3.65799
68160.0000   -3.52084
68200.0000   -3.76138
68240.0000   -3.19318
68280.0000   -4.10040
68320.0000   -4.27745
68360.0000   -3.76902
68400.0000   -3.06047
68440.0000   -3.50751
68480.0000   -3.53688
68520.0000   -3.48208
68560.0000   -2.90477
68600.0000   -3.16366
68640.0000   -3.94739
68680.0000   -3.16821
68720.0000   -3.54817
68760.0000   -3.40049
68800.0000   -3.27926
68840.0000   -3.38410
68880.0000   -2.43011
68920.0000   -2.90876
68960.0000   -3.19324
69000.0000   -2.35384
69040.0000   -2.91820
69080.0000   -2.81686
69120.0000   -3.28341
69160.0000   -2.69640
69200.0000   -3.16504
69240.0000   -2.43226
69280.0000   -2.48032
69320.0000   -3.91953
69360.0000   -3.09889
69400.0000   -2.79638
69440.0000   -3.32076
69480.0000   -3.37103
69520.0000   -2.20328
69560.0000   -3.12802
69600.0000   -3.29111
69640.0000   -4.03638
69680.0000   -3.02122
69720.0000   -3.18676
69760.0000   -3.76185
69800.0000   -4.26547
69840.0000   -4.94486
69880.0000   -4.69140
69920.0000   -4.69113
69960.0000   -4.63271
70000.0000   -4.23556
70040.0000   -4.31257
70080.0000   -4.80639
70120.0000   -4.41878
70160.0000   -3.51750
70200.0000   -4.03304
70240.0000   -3.69678
70280.0000   -3.96437
70320.0000   -2.89321
70360.0000   -3.26279
70400.0000   -2.82590
70440.0000   -3.17707
70480.0000   -3.70495
70520.0000   -3.73416
70560.0000   -4.02202
70600.0000   -3.76585
70640.0000   -4.35378
70680.0000   -3.76142
70720.0000   -3.01207
70760.0000   -2.59518
70800.0000   -4.02696
70840.0000   -4.26500
70880.0000   -2.95758
70920.0000   -3.96779
70960.0000   -3.27237
71000.0000   -4.66049
71040.0000   -3.87573
71080.0000   -3.95914
71120.0000   -3.99570
71160.0000   -3.84531
71200.0000   -2.65150
71240.0000   -3.59953
71280.0000   -3.36574
71320.0000   -1.79940
71360.0000   -2.58807
71400.0000   -2.62050
71440.0000   -3.08555
71480.0000   -3.20217
71520.0000   -3.94270
71560.0000   -3.76160
71600.0000   -2.94786
71640.0000   -2.91661
71680.0000   -3.27736
71720.0000   -2.41197
71760.0000   -3.20007
71800.0000   -1.29480
71840.0000   -1.99423
71880.0000   -0.67884
71920.0000   -0.91023
71960.0000   -1.99297
72000.0000   -1.40361
72040.0000   -3.15952
72080.0000   -1.75721
72120.0000   -0.68215
72160.0000   -0.71633
72200.0000   -1.53953
72240.0000   -1.43033
72280.0000   -2.52395
72320.0000   -0.78155
72360.0000   -0.32305
72400.0000   -0.19529
72440.0000   -0.66388
72480.0000   -0.27547
72520.0000   -0.99915
72560.0000   -0.95909
72600.0000   -0.43927
72640.0000   -0.71930
72680.0000   -0.69932
72720.0000   -0.88073
72760.0000   -0.57475
72800.0000   -1.28675
72840.0000    0.05129
72880.0000   -0.42921
72920.0000    0.27858
72960.0000   -1.24666
73000.0000    0.47352
73040.0000    0.25321
73080.0000    0.85563
73120.0000   -0.04125
73160.0000    0.13784
73200.0000   -0.76222
73240.0000   -0.17061
73280.0000    1.35505
73320.0000    0.60093
73360.0000    1.17278
73400.0000    0.76537
73440.0000    0.26907
73480.0000    0.06092
73520.0000    0.67259
73560.0000    0.39184
73600.0000    1.09514
73640.0000    0.31795
73680.0000    0.95056
73720.0000    0.70405
73760.0000    0.11781
73800.0000    1.17356
73840.0000    0.37725
73880.0000    0.57273
73920.0000    0.64662
73960.0000    0.95518
74000.0000    0.52984
74040.0000    1.10040
74080.0000    1.68937
74120.0000   -0.60000
74160.0000   -0.68392
74200.0000   -0.38612
74240.0000   -0.80650
74280.0000   -1.12428
74320.0000    0.07981
74360.0000    1.04383
74400.0000    0.30038
74440.0000    1.23936
74480.0000    1.43321
74520.0000    1.02399
74560.0000    0.48330
74600.0000    0.78862
74640.0000    0.52047
74680.0000    0.22347
74720.0000    2.22703
74760.0000    1.30328
74800.0000    1.76504
74840.0000    1.78267
74880.0000    0.32637
74920.0000    0.03992
74960.0000    1.30233
75000.0000    0.59430
75040.0000    0.93525
75080.0000    0.47159
75120.0000    1.29665
75160.0000    0.51994
75200.0000   -0.21226
75240.0000    0.97115
75280.0000    0.48729
75320.0000    0.48331
75360.0000    0.90616
75400.0000    0.89662
75440.0000    0.65199
75480.0000    1.13835
75520.0000    0.68996
75560.0000    0.42338
75600.0000    0.47413
75640.0000    0.32775
75680.0000    0.57402
75720.0000    1.18635
75760.0000    1.28025
75800.0000    0.57807
75840.0000    1.56614
75880.0000    2.20358
75920.0000    1.67454
75960.0000    1.09813
76000.0000    1.43309
76040.0000    2.35050
76080.0000    2.33317
76120.0000    2.73794
76160.0000    1.52134
76200.0000    1.71111
76240.0000    1.81708
76280.0000    0.82188
76320.0000    1.34839
76360.0000    1.60322
76400.0000    1.50981
76440.0000    1.74132
76480.0000    1.52931
76520.0000    1.22639
76560.0000    1.22584
76600.0000    0.87712
76640.0000    0.79140
76680.0000    1.36780
76720.0000    1.26017
76760.0000    1.12776
76800.0000    0.96813
76840.0000    1.22503
76880.0000    1.19303
76920.0000    1.80886
76960.0000    1.57421
77000.0000    1.26897
77040.0000    1.32513
77080.0000    1.61606
77120.0000    1.42954
77160.0000    1.98239
77200.0000    2.25554
77240.0000    1.88049
77280.0000    1.90301
77320.0000    1.35638
77360.0000    1.88441
77400.0000    2.20025
77440.0000    1.35817
77480.0000    1.72265
77520.0000    2.07360
77560.0000    1.18766
77600.0000    1.94153
77640.0000    1.98144
77680.0000    1.47635
77720.0000    0.85053
77760.0000    2.76327
77800.0000    2.21453
77840.0000    2.52734
77880.0000    1.90239
77920.0000    2.28464
77960.0000    1.25965
78000.0000    2.27126
78040.0000    1.44584
78080.0000    1.31200
78120.0000    1.61969
78160.0000    2.18598
78200.0000    2.01948
78240.0000    2.62490
78280.0000    2.17782
78320.0000    1.61924
78360.0000    1.57428
78400.0000    2.01328
78440.0000    1.74704
78480.0000    2.51076
78520.0000    2.14886
78560.0000    1.93302
78600.0000    1.47172
78640.0000    1.40063
78680.0000    1.48964
78720.0000    0.56711
78760.0000    1.25682
78800.0000    1.23381
78840.0000    0.89624
78880.0000    0.97003
78920.0000    0.77478
78960.0000    1.60115
79000.0000    0.47004
79040.0000    0.73102
79080.0000    1.79538
79120.0000    1.11281
79160.0000    1.38715
79200.0000    1.43956
79240.0000    1.33041
79280.0000    1.03212
79320.0000    1.02034
79360.0000    1.55475
79400.0000    1.65610
79440.0000    1.53756
79480.0000    1.35738
79520.0000    0.85131
79560.0000    1.06070
79600.0000    1.19742
79640.0000    1.11591
79680.0000    0.00799
79720.0000    1.22559
79760.0000    1.23965
79800.0000    1.59857
79840.0000    1.74017
79880.0000    2.12499
79920.0000    2.08821
79960.0000    2.66787
80000.0000    2.01489
80040.0000    2.63643
80080.0000    1.33487
80120.0000    1.25955
80160.0000    1.42486
80200.0000    1.96986
80240.0000    2.22755
80280.0000    2.34699
80320.0000    2.04605
80360.0000    1.94135
80400.0000    1.69222
80440.0000    1.73427
80480.0000    1.64447
80520.0000    2.11124
80560.0000    1.36484
80600.0000    1.39136
80640.0000    1.24791
80680.0000    1.22006
80720.0000    1.46064
80760.0000    1.65068
80800.0000    1.38373
80840.0000    1.59769
80880.0000    1.42104
80920.0000    0.92230
80960.0000    2.10525
81000.0000    1.32924
81040.0000    1.59888
81080.0000    1.77373
81120.0000    1.51906
81160.0000    1.95062
81200.0000    0.92224
81240.0000    2.11355
81280.0000    1.33200
81320.0000    1.39421
81360.0000    1.83847
81400.0000    2.17695
81440.0000    2.08762
81480.0000    1.83246
81520.0000    1.50179
81560.0000    2.28031
81600.0000    2.31892
81640.0000    1.46580
81680.0000    1.50021
81720.0000    1.16077
81760.0000    1.43674
81800.0000    1.83822
81840.0000    1.71637
81880.0000    1.21777
81920.0000    1.66443
81960.0000    2.62733
82000.0000    1.86108
82040.0000    2.26478
82080.0000    1.20630
82120.0000    1.80668
82160.0000    0.67873
82200.0000    0.75337
82240.0000    1.19982
82280.0000    1.48336
82320.0000    1.47040
82360.0000    1.97064
82400.0000    1.29022
82440.0000    2.18584
82480.0000    1.22330
82520.0000    1.38866
82560.0000    1.18077
82600.0000    0.66220
82640.0000    1.52998
82680.0000    0.69293
82720.0000    0.42250
82760.0000    1.40046
82800.0000   -0.03374
82840.0000   -0.64769
82880.0000   -0.23097
82920.0000   -0.62771
82960.0000    0.47773
83000.0000   -0.15940
83040.0000    1.12603
83080.0000    0.84209
83120.0000    0.76642
83160.0000    0.68268
83200.0000    0.49155
83240.0000    0.03807
83280.0000    0.75761
83320.0000    1.21080
83360.0000    0.80863
83400.0000    1.82015
83440.0000    1.41339
83480.0000    0.67659
83520.0000    0.60616
83560.0000    1.65578
83600.0000    0.39671
83640.0000    0.58548
83680.0000    0.30886
83720.0000    1.33342
83760.0000    1.67321
83800.0000    1.77204
83840.0000    1.47336
83880.0000    2.28580
83920.0000    2.60547
83960.0000    1.97384
84000.0000    1.87127
84040.0000    1.27494
84080.0000    1.29232
84120.0000    0.59038
84160.0000    1.21676
84200.0000    1.36581
84240.0000    1.08395
84280.0000    0.71561
84320.0000    0.45312
84360.0000   -0.18710
84400.0000    1.03230
84440.0000    1.12533
84480.0000    1.54759
84520.0000    1.62871
84560.0000    1.74295
84600.0000    2.03962
84640.0000    2.08637
84680.0000    2.27154
84720.0000    1.53373
84760.0000    2.37961
84800.0000    2.41215
84840.0000    2.63383
84880.0000    1.31118
84920.0000    1.14644
84960.0000    1.60867
85000.0000    1.02014
85040.0000    1.25973
85080.0000    1.90048
85120.0000    1.58672
85160.0000    1.25034
85200.0000    0.83594
85240.0000    1.88337
85280.0000    1.85553
85320.0000    1.52134
85360.0000    0.26006
85400.0000    0.70634
85440.0000    1.12123
85480.0000    1.41323
85520.0000    0.36357
85560.0000    1.07644
85600.0000    0.07115
85640.0000    0.29577
85680.0000    0.49441
85720.0000    1.46384
85760.0000    0.41725
85800.0000   -0.23003
85840.0000   -0.76798
85880.0000    0.69731
85920.0000   -0.39434
85960.0000    0.09539
86000.0000    0.89685
86040.0000    0.95507
86080.0000    1.28348
86120.0000    1.13900
86160.0000    0.05822
86200.0000    1.10215
86240.0000   -0.31223
86280.0000    0.24945
86320.0000    1.33952
86360.0000    0.17184
86400.0000    0.15650
86440.0000    0.45980
86480.0000    0.75953
86520.0000    1.05928
86560.0000    1.35932
86600.0000    0.74885
86640.0000    0.61292
86680.0000   -0.58602
86720.0000    0.26726
86760.0000   -0.22176
86800.0000    0.87460
86840.0000   -0.08634
86880.0000    0.56767
86920.0000    0.14059
86960.0000    0.34474
87000.0000    0.13078
87040.0000    1.33216
87080.0000    1.11072
87120.0000    0.52000
87160.0000    0.82970
87200.0000    0.06170
87240.0000    1.03053
87280.0000    1.03266
87320.0000    0.97845
87360.0000    0.64750
87400.0000    0.16666
87440.0000    0.92308
87480.0000    2.08147
87520.0000    1.27489
87560.0000    0.90966
87600.0000    0.55366
87640.0000    1.40041
87680.0000    1.13765
87720.0000    0.54019
87760.0000    1.77864
87800.0000    0.74511
87840.0000    0.22656
87880.0000    1.47866
87920.0000    1.22123
87960.0000    1.70429
88000.0000    1.57687
88040.0000    1.08552
88080.0000    1.59725
88120.0000    1.13543
88160.0000    0.98674
88200.0000    0.65175
88240.0000    0.61562
88280.0000    0.85894
88320.0000    2.28956
88360.0000    2.34190
88400.0000    1.74418
88440.0000    1.43368
88480.0000    1.44330
88520.0000    0.88799
88560.0000    0.69934
88600.0000    1.06499
88640.0000    0.67298
88680.0000    0.75358
88720.0000    1.23560
88760.0000    0.88352
88800.0000    1.32271
88840.0000    1.85209
88880.0000    1.94988
88920.0000    1.58031
88960.0000    1.28436
89000.0000    2.04834
89040.0000    0.97912
89080.0000    1.38937
89120.0000    1.79162
89160.0000    2.77832
89200.0000    2.11898
89240.0000    1.21068
89280.0000    1.10278
89320.0000    0.80664
89360.0000    1.34100
89400.0000    0.77002
89440.0000    0.71428
89480.0000    0.53523
89520.0000    1.51278
89560.0000    1.25549
89600.0000    1.00045
89640.0000    2.14183
89680.0000    1.30439
89720.0000    0.94729
89760.0000    0.79764
89800.0000    0.54630
89840.0000   -0.01407
89880.0000    0.51925
89920.0000    0.79303
89960.0000    0.99194
90000.0000    0.38612
90040.0000    0.86751
90080.0000    0.94220
90120.0000    0.02523
90160.0000   -0.65880
90200.0000    0.27759
90240.0000    1.73390
90280.0000    1.25594
90320.0000    1.04268
90360.0000    1.26454
90400.0000    0.69499
90440.0000    0.77613
90480.0000    1.03141
90520.0000    0.69770
90560.0000    0.97156
90600.0000    0.88444
90640.0000    1.27689
90680.0000    1.56051
90720.0000    1.30306
90760.0000    1.55415
90800.0000    0.79756
90840.0000    0.67621
90880.0000    1.29636
90920.0000    1.28115
90960.0000    1.32572
91000.0000    2.33184
91040.0000    1.80075
91080.0000    2.27390
91120.0000    3.23900
91160.0000    3.70253
91200.0000    4.54584
91240.0000    4.85957
91280.0000    4.83845
91320.0000    4.75599
91360.0000    4.19896
91400.0000    3.77851
91440.0000    2.73966
91480.0000    3.80034
91520.0000    3.91278
91560.0000    3.22150
91600.0000    4.51165
91640.0000    3.77757
91680.0000    3.01070
91720.0000    3.30993
91760.0000    3.11139
91800.0000    2.97431
91840.0000    2.85620
91880.0000    3.72636
91920.0000    3.12803
91960.0000    3.25545
92000.0000    2.17482
92040.0000    4.31377
92080.0000    1.95834
92120.0000    2.50767
92160.0000    1.90789
92200.0000    2.17034
92240.0000    2.13186
92280.0000    3.07700
92320.0000    1.98239
92360.0000    2.00903
92400.0000    2.07554
92440.0000    2.73225
92480.0000    2.36152
92520.0000    1.67632
92560.0000    2.69490
92600.0000    1.53974
92640.0000    2.89460
92680.0000    2.18024
92720.0000    2.49041
92760.0000    2.84944
92800.0000    1.88330
92840.0000    1.14655
92880.0000    1.87388
92920.0000    1.36904
92960.0000    2.29262
93000.0000    2.31128
93040.0000    1.67232
93080.0000    1.43174
93120.0000    1.83271
93160.0000    2.34159
93200.0000    2.71857
93240.0000    3.56318
93280.0000    2.19841
93320.0000    2.56959
93360.0000    1.97986
93400.0000    1.66084
93440.0000    2.11610
93480.0000    1.51025
93520.0000    3.26018
93560.0000    2.35586
93600.0000    2.34412
93640.0000    1.31897
93680.0000    1.41765
93720.0000    1.73577
93760.0000    1.06805
93800.0000    3.56661
93840.0000    2.64515
93880.0000    2.69319
93920.0000    3.26656
93960.0000    2.42253
94000.0000    2.26899
94040.0000    2.12024
94080.0000    1.83550
94120.0000    0.80583
94160.0000    1.49764
94200.0000    1.55650
94240.0000    0.36697
94280.0000    0.84748
94320.0000    1.41408
94360.0000    0.61005
94400.0000    0.88968
94440.0000    0.64726
94480.0000    0.36273
94520.0000    0.03296
94560.0000    0.99943
94600.0000    1.58327
94640.0000    0.65944
94680.0000    1.61705
94720.0000    2.11836
94760.0000    3.03783
94800.0000    2.55505
94840.0000    2.09938
94880.0000    2.24432
94920.0000    2.25137
94960.0000    1.54072
95000.0000    1.59463
95040.0000    1.71715
95080.0000    1.65438
95120.0000    1.42762
95160.0000    2.10456
95200.0000    2.44908
95240.0000    2.01180
95280.0000    2.23785
95320.0000    2.24125
95360.0000    2.49196
95400.0000    1.48181
95440.0000    2.32216
95480.0000    2.49105
95520.0000    2.17426
95560.0000    1.28953
95600.0000    1.54080
95640.0000    1.99941
95680.0000    0.91509
95720.0000    1.78077
95760.0000    0.94252
95800.0000    1.26545
95840.0000    1.75489
95880.0000    1.16686
95920.0000    1.85644
95960.0000    1.96454
96000.0000    1.33745
96040.0000    1.33209
96080.0000    1.93541
96120.0000    2.61329
96160.0000    1.43147
96200.0000    2.11867
96240.0000    1.14906
96280.0000    3.06140
96320.0000    2.09548
96360.0000    1.68150
96400.0000    2.20200
96440.0000    2.02751
96480.0000    2.12726
96520.0000    0.90710
96560.0000    0.63550
96600.0000    1.60185
96640.0000    2.29292
96680.0000    0.94528
96720.0000    2.25332
96760.0000    1.60636
96800.0000    0.69975
96840.0000    1.22900
96880.0000    1.57199
96920.0000    1.57692
96960.0000    0.74131
97000.0000    1.67184
97040.0000    0.64885
97080.0000    0.59026
97120.0000    1.58985
97160.0000    0.96211
97200.0000    0.49269
97240.0000    0.76669
97280.0000    0.67774
97320.0000    0.91230
97360.0000    0.74047
97400.0000    0.91795
97440.0000    1.23234
97480.0000    1.85771
97520.0000    2.09043
97560.0000    2.91208
97600.0000    0.89864
97640.0000    1.74401
97680.0000    0.93582
97720.0000    1.42582
97760.0000    1.43481
97800.0000    1.38801
97840.0000    1.50988
97880.0000    1.87767
97920.0000    1.70016
97960.0000    1.23070
98000.0000    0.57419
98040.0000    1.41827
98080.0000    0.56216
98120.0000    1.27325
98160.0000    1.18262
98200.0000    1.71550
98240.0000    1.41560
98280.0000    2.53314
98320.0000    2.18573
98360.0000    0.98780
98400.0000    0.38749
98440.0000   -0.30489
98480.0000    0.21706
98520.0000    0.35353
98560.0000    0.45061
98600.0000    1.26958
98640.0000    0.56654
98680.0000    1.42061
98720.0000    0.74028
98760.0000    1.50800
98800.0000    1.49798
98840.0000    1.72100
98880.0000    0.67088
98920.0000    0.82056
98960.0000    0.57079
99000.0000    0.48384
99040.0000    0.56129
99080.0000    0.78476
99120.0000    0.50330
99160.0000    0.97153
99200.0000    0.93136
99240.0000    0.05242
99280.0000    0.76530
99320.0000    0.42080
99360.0000    1.12595
99400.0000    1.39914
99440.0000    1.97440
99480.0000    1.90049
99520.0000    1.37106
99560.0000    1.29800
99600.0000    1.08227
99640.0000    1.58356
99680.0000    1.84348
99720.0000    1.56744
99760.0000    1.56853
99800.0000    0.52900
99840.0000    1.10829
99880.0000    0.47002
99920.0000    1.21847
99960.0000    0.43969
100000.0000    1.20625
100040.0000    1.02240
100080.0000    0.79004
100120.0000    1.18810
100160.0000    1.62422
100200.0000    2.76912
100240.0000    1.72866
100280.0000    1.06948
100320.0000    1.79929
100360.0000    0.92359
100400.0000    1.13149
100440.0000    2.61042
100480.0000    1.06467
100520.0000    2.15356
100560.0000    2.31070
100600.0000    1.85866
100640.0000    1.13458
100680.0000    1.35977
100720.0000    1.59882
100760.0000    1.54352
100800.0000    1.59008
100840.0000    2.00042
100880.0000    1.95391
100920.0000    1.13845
100960.0000    2.39651
101000.0000    2.51458
101040.0000    2.70680
101080.0000    2.89785
101120.0000    2.61720
101160.0000    1.74873
101200.0000    2.26874
101240.0000    1.96939
101280.0000    2.24717
101320.0000    0.34103
101360.0000    1.73273
101400.0000    2.12231
101440.0000    1.48116
101480.0000    1.02898
101520.0000    1.11938
101560.0000    1.05165
101600.0000    0.99475
101640.0000    0.60246
101680.0000    1.12245
101720.0000    1.59287
101760.0000    1.29004
101800.0000    1.52771
101840.0000    1.13471
101880.0000    1.94795
101920.0000    1.52029
101960.0000    0.55764
102000.0000    1.35067
102040.0000    0.90132
102080.0000    2.24814
102120.0000    1.66016
102160.0000    1.93808
102200.0000    1.53988
102240.0000    1.70839
102280.0000    2.08622
102320.0000    2.01769
102360.0000    0.34915
102400.0000    1.75218
102440.0000    1.03961
102480.0000    1.19259
102520.0000    2.39040
102560.0000    1.72747
102600.0000    1.88778
102640.0000    1.56694
102680.0000    2.89298
102720.0000    1.76071
102760.0000    1.84358
102800.0000    2.25206
102840.0000    1.58209
102880.0000    1.79945
102920.0000    1.46998
102960.0000    2.20892
103000.0000    2.52661
103040.0000    2.19641
103080.0000    1.74094
103120.0000    1.87106
103160.0000    2.08398
103200.0000    2.08081
103240.0000    1.96891
103280.0000    1.41521
103320.0000    1.31937
103360.0000    1.61776
103400.0000    1.71669
103440.0000    1.47731
103480.0000    1.30839
103520.0000    1.15526
103560.0000    1.97681
103600.0000    1.94910
103640.0000    1.37107
103680.0000    1.54466
103720.0000    2.51667
103760.0000    2.24694
103800.0000    1.97080
103840.0000    1.60804
103880.0000    2.84034
103920.0000    2.54795
103960.0000    2.04937
104000.0000    2.04308
104040.0000    1.87293
104080.0000    2.11126
104120.0000    3.13851
104160.0000    2.48636
104200.0000    2.25725
104240.0000    2.41500
104280.0000    2.15232
104320.0000    1.86370
104360.0000    1.79778
104400.0000    1.43583
104440.0000    1.77865
104480.0000    1.75357
104520.0000    1.70009
104560.0000    1.88000
104600.0000    1.49103
104640.0000    2.55498
104680.0000    3.32118
104720.0000    3.31339
104760.0000    2.99556
104800.0000    2.00128
104840.0000    1.69111
104880.0000    1.74742
104920.0000    1.26831
104960.0000    1.46179
105000.0000    1.70406
105040.0000    1.95227
105080.0000    1.81299
105120.0000    1.69528
105160.0000    0.96316
105200.0000    0.97203
105240.0000    1.96017
105280.0000    2.23375
105320.0000    2.11336
105360.0000    2.41695
105400.0000    1.88781
105440.0000    2.08991
105480.0000    1.14228
105520.0000    1.95498
105560.0000    2.33311
105600.0000    1.72951
105640.0000    2.11209
105680.0000    1.61094
105720.0000    1.37848
105760.0000    1.33453
105800.0000    2.10555
105840.0000    1.66900
105880.0000    2.05001
105920.0000    1.86401
105960.0000    2.57750
106000.0000    2.08982
106040.0000    2.81286
106080.0000    2.70493
106120.0000    2.38886
106160.0000    3.16739
106200.0000    1.79147
106240.0000    2.13081
106280.0000    1.36292
106320.0000    2.34256
106360.0000    2.36903
106400.0000    2.10110
106440.0000    1.19666
106480.0000    1.77647
106520.0000    1.95558
106560.0000    1.62202
106600.0000    1.90715
106640.0000    2.37067
106680.0000    1.51647
106720.0000    1.68703
106760.0000    1.54927
106800.0000    1.63910
106840.0000    2.60064
106880.0000    2.47805
106920.0000    2.31796
106960.0000    3.18950
107000.0000    2.32190
107040.0000    2.37332
107080.0000    2.58447
107120.0000    2.04028
107160.0000    2.05159
107200.0000    2.28334
107240.0000    2.32398
107280.0000    2.59918
107320.0000    1.79200
107360.0000    1.83018
107400.0000    2.23643
107440.0000    3.17659
107480.0000    3.09945
107520.0000    3.52017
107560.0000    2.97694
107600.0000    3.23315
107640.0000    3.48665
107680.0000    2.99399
107720.0000    3.22549
107760.0000    3.21014
107800.0000    2.38146
107840.0000    2.54827
107880.0000    2.79402
107920.0000    2.39429
107960.0000    3.13830
108000.0000    2.91880
108040.0000    2.99050
108080.0000    2.93982
108120.0000    2.06260
108160.0000    2.12397
108200.0000    3.13000
108240.0000    2.93854
108280.0000    2.50312
108320.0000    2.15300
108360.0000    2.22408
108400.0000    1.98929
108440.0000    2.87064
108480.0000    2.94394
108520.0000    2.40173
108560.0000    2.09294
108600.0000    2.76975
108640.0000    3.88670
108680.0000    2.00316
108720.0000    2.35937
108760.0000    1.44396
108800.0000    3.63345
108840.0000    2.73176
108880.0000    2.57842
108920.0000    2.47942
108960.0000    2.12329
109000.0000    1.85618
109040.0000    1.96978
109080.0000    1.66354
109120.0000    1.37240
109160.0000    1.89156
109200.0000    1.73515
109240.0000    2.34095
109280.0000    1.75680
109320.0000    2.21693
109360.0000    2.63849
109400.0000    1.46598
109440.0000    1.71931
109480.0000    1.72005
109520.0000    1.43694
109560.0000    1.09296
109600.0000    1.36610
109640.0000    1.43929
109680.0000    1.68947
109720.0000    1.29291
109760.0000    1.95786
109800.0000    2.24443
109840.0000    2.71230
109880.0000    2.52664
109920.0000    1.16009
109960.0000    2.80776
110000.0000    2.97592
110040.0000    2.11430
110080.0000    2.20618
110120.0000    3.43316
110160.0000    2.77759
110200.0000    2.57011
110240.0000    3.41586
110280.0000    2.71895
110320.0000    3.30446
110360.0000    2.45909
110400.0000    2.33749
110440.0000    2.50680
110480.0000    2.70899
110520.0000    2.78513
110560.0000    2.14493
110600.0000    2.47345
110640.0000    2.28205
110680.0000    1.45371
110720.0000    2.41603
110760.0000    3.31729
110800.0000    2.67725
110840.0000    2.62932
110880.0000    2.59948
110920.0000    2.93278
110960.0000    3.18136
111000.0000    2.46105
111040.0000    2.84766
111080.0000    2.23627
111120.0000    3.29604
111160.0000    2.40247
111200.0000    2.45390
111240.0000    1.65131
111280.0000    2.15938
111320.0000    3.34315
111360.0000    3.50459
111400.0000    3.82149
111440.0000    3.38073
111480.0000    3.39727
111520.0000    2.98667
111560.0000    1.94095
111600.0000    2.92903
111640.0000    3.02353
111680.0000    3.40752
111720.0000    3.39831
111760.0000    2.97481
111800.0000    3.80015
111840.0000    3.30805
111880.0000    3.20503
111920.0000    3.23537
111960.0000    3.15842
112000.0000    3.58865
112040.0000    3.59312
112080.0000    3.90024
112120.0000    3.63528
112160.0000    4.10130
112200.0000    5.06740
112240.0000    4.67645
112280.0000    5.73306
112320.0000    5.72261
112360.0000    5.48463
112400.0000    5.25606
112440.0000    6.26959
112480.0000    6.28739
112520.0000    5.18325
112560.0000    5.39357
112600.0000    4.98184
112640.0000    4.68171
112680.0000    4.18855
112720.0000    4.60047
112760.0000    5.10990
112800.0000    4.46428
112840.0000    5.01934
112880.0000    5.29301
112920.0000    5.21734
112960.0000    3.99959
113000.0000    4.22913
113040.0000    3.75546
113080.0000    4.66691
113120.0000    4.30293
113160.0000    4.70851
113200.0000    3.90077
113240.0000    3.41682
113280.0000    3.09543
113320.0000    3.36969
113360.0000    2.61704
113400.0000    2.89617
113440.0000    2.73603
113480.0000    3.11845
113520.0000    3.58664
113560.0000    2.92057
113600.0000    3.81048
113640.0000    2.94038
113680.0000    3.21589
113720.0000    3.04049
113760.0000    2.31236
113800.0000    2.68238
113840.0000    1.85570
113880.0000    2.48383
113920.0000    3.45973
113960.0000    3.05101
114000.0000    3.04024
114040.0000    2.63675
114080.0000    3.03359
114120.0000    2.55162
114160.0000    2.55739
114200.0000    2.06618
114240.0000    1.96941
114280.0000    1.45658
114320.0000    1.60987
114360.0000    1.85994
114400.0000    1.21875
114440.0000    1.52613
114480.0000    2.44995
114520.0000    2.13579
114560.0000    1.86985
114600.0000    2.55967
114640.0000    2.44403
114680.0000    2.13365
114720.0000    1.38097
114760.0000    1.81286
114800.0000    2.65986
114840.0000    1.19870
114880.0000    1.81251
114920.0000    2.16402
114960.0000    2.13608
115000.0000    1.47193
115040.0000    2.34147
115080.0000    2.59135
115120.0000    2.17984
115160.0000    2.07422
115200.0000    2.33729
115240.0000    2.85479
115280.0000    1.84160
115320.0000    2.52246
115360.0000    2.11157
115400.0000    2.93355
115440.0000    2.19144
115480.0000    1.69396
115520.0000    2.12330
115560.0000    1.57379
115600.0000    2.07599
115640.0000    2.32114
115680.0000    2.43088
115720.0000    2.50763
115760.0000    2.85797
115800.0000    1.82713
115840.0000    2.00175
115880.0000    1.94493
115920.0000    2.24929
115960.0000    2.90401
116000.0000    1.65031
116040.0000    2.15317
116080.0000    1.32438
116120.0000    1.67636
116160.0000    2.30001
116200.0000    3.14671
116240.0000    3.23751
116280.0000    2.12803
116320.0000    1.73616
116360.0000    1.97053
116400.0000    0.67170
116440.0000    1.07742
116480.0000    1.28028
116520.0000    0.55172
116560.0000    1.55557
116600.0000    1.92704
116640.0000    1.79957
116680.0000    1.18524
116720.0000    1.15739
116760.0000    0.74039
116800.0000    1.69882
116840.0000    1.68588
116880.0000    1.72675
116920.0000    0.82208
116960.0000    1.06142
117000.0000    1.02515
117040.0000    1.13630
117080.0000    1.50307
117120.0000    0.93025
117160.0000    0.94972
117200.0000    1.21197
117240.0000    1.84732
117280.0000    1.33421
117320.0000    1.55738
117360.0000    1.12354
117400.0000    0.98926
117440.0000    0.83185
117480.0000    0.53482
117520.0000    1.24417
117560.0000    1.50680
117600.0000    1.81956
117640.0000    1.93028
117680.0000    2.33588
117720.0000    2.14079
117760.0000    1.83280
117800.0000    2.39017
117840.0000    1.80299
117880.0000    1.74363
117920.0000    1.48102
117960.0000    0.89747
118000.0000    0.98980
118040.0000    1.08338
118080.0000    0.61606
118120.0000   -0.01694
118160.0000    0.31772
118200.0000    0.81465
118240.0000    1.39660
118280.0000    0.43894
118320.0000    0.82412
118360.0000    1.17007
118400.0000    1.00916
118440.0000    0.32641
118480.0000    1.04707
118520.0000    1.21300
118560.0000    0.75649
118600.0000    0.55787
118640.0000    1.42105
118680.0000    1.47181
118720.0000    1.73132
118760.0000    1.51461
118800.0000    1.47122
118840.0000    0.87915
118880.0000    1.43968
118920.0000    1.06508
118960.0000    1.98648
119000.0000    0.88751
119040.0000    1.36505
119080.0000    1.93150
119120.0000    1.10683
119160.0000    1.63992
119200.0000    1.88041
119240.0000    1.08632
119280.0000    1.04491
119320.0000    1.43001
119360.0000    0.42225
119400.0000    0.37108
119440.0000    1.11407
119480.0000    0.75821
119520.0000    2.01554
119560.0000    1.40732
119600.0000    2.29381
119640.0000    2.49925
119680.0000    2.88997
119720.0000    2.93031
119760.0000    1.94916
119800.0000    2.19785
119840.0000    2.79066
119880.0000    4.29269
119920.0000    2.63977
119960.0000    2.88955
120000.0000    2.79643
120040.0000    2.36897
120080.0000    1.43611
120120.0000    1.24269
120160.0000    1.71620
120200.0000    2.32885
120240.0000    2.35600
120280.0000    2.39412
120320.0000    2.13226
120360.0000    2.62736
120400.0000    2.77957
120440.0000    2.64591
120480.0000    2.34645
120520.0000    2.77456
120560.0000    2.57742
120600.0000    3.57421
120640.0000    3.50682
120680.0000    1.83191
120720.0000    1.83285
120760.0000    2.86292
120800.0000    2.42650
120840.0000    2.72311
120880.0000    2.90930
120920.0000    2.72232
120960.0000    2.32991
121000.0000    3.21262
121040.0000    3.22269
121080.0000    2.25671
121120.0000    2.30689
121160.0000    2.53126
121200.0000    2.34444
121240.0000    2.76112
121280.0000    2.32653
121320.0000    2.06644
121360.0000    3.03954
121400.0000    1.85269
121440.0000    2.36569
121480.0000    1.67607
121520.0000    2.49748
121560.0000    3.30149
121600.0000    2.80082
121640.0000    2.41277
121680.0000    1.86690
121720.0000    2.26567
121760.0000    1.50212
121800.0000    1.95504
121840.0000    2.24535
121880.0000    3.22186
121920.0000    1.10426
121960.0000    0.97056
122000.0000    1.40903
122040.0000    2.86957
122080.0000    1.89456
122120.0000    2.18003
122160.0000    2.42886
122200.0000    1.20694
122240.0000    2.90487
122280.0000    2.77106
122320.0000    2.52355
122360.0000    2.34966
122400.0000    2.52640
122440.0000    2.20687
122480.0000    1.98584
122520.0000    2.20390
122560.0000    2.10124
122600.0000    2.15600
122640.0000    2.47980
122680.0000    2.94555
122720.0000    2.55702
122760.0000    1.18703
122800.0000    1.81537
122840.0000    1.92908
122880.0000    2.18031
122920.0000    2.72505
122960.0000    2.54238
123000.0000    2.41587
123040.0000    2.69827
123080.0000    2.01276
123120.0000    2.37326
123160.0000    3.17876
123200.0000    2.33924
123240.0000    2.61710
123280.0000    2.92047
123320.0000    2.87299
123360.0000    2.68408
123400.0000    2.69980
123440.0000    2.68837
123480.0000    2.71140
123520.0000    1.30848
123560.0000    1.56557
123600.0000    2.18377
123640.0000    2.56536
123680.0000    2.84588
123720.0000    3.25916
123760.0000    2.70957
123800.0000    1.40591
123840.0000    2.26669
123880.0000    1.96994
123920.0000    2.47845
123960.0000    2.50343
124000.0000    2.00320
124040.0000    1.59822
124080.0000    1.74297
124120.0000    1.63974
124160.0000    2.25543
124200.0000    1.96452
124240.0000    2.78325
124280.0000    1.50914
124320.0000    1.15850
124360.0000    2.02305
124400.0000    1.06907
124440.0000    0.67485
124480.0000    1.99353
124520.0000    1.36565
124560.0000    1.88939
124600.0000    1.56635
124640.0000    2.18063
124680.0000    2.07492
124720.0000    1.97992
124760.0000    1.37646
124800.0000    1.64001
124840.0000    2.02970
124880.0000    1.62455
124920.0000    2.46096
124960.0000    3.10541
125000.0000    2.12877
125040.0000    2.09426
125080.0000    1.79038
125120.0000    2.17345
125160.0000    2.34831
125200.0000    2.10962
125240.0000    1.21622
125280.0000    2.88455
125320.0000    1.26201
125360.0000    1.25212
125400.0000    0.18116
125440.0000   -0.00754
125480.0000    0.98265
125520.0000    1.30148
125560.0000    1.16079
125600.0000    1.54389
125640.0000    0.47825
125680.0000    0.97675
125720.0000    1.38719
125760.0000    1.44157
125800.0000    0.71294
125840.0000    0.50109
125880.0000    0.95875
125920.0000    0.42951
125960.0000    1.30586
126000.0000    0.60418
126040.0000    0.92301
126080.0000    0.83672
126120.0000    0.90391
126160.0000    0.85513
126200.0000    0.75325
126240.0000    1.34962
126280.0000    2.11723
126320.0000    2.01622
126360.0000    2.62769
126400.0000    2.84123
126440.0000    2.23601
126480.0000    2.57546
126520.0000    2.23052
126560.0000    2.19514
126600.0000    3.35369
126640.0000    2.87505
126680.0000    3.07989
126720.0000    1.90260
126760.0000    1.57401
126800.0000    1.73608
126840.0000    1.25691
126880.0000    2.26525
126920.0000    1.14330
126960.0000    2.03092
127000.0000    1.84773
127040.0000    2.18378
127080.0000    1.80444
127120.0000    2.40211
127160.0000    2.73770
127200.0000    3.23587
127240.0000    2.31769
127280.0000    2.65964
127320.0000    2.51922
127360.0000    1.71025
127400.0000    2.15817
127440.0000    3.16894
127480.0000    1.81999
127520.0000    2.62918
127560.0000    2.47237
127600.0000    1.80674
127640.0000    1.13213
127680.0000    1.74418
127720.0000    2.67185
127760.0000    2.72117
127800.0000    1.40027
127840.0000    2.20505
127880.0000    2.75533
127920.0000    1.84046
127960.0000    2.36934
128000.0000    3.52462
128040.0000    2.69098
128080.0000    1.33067
128120.0000    3.17877
128160.0000    2.72202
128200.0000    2.93744
128240.0000    3.40765
128280.0000    3.40023
128320.0000    2.88776
128360.0000    2.37018
128400.0000    3.34726
128440.0000    3.30920
128480.0000    3.60712
128520.0000    3.06860
128560.0000    3.47760
128600.0000    3.56332
128640.0000    2.23479
128680.0000    2.22344
128720.0000    2.98748
128760.0000    1.77743
128800.0000    2.34097
128840.0000    2.99494
128880.0000    2.18768
128920.0000    2.53751
128960.0000    2.26311
129000.0000    1.23244
129040.0000    1.13236
129080.0000    1.93037
129120.0000    2.28125
129160.0000    2.97477
129200.0000    4.38251
129240.0000    3.38580
129280.0000    4.32070
129320.0000    3.47063
129360.0000    3.01030
129400.0000    3.54781
129440.0000    4.01372
129480.0000    4.48961
129520.0000    3.64504
129560.0000    2.33048
129600.0000    2.27715
129640.0000    2.58863
129680.0000    3.18399
129720.0000    3.12766
129760.0000    3.26970
129800.0000    3.36363
129840.0000    2.73169
129880.0000    2.51751
129920.0000    2.86506
129960.0000    2.44681
130000.0000    2.19930
130040.0000    2.41547
130080.0000    2.34336
130120.0000    1.88160
130160.0000    1.29292
130200.0000    2.00228
130240.0000    1.95556
130280.0000    1.71025
130320.0000    1.53155
130360.0000    2.31059
130400.0000    1.74435
130440.0000    2.32784
130480.0000    2.58490
130520.0000    3.68742
130560.0000    3.46875
130600.0000    3.54458
130640.0000    3.55009
130680.0000    3.35292
130720.0000    3.38755
130760.0000    3.20066
130800.0000    2.77698
130840.0000    4.42047
130880.0000    3.13667
130920.0000    3.84404
130960.0000    3.63778
131000.0000    2.64561
131040.0000    3.00737
131080.0000    3.19501
131120.0000    3.40357
131160.0000    4.75413
131200.0000    4.16969
131240.0000    4.64318
131280.0000    3.20040
131320.0000    2.27713
131360.0000    3.35212
131400.0000    2.80563
131440.0000    3.03879
131480.0000    1.64340
131520.0000    3.14965
131560.0000    2.52587
131600.0000    2.78678
131640.0000    3.95384
131680.0000    2.84435
131720.0000    2.85857
131760.0000    3.47428
131800.0000    2.96497
131840.0000    3.17290
131880.0000    3.43038
131920.0000    2.37029
131960.0000    2.81933
132000.0000    2.62762
132040.0000    3.27531
132080.0000    3.02415
132120.0000    3.71117
132160.0000    4.17608
132200.0000    3.19966
132240.0000    3.09864
132280.0000    2.59005
132320.0000    2.80199
132360.0000    2.60592
132400.0000    2.20465
132440.0000    2.88194
132480.0000    3.58196
132520.0000    3.39249
132560.0000    2.01238
132600.0000    3.16923
132640.0000    4.18239
132680.0000    3.02414
132720.0000    3.31692
132760.0000    3.50940
132800.0000    2.34327
132840.0000    2.78680
132880.0000    3.27696
132920.0000    3.23147
132960.0000    3.57530
133000.0000    3.41270
133040.0000    2.40103
133080.0000    3.93107
133120.0000    3.66504
133160.0000    4.19710
133200.0000    3.32350
133240.0000    3.41304
133280.0000    2.83914
133320.0000    2.63045
133360.0000    2.85191
133400.0000    2.32736
133440.0000    2.70028
133480.0000    2.16234
133520.0000    2.43964
133560.0000    2.45912
133600.0000    2.46976
133640.0000    2.02517
133680.0000    2.27709
133720.0000    2.40592
133760.0000    2.99081
133800.0000    4.42101
133840.0000    3.03319
133880.0000    3.32865
133920.0000    1.78065
133960.0000    2.38481
134000.0000    1.89515
134040.0000    3.27680
134080.0000    2.41178
134120.0000    1.69576
134160.0000    1.83218
134200.0000    2.22702
134240.0000    2.75978
134280.0000    2.16072
134320.0000    1.63548
134360.0000    2.10596
134400.0000    2.04304
134440.0000    2.65322
134480.0000    2.49767
134520.0000    2.34272
134560.0000    2.37403
134600.0000    2.62168
134640.0000    1.57216
134680.0000    1.95628
134720.0000    1.99370
134760.0000    2.02508
134800.0000    1.69145
134840.0000    2.31314
134880.0000    2.03904
134920.0000    2.59035
134960.0000    3.14870
135000.0000    2.70062
135040.0000    2.95319
135080.0000    2.94852
135120.0000    3.07499
135160.0000    2.99095
135200.0000    3.65380
135240.0000    4.19475
135280.0000    3.49789
135320.0000    3.33346
135360.0000    3.52619
135400.0000    3.14919
135440.0000    3.19788
135480.0000    3.62277
135520.0000    2.55058
135560.0000    2.45956
135600.0000    3.20331
135640.0000    3.00307
135680.0000    2.80000
135720.0000    3.48258
135760.0000    3.44279
135800.0000    2.81896
135840.0000    2.44237
135880.0000    2.11789
135920.0000    3.00455
135960.0000    3.19913
136000.0000    2.95626
136040.0000    2.38181
136080.0000    3.06477
136120.0000    3.53408
136160.0000    2.34669
136200.0000    4.05720
136240.0000    3.69145
136280.0000    4.30938
136320.0000    4.21137
136360.0000    2.81143
136400.0000    2.25909
136440.0000    2.95709
136480.0000    2.27336
136520.0000    2.64659
136560.0000    1.78799
136600.0000    3.02828
136640.0000    2.66698
136680.0000    2.87731
136720.0000    2.14942
136760.0000    2.31075
136800.0000    2.53373
136840.0000    3.36325
136880.0000    3.06019
136920.0000    3.12790
136960.0000    3.26806
137000.0000    3.44013
137040.0000    4.12185
137080.0000    3.78651
137120.0000    3.48347
137160.0000    4.70597
137200.0000    4.31345
137240.0000    4.00312
137280.0000    4.12241
137320.0000    3.58297
137360.0000    3.26199
137400.0000    3.61392
137440.0000    4.36448
137480.0000    4.09605
137520.0000    4.00847
137560.0000    3.87373
137600.0000    3.52958
137640.0000    3.64404
137680.0000    3.90213
137720.0000    4.08166
137760.0000    3.57470
137800.0000    4.13853
137840.0000    3.67304
137880.0000    3.39005
137920.0000    3.34166
137960.0000    3.12324
138000.0000    3.04215
138040.0000    4.16292
138080.0000    2.82058
138120.0000    3.05028
138160.0000    2.75559
138200.0000    1.71933
138240.0000    1.83393
138280.0000    3.31953
138320.0000    2.78547
138360.0000    2.12332
138400.0000    3.04492
138440.0000    3.66092
138480.0000    3.09772
138520.0000    2.78087
138560.0000    2.49929
138600.0000    3.32502
138640.0000    1.75119
138680.0000    1.82123
138720.0000    2.32671
138760.0000    2.45543
138800.0000    3.09853
138840.0000    3.08427
138880.0000    2.72866
138920.0000    1.78478
138960.0000    2.47963
139000.0000    2.76515
139040.0000    2.51218
139080.0000    2.24872
139120.0000    1.90931
139160.0000    2.09286
139200.0000    2.30407
139240.0000    1.84885
139280.0000    2.26872
139320.0000    3.10953
139360.0000    1.98874
139400.0000    2.03638
139440.0000    1.85147
139480.0000    1.69849
139520.0000    2.25640
139560.0000    2.09379
139600.0000    2.03128
139640.0000    1.63674
139680.0000    0.84207
139720.0000    1.10376
139760.0000    3.05679
139800.0000    2.92729
139840.0000    2.51066
139880.0000    2.62225
139920.0000    3.07780
139960.0000    2.59773
140000.0000    2.32170
140040.0000    2.99176
140080.0000    3.29149
140120.0000    3.49318
140160.0000    2.67155
140200.0000    2.17737
140240.0000    3.16780
140280.0000    1.64908
140320.0000    3.26878
140360.0000    1.98268
140400.0000    2.75469
140440.0000    2.01507
140480.0000    3.23584
140520.0000    3.68200
140560.0000    2.20123
140600.0000    2.44028
140640.0000    0.91578
140680.0000    1.57342
140720.0000    2.84529
140760.0000    2.20643
140800.0000    2.75566
140840.0000    2.48856
140880.0000    1.75727
140920.0000    2.42272
140960.0000    1.22239
141000.0000    1.05343
141040.0000    2.28042
141080.0000    2.33445
141120.0000    1.07932
141160.0000    1.98241
141200.0000    2.62309
141240.0000    3.35675
141280.0000    2.63415
141320.0000    3.05716
141360.0000    2.63121
141400.0000    2.75224
141440.0000    2.84674
141480.0000    3.58247
141520.0000    2.89576
141560.0000    2.59575
141600.0000    2.66748
141640.0000    3.04016
141680.0000    2.40360
141720.0000    2.36747
141760.0000    2.46991
141800.0000    2.40049
141840.0000    1.99067
141880.0000    2.56495
141920.0000    3.09313
141960.0000    2.38746
142000.0000    2.51111
142040.0000    2.35169
142080.0000    2.00851
142120.0000    2.78982
142160.0000    2.67870
142200.0000    2.00802
142240.0000    2.13341
142280.0000    2.49913
142320.0000    2.68869
142360.0000    2.43108
142400.0000    2.97479
142440.0000    2.32736
142480.0000    2.93118
142520.0000    2.41438
142560.0000    2.01178
142600.0000    1.95227
142640.0000    3.43178
142680.0000    2.46366
142720.0000    3.43846
142760.0000    3.06316
142800.0000    2.93510
142840.0000    3.15778
142880.0000    3.45766
142920.0000    3.48497
142960.0000    3.42422
143000.0000    3.03308
143040.0000    2.86548
143080.0000    1.96852
143120.0000    2.82324
143160.0000    2.94071
143200.0000    3.67132
143240.0000    3.51070
143280.0000    2.49438
143320.0000    1.96159
143360.0000    2.73735
143400.0000    2.69898
143440.0000    2.53284
143480.0000    2.77726
143520.0000    3.07211
143560.0000    3.97600
143600.0000    3.86975
143640.0000    3.68673
143680.0000    2.60934
143720.0000    3.31583
143760.0000    3.33014
143800.0000    3.42475
143840.0000    3.34712
143880.0000    3.47684
143920.0000    3.21644
143960.0000    2.45724
144000.0000    2.42780
144040.0000    2.93282
144080.0000    3.58701
144120.0000    2.35041
144160.0000    2.86145
144200.0000    2.04938
144240.0000    1.83509
144280.0000    1.87468
144320.0000    1.88551
144360.0000    1.84488
144400.0000    2.64391
144440.0000    1.67332
144480.0000    1.19535
144520.0000    1.23461
144560.0000    1.55703
144600.0000    2.48740
144640.0000    2.35616
144680.0000    2.33601
144720.0000    2.34130
144760.0000    2.38554
144800.0000    2.31376
144840.0000    2.81186
144880.0000    2.21559
144920.0000    2.56906
144960.0000    1.27817
145000.0000    2.55910
145040.0000    2.21282
145080.0000    3.06982
145120.0000    2.94919
145160.0000    2.29360
145200.0000    2.03608
145240.0000    1.47661
145280.0000    1.65308
145320.0000    2.46669
145360.0000    3.28261
145400.0000    2.01846
145440.0000    1.44605
145480.0000    1.40810
145520.0000    2.62855
145560.0000    2.67485
145600.0000    1.49774
145640.0000    1.39951
145680.0000    1.92488
145720.0000    2.05345
145760.0000    2.51894
145800.0000    1.60285
145840.0000    1.01095
145880.0000    2.04723
145920.0000    2.55287
145960.0000    2.18922
146000.0000    1.62683
146040.0000    2.18005
146080.0000    3.12114
146120.0000    1.95184
146160.0000    2.77079
146200.0000    2.07066
146240.0000    2.18847
146280.0000    2.13466
146320.0000    2.49615
146360.0000    2.22242
146400.0000    1.98040
146440.0000    2.49161
146480.0000    1.82642
146520.0000    2.13619
146560.0000    2.57609
146600.0000    2.46716
146640.0000    2.47353
146680.0000    2.34167
146720.0000    1.87039
146760.0000    2.00012
146800.0000    1.71434
146840.0000    2.02081
146880.0000    1.15840
146920.0000    1.15334
146960.0000    1.19121
147000.0000    2.32288
147040.0000    1.75604
147080.0000    2.67411
147120.0000    1.94642
147160.0000    2.27918
147200.0000    2.39033
147240.0000    2.18432
147280.0000    2.53243
147320.0000    2.19863
147360.0000    1.95661
147400.0000    1.97313
147440.0000    1.52135
147480.0000    1.56710
147520.0000    1.74019
147560.0000    1.44456
147600.0000    2.12519
147640.0000    1.41582
147680.0000    2.16908
147720.0000    1.73503
147760.0000    1.75716
147800.0000    1.62615
147840.0000    1.22366
147880.0000    2.37373
147920.0000    1.69084
147960.0000    1.79720
148000.0000    1.84644
148040.0000    2.35238
148080.0000    2.04046
148120.0000    2.48789
148160.0000    2.30555
148200.0000    0.74695
148240.0000    0.80842
148280.0000    0.54395
148320.0000    1.91850
148360.0000    2.30686
148400.0000    2.14170
148440.0000    2.04201
148480.0000    2.34933
148520.0000    2.25146
148560.0000    1.58865
148600.0000    2.42656
148640.0000    1.70480
148680.0000    1.95083
148720.0000    1.96775
148760.0000    1.47229
148800.0000    2.26679
148840.0000    1.70753
148880.0000    2.12468
148920.0000    2.22846
148960.0000    1.57055
149000.0000    1.79557
149040.0000    2.04917
149080.0000    1.24545
149120.0000    1.81717
149160.0000    2.55562
149200.0000    1.71173
149240.0000    1.38451
149280.0000    1.18845
149320.0000    2.33639
149360.0000    1.40892
149400.0000    1.03913
149440.0000    1.34440
149480.0000    1.24430
149520.0000    0.98276
149560.0000    1.10197
149600.0000    0.60727
149640.0000    0.68389
149680.0000    0.92213
149720.0000    1.36333
149760.0000    1.62273
149800.0000    1.84561
149840.0000    2.53483
149880.0000    1.80414
149920.0000    1.75219
149960.0000    2.50901
150000.0000    1.58627
150040.0000    2.08916
150080.0000    1.83009
150120.0000    2.56865
150160.0000    1.29472
150200.0000    1.68655
150240.0000    2.35730
150280.0000    1.72989
150320.0000    1.84856
150360.0000    2.02992
150400.0000    2.07607
150440.0000    0.70541
150480.0000    1.80709
150520.0000    1.11675
150560.0000    1.13565
150600.0000    1.03551
150640.0000    2.40448
150680.0000    1.77511
150720.0000    0.57838
150760.0000    0.42844
150800.0000    1.15002
150840.0000    1.30255
150880.0000    2.82221
150920.0000    2.48896
150960.0000    2.30462
151000.0000    3.09716
151040.0000    2.92956
151080.0000    3.29842
151120.0000    2.25875
151160.0000    2.77828
151200.0000    2.86394
151240.0000    2.45298
151280.0000    2.25152
151320.0000    2.22460
151360.0000    1.82202
151400.0000    2.35789
151440.0000    2.01978
151480.0000    1.73953
151520.0000    4.23782
151560.0000    2.26362
151600.0000    2.68999
151640.0000    2.50188
151680.0000    1.10514
151720.0000    2.63260
151760.0000    2.74055
151800.0000    2.54459
151840.0000    2.14932
151880.0000    2.85293
151920.0000    2.53941
151960.0000    2.64739
152000.0000    3.45248
152040.0000    2.32318
152080.0000    1.97173
152120.0000    2.57791
152160.0000    3.01110
152200.0000    2.91913
152240.0000    3.09807
152280.0000    3.23778
152320.0000    2.54199
152360.0000    2.17557
152400.0000    2.02721
152440.0000    3.36879
152480.0000    2.31190
152520.0000    2.61375
152560.0000    3.92173
152600.0000    3.76906
152640.0000    3.84861
152680.0000    3.27898
152720.0000    3.78111
152760.0000    3.28837
152800.0000    3.83010
152840.0000    2.98853
152880.0000    3.72777
152920.0000    3.62643
152960.0000    2.71317
153000.0000    2.75575
153040.0000    3.43471
153080.0000    3.54525
153120.0000    2.79418
153160.0000    3.58025
153200.0000    2.93167
153240.0000    3.88969
153280.0000    3.54051
153320.0000    3.86575
153360.0000    3.90658
153400.0000    2.85607
153440.0000    3.41858
153480.0000    3.83193
153520.0000    3.58877
153560.0000    2.85163
153600.0000    2.44992
153640.0000    3.22955
153680.0000    4.16767
153720.0000    3.59957
153760.0000    3.14411
153800.0000    3.88256
153840.0000    3.75849
153880.0000    3.63705
153920.0000    3.67429
153960.0000    4.40872
154000.0000    3.43158
154040.0000    2.96619
154080.0000    3.92999
154120.0000    3.59848
154160.0000    3.40825
154200.0000    2.46217
154240.0000    2.73984
154280.0000    3.52833
154320.0000    3.14258
154360.0000    3.19387
154400.0000    2.22180
154440.0000    3.27450
154480.0000    3.08334
154520.0000    3.36805
154560.0000    3.12448
154600.0000    2.68152
154640.0000    3.40971
154680.0000    3.48554
154720.0000    4.30989
154760.0000    3.66857
154800.0000    3.80842
154840.0000    3.39720
154880.0000    3.59422
154920.0000    4.19022
154960.0000    3.62895
155000.0000    3.62675
155040.0000    3.59881
155080.0000    4.15571
155120.0000    2.74173
155160.0000    2.93730
155200.0000    3.05164
155240.0000    2.49542
155280.0000    3.80353
155320.0000    4.36139
155360.0000    4.58704
155400.0000    4.20068
155440.0000    4.21449
155480.0000    3.63208
155520.0000    4.94698
155560.0000    4.84365
155600.0000    3.29671
155640.0000    3.88078
155680.0000    3.87038
155720.0000    4.41094
155760.0000    4.20910
155800.0000    4.68703
155840.0000    4.84312
155880.0000    3.92206
155920.0000    3.57877
155960.0000    3.76008
156000.0000    3.84223
156040.0000    3.85598
156080.0000    4.33370
156120.0000    4.20295
156160.0000    5.24803
156200.0000    4.56992
156240.0000    3.54109
156280.0000    3.95665
156320.0000    4.65645
156360.0000    4.80114
156400.0000    4.35039
156440.0000    4.00379
156480.0000    4.31358
156520.0000    4.45415
156560.0000    5.26985
156600.0000    4.62962
156640.0000    4.63315
156680.0000    4.11874
156720.0000    3.62634
156760.0000    3.80123
156800.0000    4.33654
156840.0000    3.83346
156880.0000    3.77105
156920.0000    3.95121
156960.0000    4.17700
157000.0000    5.11889
157040.0000    3.45595
157080.0000    3.07787
157120.0000    4.50080
157160.0000    4.36178
157200.0000    3.82256
157240.0000    3.86775
157280.0000    3.91444
157320.0000    5.07584
157360.0000    4.64174
157400.0000    3.41491
157440.0000    3.97230
157480.0000    3.65136
157520.0000    4.08738
157560.0000    4.12637
157600.0000    4.70348
157640.0000    3.12698
157680.0000    4.18055
157720.0000    3.75618
157760.0000    3.65351
157800.0000    4.39307
157840.0000    4.73928
157880.0000    4.46663
157920.0000    3.78437
157960.0000    4.76407
158000.0000    4.65355
158040.0000    4.60518
158080.0000    3.78476
158120.0000    4.45420
158160.0000    3.63368
158200.0000    3.70478
158240.0000    4.28665
158280.0000    3.37606
158320.0000    4.14762
158360.0000    4.40376
158400.0000    4.30177
158440.0000    3.32827
158480.0000    2.93014
158520.0000    2.09581
158560.0000    2.65894
158600.0000    3.26575
158640.0000    3.02511
158680.0000    4.29197
158720.0000    3.87817
158760.0000    4.23308
158800.0000    4.68342
158840.0000    4.26218
158880.0000    2.83327
158920.0000    3.56860
158960.0000    4.52545
159000.0000    3.49687
159040.0000    2.79153
159080.0000    4.09117
159120.0000    3.85625
159160.0000    4.10518
159200.0000    4.21987
159240.0000    4.41351
159280.0000    5.56860
159320.0000    4.37432
159360.0000    4.43448
159400.0000    4.83123
159440.0000    4.35829
159480.0000    3.31804
159520.0000    3.59716
159560.0000    3.36852
159600.0000    2.49346
159640.0000    3.97072
159680.0000    3.77225
159720.0000    3.26178
159760.0000    2.49182
159800.0000    2.40705
159840.0000    3.05427
159880.0000    2.86410
159920.0000    2.66828
159960.0000    2.98706
160000.0000    2.49531
160040.0000    3.14407
160080.0000    2.85424
160120.0000    2.06905
160160.0000    3.27540
160200.0000    3.05870
160240.0000    3.74186
160280.0000    3.77960
160320.0000    2.75884
160360.0000    3.04705
160400.0000    2.88419
160440.0000    2.42618
160480.0000    2.14366
160520.0000    2.27457
160560.0000    3.49711
160600.0000    3.36645
160640.0000    3.36247
160680.0000    2.83822
160720.0000    3.58376
160760.0000    2.92352
160800.0000    2.62456
160840.0000    3.69905
160880.0000    3.64778
160920.0000    3.53441
160960.0000    3.69240
161000.0000    3.76033
161040.0000    3.28545
161080.0000    4.04509
161120.0000    4.46455
161160.0000    4.58109
161200.0000    4.51703
161240.0000    4.54144
161280.0000    4.60816
161320.0000    3.46543
161360.0000    4.39420
161400.0000    3.73374
161440.0000    3.15759
161480.0000    3.34856
161520.0000    4.02842
161560.0000    3.84219
161600.0000    4.91575
161640.0000    4.52158
161680.0000    3.03207
161720.0000    2.64814
161760.0000    3.37840
161800.0000    3.26357
161840.0000    3.18480
161880.0000    3.50113
161920.0000    2.72618
161960.0000    3.11850
162000.0000    3.04238
162040.0000    4.35664
162080.0000    4.81885
162120.0000    4.16276
162160.0000    3.98140
162200.0000    4.11180
162240.0000    4.74681
162280.0000    3.53524
162320.0000    3.20232
162360.0000    3.27370
162400.0000    4.45488
162440.0000    4.35374
162480.0000    3.72551
162520.0000    4.23483
162560.0000    3.64938
162600.0000    4.45002
162640.0000    3.83830
162680.0000    3.26833
162720.0000    3.23911
162760.0000    3.39608
162800.0000    3.26027
162840.0000    3.59015
162880.0000    2.94329
162920.0000    4.32268
162960.0000    3.82037
163000.0000    3.46399
163040.0000    3.15911
163080.0000    3.77247
163120.0000    3.94953
163160.0000    3.33313
163200.0000    2.84871
163240.0000    3.28279
163280.0000    3.85821
163320.0000    3.01308
163360.0000    4.29546
163400.0000    4.78148
163440.0000    4.20800
163480.0000    5.49539
163520.0000    4.31537
163560.0000    4.32348
163600.0000    3.47554
163640.0000    3.92960
163680.0000    4.52175
163720.0000    4.27645
163760.0000    3.36981
163800.0000    4.28487
163840.0000    4.31874
163880.0000    2.91722
163920.0000    3.58136
163960.0000    3.92728
164000.0000    3.94753
164040.0000    2.43341
164080.0000    2.84018
164120.0000    4.07189
164160.0000    4.48223
164200.0000    4.38743
164240.0000    3.95586
164280.0000    4.51495
164320.0000    3.78672
164360.0000    4.57458
164400.0000    4.02945
164440.0000    4.01388
164480.0000    3.24334
164520.0000    3.84924
164560.0000    3.56890
164600.0000    3.56059
164640.0000    3.65736
164680.0000    3.29894
164720.0000    3.85242
164760.0000    3.67255
164800.0000    3.87422
164840.0000    3.50234
164880.0000    3.69025
164920.0000    3.47412
164960.0000    3.60254
165000.0000    3.63281
165040.0000    4.33882
165080.0000    4.42133
165120.0000    3.93094
165160.0000    4.71275
165200.0000    3.13263
165240.0000    4.04951
165280.0000    3.94268
165320.0000    4.90806
165360.0000    4.01897
165400.0000    3.92346
165440.0000    4.22392
165480.0000    4.67453
165520.0000    4.60369
165560.0000    4.28386
165600.0000    4.22410
165640.0000    3.69245
165680.0000    3.46808
165720.0000    3.51122
165760.0000    4.26305
165800.0000    3.94303
165840.0000    3.48884
165880.0000    4.06856
165920.0000    3.06121
165960.0000    3.38911
166000.0000    3.96457
166040.0000    4.03254
166080.0000    3.01837
166120.0000    4.34642
166160.0000    3.86129
166200.0000    5.38434
166240.0000    5.69330
166280.0000    4.55790
166320.0000    4.89457
166360.0000    4.76827
166400.0000    4.75419
166440.0000    4.09584
166480.0000    5.40541
166520.0000    5.14675
166560.0000    4.38704
166600.0000    5.05820
166640.0000    4.64433
166680.0000    5.88437
166720.0000    4.61387
166760.0000    4.14481
166800.0000    4.18913
166840.0000    4.50942
166880.0000    3.56807
166920.0000    2.73152
166960.0000    4.43656
167000.0000    4.48161
167040.0000    4.53771
167080.0000    3.89574
167120.0000    4.05678
167160.0000    5.15183
167200.0000    4.03534
167240.0000    3.73996
167280.0000    4.18646
167320.0000    2.67520
167360.0000    2.58128
167400.0000    2.95015
167440.0000    3.97197
167480.0000    3.77495
167520.0000    4.19066
167560.0000    3.50514
167600.0000    4.63929
167640.0000    4.60487
167680.0000    5.64067
167720.0000    4.04652
167760.0000    4.52158
167800.0000    4.61314
167840.0000    4.29818
167880.0000    4.62001
167920.0000    3.87302
167960.0000    4.01031
168000.0000    3.04559
168040.0000    3.52713
168080.0000    3.22375
168120.0000    3.33120
168160.0000    4.85927
168200.0000    4.02616
168240.0000    3.84293
168280.0000    3.60260
168320.0000    3.54859
168360.0000    3.47914
168400.0000    3.30733
168440.0000    3.37702
168480.0000    2.61747
168520.0000    4.32865
168560.0000    3.54341
168600.0000    3.95504
168640.0000    4.06416
168680.0000    3.87840
168720.0000    3.08301
168760.0000    2.98994
168800.0000    3.42748
168840.0000    3.05066
168880.0000    3.22352
168920.0000    3.68525
168960.0000    3.67857
169000.0000    2.74392
169040.0000    2.62351
169080.0000    3.15869
169120.0000    2.45097
169160.0000    3.65576
169200.0000    3.04578
169240.0000    3.00180
169280.0000    2.62031
169320.0000    3.08753
169360.0000    2.65402
169400.0000    3.19858
169440.0000    2.55119
169480.0000    3.24425
169520.0000    3.81762
169560.0000    3.73727
169600.0000    4.18376
169640.0000    3.78453
169680.0000    3.39679
169720.0000    3.41397
169760.0000    3.79817
169800.0000    3.65722
169840.0000    3.77076
169880.0000    2.94995
169920.0000    3.11083
169960.0000    2.75739
170000.0000    3.80588
170040.0000    3.69053
170080.0000    3.70867
170120.0000    4.20418
170160.0000    5.20208
170200.0000    4.52761
170240.0000    4.93238
170280.0000    4.43445
170320.0000    3.76387
170360.0000    3.25554
170400.0000    2.82376
170440.0000    4.23566
170480.0000    3.00022
170520.0000    2.27725
170560.0000    3.16380
170600.0000    2.91636
170640.0000    3.99354
170680.0000    3.67292
170720.0000    3.19314
170760.0000    3.93144
170800.0000    2.76572
170840.0000    3.72065
170880.0000    3.64540
170920.0000    3.95834
170960.0000    3.13085
171000.0000    3.31076
171040.0000    3.61071
171080.0000    3.59804
171120.0000    3.81316
171160.0000    3.28115
171200.0000    2.84831
171240.0000    3.18101
171280.0000    2.24651
171320.0000    4.15042
171360.0000    2.95962
171400.0000    4.01381
171440.0000    4.40612
171480.0000    5.26414
171520.0000    5.55550
171560.0000    3.96357
171600.0000    3.36999
171640.0000    3.67168
171680.0000    2.07337
171720.0000    2.45707
171760.0000    3.22383
171800.0000    2.93874
171840.0000    3.47200
171880.0000    2.30333
171920.0000    3.82138
171960.0000    2.93469
172000.0000    2.68441
172040.0000    3.67444
172080.0000    4.29453
172120.0000    4.05571
172160.0000    3.88797
172200.0000    3.18795
172240.0000    3.48301
172280.0000    3.21626
172320.0000    3.68658
172360.0000    3.29249
172400.0000    3.98708
172440.0000    3.12927
172480.0000    2.70797
172520.0000    3.51722
172560.0000    3.78830
172600.0000    4.78372
172640.0000    4.06707
172680.0000    2.52654
172720.0000    2.80045
172760.0000    3.67425
172800.0000    3.99147
172840.0000    4.25819
172880.0000    3.30528
172920.0000    3.68920
172960.0000    4.11468
173000.0000    4.86579
173040.0000    3.23061
173080.0000    4.69991
173120.0000    4.07059
173160.0000    3.61971
173200.0000    3.63972
173240.0000    3.53223
173280.0000    3.64831
173320.0000    3.76420
173360.0000    3.65679
173400.0000    1.81881
173440.0000    2.55445
173480.0000    2.97143
173520.0000    3.76760
173560.0000    2.59059
173600.0000    2.93932
173640.0000    3.21568
173680.0000    3.34880
173720.0000    3.51056
173760.0000    4.37621
173800.0000    4.17800
173840.0000    4.32940
173880.0000    4.53354
173920.0000    4.76361
173960.0000    4.73271
174000.0000    4.29971
174040.0000    5.14113
174080.0000    3.72612
174120.0000    4.91900
174160.0000    6.26398
174200.0000    5.79140
&
