# Supplementary material for: Comment on 'Valid molecular dynamics simulations of human hemoglobin require a surprisingly large box size'
Source: eLife. 2019 Jun 20;8:e44718. doi: 10.7554/eLife.44718 (PMC6586461; doi:10.7554/eLife.44718)
Supplement: Figure 3—source data 1. — The zip archive contains a README file describing which source files correspond to the different panels. [file elife-44718-fig3-data1.zip › figure3/panel_A/hub/small/5/proj.xvg]

@ autoscale onread none
@ with g0
@ g0 on
@ title "projection on eigenvectors (nm)"
@ xaxis  label "Time (ps)"
@ world xmin 0
@ world xmax 328080
@ world ymin -9.63819
@ world ymax 5.67315
@ view xmin 0.15
@ view xmax 0.85
@ view ymin 0.15
@ view ymax 0.85
@ yaxis  label "vec 1"
@ xaxis tick major 100000
@ xaxis tick minor 50000
@ xaxis ticklabel start type spec
@ xaxis ticklabel start -0
@ yaxis tick major 5
@ yaxis tick minor 2.5
@ yaxis ticklabel start type spec
@ yaxis ticklabel start -5
@ zeroxaxis bar on
@ zeroxaxis bar linestyle 3
    0.0000   -5.11205
   40.0000   -5.30076
   80.0000   -4.21296
  120.0000   -4.01674
  160.0000   -4.75048
  200.0000   -4.92947
  240.0000   -4.90099
  280.0000   -5.36127
  320.0000   -5.02446
  360.0000   -4.94057
  400.0000   -4.58071
  440.0000   -5.02053
  480.0000   -4.84740
  520.0000   -5.46089
  560.0000   -5.57311
  600.0000   -5.73121
  640.0000   -5.37058
  680.0000   -6.43100
  720.0000   -5.86618
  760.0000   -5.88808
  800.0000   -5.41754
  840.0000   -4.92850
  880.0000   -5.14700
  920.0000   -5.22317
  960.0000   -5.59802
 1000.0000   -5.27249
 1040.0000   -6.24735
 1080.0000   -6.35001
 1120.0000   -5.76723
 1160.0000   -5.31713
 1200.0000   -5.69393
 1240.0000   -6.85335
 1280.0000   -6.89500
 1320.0000   -6.62826
 1360.0000   -6.34907
 1400.0000   -5.98177
 1440.0000   -5.52792
 1480.0000   -5.02389
 1520.0000   -5.68527
 1560.0000   -5.43016
 1600.0000   -5.73725
 1640.0000   -5.57313
 1680.0000   -5.07889
 1720.0000   -4.95211
 1760.0000   -5.31801
 1800.0000   -5.03952
 1840.0000   -5.84550
 1880.0000   -6.12283
 1920.0000   -6.18329
 1960.0000   -5.89246
 2000.0000   -5.45166
 2040.0000   -6.25805
 2080.0000   -5.72864
 2120.0000   -5.89620
 2160.0000   -6.16339
 2200.0000   -5.98471
 2240.0000   -5.55049
 2280.0000   -5.21154
 2320.0000   -5.31868
 2360.0000   -4.80331
 2400.0000   -4.76731
 2440.0000   -4.58279
 2480.0000   -4.50278
 2520.0000   -4.73995
 2560.0000   -4.89360
 2600.0000   -5.01253
 2640.0000   -4.78320
 2680.0000   -4.32098
 2720.0000   -4.72134
 2760.0000   -4.65706
 2800.0000   -4.64256
 2840.0000   -4.88595
 2880.0000   -5.44239
 2920.0000   -4.26297
 2960.0000   -5.16318
 3000.0000   -5.43611
 3040.0000   -4.69527
 3080.0000   -5.37019
 3120.0000   -6.30200
 3160.0000   -4.91339
 3200.0000   -5.80377
 3240.0000   -5.48063
 3280.0000   -6.12826
 3320.0000   -4.86556
 3360.0000   -5.43665
 3400.0000   -6.21356
 3440.0000   -5.89895
 3480.0000   -5.92648
 3520.0000   -5.42898
 3560.0000   -5.87880
 3600.0000   -5.38835
 3640.0000   -5.09768
 3680.0000   -5.64206
 3720.0000   -4.97713
 3760.0000   -4.86008
 3800.0000   -5.54025
 3840.0000   -5.55571
 3880.0000   -5.68394
 3920.0000   -5.41579
 3960.0000   -6.00660
 4000.0000   -5.31882
 4040.0000   -5.76127
 4080.0000   -5.44573
 4120.0000   -5.78514
 4160.0000   -5.40095
 4200.0000   -5.71033
 4240.0000   -5.00498
 4280.0000   -5.63263
 4320.0000   -5.46871
 4360.0000   -6.02969
 4400.0000   -6.57859
 4440.0000   -5.89017
 4480.0000   -6.12490
 4520.0000   -5.73684
 4560.0000   -6.13200
 4600.0000   -5.12002
 4640.0000   -5.10106
 4680.0000   -5.81420
 4720.0000   -6.35634
 4760.0000   -6.60602
 4800.0000   -6.17774
 4840.0000   -6.40305
 4880.0000   -6.14019
 4920.0000   -5.93590
 4960.0000   -5.33316
 5000.0000   -5.90304
 5040.0000   -5.12732
 5080.0000   -5.22229
 5120.0000   -6.32334
 5160.0000   -6.32574
 5200.0000   -5.62135
 5240.0000   -5.95489
 5280.0000   -6.35824
 5320.0000   -6.03462
 5360.0000   -6.90414
 5400.0000   -5.66830
 5440.0000   -5.71232
 5480.0000   -5.32895
 5520.0000   -5.77618
 5560.0000   -6.03232
 5600.0000   -5.65538
 5640.0000   -5.64518
 5680.0000   -4.82566
 5720.0000   -5.92839
 5760.0000   -5.68141
 5800.0000   -4.71901
 5840.0000   -6.58850
 5880.0000   -4.71254
 5920.0000   -4.53073
 5960.0000   -5.41509
 6000.0000   -4.88977
 6040.0000   -5.47124
 6080.0000   -5.15025
 6120.0000   -4.48495
 6160.0000   -4.70481
 6200.0000   -5.09507
 6240.0000   -4.79086
 6280.0000   -4.37225
 6320.0000   -6.05300
 6360.0000   -5.80747
 6400.0000   -4.69627
 6440.0000   -5.02301
 6480.0000   -5.28365
 6520.0000   -4.25277
 6560.0000   -5.60275
 6600.0000   -4.88767
 6640.0000   -5.00647
 6680.0000   -5.32220
 6720.0000   -4.76966
 6760.0000   -4.67758
 6800.0000   -5.17404
 6840.0000   -5.46136
 6880.0000   -5.32885
 6920.0000   -4.65138
 6960.0000   -5.10511
 7000.0000   -5.56533
 7040.0000   -5.29418
 7080.0000   -4.41295
 7120.0000   -5.12936
 7160.0000   -4.67924
 7200.0000   -5.64618
 7240.0000   -5.79072
 7280.0000   -5.29763
 7320.0000   -5.74771
 7360.0000   -5.43773
 7400.0000   -5.14576
 7440.0000   -5.30418
 7480.0000   -5.55697
 7520.0000   -5.61078
 7560.0000   -5.17698
 7600.0000   -5.36738
 7640.0000   -5.72036
 7680.0000   -5.32302
 7720.0000   -5.40665
 7760.0000   -5.42801
 7800.0000   -5.01455
 7840.0000   -4.93714
 7880.0000   -4.57219
 7920.0000   -4.12090
 7960.0000   -5.44840
 8000.0000   -4.60417
 8040.0000   -5.04514
 8080.0000   -5.38970
 8120.0000   -5.30364
 8160.0000   -4.95054
 8200.0000   -5.43316
 8240.0000   -5.63540
 8280.0000   -5.84912
 8320.0000   -6.79784
 8360.0000   -5.75625
 8400.0000   -6.17781
 8440.0000   -6.05507
 8480.0000   -6.16635
 8520.0000   -5.86824
 8560.0000   -4.85192
 8600.0000   -5.54580
 8640.0000   -5.95172
 8680.0000   -5.77810
 8720.0000   -5.68099
 8760.0000   -5.93918
 8800.0000   -4.98780
 8840.0000   -6.13609
 8880.0000   -5.50697
 8920.0000   -5.54818
 8960.0000   -5.57803
 9000.0000   -5.67958
 9040.0000   -6.37876
 9080.0000   -5.66454
 9120.0000   -5.26545
 9160.0000   -5.13832
 9200.0000   -6.46423
 9240.0000   -4.78632
 9280.0000   -5.23592
 9320.0000   -6.00310
 9360.0000   -5.41553
 9400.0000   -5.83034
 9440.0000   -5.35259
 9480.0000   -5.81776
 9520.0000   -5.85838
 9560.0000   -6.56649
 9600.0000   -6.80311
 9640.0000   -6.09806
 9680.0000   -6.58583
 9720.0000   -6.17881
 9760.0000   -6.08872
 9800.0000   -5.77416
 9840.0000   -5.39635
 9880.0000   -5.01043
 9920.0000   -4.36926
 9960.0000   -5.49045
10000.0000   -5.67537
10040.0000   -4.95384
10080.0000   -4.80905
10120.0000   -5.49393
10160.0000   -5.60820
10200.0000   -4.97629
10240.0000   -4.87297
10280.0000   -5.52309
10320.0000   -3.29091
10360.0000   -3.53625
10400.0000   -4.20134
10440.0000   -6.16489
10480.0000   -5.84742
10520.0000   -6.23778
10560.0000   -4.31384
10600.0000   -5.27453
10640.0000   -4.42030
10680.0000   -4.20010
10720.0000   -5.25406
10760.0000   -4.31392
10800.0000   -4.23981
10840.0000   -5.39056
10880.0000   -5.20709
10920.0000   -6.08726
10960.0000   -5.68562
11000.0000   -5.78676
11040.0000   -5.93211
11080.0000   -5.91427
11120.0000   -4.97534
11160.0000   -5.53210
11200.0000   -5.82295
11240.0000   -5.22178
11280.0000   -4.94838
11320.0000   -4.81638
11360.0000   -5.17428
11400.0000   -6.27592
11440.0000   -5.89393
11480.0000   -6.67668
11520.0000   -6.48240
11560.0000   -7.05170
11600.0000   -6.11474
11640.0000   -5.86271
11680.0000   -6.38197
11720.0000   -6.10604
11760.0000   -6.86627
11800.0000   -7.22831
11840.0000   -6.15002
11880.0000   -6.30088
11920.0000   -5.38276
11960.0000   -5.91905
12000.0000   -6.43419
12040.0000   -6.16658
12080.0000   -5.15432
12120.0000   -5.27778
12160.0000   -6.28005
12200.0000   -6.28083
12240.0000   -6.44391
12280.0000   -5.90626
12320.0000   -5.23330
12360.0000   -5.89050
12400.0000   -5.23586
12440.0000   -5.82530
12480.0000   -5.69899
12520.0000   -4.63103
12560.0000   -5.26544
12600.0000   -5.27241
12640.0000   -5.72580
12680.0000   -5.72228
12720.0000   -5.59672
12760.0000   -5.87554
12800.0000   -4.34454
12840.0000   -5.62873
12880.0000   -5.87926
12920.0000   -6.70328
12960.0000   -6.51637
13000.0000   -6.46717
13040.0000   -7.22897
13080.0000   -6.49300
13120.0000   -6.35231
13160.0000   -7.10531
13200.0000   -5.43972
13240.0000   -5.43907
13280.0000   -6.03691
13320.0000   -5.94897
13360.0000   -5.85245
13400.0000   -6.40016
13440.0000   -5.97232
13480.0000   -6.54692
13520.0000   -5.30572
13560.0000   -5.49514
13600.0000   -5.03592
13640.0000   -5.40246
13680.0000   -5.28772
13720.0000   -5.82788
13760.0000   -5.12040
13800.0000   -5.81116
13840.0000   -6.39374
13880.0000   -5.78493
13920.0000   -6.53979
13960.0000   -5.25035
14000.0000   -7.08321
14040.0000   -6.72968
14080.0000   -5.68243
14120.0000   -6.99486
14160.0000   -6.65990
14200.0000   -5.70109
14240.0000   -5.76861
14280.0000   -5.92958
14320.0000   -6.31625
14360.0000   -6.68196
14400.0000   -5.64125
14440.0000   -6.16804
14480.0000   -6.05040
14520.0000   -5.66816
14560.0000   -6.86986
14600.0000   -5.52633
14640.0000   -4.62666
14680.0000   -5.33362
14720.0000   -6.29352
14760.0000   -4.85358
14800.0000   -6.10624
14840.0000   -5.99930
14880.0000   -6.41289
14920.0000   -5.58745
14960.0000   -5.08924
15000.0000   -5.39820
15040.0000   -5.84226
15080.0000   -5.50179
15120.0000   -5.28024
15160.0000   -5.58222
15200.0000   -5.49411
15240.0000   -4.95410
15280.0000   -6.34265
15320.0000   -5.33127
15360.0000   -5.81374
15400.0000   -6.16545
15440.0000   -5.36766
15480.0000   -5.70874
15520.0000   -5.60618
15560.0000   -5.17989
15600.0000   -5.74560
15640.0000   -5.76395
15680.0000   -5.96945
15720.0000   -6.25126
15760.0000   -5.57985
15800.0000   -6.23226
15840.0000   -5.99922
15880.0000   -4.72946
15920.0000   -5.56127
15960.0000   -5.32547
16000.0000   -4.83278
16040.0000   -5.03511
16080.0000   -4.97636
16120.0000   -5.03095
16160.0000   -5.08867
16200.0000   -5.16455
16240.0000   -5.67177
16280.0000   -6.94079
16320.0000   -7.00823
16360.0000   -6.99557
16400.0000   -6.26610
16440.0000   -5.91044
16480.0000   -5.52101
16520.0000   -5.72107
16560.0000   -6.25902
16600.0000   -5.52948
16640.0000   -6.25897
16680.0000   -6.56018
16720.0000   -6.67409
16760.0000   -6.84347
16800.0000   -6.49646
16840.0000   -6.66400
16880.0000   -6.59482
16920.0000   -6.91845
16960.0000   -7.31666
17000.0000   -8.37279
17040.0000   -6.69790
17080.0000   -5.46770
17120.0000   -6.09725
17160.0000   -5.92273
17200.0000   -6.33957
17240.0000   -5.91268
17280.0000   -5.04878
17320.0000   -6.59504
17360.0000   -6.10737
17400.0000   -6.37882
17440.0000   -6.01497
17480.0000   -6.46246
17520.0000   -6.21039
17560.0000   -5.95628
17600.0000   -5.43056
17640.0000   -6.28678
17680.0000   -5.63400
17720.0000   -5.68729
17760.0000   -5.08425
17800.0000   -5.59460
17840.0000   -6.09849
17880.0000   -6.79990
17920.0000   -7.19283
17960.0000   -5.90128
18000.0000   -5.97180
18040.0000   -5.58887
18080.0000   -7.76597
18120.0000   -6.49241
18160.0000   -6.48984
18200.0000   -6.21335
18240.0000   -7.06179
18280.0000   -7.08476
18320.0000   -6.35439
18360.0000   -7.02770
18400.0000   -7.00889
18440.0000   -6.56612
18480.0000   -7.87746
18520.0000   -6.29101
18560.0000   -6.37563
18600.0000   -6.38973
18640.0000   -6.14650
18680.0000   -6.31692
18720.0000   -5.70584
18760.0000   -6.50757
18800.0000   -6.45228
18840.0000   -6.21650
18880.0000   -6.36907
18920.0000   -5.46903
18960.0000   -4.87438
19000.0000   -4.79251
19040.0000   -4.78441
19080.0000   -5.68700
19120.0000   -5.79505
19160.0000   -5.52778
19200.0000   -5.47518
19240.0000   -6.18696
19280.0000   -5.81795
19320.0000   -5.51932
19360.0000   -5.26573
19400.0000   -5.74307
19440.0000   -5.46381
19480.0000   -6.55334
19520.0000   -6.65246
19560.0000   -5.35529
19600.0000   -5.75069
19640.0000   -5.30661
19680.0000   -4.56038
19720.0000   -5.25168
19760.0000   -4.80954
19800.0000   -5.74277
19840.0000   -4.52046
19880.0000   -4.12170
19920.0000   -4.30304
19960.0000   -5.08606
20000.0000   -5.37810
20040.0000   -5.31136
20080.0000   -4.90346
20120.0000   -5.45291
20160.0000   -5.71563
20200.0000   -5.46258
20240.0000   -5.10331
20280.0000   -4.80391
20320.0000   -4.91330
20360.0000   -4.84420
20400.0000   -5.16876
20440.0000   -5.84929
20480.0000   -5.43331
20520.0000   -5.38367
20560.0000   -5.41293
20600.0000   -6.18378
20640.0000   -4.90932
20680.0000   -5.40405
20720.0000   -5.46326
20760.0000   -5.14854
20800.0000   -5.29136
20840.0000   -5.41926
20880.0000   -6.33907
20920.0000   -6.10750
20960.0000   -5.24043
21000.0000   -5.61068
21040.0000   -5.94658
21080.0000   -6.08487
21120.0000   -6.21004
21160.0000   -4.78961
21200.0000   -5.41310
21240.0000   -5.98536
21280.0000   -5.27075
21320.0000   -5.73623
21360.0000   -5.53486
21400.0000   -4.48370
21440.0000   -5.01435
21480.0000   -4.93196
21520.0000   -4.50685
21560.0000   -5.26556
21600.0000   -5.26728
21640.0000   -4.81224
21680.0000   -4.96823
21720.0000   -4.34912
21760.0000   -5.17019
21800.0000   -5.46430
21840.0000   -4.57580
21880.0000   -4.14370
21920.0000   -5.79830
21960.0000   -5.94550
22000.0000   -5.11885
22040.0000   -5.09867
22080.0000   -4.82893
22120.0000   -4.97186
22160.0000   -5.16777
22200.0000   -5.78850
22240.0000   -5.44466
22280.0000   -5.35271
22320.0000   -5.00598
22360.0000   -4.54533
22400.0000   -4.16529
22440.0000   -4.80537
22480.0000   -4.71200
22520.0000   -4.56171
22560.0000   -4.89394
22600.0000   -4.66113
22640.0000   -4.34187
22680.0000   -5.13876
22720.0000   -4.62678
22760.0000   -5.42883
22800.0000   -5.46446
22840.0000   -4.51416
22880.0000   -4.75824
22920.0000   -3.87296
22960.0000   -4.33204
23000.0000   -4.38863
23040.0000   -5.38267
23080.0000   -5.04784
23120.0000   -4.77956
23160.0000   -5.13015
23200.0000   -5.66686
23240.0000   -6.15115
23280.0000   -5.72588
23320.0000   -5.43355
23360.0000   -6.40614
23400.0000   -6.38064
23440.0000   -5.03729
23480.0000   -5.48797
23520.0000   -4.43362
23560.0000   -5.01028
23600.0000   -4.85518
23640.0000   -5.76188
23680.0000   -5.81402
23720.0000   -5.46748
23760.0000   -5.16091
23800.0000   -5.69661
23840.0000   -5.58597
23880.0000   -5.81716
23920.0000   -6.06827
23960.0000   -5.39997
24000.0000   -4.55412
24040.0000   -5.82961
24080.0000   -5.69070
24120.0000   -5.75502
24160.0000   -6.00626
24200.0000   -5.92764
24240.0000   -5.43036
24280.0000   -4.80122
24320.0000   -5.02240
24360.0000   -5.16144
24400.0000   -4.61659
24440.0000   -5.90846
24480.0000   -5.47934
24520.0000   -5.32265
24560.0000   -4.66347
24600.0000   -4.82002
24640.0000   -5.55418
24680.0000   -6.22160
24720.0000   -4.60403
24760.0000   -5.51043
24800.0000   -5.27195
24840.0000   -5.23131
24880.0000   -4.64151
24920.0000   -4.81095
24960.0000   -4.86627
25000.0000   -5.01479
25040.0000   -5.01197
25080.0000   -5.73540
25120.0000   -4.72046
25160.0000   -4.92681
25200.0000   -4.92364
25240.0000   -4.80255
25280.0000   -5.47873
25320.0000   -4.62131
25360.0000   -4.64904
25400.0000   -5.00945
25440.0000   -5.96230
25480.0000   -5.48389
25520.0000   -5.88412
25560.0000   -6.12048
25600.0000   -6.02828
25640.0000   -7.26175
25680.0000   -6.41144
25720.0000   -6.39940
25760.0000   -5.94149
25800.0000   -4.92729
25840.0000   -6.14798
25880.0000   -5.79145
25920.0000   -5.10983
25960.0000   -3.42676
26000.0000   -4.71376
26040.0000   -5.67758
26080.0000   -4.80758
26120.0000   -5.15628
26160.0000   -5.22873
26200.0000   -5.07774
26240.0000   -5.07215
26280.0000   -4.97076
26320.0000   -4.45276
26360.0000   -4.76636
26400.0000   -4.75143
26440.0000   -4.48836
26480.0000   -4.44859
26520.0000   -4.92745
26560.0000   -5.00676
26600.0000   -5.19786
26640.0000   -5.29384
26680.0000   -4.91415
26720.0000   -5.35227
26760.0000   -4.94220
26800.0000   -5.10891
26840.0000   -5.39219
26880.0000   -6.12394
26920.0000   -4.90794
26960.0000   -5.70652
27000.0000   -4.97438
27040.0000   -4.76466
27080.0000   -4.93682
27120.0000   -5.16185
27160.0000   -5.16415
27200.0000   -4.05158
27240.0000   -5.28267
27280.0000   -4.76343
27320.0000   -4.83299
27360.0000   -4.83287
27400.0000   -4.42881
27440.0000   -4.70094
27480.0000   -4.97690
27520.0000   -5.59010
27560.0000   -4.53216
27600.0000   -4.98901
27640.0000   -5.60685
27680.0000   -4.25019
27720.0000   -4.05245
27760.0000   -5.00230
27800.0000   -4.46361
27840.0000   -4.82748
27880.0000   -4.60979
27920.0000   -5.13893
27960.0000   -5.70785
28000.0000   -5.86359
28040.0000   -5.27491
28080.0000   -5.92322
28120.0000   -4.74956
28160.0000   -5.37502
28200.0000   -5.51459
28240.0000   -5.73907
28280.0000   -4.97637
28320.0000   -5.48811
28360.0000   -4.98390
28400.0000   -3.96540
28440.0000   -4.73494
28480.0000   -5.45620
28520.0000   -6.03580
28560.0000   -4.33589
28600.0000   -5.43708
28640.0000   -5.82312
28680.0000   -5.87774
28720.0000   -5.80699
28760.0000   -5.78807
28800.0000   -5.44738
28840.0000   -5.72711
28880.0000   -5.31462
28920.0000   -5.43210
28960.0000   -5.84778
29000.0000   -5.65749
29040.0000   -4.82021
29080.0000   -4.90075
29120.0000   -5.51156
29160.0000   -5.20584
29200.0000   -4.79455
29240.0000   -3.90145
29280.0000   -4.97180
29320.0000   -4.96475
29360.0000   -5.39736
29400.0000   -5.52246
29440.0000   -5.23816
29480.0000   -4.66127
29520.0000   -5.31809
29560.0000   -5.64746
29600.0000   -4.44008
29640.0000   -5.06925
29680.0000   -5.41413
29720.0000   -5.11058
29760.0000   -5.33709
29800.0000   -4.53213
29840.0000   -5.00983
29880.0000   -4.94955
29920.0000   -4.83209
29960.0000   -4.83500
30000.0000   -5.11064
30040.0000   -5.50953
30080.0000   -5.51374
30120.0000   -5.04371
30160.0000   -5.04641
30200.0000   -4.74420
30240.0000   -4.56156
30280.0000   -5.70191
30320.0000   -5.65685
30360.0000   -5.13555
30400.0000   -5.45987
30440.0000   -5.61381
30480.0000   -5.22831
30520.0000   -4.89271
30560.0000   -5.56424
30600.0000   -5.75858
30640.0000   -6.04332
30680.0000   -6.12998
30720.0000   -4.81805
30760.0000   -5.78239
30800.0000   -5.33364
30840.0000   -4.68347
30880.0000   -4.57694
30920.0000   -5.11415
30960.0000   -5.41647
31000.0000   -5.95186
31040.0000   -5.93172
31080.0000   -5.10676
31120.0000   -5.62353
31160.0000   -5.11741
31200.0000   -5.40862
31240.0000   -5.75451
31280.0000   -4.46878
31320.0000   -4.88910
31360.0000   -5.80724
31400.0000   -5.54721
31440.0000   -5.40087
31480.0000   -5.51632
31520.0000   -5.70722
31560.0000   -6.21848
31600.0000   -5.67646
31640.0000   -6.59411
31680.0000   -5.60101
31720.0000   -6.13854
31760.0000   -5.90029
31800.0000   -5.19646
31840.0000   -4.83223
31880.0000   -5.26222
31920.0000   -4.89370
31960.0000   -4.16557
32000.0000   -3.88984
32040.0000   -4.57238
32080.0000   -4.04073
32120.0000   -4.53020
32160.0000   -5.33174
32200.0000   -3.69846
32240.0000   -4.24955
32280.0000   -4.09701
32320.0000   -4.37338
32360.0000   -5.23148
32400.0000   -4.21203
32440.0000   -5.54620
32480.0000   -5.58495
32520.0000   -5.51830
32560.0000   -5.26311
32600.0000   -5.75752
32640.0000   -5.40030
32680.0000   -6.42651
32720.0000   -5.49723
32760.0000   -5.46571
32800.0000   -5.92348
32840.0000   -7.12870
32880.0000   -5.57070
32920.0000   -4.75017
32960.0000   -5.58659
33000.0000   -5.39743
33040.0000   -5.66748
33080.0000   -4.68826
33120.0000   -3.91736
33160.0000   -4.68813
33200.0000   -5.04215
33240.0000   -4.67100
33280.0000   -4.11332
33320.0000   -4.51147
33360.0000   -4.80208
33400.0000   -4.60853
33440.0000   -5.10005
33480.0000   -4.69455
33520.0000   -4.87541
33560.0000   -4.15620
33600.0000   -5.42882
33640.0000   -5.05159
33680.0000   -4.83729
33720.0000   -5.39686
33760.0000   -5.14244
33800.0000   -5.05956
33840.0000   -4.67806
33880.0000   -6.01857
33920.0000   -4.42403
33960.0000   -4.92384
34000.0000   -4.58869
34040.0000   -5.88141
34080.0000   -4.51721
34120.0000   -5.61884
34160.0000   -5.48142
34200.0000   -4.71509
34240.0000   -4.30923
34280.0000   -4.95681
34320.0000   -4.78031
34360.0000   -5.12851
34400.0000   -5.23734
34440.0000   -5.97763
34480.0000   -5.32267
34520.0000   -5.56024
34560.0000   -5.85141
34600.0000   -5.33301
34640.0000   -5.22889
34680.0000   -4.08267
34720.0000   -5.35396
34760.0000   -4.78006
34800.0000   -4.56385
34840.0000   -4.31783
34880.0000   -4.45731
34920.0000   -4.84651
34960.0000   -5.00433
35000.0000   -4.85771
35040.0000   -5.78106
35080.0000   -5.91788
35120.0000   -5.11554
35160.0000   -4.46150
35200.0000   -4.42613
35240.0000   -5.31098
35280.0000   -5.12838
35320.0000   -4.82271
35360.0000   -5.43121
35400.0000   -5.02529
35440.0000   -6.01427
35480.0000   -5.01311
35520.0000   -5.70315
35560.0000   -5.59271
35600.0000   -5.32533
35640.0000   -5.63635
35680.0000   -6.73558
35720.0000   -5.34052
35760.0000   -5.30768
35800.0000   -5.22439
35840.0000   -5.32698
35880.0000   -5.08411
35920.0000   -5.24132
35960.0000   -5.10724
36000.0000   -5.38037
36040.0000   -4.52059
36080.0000   -5.04197
36120.0000   -5.64419
36160.0000   -5.46581
36200.0000   -5.24713
36240.0000   -5.41137
36280.0000   -5.77972
36320.0000   -5.37477
36360.0000   -5.23708
36400.0000   -5.61631
36440.0000   -5.35014
36480.0000   -5.04566
36520.0000   -5.60032
36560.0000   -4.73268
36600.0000   -5.36335
36640.0000   -4.99696
36680.0000   -5.84392
36720.0000   -5.35967
36760.0000   -4.34550
36800.0000   -5.31537
36840.0000   -4.62828
36880.0000   -4.63409
36920.0000   -4.82409
36960.0000   -5.00651
37000.0000   -4.35093
37040.0000   -4.58726
37080.0000   -4.53332
37120.0000   -4.57468
37160.0000   -4.47816
37200.0000   -5.62182
37240.0000   -5.52652
37280.0000   -5.07190
37320.0000   -5.84807
37360.0000   -5.89045
37400.0000   -6.06362
37440.0000   -5.35217
37480.0000   -5.48236
37520.0000   -5.05389
37560.0000   -5.17834
37600.0000   -5.00707
37640.0000   -4.41623
37680.0000   -5.66098
37720.0000   -5.80620
37760.0000   -5.50272
37800.0000   -5.65648
37840.0000   -4.91787
37880.0000   -5.37948
37920.0000   -6.04279
37960.0000   -6.07926
38000.0000   -6.08018
38040.0000   -6.29035
38080.0000   -6.32428
38120.0000   -6.49536
38160.0000   -5.92618
38200.0000   -5.92509
38240.0000   -5.89518
38280.0000   -6.15712
38320.0000   -6.38461
38360.0000   -6.02367
38400.0000   -5.45470
38440.0000   -5.68439
38480.0000   -7.01414
38520.0000   -6.10256
38560.0000   -6.26260
38600.0000   -5.77772
38640.0000   -6.59153
38680.0000   -6.42733
38720.0000   -7.13673
38760.0000   -6.08133
38800.0000   -5.76326
38840.0000   -6.06092
38880.0000   -5.41762
38920.0000   -5.06465
38960.0000   -6.22413
39000.0000   -6.46731
39040.0000   -5.90350
39080.0000   -5.16165
39120.0000   -4.99975
39160.0000   -5.46174
39200.0000   -5.40170
39240.0000   -5.89482
39280.0000   -5.62906
39320.0000   -5.73512
39360.0000   -5.12229
39400.0000   -4.63163
39440.0000   -5.07341
39480.0000   -4.72740
39520.0000   -5.10438
39560.0000   -5.49205
39600.0000   -4.70708
39640.0000   -4.74058
39680.0000   -4.88249
39720.0000   -4.58350
39760.0000   -5.29954
39800.0000   -5.11854
39840.0000   -4.94897
39880.0000   -5.32026
39920.0000   -5.09844
39960.0000   -4.99215
40000.0000   -5.18738
40040.0000   -4.95612
40080.0000   -4.89830
40120.0000   -4.41634
40160.0000   -4.78877
40200.0000   -6.97628
40240.0000   -5.83238
40280.0000   -6.03706
40320.0000   -6.15373
40360.0000   -6.98956
40400.0000   -5.88905
40440.0000   -5.81598
40480.0000   -5.50835
40520.0000   -5.90993
40560.0000   -6.67109
40600.0000   -6.94667
40640.0000   -6.49367
40680.0000   -5.95231
40720.0000   -5.96230
40760.0000   -5.86701
40800.0000   -6.00370
40840.0000   -5.52749
40880.0000   -7.19858
40920.0000   -5.73329
40960.0000   -5.29794
41000.0000   -5.83210
41040.0000   -6.22556
41080.0000   -5.53023
41120.0000   -6.30731
41160.0000   -5.98464
41200.0000   -6.17241
41240.0000   -6.83088
41280.0000   -6.65725
41320.0000   -5.82568
41360.0000   -6.24157
41400.0000   -5.34450
41440.0000   -5.46843
41480.0000   -6.12336
41520.0000   -5.73342
41560.0000   -5.95438
41600.0000   -6.33327
41640.0000   -6.82728
41680.0000   -6.36928
41720.0000   -5.77643
41760.0000   -6.57011
41800.0000   -5.29783
41840.0000   -5.87934
41880.0000   -6.18583
41920.0000   -6.54193
41960.0000   -6.90906
42000.0000   -6.02378
42040.0000   -6.33696
42080.0000   -5.39672
42120.0000   -5.51799
42160.0000   -6.52389
42200.0000   -5.03776
42240.0000   -5.95818
42280.0000   -5.07341
42320.0000   -5.34044
42360.0000   -5.57730
42400.0000   -5.38364
42440.0000   -5.54427
42480.0000   -6.66512
42520.0000   -5.86392
42560.0000   -6.46062
42600.0000   -5.51400
42640.0000   -6.60847
42680.0000   -6.88055
42720.0000   -5.76108
42760.0000   -6.25939
42800.0000   -5.35345
42840.0000   -6.68597
42880.0000   -6.30202
42920.0000   -6.19443
42960.0000   -5.90238
43000.0000   -5.58330
43040.0000   -5.83035
43080.0000   -5.27543
43120.0000   -5.62806
43160.0000   -5.98150
43200.0000   -5.61497
43240.0000   -5.49519
43280.0000   -5.53907
43320.0000   -5.25639
43360.0000   -6.08424
43400.0000   -6.01181
43440.0000   -6.25490
43480.0000   -6.06985
43520.0000   -6.65299
43560.0000   -5.39987
43600.0000   -6.34497
43640.0000   -5.90955
43680.0000   -5.14336
43720.0000   -5.55352
43760.0000   -5.87014
43800.0000   -4.91876
43840.0000   -6.12979
43880.0000   -5.47222
43920.0000   -6.19264
43960.0000   -5.11898
44000.0000   -5.39853
44040.0000   -5.52177
44080.0000   -5.35354
44120.0000   -5.28303
44160.0000   -5.30957
44200.0000   -6.31809
44240.0000   -6.66168
44280.0000   -6.23712
44320.0000   -6.62477
44360.0000   -5.91783
44400.0000   -6.07074
44440.0000   -5.84202
44480.0000   -5.60972
44520.0000   -6.00604
44560.0000   -6.60334
44600.0000   -5.80162
44640.0000   -5.98367
44680.0000   -5.48997
44720.0000   -6.41640
44760.0000   -5.33197
44800.0000   -5.58500
44840.0000   -5.39144
44880.0000   -5.86058
44920.0000   -4.99491
44960.0000   -5.62107
45000.0000   -5.62076
45040.0000   -5.89057
45080.0000   -5.40957
45120.0000   -5.51076
45160.0000   -4.90440
45200.0000   -4.86187
45240.0000   -4.04321
45280.0000   -4.22313
45320.0000   -4.81263
45360.0000   -5.06559
45400.0000   -3.76473
45440.0000   -4.44177
45480.0000   -5.63450
45520.0000   -5.07854
45560.0000   -5.45525
45600.0000   -4.54051
45640.0000   -4.98585
45680.0000   -6.00733
45720.0000   -5.62969
45760.0000   -5.56247
45800.0000   -4.69018
45840.0000   -5.75387
45880.0000   -5.53145
45920.0000   -5.22574
45960.0000   -5.02174
46000.0000   -5.44382
46040.0000   -5.09227
46080.0000   -5.56264
46120.0000   -6.28998
46160.0000   -5.22157
46200.0000   -5.16174
46240.0000   -5.82877
46280.0000   -5.47534
46320.0000   -4.79173
46360.0000   -4.74092
46400.0000   -5.04698
46440.0000   -5.28943
46480.0000   -5.03576
46520.0000   -6.06930
46560.0000   -6.02606
46600.0000   -5.60805
46640.0000   -6.25964
46680.0000   -6.20848
46720.0000   -5.95492
46760.0000   -5.72112
46800.0000   -6.54536
46840.0000   -6.07860
46880.0000   -5.55150
46920.0000   -5.26977
46960.0000   -4.77843
47000.0000   -6.27517
47040.0000   -5.43566
47080.0000   -5.24958
47120.0000   -6.31765
47160.0000   -7.00702
47200.0000   -5.97181
47240.0000   -5.60037
47280.0000   -5.25000
47320.0000   -5.19150
47360.0000   -4.60204
47400.0000   -4.31707
47440.0000   -5.39860
47480.0000   -4.70867
47520.0000   -5.01590
47560.0000   -5.12500
47600.0000   -4.83357
47640.0000   -5.53832
47680.0000   -5.46555
47720.0000   -5.40859
47760.0000   -5.13437
47800.0000   -6.77462
47840.0000   -5.76630
47880.0000   -5.70782
47920.0000   -5.30372
47960.0000   -5.87681
48000.0000   -4.19384
48040.0000   -4.55432
48080.0000   -5.10912
48120.0000   -5.27257
48160.0000   -6.10145
48200.0000   -5.44678
48240.0000   -5.99729
48280.0000   -6.49072
48320.0000   -6.09372
48360.0000   -6.32671
48400.0000   -5.88406
48440.0000   -6.47709
48480.0000   -4.89757
48520.0000   -6.02342
48560.0000   -5.87689
48600.0000   -7.13386
48640.0000   -6.15817
48680.0000   -6.79449
48720.0000   -6.27405
48760.0000   -5.52057
48800.0000   -5.54868
48840.0000   -5.36316
48880.0000   -5.79947
48920.0000   -4.95319
48960.0000   -6.22486
49000.0000   -5.69702
49040.0000   -5.73678
49080.0000   -5.39227
49120.0000   -5.47925
49160.0000   -5.74003
49200.0000   -6.78322
49240.0000   -6.38579
49280.0000   -5.74239
49320.0000   -6.02840
49360.0000   -5.32193
49400.0000   -6.22835
49440.0000   -5.52125
49480.0000   -6.00094
49520.0000   -4.35727
49560.0000   -5.11319
49600.0000   -5.75252
49640.0000   -6.15816
49680.0000   -5.92550
49720.0000   -6.56269
49760.0000   -6.50402
49800.0000   -6.30360
49840.0000   -6.01627
49880.0000   -6.22256
49920.0000   -6.58969
49960.0000   -7.33974
50000.0000   -7.05673
50040.0000   -6.07585
50080.0000   -6.56298
50120.0000   -5.93313
50160.0000   -5.83867
50200.0000   -6.26585
50240.0000   -5.72459
50280.0000   -5.55640
50320.0000   -5.63307
50360.0000   -6.31514
50400.0000   -5.03619
50440.0000   -5.27842
50480.0000   -5.96949
50520.0000   -5.99026
50560.0000   -6.89998
50600.0000   -5.60811
50640.0000   -5.20262
50680.0000   -5.55278
50720.0000   -5.44811
50760.0000   -4.70065
50800.0000   -4.45014
50840.0000   -5.58278
50880.0000   -5.55608
50920.0000   -6.17538
50960.0000   -5.84033
51000.0000   -6.02767
51040.0000   -6.04176
51080.0000   -6.18824
51120.0000   -6.83720
51160.0000   -5.65294
51200.0000   -5.78729
51240.0000   -4.40664
51280.0000   -4.37794
51320.0000   -5.09290
51360.0000   -4.68268
51400.0000   -4.81193
51440.0000   -5.37771
51480.0000   -6.25755
51520.0000   -5.24861
51560.0000   -4.97423
51600.0000   -5.28631
51640.0000   -5.94488
51680.0000   -6.12096
51720.0000   -5.93215
51760.0000   -5.47394
51800.0000   -4.34112
51840.0000   -5.39381
51880.0000   -5.68549
51920.0000   -5.34812
51960.0000   -6.16207
52000.0000   -4.63584
52040.0000   -5.10045
52080.0000   -5.20736
52120.0000   -5.11792
52160.0000   -4.89125
52200.0000   -4.59206
52240.0000   -5.00379
52280.0000   -5.99505
52320.0000   -4.93135
52360.0000   -5.66004
52400.0000   -4.70962
52440.0000   -4.55228
52480.0000   -4.79276
52520.0000   -5.56849
52560.0000   -5.13704
52600.0000   -5.50163
52640.0000   -6.04878
52680.0000   -5.29992
52720.0000   -5.13670
52760.0000   -5.01427
52800.0000   -5.12848
52840.0000   -6.02029
52880.0000   -5.97155
52920.0000   -5.45986
52960.0000   -5.22856
53000.0000   -5.88771
53040.0000   -5.14922
53080.0000   -4.80128
53120.0000   -5.26826
53160.0000   -4.10688
53200.0000   -4.58346
53240.0000   -5.16739
53280.0000   -4.43130
53320.0000   -5.59964
53360.0000   -4.91286
53400.0000   -5.76681
53440.0000   -5.43990
53480.0000   -5.34656
53520.0000   -5.08975
53560.0000   -4.95307
53600.0000   -4.84152
53640.0000   -5.07324
53680.0000   -5.61046
53720.0000   -5.24189
53760.0000   -5.48015
53800.0000   -5.40255
53840.0000   -5.90997
53880.0000   -5.26314
53920.0000   -5.12145
53960.0000   -5.77622
54000.0000   -5.64808
54040.0000   -5.86068
54080.0000   -5.26527
54120.0000   -4.74128
54160.0000   -4.75474
54200.0000   -3.71649
54240.0000   -4.47387
54280.0000   -4.99720
54320.0000   -5.33470
54360.0000   -6.50380
54400.0000   -6.36066
54440.0000   -6.39920
54480.0000   -6.41440
54520.0000   -6.04419
54560.0000   -5.53152
54600.0000   -5.37287
54640.0000   -5.71036
54680.0000   -5.53547
54720.0000   -4.56448
54760.0000   -6.01959
54800.0000   -6.62077
54840.0000   -5.73218
54880.0000   -5.75827
54920.0000   -6.19127
54960.0000   -5.77959
55000.0000   -5.24529
55040.0000   -5.66309
55080.0000   -5.76739
55120.0000   -5.52099
55160.0000   -5.48946
55200.0000   -5.37115
55240.0000   -5.26666
55280.0000   -5.95014
55320.0000   -5.52113
55360.0000   -6.24641
55400.0000   -5.42561
55440.0000   -6.19600
55480.0000   -5.55933
55520.0000   -5.44577
55560.0000   -5.29354
55600.0000   -5.52332
55640.0000   -5.22345
55680.0000   -5.85092
55720.0000   -5.91868
55760.0000   -4.76049
55800.0000   -6.15532
55840.0000   -5.93218
55880.0000   -5.84343
55920.0000   -5.85750
55960.0000   -6.03995
56000.0000   -5.32171
56040.0000   -5.56118
56080.0000   -5.75607
56120.0000   -5.24972
56160.0000   -5.26197
56200.0000   -5.86651
56240.0000   -6.00977
56280.0000   -5.73788
56320.0000   -5.06361
56360.0000   -4.76930
56400.0000   -6.02623
56440.0000   -5.08290
56480.0000   -4.46265
56520.0000   -4.76359
56560.0000   -5.62272
56600.0000   -5.61835
56640.0000   -5.25305
56680.0000   -5.66813
56720.0000   -4.68015
56760.0000   -5.95627
56800.0000   -5.28631
56840.0000   -6.23987
56880.0000   -5.58906
56920.0000   -5.33794
56960.0000   -5.44356
57000.0000   -5.83755
57040.0000   -5.81734
57080.0000   -7.28616
57120.0000   -5.99393
57160.0000   -6.06247
57200.0000   -6.02776
57240.0000   -6.60865
57280.0000   -5.89497
57320.0000   -6.59013
57360.0000   -5.69270
57400.0000   -5.48961
57440.0000   -5.42332
57480.0000   -5.35491
57520.0000   -6.08811
57560.0000   -5.17751
57600.0000   -5.79751
57640.0000   -6.23092
57680.0000   -6.09316
57720.0000   -5.74402
57760.0000   -6.25806
57800.0000   -6.01932
57840.0000   -6.78377
57880.0000   -6.21083
57920.0000   -5.70028
57960.0000   -5.86645
58000.0000   -5.47527
58040.0000   -5.62989
58080.0000   -5.51411
58120.0000   -5.34156
58160.0000   -5.09041
58200.0000   -5.47750
58240.0000   -4.54070
58280.0000   -6.20648
58320.0000   -5.55967
58360.0000   -5.43307
58400.0000   -5.78856
58440.0000   -6.29620
58480.0000   -4.42647
58520.0000   -5.01429
58560.0000   -5.30307
58600.0000   -4.89268
58640.0000   -5.40503
58680.0000   -4.90320
58720.0000   -5.19449
58760.0000   -4.75099
58800.0000   -4.01291
58840.0000   -4.49480
58880.0000   -4.05659
58920.0000   -4.05945
58960.0000   -3.88850
59000.0000   -3.60299
59040.0000   -3.81005
59080.0000   -2.95090
59120.0000   -3.70905
59160.0000   -2.23353
59200.0000   -3.67797
59240.0000   -2.96160
59280.0000   -3.11644
59320.0000   -3.01993
59360.0000   -4.09328
59400.0000   -4.40564
59440.0000   -4.26082
59480.0000   -4.74698
59520.0000   -4.96112
59560.0000   -4.55045
59600.0000   -4.81619
59640.0000   -4.32289
59680.0000   -4.80439
59720.0000   -4.80142
59760.0000   -4.57763
59800.0000   -5.32454
59840.0000   -4.15063
59880.0000   -5.58578
59920.0000   -5.52597
59960.0000   -3.25210
60000.0000   -2.89406
60040.0000   -3.25832
60080.0000   -2.53891
60120.0000   -3.91241
60160.0000   -5.25916
60200.0000   -4.95023
60240.0000   -4.82609
60280.0000   -4.85614
60320.0000   -3.93958
60360.0000   -3.73275
60400.0000   -4.20844
60440.0000   -4.58280
60480.0000   -4.28225
60520.0000   -5.43588
60560.0000   -5.55508
60600.0000   -5.23130
60640.0000   -4.93039
60680.0000   -4.88725
60720.0000   -5.85630
60760.0000   -4.59584
60800.0000   -5.47120
60840.0000   -5.04093
60880.0000   -5.24969
60920.0000   -4.99667
60960.0000   -4.54296
61000.0000   -4.85824
61040.0000   -5.40345
61080.0000   -5.12118
61120.0000   -5.82393
61160.0000   -5.51438
61200.0000   -5.39035
61240.0000   -5.77950
61280.0000   -4.63773
61320.0000   -4.94951
61360.0000   -5.56287
61400.0000   -5.15863
61440.0000   -5.16707
61480.0000   -4.64575
61520.0000   -4.76813
61560.0000   -4.58584
61600.0000   -5.38143
61640.0000   -4.82342
61680.0000   -3.98196
61720.0000   -4.39586
61760.0000   -5.52401
61800.0000   -4.95833
61840.0000   -4.55942
61880.0000   -4.80085
61920.0000   -4.78933
61960.0000   -5.06210
62000.0000   -4.77992
62040.0000   -5.28646
62080.0000   -5.67834
62120.0000   -4.95220
62160.0000   -4.81262
62200.0000   -4.96723
62240.0000   -4.92148
62280.0000   -4.63737
62320.0000   -4.80580
62360.0000   -3.96399
62400.0000   -5.04489
62440.0000   -5.20164
62480.0000   -5.25061
62520.0000   -4.81988
62560.0000   -5.51596
62600.0000   -4.99305
62640.0000   -4.76843
62680.0000   -5.48554
62720.0000   -4.57747
62760.0000   -4.50087
62800.0000   -5.14204
62840.0000   -5.16681
62880.0000   -5.45402
62920.0000   -6.04421
62960.0000   -5.41054
63000.0000   -5.45295
63040.0000   -5.04743
63080.0000   -5.67718
63120.0000   -5.69430
63160.0000   -5.56445
63200.0000   -4.73955
63240.0000   -6.11507
63280.0000   -5.44289
63320.0000   -5.96620
63360.0000   -5.74703
63400.0000   -5.93992
63440.0000   -5.49698
63480.0000   -5.07626
63520.0000   -5.95740
63560.0000   -5.39149
63600.0000   -5.38689
63640.0000   -5.15311
63680.0000   -5.79797
63720.0000   -5.32571
63760.0000   -5.40359
63800.0000   -5.78078
63840.0000   -5.32497
63880.0000   -4.78724
63920.0000   -5.33386
63960.0000   -5.05285
64000.0000   -5.32678
64040.0000   -4.62903
64080.0000   -4.30755
64120.0000   -5.29481
64160.0000   -5.11595
64200.0000   -4.39806
64240.0000   -4.62621
64280.0000   -5.65261
64320.0000   -4.11463
64360.0000   -4.82576
64400.0000   -5.79749
64440.0000   -5.51562
64480.0000   -5.71399
64520.0000   -5.69543
64560.0000   -5.60082
64600.0000   -4.96261
64640.0000   -4.53333
64680.0000   -4.66499
64720.0000   -4.80758
64760.0000   -4.70827
64800.0000   -4.15562
64840.0000   -3.43685
64880.0000   -4.83751
64920.0000   -4.37051
64960.0000   -4.66513
65000.0000   -4.17846
65040.0000   -4.62247
65080.0000   -4.78314
65120.0000   -4.80920
65160.0000   -4.07217
65200.0000   -5.03987
65240.0000   -5.52268
65280.0000   -5.78661
65320.0000   -5.10575
65360.0000   -4.62922
65400.0000   -5.77089
65440.0000   -5.45128
65480.0000   -5.52052
65520.0000   -4.26012
65560.0000   -5.15041
65600.0000   -5.70645
65640.0000   -5.56674
65680.0000   -5.37396
65720.0000   -5.80930
65760.0000   -5.85559
65800.0000   -5.23120
65840.0000   -6.47677
65880.0000   -6.01883
65920.0000   -6.24286
65960.0000   -5.33612
66000.0000   -6.47091
66040.0000   -5.68209
66080.0000   -6.04266
66120.0000   -5.91227
66160.0000   -5.95522
66200.0000   -4.61865
66240.0000   -5.51814
66280.0000   -4.86085
66320.0000   -5.86972
66360.0000   -5.74761
66400.0000   -5.96569
66440.0000   -5.69779
66480.0000   -5.21588
66520.0000   -5.42608
66560.0000   -5.84694
66600.0000   -5.46022
66640.0000   -4.96153
66680.0000   -4.26340
66720.0000   -6.03950
66760.0000   -5.63407
66800.0000   -6.56588
66840.0000   -5.23484
66880.0000   -4.32507
66920.0000   -4.66599
66960.0000   -4.92465
67000.0000   -5.04452
67040.0000   -5.26188
67080.0000   -4.67739
67120.0000   -4.64754
67160.0000   -5.72213
67200.0000   -5.74836
67240.0000   -5.58527
67280.0000   -5.54630
67320.0000   -5.45437
67360.0000   -6.28032
67400.0000   -6.55165
67440.0000   -5.61787
67480.0000   -4.79819
67520.0000   -5.86073
67560.0000   -4.46735
67600.0000   -5.74289
67640.0000   -5.63558
67680.0000   -5.73059
67720.0000   -5.82994
67760.0000   -4.06626
67800.0000   -6.07971
67840.0000   -5.69918
67880.0000   -5.95349
67920.0000   -6.19369
67960.0000   -5.38161
68000.0000   -6.01143
68040.0000   -5.37497
68080.0000   -6.36085
68120.0000   -5.86075
68160.0000   -5.62582
68200.0000   -6.36333
68240.0000   -6.19713
68280.0000   -6.22382
68320.0000   -6.70451
68360.0000   -4.79536
68400.0000   -5.92480
68440.0000   -4.60050
68480.0000   -4.57129
68520.0000   -4.96956
68560.0000   -5.14939
68600.0000   -5.41421
68640.0000   -4.73268
68680.0000   -5.24799
68720.0000   -5.45760
68760.0000   -5.97740
68800.0000   -5.67095
68840.0000   -5.32600
68880.0000   -5.02999
68920.0000   -5.69903
68960.0000   -6.57142
69000.0000   -5.69380
69040.0000   -5.87204
69080.0000   -5.13870
69120.0000   -5.61982
69160.0000   -5.79299
69200.0000   -6.21445
69240.0000   -5.70983
69280.0000   -5.89577
69320.0000   -5.74925
69360.0000   -5.94657
69400.0000   -5.04620
69440.0000   -5.94342
69480.0000   -5.15083
69520.0000   -5.33789
69560.0000   -6.11469
69600.0000   -5.83011
69640.0000   -5.87057
69680.0000   -5.37756
69720.0000   -4.92790
69760.0000   -5.07460
69800.0000   -5.22212
69840.0000   -5.42938
69880.0000   -4.42206
69920.0000   -4.93382
69960.0000   -4.21806
70000.0000   -4.18398
70040.0000   -4.29619
70080.0000   -4.08817
70120.0000   -4.43276
70160.0000   -4.55451
70200.0000   -4.16047
70240.0000   -4.77867
70280.0000   -4.44599
70320.0000   -4.61774
70360.0000   -5.12525
70400.0000   -4.85044
70440.0000   -4.54659
70480.0000   -5.33402
70520.0000   -5.00383
70560.0000   -4.88032
70600.0000   -4.78355
70640.0000   -5.46761
70680.0000   -5.18290
70720.0000   -5.35698
70760.0000   -5.59126
70800.0000   -5.62053
70840.0000   -4.89841
70880.0000   -5.21956
70920.0000   -5.41191
70960.0000   -5.61797
71000.0000   -5.13825
71040.0000   -5.82759
71080.0000   -6.14779
71120.0000   -5.44786
71160.0000   -5.56042
71200.0000   -6.47525
71240.0000   -5.90792
71280.0000   -5.16023
71320.0000   -5.81724
71360.0000   -5.93297
71400.0000   -5.93093
71440.0000   -5.75683
71480.0000   -6.57462
71520.0000   -6.70298
71560.0000   -6.10358
71600.0000   -6.14788
71640.0000   -6.19662
71680.0000   -5.77356
71720.0000   -6.19500
71760.0000   -6.40833
71800.0000   -5.41780
71840.0000   -6.26763
71880.0000   -5.96449
71920.0000   -5.75606
71960.0000   -5.86093
72000.0000   -6.48714
72040.0000   -6.44719
72080.0000   -6.58235
72120.0000   -6.10396
72160.0000   -6.47616
72200.0000   -5.45458
72240.0000   -6.99738
72280.0000   -5.89689
72320.0000   -5.86641
72360.0000   -5.83440
72400.0000   -4.71927
72440.0000   -5.86020
72480.0000   -5.37089
72520.0000   -5.81986
72560.0000   -6.47026
72600.0000   -5.86349
72640.0000   -5.44077
72680.0000   -5.71969
72720.0000   -5.50554
72760.0000   -6.20847
72800.0000   -6.07178
72840.0000   -5.61571
72880.0000   -6.19324
72920.0000   -6.04062
72960.0000   -5.94129
73000.0000   -5.50270
73040.0000   -5.81287
73080.0000   -5.15569
73120.0000   -5.98713
73160.0000   -6.05638
73200.0000   -5.56758
73240.0000   -6.58088
73280.0000   -6.08629
73320.0000   -6.80279
73360.0000   -5.90248
73400.0000   -4.58707
73440.0000   -5.96194
73480.0000   -5.82443
73520.0000   -5.40181
73560.0000   -5.83903
73600.0000   -5.33960
73640.0000   -5.91510
73680.0000   -5.98532
73720.0000   -5.73688
73760.0000   -5.82371
73800.0000   -5.77899
73840.0000   -5.55812
73880.0000   -5.61346
73920.0000   -5.73333
73960.0000   -6.45458
74000.0000   -5.39451
74040.0000   -6.08190
74080.0000   -6.51812
74120.0000   -7.01983
74160.0000   -6.80066
74200.0000   -5.66955
74240.0000   -5.71623
74280.0000   -5.98736
74320.0000   -6.74713
74360.0000   -6.46289
74400.0000   -5.72303
74440.0000   -5.62849
74480.0000   -5.36676
74520.0000   -5.44462
74560.0000   -5.81520
74600.0000   -6.36605
74640.0000   -5.68739
74680.0000   -6.14276
74720.0000   -5.93770
74760.0000   -5.42832
74800.0000   -5.93057
74840.0000   -6.14754
74880.0000   -5.57818
74920.0000   -5.75675
74960.0000   -5.76532
75000.0000   -5.70647
75040.0000   -5.95256
75080.0000   -6.41075
75120.0000   -6.17339
75160.0000   -6.11131
75200.0000   -5.25152
75240.0000   -6.58932
75280.0000   -5.45035
75320.0000   -4.93235
75360.0000   -5.81372
75400.0000   -5.29196
75440.0000   -5.26377
75480.0000   -5.59311
75520.0000   -5.12813
75560.0000   -5.75665
75600.0000   -5.90158
75640.0000   -5.04075
75680.0000   -4.95310
75720.0000   -6.29593
75760.0000   -5.75307
75800.0000   -5.70193
75840.0000   -5.50224
75880.0000   -5.40999
75920.0000   -5.81937
75960.0000   -5.31463
76000.0000   -6.66081
76040.0000   -5.75894
76080.0000   -6.01561
76120.0000   -6.05334
76160.0000   -5.93807
76200.0000   -5.22723
76240.0000   -4.93904
76280.0000   -5.17850
76320.0000   -6.26965
76360.0000   -6.79932
76400.0000   -6.26757
76440.0000   -6.21160
76480.0000   -6.37766
76520.0000   -6.26361
76560.0000   -5.88854
76600.0000   -5.65635
76640.0000   -6.08847
76680.0000   -5.46277
76720.0000   -6.02251
76760.0000   -6.29484
76800.0000   -6.12111
76840.0000   -5.28991
76880.0000   -5.67185
76920.0000   -5.90256
76960.0000   -6.41048
77000.0000   -5.79972
77040.0000   -7.01337
77080.0000   -5.91872
77120.0000   -6.76973
77160.0000   -6.04472
77200.0000   -5.98924
77240.0000   -5.65887
77280.0000   -6.86296
77320.0000   -5.62107
77360.0000   -6.77724
77400.0000   -5.10314
77440.0000   -5.32858
77480.0000   -4.98530
77520.0000   -4.39675
77560.0000   -6.40328
77600.0000   -5.16102
77640.0000   -5.73090
77680.0000   -5.59805
77720.0000   -5.71569
77760.0000   -5.52185
77800.0000   -5.61702
77840.0000   -5.11422
77880.0000   -5.79637
77920.0000   -5.99001
77960.0000   -5.23517
78000.0000   -6.09515
78040.0000   -6.12871
78080.0000   -5.27705
78120.0000   -5.59624
78160.0000   -4.75103
78200.0000   -6.51786
78240.0000   -5.41728
78280.0000   -6.02091
78320.0000   -5.89826
78360.0000   -6.00735
78400.0000   -6.08286
78440.0000   -5.61246
78480.0000   -6.18906
78520.0000   -6.17192
78560.0000   -6.35932
78600.0000   -5.79329
78640.0000   -6.36075
78680.0000   -6.18421
78720.0000   -5.96341
78760.0000   -5.60977
78800.0000   -5.83239
78840.0000   -5.65966
78880.0000   -6.44054
78920.0000   -5.57054
78960.0000   -5.83783
79000.0000   -5.80325
79040.0000   -5.68831
79080.0000   -5.92861
79120.0000   -6.60574
79160.0000   -5.79263
79200.0000   -5.75922
79240.0000   -5.47225
79280.0000   -4.98570
79320.0000   -6.54333
79360.0000   -5.99205
79400.0000   -6.02734
79440.0000   -5.67850
79480.0000   -5.92243
79520.0000   -5.35544
79560.0000   -5.13812
79600.0000   -5.26073
79640.0000   -4.96935
79680.0000   -5.33643
79720.0000   -5.89762
79760.0000   -5.83470
79800.0000   -5.22227
79840.0000   -5.85161
79880.0000   -5.91210
79920.0000   -5.62967
79960.0000   -5.23395
80000.0000   -6.16427
80040.0000   -5.91338
80080.0000   -6.54292
80120.0000   -5.75863
80160.0000   -6.30580
80200.0000   -4.95175
80240.0000   -5.09818
80280.0000   -6.16245
80320.0000   -7.32332
80360.0000   -5.61961
80400.0000   -5.44233
80440.0000   -5.72321
80480.0000   -5.73456
80520.0000   -6.45622
80560.0000   -6.38645
80600.0000   -5.63841
80640.0000   -5.78343
80680.0000   -5.79957
80720.0000   -5.59279
80760.0000   -6.30054
80800.0000   -6.00422
80840.0000   -5.78233
80880.0000   -5.82466
80920.0000   -5.22864
80960.0000   -5.20404
81000.0000   -4.87621
81040.0000   -5.18669
81080.0000   -5.47174
81120.0000   -5.45374
81160.0000   -5.88469
81200.0000   -6.21262
81240.0000   -5.83134
81280.0000   -4.99257
81320.0000   -5.80637
81360.0000   -6.24760
81400.0000   -6.61311
81440.0000   -5.31757
81480.0000   -6.09066
81520.0000   -5.59297
81560.0000   -6.06239
81600.0000   -6.66939
81640.0000   -5.91683
81680.0000   -5.88744
81720.0000   -6.48085
81760.0000   -5.88922
81800.0000   -5.83337
81840.0000   -6.08952
81880.0000   -5.82365
81920.0000   -5.58741
81960.0000   -5.65539
82000.0000   -5.34009
82040.0000   -6.26838
82080.0000   -6.89851
82120.0000   -6.71228
82160.0000   -5.90162
82200.0000   -5.52491
82240.0000   -4.93206
82280.0000   -5.39484
82320.0000   -5.47348
82360.0000   -5.99009
82400.0000   -6.27074
82440.0000   -5.09669
82480.0000   -5.63986
82520.0000   -5.94722
82560.0000   -5.84792
82600.0000   -6.37594
82640.0000   -6.05462
82680.0000   -6.54847
82720.0000   -6.06014
82760.0000   -5.79057
82800.0000   -5.69229
82840.0000   -4.82999
82880.0000   -5.81138
82920.0000   -5.53191
82960.0000   -5.45133
83000.0000   -5.56984
83040.0000   -6.19823
83080.0000   -5.37884
83120.0000   -5.59481
83160.0000   -6.15468
83200.0000   -5.32132
83240.0000   -6.50839
83280.0000   -7.50531
83320.0000   -7.33263
83360.0000   -7.80331
83400.0000   -6.76582
83440.0000   -6.53201
83480.0000   -6.45989
83520.0000   -6.91489
83560.0000   -7.21398
83600.0000   -6.22385
83640.0000   -6.50085
83680.0000   -4.39974
83720.0000   -5.68853
83760.0000   -6.27061
83800.0000   -6.88881
83840.0000   -6.22478
83880.0000   -5.28585
83920.0000   -5.40449
83960.0000   -5.74876
84000.0000   -6.53486
84040.0000   -5.64525
84080.0000   -5.75385
84120.0000   -6.47155
84160.0000   -5.50767
84200.0000   -5.59132
84240.0000   -6.18798
84280.0000   -6.75539
84320.0000   -5.98062
84360.0000   -5.25524
84400.0000   -5.03629
84440.0000   -5.78346
84480.0000   -5.87539
84520.0000   -6.24301
84560.0000   -5.53096
84600.0000   -5.66371
84640.0000   -5.16542
84680.0000   -5.06984
84720.0000   -6.79978
84760.0000   -6.92246
84800.0000   -6.07519
84840.0000   -5.93159
84880.0000   -6.08892
84920.0000   -5.95160
84960.0000   -5.78962
85000.0000   -6.57149
85040.0000   -5.55389
85080.0000   -5.35337
85120.0000   -6.19633
85160.0000   -6.29987
85200.0000   -6.39462
85240.0000   -5.66969
85280.0000   -5.43079
85320.0000   -5.30843
85360.0000   -5.10039
85400.0000   -6.69201
85440.0000   -4.71151
85480.0000   -5.90334
85520.0000   -5.68509
85560.0000   -5.06108
85600.0000   -6.42714
85640.0000   -6.19716
85680.0000   -6.34496
85720.0000   -5.79538
85760.0000   -6.18198
85800.0000   -6.09255
85840.0000   -5.36551
85880.0000   -5.56386
85920.0000   -5.56666
85960.0000   -6.11453
86000.0000   -5.76649
86040.0000   -6.14133
86080.0000   -5.69249
86120.0000   -6.45003
86160.0000   -5.95027
86200.0000   -5.69385
86240.0000   -5.94232
86280.0000   -5.44002
86320.0000   -5.97332
86360.0000   -6.03510
86400.0000   -5.96353
86440.0000   -5.86163
86480.0000   -5.33201
86520.0000   -5.52938
86560.0000   -6.31905
86600.0000   -6.25007
86640.0000   -6.54957
86680.0000   -6.21386
86720.0000   -5.76842
86760.0000   -5.10281
86800.0000   -5.10428
86840.0000   -4.76620
86880.0000   -5.72630
86920.0000   -6.20638
86960.0000   -6.63758
87000.0000   -6.04845
87040.0000   -6.02474
87080.0000   -5.74252
87120.0000   -5.66536
87160.0000   -5.61856
87200.0000   -5.58868
87240.0000   -5.39403
87280.0000   -5.79255
87320.0000   -6.02289
87360.0000   -5.55332
87400.0000   -6.18832
87440.0000   -6.57440
87480.0000   -6.84602
87520.0000   -6.05782
87560.0000   -6.07167
87600.0000   -5.97425
87640.0000   -5.75710
87680.0000   -5.14817
87720.0000   -5.72353
87760.0000   -5.04965
87800.0000   -5.08328
87840.0000   -6.49621
87880.0000   -7.13713
87920.0000   -5.77982
87960.0000   -5.91792
88000.0000   -6.25606
88040.0000   -5.52620
88080.0000   -6.25809
88120.0000   -6.01992
88160.0000   -6.96827
88200.0000   -5.58306
88240.0000   -4.92873
88280.0000   -5.92216
88320.0000   -4.87834
88360.0000   -6.02037
88400.0000   -6.14467
88440.0000   -5.87050
88480.0000   -6.11311
88520.0000   -5.42668
88560.0000   -5.38975
88600.0000   -6.58829
88640.0000   -7.01915
88680.0000   -7.29267
88720.0000   -6.64545
88760.0000   -6.91190
88800.0000   -5.73186
88840.0000   -6.01820
88880.0000   -5.22219
88920.0000   -5.02537
88960.0000   -6.49770
89000.0000   -6.59979
89040.0000   -6.45305
89080.0000   -6.68089
89120.0000   -6.30461
89160.0000   -6.35928
89200.0000   -6.27777
89240.0000   -6.77183
89280.0000   -5.40304
89320.0000   -6.57640
89360.0000   -5.31597
89400.0000   -6.52472
89440.0000   -6.82913
89480.0000   -6.18056
89520.0000   -6.83881
89560.0000   -6.85517
89600.0000   -7.60574
89640.0000   -7.24042
89680.0000   -6.35767
89720.0000   -6.23645
89760.0000   -5.76105
89800.0000   -6.59237
89840.0000   -5.99455
89880.0000   -6.97382
89920.0000   -6.42363
89960.0000   -5.50712
90000.0000   -6.53831
90040.0000   -6.09531
90080.0000   -5.12857
90120.0000   -5.67479
90160.0000   -5.68059
90200.0000   -6.67179
90240.0000   -6.33851
90280.0000   -6.94971
90320.0000   -6.20011
90360.0000   -6.36140
90400.0000   -5.40862
90440.0000   -4.72103
90480.0000   -5.55313
90520.0000   -5.81197
90560.0000   -6.85622
90600.0000   -5.20234
90640.0000   -6.20642
90680.0000   -6.70254
90720.0000   -5.63316
90760.0000   -4.93291
90800.0000   -5.08202
90840.0000   -5.28858
90880.0000   -5.64554
90920.0000   -6.04077
90960.0000   -4.52097
91000.0000   -5.77689
91040.0000   -5.68313
91080.0000   -5.41815
91120.0000   -5.80777
91160.0000   -5.44349
91200.0000   -4.68590
91240.0000   -6.33912
91280.0000   -5.18680
91320.0000   -5.27729
91360.0000   -5.06207
91400.0000   -5.51223
91440.0000   -5.93322
91480.0000   -5.58041
91520.0000   -5.05756
91560.0000   -5.49128
91600.0000   -4.58164
91640.0000   -5.97248
91680.0000   -5.54140
91720.0000   -6.18138
91760.0000   -5.12169
91800.0000   -5.99446
91840.0000   -6.19609
91880.0000   -5.86585
91920.0000   -6.20498
91960.0000   -6.38867
92000.0000   -6.36846
92040.0000   -5.85710
92080.0000   -5.90308
92120.0000   -6.07730
92160.0000   -5.74280
92200.0000   -6.10338
92240.0000   -6.29497
92280.0000   -7.23741
92320.0000   -6.19098
92360.0000   -6.41431
92400.0000   -6.22075
92440.0000   -6.29585
92480.0000   -6.41559
92520.0000   -5.05264
92560.0000   -5.73051
92600.0000   -5.05520
92640.0000   -4.81095
92680.0000   -5.08303
92720.0000   -4.01720
92760.0000   -6.55020
92800.0000   -5.31929
92840.0000   -5.82844
92880.0000   -6.46343
92920.0000   -6.02195
92960.0000   -6.31078
93000.0000   -5.40331
93040.0000   -5.70404
93080.0000   -6.12044
93120.0000   -6.14179
93160.0000   -6.62764
93200.0000   -6.75363
93240.0000   -6.35976
93280.0000   -6.18437
93320.0000   -6.11027
93360.0000   -5.43933
93400.0000   -6.28893
93440.0000   -6.65299
93480.0000   -5.74167
93520.0000   -6.11458
93560.0000   -6.62570
93600.0000   -5.10036
93640.0000   -5.91634
93680.0000   -5.56738
93720.0000   -6.48858
93760.0000   -6.45572
93800.0000   -5.67242
93840.0000   -6.24054
93880.0000   -5.68965
93920.0000   -6.19541
93960.0000   -5.97062
94000.0000   -6.39003
94040.0000   -6.29185
94080.0000   -5.74226
94120.0000   -6.22229
94160.0000   -6.35815
94200.0000   -5.14626
94240.0000   -6.20654
94280.0000   -6.87642
94320.0000   -6.22593
94360.0000   -5.89377
94400.0000   -6.32485
94440.0000   -6.12972
94480.0000   -5.93665
94520.0000   -5.02298
94560.0000   -6.12187
94600.0000   -6.41059
94640.0000   -6.53808
94680.0000   -5.55380
94720.0000   -6.22217
94760.0000   -5.82626
94800.0000   -6.42085
94840.0000   -5.62981
94880.0000   -5.29396
94920.0000   -5.63154
94960.0000   -6.12249
95000.0000   -5.95344
95040.0000   -5.77229
95080.0000   -5.33399
95120.0000   -4.91555
95160.0000   -4.36812
95200.0000   -5.37363
95240.0000   -6.05406
95280.0000   -6.16295
95320.0000   -5.35271
95360.0000   -6.25916
95400.0000   -5.21292
95440.0000   -5.67722
95480.0000   -6.36300
95520.0000   -5.83370
95560.0000   -4.77623
95600.0000   -4.90722
95640.0000   -5.90312
95680.0000   -6.29987
95720.0000   -6.03404
95760.0000   -5.16819
95800.0000   -5.31825
95840.0000   -4.43913
95880.0000   -5.35166
95920.0000   -5.60357
95960.0000   -4.61572
96000.0000   -4.44144
96040.0000   -5.77715
96080.0000   -6.72360
96120.0000   -4.59907
96160.0000   -5.48026
96200.0000   -5.38720
96240.0000   -6.11907
96280.0000   -6.69405
96320.0000   -6.28466
96360.0000   -6.37193
96400.0000   -5.69744
96440.0000   -5.65598
96480.0000   -6.07183
96520.0000   -5.35412
96560.0000   -5.26856
96600.0000   -5.34877
96640.0000   -5.39680
96680.0000   -5.20560
96720.0000   -5.76709
96760.0000   -4.93337
96800.0000   -6.11770
96840.0000   -6.43866
96880.0000   -6.14688
96920.0000   -6.15431
96960.0000   -6.32192
97000.0000   -6.47710
97040.0000   -6.37398
97080.0000   -6.20628
97120.0000   -5.29664
97160.0000   -5.78106
97200.0000   -6.31957
97240.0000   -5.70951
97280.0000   -5.53674
97320.0000   -4.79670
97360.0000   -4.91399
97400.0000   -5.91752
97440.0000   -5.52027
97480.0000   -6.23645
97520.0000   -5.26851
97560.0000   -5.86413
97600.0000   -6.13388
97640.0000   -6.90961
97680.0000   -5.63774
97720.0000   -5.34906
97760.0000   -5.28820
97800.0000   -5.13252
97840.0000   -5.05399
97880.0000   -5.45537
97920.0000   -5.57404
97960.0000   -5.65745
98000.0000   -4.96910
98040.0000   -5.31748
98080.0000   -5.02831
98120.0000   -5.89236
98160.0000   -5.18973
98200.0000   -6.73260
98240.0000   -5.64157
98280.0000   -5.92389
98320.0000   -6.75500
98360.0000   -6.75193
98400.0000   -6.16058
98440.0000   -5.64859
98480.0000   -6.24271
98520.0000   -6.18928
98560.0000   -5.50114
98600.0000   -5.32910
98640.0000   -5.55182
98680.0000   -5.17261
98720.0000   -5.38388
98760.0000   -5.65601
98800.0000   -5.43608
98840.0000   -6.18093
98880.0000   -6.54559
98920.0000   -6.93151
98960.0000   -5.84373
99000.0000   -5.25976
99040.0000   -5.52471
99080.0000   -5.68738
99120.0000   -5.76838
99160.0000   -5.85443
99200.0000   -6.03069
99240.0000   -5.40766
99280.0000   -6.32475
99320.0000   -6.59434
99360.0000   -4.96009
99400.0000   -4.98511
99440.0000   -6.15488
99480.0000   -6.56465
99520.0000   -6.03119
99560.0000   -5.67957
99600.0000   -5.06808
99640.0000   -5.87416
99680.0000   -6.19536
99720.0000   -6.08443
99760.0000   -5.98873
99800.0000   -5.82032
99840.0000   -6.20938
99880.0000   -5.65857
99920.0000   -5.01880
99960.0000   -5.40544
100000.0000   -6.09062
100040.0000   -5.35261
100080.0000   -5.76408
100120.0000   -5.94416
100160.0000   -5.74394
100200.0000   -6.06824
100240.0000   -5.13374
100280.0000   -5.46550
100320.0000   -6.22323
100360.0000   -5.44096
100400.0000   -5.00977
100440.0000   -4.88559
100480.0000   -5.29990
100520.0000   -6.57505
100560.0000   -6.02512
100600.0000   -6.53790
100640.0000   -6.11534
100680.0000   -5.49171
100720.0000   -6.49121
100760.0000   -6.45881
100800.0000   -6.17827
100840.0000   -5.92001
100880.0000   -5.99667
100920.0000   -6.51993
100960.0000   -6.02165
101000.0000   -6.63297
101040.0000   -6.17419
101080.0000   -6.86848
101120.0000   -6.73880
101160.0000   -6.38348
101200.0000   -6.32509
101240.0000   -5.88805
101280.0000   -6.12006
101320.0000   -5.53703
101360.0000   -5.49035
101400.0000   -4.29423
101440.0000   -4.90975
101480.0000   -5.49806
101520.0000   -6.18942
101560.0000   -5.72339
101600.0000   -6.23864
101640.0000   -5.78389
101680.0000   -4.50724
101720.0000   -5.61356
101760.0000   -4.69950
101800.0000   -4.47828
101840.0000   -4.95964
101880.0000   -4.69462
101920.0000   -5.12490
101960.0000   -4.90687
102000.0000   -5.03333
102040.0000   -4.72444
102080.0000   -4.27395
102120.0000   -4.05367
102160.0000   -5.60675
102200.0000   -5.30987
102240.0000   -4.89081
102280.0000   -6.13345
102320.0000   -4.92492
102360.0000   -5.86300
102400.0000   -5.88044
102440.0000   -5.10523
102480.0000   -5.08347
102520.0000   -3.81609
102560.0000   -4.61447
102600.0000   -4.82542
102640.0000   -4.95325
102680.0000   -5.15176
102720.0000   -5.33105
102760.0000   -6.00974
102800.0000   -6.10374
102840.0000   -5.84126
102880.0000   -5.66583
102920.0000   -5.88307
102960.0000   -5.74871
103000.0000   -5.65399
103040.0000   -5.09252
103080.0000   -6.40010
103120.0000   -6.77083
103160.0000   -5.72607
103200.0000   -5.91873
103240.0000   -6.58979
103280.0000   -5.53681
103320.0000   -5.91927
103360.0000   -5.90037
103400.0000   -5.69668
103440.0000   -5.89307
103480.0000   -6.32208
103520.0000   -5.84445
103560.0000   -5.11606
103600.0000   -5.88066
103640.0000   -6.05322
103680.0000   -5.56245
103720.0000   -5.30269
103760.0000   -6.13202
103800.0000   -4.74374
103840.0000   -5.91639
103880.0000   -5.41036
103920.0000   -5.96401
103960.0000   -5.90037
104000.0000   -5.95236
104040.0000   -6.12194
104080.0000   -5.69159
104120.0000   -5.94804
104160.0000   -5.95471
104200.0000   -6.24260
104240.0000   -5.52540
104280.0000   -5.81419
104320.0000   -5.67392
104360.0000   -5.75733
104400.0000   -5.14093
104440.0000   -6.63212
104480.0000   -5.85263
104520.0000   -6.09315
104560.0000   -6.95424
104600.0000   -6.11858
104640.0000   -5.65428
104680.0000   -6.70531
104720.0000   -6.58662
104760.0000   -6.14374
104800.0000   -6.24818
104840.0000   -6.31337
104880.0000   -6.18823
104920.0000   -7.14540
104960.0000   -6.34699
105000.0000   -5.90833
105040.0000   -6.13910
105080.0000   -6.38404
105120.0000   -6.44539
105160.0000   -5.26771
105200.0000   -6.70977
105240.0000   -6.61913
105280.0000   -6.44341
105320.0000   -6.53724
105360.0000   -6.29313
105400.0000   -6.16570
105440.0000   -6.85380
105480.0000   -6.52547
105520.0000   -6.93146
105560.0000   -5.95366
105600.0000   -6.85684
105640.0000   -6.62526
105680.0000   -7.27712
105720.0000   -6.49550
105760.0000   -6.28146
105800.0000   -6.41861
105840.0000   -5.91967
105880.0000   -6.18097
105920.0000   -5.71225
105960.0000   -5.19320
106000.0000   -5.33100
106040.0000   -6.95301
106080.0000   -5.92635
106120.0000   -5.60599
106160.0000   -6.05234
106200.0000   -5.98788
106240.0000   -5.71648
106280.0000   -5.86103
106320.0000   -6.37358
106360.0000   -5.91660
106400.0000   -5.37870
106440.0000   -6.18403
106480.0000   -5.67717
106520.0000   -5.45995
106560.0000   -5.60232
106600.0000   -5.35001
106640.0000   -4.62127
106680.0000   -5.88369
106720.0000   -5.92185
106760.0000   -5.11194
106800.0000   -6.24630
106840.0000   -4.40935
106880.0000   -4.91614
106920.0000   -4.71414
106960.0000   -5.33917
107000.0000   -5.26292
107040.0000   -5.53251
107080.0000   -5.85908
107120.0000   -5.07866
107160.0000   -5.37499
107200.0000   -6.02777
107240.0000   -6.33000
107280.0000   -4.83894
107320.0000   -6.13830
107360.0000   -6.46075
107400.0000   -6.22953
107440.0000   -5.68968
107480.0000   -5.19114
107520.0000   -5.08501
107560.0000   -5.12695
107600.0000   -4.64872
107640.0000   -5.39814
107680.0000   -5.30321
107720.0000   -5.82506
107760.0000   -5.25913
107800.0000   -4.89331
107840.0000   -6.06327
107880.0000   -5.81162
107920.0000   -6.27971
107960.0000   -5.59041
108000.0000   -5.20089
108040.0000   -4.97930
108080.0000   -5.40225
108120.0000   -4.81912
108160.0000   -5.22128
108200.0000   -5.09091
108240.0000   -5.03329
108280.0000   -4.83156
108320.0000   -5.01958
108360.0000   -6.18336
108400.0000   -5.67413
108440.0000   -4.59608
108480.0000   -5.02734
108520.0000   -5.42201
108560.0000   -4.49970
108600.0000   -6.05091
108640.0000   -4.42264
108680.0000   -4.38372
108720.0000   -5.61221
108760.0000   -4.95387
108800.0000   -5.05407
108840.0000   -5.34855
108880.0000   -4.91772
108920.0000   -4.71756
108960.0000   -4.97240
109000.0000   -6.03369
109040.0000   -5.49595
109080.0000   -5.61663
109120.0000   -5.58127
109160.0000   -5.34040
109200.0000   -5.79283
109240.0000   -6.45161
109280.0000   -5.75313
109320.0000   -5.95855
109360.0000   -5.92531
109400.0000   -5.25153
109440.0000   -4.72864
109480.0000   -5.45236
109520.0000   -4.52579
109560.0000   -4.95897
109600.0000   -4.77762
109640.0000   -4.98914
109680.0000   -5.30314
109720.0000   -5.49439
109760.0000   -4.99324
109800.0000   -5.89412
109840.0000   -6.00611
109880.0000   -5.99064
109920.0000   -5.87365
109960.0000   -5.05820
110000.0000   -4.83961
110040.0000   -5.70342
110080.0000   -4.68601
110120.0000   -5.12495
110160.0000   -5.32436
110200.0000   -5.87012
110240.0000   -6.02722
110280.0000   -6.69896
110320.0000   -5.47272
110360.0000   -5.62162
110400.0000   -6.19327
110440.0000   -6.06678
110480.0000   -6.29937
110520.0000   -4.93060
110560.0000   -4.54895
110600.0000   -3.93266
110640.0000   -4.54931
110680.0000   -4.21294
110720.0000   -3.67746
110760.0000   -3.68752
110800.0000   -4.02037
110840.0000   -4.63917
110880.0000   -3.41512
110920.0000   -3.46184
110960.0000   -3.11193
111000.0000   -3.90485
111040.0000   -4.32295
111080.0000   -4.61337
111120.0000   -4.42941
111160.0000   -4.28282
111200.0000   -4.43799
111240.0000   -4.03062
111280.0000   -3.89985
111320.0000   -3.82138
111360.0000   -4.00943
111400.0000   -5.16893
111440.0000   -4.81687
111480.0000   -5.53820
111520.0000   -4.78723
111560.0000   -5.34417
111600.0000   -4.85848
111640.0000   -3.88694
111680.0000   -3.48200
111720.0000   -4.45027
111760.0000   -3.90648
111800.0000   -3.35977
111840.0000   -3.33679
111880.0000   -3.23249
111920.0000   -2.78183
111960.0000   -2.56967
112000.0000   -2.64792
112040.0000   -3.34229
112080.0000   -4.99437
112120.0000   -4.81855
112160.0000   -4.29381
112200.0000   -4.29350
112240.0000   -4.22495
112280.0000   -3.60460
112320.0000   -3.91871
112360.0000   -3.43518
112400.0000   -4.39328
112440.0000   -4.82800
112480.0000   -4.66538
112520.0000   -3.64097
112560.0000   -2.60963
112600.0000   -1.76021
112640.0000   -2.52269
112680.0000   -3.49917
112720.0000   -3.50768
112760.0000   -2.73544
112800.0000   -4.40834
112840.0000   -3.41347
112880.0000   -2.11383
112920.0000   -2.44475
112960.0000   -1.96083
113000.0000   -1.13520
113040.0000   -0.33891
113080.0000   -1.12421
113120.0000   -0.76271
113160.0000   -0.93634
113200.0000   -0.18804
113240.0000   -0.55554
113280.0000   -0.32739
113320.0000    0.40378
113360.0000    0.52191
113400.0000   -0.17645
113440.0000   -0.23164
113480.0000   -0.63016
113520.0000   -1.37313
113560.0000   -0.09367
113600.0000    0.26721
113640.0000   -0.40028
113680.0000    0.41678
113720.0000    0.83699
113760.0000    1.24165
113800.0000    0.76097
113840.0000    0.53591
113880.0000    0.09602
113920.0000    0.13716
113960.0000    0.87249
114000.0000    0.91505
114040.0000    1.70100
114080.0000    0.64531
114120.0000    0.96091
114160.0000    0.42663
114200.0000   -0.03572
114240.0000    0.26242
114280.0000    0.72604
114320.0000    1.12944
114360.0000   -0.98867
114400.0000   -0.09160
114440.0000   -0.00027
114480.0000    0.91342
114520.0000    0.59466
114560.0000    1.12660
114600.0000   -0.15024
114640.0000    0.21785
114680.0000    0.08292
114720.0000   -0.23106
114760.0000   -0.11432
114800.0000    0.07715
114840.0000    0.27992
114880.0000    0.83624
114920.0000    1.16415
114960.0000    1.29462
115000.0000    0.69205
115040.0000    0.30220
115080.0000    0.33533
115120.0000    0.06838
115160.0000    0.34517
115200.0000    0.40558
115240.0000    1.23576
115280.0000    0.80143
115320.0000   -0.22733
115360.0000    0.85328
115400.0000    0.07101
115440.0000    1.13872
115480.0000    0.34105
115520.0000    0.14984
115560.0000   -0.05292
115600.0000    0.60631
115640.0000   -0.51030
115680.0000    0.09260
115720.0000    0.46263
115760.0000    0.83891
115800.0000   -0.31033
115840.0000    0.13443
115880.0000    0.19339
115920.0000    0.40182
115960.0000    0.90875
116000.0000    0.12850
116040.0000    0.87138
116080.0000   -0.08793
116120.0000    0.72662
116160.0000    1.19574
116200.0000    0.84977
116240.0000    0.90200
116280.0000    1.06009
116320.0000    1.28158
116360.0000    1.39854
116400.0000    0.66540
116440.0000    0.63146
116480.0000    1.95713
116520.0000    1.61654
116560.0000    2.35535
116600.0000    1.41035
116640.0000    1.86479
116680.0000    1.50527
116720.0000    0.90444
116760.0000    0.19620
116800.0000    0.97219
116840.0000    1.21065
116880.0000    1.09086
116920.0000    1.53293
116960.0000    1.20711
117000.0000    0.90099
117040.0000    1.51968
117080.0000    1.03971
117120.0000    1.27334
117160.0000    1.13488
117200.0000    1.85812
117240.0000    0.54818
117280.0000    0.60034
117320.0000    0.64202
117360.0000    1.13717
117400.0000    1.03399
117440.0000    1.10821
117480.0000    1.00461
117520.0000    1.09914
117560.0000    0.68740
117600.0000    0.89394
117640.0000    0.80385
117680.0000    1.31355
117720.0000    0.21393
117760.0000    0.99126
117800.0000    1.04053
117840.0000    0.42853
117880.0000    1.41104
117920.0000    1.05638
117960.0000    0.76138
118000.0000    1.04762
118040.0000    0.80575
118080.0000    1.40684
118120.0000    0.52788
118160.0000    0.51407
118200.0000    0.72333
118240.0000    0.87006
118280.0000    0.89299
118320.0000    1.22894
118360.0000    0.76631
118400.0000    0.89511
118440.0000    1.07342
118480.0000    1.07192
118520.0000    1.11921
118560.0000    1.16824
118600.0000    1.16334
118640.0000    1.33351
118680.0000    0.94161
118720.0000    0.86591
118760.0000    1.15736
118800.0000    0.17889
118840.0000    0.21674
118880.0000    0.51948
118920.0000    1.03727
118960.0000    0.37801
119000.0000    0.09455
119040.0000    0.48977
119080.0000    0.86623
119120.0000    0.73204
119160.0000    1.45852
119200.0000    1.15102
119240.0000    0.74590
119280.0000    1.47164
119320.0000    0.83825
119360.0000    0.92293
119400.0000    1.13311
119440.0000    0.77359
119480.0000    0.66542
119520.0000    1.81192
119560.0000    0.74691
119600.0000    1.43384
119640.0000    1.30921
119680.0000    1.48649
119720.0000    0.74513
119760.0000    1.60077
119800.0000    1.53185
119840.0000    1.68339
119880.0000    1.15312
119920.0000    1.99472
119960.0000    1.81987
120000.0000    2.02722
120040.0000    2.53811
120080.0000    1.00666
120120.0000    1.36864
120160.0000    2.42694
120200.0000    2.72522
120240.0000    3.02457
120280.0000    2.68673
120320.0000    2.32191
120360.0000    1.77775
120400.0000    2.47573
120440.0000    1.62020
120480.0000    0.85180
120520.0000    1.20150
120560.0000    1.84725
120600.0000    1.11887
120640.0000    2.02599
120680.0000    1.43605
120720.0000    1.27706
120760.0000    1.53365
120800.0000    1.29105
120840.0000    1.28123
120880.0000    1.45619
120920.0000    0.83544
120960.0000    1.92213
121000.0000    1.53288
121040.0000    2.01305
121080.0000    1.50551
121120.0000    1.29865
121160.0000    1.00839
121200.0000    1.55639
121240.0000    1.89203
121280.0000    1.07382
121320.0000    0.55446
121360.0000    0.13876
121400.0000    1.22891
121440.0000    1.06883
121480.0000    2.12025
121520.0000    1.51639
121560.0000    1.58281
121600.0000    2.01491
121640.0000    1.61299
121680.0000    1.18255
121720.0000    1.10314
121760.0000    1.38364
121800.0000    1.77165
121840.0000    1.39937
121880.0000    0.84854
121920.0000    1.11945
121960.0000    1.26516
122000.0000    1.45722
122040.0000    1.39124
122080.0000    1.35424
122120.0000    1.32102
122160.0000    1.13574
122200.0000    1.93547
122240.0000    1.87366
122280.0000    2.33213
122320.0000    1.69295
122360.0000    1.50445
122400.0000    2.29283
122440.0000    1.49772
122480.0000    1.66920
122520.0000    2.17473
122560.0000    0.96422
122600.0000    2.04750
122640.0000    2.29733
122680.0000    2.45841
122720.0000    2.45912
122760.0000    1.97626
122800.0000    2.63156
122840.0000    1.79537
122880.0000    2.05224
122920.0000    2.48460
122960.0000    2.03282
123000.0000    2.04050
123040.0000    1.69822
123080.0000    1.64612
123120.0000    2.57491
123160.0000    2.15591
123200.0000    1.25519
123240.0000    1.71802
123280.0000    1.46783
123320.0000    1.52080
123360.0000    0.59179
123400.0000    1.50717
123440.0000    1.42144
123480.0000    0.70318
123520.0000    1.62503
123560.0000    0.59000
123600.0000    0.96888
123640.0000    1.70350
123680.0000    1.18169
123720.0000    1.38516
123760.0000    1.40055
123800.0000    1.62714
123840.0000    1.49237
123880.0000    1.55310
123920.0000    0.97483
123960.0000    1.10320
124000.0000    1.15167
124040.0000    1.11328
124080.0000    2.11021
124120.0000    2.00732
124160.0000    2.51951
124200.0000    2.08082
124240.0000    2.27690
124280.0000    1.36197
124320.0000    1.76699
124360.0000    2.29769
124400.0000    2.27626
124440.0000    2.48979
124480.0000    2.23414
124520.0000    2.39625
124560.0000    2.04679
124600.0000    1.95410
124640.0000    2.70185
124680.0000    1.50615
124720.0000    1.04175
124760.0000    1.46256
124800.0000    1.64913
124840.0000    2.35406
124880.0000    2.02759
124920.0000    1.71444
124960.0000    2.12041
125000.0000    1.42547
125040.0000    1.64965
125080.0000    1.90822
125120.0000    1.84479
125160.0000    2.88507
125200.0000    1.28986
125240.0000    2.48164
125280.0000    1.85441
125320.0000    1.90871
125360.0000    1.09167
125400.0000    1.80757
125440.0000    1.20579
125480.0000    2.22640
125520.0000    2.50657
125560.0000    2.80009
125600.0000    3.66977
125640.0000    3.02685
125680.0000    2.54274
125720.0000    3.31403
125760.0000    3.23097
125800.0000    2.67037
125840.0000    2.87747
125880.0000    4.28121
125920.0000    2.81486
125960.0000    2.19374
126000.0000    2.83172
126040.0000    2.66697
126080.0000    2.45755
126120.0000    2.73733
126160.0000    2.56251
126200.0000    2.60556
126240.0000    2.22396
126280.0000    3.00092
126320.0000    3.33090
126360.0000    2.40831
126400.0000    2.80126
126440.0000    3.04198
126480.0000    2.71086
126520.0000    3.19004
126560.0000    2.97326
126600.0000    2.68434
126640.0000    2.77986
126680.0000    2.32497
126720.0000    2.79642
126760.0000    3.15819
126800.0000    3.45473
126840.0000    2.85881
126880.0000    2.30734
126920.0000    2.17379
126960.0000    2.22956
127000.0000    2.50100
127040.0000    2.12964
127080.0000    2.75796
127120.0000    3.63434
127160.0000    2.99091
127200.0000    2.96657
127240.0000    2.47788
127280.0000    3.59452
127320.0000    2.61481
127360.0000    3.30388
127400.0000    2.66269
127440.0000    3.25859
127480.0000    2.55587
127520.0000    3.03761
127560.0000    3.28574
127600.0000    3.55437
127640.0000    2.96778
127680.0000    3.62238
127720.0000    3.23735
127760.0000    3.73629
127800.0000    3.61040
127840.0000    3.31176
127880.0000    3.51135
127920.0000    3.34313
127960.0000    2.83618
128000.0000    3.24452
128040.0000    2.88959
128080.0000    2.41560
128120.0000    2.10116
128160.0000    3.40756
128200.0000    3.45464
128240.0000    2.65544
128280.0000    2.91993
128320.0000    3.60461
128360.0000    3.02961
128400.0000    1.67279
128440.0000    2.47096
128480.0000    3.03673
128520.0000    2.12529
128560.0000    2.46523
128600.0000    2.47356
128640.0000    2.34258
128680.0000    3.31817
128720.0000    3.34882
128760.0000    3.62075
128800.0000    3.49284
128840.0000    3.12995
128880.0000    2.69266
128920.0000    2.06275
128960.0000    3.04817
129000.0000    2.16407
129040.0000    1.59862
129080.0000    2.59720
129120.0000    1.59414
129160.0000    2.98116
129200.0000    2.21521
129240.0000    2.21428
129280.0000    2.56958
129320.0000    2.49574
129360.0000    2.39378
129400.0000    2.20184
129440.0000    2.13526
129480.0000    2.58730
129520.0000    2.88267
129560.0000    3.04807
129600.0000    2.14311
129640.0000    2.66161
129680.0000    2.29102
129720.0000    1.50434
129760.0000    1.52379
129800.0000    1.24302
129840.0000    1.84069
129880.0000    1.90574
129920.0000    2.03133
129960.0000    2.23909
130000.0000    2.58571
130040.0000    2.22761
130080.0000    2.17672
130120.0000    2.20559
130160.0000    2.42342
130200.0000    2.66950
130240.0000    2.87100
130280.0000    2.18349
130320.0000    1.68172
130360.0000    2.02905
130400.0000    1.55395
130440.0000    2.17955
130480.0000    1.55163
130520.0000    2.00628
130560.0000    1.94276
130600.0000    2.09688
130640.0000    1.09008
130680.0000    1.69973
130720.0000    2.32241
130760.0000    2.40145
130800.0000    2.94721
130840.0000    1.92858
130880.0000    2.50157
130920.0000    2.81616
130960.0000    3.23782
131000.0000    2.62216
131040.0000    1.79217
131080.0000    2.26754
131120.0000    1.21516
131160.0000    2.46640
131200.0000    1.66714
131240.0000    0.77491
131280.0000    1.05703
131320.0000    1.42542
131360.0000    1.18280
131400.0000    1.27437
131440.0000    1.90245
131480.0000    1.96781
131520.0000    1.84061
131560.0000    1.93378
131600.0000    1.17092
131640.0000    1.12765
131680.0000    1.86973
131720.0000    1.30516
131760.0000    1.54239
131800.0000    2.01175
131840.0000    1.53364
131880.0000    2.16944
131920.0000    2.13604
131960.0000    1.89885
132000.0000    1.07227
132040.0000    2.25618
132080.0000    2.08222
132120.0000    1.47448
132160.0000    1.63294
132200.0000    1.16189
132240.0000    0.18760
132280.0000    0.99483
132320.0000    0.93359
132360.0000    0.52254
132400.0000    1.09051
132440.0000    0.49736
132480.0000    0.73758
132520.0000    1.35331
132560.0000    1.13383
132600.0000    0.33786
132640.0000    1.77216
132680.0000   -0.12480
132720.0000    0.39029
132760.0000   -0.56375
132800.0000    0.09517
132840.0000   -0.28889
132880.0000    0.00314
132920.0000    0.72029
132960.0000    0.05395
133000.0000    0.55166
133040.0000    0.60711
133080.0000    0.70111
133120.0000    0.66380
133160.0000    0.20531
133200.0000    0.72302
133240.0000    1.19255
133280.0000    1.11534
133320.0000    1.12399
133360.0000    1.32449
133400.0000    1.15986
133440.0000    1.33088
133480.0000    1.67453
133520.0000    1.14357
133560.0000    1.37827
133600.0000    1.07518
133640.0000    1.14626
133680.0000    0.86370
133720.0000    0.89432
133760.0000    1.36923
133800.0000    1.40931
133840.0000    1.68816
133880.0000    1.59891
133920.0000    1.33891
133960.0000    1.07977
134000.0000    1.92190
134040.0000    1.24054
134080.0000    0.94785
134120.0000    1.07636
134160.0000    1.55980
134200.0000    1.09757
134240.0000    1.05296
134280.0000    1.61021
134320.0000    1.46018
134360.0000    1.87732
134400.0000    1.57742
134440.0000    2.02098
134480.0000    2.13128
134520.0000    2.69145
134560.0000    1.51699
134600.0000    0.69275
134640.0000    1.10155
134680.0000    1.67018
134720.0000    1.72945
134760.0000    2.18540
134800.0000    1.88208
134840.0000    1.54416
134880.0000    1.93501
134920.0000    2.14124
134960.0000    1.78363
135000.0000    1.68972
135040.0000    1.19678
135080.0000    0.95812
135120.0000    0.58444
135160.0000    1.39792
135200.0000    1.50954
135240.0000    0.32682
135280.0000    0.90517
135320.0000    0.17589
135360.0000    0.28676
135400.0000    1.17492
135440.0000    1.15339
135480.0000    0.80602
135520.0000    1.11888
135560.0000    1.50968
135600.0000    1.53024
135640.0000    1.11784
135680.0000    1.16478
135720.0000    0.98503
135760.0000    1.34516
135800.0000    0.60224
135840.0000    0.01947
135880.0000    0.64186
135920.0000    0.79655
135960.0000    0.40200
136000.0000   -0.33872
136040.0000    0.56094
136080.0000    1.40183
136120.0000    1.74008
136160.0000    1.82736
136200.0000    0.49165
136240.0000    0.52817
136280.0000    0.58712
136320.0000    1.14430
136360.0000    0.65662
136400.0000    0.46643
136440.0000   -0.33771
136480.0000    0.79438
136520.0000    0.02189
136560.0000    0.95214
136600.0000    0.54058
136640.0000   -0.00509
136680.0000    0.10214
136720.0000    0.65269
136760.0000    0.76068
136800.0000    0.52332
136840.0000    0.49461
136880.0000    0.30785
136920.0000    1.09420
136960.0000    0.63524
137000.0000    0.57231
137040.0000    1.18367
137080.0000    0.21609
137120.0000    0.82715
137160.0000    1.52901
137200.0000    0.78115
137240.0000    1.21854
137280.0000    1.03230
137320.0000    0.87343
137360.0000   -0.50588
137400.0000    0.14686
137440.0000    1.03051
137480.0000    1.19646
137520.0000    1.19409
137560.0000    0.26719
137600.0000    1.66042
137640.0000    1.51789
137680.0000    0.85431
137720.0000    1.18806
137760.0000    1.18406
137800.0000    1.12460
137840.0000    1.61617
137880.0000    1.75715
137920.0000    1.08133
137960.0000    1.15598
138000.0000    1.37742
138040.0000    0.29576
138080.0000    1.50139
138120.0000    0.68019
138160.0000    1.08295
138200.0000    1.25142
138240.0000    0.38927
138280.0000    0.67921
138320.0000    1.03600
138360.0000    0.64696
138400.0000    0.16250
138440.0000    1.58549
138480.0000    0.31450
138520.0000    0.52724
138560.0000    0.40054
138600.0000    0.18887
138640.0000    0.28619
138680.0000    1.09296
138720.0000    0.69074
138760.0000    0.64514
138800.0000    0.16000
138840.0000    0.85503
138880.0000    1.27489
138920.0000    1.25412
138960.0000    0.89999
139000.0000    0.73052
139040.0000    1.21441
139080.0000    0.41260
139120.0000    1.99881
139160.0000    1.29719
139200.0000    1.10959
139240.0000    1.75861
139280.0000    1.16473
139320.0000    0.00191
139360.0000    2.21425
139400.0000    0.68595
139440.0000    0.79058
139480.0000    0.56469
139520.0000   -0.54995
139560.0000   -0.20228
139600.0000    0.16780
139640.0000    0.56117
139680.0000    0.58774
139720.0000   -0.07510
139760.0000    0.69600
139800.0000    0.31778
139840.0000    0.60077
139880.0000   -1.51562
139920.0000    0.21170
139960.0000   -0.52230
140000.0000   -0.04609
140040.0000   -0.19344
140080.0000    0.52625
140120.0000    0.61151
140160.0000    0.22066
140200.0000    0.41413
140240.0000    0.06584
140280.0000    0.41254
140320.0000    0.24268
140360.0000   -0.13970
140400.0000   -0.51442
140440.0000    0.00512
140480.0000   -0.39921
140520.0000    0.00655
140560.0000    0.03050
140600.0000    0.19774
140640.0000    0.80743
140680.0000    0.10194
140720.0000    0.72614
140760.0000    0.56091
140800.0000    0.55009
140840.0000    0.41884
140880.0000   -0.18326
140920.0000    0.89053
140960.0000    0.85767
141000.0000    0.55605
141040.0000    0.16127
141080.0000    0.52894
141120.0000    0.06685
141160.0000   -0.05388
141200.0000   -0.11704
141240.0000   -0.30164
141280.0000   -0.60731
141320.0000   -0.24907
141360.0000    0.21990
141400.0000   -0.33315
141440.0000    0.21280
141480.0000    0.45390
141520.0000   -0.08152
141560.0000    0.25113
141600.0000    0.22623
141640.0000    0.58458
141680.0000    0.73050
141720.0000    1.43478
141760.0000    0.71742
141800.0000    1.13177
141840.0000    0.77448
141880.0000    1.49946
141920.0000    0.08324
141960.0000    0.58483
142000.0000    0.40893
142040.0000    0.59040
142080.0000    1.31203
142120.0000    0.67600
142160.0000    0.85088
142200.0000    0.55223
142240.0000    0.29648
142280.0000    0.43803
142320.0000    0.62482
142360.0000    0.56153
142400.0000    0.88521
142440.0000    1.24431
142480.0000    0.50933
142520.0000    0.91496
142560.0000    0.53877
142600.0000    0.68672
142640.0000    1.26857
142680.0000    1.58885
142720.0000    1.43257
142760.0000    0.99304
142800.0000    0.64539
142840.0000    1.46341
142880.0000    0.80537
142920.0000    0.75833
142960.0000    0.40033
143000.0000    0.63206
143040.0000    0.60220
143080.0000    1.83371
143120.0000    0.93823
143160.0000    0.73571
143200.0000    1.12414
143240.0000    1.59782
143280.0000    0.21661
143320.0000    0.18996
143360.0000    0.40578
143400.0000    0.36898
143440.0000    0.80590
143480.0000    1.34166
143520.0000    1.28842
143560.0000    0.68397
143600.0000    0.77505
143640.0000    1.45859
143680.0000    0.15942
143720.0000    0.25681
143760.0000    0.86447
143800.0000    0.57333
143840.0000    0.47664
143880.0000    0.46289
143920.0000    0.60719
143960.0000    0.69455
144000.0000    0.47934
144040.0000    0.34985
144080.0000    1.06796
144120.0000    1.27862
144160.0000    1.23011
144200.0000    0.06022
144240.0000    0.88839
144280.0000    0.12910
144320.0000    1.03004
144360.0000    1.00492
144400.0000    1.07253
144440.0000    0.79915
144480.0000    1.02110
144520.0000    1.83701
144560.0000    1.81317
144600.0000    0.97200
144640.0000    1.05110
144680.0000    1.00369
144720.0000    0.19538
144760.0000    0.03499
144800.0000    0.50322
144840.0000    1.82058
144880.0000    1.28139
144920.0000    1.01715
144960.0000    1.35336
145000.0000    1.50938
145040.0000    2.17320
145080.0000    0.91084
145120.0000    0.21833
145160.0000    0.69380
145200.0000    1.26214
145240.0000    0.93695
145280.0000    1.13984
145320.0000    0.31140
145360.0000    0.29227
145400.0000    1.20543
145440.0000    0.96483
145480.0000    0.33838
145520.0000    0.63021
145560.0000    0.05733
145600.0000    0.43583
145640.0000    0.39124
145680.0000    1.39392
145720.0000    1.75097
145760.0000    1.15705
145800.0000    0.71722
145840.0000    0.39949
145880.0000    1.16802
145920.0000    0.82162
145960.0000    1.02808
146000.0000    0.73127
146040.0000    0.29712
146080.0000    1.16993
146120.0000    1.31401
146160.0000    0.97243
146200.0000    0.45678
146240.0000    1.44429
146280.0000   -0.01492
146320.0000    0.39185
146360.0000    1.42833
146400.0000    1.39381
146440.0000    0.45779
146480.0000    0.91106
146520.0000    1.43244
146560.0000    0.59414
146600.0000    0.81674
146640.0000    0.44505
146680.0000    0.35810
146720.0000    0.93067
146760.0000    1.29899
146800.0000    0.94684
146840.0000    1.10937
146880.0000    1.71151
146920.0000    1.11824
146960.0000    0.84001
147000.0000    0.70381
147040.0000    0.52556
147080.0000    0.99988
147120.0000    1.53273
147160.0000    0.25350
147200.0000    0.86043
147240.0000    0.45162
147280.0000    0.74440
147320.0000    0.95413
147360.0000    1.48108
147400.0000    1.21881
147440.0000    1.31055
147480.0000    1.11378
147520.0000    0.54063
147560.0000    0.67374
147600.0000    0.86114
147640.0000    1.46914
147680.0000    1.19520
147720.0000    1.66005
147760.0000    1.81416
147800.0000    0.90455
147840.0000    1.60746
147880.0000    0.81778
147920.0000    0.94404
147960.0000    0.76816
148000.0000    0.48418
148040.0000    1.47466
148080.0000    0.67540
148120.0000    0.61151
148160.0000    0.56209
148200.0000    1.22310
148240.0000    0.64152
148280.0000    0.60574
148320.0000    0.96196
148360.0000    1.10478
148400.0000    1.04944
148440.0000    1.06627
148480.0000    1.09029
148520.0000    0.84649
148560.0000    1.43206
148600.0000    0.69125
148640.0000    0.82105
148680.0000    0.97085
148720.0000    0.93685
148760.0000    1.84169
148800.0000    1.33576
148840.0000    1.02592
148880.0000    0.65472
148920.0000    0.63586
148960.0000    0.80848
149000.0000    1.16021
149040.0000    1.22178
149080.0000    0.68325
149120.0000    0.94405
149160.0000    0.49235
149200.0000    0.52212
149240.0000    1.01974
149280.0000    1.39771
149320.0000    1.07594
149360.0000    0.63696
149400.0000    0.71640
149440.0000    0.84787
149480.0000    0.71678
149520.0000    0.84971
149560.0000    1.31559
149600.0000    1.26792
149640.0000    1.86546
149680.0000    1.33691
149720.0000    1.95360
149760.0000    1.28422
149800.0000    1.13992
149840.0000    1.87414
149880.0000    1.66691
149920.0000    1.21033
149960.0000    0.84222
150000.0000    0.62372
150040.0000    1.37419
150080.0000    0.66493
150120.0000    1.14747
150160.0000    0.02372
150200.0000    0.05014
150240.0000    0.09689
150280.0000    0.99190
150320.0000    0.96098
150360.0000    1.73057
150400.0000    0.84720
150440.0000    0.94241
150480.0000    0.71892
150520.0000    1.44992
150560.0000    0.79071
150600.0000    1.00218
150640.0000    1.37906
150680.0000    0.61225
150720.0000    0.81059
150760.0000    0.24515
150800.0000    0.38195
150840.0000    1.27531
150880.0000    0.61946
150920.0000    0.84373
150960.0000    1.62624
151000.0000    2.30302
151040.0000    1.94222
151080.0000    1.66890
151120.0000    0.90986
151160.0000    1.44045
151200.0000    1.44327
151240.0000    0.71601
151280.0000    1.20811
151320.0000    0.79097
151360.0000    1.24722
151400.0000    1.46209
151440.0000    1.14384
151480.0000    1.77424
151520.0000    1.89966
151560.0000    1.11813
151600.0000    0.77981
151640.0000    1.46012
151680.0000    1.52805
151720.0000    0.99776
151760.0000    1.02299
151800.0000    0.35539
151840.0000    1.49428
151880.0000    1.62619
151920.0000    2.15664
151960.0000    1.94992
152000.0000    0.95787
152040.0000    1.00040
152080.0000    1.27623
152120.0000    1.06521
152160.0000    1.13444
152200.0000    1.10318
152240.0000    1.09145
152280.0000    1.56033
152320.0000    0.96301
152360.0000    1.76145
152400.0000    1.87287
152440.0000    1.03012
152480.0000    1.01569
152520.0000    1.68422
152560.0000    1.31004
152600.0000    1.73543
152640.0000    0.75234
152680.0000    1.60507
152720.0000    0.70687
152760.0000    1.07750
152800.0000    1.01784
152840.0000    0.72765
152880.0000    0.53013
152920.0000    1.29820
152960.0000    1.43961
153000.0000    1.16124
153040.0000    0.78823
153080.0000    0.73145
153120.0000    1.18571
153160.0000    0.92694
153200.0000   -0.14808
153240.0000    0.63922
153280.0000    0.80535
153320.0000    1.23836
153360.0000    0.55374
153400.0000    0.99082
153440.0000    2.13435
153480.0000    1.99242
153520.0000    0.79926
153560.0000    1.47944
153600.0000    1.48672
153640.0000    1.28184
153680.0000    2.20902
153720.0000    2.40852
153760.0000    1.85279
153800.0000    1.96203
153840.0000    1.69898
153880.0000    2.35355
153920.0000    1.52412
153960.0000    1.77555
154000.0000    1.15371
154040.0000    0.57429
154080.0000    0.91796
154120.0000    0.69461
154160.0000    1.12939
154200.0000    1.15670
154240.0000    0.42066
154280.0000    0.14099
154320.0000    0.78954
154360.0000    0.49436
154400.0000    0.94713
154440.0000    0.46544
154480.0000    1.30582
154520.0000    1.15168
154560.0000    0.50914
154600.0000    0.92487
154640.0000    0.81444
154680.0000    0.75079
154720.0000    0.22737
154760.0000    0.13358
154800.0000    1.10213
154840.0000    1.54356
154880.0000    0.18882
154920.0000    1.24813
154960.0000    0.35093
155000.0000    0.74282
155040.0000    0.92318
155080.0000    0.97886
155120.0000    0.66476
155160.0000    0.73394
155200.0000    1.20088
155240.0000    0.91017
155280.0000    0.83337
155320.0000    0.88873
155360.0000    0.48734
155400.0000    1.01246
155440.0000    0.87471
155480.0000    0.60657
155520.0000    0.43243
155560.0000    0.83008
155600.0000    1.11117
155640.0000    1.24161
155680.0000    0.75426
155720.0000    0.92931
155760.0000    0.87755
155800.0000    0.37505
155840.0000    0.20964
155880.0000    0.63772
155920.0000    1.85175
155960.0000    1.49258
156000.0000    0.98837
156040.0000    0.93153
156080.0000    1.07398
156120.0000    1.30960
156160.0000    1.13884
156200.0000    1.51863
156240.0000    1.58775
156280.0000    0.87420
156320.0000    0.78678
156360.0000    0.80028
156400.0000    0.05392
156440.0000    0.51567
156480.0000    0.57487
156520.0000    1.72951
156560.0000    1.17259
156600.0000    0.57146
156640.0000    0.53005
156680.0000    0.26522
156720.0000    0.68130
156760.0000    0.43410
156800.0000    1.00305
156840.0000    0.71063
156880.0000    0.65655
156920.0000    0.36122
156960.0000    0.66715
157000.0000    0.91751
157040.0000    0.87174
157080.0000    0.77513
157120.0000    0.65045
157160.0000    0.81473
157200.0000    0.90311
157240.0000    0.93813
157280.0000    0.51561
157320.0000    0.64647
157360.0000    1.32674
157400.0000    2.10543
157440.0000    1.30298
157480.0000    0.95253
157520.0000    1.12720
157560.0000    0.61368
157600.0000    0.46303
157640.0000    0.56288
157680.0000    0.94844
157720.0000    0.59957
157760.0000    0.81155
157800.0000    1.75226
157840.0000    1.02682
157880.0000    1.22344
157920.0000    0.54844
157960.0000    0.64348
158000.0000    0.50165
158040.0000    0.73104
158080.0000    0.49136
158120.0000    0.24403
158160.0000   -0.12202
158200.0000    0.09568
158240.0000    0.42314
158280.0000    0.83474
158320.0000    0.51181
158360.0000    0.57251
158400.0000    0.88877
158440.0000    0.70071
158480.0000    1.19795
158520.0000    1.27511
158560.0000    0.80365
158600.0000    0.70686
158640.0000    0.82008
158680.0000    0.90420
158720.0000    1.04652
158760.0000    1.10060
158800.0000    1.12349
158840.0000    1.26907
158880.0000    1.52946
158920.0000    0.92648
158960.0000    1.85452
159000.0000    1.13483
159040.0000    1.71286
159080.0000    1.65677
159120.0000    0.38696
159160.0000    1.06563
159200.0000    1.50866
159240.0000    0.75046
159280.0000    0.17074
159320.0000    1.11649
159360.0000    0.73242
159400.0000    1.24818
159440.0000    1.07148
159480.0000    0.77906
159520.0000    0.27944
159560.0000    1.21742
159600.0000    1.15890
159640.0000    0.91546
159680.0000    0.70592
159720.0000    0.37548
159760.0000    1.30536
159800.0000    1.42991
159840.0000    0.83064
159880.0000    1.02133
159920.0000    0.90094
159960.0000    0.41834
160000.0000    1.03707
160040.0000    1.35404
160080.0000    0.24842
160120.0000    0.96147
160160.0000    0.38565
160200.0000    0.53010
160240.0000    1.14663
160280.0000    1.41938
160320.0000    1.04612
160360.0000    0.81762
160400.0000    1.14052
160440.0000    1.18978
160480.0000    1.00933
160520.0000    1.13056
160560.0000    1.50445
160600.0000    1.08073
160640.0000    1.18887
160680.0000    1.47799
160720.0000    1.03588
160760.0000    1.36591
160800.0000    0.55966
160840.0000    1.63451
160880.0000    1.06493
160920.0000    0.91855
160960.0000    1.63417
161000.0000    1.10109
161040.0000    0.61733
161080.0000    1.22396
161120.0000    1.16581
161160.0000    1.04330
161200.0000    1.35954
161240.0000    1.05504
161280.0000    1.06633
161320.0000    0.80946
161360.0000    0.50418
161400.0000    1.03893
161440.0000    0.24095
161480.0000    0.71901
161520.0000    1.09051
161560.0000    0.45467
161600.0000    1.41431
161640.0000    1.56598
161680.0000    0.84138
161720.0000    1.44539
161760.0000    1.26720
161800.0000    0.88179
161840.0000    0.67549
161880.0000    0.65829
161920.0000    0.89616
161960.0000    0.35345
162000.0000    0.96146
162040.0000    0.71104
162080.0000    1.11358
162120.0000    0.06404
162160.0000    0.37274
162200.0000    0.82462
162240.0000    0.87866
162280.0000    0.75817
162320.0000    0.82981
162360.0000    0.64317
162400.0000    0.56510
162440.0000    0.84484
162480.0000    0.19531
162520.0000    0.94606
162560.0000    1.27694
162600.0000    0.90641
162640.0000    1.58864
162680.0000    0.13388
162720.0000    0.57086
162760.0000    0.21701
162800.0000    0.66412
162840.0000    0.97887
162880.0000    1.20715
162920.0000    1.32645
162960.0000    1.17384
163000.0000    0.73715
163040.0000    0.78484
163080.0000    1.49176
163120.0000    0.55780
163160.0000    0.50369
163200.0000    1.70083
163240.0000    1.17123
163280.0000    1.31672
163320.0000    0.60173
163360.0000    0.71686
163400.0000    0.69045
163440.0000    0.54258
163480.0000    0.97783
163520.0000    0.23293
163560.0000    0.97464
163600.0000    0.67449
163640.0000    1.23120
163680.0000    1.41000
163720.0000    0.92064
163760.0000    0.19471
163800.0000    0.54933
163840.0000    0.72097
163880.0000    0.99646
163920.0000    1.30555
163960.0000    0.00127
164000.0000    1.27134
164040.0000    1.31405
164080.0000    1.30692
164120.0000    1.17940
164160.0000    1.29402
164200.0000    0.60184
164240.0000    0.90821
164280.0000    1.37265
164320.0000    0.73708
164360.0000    1.11014
164400.0000    1.29421
164440.0000    1.56990
164480.0000    0.97174
164520.0000    1.19487
164560.0000    0.83196
164600.0000    1.39201
164640.0000    1.11455
164680.0000    1.20543
164720.0000    1.48288
164760.0000    1.92526
164800.0000    1.82034
164840.0000    2.93397
164880.0000    1.74857
164920.0000    2.03646
164960.0000    1.22098
165000.0000    1.26084
165040.0000    0.91973
165080.0000    0.87284
165120.0000    1.31118
165160.0000    1.58017
165200.0000    2.18581
165240.0000    1.68623
165280.0000    1.61835
165320.0000    3.20232
165360.0000    1.78706
165400.0000    2.03548
165440.0000    2.49269
165480.0000    2.29979
165520.0000    2.29672
165560.0000    1.35465
165600.0000    1.66607
165640.0000    1.58338
165680.0000    2.44827
165720.0000    2.62792
165760.0000    2.46118
165800.0000    2.61844
165840.0000    2.96724
165880.0000    3.19147
165920.0000    2.55663
165960.0000    2.58634
166000.0000    3.38537
166040.0000    1.87658
166080.0000    2.21616
166120.0000    2.37369
166160.0000    2.40420
166200.0000    2.54596
166240.0000    1.87958
166280.0000    1.88175
166320.0000    2.77970
166360.0000    1.64129
166400.0000    1.41236
166440.0000    0.65902
166480.0000    0.08789
166520.0000   -0.04204
166560.0000    0.28257
166600.0000    0.35749
166640.0000    0.83403
166680.0000    0.88552
166720.0000    0.39857
166760.0000    0.68149
166800.0000    0.28910
166840.0000   -0.14930
166880.0000    0.82942
166920.0000    1.08232
166960.0000    0.73614
167000.0000    0.45519
167040.0000    0.44653
167080.0000    0.35842
167120.0000    0.37959
167160.0000    1.35139
167200.0000    0.44783
167240.0000    0.06201
167280.0000    0.34695
167320.0000    0.61303
167360.0000    1.84360
167400.0000    0.60539
167440.0000    0.59241
167480.0000    0.88238
167520.0000    1.05533
167560.0000    0.93884
167600.0000    0.10228
167640.0000    0.84435
167680.0000    0.67456
167720.0000    1.06663
167760.0000    1.07068
167800.0000    1.28853
167840.0000    1.11889
167880.0000    1.26723
167920.0000    1.15413
167960.0000    1.05661
168000.0000    1.77149
168040.0000    0.75146
168080.0000    1.57422
168120.0000    1.43937
168160.0000    1.73891
168200.0000    1.07290
168240.0000    1.42661
168280.0000    0.94687
168320.0000    1.18458
168360.0000    1.09214
168400.0000    1.39310
168440.0000    1.62548
168480.0000    1.38345
168520.0000    1.35155
168560.0000    1.72584
168600.0000    0.60058
168640.0000    1.43307
168680.0000    1.75587
168720.0000    1.20347
168760.0000    0.51887
168800.0000    1.03007
168840.0000    1.72946
168880.0000    1.32200
168920.0000    0.37353
168960.0000    0.20146
169000.0000    0.46278
169040.0000    0.24437
169080.0000    0.58908
169120.0000    0.87890
169160.0000    0.94717
169200.0000    0.54059
169240.0000    1.11997
169280.0000    0.88635
169320.0000    1.66964
169360.0000    1.22299
169400.0000    1.00048
169440.0000    0.82750
169480.0000    0.95631
169520.0000    0.55949
169560.0000    1.14236
169600.0000    0.42852
169640.0000   -0.27253
169680.0000    0.47164
169720.0000    0.61590
169760.0000    0.32077
169800.0000    0.25067
169840.0000    0.25641
169880.0000    0.18413
169920.0000    0.24981
169960.0000    0.67653
170000.0000    0.68427
170040.0000    0.67932
170080.0000    0.18277
170120.0000    1.27562
170160.0000    0.73051
170200.0000    0.36375
170240.0000    1.03670
170280.0000    1.19324
170320.0000    0.83308
170360.0000    0.06089
170400.0000   -0.01815
170440.0000    0.41527
170480.0000   -0.30907
170520.0000   -0.43806
170560.0000   -0.02386
170600.0000   -0.02962
170640.0000    0.34875
170680.0000    0.60130
170720.0000    0.52396
170760.0000   -0.03669
170800.0000    0.27994
170840.0000   -0.41706
170880.0000    0.07893
170920.0000   -0.24423
170960.0000    0.16358
171000.0000   -0.44270
171040.0000   -0.87772
171080.0000    0.03587
171120.0000    0.21715
171160.0000   -0.34767
171200.0000    0.47057
171240.0000    0.35306
171280.0000    0.64480
171320.0000    0.54429
171360.0000    0.91214
171400.0000    0.85680
171440.0000    0.79266
171480.0000    0.34296
171520.0000    0.13982
171560.0000    0.39817
171600.0000    0.20498
171640.0000   -0.09250
171680.0000    0.60456
171720.0000    0.55805
171760.0000    1.37787
171800.0000    0.53558
171840.0000    1.15306
171880.0000    0.09719
171920.0000   -0.46734
171960.0000   -0.33266
172000.0000   -0.33965
172040.0000    0.34928
172080.0000   -0.70281
172120.0000   -0.10660
172160.0000   -0.19080
172200.0000   -0.48377
172240.0000   -0.27508
172280.0000    0.12404
172320.0000   -0.17354
172360.0000   -0.40200
172400.0000    0.20531
172440.0000   -0.59901
172480.0000   -0.53809
172520.0000   -0.06881
172560.0000   -0.31427
172600.0000   -0.34414
172640.0000   -0.14453
172680.0000    0.14781
172720.0000    0.14613
172760.0000    0.20087
172800.0000    0.37847
172840.0000    0.09608
172880.0000    0.33639
172920.0000    0.14588
172960.0000    0.21465
173000.0000    0.42986
173040.0000    0.41810
173080.0000   -0.09527
173120.0000    0.28889
173160.0000    0.58680
173200.0000    0.13638
173240.0000    0.07940
173280.0000    0.04124
173320.0000   -0.01471
173360.0000   -0.07429
173400.0000    0.41647
173440.0000    0.07376
173480.0000   -0.32803
173520.0000    0.50010
173560.0000    0.58825
173600.0000    0.67489
173640.0000   -0.05895
173680.0000    0.28600
173720.0000    0.08566
173760.0000    0.14059
173800.0000    0.55065
173840.0000   -0.12919
173880.0000    0.13688
173920.0000    0.41291
173960.0000    0.40959
174000.0000    0.27492
174040.0000    0.23281
174080.0000    0.63553
174120.0000   -0.27935
174160.0000   -0.29735
174200.0000    0.10297
174240.0000    0.48339
174280.0000   -0.30722
174320.0000    0.35818
174360.0000    0.67261
174400.0000    0.70381
174440.0000    0.72587
174480.0000    0.63677
174520.0000    0.09597
174560.0000    0.97336
174600.0000    0.36949
174640.0000    0.33892
174680.0000    0.19388
174720.0000    0.46894
174760.0000    0.15684
174800.0000    0.32014
174840.0000    0.85583
174880.0000    0.19849
174920.0000   -0.00421
174960.0000   -0.72335
175000.0000   -0.55035
175040.0000   -0.63027
175080.0000   -0.21241
175120.0000    0.05909
175160.0000   -0.09426
175200.0000    0.44109
175240.0000    1.01074
175280.0000    0.94368
175320.0000    0.41134
175360.0000    0.86720
175400.0000    0.23665
175440.0000    0.50816
175480.0000    0.78630
175520.0000    0.71732
175560.0000    0.52796
175600.0000    0.83801
175640.0000    0.37476
175680.0000    0.73657
175720.0000    0.01592
175760.0000    0.47512
175800.0000    0.45054
175840.0000   -0.15557
175880.0000    0.04243
175920.0000    0.02109
175960.0000   -0.25159
176000.0000    0.02954
176040.0000    0.31924
176080.0000    1.15179
176120.0000    0.30121
176160.0000    0.35878
176200.0000    0.55677
176240.0000    0.09788
176280.0000    0.41629
176320.0000    0.84884
176360.0000    0.51847
176400.0000    0.26978
176440.0000    0.59201
176480.0000    0.25505
176520.0000   -0.35139
176560.0000   -0.62899
176600.0000   -0.27491
176640.0000   -0.24113
176680.0000   -0.44281
176720.0000   -0.17226
176760.0000    0.10263
176800.0000   -0.25030
176840.0000   -0.11545
176880.0000    0.10693
176920.0000   -0.26175
176960.0000   -0.33185
177000.0000    0.21962
177040.0000   -0.45692
177080.0000    0.06625
177120.0000   -0.27430
177160.0000    0.98330
177200.0000   -0.24093
177240.0000    0.14085
177280.0000    0.10152
177320.0000   -0.16510
177360.0000    0.30655
177400.0000    0.57628
177440.0000    0.20848
177480.0000    0.41162
177520.0000    0.21723
177560.0000   -0.04361
177600.0000    0.09402
177640.0000   -0.07044
177680.0000    0.25350
177720.0000   -0.14619
177760.0000   -0.35510
177800.0000    0.10685
177840.0000   -0.12571
177880.0000   -0.46635
177920.0000    0.42379
177960.0000    0.00543
178000.0000    0.10616
178040.0000   -0.14323
178080.0000    0.32138
178120.0000    0.20430
178160.0000    0.07119
178200.0000   -0.31600
178240.0000   -0.49074
178280.0000   -0.67943
178320.0000   -0.08833
178360.0000   -0.11420
178400.0000   -0.38663
178440.0000    0.01656
178480.0000   -0.60004
178520.0000   -0.15211
178560.0000   -0.38550
178600.0000    0.07740
178640.0000    0.39549
178680.0000    0.25413
178720.0000   -0.05442
178760.0000   -0.25155
178800.0000    0.05998
178840.0000   -0.40348
178880.0000   -0.47915
178920.0000    0.10175
178960.0000   -0.12403
179000.0000    0.05371
179040.0000   -0.48010
179080.0000    0.36966
179120.0000   -0.21322
179160.0000   -0.13994
179200.0000   -0.09252
179240.0000    0.55843
179280.0000   -0.15332
179320.0000    0.56743
179360.0000    0.18842
179400.0000    0.45372
179440.0000   -0.30284
179480.0000    0.25700
179520.0000   -0.47571
179560.0000    1.09924
179600.0000    0.38116
179640.0000    0.43246
179680.0000    0.88338
179720.0000   -0.10399
179760.0000    0.72684
179800.0000    0.55587
179840.0000    0.77931
179880.0000    0.30004
179920.0000   -0.31790
179960.0000   -0.39105
180000.0000   -0.41422
180040.0000    0.32795
180080.0000    0.00400
180120.0000    0.56848
180160.0000    0.12880
180200.0000   -0.13059
180240.0000    0.18906
180280.0000    0.35202
180320.0000    0.27996
180360.0000    0.28020
180400.0000    0.65289
180440.0000    0.49971
180480.0000    0.57726
180520.0000   -0.25180
180560.0000    0.40065
180600.0000   -0.42393
180640.0000    0.18320
180680.0000    0.70293
180720.0000   -0.02367
180760.0000    0.38191
180800.0000   -0.24393
180840.0000    0.31451
180880.0000    0.11850
180920.0000   -0.24571
180960.0000    0.15906
181000.0000    0.54286
181040.0000    0.52788
181080.0000    0.07279
181120.0000    0.15368
181160.0000    0.54743
181200.0000   -0.20956
181240.0000   -0.16257
181280.0000   -0.03924
181320.0000    0.08577
181360.0000    0.07104
181400.0000    0.48799
181440.0000    0.15422
181480.0000    0.13080
181520.0000    0.24699
181560.0000    0.70443
181600.0000    0.09230
181640.0000    0.76201
181680.0000    0.78858
181720.0000    0.88691
181760.0000    0.95040
181800.0000    0.78193
181840.0000    0.75171
181880.0000    0.38539
181920.0000    0.43061
181960.0000   -0.04308
182000.0000    0.08829
182040.0000   -0.19418
182080.0000    0.21876
182120.0000    0.77074
182160.0000    0.94967
182200.0000    0.29796
182240.0000    0.31377
182280.0000    0.23582
182320.0000   -0.42813
182360.0000    0.64919
182400.0000    0.45699
182440.0000    0.38645
182480.0000    0.70527
182520.0000    0.18394
182560.0000    0.93706
182600.0000   -0.06356
182640.0000   -0.14386
182680.0000   -0.34489
182720.0000    0.37860
182760.0000    0.21447
182800.0000   -0.18668
182840.0000    0.30664
182880.0000   -0.11667
182920.0000    0.09147
182960.0000    0.68378
183000.0000    0.06809
183040.0000    0.64909
183080.0000    0.50312
183120.0000   -0.12800
183160.0000    0.46927
183200.0000    0.38347
183240.0000    0.19404
183280.0000    0.19387
183320.0000    0.16034
183360.0000    0.31618
183400.0000    0.26569
183440.0000    0.10741
183480.0000    0.83428
183520.0000    0.83558
183560.0000    0.14339
183600.0000   -0.11536
183640.0000   -0.11448
183680.0000   -0.23945
183720.0000    0.95824
183760.0000    0.29510
183800.0000    0.76097
183840.0000    0.42548
183880.0000    0.25669
183920.0000   -0.14554
183960.0000    0.26749
184000.0000   -0.24092
184040.0000    0.03560
184080.0000    0.33971
184120.0000    0.50077
184160.0000    0.26723
184200.0000    0.25719
184240.0000    0.61909
184280.0000    1.17637
184320.0000    0.56961
184360.0000    0.14228
184400.0000    0.35886
184440.0000    0.34553
184480.0000    0.50285
184520.0000    0.41398
184560.0000   -0.22534
184600.0000    0.68876
184640.0000    0.09820
184680.0000   -0.32103
184720.0000   -0.21369
184760.0000    0.19391
184800.0000    0.02269
184840.0000    0.16742
184880.0000   -0.03642
184920.0000    0.12434
184960.0000    0.42590
185000.0000    0.30817
185040.0000    0.21521
185080.0000    0.17098
185120.0000    0.25076
185160.0000    0.17654
185200.0000    0.04562
185240.0000    0.45902
185280.0000    0.27933
185320.0000    0.41647
185360.0000   -0.17930
185400.0000    0.38461
185440.0000    0.35763
185480.0000    0.00211
185520.0000   -0.42030
185560.0000    0.62167
185600.0000    0.78298
185640.0000    0.64511
185680.0000   -0.45157
185720.0000    0.10994
185760.0000   -0.32190
185800.0000    0.09714
185840.0000    0.05084
185880.0000   -0.20144
185920.0000    0.33420
185960.0000   -0.53445
186000.0000   -0.07714
186040.0000   -0.91785
186080.0000   -1.25700
186120.0000   -0.63255
186160.0000   -0.24626
186200.0000    0.05838
186240.0000    0.25802
186280.0000   -0.42624
186320.0000   -0.58945
186360.0000   -0.56935
186400.0000   -0.34350
186440.0000   -0.83202
186480.0000   -0.17330
186520.0000   -0.01065
186560.0000   -0.06750
186600.0000    0.55632
186640.0000   -0.28143
186680.0000    0.43778
186720.0000    0.09049
186760.0000    0.11388
186800.0000    0.75949
186840.0000    0.75405
186880.0000    1.06358
186920.0000    1.22269
186960.0000    0.45240
187000.0000    1.01694
187040.0000    0.61896
187080.0000    1.10387
187120.0000    0.99730
187160.0000    0.59686
187200.0000    0.82619
187240.0000    1.33093
187280.0000    0.40087
187320.0000    0.10682
187360.0000    0.82007
187400.0000    0.25074
187440.0000   -0.01738
187480.0000    0.23155
187520.0000    0.46475
187560.0000    0.82498
187600.0000    0.27396
187640.0000    0.74213
187680.0000   -0.10796
187720.0000    1.09148
187760.0000    1.14689
187800.0000    0.38367
187840.0000    0.60750
187880.0000    1.04430
187920.0000    0.90224
187960.0000    1.03919
188000.0000    0.87849
188040.0000    0.53426
188080.0000    0.70251
188120.0000    1.07408
188160.0000    0.50681
188200.0000    0.55109
188240.0000   -0.40871
188280.0000   -0.04589
188320.0000    0.32524
188360.0000    0.32860
188400.0000    0.99790
188440.0000    0.39941
188480.0000   -0.04102
188520.0000    0.93673
188560.0000    1.41419
188600.0000    1.69104
188640.0000    0.64633
188680.0000    0.75866
188720.0000    0.88685
188760.0000    0.92437
188800.0000   -0.04233
188840.0000    0.27739
188880.0000    0.67940
188920.0000    0.73435
188960.0000    0.91449
189000.0000    1.61887
189040.0000    1.51011
189080.0000    1.14839
189120.0000    1.55027
189160.0000    1.04365
189200.0000    0.98468
189240.0000    1.26113
189280.0000    1.20052
189320.0000    0.69436
189360.0000    1.63256
189400.0000    0.96321
189440.0000    0.86083
189480.0000    1.13304
189520.0000    0.57693
189560.0000    0.64121
189600.0000    0.94564
189640.0000    0.60887
189680.0000    0.26642
189720.0000    0.63660
189760.0000    0.73574
189800.0000    0.31557
189840.0000    0.56038
189880.0000    0.48054
189920.0000    0.56911
189960.0000    0.28472
190000.0000    1.12588
190040.0000    0.89098
190080.0000    1.05937
190120.0000    0.59904
190160.0000    0.93072
190200.0000    0.96550
190240.0000    1.10943
190280.0000    0.94191
190320.0000    1.11326
190360.0000    0.88597
190400.0000    0.98497
190440.0000    0.55119
190480.0000    0.62227
190520.0000    0.52199
190560.0000    0.78693
190600.0000    0.40237
190640.0000    0.36814
190680.0000    0.11711
190720.0000    0.44774
190760.0000    0.10071
190800.0000   -0.01926
190840.0000    0.43696
190880.0000    0.89736
190920.0000    1.17544
190960.0000    0.54695
191000.0000    0.67884
191040.0000    0.82008
191080.0000   -0.05734
191120.0000    0.09289
191160.0000    0.26401
191200.0000    0.27856
191240.0000    0.09919
191280.0000    0.49142
191320.0000    0.78039
191360.0000    1.39656
191400.0000    0.98686
191440.0000    0.75207
191480.0000    1.22365
191520.0000    1.03232
191560.0000    1.38961
191600.0000    1.66395
191640.0000    1.06997
191680.0000    1.16860
191720.0000    1.37422
191760.0000    1.24501
191800.0000    1.35037
191840.0000    1.13533
191880.0000    0.40790
191920.0000   -0.12220
191960.0000    0.43885
192000.0000    1.14392
192040.0000    1.51755
192080.0000    0.14822
192120.0000    0.90261
192160.0000    0.49257
192200.0000    0.67129
192240.0000    0.59554
192280.0000    1.23395
192320.0000    0.51764
192360.0000    1.22580
192400.0000    0.51014
192440.0000    0.43055
192480.0000    0.72688
192520.0000    1.31836
192560.0000    1.67905
192600.0000    0.96311
192640.0000    1.37641
192680.0000    1.21914
192720.0000    0.26329
192760.0000    0.66217
192800.0000    0.31904
192840.0000    0.26347
192880.0000    0.57564
192920.0000    0.44348
192960.0000    0.61938
193000.0000    0.21080
193040.0000    0.33130
193080.0000   -0.10636
193120.0000    0.44397
193160.0000    0.35230
193200.0000   -0.15643
193240.0000    0.71401
193280.0000    0.31934
193320.0000    0.11729
193360.0000   -0.03266
193400.0000    0.06583
193440.0000   -0.04533
193480.0000   -0.06712
193520.0000   -0.44535
193560.0000   -0.77258
193600.0000   -0.17568
193640.0000   -0.25031
193680.0000    0.64245
193720.0000    1.31796
193760.0000    0.86727
193800.0000    0.28891
193840.0000   -0.08934
193880.0000    0.05198
193920.0000    0.79937
193960.0000    0.77126
194000.0000    0.84093
194040.0000    0.40650
194080.0000    0.40907
194120.0000   -0.02448
194160.0000    0.47852
194200.0000    0.58606
194240.0000    0.85070
194280.0000    0.76996
194320.0000    0.30259
194360.0000    0.57423
194400.0000    0.25197
194440.0000    1.14298
194480.0000    1.27267
194520.0000    0.93003
194560.0000    0.55437
194600.0000    0.70103
194640.0000    0.83302
194680.0000    0.07510
194720.0000    0.11247
194760.0000    0.49831
194800.0000    0.72466
194840.0000    0.12518
194880.0000    0.38375
194920.0000    0.88590
194960.0000    0.67208
195000.0000    1.39850
195040.0000    0.25492
195080.0000    0.32130
195120.0000    0.45485
195160.0000    0.56722
195200.0000    0.44497
195240.0000    0.14095
195280.0000    0.69412
195320.0000    0.57031
195360.0000    0.76338
195400.0000    0.38850
195440.0000    0.93264
195480.0000    0.84667
195520.0000    0.47140
195560.0000    0.42117
195600.0000    0.50003
195640.0000    1.20764
195680.0000    1.58855
195720.0000    1.75794
195760.0000    1.44874
195800.0000    0.53105
195840.0000    1.00443
195880.0000    0.72267
195920.0000    0.68363
195960.0000    0.93905
196000.0000    0.90902
196040.0000    1.08309
196080.0000    0.93058
196120.0000    1.13465
196160.0000    1.30475
196200.0000    0.88241
196240.0000    0.84336
196280.0000    0.99089
196320.0000    0.80489
196360.0000    0.84582
196400.0000    0.79810
196440.0000    1.36796
196480.0000    0.93086
196520.0000    0.98626
196560.0000    0.17770
196600.0000    0.78938
196640.0000    0.37010
196680.0000    0.62790
196720.0000    1.26156
196760.0000    0.99994
196800.0000    1.05906
196840.0000    0.72844
196880.0000    0.82320
196920.0000    1.68002
196960.0000    1.02448
197000.0000    1.40625
197040.0000    0.84615
197080.0000    0.76440
197120.0000    0.82048
197160.0000    1.02557
197200.0000    1.18216
197240.0000    0.31689
197280.0000    0.99427
197320.0000    0.47196
197360.0000    0.15603
197400.0000    0.31059
197440.0000    0.80252
197480.0000    0.81920
197520.0000    0.74641
197560.0000    0.61957
197600.0000    0.29826
197640.0000    0.35521
197680.0000   -0.02143
197720.0000    0.26519
197760.0000    0.38266
197800.0000    0.32086
197840.0000    0.16752
197880.0000    0.37144
197920.0000   -0.42843
197960.0000    0.84355
198000.0000   -0.24558
198040.0000    0.00783
198080.0000    0.44985
198120.0000    1.01564
198160.0000    0.98529
198200.0000    0.62165
198240.0000    1.08757
198280.0000    0.08369
198320.0000    0.40806
198360.0000   -0.07391
198400.0000    0.32811
198440.0000    0.44696
198480.0000   -0.15552
198520.0000    0.38981
198560.0000   -0.11850
198600.0000    0.40582
198640.0000    0.31402
198680.0000    1.13576
198720.0000    1.40906
198760.0000    1.10504
198800.0000    1.57036
198840.0000    1.24371
198880.0000    1.92703
198920.0000    0.75616
198960.0000    0.80062
199000.0000    1.81388
199040.0000    1.38717
199080.0000    1.61580
199120.0000    0.80288
199160.0000    1.13451
199200.0000    0.53435
199240.0000    1.15493
199280.0000    0.82198
199320.0000    1.19235
199360.0000    1.21376
199400.0000    0.56218
199440.0000    0.85228
199480.0000    0.29056
199520.0000    0.76432
199560.0000    1.35222
199600.0000    0.95656
199640.0000    0.68766
199680.0000   -0.12129
199720.0000    0.35967
199760.0000    0.27462
199800.0000    0.54309
199840.0000   -0.27296
199880.0000   -0.00546
199920.0000    0.69496
199960.0000    1.08024
200000.0000    0.80796
200040.0000    1.05201
200080.0000    0.84240
200120.0000    1.06309
200160.0000   -0.66304
200200.0000    0.02004
200240.0000   -0.06965
200280.0000    0.69261
200320.0000    0.53472
200360.0000    0.30401
200400.0000    0.67648
200440.0000    0.04873
200480.0000   -0.25861
200520.0000    0.33088
200560.0000    0.96930
200600.0000    1.13619
200640.0000    0.51240
200680.0000   -0.07431
200720.0000    0.05820
200760.0000    1.06030
200800.0000    1.39707
200840.0000    0.99502
200880.0000    2.14530
200920.0000    2.08432
200960.0000    2.09732
201000.0000    1.69389
201040.0000    1.58546
201080.0000    1.52480
201120.0000    1.70594
201160.0000    1.55590
201200.0000    1.41536
201240.0000    1.12325
201280.0000    1.42505
201320.0000    0.88486
201360.0000    1.52707
201400.0000    0.93648
201440.0000    0.66487
201480.0000    0.41210
201520.0000   -0.45425
201560.0000    0.27405
201600.0000    0.46139
201640.0000    0.77329
201680.0000    0.67044
201720.0000    0.94963
201760.0000    1.07126
201800.0000    0.55545
201840.0000    1.70358
201880.0000    0.85532
201920.0000    1.11487
201960.0000    1.11854
202000.0000    0.08478
202040.0000    0.96510
202080.0000    1.12869
202120.0000    1.05938
202160.0000    0.35978
202200.0000    1.47160
202240.0000    0.56060
202280.0000    1.19544
202320.0000    0.83359
202360.0000    0.56293
202400.0000    0.79282
202440.0000    0.85384
202480.0000    1.16320
202520.0000    0.69807
202560.0000    0.62899
202600.0000    0.30703
202640.0000    0.10600
202680.0000    0.54927
202720.0000    0.67623
202760.0000    0.43675
202800.0000    0.33787
202840.0000    1.02199
202880.0000    0.50545
202920.0000    0.82186
202960.0000    0.38067
203000.0000    0.13542
203040.0000    0.16662
203080.0000    0.28229
203120.0000    0.43212
203160.0000    0.27791
203200.0000    1.00007
203240.0000    0.67897
203280.0000    0.24285
203320.0000    1.03299
203360.0000    0.92098
203400.0000    0.64883
203440.0000    1.06759
203480.0000    0.70849
203520.0000    0.70743
203560.0000    0.47504
203600.0000    1.08310
203640.0000    0.62212
203680.0000    0.56710
203720.0000    0.62692
203760.0000    1.34759
203800.0000    0.95674
203840.0000    0.82228
203880.0000    0.88488
203920.0000    0.75814
203960.0000    1.24411
204000.0000    0.12859
204040.0000    0.93791
204080.0000    0.93775
204120.0000    0.42836
204160.0000   -0.06618
204200.0000   -0.11228
204240.0000    0.59732
204280.0000    0.91690
204320.0000    0.72211
204360.0000    1.08171
204400.0000    1.88361
204440.0000    0.94455
204480.0000    0.92955
204520.0000    1.07400
204560.0000    1.18526
204600.0000    1.18208
204640.0000    0.34656
204680.0000    0.27485
204720.0000    0.29634
204760.0000    0.73729
204800.0000    0.96252
204840.0000    1.18063
204880.0000    1.44086
204920.0000    1.19462
204960.0000    1.22659
205000.0000    0.97331
205040.0000    1.59953
205080.0000    0.83298
205120.0000    0.75897
205160.0000    1.27551
205200.0000    0.92306
205240.0000    0.66318
205280.0000    0.40186
205320.0000    1.77510
205360.0000    1.26209
205400.0000    0.13563
205440.0000    1.45199
205480.0000    0.98753
205520.0000    0.45645
205560.0000    0.52301
205600.0000    1.28172
205640.0000    0.70335
205680.0000    0.70088
205720.0000    1.11304
205760.0000    1.39433
205800.0000    0.86586
205840.0000    0.69792
205880.0000    0.40802
205920.0000    0.35645
205960.0000    1.10756
206000.0000    1.71392
206040.0000    1.48206
206080.0000    0.60295
206120.0000    0.58572
206160.0000    1.78172
206200.0000    1.54483
206240.0000    1.16732
206280.0000    0.95516
206320.0000    1.43747
206360.0000    0.94513
206400.0000    0.32191
206440.0000    0.66762
206480.0000    1.29022
206520.0000    0.48360
206560.0000    0.54562
206600.0000    0.26563
206640.0000    1.45484
206680.0000    0.91589
206720.0000    0.68478
206760.0000    0.74660
206800.0000   -0.07680
206840.0000    0.92880
206880.0000    0.95280
206920.0000    0.76793
206960.0000    1.09240
207000.0000    0.62451
207040.0000    0.46720
207080.0000    0.47298
207120.0000    0.01886
207160.0000    0.89740
207200.0000    0.56444
207240.0000    0.55444
207280.0000    0.94068
207320.0000    1.16188
207360.0000    0.53395
207400.0000    0.95780
207440.0000    0.94058
207480.0000    1.16092
207520.0000    1.05838
207560.0000    0.89689
207600.0000    1.38128
207640.0000    0.57592
207680.0000    1.10531
207720.0000    1.32437
207760.0000    0.79865
207800.0000    0.79158
207840.0000    0.85710
207880.0000    1.11250
207920.0000    0.96103
207960.0000    1.27001
208000.0000    1.08056
208040.0000    0.77457
208080.0000    0.67681
208120.0000    0.74350
208160.0000    0.71322
208200.0000    1.28533
208240.0000    1.58744
208280.0000    1.18946
208320.0000    1.63161
208360.0000    1.34203
208400.0000    1.26105
208440.0000    1.06835
208480.0000    1.10155
208520.0000    0.53077
208560.0000    1.02959
208600.0000    0.22925
208640.0000    1.09916
208680.0000    0.75506
208720.0000    0.79628
208760.0000    0.41400
208800.0000    0.98378
208840.0000    0.81009
208880.0000    1.22000
208920.0000   -0.29773
208960.0000    0.36062
209000.0000    0.18469
209040.0000    0.68697
209080.0000    0.80473
209120.0000    1.08190
209160.0000    0.13924
209200.0000    0.08061
209240.0000    0.36715
209280.0000    0.44054
209320.0000    1.17981
209360.0000    0.69136
209400.0000    0.61336
209440.0000    0.84404
209480.0000    0.47492
209520.0000   -0.01909
209560.0000    0.79262
209600.0000    1.48309
209640.0000    0.95002
209680.0000    0.92329
209720.0000    1.26788
209760.0000    0.56234
209800.0000    1.44890
209840.0000    1.14364
209880.0000    0.82464
209920.0000    0.48352
209960.0000    0.72631
210000.0000    0.99759
210040.0000    1.13169
210080.0000    1.50941
210120.0000    1.32800
210160.0000    0.81528
210200.0000    0.96483
210240.0000    1.14520
210280.0000    1.41246
210320.0000    1.60585
210360.0000    0.69851
210400.0000    0.80874
210440.0000    0.80333
210480.0000    1.10303
210520.0000    0.92407
210560.0000    1.43158
210600.0000    0.19475
210640.0000    0.32843
210680.0000    0.94313
210720.0000    0.92373
210760.0000    1.03571
210800.0000    1.02915
210840.0000    0.83608
210880.0000    1.24205
210920.0000    1.23944
210960.0000    1.20292
211000.0000    0.48526
211040.0000    1.05929
211080.0000    0.98697
211120.0000    1.23149
211160.0000    0.88108
211200.0000    0.49002
211240.0000    0.96193
211280.0000    0.34203
211320.0000    1.38745
211360.0000    1.35648
211400.0000    0.69765
211440.0000    1.19772
211480.0000    0.52737
211520.0000    0.87405
211560.0000    0.80506
211600.0000    0.18634
211640.0000    0.46138
211680.0000    1.49580
211720.0000    0.75795
211760.0000    1.29569
211800.0000    0.80554
211840.0000    0.77982
211880.0000    0.42121
211920.0000    0.10285
211960.0000    0.45539
212000.0000    1.24793
212040.0000    0.62798
212080.0000    1.37503
212120.0000    0.60093
212160.0000    0.96262
212200.0000    0.97889
212240.0000    1.47958
212280.0000    0.82681
212320.0000    1.00719
212360.0000    0.49660
212400.0000    0.30567
212440.0000   -0.34187
212480.0000    0.36656
212520.0000    0.18850
212560.0000    0.01317
212600.0000   -0.26143
212640.0000    0.16787
212680.0000    0.49379
212720.0000    0.11353
212760.0000   -0.31208
212800.0000   -0.05356
212840.0000    0.51353
212880.0000    0.38886
212920.0000   -0.09188
212960.0000    0.43419
213000.0000   -0.07061
213040.0000    0.13630
213080.0000   -0.06580
213120.0000   -0.95040
213160.0000   -0.22195
213200.0000   -0.43425
213240.0000    0.45917
213280.0000    0.32328
213320.0000   -0.05441
213360.0000   -0.29030
213400.0000   -0.75025
213440.0000   -0.28054
213480.0000    0.14217
213520.0000    0.29670
213560.0000    0.13405
213600.0000    1.09706
213640.0000    0.40293
213680.0000    0.42639
213720.0000    0.50176
213760.0000    0.32428
213800.0000   -0.04872
213840.0000   -0.03732
213880.0000   -0.17062
213920.0000    0.56768
213960.0000    0.22037
214000.0000    0.20432
214040.0000   -0.10886
214080.0000    0.42884
214120.0000    0.56402
214160.0000    0.46080
214200.0000    0.29409
214240.0000    0.97240
214280.0000    0.78966
214320.0000    0.14556
214360.0000    0.91667
214400.0000    0.17893
214440.0000    0.06979
214480.0000    0.24551
214520.0000   -0.12751
214560.0000    0.44445
214600.0000    0.71355
214640.0000    0.25598
214680.0000    0.39231
214720.0000    0.10225
214760.0000   -0.32698
214800.0000   -0.28914
214840.0000    0.19616
214880.0000   -0.01437
214920.0000    1.43434
214960.0000    0.49250
215000.0000    0.29518
215040.0000   -0.22495
215080.0000   -0.41112
215120.0000   -0.24969
215160.0000    0.41351
215200.0000    0.02183
215240.0000    0.10921
215280.0000    0.60502
215320.0000   -0.06790
215360.0000    0.59919
215400.0000    0.17510
215440.0000    0.83030
215480.0000    1.42415
215520.0000    0.26915
215560.0000    0.17335
215600.0000    1.09036
215640.0000    1.05570
215680.0000    0.85454
215720.0000    0.95323
215760.0000    0.46286
215800.0000    0.92020
215840.0000    0.80759
215880.0000    0.50923
215920.0000    0.79308
215960.0000    2.03025
216000.0000    1.44454
216040.0000    0.99509
216080.0000    1.19299
216120.0000    1.86934
216160.0000    1.17447
216200.0000    0.93317
216240.0000    0.97592
216280.0000    1.04907
216320.0000    0.42428
216360.0000    1.21452
216400.0000    1.60628
216440.0000    0.96536
216480.0000    0.38036
216520.0000    0.73899
216560.0000    2.10630
216600.0000    1.21662
216640.0000    1.17306
216680.0000    0.40100
216720.0000    0.98998
216760.0000    0.68973
216800.0000    0.97853
216840.0000    1.54386
216880.0000    0.82256
216920.0000    0.91245
216960.0000    1.05012
217000.0000    1.02992
217040.0000    0.65504
217080.0000    0.35358
217120.0000    0.80151
217160.0000    0.64549
217200.0000    2.03091
217240.0000    1.48577
217280.0000    1.07482
217320.0000    1.32513
217360.0000    0.87563
217400.0000    0.92187
217440.0000    0.97066
217480.0000    1.22297
217520.0000    1.11576
217560.0000    1.24187
217600.0000    0.73570
217640.0000    1.56058
217680.0000    1.67064
217720.0000    1.73988
217760.0000    1.32097
217800.0000    1.08259
217840.0000    1.02665
217880.0000    0.90913
217920.0000    0.91813
217960.0000    1.04307
218000.0000    1.36251
218040.0000    1.26977
218080.0000    1.28500
218120.0000    0.63382
218160.0000    1.55388
218200.0000    1.62851
218240.0000    1.17497
218280.0000    1.27908
218320.0000    1.55522
218360.0000    0.52774
218400.0000    0.95993
218440.0000    1.25206
218480.0000    1.39683
218520.0000    0.90720
218560.0000    0.07293
218600.0000    0.26519
218640.0000    1.39206
218680.0000    1.30069
218720.0000    1.83987
218760.0000    1.77575
218800.0000    2.13270
218840.0000    1.35668
218880.0000    0.90237
218920.0000    1.24975
218960.0000    1.82363
219000.0000    1.32916
219040.0000    1.15510
219080.0000    1.86767
219120.0000    1.30070
219160.0000    1.47867
219200.0000    0.58586
219240.0000    1.43508
219280.0000    1.16362
219320.0000    1.34543
219360.0000    0.80760
219400.0000    1.04831
219440.0000    0.94893
219480.0000    1.33682
219520.0000    1.04886
219560.0000    0.64848
219600.0000    0.88629
219640.0000    0.69351
219680.0000    1.10840
219720.0000    1.42479
219760.0000    0.87449
219800.0000    0.67537
219840.0000    1.06419
219880.0000    1.31577
219920.0000    1.10420
219960.0000    0.79972
220000.0000    1.36074
220040.0000    0.92766
220080.0000    0.97705
220120.0000    0.46081
220160.0000    1.07324
220200.0000    1.89214
220240.0000    1.17211
220280.0000    0.89016
220320.0000    1.92542
220360.0000    1.32837
220400.0000    1.10754
220440.0000    1.32157
220480.0000    0.97935
220520.0000    1.25611
220560.0000    0.90802
220600.0000    0.75286
220640.0000    0.12511
220680.0000    0.42998
220720.0000    0.67741
220760.0000    0.81179
220800.0000    1.62059
220840.0000    1.38998
220880.0000    0.91660
220920.0000    0.54324
220960.0000    1.14082
221000.0000    1.27964
221040.0000    1.44659
221080.0000    1.52052
221120.0000    1.01317
221160.0000    1.32039
221200.0000    0.89420
221240.0000    0.65733
221280.0000    0.70216
221320.0000    0.68174
221360.0000    1.32737
221400.0000    1.15386
221440.0000    0.94262
221480.0000    0.75134
221520.0000    1.03149
221560.0000    1.14280
221600.0000    1.03637
221640.0000    0.83215
221680.0000    0.29672
221720.0000    0.60306
221760.0000   -0.07514
221800.0000    0.19335
221840.0000    0.24655
221880.0000   -0.04761
221920.0000    0.59279
221960.0000    1.09766
222000.0000    0.47062
222040.0000    0.76333
222080.0000    0.59748
222120.0000    0.43779
222160.0000    0.72916
222200.0000    1.17028
222240.0000    1.10305
222280.0000    0.68718
222320.0000    0.94132
222360.0000    0.72244
222400.0000    0.11969
222440.0000    0.97584
222480.0000    1.10793
222520.0000    1.15112
222560.0000    1.10498
222600.0000    1.65424
222640.0000    1.10354
222680.0000    1.31858
222720.0000    0.92625
222760.0000    1.44504
222800.0000    1.25965
222840.0000    1.19307
222880.0000    1.49924
222920.0000    0.24704
222960.0000    0.52996
223000.0000    0.56985
223040.0000    0.83059
223080.0000    1.23819
223120.0000    1.83786
223160.0000    1.44011
223200.0000    1.06843
223240.0000    1.64424
223280.0000    1.03824
223320.0000    0.80000
223360.0000    1.34317
223400.0000    1.31233
223440.0000    0.88879
223480.0000    0.85574
223520.0000    0.55466
223560.0000    0.93194
223600.0000    0.99696
223640.0000    1.32379
223680.0000    0.81034
223720.0000    1.02723
223760.0000    0.75818
223800.0000   -0.16792
223840.0000    0.44404
223880.0000    0.58442
223920.0000    0.94184
223960.0000    1.26218
224000.0000    1.61711
224040.0000    0.76989
224080.0000    1.84563
224120.0000    0.25421
224160.0000    0.73622
224200.0000    0.93560
224240.0000    0.21950
224280.0000    0.42542
224320.0000    1.38709
224360.0000    1.47555
224400.0000    1.22688
224440.0000    1.52804
224480.0000    1.77492
224520.0000    0.95165
224560.0000    0.83901
224600.0000    1.38362
224640.0000    1.28817
224680.0000    1.39741
224720.0000    1.60511
224760.0000    1.86497
224800.0000    1.32010
224840.0000    1.57577
224880.0000    1.29425
224920.0000    1.30787
224960.0000    1.70443
225000.0000    1.13157
225040.0000    1.03275
225080.0000    0.95091
225120.0000    0.74800
225160.0000    1.27638
225200.0000    1.48752
225240.0000    1.26522
225280.0000    1.19904
225320.0000    1.54206
225360.0000    1.02740
225400.0000    1.37525
225440.0000    1.31456
225480.0000    1.30536
225520.0000    1.00679
225560.0000    1.10246
225600.0000    0.39116
225640.0000    0.91325
225680.0000    0.70196
225720.0000    1.25603
225760.0000    1.49244
225800.0000    1.35890
225840.0000    1.98540
225880.0000    1.21067
225920.0000    1.22602
225960.0000    1.18075
226000.0000    1.02665
226040.0000    1.66830
226080.0000    1.04630
226120.0000    1.64717
226160.0000    1.59377
226200.0000    1.13622
226240.0000    1.41207
226280.0000    1.08255
226320.0000    0.98728
226360.0000    0.72944
226400.0000    0.53607
226440.0000    0.97811
226480.0000   -0.28123
226520.0000    0.86773
226560.0000    0.31111
226600.0000    0.15248
226640.0000    0.59387
226680.0000    0.78539
226720.0000    0.90440
226760.0000    0.64143
226800.0000   -0.00598
226840.0000    0.33583
226880.0000    0.60096
226920.0000    0.70679
226960.0000    0.34724
227000.0000    0.79643
227040.0000    0.74737
227080.0000    0.59544
227120.0000    0.95198
227160.0000    0.72271
227200.0000    0.81281
227240.0000    1.01223
227280.0000    0.59331
227320.0000    1.53217
227360.0000    0.90108
227400.0000    1.34395
227440.0000    1.90805
227480.0000    1.34210
227520.0000    1.61387
227560.0000    1.45659
227600.0000    1.61538
227640.0000    1.07326
227680.0000    0.38599
227720.0000    1.38811
227760.0000    0.88981
227800.0000    0.40391
227840.0000    1.21925
227880.0000    1.83341
227920.0000    0.84212
227960.0000    1.22369
228000.0000    1.77396
228040.0000    1.20423
228080.0000    1.30373
228120.0000    1.97004
228160.0000    0.78016
228200.0000    1.30299
228240.0000    1.89237
228280.0000    1.23315
228320.0000    1.34464
228360.0000    1.16222
228400.0000    1.85351
228440.0000    1.34857
228480.0000    1.94168
228520.0000    1.36207
228560.0000    2.21368
228600.0000    1.30228
228640.0000    0.35983
228680.0000    0.80690
228720.0000    0.35668
228760.0000    0.92356
228800.0000    0.45754
228840.0000    1.44957
228880.0000    1.35998
228920.0000    1.48926
228960.0000    2.19047
229000.0000    1.36866
229040.0000    1.04256
229080.0000    1.26504
229120.0000    0.70646
229160.0000    1.08975
229200.0000    1.79914
229240.0000    1.39444
229280.0000    1.55632
229320.0000    0.94637
229360.0000    2.03085
229400.0000    1.63208
229440.0000    1.59108
229480.0000    2.28969
229520.0000    2.19603
229560.0000    2.17471
229600.0000    2.38811
229640.0000    1.19384
229680.0000    1.47343
229720.0000    1.31876
229760.0000    1.31619
229800.0000    1.94775
229840.0000    1.69761
229880.0000    1.31701
229920.0000    1.51085
229960.0000    1.69366
230000.0000    2.63893
230040.0000    1.71897
230080.0000    1.63885
230120.0000    1.88860
230160.0000    2.26824
230200.0000    2.15665
230240.0000    1.70105
230280.0000    1.23897
230320.0000    1.80726
230360.0000    1.40641
230400.0000    1.38005
230440.0000    1.32198
230480.0000    0.96675
230520.0000    1.07978
230560.0000    1.36235
230600.0000    1.71893
230640.0000    1.27288
230680.0000    2.08625
230720.0000    1.71709
230760.0000    1.57823
230800.0000    2.23366
230840.0000    1.84448
230880.0000    1.39511
230920.0000    1.73246
230960.0000    1.82026
231000.0000    1.42951
231040.0000    0.86177
231080.0000    1.31931
231120.0000    1.45534
231160.0000    1.14506
231200.0000    1.67646
231240.0000    2.45620
231280.0000    1.73210
231320.0000    1.72172
231360.0000    1.75109
231400.0000    1.75761
231440.0000    1.21054
231480.0000    1.04911
231520.0000    1.71133
231560.0000    2.09359
231600.0000    1.45298
231640.0000    2.30032
231680.0000    2.17355
231720.0000    1.16419
231760.0000    1.59050
231800.0000    2.23487
231840.0000    1.30718
231880.0000    1.67130
231920.0000    1.93877
231960.0000    1.23128
232000.0000    1.83594
232040.0000    1.83312
232080.0000    1.20330
232120.0000    0.84412
232160.0000    1.65944
232200.0000    1.13818
232240.0000    1.67017
232280.0000    1.65741
232320.0000    0.96913
232360.0000    0.20677
232400.0000    0.86857
232440.0000    0.76820
232480.0000    1.44968
232520.0000    1.21243
232560.0000    1.75870
232600.0000    2.05371
232640.0000    1.46348
232680.0000    2.22568
232720.0000    1.51221
232760.0000    2.21247
232800.0000    2.22251
232840.0000    1.68756
232880.0000    1.87948
232920.0000    1.77421
232960.0000    1.66037
233000.0000    1.91755
233040.0000    1.64559
233080.0000    0.99959
233120.0000    1.45038
233160.0000    1.35744
233200.0000    1.25059
233240.0000    1.31418
233280.0000    1.33677
233320.0000    1.27186
233360.0000    1.16146
233400.0000    1.07009
233440.0000    0.42217
233480.0000    0.75837
233520.0000    0.52053
233560.0000    0.97418
233600.0000    0.39628
233640.0000    1.53557
233680.0000    1.30780
233720.0000    0.91961
233760.0000    0.89456
233800.0000    0.89666
233840.0000    1.41569
233880.0000    0.93729
233920.0000    1.04518
233960.0000    0.19543
234000.0000    1.45145
234040.0000    0.92560
234080.0000    0.61425
234120.0000    1.00652
234160.0000    0.94840
234200.0000    0.84904
234240.0000    1.20520
234280.0000    1.52746
234320.0000    1.53588
234360.0000    1.38396
234400.0000    1.63363
234440.0000    0.54377
234480.0000    1.03202
234520.0000    0.81984
234560.0000    0.44334
234600.0000    0.77132
234640.0000    0.29750
234680.0000    0.28277
234720.0000    0.80393
234760.0000    0.74356
234800.0000    0.89132
234840.0000    1.20475
234880.0000    0.65598
234920.0000    0.44516
234960.0000    1.26877
235000.0000    0.73545
235040.0000    1.29682
235080.0000    0.98299
235120.0000    1.09904
235160.0000    1.37984
235200.0000    0.00348
235240.0000    0.53867
235280.0000    0.33447
235320.0000    1.03216
235360.0000    0.16747
235400.0000    0.73518
235440.0000    0.59157
235480.0000    0.84876
235520.0000    1.03495
235560.0000    1.31350
235600.0000    0.53912
235640.0000    0.66165
235680.0000    0.66516
235720.0000    0.60325
235760.0000    0.13713
235800.0000    0.45949
235840.0000    0.17456
235880.0000    0.45197
235920.0000    0.79871
235960.0000    0.01844
236000.0000   -0.07260
236040.0000    0.39764
236080.0000    0.08077
236120.0000    0.33314
236160.0000    0.47060
236200.0000   -0.10379
236240.0000    0.30895
236280.0000    1.28682
236320.0000    0.39608
236360.0000    0.37151
236400.0000    1.18862
236440.0000    1.08380
236480.0000    0.19996
236520.0000    0.44031
236560.0000   -0.61407
236600.0000    0.65098
236640.0000    0.38343
236680.0000   -0.46536
236720.0000    0.30820
236760.0000   -0.44241
236800.0000    0.46819
236840.0000    0.39542
236880.0000    1.28182
236920.0000    0.43227
236960.0000    0.31684
237000.0000    0.58301
237040.0000    0.70890
237080.0000    1.09765
237120.0000    0.29871
237160.0000    0.47724
237200.0000    0.67335
237240.0000    0.33493
237280.0000    0.78500
237320.0000    0.84478
237360.0000    1.32686
237400.0000    0.67882
237440.0000    0.94573
237480.0000    0.51138
237520.0000    1.12894
237560.0000    0.57128
237600.0000   -0.10134
237640.0000    0.20555
237680.0000    0.93140
237720.0000    0.15431
237760.0000   -0.19292
237800.0000   -0.29147
237840.0000    0.46571
237880.0000   -0.16128
237920.0000   -0.09024
237960.0000    0.80417
238000.0000    0.53455
238040.0000    0.48712
238080.0000    0.80849
238120.0000    0.34442
238160.0000    0.79781
238200.0000    0.00038
238240.0000    1.14062
238280.0000    0.59286
238320.0000    0.49905
238360.0000    0.30860
238400.0000    0.46072
238440.0000    0.70363
238480.0000    0.29580
238520.0000    0.85264
238560.0000    0.51950
238600.0000    0.53167
238640.0000    0.55146
238680.0000    0.53594
238720.0000    0.43256
238760.0000   -0.34866
238800.0000    0.10987
238840.0000    0.13214
238880.0000    0.02435
238920.0000   -0.40866
238960.0000    0.15680
239000.0000    0.30992
239040.0000   -0.04654
239080.0000   -0.30109
239120.0000    0.23908
239160.0000    0.08068
239200.0000    0.01880
239240.0000    0.55070
239280.0000    0.88806
239320.0000    0.60713
239360.0000    0.54414
239400.0000    0.28831
239440.0000    0.18730
239480.0000    0.25020
239520.0000    0.00020
239560.0000    0.37569
239600.0000    0.48817
239640.0000    0.34930
239680.0000    0.58117
239720.0000    0.41729
239760.0000    0.12827
239800.0000    0.59782
239840.0000    1.13568
239880.0000    1.63185
239920.0000    1.64013
239960.0000    1.65561
240000.0000    1.39374
240040.0000    1.94052
240080.0000    1.58897
240120.0000    1.16952
240160.0000    1.69373
240200.0000    1.34597
240240.0000    1.44546
240280.0000    0.86425
240320.0000    1.96777
240360.0000    1.15482
240400.0000    1.03278
240440.0000    1.10111
240480.0000    1.75054
240520.0000    0.66542
240560.0000    0.91860
240600.0000    0.78370
240640.0000    0.65061
240680.0000    1.07909
240720.0000    0.53976
240760.0000    0.70286
240800.0000    0.94187
240840.0000    1.05718
240880.0000    1.23869
240920.0000    0.92055
240960.0000    0.97062
241000.0000    0.57922
241040.0000    0.36021
241080.0000   -0.07270
241120.0000    0.38342
241160.0000    0.36889
241200.0000   -0.20304
241240.0000    0.50502
241280.0000    0.27454
241320.0000    0.04764
241360.0000    0.29061
241400.0000    0.46621
241440.0000    0.34753
241480.0000    1.04921
241520.0000    0.69624
241560.0000    1.07805
241600.0000    0.63238
241640.0000    0.30940
241680.0000   -0.37341
241720.0000    0.30107
241760.0000    0.47206
241800.0000    0.72447
241840.0000    0.06468
241880.0000    0.88058
241920.0000    0.87236
241960.0000    1.40013
242000.0000    0.38919
242040.0000    0.83764
242080.0000    1.20779
242120.0000    1.22062
242160.0000    0.45799
242200.0000    0.30946
242240.0000    0.91290
242280.0000    1.02478
242320.0000    0.89189
242360.0000    0.77832
242400.0000    0.71173
242440.0000    0.94989
242480.0000    0.89523
242520.0000    0.68580
242560.0000    0.66867
242600.0000    0.68472
242640.0000    0.51147
242680.0000    0.73306
242720.0000    0.64529
242760.0000    1.30684
242800.0000    1.12984
242840.0000    1.48823
242880.0000    0.67931
242920.0000    0.72021
242960.0000    1.18896
243000.0000    0.81363
243040.0000    1.87358
243080.0000    1.07275
243120.0000    1.26509
243160.0000    1.11476
243200.0000   -0.16233
243240.0000    0.09691
243280.0000   -0.61356
243320.0000   -0.24372
243360.0000    0.41571
243400.0000    0.35670
243440.0000    0.73108
243480.0000    0.96470
243520.0000    0.43885
243560.0000    0.55550
243600.0000   -0.00329
243640.0000    0.31230
243680.0000    0.34318
243720.0000    0.31356
243760.0000    0.56497
243800.0000    0.99562
243840.0000    0.73109
243880.0000    0.32110
243920.0000   -0.47684
243960.0000    1.03258
244000.0000    0.79985
244040.0000    0.30879
244080.0000    0.54112
244120.0000    0.66565
244160.0000    0.17220
244200.0000    1.11302
244240.0000    0.96210
244280.0000    1.24569
244320.0000    1.34614
244360.0000    0.82660
244400.0000    1.14236
244440.0000    1.09233
244480.0000    1.39546
244520.0000    0.51641
244560.0000    1.07545
244600.0000    0.78908
244640.0000    0.76436
244680.0000    1.40592
244720.0000    0.99243
244760.0000    0.71737
244800.0000    1.13270
244840.0000    0.60528
244880.0000    0.79845
244920.0000    0.62503
244960.0000    0.83865
245000.0000    0.66627
245040.0000    0.74972
245080.0000    1.00197
245120.0000    0.84355
245160.0000    1.40525
245200.0000    1.40901
245240.0000    1.36853
245280.0000    1.18742
245320.0000    0.79832
245360.0000    1.40829
245400.0000    0.52775
245440.0000    1.01544
245480.0000    1.38141
245520.0000    0.91188
245560.0000    1.02497
245600.0000    1.21276
245640.0000    0.97478
245680.0000    1.19170
245720.0000    1.79689
245760.0000    0.81719
245800.0000    0.85706
245840.0000    0.37456
245880.0000    0.49358
245920.0000    0.43504
245960.0000    0.89142
246000.0000    0.64484
246040.0000    0.34885
246080.0000    1.02993
246120.0000    0.35085
246160.0000    0.48971
246200.0000    0.79636
246240.0000    0.45042
246280.0000    0.79742
246320.0000    0.76847
246360.0000    0.16188
246400.0000   -0.04807
246440.0000    0.22471
246480.0000    0.50723
246520.0000    0.77131
246560.0000    0.76770
246600.0000    0.81017
246640.0000    0.36046
246680.0000   -0.27761
246720.0000    0.19678
246760.0000    0.78412
246800.0000    0.42148
246840.0000    1.15441
246880.0000    0.65896
246920.0000    0.61247
246960.0000    1.08182
247000.0000    1.11289
247040.0000    0.26477
247080.0000    0.19553
247120.0000    0.48120
247160.0000    0.20703
247200.0000    0.53945
247240.0000    0.01162
247280.0000    0.23603
247320.0000    0.19461
247360.0000    0.12091
247400.0000    0.97354
247440.0000    0.55502
247480.0000    0.19913
247520.0000    0.88035
247560.0000    1.71527
247600.0000    0.73893
247640.0000    0.59642
247680.0000    0.71157
247720.0000    0.92421
247760.0000    0.74681
247800.0000    0.85061
247840.0000    1.38194
247880.0000    0.59992
247920.0000    0.99046
247960.0000    0.38531
248000.0000    0.50634
248040.0000    0.31581
248080.0000    0.47999
248120.0000    0.05233
248160.0000    0.74682
248200.0000    1.24999
248240.0000    0.20039
248280.0000    0.92810
248320.0000    0.45730
248360.0000    0.31372
248400.0000    0.03350
248440.0000    0.83572
248480.0000    0.39168
248520.0000   -0.12630
248560.0000    0.37820
248600.0000    0.39396
248640.0000    1.06463
248680.0000    0.64907
248720.0000    0.22259
248760.0000    0.09844
248800.0000   -0.18293
248840.0000    0.34680
248880.0000    0.28327
248920.0000    1.01300
248960.0000    0.68503
249000.0000    0.13741
249040.0000    0.66666
249080.0000    1.00939
249120.0000    0.55208
249160.0000    0.63252
249200.0000    1.45370
249240.0000    0.54883
249280.0000    1.01317
249320.0000    0.60470
249360.0000    0.78167
249400.0000   -0.30214
249440.0000    0.44517
249480.0000    0.73249
249520.0000    0.13565
249560.0000    0.28771
249600.0000    0.62249
249640.0000    0.23872
249680.0000   -0.07281
249720.0000    0.00949
249760.0000    0.53741
249800.0000   -0.11755
249840.0000    0.52937
249880.0000    0.66463
249920.0000    0.45888
249960.0000    0.35038
250000.0000    0.97268
250040.0000    0.51276
250080.0000   -0.04460
250120.0000    0.69623
250160.0000    0.73128
250200.0000    0.95376
250240.0000    0.86910
250280.0000    0.60906
250320.0000    0.11550
250360.0000    0.33549
250400.0000    0.18342
250440.0000    0.32793
250480.0000    1.06145
250520.0000    1.08592
250560.0000    0.59220
250600.0000    0.46901
250640.0000    0.65288
250680.0000    0.23380
250720.0000    0.53509
250760.0000    0.42410
250800.0000    0.98871
250840.0000    0.88036
250880.0000    1.14411
250920.0000    1.28176
250960.0000    0.74680
251000.0000    0.66912
251040.0000    1.36636
251080.0000    1.39559
251120.0000    0.42335
251160.0000    0.60601
251200.0000    0.92783
251240.0000    0.65660
251280.0000    0.85902
251320.0000    0.56844
251360.0000    0.24429
251400.0000    0.20669
251440.0000    1.12631
251480.0000    0.83872
251520.0000    1.02774
251560.0000    0.63135
251600.0000    0.88696
251640.0000    1.15879
251680.0000    0.11099
251720.0000    0.53159
251760.0000    0.33010
251800.0000    0.83859
251840.0000    1.36120
251880.0000    0.46673
251920.0000    0.99505
251960.0000    1.13812
252000.0000    0.85844
252040.0000    1.41819
252080.0000    1.49462
252120.0000    1.50721
252160.0000    0.93397
252200.0000    1.46510
252240.0000    1.17685
252280.0000    1.44763
252320.0000    0.98351
252360.0000    0.85583
252400.0000    1.07001
252440.0000    0.70545
252480.0000    0.95433
252520.0000    1.43409
252560.0000    1.05668
252600.0000    0.79239
252640.0000    1.01771
252680.0000    1.07910
252720.0000    1.03322
252760.0000    1.61193
252800.0000    0.75008
252840.0000    0.01601
252880.0000    0.45663
252920.0000    0.67823
252960.0000    1.40120
253000.0000    0.31238
253040.0000    0.38572
253080.0000    1.45117
253120.0000    1.15249
253160.0000    1.04714
253200.0000    0.24529
253240.0000    1.31877
253280.0000    1.29008
253320.0000    1.00674
253360.0000    1.59446
253400.0000    1.45004
253440.0000    0.70505
253480.0000    1.01995
253520.0000    1.28415
253560.0000    1.00275
253600.0000    1.10536
253640.0000    1.27914
253680.0000    1.33226
253720.0000    1.25125
253760.0000    1.07084
253800.0000    1.32590
253840.0000    0.81815
253880.0000    0.61899
253920.0000    0.75803
253960.0000    0.75354
254000.0000    1.60955
254040.0000    1.04848
254080.0000    1.04308
254120.0000    0.62135
254160.0000    0.97148
254200.0000    1.07554
254240.0000    1.19870
254280.0000    1.46414
254320.0000    1.49969
254360.0000    0.82289
254400.0000    0.96274
254440.0000    1.30273
254480.0000    0.70343
254520.0000    1.29929
254560.0000    1.51827
254600.0000    1.37353
254640.0000    1.94686
254680.0000    1.62635
254720.0000    1.67660
254760.0000    1.23201
254800.0000    0.63407
254840.0000    1.01295
254880.0000    0.61636
254920.0000    0.40978
254960.0000    1.09445
255000.0000    1.05620
255040.0000    1.90809
255080.0000    1.62022
255120.0000    1.38006
255160.0000    1.07629
255200.0000    1.41058
255240.0000    0.90949
255280.0000    1.73824
255320.0000    1.26957
255360.0000    1.59957
255400.0000    0.84923
255440.0000    0.06040
255480.0000    0.67331
255520.0000    0.27490
255560.0000    0.89405
255600.0000    1.07384
255640.0000    1.34125
255680.0000    0.78279
255720.0000    0.41828
255760.0000    0.66087
255800.0000    0.97966
255840.0000    1.29137
255880.0000    0.25355
255920.0000    1.08522
255960.0000    1.33583
256000.0000    1.12310
256040.0000    1.09471
256080.0000   -0.08925
256120.0000    0.84873
256160.0000    0.38695
256200.0000    0.32496
256240.0000    0.59252
256280.0000    0.24552
256320.0000    0.21377
256360.0000   -0.18402
256400.0000    0.63629
256440.0000    0.47454
256480.0000    0.84588
256520.0000    0.93284
256560.0000    0.77149
256600.0000    0.58024
256640.0000    0.54880
256680.0000    0.72001
256720.0000    1.01269
256760.0000    0.44374
256800.0000    0.47695
256840.0000    0.78006
256880.0000    0.62260
256920.0000    0.36934
256960.0000    0.66458
257000.0000    0.18727
257040.0000    0.61951
257080.0000    1.20009
257120.0000    0.76328
257160.0000    1.32684
257200.0000    0.71157
257240.0000    1.12697
257280.0000    0.41952
257320.0000    0.80159
257360.0000    0.49947
257400.0000    0.00737
257440.0000    1.12685
257480.0000    0.55449
257520.0000    0.72075
257560.0000    0.23916
257600.0000    0.86271
257640.0000    0.67942
257680.0000   -0.02908
257720.0000    1.03010
257760.0000    0.75618
257800.0000    0.94739
257840.0000    0.21969
257880.0000   -0.19429
257920.0000    0.79986
257960.0000    0.33242
258000.0000    0.70958
258040.0000    1.23828
258080.0000    1.36749
258120.0000    1.00241
258160.0000    1.15467
258200.0000    0.52629
258240.0000    0.38044
258280.0000    1.27725
258320.0000    1.09246
258360.0000    0.85778
258400.0000    0.70971
258440.0000    0.49613
258480.0000    0.82648
258520.0000    1.36985
258560.0000    1.07679
258600.0000    1.41521
258640.0000    0.73208
258680.0000    0.73430
258720.0000    1.42100
258760.0000    1.08506
258800.0000    1.49691
258840.0000    0.54066
258880.0000    1.04266
258920.0000    0.50445
258960.0000    1.21985
259000.0000    0.68991
259040.0000    1.23437
259080.0000    0.82144
259120.0000    0.69324
259160.0000    1.06754
259200.0000    1.03687
259240.0000    1.39824
259280.0000    0.70898
259320.0000    0.47313
259360.0000    0.24692
259400.0000    0.11337
259440.0000    0.23479
259480.0000    0.95726
259520.0000    0.87100
259560.0000    0.68862
259600.0000    1.14616
259640.0000    1.13683
259680.0000    0.80571
259720.0000    1.22098
259760.0000    1.45944
259800.0000    1.27536
259840.0000    1.01663
259880.0000    0.63581
259920.0000    0.63112
259960.0000    0.37260
260000.0000    1.54467
260040.0000    0.68494
260080.0000    1.27369
260120.0000    1.22692
260160.0000    0.88947
260200.0000    0.67464
260240.0000    1.02134
260280.0000    0.53876
260320.0000    0.56836
260360.0000    0.08660
260400.0000    0.56820
260440.0000    1.15732
260480.0000    0.84422
260520.0000    1.02917
260560.0000    0.93782
260600.0000    0.65138
260640.0000    0.89240
260680.0000    0.25379
260720.0000    0.86164
260760.0000    0.15378
260800.0000    0.82067
260840.0000    1.12868
260880.0000    1.05314
260920.0000    0.42511
260960.0000    0.31799
261000.0000    0.29079
261040.0000   -0.37357
261080.0000    0.14699
261120.0000    0.20213
261160.0000    0.27517
261200.0000    0.04306
261240.0000    0.15776
261280.0000    0.47035
261320.0000    0.73617
261360.0000    0.40424
261400.0000    0.73325
261440.0000    0.84950
261480.0000    0.87094
261520.0000    1.06064
261560.0000    0.61350
261600.0000    1.30682
261640.0000    1.80440
261680.0000    1.31721
261720.0000    1.22100
261760.0000    1.03030
261800.0000    1.07667
261840.0000    1.04490
261880.0000    1.72498
261920.0000    1.54405
261960.0000    1.29209
262000.0000    1.41356
262040.0000    1.42987
262080.0000    0.55886
262120.0000    0.98864
262160.0000    1.24321
262200.0000    0.90606
262240.0000    1.72060
262280.0000    1.32802
262320.0000    1.50331
262360.0000    0.74158
262400.0000    0.81885
262440.0000    1.24076
262480.0000    1.29603
262520.0000    1.68021
262560.0000    1.33584
262600.0000    0.98865
262640.0000    0.91932
262680.0000    2.10783
262720.0000    1.67481
262760.0000    1.42532
262800.0000    1.31372
262840.0000    1.10241
262880.0000    1.38585
262920.0000    1.47642
262960.0000    1.01547
263000.0000    1.03454
263040.0000    0.56920
263080.0000    0.48916
263120.0000   -0.00012
263160.0000   -0.06133
263200.0000    0.15266
263240.0000    1.25395
263280.0000    1.06117
263320.0000    0.67064
263360.0000    0.87708
263400.0000    1.04763
263440.0000    1.55383
263480.0000    0.81387
263520.0000    0.93018
263560.0000    0.85208
263600.0000    0.22790
263640.0000    0.63575
263680.0000    0.73476
263720.0000    0.57057
263760.0000    1.54422
263800.0000    0.86688
263840.0000    0.63270
263880.0000    1.16594
263920.0000    1.51018
263960.0000    0.87135
264000.0000    0.49315
264040.0000    1.54891
264080.0000    0.17717
264120.0000    0.46631
264160.0000    0.39275
264200.0000    0.54125
264240.0000    0.37690
264280.0000    0.86844
264320.0000   -0.11355
264360.0000    0.90447
264400.0000   -0.12175
264440.0000   -0.32442
264480.0000   -0.01422
264520.0000   -0.18306
264560.0000    0.23458
264600.0000   -0.22614
264640.0000   -0.26524
264680.0000    0.49701
264720.0000   -0.33745
264760.0000   -0.33081
264800.0000   -0.61781
264840.0000   -0.22274
264880.0000    0.32432
264920.0000    0.03165
264960.0000    0.23042
265000.0000   -0.33330
265040.0000    0.14173
265080.0000    0.18553
265120.0000    0.21174
265160.0000    0.88975
265200.0000    1.13164
265240.0000    0.56116
265280.0000    0.98439
265320.0000    1.12872
265360.0000    0.83849
265400.0000    1.20959
265440.0000    0.22932
265480.0000    0.77329
265520.0000    0.29326
265560.0000    0.55478
265600.0000    0.60666
265640.0000   -0.05039
265680.0000    0.54377
265720.0000    0.98567
265760.0000    0.42331
265800.0000    1.07903
265840.0000    0.96712
265880.0000    0.57229
265920.0000    0.94507
265960.0000    0.34516
266000.0000    0.95690
266040.0000    1.50639
266080.0000    0.86235
266120.0000    0.48782
266160.0000    0.72996
266200.0000    0.67914
266240.0000    0.19158
266280.0000    0.37850
266320.0000    0.47911
266360.0000    0.66081
266400.0000    0.24871
266440.0000   -0.47599
266480.0000   -0.45058
266520.0000   -0.90009
266560.0000    0.73611
266600.0000    0.01258
266640.0000    0.05427
266680.0000    0.28647
266720.0000    0.01166
266760.0000    0.69245
266800.0000   -0.08127
266840.0000    0.20461
266880.0000    0.76777
266920.0000    1.37720
266960.0000    0.78240
267000.0000    0.70229
267040.0000    0.90517
267080.0000    1.37443
267120.0000    0.54451
267160.0000    1.03597
267200.0000    1.05882
267240.0000    0.58661
267280.0000    0.53545
267320.0000    0.58484
267360.0000    0.43248
267400.0000    0.95572
267440.0000    1.70631
267480.0000    1.51892
267520.0000    1.82750
267560.0000    1.37437
267600.0000    1.03031
267640.0000    0.83696
267680.0000    1.45749
267720.0000    0.96855
267760.0000    1.26026
267800.0000    1.14505
267840.0000    0.75772
267880.0000    0.68795
267920.0000    0.56468
267960.0000    0.30449
268000.0000    0.84262
268040.0000    1.08733
268080.0000    0.67846
268120.0000    0.70730
268160.0000    1.21241
268200.0000    1.52903
268240.0000    0.87707
268280.0000    0.15210
268320.0000    1.11526
268360.0000    1.15927
268400.0000    1.03726
268440.0000    1.75030
268480.0000    0.30227
268520.0000    0.66239
268560.0000    0.40512
268600.0000    1.33611
268640.0000    0.51444
268680.0000    1.00436
268720.0000    0.38279
268760.0000    0.84635
268800.0000    1.11942
268840.0000    1.02794
268880.0000    0.17098
268920.0000    1.07218
268960.0000    0.39126
269000.0000    0.06713
269040.0000    0.77924
269080.0000    0.16176
269120.0000    0.75090
269160.0000    0.86314
269200.0000    1.27551
269240.0000    1.21360
269280.0000    1.03514
269320.0000    0.67433
269360.0000    0.20500
269400.0000    0.02867
269440.0000    0.70892
269480.0000    0.94959
269520.0000    1.26081
269560.0000    0.46007
269600.0000    0.27388
269640.0000    0.71051
269680.0000    1.14466
269720.0000    0.50451
269760.0000    0.47936
269800.0000    0.73641
269840.0000    0.78170
269880.0000    0.92769
269920.0000    0.93899
269960.0000    0.53319
270000.0000    0.90372
270040.0000    0.62101
270080.0000    1.04192
270120.0000    1.33083
270160.0000    0.34188
270200.0000    0.37418
270240.0000    1.31283
270280.0000    0.45224
270320.0000    1.24955
270360.0000    1.24157
270400.0000    0.89296
270440.0000    1.18377
270480.0000    0.54412
270520.0000    0.48908
270560.0000    1.53810
270600.0000    0.78175
270640.0000    1.53355
270680.0000    1.28130
270720.0000    0.66563
270760.0000    1.13450
270800.0000    0.82579
270840.0000    1.51326
270880.0000    1.31744
270920.0000    2.08890
270960.0000    1.45608
271000.0000    1.07264
271040.0000    0.73188
271080.0000    0.69651
271120.0000    1.14503
271160.0000    1.43374
271200.0000    0.81535
271240.0000    0.44734
271280.0000    0.53373
271320.0000   -0.15526
271360.0000    0.22101
271400.0000    0.66069
271440.0000    1.27979
271480.0000    1.62493
271520.0000    1.19040
271560.0000    1.82679
271600.0000    1.19826
271640.0000    0.90723
271680.0000    0.90994
271720.0000    1.13503
271760.0000    1.90859
271800.0000    1.49710
271840.0000    1.66023
271880.0000    1.65033
271920.0000    1.32164
271960.0000    1.26745
272000.0000    1.76769
272040.0000    1.09619
272080.0000    1.33334
272120.0000    1.44019
272160.0000    1.38441
272200.0000    1.02974
272240.0000    0.82093
272280.0000    1.02218
272320.0000    2.24542
272360.0000    2.02618
272400.0000    1.11930
272440.0000    1.21774
272480.0000    0.95770
272520.0000    0.91051
272560.0000    1.06740
272600.0000    1.02556
272640.0000    1.41185
272680.0000    1.65962
272720.0000    1.30910
272760.0000    0.85809
272800.0000    1.11782
272840.0000    1.35935
272880.0000    0.58733
272920.0000    1.13212
272960.0000    0.93186
273000.0000    0.91776
273040.0000    1.73132
273080.0000    1.68687
273120.0000    1.87177
273160.0000    1.67089
273200.0000    1.21806
273240.0000    1.50257
273280.0000    1.51178
273320.0000    2.24295
273360.0000    1.95375
273400.0000    2.48649
273440.0000    2.01347
273480.0000    1.65084
273520.0000    2.10336
273560.0000    1.75795
273600.0000    1.81516
273640.0000    2.54196
273680.0000    2.03246
273720.0000    1.99598
273760.0000    1.56356
273800.0000    1.18353
273840.0000    1.17259
273880.0000    1.57700
273920.0000    1.49315
273960.0000    1.95342
274000.0000    1.69926
274040.0000    1.18451
274080.0000    1.31964
274120.0000    0.95018
274160.0000    1.89230
274200.0000    1.63432
274240.0000    1.95780
274280.0000    1.53655
274320.0000    1.22878
274360.0000    1.46397
274400.0000    2.16014
274440.0000    1.47344
274480.0000    1.05215
274520.0000    0.81080
274560.0000    1.21016
274600.0000    1.87684
274640.0000    0.82148
274680.0000    1.32843
274720.0000    1.42045
274760.0000    1.00106
274800.0000    1.68604
274840.0000    0.89804
274880.0000    1.57220
274920.0000    1.33278
274960.0000    0.99909
275000.0000    0.29494
275040.0000    1.52621
275080.0000    1.58188
275120.0000    0.23598
275160.0000    0.75631
275200.0000    0.96031
275240.0000    1.27051
275280.0000    1.01505
275320.0000    0.90653
275360.0000    1.23970
275400.0000    1.50092
275440.0000    0.12478
275480.0000    1.32266
275520.0000    1.04695
275560.0000    1.30758
275600.0000    1.34460
275640.0000    1.50226
275680.0000    1.14125
275720.0000    0.87602
275760.0000    1.83758
275800.0000    1.25730
275840.0000    1.56342
275880.0000    0.73556
275920.0000    1.13911
275960.0000    1.55805
276000.0000    0.87675
276040.0000    0.95601
276080.0000    1.70521
276120.0000    0.96038
276160.0000    1.31183
276200.0000    0.87494
276240.0000    1.02012
276280.0000    1.29170
276320.0000    0.86808
276360.0000    0.89687
276400.0000    0.99408
276440.0000    1.09106
276480.0000    0.65879
276520.0000    1.02450
276560.0000    0.78367
276600.0000    0.29583
276640.0000    0.92462
276680.0000    0.83542
276720.0000    0.67334
276760.0000    1.16653
276800.0000    1.25982
276840.0000    0.74997
276880.0000    1.50513
276920.0000    1.40849
276960.0000    0.55120
277000.0000    0.51029
277040.0000    0.57419
277080.0000    1.21737
277120.0000    0.79967
277160.0000    0.53478
277200.0000    0.91754
277240.0000    0.41363
277280.0000    1.03546
277320.0000    0.83354
277360.0000    1.00048
277400.0000    1.05511
277440.0000    0.90379
277480.0000    1.03311
277520.0000    0.74544
277560.0000    0.52490
277600.0000    0.80730
277640.0000    1.19248
277680.0000    0.79819
277720.0000    1.28655
277760.0000    0.53427
277800.0000    1.22602
277840.0000    1.28606
277880.0000    1.00454
277920.0000    1.39165
277960.0000    0.88698
278000.0000    1.18190
278040.0000    1.17475
278080.0000    1.91324
278120.0000    2.19444
278160.0000    1.54277
278200.0000    1.21736
278240.0000    1.40312
278280.0000    0.83089
278320.0000    1.03457
278360.0000    0.47766
278400.0000    1.52971
278440.0000    1.86791
278480.0000    1.60823
278520.0000    0.84880
278560.0000    1.16780
278600.0000    0.92644
278640.0000    1.92919
278680.0000    1.59308
278720.0000    1.39971
278760.0000    0.72948
278800.0000    1.36868
278840.0000    0.98036
278880.0000    0.30562
278920.0000    0.45235
278960.0000    0.24246
279000.0000    0.75586
279040.0000    0.28978
279080.0000    0.36124
279120.0000    0.69050
279160.0000    0.35586
279200.0000    0.87812
279240.0000    0.45669
279280.0000    1.10541
279320.0000    0.53092
279360.0000    0.90668
279400.0000    0.37503
279440.0000    0.39704
279480.0000    0.75620
279520.0000    1.57829
279560.0000    1.21335
279600.0000    1.19806
279640.0000    0.36321
279680.0000    1.26312
279720.0000    0.90877
279760.0000    1.67315
279800.0000    1.60960
279840.0000    1.06732
279880.0000    1.61891
279920.0000    1.20860
279960.0000    0.45337
280000.0000    0.69630
280040.0000    0.74028
280080.0000    0.62042
280120.0000    0.96272
280160.0000    1.52092
280200.0000    0.79453
280240.0000    1.66341
280280.0000    1.20163
280320.0000    1.17022
280360.0000    0.89844
280400.0000    0.88428
280440.0000   -0.05567
280480.0000    1.19964
280520.0000    1.17549
280560.0000    0.77298
280600.0000    0.38679
280640.0000    0.84913
280680.0000    0.47881
280720.0000    1.26541
280760.0000    1.43082
280800.0000    1.27520
280840.0000    0.96496
280880.0000    0.96930
280920.0000    0.66941
280960.0000    1.28178
281000.0000    1.65962
281040.0000    1.73235
281080.0000    1.35369
281120.0000    0.58567
281160.0000    1.05400
281200.0000    1.13834
281240.0000    0.93605
281280.0000    0.43513
281320.0000    0.73397
281360.0000    0.85666
281400.0000    0.78270
281440.0000    1.60818
281480.0000    0.87050
281520.0000    0.27461
281560.0000    1.26950
281600.0000    1.31731
281640.0000    1.33455
281680.0000    0.50947
281720.0000    1.21142
281760.0000    1.11399
281800.0000    0.42975
281840.0000    0.53065
281880.0000    0.50597
281920.0000    0.25407
281960.0000    1.27220
282000.0000    0.78558
282040.0000    0.77096
282080.0000    0.91319
282120.0000    0.29247
282160.0000    0.85210
282200.0000    1.19815
282240.0000    1.18880
282280.0000    0.99271
282320.0000    0.86392
282360.0000    0.46879
282400.0000    0.79852
282440.0000    0.75731
282480.0000    0.52389
282520.0000    0.54141
282560.0000    0.83317
282600.0000    1.17119
282640.0000    1.03496
282680.0000    0.93837
282720.0000    0.64202
282760.0000    0.81136
282800.0000    2.34702
282840.0000    1.26795
282880.0000    0.85889
282920.0000    0.70205
282960.0000    1.28293
283000.0000    0.93696
283040.0000    1.16580
283080.0000    0.48087
283120.0000    1.01303
283160.0000    0.92682
283200.0000    1.49222
283240.0000    1.43551
283280.0000    1.67972
283320.0000    0.91366
283360.0000    0.89943
283400.0000    1.57867
283440.0000    1.16957
283480.0000    0.94745
283520.0000    0.75996
283560.0000    0.79666
283600.0000    0.75282
283640.0000    1.22335
283680.0000    1.37533
283720.0000    1.06809
283760.0000    1.05297
283800.0000    0.76815
283840.0000    1.31171
283880.0000    1.59798
283920.0000    0.94702
283960.0000    0.77118
284000.0000    1.00117
284040.0000    1.86118
284080.0000    0.84994
284120.0000    1.21982
284160.0000    1.11560
284200.0000    1.00710
284240.0000    1.04355
284280.0000    0.77234
284320.0000    0.64515
284360.0000    0.11481
284400.0000    0.27158
284440.0000    0.57620
284480.0000    0.72513
284520.0000    0.38655
284560.0000    1.21561
284600.0000    0.49737
284640.0000    1.09356
284680.0000    1.04515
284720.0000    0.33345
284760.0000    0.71335
284800.0000    1.35326
284840.0000    0.28474
284880.0000    0.58367
284920.0000    0.91834
284960.0000    0.40188
285000.0000   -0.18033
285040.0000    0.77912
285080.0000    0.52979
285120.0000    0.46630
285160.0000    0.59368
285200.0000    1.17244
285240.0000    0.01885
285280.0000   -0.12303
285320.0000    0.34376
285360.0000    0.51301
285400.0000    1.21617
285440.0000    1.01041
285480.0000    0.97167
285520.0000    1.45150
285560.0000    0.99770
285600.0000    1.38127
285640.0000    0.72993
285680.0000    1.07857
285720.0000    0.93343
285760.0000    0.90663
285800.0000    1.57049
285840.0000    1.71763
285880.0000    1.17346
285920.0000    1.08124
285960.0000    1.70326
286000.0000    1.04332
286040.0000    1.12683
286080.0000    0.81143
286120.0000    0.66560
286160.0000    1.14859
286200.0000    1.44587
286240.0000    1.60150
286280.0000    1.05373
286320.0000    1.28685
286360.0000    0.61559
286400.0000    0.52054
286440.0000    0.65178
286480.0000    0.83423
286520.0000    1.03075
286560.0000    1.01229
286600.0000    0.93872
286640.0000    0.50397
286680.0000    0.25535
286720.0000    0.85605
286760.0000    0.61368
286800.0000    0.82815
286840.0000    0.93673
286880.0000    1.01681
286920.0000    1.19131
286960.0000    0.77946
287000.0000    0.84164
287040.0000    0.21599
287080.0000    0.12132
287120.0000    0.28314
287160.0000   -0.01703
287200.0000    0.20310
287240.0000    0.25774
287280.0000    0.99198
287320.0000    1.61464
287360.0000    1.23058
287400.0000    0.73944
287440.0000    1.14181
287480.0000    0.61547
287520.0000    1.01773
287560.0000    0.97225
287600.0000    0.88674
287640.0000    0.25612
287680.0000    0.56069
287720.0000    1.48368
287760.0000    1.37324
287800.0000    1.31410
287840.0000    1.12105
287880.0000    0.94870
287920.0000    1.44895
287960.0000    1.18032
288000.0000    0.82784
288040.0000    0.84817
288080.0000    1.10977
288120.0000    0.93614
288160.0000    1.09831
288200.0000    1.06932
288240.0000    0.93856
288280.0000    0.73094
288320.0000    1.10544
288360.0000    0.49881
288400.0000    0.76402
288440.0000    0.33714
288480.0000    0.73939
288520.0000    0.94234
288560.0000    0.74071
288600.0000    0.53284
288640.0000    0.53808
288680.0000    0.59900
288720.0000    0.28306
288760.0000    0.09261
288800.0000    0.27953
288840.0000    0.17678
288880.0000    0.80605
288920.0000   -0.27416
288960.0000    0.38356
289000.0000    0.42332
289040.0000    0.35551
289080.0000    0.55057
289120.0000    0.32302
289160.0000    0.02678
289200.0000    0.63158
289240.0000    0.64876
289280.0000    0.37405
289320.0000    0.06825
289360.0000    0.37696
289400.0000    0.77514
289440.0000    0.22531
289480.0000    0.19616
289520.0000    0.10334
289560.0000    0.69985
289600.0000    0.80668
289640.0000    0.98833
289680.0000    0.99821
289720.0000    0.07393
289760.0000    0.62537
289800.0000    0.61549
289840.0000    0.54121
289880.0000    0.88757
289920.0000    0.26609
289960.0000    0.65387
290000.0000    0.51969
290040.0000    0.26874
290080.0000    0.40921
290120.0000    0.58013
290160.0000    0.08110
290200.0000    0.12229
290240.0000    0.82371
290280.0000    0.53277
290320.0000    0.45036
290360.0000    0.10561
290400.0000    0.08794
290440.0000    0.19782
290480.0000    0.95048
290520.0000    0.25364
290560.0000    0.81781
290600.0000   -0.27942
290640.0000    0.55329
290680.0000    0.16065
290720.0000    0.60602
290760.0000    0.17259
290800.0000    0.71100
290840.0000    0.81208
290880.0000    0.57229
290920.0000    0.80209
290960.0000    0.65872
291000.0000    0.24027
291040.0000    0.73750
291080.0000    0.73595
291120.0000   -0.23250
291160.0000    0.27273
291200.0000    0.30896
291240.0000    0.05979
291280.0000    0.23923
291320.0000    0.68598
291360.0000    0.26870
291400.0000    0.04463
291440.0000   -0.52470
291480.0000    0.41009
291520.0000   -0.45839
291560.0000   -0.13748
291600.0000   -1.17789
291640.0000   -0.33052
291680.0000   -0.41987
291720.0000    0.22707
291760.0000    0.15587
291800.0000    0.09910
291840.0000    0.03173
291880.0000   -0.14844
291920.0000   -1.16214
291960.0000   -0.08107
292000.0000    0.10186
292040.0000   -0.13349
292080.0000   -0.31960
292120.0000   -0.12183
292160.0000    0.12440
292200.0000   -0.57418
292240.0000   -0.28669
292280.0000   -1.34568
292320.0000   -0.22300
292360.0000   -0.65023
292400.0000   -0.36466
292440.0000    0.40846
292480.0000    0.02435
292520.0000   -0.01103
292560.0000   -0.15614
292600.0000    0.28481
292640.0000    0.26583
292680.0000    0.56757
292720.0000    0.32281
292760.0000    0.18512
292800.0000    0.51857
292840.0000    0.58563
292880.0000    0.20317
292920.0000    0.47608
292960.0000    0.48029
293000.0000   -0.75854
293040.0000    0.42759
293080.0000    0.61502
293120.0000    0.35743
293160.0000   -0.85967
293200.0000   -0.76656
293240.0000    0.11529
293280.0000    0.64824
293320.0000    1.19705
293360.0000    0.14975
293400.0000    0.22891
293440.0000    0.67944
293480.0000    0.24538
293520.0000    0.43677
293560.0000    0.23694
293600.0000    0.00766
293640.0000   -0.22013
293680.0000   -0.30623
293720.0000   -0.33194
293760.0000    0.11531
293800.0000   -0.78096
293840.0000   -0.49605
293880.0000    0.19043
293920.0000   -0.43354
293960.0000   -0.19918
294000.0000   -0.58915
294040.0000   -0.12657
294080.0000   -0.27658
294120.0000   -0.81149
294160.0000    0.23514
294200.0000   -0.04459
294240.0000    0.54564
294280.0000    0.87387
294320.0000    1.05404
294360.0000    0.49260
294400.0000   -0.01723
294440.0000    0.41879
294480.0000    0.40076
294520.0000   -0.22410
294560.0000    0.32554
294600.0000   -0.10787
294640.0000    0.10296
294680.0000   -0.65515
294720.0000   -0.05152
294760.0000   -0.33069
294800.0000   -0.49625
294840.0000   -1.25205
294880.0000    0.09577
294920.0000   -0.58823
294960.0000   -0.33949
295000.0000    0.38186
295040.0000    0.15623
295080.0000   -0.60791
295120.0000   -0.28092
295160.0000   -0.29482
295200.0000   -0.08169
295240.0000   -0.06365
295280.0000    0.07765
295320.0000   -0.27176
295360.0000    0.50744
295400.0000   -0.86229
295440.0000    0.06864
295480.0000    0.50454
295520.0000    0.23313
295560.0000   -0.20648
295600.0000   -0.67449
295640.0000    0.12237
295680.0000   -0.34975
295720.0000   -0.23010
295760.0000    0.47129
295800.0000   -0.85015
295840.0000   -0.69526
295880.0000   -0.43574
295920.0000   -0.15575
295960.0000   -0.06325
296000.0000   -0.29218
296040.0000   -0.70944
296080.0000   -0.62576
296120.0000   -0.27148
296160.0000    0.09739
296200.0000    0.02513
296240.0000   -0.11530
296280.0000   -0.07992
296320.0000   -0.12120
296360.0000    0.28842
296400.0000    0.48936
296440.0000   -0.30304
296480.0000    0.77575
296520.0000    0.18585
296560.0000    0.33833
296600.0000    0.55776
296640.0000    0.80523
296680.0000    0.50938
296720.0000    0.62323
296760.0000    0.78021
296800.0000    0.83705
296840.0000    0.88299
296880.0000    1.05549
296920.0000    0.88459
296960.0000    0.58357
297000.0000    0.53369
297040.0000    0.35448
297080.0000    1.21254
297120.0000    0.28254
297160.0000    0.26100
297200.0000    1.01695
297240.0000    0.88691
297280.0000    0.61934
297320.0000    0.79193
297360.0000    0.22375
297400.0000    0.43313
297440.0000    0.45288
297480.0000    0.37585
297520.0000    0.31562
297560.0000    0.38809
297600.0000    0.49975
297640.0000    0.08015
297680.0000    0.76252
297720.0000    0.12924
297760.0000    0.44508
297800.0000    0.29457
297840.0000    0.06124
297880.0000    0.20315
297920.0000    0.55742
297960.0000    0.85374
298000.0000    0.99952
298040.0000    0.72961
298080.0000    0.81883
298120.0000    0.60509
298160.0000    0.49970
298200.0000    0.33494
298240.0000    0.56709
298280.0000    0.75941
298320.0000    0.50011
298360.0000   -0.06482
298400.0000    0.34120
298440.0000    0.67646
298480.0000    0.37956
298520.0000    0.83462
298560.0000    0.78839
298600.0000    1.14099
298640.0000    0.92490
298680.0000   -0.25319
298720.0000   -0.63688
298760.0000    0.47663
298800.0000    0.25468
298840.0000    0.60797
298880.0000    0.28588
298920.0000    0.60869
298960.0000    1.05756
299000.0000    0.56245
299040.0000    0.26408
299080.0000    0.31981
299120.0000    0.99096
299160.0000    0.49875
299200.0000    0.95892
299240.0000    0.92509
299280.0000    0.74147
299320.0000    1.63016
299360.0000    1.50892
299400.0000    1.30199
299440.0000    1.21607
299480.0000    1.02999
299520.0000    1.53127
299560.0000    1.20888
299600.0000    1.36984
299640.0000    1.61214
299680.0000    1.56335
299720.0000    1.16598
299760.0000    0.49490
299800.0000    1.13207
299840.0000    0.90617
299880.0000    1.06547
299920.0000    0.50252
299960.0000    0.64324
300000.0000    1.05138
300040.0000    0.71468
300080.0000    1.17460
300120.0000    1.67877
300160.0000    0.77640
300200.0000    0.68082
300240.0000    0.77980
300280.0000    1.01103
300320.0000    2.10848
300360.0000    1.67344
300400.0000    2.21592
300440.0000    2.61355
300480.0000    2.28439
300520.0000    1.65747
300560.0000    2.18640
300600.0000    2.58982
300640.0000    1.79120
300680.0000    2.66247
300720.0000    1.65953
300760.0000    1.59123
300800.0000    3.05640
300840.0000    2.19628
300880.0000    1.74848
300920.0000    2.10912
300960.0000    1.78728
301000.0000    1.47020
301040.0000    1.63428
301080.0000    0.51803
301120.0000    1.92864
301160.0000    2.08174
301200.0000    1.97078
301240.0000    1.72001
301280.0000    2.44244
301320.0000    2.07305
301360.0000    1.45441
301400.0000    1.30284
301440.0000    1.92441
301480.0000    1.51630
301520.0000    1.95916
301560.0000    2.53695
301600.0000    1.86254
301640.0000    1.53023
301680.0000    2.20792
301720.0000    2.73727
301760.0000    2.47742
301800.0000    1.92164
301840.0000    1.87293
301880.0000    2.00699
301920.0000    1.79939
301960.0000    1.44567
302000.0000    1.84232
302040.0000    1.56863
302080.0000    1.66918
302120.0000    1.89354
302160.0000    1.53476
302200.0000    1.54824
302240.0000    1.53990
302280.0000    1.93974
302320.0000    2.04401
302360.0000    1.58694
302400.0000    1.88705
302440.0000    1.93114
302480.0000    1.17582
302520.0000    1.75152
302560.0000    1.70751
302600.0000    1.57411
302640.0000    1.91830
302680.0000    2.06722
302720.0000    1.78033
302760.0000    1.27410
302800.0000    1.42194
302840.0000    1.21427
302880.0000    2.15613
302920.0000    1.39113
302960.0000    1.69722
303000.0000    1.05438
303040.0000    0.32181
303080.0000    0.91923
303120.0000    1.74323
303160.0000    1.14129
303200.0000    1.34268
303240.0000    1.23248
303280.0000    1.97945
303320.0000    1.42249
303360.0000    1.86470
303400.0000    1.51815
303440.0000    1.72707
303480.0000    1.54289
303520.0000    1.68157
303560.0000    1.46993
303600.0000    1.40240
303640.0000    1.65919
303680.0000    1.76537
303720.0000    2.17755
303760.0000    1.81062
303800.0000    1.82055
303840.0000    1.49517
303880.0000    1.76916
303920.0000    1.44264
303960.0000    1.91752
304000.0000    1.19466
304040.0000    1.63707
304080.0000    1.62425
304120.0000    1.82957
304160.0000    2.18259
304200.0000    1.30578
304240.0000    1.38270
304280.0000    1.70708
304320.0000    2.12814
304360.0000    2.05116
304400.0000    1.80180
304440.0000    1.99009
304480.0000    1.83448
304520.0000    1.96763
304560.0000    0.96875
304600.0000    1.02213
304640.0000    1.27087
304680.0000    0.97353
304720.0000    1.02702
304760.0000    1.05782
304800.0000    1.48302
304840.0000    1.90447
304880.0000    2.00749
304920.0000    1.73698
304960.0000    1.45594
305000.0000    1.22555
305040.0000    1.51007
305080.0000    1.56592
305120.0000    1.43142
305160.0000    1.26172
305200.0000    1.44855
305240.0000    1.34979
305280.0000    0.87996
305320.0000    1.12617
305360.0000    1.14043
305400.0000    0.89493
305440.0000    0.41916
305480.0000    1.06985
305520.0000    1.42798
305560.0000    1.35128
305600.0000    1.50006
305640.0000    1.71699
305680.0000    1.09452
305720.0000    1.83007
305760.0000    1.93590
305800.0000    1.11405
305840.0000    1.15886
305880.0000    1.57405
305920.0000    1.20550
305960.0000    1.26378
306000.0000    1.41108
306040.0000    1.75509
306080.0000    1.85370
306120.0000    1.87305
306160.0000    2.15198
306200.0000    1.20330
306240.0000    2.22761
306280.0000    1.31601
306320.0000    1.52987
306360.0000    1.47574
306400.0000    0.96332
306440.0000    1.21136
306480.0000    1.28785
306520.0000    1.59977
306560.0000    1.53282
306600.0000    1.14405
306640.0000    1.65879
306680.0000    1.27708
306720.0000    1.13834
306760.0000    1.13070
306800.0000    1.73468
306840.0000    1.30276
306880.0000    1.89736
306920.0000    1.68985
306960.0000    1.43229
307000.0000    1.64204
307040.0000    1.92881
307080.0000    1.73221
307120.0000    1.39699
307160.0000    1.79891
307200.0000    1.39757
307240.0000    1.62227
307280.0000    2.16841
307320.0000    1.26738
307360.0000    1.32623
307400.0000    1.99014
307440.0000    1.73233
307480.0000    1.21735
307520.0000    1.62473
307560.0000    1.22061
307600.0000    1.61343
307640.0000    2.03554
307680.0000    1.86026
307720.0000    1.37252
307760.0000    1.53825
307800.0000    1.49740
307840.0000    1.72404
307880.0000    1.06187
307920.0000    0.73063
307960.0000    1.13059
308000.0000    1.61887
308040.0000    1.51226
308080.0000    1.15457
308120.0000    1.07198
308160.0000    0.29229
308200.0000    0.28898
308240.0000    1.21301
308280.0000    1.08507
308320.0000    1.85850
308360.0000    0.92891
308400.0000    0.65219
308440.0000    0.37325
308480.0000    0.99132
308520.0000    0.74345
308560.0000    0.40871
308600.0000    0.96312
308640.0000    0.99556
308680.0000    0.56707
308720.0000    0.22786
308760.0000    0.35498
308800.0000    0.28712
308840.0000    0.11551
308880.0000   -0.28216
308920.0000   -0.01556
308960.0000    0.41483
309000.0000    0.24638
309040.0000    0.36254
309080.0000    0.50000
309120.0000   -0.17503
309160.0000    0.69113
309200.0000    0.76629
309240.0000   -0.09023
309280.0000    0.87920
309320.0000    0.72522
309360.0000    0.42727
309400.0000    0.14126
309440.0000    0.12606
309480.0000    0.58561
309520.0000    0.35921
309560.0000    0.32082
309600.0000    0.56413
309640.0000    0.59851
309680.0000   -0.09652
309720.0000    0.18476
309760.0000    0.56192
309800.0000    0.47010
309840.0000    0.06048
309880.0000    0.38400
309920.0000    0.76585
309960.0000    0.82358
310000.0000    0.05757
310040.0000    1.06659
310080.0000    0.37192
310120.0000    0.09255
310160.0000   -0.11540
310200.0000   -0.33705
310240.0000   -0.05267
310280.0000    0.44632
310320.0000    0.88907
310360.0000    0.26841
310400.0000    0.45348
310440.0000   -0.20074
310480.0000   -0.01242
310520.0000    0.30741
310560.0000    0.15124
310600.0000   -0.22676
310640.0000    0.03117
310680.0000    0.51014
310720.0000    0.44724
310760.0000    1.00278
310800.0000    0.68505
310840.0000    0.90336
310880.0000    0.44998
310920.0000    0.25004
310960.0000   -0.03777
311000.0000    0.11483
311040.0000    0.37134
311080.0000    0.43582
311120.0000    0.16207
311160.0000    0.77285
311200.0000   -0.13205
311240.0000   -0.03574
311280.0000   -0.02388
311320.0000    0.39899
311360.0000    0.33352
311400.0000    0.68376
311440.0000    0.72562
311480.0000    0.14460
311520.0000    1.23931
311560.0000    0.25319
311600.0000    0.26387
311640.0000    0.36199
311680.0000    0.85844
311720.0000    0.42670
311760.0000    0.91516
311800.0000    0.82969
311840.0000    0.49853
311880.0000    0.42977
311920.0000   -0.21008
311960.0000    0.89010
312000.0000    0.83049
312040.0000    0.16641
312080.0000   -0.12912
312120.0000    0.30858
312160.0000    0.50438
312200.0000   -0.03280
312240.0000    0.55278
312280.0000    0.86554
312320.0000   -0.12430
312360.0000    0.14787
312400.0000    0.14753
312440.0000    0.64341
312480.0000    0.78866
312520.0000    0.36837
312560.0000   -0.16506
312600.0000    0.53624
312640.0000    0.37902
312680.0000    0.35264
312720.0000    0.47847
312760.0000   -0.23173
312800.0000   -0.52608
312840.0000    0.36220
312880.0000    0.01798
312920.0000    0.16652
312960.0000    0.70388
313000.0000    0.95605
313040.0000    0.03858
313080.0000    0.47979
313120.0000    1.11170
313160.0000    0.68058
313200.0000    0.12877
313240.0000    0.26782
313280.0000    0.58190
313320.0000    0.34475
313360.0000    0.47865
313400.0000    0.58601
313440.0000    0.98000
313480.0000    0.62246
313520.0000    0.31036
313560.0000    0.70745
313600.0000    0.00507
313640.0000   -0.29591
313680.0000    0.25919
313720.0000    0.13075
313760.0000   -0.05191
313800.0000    0.28256
313840.0000    0.43998
313880.0000    0.21883
313920.0000    0.36791
313960.0000    0.39900
314000.0000   -0.03386
314040.0000   -0.11048
314080.0000   -0.34763
314120.0000    1.04090
314160.0000   -0.08910
314200.0000    0.14502
314240.0000    0.04890
314280.0000    0.39531
314320.0000    0.87897
314360.0000    0.42174
314400.0000    0.45512
314440.0000    0.32770
314480.0000    0.08859
314520.0000    0.02054
314560.0000    0.38016
314600.0000    0.62886
314640.0000    0.87566
314680.0000    0.77490
314720.0000    1.43292
314760.0000    0.93529
314800.0000    1.26730
314840.0000    0.77048
314880.0000    0.94923
314920.0000    0.88211
314960.0000    1.13103
315000.0000    0.52241
315040.0000    0.41697
315080.0000    0.45394
315120.0000    0.70602
315160.0000    0.15744
315200.0000    0.85238
315240.0000    0.67768
315280.0000    0.32502
315320.0000    0.18738
315360.0000   -0.13069
315400.0000   -0.29381
315440.0000    0.85083
315480.0000    0.71525
315520.0000    0.10422
315560.0000    0.21743
315600.0000    0.49912
315640.0000    0.06206
315680.0000    0.44458
315720.0000    1.34305
315760.0000    1.01756
315800.0000    1.43193
315840.0000    0.85388
315880.0000    1.06269
315920.0000    1.59759
315960.0000    0.46554
316000.0000    0.39095
316040.0000    0.95761
316080.0000    1.10535
316120.0000    1.63432
316160.0000    1.06742
316200.0000    1.73457
316240.0000    1.89143
316280.0000    1.74091
316320.0000    1.79233
316360.0000    1.84773
316400.0000    1.87181
316440.0000    0.84390
316480.0000    0.53794
316520.0000    0.52047
316560.0000    0.71992
316600.0000    1.67391
316640.0000    1.62085
316680.0000    1.87809
316720.0000    1.27503
316760.0000    1.66415
316800.0000    1.19468
316840.0000    1.48931
316880.0000    1.28767
316920.0000    0.98968
316960.0000    1.66510
317000.0000    1.94663
317040.0000    1.82969
317080.0000    1.40630
317120.0000    2.16501
317160.0000    1.89024
317200.0000    1.36135
317240.0000    1.41551
317280.0000    1.25514
317320.0000    2.04902
317360.0000    0.99486
317400.0000    0.70939
317440.0000    1.40504
317480.0000    1.05178
317520.0000    1.00494
317560.0000    1.24887
317600.0000    1.65793
317640.0000    0.85992
317680.0000    1.39946
317720.0000    1.84425
317760.0000    0.99020
317800.0000    0.75684
317840.0000    1.51186
317880.0000    0.33234
317920.0000    0.95541
317960.0000    1.43994
318000.0000    1.16381
318040.0000    1.62777
318080.0000    1.16219
318120.0000    0.86774
318160.0000    1.45814
318200.0000    0.76172
318240.0000    1.10004
318280.0000    0.98024
318320.0000    0.96557
318360.0000    0.72489
318400.0000    0.15731
318440.0000    0.41760
318480.0000    0.75777
318520.0000    1.16103
318560.0000    1.31209
318600.0000    1.32595
318640.0000    0.85356
318680.0000    1.65093
318720.0000    0.92471
318760.0000    1.57034
318800.0000    1.16799
318840.0000    1.03209
318880.0000    0.84293
318920.0000    1.05421
318960.0000    1.13246
319000.0000    1.33390
319040.0000    1.19039
319080.0000    1.34862
319120.0000    0.89849
319160.0000    1.40157
319200.0000    1.29573
319240.0000    0.74481
319280.0000    1.29043
319320.0000    1.47132
319360.0000    1.22611
319400.0000    0.85711
319440.0000    0.37707
319480.0000    1.57179
319520.0000    1.11740
319560.0000    1.09595
319600.0000    1.02771
319640.0000    0.89924
319680.0000    0.56801
319720.0000    1.46883
319760.0000    0.97410
319800.0000    0.97387
319840.0000    0.76963
319880.0000    1.13319
319920.0000    1.42073
319960.0000    1.50171
320000.0000    0.85899
320040.0000    1.32114
320080.0000    1.32139
320120.0000    1.92966
320160.0000    1.06527
320200.0000    0.62836
320240.0000    1.30591
320280.0000    1.09005
320320.0000    0.76113
320360.0000    1.62757
320400.0000    1.27431
320440.0000    0.69069
320480.0000    0.80800
320520.0000    1.00441
320560.0000    1.54661
320600.0000    1.49435
320640.0000    1.26126
320680.0000    1.94418
320720.0000    1.39455
320760.0000    1.36830
320800.0000    1.22620
320840.0000    1.43514
320880.0000    1.95402
320920.0000    1.51074
320960.0000    0.92926
321000.0000    1.61806
321040.0000    1.24090
321080.0000    1.92305
321120.0000    1.94511
321160.0000    1.91366
321200.0000    2.14974
321240.0000    2.05740
321280.0000    1.77495
321320.0000    1.76475
321360.0000    1.08030
321400.0000    1.11783
321440.0000    1.75688
321480.0000    0.95388
321520.0000    1.01405
321560.0000    0.72981
321600.0000    0.89084
321640.0000    1.11978
321680.0000    0.83621
321720.0000    1.08177
321760.0000    0.86905
321800.0000    1.18362
321840.0000    1.04781
321880.0000    0.69541
321920.0000    1.59928
321960.0000    1.31056
322000.0000    1.02378
322040.0000    1.22084
322080.0000    1.43618
322120.0000    2.18425
322160.0000    1.49907
322200.0000    1.32568
322240.0000    1.26276
322280.0000    1.53628
322320.0000    1.25113
322360.0000    1.09797
322400.0000    1.70326
322440.0000    0.96169
322480.0000    1.05149
322520.0000    1.07123
322560.0000    1.10083
322600.0000    1.16994
322640.0000    1.76855
322680.0000    1.27153
322720.0000    0.90441
322760.0000    1.36501
322800.0000    0.80839
322840.0000    0.67753
322880.0000    1.35387
322920.0000    1.57906
322960.0000    1.36634
323000.0000    1.24652
323040.0000    0.96064
323080.0000    0.72377
323120.0000    1.20006
323160.0000    1.21428
323200.0000    1.08467
323240.0000    1.45033
323280.0000    1.77112
323320.0000    2.25758
323360.0000    2.76829
323400.0000    2.34017
323440.0000    1.85142
323480.0000    2.43250
323520.0000    1.63847
323560.0000    2.61143
323600.0000    1.50261
323640.0000    1.84635
323680.0000    2.03141
323720.0000    1.45133
323760.0000    1.50438
323800.0000    2.49120
323840.0000    1.43081
323880.0000    1.12231
323920.0000    1.27289
323960.0000    1.59601
324000.0000    1.32557
324040.0000    0.97907
324080.0000    1.03099
324120.0000    1.01586
324160.0000    1.22242
324200.0000    0.90352
324240.0000    1.96704
324280.0000    1.47829
324320.0000    2.28655
324360.0000    1.73838
324400.0000    2.03753
324440.0000    1.46874
324480.0000    0.94240
324520.0000    1.24514
324560.0000    1.33419
324600.0000    1.07924
324640.0000    1.38970
324680.0000    1.11764
324720.0000    1.02643
324760.0000    1.50849
324800.0000    1.13451
324840.0000    0.72775
324880.0000    0.99740
324920.0000    1.22589
324960.0000    1.08599
325000.0000    0.93001
325040.0000    1.64256
325080.0000    1.38572
325120.0000    1.56025
325160.0000    1.52305
325200.0000    2.09938
325240.0000    1.55638
325280.0000    1.41525
325320.0000    1.68629
325360.0000    1.08712
325400.0000    0.62513
325440.0000    1.12056
325480.0000    1.74610
325520.0000    1.30617
325560.0000    1.29881
325600.0000    1.51612
325640.0000    1.90837
325680.0000    1.99171
325720.0000    1.59010
325760.0000    1.08604
325800.0000    0.66767
325840.0000    1.09269
325880.0000    1.06741
325920.0000    0.96802
325960.0000    1.50971
326000.0000    0.86817
326040.0000    0.83370
326080.0000    0.74918
326120.0000    1.18700
326160.0000    1.12392
326200.0000    0.71863
326240.0000    1.32506
326280.0000    1.47760
326320.0000    1.01800
326360.0000    0.99936
326400.0000    1.50599
326440.0000    0.86123
326480.0000    0.96285
326520.0000    0.92277
326560.0000    1.22279
326600.0000    1.20768
326640.0000    1.07957
326680.0000    1.65587
326720.0000    1.19815
326760.0000    1.34622
326800.0000    1.51690
326840.0000    2.01200
326880.0000    1.25365
326920.0000    1.28990
326960.0000    1.15010
327000.0000    0.94215
327040.0000    1.32807
327080.0000    1.86946
327120.0000    1.25232
327160.0000    1.47070
327200.0000    1.45366
327240.0000    1.50710
327280.0000    1.83348
327320.0000    2.28786
327360.0000    1.20954
327400.0000    1.61221
327440.0000    1.61765
327480.0000    0.89642
327520.0000    1.53740
327560.0000    2.21055
327600.0000    1.03205
327640.0000    0.86453
327680.0000    0.94139
327720.0000    0.75697
327760.0000    1.35519
327800.0000    0.89498
327840.0000    1.93858
327880.0000    1.32072
327920.0000    1.74219
327960.0000    1.88965
328000.0000    1.93026
328040.0000    1.65518
328080.0000    1.87269
&
