# Supplementary material for: Comment on 'Valid molecular dynamics simulations of human hemoglobin require a surprisingly large box size'
Source: eLife. 2019 Jun 20;8:e44718. doi: 10.7554/eLife.44718 (PMC6586461; doi:10.7554/eLife.44718)
Supplement: Figure 3—source data 1. — The zip archive contains a README file describing which source files correspond to the different panels. [file elife-44718-fig3-data1.zip › figure3/panel_A/hub/small/7/proj.xvg]

@ autoscale onread none
@ with g0
@ g0 on
@ title "projection on eigenvectors (nm)"
@ xaxis  label "Time (ps)"
@ world xmin 0
@ world xmax 319720
@ world ymin -10.8707
@ world ymax 17.5264
@ view xmin 0.15
@ view xmax 0.85
@ view ymin 0.15
@ view ymax 0.85
@ yaxis  label "vec 1"
@ xaxis tick major 100000
@ xaxis tick minor 50000
@ xaxis ticklabel start type spec
@ xaxis ticklabel start -0
@ yaxis tick major 10
@ yaxis tick minor 5
@ yaxis ticklabel start type spec
@ yaxis ticklabel start -10
@ zeroxaxis bar on
@ zeroxaxis bar linestyle 3
    0.0000   -5.11205
   40.0000   -5.03057
   80.0000   -4.82988
  120.0000   -4.08090
  160.0000   -4.61974
  200.0000   -5.09480
  240.0000   -5.29372
  280.0000   -4.41480
  320.0000   -4.36523
  360.0000   -4.61190
  400.0000   -4.48866
  440.0000   -5.28495
  480.0000   -5.29581
  520.0000   -4.73704
  560.0000   -5.19865
  600.0000   -4.71242
  640.0000   -5.00998
  680.0000   -6.09256
  720.0000   -5.91065
  760.0000   -6.49375
  800.0000   -5.44271
  840.0000   -5.56157
  880.0000   -6.08633
  920.0000   -5.67150
  960.0000   -5.63600
 1000.0000   -4.73956
 1040.0000   -4.70088
 1080.0000   -5.42251
 1120.0000   -5.81308
 1160.0000   -5.62797
 1200.0000   -5.37020
 1240.0000   -4.93128
 1280.0000   -5.99652
 1320.0000   -5.44986
 1360.0000   -5.38374
 1400.0000   -5.33119
 1440.0000   -5.84727
 1480.0000   -5.64982
 1520.0000   -4.76315
 1560.0000   -5.25322
 1600.0000   -5.91684
 1640.0000   -4.70259
 1680.0000   -5.16771
 1720.0000   -5.53928
 1760.0000   -5.60614
 1800.0000   -4.76469
 1840.0000   -4.35726
 1880.0000   -5.05226
 1920.0000   -4.00688
 1960.0000   -4.92968
 2000.0000   -5.22748
 2040.0000   -4.59274
 2080.0000   -4.89378
 2120.0000   -5.12486
 2160.0000   -4.29453
 2200.0000   -4.73058
 2240.0000   -4.20056
 2280.0000   -4.00554
 2320.0000   -4.26577
 2360.0000   -4.43055
 2400.0000   -4.61449
 2440.0000   -4.46504
 2480.0000   -5.42856
 2520.0000   -4.58215
 2560.0000   -5.14207
 2600.0000   -4.64791
 2640.0000   -4.55629
 2680.0000   -5.47668
 2720.0000   -4.90213
 2760.0000   -4.44920
 2800.0000   -4.37652
 2840.0000   -5.61458
 2880.0000   -4.45811
 2920.0000   -4.23821
 2960.0000   -3.36793
 3000.0000   -3.76831
 3040.0000   -4.15061
 3080.0000   -3.41090
 3120.0000   -5.22717
 3160.0000   -4.94908
 3200.0000   -4.97432
 3240.0000   -5.75867
 3280.0000   -4.50629
 3320.0000   -4.82252
 3360.0000   -4.64936
 3400.0000   -4.44722
 3440.0000   -4.59094
 3480.0000   -4.94050
 3520.0000   -4.28961
 3560.0000   -4.82545
 3600.0000   -5.31193
 3640.0000   -4.47730
 3680.0000   -5.29228
 3720.0000   -5.20722
 3760.0000   -6.02347
 3800.0000   -6.23058
 3840.0000   -5.64419
 3880.0000   -6.06633
 3920.0000   -5.52765
 3960.0000   -5.69420
 4000.0000   -5.26840
 4040.0000   -5.16750
 4080.0000   -5.19968
 4120.0000   -5.80525
 4160.0000   -4.95594
 4200.0000   -4.88727
 4240.0000   -5.56533
 4280.0000   -5.14834
 4320.0000   -5.66276
 4360.0000   -5.93315
 4400.0000   -5.02907
 4440.0000   -5.32027
 4480.0000   -5.19973
 4520.0000   -5.80704
 4560.0000   -5.87235
 4600.0000   -5.00539
 4640.0000   -5.17243
 4680.0000   -5.62566
 4720.0000   -5.73237
 4760.0000   -4.78865
 4800.0000   -4.68828
 4840.0000   -4.37101
 4880.0000   -5.18161
 4920.0000   -5.19865
 4960.0000   -5.21260
 5000.0000   -5.83812
 5040.0000   -5.23098
 5080.0000   -5.33399
 5120.0000   -5.59990
 5160.0000   -6.24805
 5200.0000   -5.87466
 5240.0000   -6.05441
 5280.0000   -4.93653
 5320.0000   -5.09869
 5360.0000   -5.16929
 5400.0000   -4.76371
 5440.0000   -4.58821
 5480.0000   -4.99738
 5520.0000   -5.47322
 5560.0000   -5.40395
 5600.0000   -4.88855
 5640.0000   -5.09971
 5680.0000   -4.84858
 5720.0000   -4.26453
 5760.0000   -4.15475
 5800.0000   -4.45797
 5840.0000   -5.31377
 5880.0000   -4.82273
 5920.0000   -5.43222
 5960.0000   -5.67217
 6000.0000   -5.78960
 6040.0000   -6.38065
 6080.0000   -6.15688
 6120.0000   -5.54771
 6160.0000   -5.58019
 6200.0000   -5.90322
 6240.0000   -5.48357
 6280.0000   -6.52875
 6320.0000   -4.65280
 6360.0000   -4.83248
 6400.0000   -4.53862
 6440.0000   -4.57640
 6480.0000   -4.16315
 6520.0000   -4.38699
 6560.0000   -4.17723
 6600.0000   -4.80158
 6640.0000   -5.23449
 6680.0000   -5.50752
 6720.0000   -4.30385
 6760.0000   -5.82277
 6800.0000   -5.63378
 6840.0000   -5.18163
 6880.0000   -4.58612
 6920.0000   -3.57905
 6960.0000   -4.51322
 7000.0000   -4.40313
 7040.0000   -4.39707
 7080.0000   -4.04110
 7120.0000   -3.78454
 7160.0000   -5.20129
 7200.0000   -3.89941
 7240.0000   -4.68717
 7280.0000   -4.62967
 7320.0000   -3.74796
 7360.0000   -3.50578
 7400.0000   -4.67561
 7440.0000   -5.06835
 7480.0000   -4.58485
 7520.0000   -4.60363
 7560.0000   -3.87001
 7600.0000   -2.95522
 7640.0000   -3.52076
 7680.0000   -3.63709
 7720.0000   -4.14342
 7760.0000   -4.55027
 7800.0000   -5.60524
 7840.0000   -5.47746
 7880.0000   -5.21969
 7920.0000   -5.93131
 7960.0000   -4.62400
 8000.0000   -5.21916
 8040.0000   -5.40515
 8080.0000   -5.10082
 8120.0000   -5.50245
 8160.0000   -5.94615
 8200.0000   -4.99339
 8240.0000   -5.30397
 8280.0000   -5.43217
 8320.0000   -4.22230
 8360.0000   -5.02921
 8400.0000   -5.18817
 8440.0000   -5.10055
 8480.0000   -5.52872
 8520.0000   -5.52518
 8560.0000   -4.89768
 8600.0000   -5.08979
 8640.0000   -5.48001
 8680.0000   -5.07452
 8720.0000   -4.79097
 8760.0000   -4.78409
 8800.0000   -5.02823
 8840.0000   -5.07115
 8880.0000   -4.98045
 8920.0000   -4.22042
 8960.0000   -4.59891
 9000.0000   -4.72402
 9040.0000   -4.77086
 9080.0000   -4.54977
 9120.0000   -5.43724
 9160.0000   -4.77017
 9200.0000   -4.16522
 9240.0000   -4.59979
 9280.0000   -4.10247
 9320.0000   -3.71077
 9360.0000   -4.75316
 9400.0000   -4.83349
 9440.0000   -5.26876
 9480.0000   -3.89212
 9520.0000   -5.11735
 9560.0000   -5.44095
 9600.0000   -5.38578
 9640.0000   -5.07664
 9680.0000   -4.33225
 9720.0000   -5.08587
 9760.0000   -4.97946
 9800.0000   -4.60624
 9840.0000   -3.80502
 9880.0000   -3.68703
 9920.0000   -3.24721
 9960.0000   -3.47999
10000.0000   -3.22034
10040.0000   -5.19342
10080.0000   -3.45034
10120.0000   -4.18425
10160.0000   -4.84490
10200.0000   -5.00042
10240.0000   -4.38365
10280.0000   -5.20640
10320.0000   -5.55581
10360.0000   -4.48452
10400.0000   -4.80387
10440.0000   -4.49699
10480.0000   -4.82035
10520.0000   -5.61167
10560.0000   -5.75080
10600.0000   -6.31369
10640.0000   -5.84794
10680.0000   -5.31158
10720.0000   -5.79142
10760.0000   -6.58855
10800.0000   -7.01657
10840.0000   -6.79770
10880.0000   -6.55570
10920.0000   -6.22530
10960.0000   -5.71925
11000.0000   -6.16668
11040.0000   -6.99601
11080.0000   -5.27331
11120.0000   -4.53354
11160.0000   -3.89003
11200.0000   -4.57312
11240.0000   -5.58901
11280.0000   -5.36874
11320.0000   -4.52514
11360.0000   -5.70877
11400.0000   -5.08295
11440.0000   -4.55542
11480.0000   -5.28031
11520.0000   -5.60520
11560.0000   -5.86657
11600.0000   -4.55665
11640.0000   -4.79587
11680.0000   -5.69818
11720.0000   -4.89401
11760.0000   -6.34697
11800.0000   -5.93381
11840.0000   -6.51837
11880.0000   -5.02650
11920.0000   -5.54844
11960.0000   -6.22408
12000.0000   -5.62307
12040.0000   -6.17203
12080.0000   -6.32269
12120.0000   -5.21248
12160.0000   -4.87949
12200.0000   -5.75850
12240.0000   -4.35905
12280.0000   -5.22800
12320.0000   -4.58603
12360.0000   -4.76146
12400.0000   -4.78446
12440.0000   -5.75845
12480.0000   -5.16572
12520.0000   -4.94218
12560.0000   -6.18017
12600.0000   -5.34590
12640.0000   -5.71539
12680.0000   -5.13469
12720.0000   -5.42688
12760.0000   -4.99838
12800.0000   -4.72791
12840.0000   -5.17479
12880.0000   -5.22015
12920.0000   -5.54868
12960.0000   -5.07003
13000.0000   -5.24375
13040.0000   -5.79068
13080.0000   -5.64422
13120.0000   -6.63000
13160.0000   -5.34784
13200.0000   -5.59754
13240.0000   -4.78018
13280.0000   -5.75509
13320.0000   -5.50693
13360.0000   -5.89761
13400.0000   -5.95019
13440.0000   -6.21395
13480.0000   -5.98768
13520.0000   -5.76259
13560.0000   -5.22737
13600.0000   -5.56948
13640.0000   -5.14698
13680.0000   -5.70937
13720.0000   -4.42896
13760.0000   -5.37081
13800.0000   -5.18316
13840.0000   -5.47172
13880.0000   -6.16174
13920.0000   -5.22392
13960.0000   -5.12094
14000.0000   -6.33505
14040.0000   -4.72919
14080.0000   -4.85765
14120.0000   -5.32584
14160.0000   -6.16579
14200.0000   -5.67356
14240.0000   -6.48852
14280.0000   -6.24379
14320.0000   -6.08522
14360.0000   -5.38181
14400.0000   -6.53486
14440.0000   -5.66066
14480.0000   -5.87040
14520.0000   -6.35246
14560.0000   -5.09578
14600.0000   -5.81224
14640.0000   -5.30461
14680.0000   -5.67901
14720.0000   -5.52900
14760.0000   -4.95260
14800.0000   -5.09887
14840.0000   -5.75109
14880.0000   -5.85482
14920.0000   -5.41161
14960.0000   -4.55110
15000.0000   -4.82730
15040.0000   -5.68511
15080.0000   -5.15853
15120.0000   -4.05823
15160.0000   -6.19243
15200.0000   -5.06624
15240.0000   -5.89634
15280.0000   -5.94432
15320.0000   -4.83125
15360.0000   -5.84519
15400.0000   -5.13058
15440.0000   -5.55349
15480.0000   -6.19782
15520.0000   -5.54239
15560.0000   -4.97355
15600.0000   -5.91364
15640.0000   -6.21115
15680.0000   -6.83236
15720.0000   -5.51395
15760.0000   -5.78395
15800.0000   -5.61007
15840.0000   -6.16691
15880.0000   -5.57627
15920.0000   -5.34834
15960.0000   -5.90451
16000.0000   -5.22630
16040.0000   -6.20200
16080.0000   -6.56868
16120.0000   -6.69567
16160.0000   -6.51185
16200.0000   -5.56204
16240.0000   -5.92709
16280.0000   -5.96351
16320.0000   -6.47967
16360.0000   -6.94708
16400.0000   -5.87853
16440.0000   -5.74427
16480.0000   -6.27798
16520.0000   -5.68865
16560.0000   -5.55766
16600.0000   -5.29773
16640.0000   -5.34408
16680.0000   -5.75837
16720.0000   -5.12743
16760.0000   -5.73862
16800.0000   -5.61093
16840.0000   -4.97701
16880.0000   -5.48689
16920.0000   -5.41514
16960.0000   -5.58377
17000.0000   -5.25848
17040.0000   -5.83373
17080.0000   -5.98758
17120.0000   -6.74273
17160.0000   -5.69540
17200.0000   -5.75193
17240.0000   -5.77779
17280.0000   -5.15419
17320.0000   -5.24023
17360.0000   -5.90552
17400.0000   -5.86725
17440.0000   -6.93572
17480.0000   -5.29295
17520.0000   -5.86445
17560.0000   -5.71374
17600.0000   -6.46914
17640.0000   -6.71939
17680.0000   -6.27810
17720.0000   -5.98549
17760.0000   -5.28770
17800.0000   -5.94533
17840.0000   -5.80162
17880.0000   -4.95434
17920.0000   -5.73722
17960.0000   -5.42802
18000.0000   -5.20927
18040.0000   -6.02755
18080.0000   -4.85001
18120.0000   -4.72722
18160.0000   -4.72569
18200.0000   -4.56522
18240.0000   -5.75855
18280.0000   -5.16516
18320.0000   -5.74760
18360.0000   -5.09277
18400.0000   -5.32544
18440.0000   -5.37307
18480.0000   -5.91369
18520.0000   -6.13965
18560.0000   -5.64102
18600.0000   -6.05340
18640.0000   -6.37878
18680.0000   -5.92219
18720.0000   -6.01805
18760.0000   -5.81859
18800.0000   -5.43394
18840.0000   -5.30199
18880.0000   -4.92886
18920.0000   -5.91540
18960.0000   -5.91045
19000.0000   -6.08936
19040.0000   -6.52271
19080.0000   -5.84762
19120.0000   -5.11782
19160.0000   -5.21833
19200.0000   -4.97127
19240.0000   -5.68202
19280.0000   -5.24403
19320.0000   -5.35133
19360.0000   -5.41322
19400.0000   -5.64225
19440.0000   -5.63391
19480.0000   -5.69499
19520.0000   -5.57844
19560.0000   -5.25821
19600.0000   -6.30615
19640.0000   -5.84665
19680.0000   -5.63269
19720.0000   -5.45877
19760.0000   -5.67678
19800.0000   -5.55953
19840.0000   -5.82123
19880.0000   -6.12224
19920.0000   -5.24384
19960.0000   -5.94623
20000.0000   -6.37575
20040.0000   -6.10420
20080.0000   -5.81098
20120.0000   -5.41230
20160.0000   -6.11718
20200.0000   -5.63746
20240.0000   -5.11241
20280.0000   -5.60278
20320.0000   -5.31079
20360.0000   -5.89966
20400.0000   -5.84589
20440.0000   -6.64031
20480.0000   -5.63056
20520.0000   -5.31638
20560.0000   -6.07861
20600.0000   -4.61970
20640.0000   -4.65700
20680.0000   -6.18221
20720.0000   -6.35202
20760.0000   -5.49224
20800.0000   -5.89421
20840.0000   -5.26044
20880.0000   -5.01733
20920.0000   -4.74926
20960.0000   -5.05686
21000.0000   -4.49491
21040.0000   -5.22293
21080.0000   -5.78302
21120.0000   -5.22274
21160.0000   -6.38306
21200.0000   -5.31437
21240.0000   -5.46728
21280.0000   -5.17896
21320.0000   -5.23366
21360.0000   -5.85271
21400.0000   -5.98009
21440.0000   -5.87958
21480.0000   -4.94941
21520.0000   -5.41690
21560.0000   -5.19012
21600.0000   -4.84238
21640.0000   -5.44415
21680.0000   -4.40299
21720.0000   -3.36943
21760.0000   -4.70724
21800.0000   -5.61470
21840.0000   -5.76570
21880.0000   -5.44378
21920.0000   -6.52401
21960.0000   -5.40010
22000.0000   -5.85224
22040.0000   -5.58302
22080.0000   -5.30528
22120.0000   -5.00841
22160.0000   -5.34259
22200.0000   -6.17579
22240.0000   -5.05376
22280.0000   -5.84343
22320.0000   -5.47751
22360.0000   -5.98603
22400.0000   -5.77072
22440.0000   -5.49391
22480.0000   -5.26970
22520.0000   -6.50150
22560.0000   -6.81135
22600.0000   -5.70518
22640.0000   -6.00507
22680.0000   -6.42877
22720.0000   -7.11426
22760.0000   -5.88777
22800.0000   -5.17250
22840.0000   -5.45439
22880.0000   -6.35490
22920.0000   -5.78276
22960.0000   -6.17562
23000.0000   -6.10093
23040.0000   -6.09241
23080.0000   -5.53754
23120.0000   -6.42045
23160.0000   -6.86419
23200.0000   -6.13981
23240.0000   -6.03771
23280.0000   -7.44553
23320.0000   -6.23394
23360.0000   -6.28608
23400.0000   -6.48009
23440.0000   -6.49136
23480.0000   -7.14008
23520.0000   -6.19236
23560.0000   -4.92638
23600.0000   -6.18073
23640.0000   -6.33296
23680.0000   -5.94606
23720.0000   -7.10280
23760.0000   -5.81727
23800.0000   -5.89715
23840.0000   -5.94317
23880.0000   -6.07259
23920.0000   -5.66241
23960.0000   -5.63582
24000.0000   -5.19821
24040.0000   -5.95541
24080.0000   -6.67321
24120.0000   -6.62821
24160.0000   -5.87954
24200.0000   -6.71987
24240.0000   -7.20228
24280.0000   -7.07258
24320.0000   -6.63932
24360.0000   -6.82789
24400.0000   -5.95882
24440.0000   -7.43825
24480.0000   -5.98863
24520.0000   -6.86316
24560.0000   -6.41097
24600.0000   -6.55733
24640.0000   -6.55753
24680.0000   -6.04916
24720.0000   -6.15159
24760.0000   -5.87622
24800.0000   -5.48120
24840.0000   -5.84224
24880.0000   -5.66403
24920.0000   -7.09064
24960.0000   -5.77104
25000.0000   -5.59690
25040.0000   -6.26582
25080.0000   -5.87426
25120.0000   -4.66685
25160.0000   -5.50070
25200.0000   -6.05138
25240.0000   -5.35308
25280.0000   -6.58503
25320.0000   -6.74666
25360.0000   -5.76250
25400.0000   -6.67476
25440.0000   -7.42453
25480.0000   -5.91253
25520.0000   -5.94276
25560.0000   -6.51779
25600.0000   -6.42036
25640.0000   -7.14460
25680.0000   -6.88031
25720.0000   -6.16864
25760.0000   -6.24941
25800.0000   -5.38155
25840.0000   -5.99868
25880.0000   -5.86270
25920.0000   -5.79487
25960.0000   -5.84995
26000.0000   -5.68857
26040.0000   -5.92395
26080.0000   -6.75160
26120.0000   -6.89919
26160.0000   -5.93503
26200.0000   -5.53586
26240.0000   -5.43143
26280.0000   -5.33320
26320.0000   -5.52908
26360.0000   -4.07076
26400.0000   -4.00969
26440.0000   -4.13454
26480.0000   -3.22154
26520.0000   -3.61142
26560.0000   -4.30158
26600.0000   -4.02948
26640.0000   -5.17502
26680.0000   -5.08027
26720.0000   -4.62048
26760.0000   -4.14922
26800.0000   -5.77535
26840.0000   -6.30071
26880.0000   -6.44398
26920.0000   -5.17617
26960.0000   -6.93345
27000.0000   -5.22005
27040.0000   -6.29833
27080.0000   -4.72060
27120.0000   -5.25120
27160.0000   -4.33178
27200.0000   -3.03721
27240.0000   -2.41844
27280.0000   -2.87112
27320.0000   -1.48785
27360.0000   -2.06545
27400.0000   -1.50232
27440.0000   -1.21175
27480.0000   -2.56050
27520.0000   -3.07423
27560.0000   -1.95341
27600.0000   -4.74021
27640.0000   -4.33957
27680.0000   -4.39176
27720.0000   -4.56682
27760.0000   -3.65464
27800.0000   -4.04116
27840.0000   -4.78132
27880.0000   -3.42005
27920.0000   -3.95037
27960.0000   -3.54086
28000.0000   -3.00082
28040.0000   -3.33653
28080.0000   -3.86898
28120.0000   -4.03877
28160.0000   -3.37877
28200.0000   -4.17335
28240.0000   -3.27288
28280.0000   -3.32351
28320.0000   -3.67785
28360.0000   -3.86606
28400.0000   -4.44600
28440.0000   -3.39473
28480.0000   -3.84100
28520.0000   -4.18389
28560.0000   -3.47713
28600.0000   -3.57750
28640.0000   -3.60585
28680.0000   -3.97388
28720.0000   -4.35540
28760.0000   -4.46010
28800.0000   -4.11786
28840.0000   -3.70000
28880.0000   -3.15430
28920.0000   -3.71990
28960.0000   -3.63351
29000.0000   -4.44401
29040.0000   -3.99265
29080.0000   -4.48970
29120.0000   -3.99250
29160.0000   -5.73425
29200.0000   -5.59494
29240.0000   -5.56315
29280.0000   -5.78930
29320.0000   -5.12065
29360.0000   -6.15971
29400.0000   -6.33407
29440.0000   -5.93633
29480.0000   -7.76361
29520.0000   -6.25635
29560.0000   -7.02924
29600.0000   -5.89023
29640.0000   -4.67732
29680.0000   -5.06814
29720.0000   -5.34342
29760.0000   -6.10379
29800.0000   -6.87965
29840.0000   -7.99816
29880.0000   -8.35230
29920.0000   -8.52384
29960.0000   -8.27950
30000.0000   -7.61931
30040.0000   -7.17355
30080.0000   -6.61344
30120.0000   -6.17928
30160.0000   -6.70588
30200.0000   -6.13376
30240.0000   -5.50016
30280.0000   -6.94433
30320.0000   -6.18847
30360.0000   -6.04858
30400.0000   -6.13595
30440.0000   -7.15132
30480.0000   -6.75968
30520.0000   -6.59621
30560.0000   -7.40685
30600.0000   -7.59487
30640.0000   -6.86271
30680.0000   -6.19608
30720.0000   -6.06441
30760.0000   -6.32809
30800.0000   -5.95172
30840.0000   -5.64450
30880.0000   -5.52979
30920.0000   -7.26630
30960.0000   -6.44660
31000.0000   -5.12217
31040.0000   -5.90486
31080.0000   -5.69182
31120.0000   -6.06933
31160.0000   -6.71818
31200.0000   -4.69689
31240.0000   -6.28004
31280.0000   -5.78950
31320.0000   -6.86745
31360.0000   -6.63944
31400.0000   -6.34356
31440.0000   -5.58632
31480.0000   -5.60649
31520.0000   -4.86142
31560.0000   -4.78094
31600.0000   -5.57339
31640.0000   -7.42300
31680.0000   -7.35963
31720.0000   -6.67637
31760.0000   -5.85694
31800.0000   -6.28890
31840.0000   -6.31686
31880.0000   -6.08524
31920.0000   -5.56190
31960.0000   -6.79884
32000.0000   -5.86914
32040.0000   -5.53079
32080.0000   -6.46803
32120.0000   -6.39191
32160.0000   -5.75996
32200.0000   -5.66677
32240.0000   -6.34169
32280.0000   -7.17806
32320.0000   -6.19189
32360.0000   -6.09853
32400.0000   -6.27633
32440.0000   -6.63765
32480.0000   -7.51167
32520.0000   -8.41665
32560.0000   -6.45685
32600.0000   -5.83862
32640.0000   -6.56174
32680.0000   -6.41779
32720.0000   -5.45209
32760.0000   -4.21748
32800.0000   -4.56403
32840.0000   -4.81440
32880.0000   -4.37703
32920.0000   -4.03923
32960.0000   -4.70472
33000.0000   -5.21037
33040.0000   -4.78307
33080.0000   -6.06722
33120.0000   -5.91504
33160.0000   -6.15352
33200.0000   -5.81848
33240.0000   -6.23646
33280.0000   -5.23389
33320.0000   -4.17046
33360.0000   -6.72547
33400.0000   -6.09660
33440.0000   -5.23039
33480.0000   -5.44988
33520.0000   -5.03060
33560.0000   -6.16243
33600.0000   -6.47972
33640.0000   -5.91119
33680.0000   -5.73593
33720.0000   -6.34045
33760.0000   -6.37441
33800.0000   -5.30585
33840.0000   -5.93813
33880.0000   -5.46777
33920.0000   -5.61293
33960.0000   -5.06831
34000.0000   -6.21633
34040.0000   -5.14006
34080.0000   -6.02975
34120.0000   -5.95106
34160.0000   -6.16209
34200.0000   -5.97486
34240.0000   -6.20024
34280.0000   -7.08073
34320.0000   -6.75210
34360.0000   -6.63413
34400.0000   -6.72883
34440.0000   -7.63237
34480.0000   -7.08784
34520.0000   -6.66580
34560.0000   -6.43223
34600.0000   -5.76637
34640.0000   -5.22741
34680.0000   -6.10778
34720.0000   -7.50740
34760.0000   -6.98146
34800.0000   -6.61372
34840.0000   -5.88570
34880.0000   -6.94777
34920.0000   -5.85888
34960.0000   -6.17633
35000.0000   -6.14713
35040.0000   -5.72274
35080.0000   -6.08974
35120.0000   -7.13830
35160.0000   -6.82851
35200.0000   -6.49861
35240.0000   -5.73868
35280.0000   -5.61210
35320.0000   -7.18442
35360.0000   -5.95589
35400.0000   -6.28626
35440.0000   -5.83384
35480.0000   -6.39455
35520.0000   -5.98445
35560.0000   -5.53633
35600.0000   -6.11694
35640.0000   -5.95518
35680.0000   -6.21111
35720.0000   -5.51138
35760.0000   -4.46165
35800.0000   -4.59337
35840.0000   -5.64008
35880.0000   -6.32763
35920.0000   -4.80674
35960.0000   -4.14078
36000.0000   -4.21234
36040.0000   -4.20867
36080.0000   -6.42965
36120.0000   -7.41444
36160.0000   -5.96464
36200.0000   -5.91098
36240.0000   -6.35987
36280.0000   -6.02310
36320.0000   -6.61907
36360.0000   -6.40297
36400.0000   -6.76900
36440.0000   -5.63911
36480.0000   -5.90664
36520.0000   -5.37262
36560.0000   -5.36781
36600.0000   -6.12275
36640.0000   -6.50077
36680.0000   -6.93168
36720.0000   -6.59284
36760.0000   -6.14874
36800.0000   -6.33515
36840.0000   -6.32843
36880.0000   -6.34786
36920.0000   -6.49174
36960.0000   -6.16099
37000.0000   -5.69297
37040.0000   -6.28013
37080.0000   -7.16584
37120.0000   -6.92473
37160.0000   -6.74621
37200.0000   -6.56341
37240.0000   -6.05584
37280.0000   -5.88122
37320.0000   -4.93575
37360.0000   -5.74596
37400.0000   -5.94428
37440.0000   -6.31138
37480.0000   -5.80398
37520.0000   -5.44617
37560.0000   -6.17727
37600.0000   -6.30666
37640.0000   -5.65761
37680.0000   -5.51044
37720.0000   -6.17470
37760.0000   -6.51985
37800.0000   -6.26940
37840.0000   -6.05890
37880.0000   -5.08116
37920.0000   -5.40086
37960.0000   -6.38171
38000.0000   -5.72586
38040.0000   -5.81094
38080.0000   -5.39386
38120.0000   -5.56662
38160.0000   -5.07044
38200.0000   -5.82287
38240.0000   -6.64046
38280.0000   -5.90871
38320.0000   -5.88676
38360.0000   -5.53086
38400.0000   -6.23842
38440.0000   -6.04840
38480.0000   -6.07502
38520.0000   -6.26569
38560.0000   -6.07780
38600.0000   -5.67987
38640.0000   -5.66408
38680.0000   -5.74251
38720.0000   -5.98747
38760.0000   -5.39727
38800.0000   -5.09377
38840.0000   -5.10410
38880.0000   -4.96369
38920.0000   -4.36615
38960.0000   -3.91121
39000.0000   -5.60379
39040.0000   -4.88630
39080.0000   -5.10003
39120.0000   -5.38474
39160.0000   -5.67453
39200.0000   -5.23565
39240.0000   -4.99617
39280.0000   -5.46151
39320.0000   -4.79315
39360.0000   -4.38789
39400.0000   -4.91821
39440.0000   -4.51113
39480.0000   -4.27763
39520.0000   -5.09193
39560.0000   -5.09000
39600.0000   -5.43770
39640.0000   -4.73254
39680.0000   -5.41576
39720.0000   -4.93548
39760.0000   -5.26515
39800.0000   -5.66572
39840.0000   -5.90953
39880.0000   -5.06132
39920.0000   -5.29939
39960.0000   -5.07714
40000.0000   -4.46455
40040.0000   -4.98648
40080.0000   -5.47962
40120.0000   -5.20965
40160.0000   -5.58232
40200.0000   -4.89102
40240.0000   -5.51848
40280.0000   -5.80691
40320.0000   -5.50398
40360.0000   -5.41122
40400.0000   -5.07221
40440.0000   -5.69835
40480.0000   -5.89345
40520.0000   -5.97727
40560.0000   -5.00743
40600.0000   -5.50388
40640.0000   -5.70029
40680.0000   -5.52296
40720.0000   -6.11564
40760.0000   -6.05688
40800.0000   -5.82549
40840.0000   -5.46926
40880.0000   -5.53625
40920.0000   -5.50561
40960.0000   -5.78097
41000.0000   -6.14607
41040.0000   -5.88585
41080.0000   -4.80315
41120.0000   -4.94833
41160.0000   -5.30196
41200.0000   -5.53028
41240.0000   -5.44014
41280.0000   -5.65680
41320.0000   -5.23908
41360.0000   -4.90578
41400.0000   -5.55436
41440.0000   -5.04947
41480.0000   -4.57384
41520.0000   -5.08966
41560.0000   -6.07080
41600.0000   -6.82031
41640.0000   -5.53713
41680.0000   -4.89363
41720.0000   -4.91058
41760.0000   -5.90647
41800.0000   -5.05854
41840.0000   -5.26754
41880.0000   -5.50020
41920.0000   -5.50442
41960.0000   -5.31682
42000.0000   -5.71911
42040.0000   -5.37550
42080.0000   -6.03045
42120.0000   -4.86180
42160.0000   -4.94105
42200.0000   -4.87326
42240.0000   -4.94713
42280.0000   -5.32789
42320.0000   -5.48179
42360.0000   -5.00799
42400.0000   -5.01930
42440.0000   -4.82927
42480.0000   -4.87643
42520.0000   -4.35402
42560.0000   -5.83317
42600.0000   -5.87818
42640.0000   -5.64124
42680.0000   -5.95178
42720.0000   -5.68348
42760.0000   -5.36500
42800.0000   -4.99931
42840.0000   -5.05823
42880.0000   -4.47984
42920.0000   -4.29217
42960.0000   -5.24562
43000.0000   -5.03595
43040.0000   -6.00547
43080.0000   -6.03500
43120.0000   -5.80266
43160.0000   -6.12852
43200.0000   -5.56055
43240.0000   -5.42483
43280.0000   -5.94209
43320.0000   -5.13342
43360.0000   -5.84588
43400.0000   -5.50253
43440.0000   -5.32464
43480.0000   -5.66183
43520.0000   -5.61304
43560.0000   -4.79483
43600.0000   -5.41281
43640.0000   -4.54541
43680.0000   -4.55264
43720.0000   -5.46376
43760.0000   -5.41468
43800.0000   -6.16191
43840.0000   -5.64673
43880.0000   -5.50546
43920.0000   -5.75625
43960.0000   -5.97134
44000.0000   -5.64939
44040.0000   -5.45074
44080.0000   -5.67834
44120.0000   -4.92596
44160.0000   -4.97376
44200.0000   -4.41049
44240.0000   -6.05347
44280.0000   -5.20687
44320.0000   -5.10180
44360.0000   -5.55789
44400.0000   -5.81064
44440.0000   -5.77407
44480.0000   -4.84663
44520.0000   -5.61889
44560.0000   -4.94821
44600.0000   -6.04084
44640.0000   -5.58759
44680.0000   -5.26618
44720.0000   -5.52769
44760.0000   -5.46421
44800.0000   -5.28634
44840.0000   -5.75146
44880.0000   -5.48263
44920.0000   -6.23707
44960.0000   -5.83066
45000.0000   -5.67780
45040.0000   -5.70223
45080.0000   -5.21290
45120.0000   -4.35333
45160.0000   -5.46526
45200.0000   -5.70911
45240.0000   -5.22052
45280.0000   -5.42862
45320.0000   -4.91736
45360.0000   -5.68400
45400.0000   -6.18484
45440.0000   -5.43997
45480.0000   -5.46494
45520.0000   -5.89814
45560.0000   -5.11733
45600.0000   -5.83891
45640.0000   -6.41138
45680.0000   -5.71097
45720.0000   -6.06727
45760.0000   -5.82812
45800.0000   -4.90914
45840.0000   -5.55115
45880.0000   -5.89132
45920.0000   -5.89784
45960.0000   -5.48918
46000.0000   -5.50778
46040.0000   -5.43329
46080.0000   -5.13341
46120.0000   -5.97086
46160.0000   -5.34312
46200.0000   -5.00375
46240.0000   -6.48081
46280.0000   -5.47441
46320.0000   -5.76316
46360.0000   -5.85179
46400.0000   -5.65078
46440.0000   -5.45796
46480.0000   -5.80266
46520.0000   -5.86870
46560.0000   -5.66748
46600.0000   -5.56220
46640.0000   -5.99928
46680.0000   -5.20841
46720.0000   -5.66059
46760.0000   -5.18684
46800.0000   -5.96867
46840.0000   -5.85866
46880.0000   -5.38672
46920.0000   -4.26907
46960.0000   -5.13666
47000.0000   -5.25909
47040.0000   -4.97258
47080.0000   -5.08199
47120.0000   -5.74132
47160.0000   -4.54132
47200.0000   -3.77552
47240.0000   -5.09605
47280.0000   -5.74630
47320.0000   -6.06072
47360.0000   -5.22189
47400.0000   -4.96326
47440.0000   -4.92108
47480.0000   -5.32521
47520.0000   -4.84294
47560.0000   -5.27438
47600.0000   -4.97166
47640.0000   -5.59907
47680.0000   -5.40832
47720.0000   -4.88024
47760.0000   -5.30495
47800.0000   -5.23828
47840.0000   -5.92029
47880.0000   -5.36178
47920.0000   -5.80544
47960.0000   -5.81698
48000.0000   -5.59168
48040.0000   -5.31292
48080.0000   -4.92269
48120.0000   -5.02507
48160.0000   -4.74596
48200.0000   -4.78405
48240.0000   -5.00896
48280.0000   -4.81126
48320.0000   -4.72662
48360.0000   -4.67464
48400.0000   -4.90690
48440.0000   -4.41877
48480.0000   -3.47865
48520.0000   -4.63444
48560.0000   -4.85971
48600.0000   -5.09719
48640.0000   -5.35066
48680.0000   -5.11132
48720.0000   -5.77431
48760.0000   -5.73187
48800.0000   -6.30333
48840.0000   -6.00026
48880.0000   -5.95986
48920.0000   -5.83099
48960.0000   -6.53211
49000.0000   -6.58605
49040.0000   -6.31228
49080.0000   -5.72372
49120.0000   -5.49915
49160.0000   -6.02687
49200.0000   -4.81026
49240.0000   -4.84270
49280.0000   -4.61839
49320.0000   -5.10838
49360.0000   -5.02063
49400.0000   -6.13062
49440.0000   -5.04883
49480.0000   -5.10082
49520.0000   -4.80815
49560.0000   -5.45506
49600.0000   -5.57032
49640.0000   -4.82406
49680.0000   -5.11864
49720.0000   -5.23994
49760.0000   -5.10847
49800.0000   -5.33254
49840.0000   -4.14721
49880.0000   -5.36762
49920.0000   -5.95081
49960.0000   -4.73053
50000.0000   -4.93667
50040.0000   -5.51403
50080.0000   -4.88025
50120.0000   -4.77467
50160.0000   -4.90246
50200.0000   -5.41572
50240.0000   -5.71710
50280.0000   -5.79494
50320.0000   -5.88505
50360.0000   -5.33600
50400.0000   -5.69854
50440.0000   -6.32140
50480.0000   -5.60982
50520.0000   -6.52470
50560.0000   -5.40956
50600.0000   -5.56459
50640.0000   -5.29268
50680.0000   -6.03376
50720.0000   -5.94719
50760.0000   -5.73276
50800.0000   -6.04414
50840.0000   -6.20293
50880.0000   -5.46489
50920.0000   -5.34901
50960.0000   -5.97736
51000.0000   -5.33651
51040.0000   -5.09548
51080.0000   -5.18336
51120.0000   -5.51111
51160.0000   -5.47436
51200.0000   -6.32426
51240.0000   -5.36184
51280.0000   -6.06649
51320.0000   -5.73035
51360.0000   -6.33088
51400.0000   -6.82640
51440.0000   -5.63367
51480.0000   -6.29607
51520.0000   -6.12303
51560.0000   -5.42056
51600.0000   -5.20236
51640.0000   -5.29074
51680.0000   -5.22393
51720.0000   -6.15061
51760.0000   -5.27535
51800.0000   -5.52861
51840.0000   -5.59361
51880.0000   -5.91521
51920.0000   -5.17650
51960.0000   -4.47779
52000.0000   -4.75631
52040.0000   -5.75154
52080.0000   -4.77250
52120.0000   -4.98869
52160.0000   -5.57738
52200.0000   -5.43653
52240.0000   -5.89555
52280.0000   -5.73636
52320.0000   -4.94606
52360.0000   -6.38697
52400.0000   -5.48515
52440.0000   -5.81068
52480.0000   -5.90101
52520.0000   -6.25984
52560.0000   -6.52636
52600.0000   -6.19893
52640.0000   -6.26845
52680.0000   -6.24555
52720.0000   -5.37857
52760.0000   -5.71966
52800.0000   -5.71361
52840.0000   -5.38311
52880.0000   -5.28065
52920.0000   -5.87274
52960.0000   -5.21177
53000.0000   -5.59224
53040.0000   -5.58073
53080.0000   -4.84745
53120.0000   -5.15044
53160.0000   -5.04136
53200.0000   -5.14694
53240.0000   -5.32627
53280.0000   -5.20633
53320.0000   -4.97889
53360.0000   -5.33342
53400.0000   -4.93639
53440.0000   -5.53197
53480.0000   -6.21398
53520.0000   -6.10955
53560.0000   -5.70669
53600.0000   -4.92600
53640.0000   -5.65246
53680.0000   -4.80719
53720.0000   -4.54718
53760.0000   -4.09119
53800.0000   -5.32091
53840.0000   -5.49811
53880.0000   -5.49181
53920.0000   -5.76379
53960.0000   -4.99023
54000.0000   -5.29638
54040.0000   -5.67806
54080.0000   -5.42139
54120.0000   -4.54896
54160.0000   -5.78621
54200.0000   -4.70640
54240.0000   -4.83254
54280.0000   -4.97749
54320.0000   -5.35760
54360.0000   -5.02597
54400.0000   -4.84992
54440.0000   -5.36315
54480.0000   -5.33116
54520.0000   -5.45583
54560.0000   -5.01209
54600.0000   -5.44630
54640.0000   -4.71921
54680.0000   -4.82731
54720.0000   -5.48162
54760.0000   -5.19901
54800.0000   -5.37255
54840.0000   -5.07505
54880.0000   -5.24869
54920.0000   -4.24858
54960.0000   -5.72016
55000.0000   -4.87805
55040.0000   -4.57467
55080.0000   -5.11634
55120.0000   -5.03249
55160.0000   -5.51683
55200.0000   -4.99034
55240.0000   -4.98722
55280.0000   -4.43097
55320.0000   -5.42095
55360.0000   -5.59283
55400.0000   -5.61977
55440.0000   -5.29237
55480.0000   -5.48487
55520.0000   -5.34151
55560.0000   -5.35194
55600.0000   -5.65178
55640.0000   -4.89377
55680.0000   -5.71497
55720.0000   -6.24784
55760.0000   -6.38753
55800.0000   -5.88226
55840.0000   -5.85886
55880.0000   -5.52639
55920.0000   -4.91861
55960.0000   -4.60485
56000.0000   -5.73491
56040.0000   -5.84429
56080.0000   -6.17706
56120.0000   -5.41978
56160.0000   -5.78330
56200.0000   -5.48196
56240.0000   -5.41301
56280.0000   -5.59172
56320.0000   -5.69793
56360.0000   -4.71461
56400.0000   -5.16599
56440.0000   -5.25764
56480.0000   -5.83298
56520.0000   -6.52898
56560.0000   -4.70856
56600.0000   -4.90774
56640.0000   -4.88889
56680.0000   -5.33166
56720.0000   -6.37427
56760.0000   -4.95728
56800.0000   -4.98344
56840.0000   -6.18031
56880.0000   -5.94242
56920.0000   -6.37909
56960.0000   -6.01554
57000.0000   -5.31303
57040.0000   -5.39073
57080.0000   -4.98180
57120.0000   -5.88331
57160.0000   -5.85717
57200.0000   -4.97491
57240.0000   -5.46875
57280.0000   -5.18084
57320.0000   -5.15698
57360.0000   -4.28295
57400.0000   -3.27824
57440.0000   -4.10102
57480.0000   -4.17977
57520.0000   -2.91989
57560.0000   -5.06574
57600.0000   -3.75576
57640.0000   -3.40490
57680.0000   -4.39226
57720.0000   -4.80196
57760.0000   -4.80041
57800.0000   -4.67252
57840.0000   -3.89392
57880.0000   -3.77812
57920.0000   -4.93524
57960.0000   -6.09003
58000.0000   -6.24341
58040.0000   -5.07312
58080.0000   -5.02002
58120.0000   -4.72179
58160.0000   -4.88087
58200.0000   -4.09502
58240.0000   -3.91163
58280.0000   -4.39908
58320.0000   -5.67495
58360.0000   -4.89641
58400.0000   -4.78959
58440.0000   -4.80761
58480.0000   -4.36709
58520.0000   -3.65215
58560.0000   -3.56363
58600.0000   -4.05233
58640.0000   -4.20043
58680.0000   -3.88967
58720.0000   -3.87705
58760.0000   -2.94120
58800.0000   -3.73521
58840.0000   -4.63132
58880.0000   -4.12368
58920.0000   -5.00224
58960.0000   -3.53535
59000.0000   -3.12273
59040.0000   -3.66303
59080.0000   -2.98512
59120.0000   -2.95710
59160.0000   -2.90374
59200.0000   -3.08775
59240.0000   -3.85354
59280.0000   -3.04834
59320.0000   -2.61171
59360.0000   -2.11136
59400.0000   -2.13942
59440.0000   -2.99532
59480.0000   -3.25753
59520.0000   -2.34598
59560.0000   -1.84744
59600.0000   -2.09634
59640.0000   -2.97684
59680.0000   -4.12934
59720.0000   -3.38723
59760.0000   -3.14059
59800.0000   -2.56560
59840.0000   -2.38962
59880.0000   -3.09281
59920.0000   -2.28644
59960.0000   -2.94228
60000.0000   -3.12366
60040.0000   -3.32720
60080.0000   -4.28729
60120.0000   -3.36836
60160.0000   -3.07581
60200.0000   -3.44960
60240.0000   -4.26662
60280.0000   -4.88663
60320.0000   -4.33202
60360.0000   -4.10418
60400.0000   -3.20711
60440.0000   -3.33603
60480.0000   -4.11199
60520.0000   -4.26941
60560.0000   -4.26327
60600.0000   -3.67414
60640.0000   -3.72888
60680.0000   -3.17398
60720.0000   -4.04905
60760.0000   -4.36756
60800.0000   -3.27247
60840.0000   -2.54960
60880.0000   -3.43563
60920.0000   -3.03809
60960.0000   -3.89583
61000.0000   -3.58793
61040.0000   -3.14630
61080.0000   -1.97575
61120.0000   -1.93033
61160.0000   -3.09522
61200.0000   -3.14249
61240.0000   -3.24656
61280.0000   -1.91158
61320.0000   -2.13411
61360.0000   -0.81802
61400.0000   -2.27183
61440.0000   -2.08086
61480.0000   -1.95846
61520.0000   -1.62852
61560.0000   -1.42690
61600.0000   -0.92949
61640.0000   -0.41835
61680.0000   -0.41534
61720.0000   -0.45877
61760.0000   -0.35960
61800.0000   -0.56129
61840.0000   -0.44735
61880.0000   -0.10577
61920.0000    1.05166
61960.0000    1.23786
62000.0000    0.65223
62040.0000   -0.36796
62080.0000    0.00876
62120.0000    0.07370
62160.0000   -0.69148
62200.0000   -0.18324
62240.0000   -0.33743
62280.0000    0.15204
62320.0000    0.48346
62360.0000   -0.12322
62400.0000   -0.74265
62440.0000    0.17219
62480.0000   -0.69927
62520.0000   -0.14502
62560.0000   -0.45038
62600.0000   -0.41374
62640.0000   -0.08436
62680.0000   -0.36035
62720.0000   -1.35289
62760.0000   -0.59319
62800.0000   -0.54402
62840.0000   -0.37232
62880.0000    0.99127
62920.0000   -0.51524
62960.0000    0.21653
63000.0000    0.32074
63040.0000    0.54445
63080.0000    0.27248
63120.0000    0.44797
63160.0000    1.79597
63200.0000    0.34421
63240.0000    0.11570
63280.0000    0.66883
63320.0000   -0.43512
63360.0000    0.31284
63400.0000    0.60754
63440.0000   -0.40665
63480.0000   -0.11164
63520.0000    0.04192
63560.0000    0.82400
63600.0000    0.27722
63640.0000    0.70787
63680.0000   -0.05051
63720.0000   -0.08568
63760.0000    0.01573
63800.0000    0.83212
63840.0000    0.93354
63880.0000    0.75773
63920.0000   -0.09100
63960.0000   -0.53889
64000.0000    0.42346
64040.0000   -0.02184
64080.0000   -0.75226
64120.0000   -0.09946
64160.0000    0.18581
64200.0000    0.10738
64240.0000   -0.47707
64280.0000    0.84177
64320.0000    1.12780
64360.0000    0.82740
64400.0000    0.50882
64440.0000    0.61074
64480.0000    0.96024
64520.0000    0.76720
64560.0000   -0.89870
64600.0000   -0.64792
64640.0000   -0.57524
64680.0000   -0.52300
64720.0000   -0.10679
64760.0000   -0.34402
64800.0000   -1.48790
64840.0000   -0.71530
64880.0000   -0.71831
64920.0000   -0.40328
64960.0000   -1.26686
65000.0000   -0.74798
65040.0000   -0.59129
65080.0000   -1.09241
65120.0000   -0.79101
65160.0000   -0.63423
65200.0000    0.54482
65240.0000   -0.01795
65280.0000   -0.28892
65320.0000   -0.03245
65360.0000    0.70909
65400.0000   -0.67560
65440.0000    0.07101
65480.0000    0.32241
65520.0000    0.63643
65560.0000   -0.51353
65600.0000    0.53860
65640.0000   -0.04733
65680.0000    0.15598
65720.0000   -0.03282
65760.0000   -0.39629
65800.0000   -0.29408
65840.0000   -0.29556
65880.0000    0.50467
65920.0000    0.03529
65960.0000   -0.38663
66000.0000    0.51561
66040.0000    0.65631
66080.0000    0.51529
66120.0000    0.16232
66160.0000    0.64648
66200.0000    0.52785
66240.0000    0.68329
66280.0000    0.33647
66320.0000    0.09985
66360.0000   -0.05143
66400.0000   -0.24107
66440.0000    0.24067
66480.0000   -0.06844
66520.0000    0.86588
66560.0000    0.80173
66600.0000    0.66843
66640.0000    1.20322
66680.0000    0.87597
66720.0000    0.31042
66760.0000    0.24770
66800.0000    0.53651
66840.0000    0.33151
66880.0000    0.84896
66920.0000    1.74308
66960.0000    1.41961
67000.0000    0.87567
67040.0000    1.22152
67080.0000    1.37822
67120.0000    0.36562
67160.0000    0.11871
67200.0000    1.13873
67240.0000    0.44609
67280.0000    0.10262
67320.0000    1.40635
67360.0000    1.18082
67400.0000    0.83474
67440.0000    1.18798
67480.0000    1.21052
67520.0000    1.83110
67560.0000   -0.56026
67600.0000    0.41142
67640.0000    0.81385
67680.0000    0.81234
67720.0000   -0.39326
67760.0000   -0.45893
67800.0000    0.01858
67840.0000   -0.47713
67880.0000   -0.02236
67920.0000   -0.02938
67960.0000    0.25700
68000.0000    0.45385
68040.0000    0.78562
68080.0000    0.66104
68120.0000   -0.54347
68160.0000    0.01939
68200.0000    0.06086
68240.0000   -0.62878
68280.0000    0.72870
68320.0000    0.35922
68360.0000    0.92006
68400.0000    0.01403
68440.0000    0.45828
68480.0000    0.70382
68520.0000    1.55908
68560.0000    0.21356
68600.0000    0.02198
68640.0000   -0.06159
68680.0000   -0.00287
68720.0000    0.01011
68760.0000    0.02971
68800.0000   -0.04168
68840.0000    0.28918
68880.0000    0.50901
68920.0000    0.26507
68960.0000    0.49453
69000.0000    1.13248
69040.0000    1.22981
69080.0000    0.35228
69120.0000    1.23539
69160.0000    0.59172
69200.0000   -0.15349
69240.0000    0.39243
69280.0000    0.57634
69320.0000   -0.39095
69360.0000    0.07211
69400.0000   -0.30875
69440.0000    0.55752
69480.0000    1.36416
69520.0000    0.01209
69560.0000   -0.41076
69600.0000    0.29774
69640.0000    0.24494
69680.0000   -0.29368
69720.0000    0.32803
69760.0000    0.16370
69800.0000    0.83394
69840.0000    0.13920
69880.0000    1.37795
69920.0000    0.40371
69960.0000    0.06140
70000.0000    0.28518
70040.0000    0.03054
70080.0000    0.13952
70120.0000    0.65742
70160.0000   -0.59527
70200.0000    0.21639
70240.0000    0.41892
70280.0000   -0.00065
70320.0000    1.37346
70360.0000    0.93487
70400.0000    0.89473
70440.0000    0.84486
70480.0000    0.10841
70520.0000    1.56488
70560.0000    1.30779
70600.0000    1.03257
70640.0000    1.12694
70680.0000    0.68305
70720.0000    1.43639
70760.0000    1.08668
70800.0000    1.15262
70840.0000    0.40788
70880.0000    0.15981
70920.0000    0.48104
70960.0000    1.19484
71000.0000    0.27952
71040.0000    1.58758
71080.0000    0.35972
71120.0000    0.07193
71160.0000    0.98420
71200.0000    0.06376
71240.0000    0.26301
71280.0000    0.18312
71320.0000    0.58579
71360.0000    0.45602
71400.0000   -0.52790
71440.0000    0.89816
71480.0000    1.51308
71520.0000    1.04517
71560.0000    0.71362
71600.0000   -0.18900
71640.0000    0.85990
71680.0000    0.84352
71720.0000    0.18627
71760.0000   -0.09523
71800.0000    0.45916
71840.0000    0.16448
71880.0000    1.96321
71920.0000    2.02388
71960.0000    1.05194
72000.0000    2.00447
72040.0000    1.66867
72080.0000    1.70874
72120.0000    1.13155
72160.0000    1.95589
72200.0000    1.55148
72240.0000    0.11633
72280.0000    2.76280
72320.0000    2.34027
72360.0000    2.37477
72400.0000    1.99301
72440.0000    2.03502
72480.0000    1.40839
72520.0000    0.26412
72560.0000    0.81984
72600.0000    1.63509
72640.0000    0.32201
72680.0000    1.52977
72720.0000    0.24581
72760.0000    1.12748
72800.0000    0.81475
72840.0000    1.80320
72880.0000    1.70887
72920.0000    1.42802
72960.0000    1.84557
73000.0000    1.04726
73040.0000    1.60013
73080.0000    1.68749
73120.0000    2.29140
73160.0000    1.29013
73200.0000    1.15930
73240.0000    0.82736
73280.0000    0.70321
73320.0000    0.70393
73360.0000    1.80335
73400.0000    1.66821
73440.0000    0.62298
73480.0000    1.33352
73520.0000    0.85186
73560.0000    1.22907
73600.0000    0.95947
73640.0000    0.24166
73680.0000    0.54460
73720.0000   -0.72806
73760.0000   -1.32239
73800.0000   -0.98327
73840.0000    0.26087
73880.0000    0.58203
73920.0000    0.62965
73960.0000    0.87159
74000.0000    0.56428
74040.0000    0.92549
74080.0000    1.05757
74120.0000    0.16614
74160.0000    0.43046
74200.0000    0.28011
74240.0000    1.56624
74280.0000    0.51797
74320.0000    1.17642
74360.0000    0.46371
74400.0000    0.18180
74440.0000    0.96908
74480.0000    1.06813
74520.0000    1.56683
74560.0000    1.13434
74600.0000    1.50571
74640.0000    1.52008
74680.0000    0.51005
74720.0000    0.78483
74760.0000    0.77650
74800.0000    1.62661
74840.0000    0.65679
74880.0000    1.06876
74920.0000    1.41571
74960.0000    1.28510
75000.0000    1.82213
75040.0000    0.60919
75080.0000    1.15695
75120.0000    0.80823
75160.0000    0.33163
75200.0000    1.45451
75240.0000    0.94919
75280.0000    0.90758
75320.0000    1.14627
75360.0000    1.33543
75400.0000    1.18617
75440.0000    1.03337
75480.0000    1.02548
75520.0000    0.86257
75560.0000    0.99050
75600.0000    1.92221
75640.0000    1.45076
75680.0000    1.00473
75720.0000    1.33466
75760.0000    1.39836
75800.0000    0.85167
75840.0000    1.50710
75880.0000    1.93646
75920.0000    0.89172
75960.0000    1.54043
76000.0000    2.12296
76040.0000    1.11641
76080.0000    1.61952
76120.0000    0.83636
76160.0000    1.35628
76200.0000    0.67905
76240.0000    0.51331
76280.0000    1.54275
76320.0000    0.74647
76360.0000    0.91924
76400.0000    0.75503
76440.0000    1.02461
76480.0000    0.97085
76520.0000    1.00285
76560.0000    0.70370
76600.0000    0.54760
76640.0000    0.99554
76680.0000    0.70459
76720.0000    0.81364
76760.0000    0.02128
76800.0000    0.58073
76840.0000    0.70181
76880.0000    0.75039
76920.0000    0.81188
76960.0000    2.12283
77000.0000    1.21427
77040.0000    1.07283
77080.0000    1.14246
77120.0000    1.28182
77160.0000    1.64875
77200.0000    1.60817
77240.0000    1.37256
77280.0000    0.78829
77320.0000    0.84869
77360.0000    0.75047
77400.0000    0.84039
77440.0000    0.70651
77480.0000   -0.25066
77520.0000    0.93154
77560.0000    1.63562
77600.0000    1.21240
77640.0000    1.43414
77680.0000    1.62815
77720.0000    2.16198
77760.0000    1.96330
77800.0000    2.23595
77840.0000    1.76451
77880.0000    2.25591
77920.0000    1.61309
77960.0000    1.48478
78000.0000    2.08249
78040.0000    1.26010
78080.0000    1.83224
78120.0000    1.69304
78160.0000    1.20803
78200.0000    1.01294
78240.0000    0.78210
78280.0000    1.79519
78320.0000    1.02472
78360.0000    2.30768
78400.0000    1.54955
78440.0000    1.67134
78480.0000    0.84824
78520.0000    1.50594
78560.0000    2.44055
78600.0000    1.38462
78640.0000    1.49144
78680.0000    1.64731
78720.0000    1.20218
78760.0000    1.68334
78800.0000    0.79321
78840.0000    1.71479
78880.0000    1.98108
78920.0000    1.30234
78960.0000    1.61489
79000.0000    2.13678
79040.0000    1.28129
79080.0000    0.97360
79120.0000    1.63970
79160.0000    1.93149
79200.0000    0.93121
79240.0000    1.38018
79280.0000    0.66421
79320.0000    0.89585
79360.0000    0.67218
79400.0000    1.57641
79440.0000    1.22629
79480.0000    2.19202
79520.0000    1.38995
79560.0000    1.13448
79600.0000    1.84055
79640.0000    1.94330
79680.0000    2.18715
79720.0000    1.86400
79760.0000    2.23700
79800.0000    1.95343
79840.0000    2.31685
79880.0000    2.99336
79920.0000    1.55447
79960.0000    1.39045
80000.0000    0.76704
80040.0000    1.87774
80080.0000    1.58260
80120.0000    1.26575
80160.0000    2.15140
80200.0000    1.53367
80240.0000    0.95872
80280.0000    0.80977
80320.0000    1.00147
80360.0000    1.08516
80400.0000    0.94036
80440.0000    1.33031
80480.0000    0.41377
80520.0000    0.64905
80560.0000    0.88359
80600.0000    1.03110
80640.0000    1.12228
80680.0000    1.04480
80720.0000    0.29609
80760.0000    0.29532
80800.0000    0.31772
80840.0000    0.55343
80880.0000    0.58849
80920.0000    0.57755
80960.0000    0.65314
81000.0000    0.55315
81040.0000    0.41567
81080.0000    0.37711
81120.0000    1.42713
81160.0000    0.95584
81200.0000    0.60566
81240.0000    1.69737
81280.0000    1.06732
81320.0000    1.74455
81360.0000    0.73067
81400.0000    0.26500
81440.0000    0.57860
81480.0000    1.28652
81520.0000    1.39091
81560.0000    1.68087
81600.0000    1.07434
81640.0000    2.06166
81680.0000    1.01569
81720.0000    0.42960
81760.0000    0.89626
81800.0000    0.73708
81840.0000    0.94917
81880.0000    1.50754
81920.0000    0.70566
81960.0000    0.94670
82000.0000    0.80348
82040.0000    0.93307
82080.0000    1.16054
82120.0000    1.46234
82160.0000    0.56102
82200.0000    0.42578
82240.0000    1.37763
82280.0000    1.26422
82320.0000    1.74004
82360.0000    1.50570
82400.0000    1.21780
82440.0000    1.17038
82480.0000    1.54916
82520.0000    0.71028
82560.0000    1.43129
82600.0000    1.51183
82640.0000    1.28569
82680.0000    1.04987
82720.0000    1.09942
82760.0000    0.70001
82800.0000    0.75228
82840.0000    1.40463
82880.0000    1.19708
82920.0000    1.37341
82960.0000    0.55371
83000.0000    1.13673
83040.0000    1.16189
83080.0000    0.53616
83120.0000    1.23234
83160.0000    1.57073
83200.0000    1.30380
83240.0000    1.19416
83280.0000    0.56384
83320.0000    0.37549
83360.0000    1.19217
83400.0000    1.09360
83440.0000    0.68398
83480.0000    1.10137
83520.0000    1.49822
83560.0000    0.87353
83600.0000    1.43203
83640.0000    1.36626
83680.0000    1.88162
83720.0000    1.36583
83760.0000    1.68221
83800.0000    1.24662
83840.0000    1.64516
83880.0000    0.32729
83920.0000    1.83548
83960.0000    1.23443
84000.0000    1.21281
84040.0000    1.32759
84080.0000    1.20873
84120.0000    0.44911
84160.0000    0.53736
84200.0000    1.14375
84240.0000    1.61973
84280.0000    1.07268
84320.0000    1.54121
84360.0000    1.74584
84400.0000    1.78253
84440.0000    1.16437
84480.0000    1.75819
84520.0000    1.49813
84560.0000    1.65246
84600.0000    1.65007
84640.0000    1.25352
84680.0000    1.89866
84720.0000    2.06023
84760.0000    2.24880
84800.0000    2.29823
84840.0000    2.60601
84880.0000    2.09151
84920.0000    1.94635
84960.0000    1.29293
85000.0000    0.85671
85040.0000    0.34722
85080.0000    0.53727
85120.0000    1.36829
85160.0000    0.67313
85200.0000    1.37475
85240.0000    0.36080
85280.0000    0.24549
85320.0000    0.15281
85360.0000    0.66237
85400.0000    0.47530
85440.0000    0.10426
85480.0000    0.87365
85520.0000    0.62090
85560.0000    0.37345
85600.0000    0.57706
85640.0000    0.55137
85680.0000    0.24634
85720.0000    0.78582
85760.0000    0.81279
85800.0000    1.47659
85840.0000    1.15154
85880.0000    1.72030
85920.0000    1.21288
85960.0000    0.64787
86000.0000    1.04620
86040.0000    0.81446
86080.0000    1.39097
86120.0000    1.32255
86160.0000    0.85609
86200.0000    0.94167
86240.0000    1.27420
86280.0000    1.22746
86320.0000    1.03924
86360.0000    0.28351
86400.0000    1.23035
86440.0000    0.34381
86480.0000    0.86255
86520.0000    1.36106
86560.0000    0.49994
86600.0000    0.78192
86640.0000    0.80871
86680.0000    0.51831
86720.0000    1.18830
86760.0000    0.42178
86800.0000    0.26433
86840.0000    0.29258
86880.0000   -0.77753
86920.0000    0.37601
86960.0000   -0.20319
87000.0000    0.69678
87040.0000    1.31966
87080.0000    0.82527
87120.0000    0.60482
87160.0000    0.85392
87200.0000    0.79669
87240.0000    0.32865
87280.0000    0.64526
87320.0000    0.87565
87360.0000    0.97138
87400.0000    1.50148
87440.0000    0.95300
87480.0000    1.05680
87520.0000    0.84807
87560.0000    0.85277
87600.0000    1.15637
87640.0000    1.41279
87680.0000    1.66349
87720.0000    1.59715
87760.0000    2.11908
87800.0000    1.13020
87840.0000    1.14648
87880.0000    0.85875
87920.0000    1.60611
87960.0000    1.86580
88000.0000    1.86283
88040.0000    0.87192
88080.0000    0.44802
88120.0000    1.08716
88160.0000    1.07539
88200.0000    1.49836
88240.0000    0.92431
88280.0000    1.49455
88320.0000    1.02813
88360.0000    0.96359
88400.0000    0.93991
88440.0000    1.10535
88480.0000    0.85494
88520.0000    0.62403
88560.0000    1.40713
88600.0000    1.13873
88640.0000    1.07240
88680.0000    1.91411
88720.0000    1.14668
88760.0000    0.09189
88800.0000    0.23618
88840.0000    0.24885
88880.0000    0.80891
88920.0000    0.64298
88960.0000    1.14600
89000.0000    1.31622
89040.0000    0.32243
89080.0000    0.67354
89120.0000   -0.50581
89160.0000    1.42769
89200.0000    1.04854
89240.0000    0.79634
89280.0000    0.90126
89320.0000    1.34885
89360.0000    0.49295
89400.0000    0.27111
89440.0000    0.15729
89480.0000   -0.00887
89520.0000    0.07385
89560.0000    1.05854
89600.0000    1.17382
89640.0000    0.79337
89680.0000    1.37984
89720.0000    1.63283
89760.0000    1.45035
89800.0000    1.55844
89840.0000    1.91493
89880.0000    2.07659
89920.0000    2.36918
89960.0000    1.98191
90000.0000    1.43271
90040.0000    1.29541
90080.0000    0.97914
90120.0000    1.19429
90160.0000    0.79402
90200.0000    1.76033
90240.0000    2.31501
90280.0000    1.99264
90320.0000    2.53228
90360.0000    2.43732
90400.0000    2.04233
90440.0000    1.33435
90480.0000    1.68025
90520.0000    1.29289
90560.0000    1.08144
90600.0000    1.70064
90640.0000    1.57604
90680.0000    1.52593
90720.0000    1.24665
90760.0000    1.51878
90800.0000    0.32074
90840.0000    1.25186
90880.0000    0.63550
90920.0000    0.61820
90960.0000    1.70840
91000.0000    0.70741
91040.0000    1.25982
91080.0000    1.54119
91120.0000    2.43257
91160.0000    1.68475
91200.0000    1.73295
91240.0000    2.08612
91280.0000    2.11905
91320.0000    2.42854
91360.0000    2.33189
91400.0000    1.55194
91440.0000    2.84621
91480.0000    3.41177
91520.0000    3.51330
91560.0000    2.67522
91600.0000    3.09711
91640.0000    3.26297
91680.0000    3.32853
91720.0000    3.37537
91760.0000    3.69047
91800.0000    3.35841
91840.0000    2.40857
91880.0000    2.68059
91920.0000    2.36341
91960.0000    2.77017
92000.0000    1.71511
92040.0000    1.11673
92080.0000    1.53856
92120.0000    1.89196
92160.0000    1.76807
92200.0000    0.90348
92240.0000    1.29881
92280.0000    1.67528
92320.0000    1.35887
92360.0000    1.84298
92400.0000    1.85544
92440.0000    0.85180
92480.0000    1.09577
92520.0000    1.63433
92560.0000    1.89487
92600.0000    2.00956
92640.0000    2.40029
92680.0000    3.04684
92720.0000    2.13610
92760.0000    3.22434
92800.0000    2.19963
92840.0000    1.66758
92880.0000    2.55639
92920.0000    2.53086
92960.0000    3.16424
93000.0000    4.08681
93040.0000    5.02929
93080.0000    4.12326
93120.0000    3.52865
93160.0000    4.60865
93200.0000    3.49866
93240.0000    3.22955
93280.0000    3.77596
93320.0000    3.13814
93360.0000    1.53254
93400.0000    4.01831
93440.0000    3.11533
93480.0000    3.40599
93520.0000    3.98048
93560.0000    2.56294
93600.0000    2.97738
93640.0000    3.78793
93680.0000    4.03249
93720.0000    3.54682
93760.0000    2.81510
93800.0000    2.81263
93840.0000    2.74067
93880.0000    3.34298
93920.0000    4.62183
93960.0000    4.84177
94000.0000    4.37249
94040.0000    3.58360
94080.0000    3.98571
94120.0000    4.42810
94160.0000    4.31292
94200.0000    4.02594
94240.0000    4.09469
94280.0000    3.10807
94320.0000    3.09876
94360.0000    3.23103
94400.0000    3.52642
94440.0000    3.40080
94480.0000    3.14401
94520.0000    2.59780
94560.0000    3.47927
94600.0000    3.28964
94640.0000    2.80103
94680.0000    2.77142
94720.0000    2.72068
94760.0000    3.75670
94800.0000    4.16478
94840.0000    3.41387
94880.0000    3.18662
94920.0000    4.23588
94960.0000    3.11188
95000.0000    3.22447
95040.0000    4.48444
95080.0000    3.70505
95120.0000    2.87050
95160.0000    3.73872
95200.0000    4.42424
95240.0000    3.60030
95280.0000    3.63903
95320.0000    3.75024
95360.0000    3.75365
95400.0000    3.27269
95440.0000    2.88029
95480.0000    3.56217
95520.0000    3.17500
95560.0000    3.28525
95600.0000    2.79211
95640.0000    3.76247
95680.0000    2.66322
95720.0000    3.37236
95760.0000    3.18599
95800.0000    3.03551
95840.0000    3.44250
95880.0000    4.20599
95920.0000    2.93458
95960.0000    3.07107
96000.0000    3.04474
96040.0000    3.22413
96080.0000    3.25231
96120.0000    3.62546
96160.0000    2.74226
96200.0000    3.17056
96240.0000    2.00807
96280.0000    2.30793
96320.0000    2.48796
96360.0000    2.46515
96400.0000    3.13572
96440.0000    2.44607
96480.0000    3.38765
96520.0000    3.12501
96560.0000    2.46394
96600.0000    2.63814
96640.0000    1.97268
96680.0000    2.72745
96720.0000    3.63904
96760.0000    2.87821
96800.0000    2.28837
96840.0000    1.70713
96880.0000    0.68435
96920.0000    1.51906
96960.0000    1.56300
97000.0000    2.22171
97040.0000    1.19790
97080.0000    0.90419
97120.0000    1.13654
97160.0000    1.98996
97200.0000    3.08272
97240.0000    2.41956
97280.0000    2.45320
97320.0000    1.81810
97360.0000    1.70840
97400.0000    2.19972
97440.0000    2.74375
97480.0000    3.44209
97520.0000    3.63051
97560.0000    4.02337
97600.0000    4.04088
97640.0000    4.62057
97680.0000    4.01421
97720.0000    5.64891
97760.0000    4.97168
97800.0000    4.13606
97840.0000    2.12844
97880.0000    2.54476
97920.0000    3.45486
97960.0000    3.53873
98000.0000    4.35375
98040.0000    3.07512
98080.0000    3.56417
98120.0000    3.78526
98160.0000    3.10621
98200.0000    3.84435
98240.0000    3.79510
98280.0000    3.45746
98320.0000    2.99734
98360.0000    3.24559
98400.0000    3.69699
98440.0000    2.85346
98480.0000    3.57371
98520.0000    3.82382
98560.0000    4.03507
98600.0000    4.22790
98640.0000    4.30816
98680.0000    3.23920
98720.0000    4.34404
98760.0000    3.05170
98800.0000    4.18685
98840.0000    5.27121
98880.0000    3.88758
98920.0000    3.44497
98960.0000    4.20051
99000.0000    5.05604
99040.0000    4.80488
99080.0000    4.20866
99120.0000    2.92708
99160.0000    3.06546
99200.0000    3.33893
99240.0000    2.48804
99280.0000    2.73730
99320.0000    3.46635
99360.0000    3.22018
99400.0000    3.03424
99440.0000    2.75327
99480.0000    3.24698
99520.0000    3.11191
99560.0000    5.30475
99600.0000    4.59694
99640.0000    3.90689
99680.0000    3.54530
99720.0000    3.79550
99760.0000    3.62021
99800.0000    2.98733
99840.0000    3.05554
99880.0000    4.09349
99920.0000    3.89443
99960.0000    3.37733
100000.0000    4.02061
100040.0000    3.73866
100080.0000    4.09872
100120.0000    4.36964
100160.0000    4.29120
100200.0000    3.04614
100240.0000    1.60904
100280.0000    2.91950
100320.0000    2.92500
100360.0000    3.90612
100400.0000    3.15878
100440.0000    3.99971
100480.0000    3.24369
100520.0000    3.58281
100560.0000    3.75447
100600.0000    3.78891
100640.0000    3.97621
100680.0000    3.80960
100720.0000    3.97808
100760.0000    4.56140
100800.0000    4.96801
100840.0000    4.56590
100880.0000    3.38469
100920.0000    4.01513
100960.0000    3.31516
101000.0000    4.01003
101040.0000    3.69443
101080.0000    3.05093
101120.0000    3.52039
101160.0000    2.55315
101200.0000    3.59487
101240.0000    2.54943
101280.0000    3.12347
101320.0000    3.76793
101360.0000    3.11411
101400.0000    3.37997
101440.0000    3.11439
101480.0000    3.68172
101520.0000    3.22256
101560.0000    4.88749
101600.0000    5.08265
101640.0000    4.92913
101680.0000    5.69049
101720.0000    5.58758
101760.0000    5.04822
101800.0000    5.17127
101840.0000    3.25533
101880.0000    2.67553
101920.0000    2.97238
101960.0000    3.42876
102000.0000    3.04041
102040.0000    3.49138
102080.0000    4.45249
102120.0000    4.72375
102160.0000    3.20604
102200.0000    3.42300
102240.0000    4.53659
102280.0000    4.72259
102320.0000    4.96117
102360.0000    3.89289
102400.0000    4.44893
102440.0000    4.45220
102480.0000    5.14510
102520.0000    4.04686
102560.0000    5.56287
102600.0000    3.96015
102640.0000    3.66525
102680.0000    4.37681
102720.0000    5.23142
102760.0000    4.66467
102800.0000    4.38916
102840.0000    4.36850
102880.0000    6.04741
102920.0000    5.17134
102960.0000    5.34641
103000.0000    5.50288
103040.0000    5.22228
103080.0000    4.35403
103120.0000    5.31923
103160.0000    4.11887
103200.0000    3.82199
103240.0000    3.85169
103280.0000    4.45454
103320.0000    4.49359
103360.0000    5.45714
103400.0000    4.44963
103440.0000    4.90940
103480.0000    4.98180
103520.0000    5.06597
103560.0000    4.34794
103600.0000    6.08798
103640.0000    5.64552
103680.0000    4.20584
103720.0000    4.25715
103760.0000    5.15274
103800.0000    6.85990
103840.0000    6.49702
103880.0000    5.00390
103920.0000    4.63962
103960.0000    5.06663
104000.0000    3.72563
104040.0000    4.50309
104080.0000    4.86699
104120.0000    5.77264
104160.0000    3.68202
104200.0000    4.50928
104240.0000    5.33318
104280.0000    6.15192
104320.0000    5.55145
104360.0000    5.67177
104400.0000    4.65889
104440.0000    3.76929
104480.0000    3.80760
104520.0000    3.81072
104560.0000    2.95554
104600.0000    3.53405
104640.0000    4.47136
104680.0000    4.38943
104720.0000    4.02902
104760.0000    4.37124
104800.0000    5.72012
104840.0000    5.13882
104880.0000    5.42428
104920.0000    5.25560
104960.0000    5.96974
105000.0000    3.89503
105040.0000    4.46288
105080.0000    4.53507
105120.0000    5.11601
105160.0000    4.70164
105200.0000    4.86637
105240.0000    3.72491
105280.0000    4.91373
105320.0000    5.31880
105360.0000    5.44027
105400.0000    4.83685
105440.0000    4.94016
105480.0000    6.61032
105520.0000    7.39892
105560.0000    6.08787
105600.0000    5.77814
105640.0000    5.36235
105680.0000    5.38116
105720.0000    5.27238
105760.0000    5.96620
105800.0000    4.49945
105840.0000    5.05664
105880.0000    5.33444
105920.0000    5.74088
105960.0000    5.86290
106000.0000    5.15428
106040.0000    7.09787
106080.0000    4.99899
106120.0000    4.04782
106160.0000    4.42611
106200.0000    4.61116
106240.0000    5.35511
106280.0000    5.94025
106320.0000    4.44839
106360.0000    4.52602
106400.0000    5.34253
106440.0000    5.20752
106480.0000    5.31782
106520.0000    6.16408
106560.0000    6.58188
106600.0000    5.92239
106640.0000    5.91245
106680.0000    6.70253
106720.0000    5.94940
106760.0000    4.90903
106800.0000    5.75130
106840.0000    6.15062
106880.0000    6.84216
106920.0000    6.72705
106960.0000    5.93142
107000.0000    6.66251
107040.0000    6.32048
107080.0000    6.19795
107120.0000    6.76757
107160.0000    6.52141
107200.0000    6.46043
107240.0000    6.43733
107280.0000    5.69742
107320.0000    4.65904
107360.0000    4.86377
107400.0000    4.76778
107440.0000    4.64766
107480.0000    5.25981
107520.0000    6.17367
107560.0000    6.64617
107600.0000    7.67082
107640.0000    6.40644
107680.0000    6.50743
107720.0000    6.31069
107760.0000    5.15606
107800.0000    5.00567
107840.0000    5.50879
107880.0000    6.12393
107920.0000    6.44994
107960.0000    5.83824
108000.0000    5.53965
108040.0000    6.83908
108080.0000    5.31634
108120.0000    6.33401
108160.0000    6.36664
108200.0000    5.98491
108240.0000    4.81905
108280.0000    6.26494
108320.0000    5.59292
108360.0000    4.99017
108400.0000    7.14615
108440.0000    5.98639
108480.0000    6.47354
108520.0000    6.27219
108560.0000    6.97376
108600.0000    5.95932
108640.0000    5.30882
108680.0000    5.71440
108720.0000    5.95753
108760.0000    6.46913
108800.0000    6.62349
108840.0000    6.40333
108880.0000    5.77470
108920.0000    5.11438
108960.0000    6.82875
109000.0000    6.24038
109040.0000    7.41567
109080.0000    7.32722
109120.0000    7.09660
109160.0000    7.93226
109200.0000    6.89951
109240.0000    7.38302
109280.0000    8.19333
109320.0000    8.12640
109360.0000    7.01890
109400.0000    7.35760
109440.0000    8.67617
109480.0000    7.87629
109520.0000    8.57972
109560.0000    8.93861
109600.0000    8.23036
109640.0000    6.49809
109680.0000    7.93791
109720.0000    7.69634
109760.0000    8.55340
109800.0000    6.92463
109840.0000    7.87960
109880.0000    7.04015
109920.0000    6.94145
109960.0000    7.20012
110000.0000    8.61365
110040.0000    6.99802
110080.0000    4.42396
110120.0000    6.13051
110160.0000    5.82917
110200.0000    5.88649
110240.0000    5.82860
110280.0000    6.97828
110320.0000    5.78227
110360.0000    6.52852
110400.0000    7.28797
110440.0000    6.21832
110480.0000    6.42415
110520.0000    5.56570
110560.0000    5.85557
110600.0000    7.38666
110640.0000    7.57003
110680.0000    7.90702
110720.0000    7.35147
110760.0000    7.67004
110800.0000    7.32162
110840.0000    8.41705
110880.0000    7.81651
110920.0000    8.33579
110960.0000    7.66107
111000.0000    7.62806
111040.0000    7.74506
111080.0000    7.29760
111120.0000    7.61691
111160.0000    8.17766
111200.0000    8.39979
111240.0000    8.31499
111280.0000    8.46602
111320.0000    8.22556
111360.0000    8.36106
111400.0000    7.93553
111440.0000    7.59150
111480.0000    7.90132
111520.0000    8.16244
111560.0000    8.41438
111600.0000    8.84806
111640.0000    8.49606
111680.0000    8.25567
111720.0000    8.61630
111760.0000    8.43432
111800.0000    8.50838
111840.0000    8.23348
111880.0000    8.46514
111920.0000    8.88328
111960.0000    8.42498
112000.0000    9.82931
112040.0000    9.81063
112080.0000    7.32189
112120.0000    6.57302
112160.0000    8.57456
112200.0000    8.13554
112240.0000    7.72559
112280.0000    7.67158
112320.0000    7.58775
112360.0000    8.70249
112400.0000    7.80948
112440.0000    7.09715
112480.0000    7.94206
112520.0000    7.77401
112560.0000    8.32156
112600.0000    8.09018
112640.0000    8.32261
112680.0000    8.80219
112720.0000    8.52010
112760.0000    7.90663
112800.0000    7.11759
112840.0000    8.49909
112880.0000    8.51483
112920.0000    7.57249
112960.0000    8.28052
113000.0000    8.23022
113040.0000    7.80714
113080.0000    7.72122
113120.0000    7.92201
113160.0000    7.70877
113200.0000    7.96937
113240.0000    7.65226
113280.0000    8.47067
113320.0000    8.05109
113360.0000    7.66780
113400.0000    6.67462
113440.0000    7.06404
113480.0000    8.44310
113520.0000    7.32765
113560.0000    7.39081
113600.0000    7.66806
113640.0000    7.49878
113680.0000    7.45562
113720.0000    6.62038
113760.0000    7.02774
113800.0000    7.60434
113840.0000    7.80572
113880.0000    7.58827
113920.0000    8.35205
113960.0000    8.27089
114000.0000    8.68483
114040.0000    8.28989
114080.0000    7.33322
114120.0000    7.85335
114160.0000    7.68475
114200.0000    7.62380
114240.0000    7.54213
114280.0000    8.13295
114320.0000    8.05235
114360.0000    8.14021
114400.0000    8.83664
114440.0000    9.84240
114480.0000    8.39985
114520.0000    8.40968
114560.0000    7.84790
114600.0000    8.48114
114640.0000    8.22749
114680.0000    8.29741
114720.0000    8.53325
114760.0000    7.81191
114800.0000    7.17822
114840.0000    7.09749
114880.0000    7.70257
114920.0000    7.72949
114960.0000    6.74000
115000.0000    7.47833
115040.0000    7.39720
115080.0000    7.18628
115120.0000    6.91889
115160.0000    6.55367
115200.0000    7.40975
115240.0000    7.87830
115280.0000    7.41557
115320.0000    7.77171
115360.0000    6.87157
115400.0000    7.20328
115440.0000    5.87033
115480.0000    5.85344
115520.0000    7.11929
115560.0000    6.30939
115600.0000    7.77756
115640.0000    7.02823
115680.0000    7.62138
115720.0000    7.26031
115760.0000    7.02371
115800.0000    7.24841
115840.0000    8.09398
115880.0000    7.98000
115920.0000    7.22536
115960.0000    7.15729
116000.0000    6.51000
116040.0000    7.01655
116080.0000    5.87670
116120.0000    6.32961
116160.0000    6.41540
116200.0000    7.39670
116240.0000    6.92770
116280.0000    6.25816
116320.0000    5.92159
116360.0000    6.43968
116400.0000    6.20206
116440.0000    7.13715
116480.0000    6.71865
116520.0000    7.31718
116560.0000    8.32374
116600.0000    7.33216
116640.0000    7.11683
116680.0000    8.30870
116720.0000    8.63556
116760.0000    7.77229
116800.0000    7.05205
116840.0000    6.84022
116880.0000    6.74613
116920.0000    7.76667
116960.0000    7.64596
117000.0000    6.87385
117040.0000    7.50654
117080.0000    7.79662
117120.0000    7.29288
117160.0000    6.48671
117200.0000    7.19206
117240.0000    7.39588
117280.0000    7.38505
117320.0000    7.37784
117360.0000    7.49049
117400.0000    7.48101
117440.0000    7.99120
117480.0000    6.30180
117520.0000    7.26571
117560.0000    7.47383
117600.0000    7.18321
117640.0000    5.82038
117680.0000    6.41638
117720.0000    5.96189
117760.0000    6.01363
117800.0000    6.08658
117840.0000    5.85011
117880.0000    8.20986
117920.0000    6.80526
117960.0000    5.80696
118000.0000    5.28435
118040.0000    6.71755
118080.0000    5.40017
118120.0000    6.35827
118160.0000    5.52404
118200.0000    4.28132
118240.0000    5.01839
118280.0000    4.52157
118320.0000    5.54702
118360.0000    5.41353
118400.0000    6.36152
118440.0000    6.97294
118480.0000    6.36454
118520.0000    6.39477
118560.0000    6.77744
118600.0000    6.94893
118640.0000    6.41162
118680.0000    5.27710
118720.0000    5.28023
118760.0000    4.78421
118800.0000    5.76013
118840.0000    5.89538
118880.0000    4.83446
118920.0000    4.65304
118960.0000    5.15133
119000.0000    4.64992
119040.0000    4.62151
119080.0000    5.31854
119120.0000    5.94089
119160.0000    6.66769
119200.0000    6.29401
119240.0000    7.11734
119280.0000    6.73617
119320.0000    7.69708
119360.0000    6.43654
119400.0000    6.04915
119440.0000    5.01327
119480.0000    5.41830
119520.0000    6.07107
119560.0000    7.16648
119600.0000    7.94512
119640.0000    7.57107
119680.0000    6.09825
119720.0000    5.33351
119760.0000    5.83613
119800.0000    6.00849
119840.0000    7.09768
119880.0000    5.62584
119920.0000    6.06543
119960.0000    6.65364
120000.0000    5.33456
120040.0000    5.88595
120080.0000    6.20627
120120.0000    6.99356
120160.0000    5.16134
120200.0000    6.04547
120240.0000    5.93094
120280.0000    5.53907
120320.0000    6.29854
120360.0000    6.33277
120400.0000    6.54362
120440.0000    7.61042
120480.0000    6.73791
120520.0000    7.03694
120560.0000    7.51555
120600.0000    7.51578
120640.0000    6.90192
120680.0000    5.59522
120720.0000    6.39284
120760.0000    6.96531
120800.0000    6.56868
120840.0000    6.19123
120880.0000    6.79004
120920.0000    6.35908
120960.0000    6.65204
121000.0000    7.27680
121040.0000    6.26030
121080.0000    6.63275
121120.0000    5.55495
121160.0000    4.59273
121200.0000    4.92253
121240.0000    5.68967
121280.0000    4.03991
121320.0000    4.41347
121360.0000    4.70758
121400.0000    5.27086
121440.0000    5.81191
121480.0000    6.32007
121520.0000    5.62603
121560.0000    6.14978
121600.0000    6.23354
121640.0000    5.75073
121680.0000    4.57807
121720.0000    6.12499
121760.0000    4.86577
121800.0000    6.52865
121840.0000    5.59246
121880.0000    5.68561
121920.0000    5.98723
121960.0000    5.47475
122000.0000    5.18829
122040.0000    6.25291
122080.0000    5.81634
122120.0000    5.24693
122160.0000    5.88250
122200.0000    5.80602
122240.0000    5.76183
122280.0000    5.88110
122320.0000    5.61092
122360.0000    5.48812
122400.0000    6.31418
122440.0000    5.84353
122480.0000    5.70870
122520.0000    5.32963
122560.0000    5.33071
122600.0000    4.89608
122640.0000    3.99276
122680.0000    4.84396
122720.0000    4.63210
122760.0000    4.65480
122800.0000    4.45442
122840.0000    5.28444
122880.0000    5.60636
122920.0000    4.46332
122960.0000    4.65270
123000.0000    4.27171
123040.0000    4.00665
123080.0000    4.78044
123120.0000    4.45325
123160.0000    3.73066
123200.0000    2.54879
123240.0000    3.85056
123280.0000    4.48796
123320.0000    5.39035
123360.0000    5.72818
123400.0000    5.42295
123440.0000    6.10662
123480.0000    6.23945
123520.0000    5.79198
123560.0000    4.99459
123600.0000    5.27617
123640.0000    4.78268
123680.0000    4.38702
123720.0000    5.74105
123760.0000    5.17826
123800.0000    5.09773
123840.0000    6.26488
123880.0000    5.61519
123920.0000    6.18914
123960.0000    5.42878
124000.0000    5.74770
124040.0000    5.59155
124080.0000    6.71089
124120.0000    6.53558
124160.0000    6.03293
124200.0000    6.16151
124240.0000    6.52745
124280.0000    7.46811
124320.0000    7.62140
124360.0000    8.32253
124400.0000    6.32750
124440.0000    6.06479
124480.0000    5.38711
124520.0000    5.53239
124560.0000    5.33414
124600.0000    5.60409
124640.0000    5.51313
124680.0000    5.34713
124720.0000    5.28068
124760.0000    5.77247
124800.0000    5.82059
124840.0000    5.73523
124880.0000    6.19652
124920.0000    5.94907
124960.0000    6.76189
125000.0000    6.77742
125040.0000    6.08787
125080.0000    7.45431
125120.0000    7.98441
125160.0000    6.98459
125200.0000    7.46945
125240.0000    6.97395
125280.0000    5.65716
125320.0000    5.52283
125360.0000    5.28760
125400.0000    5.84860
125440.0000    5.47478
125480.0000    4.87512
125520.0000    5.13664
125560.0000    4.93772
125600.0000    4.97576
125640.0000    6.51991
125680.0000    4.90332
125720.0000    4.15188
125760.0000    3.87924
125800.0000    4.68434
125840.0000    5.34046
125880.0000    4.71116
125920.0000    5.70759
125960.0000    5.71179
126000.0000    4.46809
126040.0000    5.71366
126080.0000    5.32951
126120.0000    4.98069
126160.0000    4.98265
126200.0000    4.85603
126240.0000    5.74695
126280.0000    5.22421
126320.0000    5.94350
126360.0000    6.00811
126400.0000    5.80996
126440.0000    5.26321
126480.0000    5.35275
126520.0000    6.48757
126560.0000    6.27024
126600.0000    4.81488
126640.0000    5.87256
126680.0000    6.12506
126720.0000    6.79267
126760.0000    6.20003
126800.0000    5.69160
126840.0000    6.32326
126880.0000    6.05422
126920.0000    6.05727
126960.0000    6.75843
127000.0000    7.37465
127040.0000    7.56328
127080.0000    8.12527
127120.0000    6.84627
127160.0000    6.24006
127200.0000    6.78950
127240.0000    7.70901
127280.0000    7.75779
127320.0000    7.44183
127360.0000    8.33384
127400.0000    7.41981
127440.0000    8.14414
127480.0000    7.59632
127520.0000    7.70708
127560.0000    8.08718
127600.0000    8.21698
127640.0000    7.67096
127680.0000    8.20698
127720.0000    7.04723
127760.0000    7.28716
127800.0000    8.27470
127840.0000    7.67493
127880.0000    7.86225
127920.0000    7.13846
127960.0000    7.50366
128000.0000    5.97607
128040.0000    6.41597
128080.0000    8.15940
128120.0000    8.21616
128160.0000    7.25954
128200.0000    7.05012
128240.0000    7.15957
128280.0000    7.12104
128320.0000    7.97813
128360.0000    7.16897
128400.0000    7.83512
128440.0000    8.16955
128480.0000    6.88065
128520.0000    8.23112
128560.0000    7.47835
128600.0000    5.60491
128640.0000    6.28247
128680.0000    7.83559
128720.0000    7.66394
128760.0000    7.89041
128800.0000    9.08819
128840.0000    8.73322
128880.0000    7.25337
128920.0000    6.92472
128960.0000    8.13428
129000.0000    7.76754
129040.0000    6.31080
129080.0000    7.06334
129120.0000    7.81785
129160.0000    8.34785
129200.0000    7.43988
129240.0000    7.35616
129280.0000    7.84487
129320.0000    6.93265
129360.0000    7.97009
129400.0000    6.99195
129440.0000    7.14994
129480.0000    7.33144
129520.0000    7.47090
129560.0000    7.13457
129600.0000    7.02525
129640.0000    7.56241
129680.0000    7.19651
129720.0000    7.37169
129760.0000    7.84901
129800.0000    7.95744
129840.0000    7.84982
129880.0000    8.43521
129920.0000    7.54968
129960.0000    6.42225
130000.0000    7.43127
130040.0000    7.29323
130080.0000    6.54742
130120.0000    6.85296
130160.0000    6.44597
130200.0000    7.19746
130240.0000    6.55168
130280.0000    7.47011
130320.0000    6.84723
130360.0000    7.24260
130400.0000    7.25711
130440.0000    6.84910
130480.0000    6.72235
130520.0000    6.50829
130560.0000    6.15073
130600.0000    6.40927
130640.0000    7.23652
130680.0000    7.45830
130720.0000    7.87185
130760.0000    7.69229
130800.0000    7.47330
130840.0000    5.62338
130880.0000    5.68088
130920.0000    6.49991
130960.0000    6.11725
131000.0000    6.46224
131040.0000    6.89204
131080.0000    7.28155
131120.0000    6.90259
131160.0000    6.52039
131200.0000    6.44607
131240.0000    6.93470
131280.0000    6.97752
131320.0000    6.06321
131360.0000    5.93913
131400.0000    5.95458
131440.0000    5.43053
131480.0000    5.76064
131520.0000    5.46957
131560.0000    6.36718
131600.0000    6.15143
131640.0000    5.83843
131680.0000    5.81447
131720.0000    5.75061
131760.0000    5.67110
131800.0000    5.74246
131840.0000    5.54652
131880.0000    5.30390
131920.0000    4.70133
131960.0000    5.09935
132000.0000    6.58460
132040.0000    5.60042
132080.0000    5.51639
132120.0000    5.54863
132160.0000    3.50551
132200.0000    3.93330
132240.0000    4.99115
132280.0000    5.58719
132320.0000    5.00995
132360.0000    6.41689
132400.0000    5.18105
132440.0000    6.05414
132480.0000    5.94974
132520.0000    6.16144
132560.0000    6.52642
132600.0000    6.33576
132640.0000    6.85649
132680.0000    6.36751
132720.0000    6.43924
132760.0000    5.71851
132800.0000    6.28263
132840.0000    5.80227
132880.0000    6.41977
132920.0000    5.98714
132960.0000    6.02400
133000.0000    5.20249
133040.0000    6.71242
133080.0000    6.85013
133120.0000    7.62734
133160.0000    7.86018
133200.0000    8.54545
133240.0000    8.42062
133280.0000    8.64491
133320.0000    8.47262
133360.0000    9.00281
133400.0000    8.38235
133440.0000    8.09078
133480.0000    7.12240
133520.0000    7.90381
133560.0000    7.24066
133600.0000    8.28578
133640.0000    7.91997
133680.0000    8.11232
133720.0000    8.01418
133760.0000    8.44718
133800.0000    9.52770
133840.0000    8.79711
133880.0000    8.80090
133920.0000    8.79889
133960.0000    9.43718
134000.0000    9.05896
134040.0000    7.98078
134080.0000    8.16589
134120.0000    8.93957
134160.0000    9.73460
134200.0000    9.75281
134240.0000    8.95896
134280.0000    9.38165
134320.0000    9.24270
134360.0000    8.55033
134400.0000    8.73200
134440.0000    9.43204
134480.0000    8.39706
134520.0000    8.51583
134560.0000    8.30961
134600.0000    8.49349
134640.0000    9.10664
134680.0000    9.19778
134720.0000    9.39430
134760.0000    8.37711
134800.0000    8.93545
134840.0000    9.88345
134880.0000   10.00859
134920.0000   10.14266
134960.0000    8.91392
135000.0000    9.97036
135040.0000    9.37997
135080.0000    9.23861
135120.0000    9.26526
135160.0000    9.44078
135200.0000   10.68068
135240.0000   10.25555
135280.0000   10.89712
135320.0000   11.03335
135360.0000   12.29441
135400.0000   10.93609
135440.0000   11.24455
135480.0000   11.05661
135520.0000   10.25377
135560.0000    9.08568
135600.0000   11.03158
135640.0000   10.19034
135680.0000   10.41047
135720.0000    8.75415
135760.0000   10.18147
135800.0000   10.54753
135840.0000   11.43679
135880.0000   11.67552
135920.0000   11.63009
135960.0000   10.42746
136000.0000   10.29672
136040.0000   10.77233
136080.0000   11.72010
136120.0000   10.59276
136160.0000   10.20536
136200.0000   10.68885
136240.0000   11.04533
136280.0000   11.02526
136320.0000   10.64127
136360.0000   10.96577
136400.0000   11.12276
136440.0000   10.54956
136480.0000   10.91853
136520.0000   11.67978
136560.0000   10.94293
136600.0000   10.11598
136640.0000   11.55709
136680.0000   12.18185
136720.0000   11.56670
136760.0000   11.71646
136800.0000   11.89680
136840.0000   11.44993
136880.0000   11.17234
136920.0000   12.05361
136960.0000   11.50666
137000.0000   11.44791
137040.0000   12.11399
137080.0000   11.98214
137120.0000   10.88253
137160.0000   10.70836
137200.0000   10.98002
137240.0000   10.68198
137280.0000   10.52221
137320.0000   10.00800
137360.0000    9.99611
137400.0000    8.18082
137440.0000    8.23759
137480.0000    8.26230
137520.0000    7.35196
137560.0000    7.06585
137600.0000    8.32958
137640.0000    9.82588
137680.0000    9.17254
137720.0000    9.27189
137760.0000    8.78304
137800.0000    8.74736
137840.0000    8.99703
137880.0000    9.70282
137920.0000   10.06962
137960.0000    9.59272
138000.0000    9.23996
138040.0000   10.64665
138080.0000    9.66288
138120.0000    9.01961
138160.0000   10.29493
138200.0000    9.11973
138240.0000    8.65345
138280.0000    8.54870
138320.0000    8.18778
138360.0000    9.31367
138400.0000    9.76053
138440.0000   10.28210
138480.0000    9.42890
138520.0000   10.05056
138560.0000   10.29564
138600.0000   10.45804
138640.0000    9.64474
138680.0000    9.82089
138720.0000    9.04814
138760.0000    9.44778
138800.0000    8.73952
138840.0000    9.26510
138880.0000    8.36152
138920.0000    9.09282
138960.0000    8.69382
139000.0000    9.72204
139040.0000    9.58155
139080.0000   10.02879
139120.0000    9.84455
139160.0000    9.12120
139200.0000    8.93617
139240.0000    8.53608
139280.0000    7.98818
139320.0000    8.07374
139360.0000    8.66989
139400.0000    9.53343
139440.0000    9.09361
139480.0000    8.95724
139520.0000    8.26266
139560.0000    8.29668
139600.0000    8.73162
139640.0000    9.66508
139680.0000    8.62054
139720.0000    8.45700
139760.0000    8.58073
139800.0000    8.22770
139840.0000    8.66539
139880.0000    8.55208
139920.0000    7.93425
139960.0000    8.47382
140000.0000    8.63678
140040.0000    8.72927
140080.0000    8.19909
140120.0000    8.01362
140160.0000    7.73057
140200.0000    6.89793
140240.0000    8.51525
140280.0000    8.62745
140320.0000    8.18078
140360.0000    8.78073
140400.0000    9.68810
140440.0000   10.26149
140480.0000   10.30762
140520.0000   10.28304
140560.0000    9.33353
140600.0000    8.96038
140640.0000    8.86605
140680.0000    7.60888
140720.0000    8.46167
140760.0000    7.94415
140800.0000    8.04810
140840.0000    6.86057
140880.0000    7.86965
140920.0000    7.45116
140960.0000    7.08282
141000.0000    7.43386
141040.0000    7.54829
141080.0000    7.96587
141120.0000    8.33490
141160.0000    8.62668
141200.0000    7.95303
141240.0000    7.35334
141280.0000    8.00839
141320.0000    8.10406
141360.0000    6.96733
141400.0000    7.91100
141440.0000    6.90438
141480.0000    7.58614
141520.0000    7.26499
141560.0000    7.60698
141600.0000    7.83389
141640.0000    8.71004
141680.0000    9.95227
141720.0000    9.88703
141760.0000   10.15268
141800.0000   10.44291
141840.0000    9.48483
141880.0000    8.83926
141920.0000    8.95260
141960.0000    9.22847
142000.0000    8.88780
142040.0000    8.53531
142080.0000    8.14364
142120.0000    8.55764
142160.0000    7.53524
142200.0000    8.75970
142240.0000    8.22288
142280.0000    7.58384
142320.0000    8.66322
142360.0000    9.27432
142400.0000    9.01811
142440.0000    8.18621
142480.0000    7.45075
142520.0000    8.92897
142560.0000    9.11859
142600.0000    8.47658
142640.0000    8.08343
142680.0000    9.10425
142720.0000    8.53557
142760.0000    9.26075
142800.0000    7.81737
142840.0000    8.63422
142880.0000    7.72128
142920.0000    7.99333
142960.0000    7.64238
143000.0000    7.45852
143040.0000    8.86125
143080.0000    8.49502
143120.0000    8.50556
143160.0000    9.58076
143200.0000    9.34045
143240.0000   10.41961
143280.0000    9.31116
143320.0000    9.22644
143360.0000    8.96993
143400.0000    8.30929
143440.0000    7.29064
143480.0000    6.90402
143520.0000    7.66468
143560.0000    8.29573
143600.0000    8.55720
143640.0000    7.78907
143680.0000    8.57905
143720.0000    7.83757
143760.0000    8.67501
143800.0000    8.32241
143840.0000    8.09302
143880.0000    7.36471
143920.0000    8.17529
143960.0000    7.88740
144000.0000    7.22313
144040.0000    6.42313
144080.0000    6.78151
144120.0000    8.02144
144160.0000    7.31538
144200.0000    7.37986
144240.0000    6.69481
144280.0000    8.02708
144320.0000    7.33559
144360.0000    8.40141
144400.0000    7.74573
144440.0000    7.48801
144480.0000    7.17466
144520.0000    8.09558
144560.0000    7.88854
144600.0000    7.78991
144640.0000    7.12982
144680.0000    6.90769
144720.0000    8.37585
144760.0000    7.39727
144800.0000    7.40653
144840.0000    7.34842
144880.0000    8.12232
144920.0000    8.02348
144960.0000    7.96916
145000.0000    7.34855
145040.0000    8.19457
145080.0000    8.62287
145120.0000    7.98642
145160.0000    9.12739
145200.0000    7.95162
145240.0000    8.42127
145280.0000    8.64612
145320.0000    9.42520
145360.0000   10.21521
145400.0000   10.03051
145440.0000   10.15737
145480.0000   10.15105
145520.0000   10.45923
145560.0000   10.01877
145600.0000    9.19855
145640.0000   10.32052
145680.0000   10.01570
145720.0000    9.20436
145760.0000   10.01276
145800.0000   10.00633
145840.0000    9.54831
145880.0000    9.57509
145920.0000   10.06905
145960.0000    8.99738
146000.0000    9.01426
146040.0000    9.65778
146080.0000    9.34564
146120.0000    9.43500
146160.0000    9.20429
146200.0000    9.72073
146240.0000    7.11912
146280.0000    7.02222
146320.0000    7.10879
146360.0000    8.17082
146400.0000    8.95516
146440.0000    7.54531
146480.0000    8.30081
146520.0000    7.55585
146560.0000    7.89408
146600.0000    8.56841
146640.0000    9.06079
146680.0000    9.70213
146720.0000    9.19662
146760.0000    8.67376
146800.0000    8.28437
146840.0000    7.24255
146880.0000    7.69910
146920.0000    9.25956
146960.0000    8.75051
147000.0000    9.10274
147040.0000    8.64890
147080.0000    7.99652
147120.0000    8.62789
147160.0000    7.95997
147200.0000    9.68696
147240.0000    8.49223
147280.0000   10.34280
147320.0000   10.16972
147360.0000   12.13283
147400.0000   10.75996
147440.0000    9.79293
147480.0000    9.04500
147520.0000    9.69442
147560.0000    9.87168
147600.0000   11.06912
147640.0000    9.58675
147680.0000    9.57943
147720.0000    8.64519
147760.0000   10.89498
147800.0000   11.18559
147840.0000   10.20632
147880.0000    9.56856
147920.0000   10.24804
147960.0000   10.09998
148000.0000   10.80776
148040.0000   10.46012
148080.0000   11.13118
148120.0000   10.13849
148160.0000    9.38575
148200.0000    9.41696
148240.0000    9.20404
148280.0000   10.18206
148320.0000    9.39152
148360.0000   10.52682
148400.0000    9.17592
148440.0000    9.13653
148480.0000    9.07142
148520.0000   10.28510
148560.0000    9.88862
148600.0000   10.19241
148640.0000    9.85260
148680.0000   11.24151
148720.0000   10.05361
148760.0000   10.97406
148800.0000   11.50021
148840.0000   10.82303
148880.0000   11.07442
148920.0000   10.28201
148960.0000   10.01653
149000.0000    9.31404
149040.0000    8.89237
149080.0000    7.72050
149120.0000    7.75362
149160.0000   10.01725
149200.0000    9.99565
149240.0000    8.66548
149280.0000    6.62829
149320.0000    7.12366
149360.0000    7.55434
149400.0000    7.04800
149440.0000    7.11088
149480.0000    6.80034
149520.0000    6.41032
149560.0000    7.63302
149600.0000    8.21226
149640.0000    8.05058
149680.0000    8.12969
149720.0000    7.60896
149760.0000    5.96906
149800.0000    6.77211
149840.0000    6.74278
149880.0000    6.58149
149920.0000    6.24049
149960.0000    5.72028
150000.0000    5.78360
150040.0000    5.22242
150080.0000    7.01474
150120.0000    6.73801
150160.0000    7.44497
150200.0000    7.67789
150240.0000    7.11209
150280.0000    7.87074
150320.0000    8.10490
150360.0000    6.33983
150400.0000    5.61613
150440.0000    6.65528
150480.0000    5.17108
150520.0000    6.61396
150560.0000    7.59866
150600.0000    7.72602
150640.0000    7.69995
150680.0000    8.35671
150720.0000    8.17638
150760.0000    7.22291
150800.0000    8.57770
150840.0000    9.25086
150880.0000    9.64604
150920.0000    9.07578
150960.0000    8.87883
151000.0000    8.59150
151040.0000    8.28069
151080.0000    7.88387
151120.0000    8.30721
151160.0000    8.80596
151200.0000    8.65373
151240.0000    9.50687
151280.0000    9.36629
151320.0000    9.20157
151360.0000    8.80918
151400.0000    8.56219
151440.0000    8.64628
151480.0000    9.16352
151520.0000   10.02579
151560.0000    9.60077
151600.0000    9.34779
151640.0000    9.98666
151680.0000   10.37892
151720.0000   11.15873
151760.0000   10.73449
151800.0000    9.29269
151840.0000   12.01045
151880.0000   10.53659
151920.0000   10.28362
151960.0000   10.50804
152000.0000   10.78472
152040.0000   10.61321
152080.0000   10.82891
152120.0000   10.11060
152160.0000   10.86461
152200.0000   10.45470
152240.0000   10.03922
152280.0000   10.38881
152320.0000   10.52679
152360.0000   10.41548
152400.0000    9.85782
152440.0000    9.19252
152480.0000    9.19528
152520.0000    8.08576
152560.0000    6.32169
152600.0000    5.87318
152640.0000    7.06490
152680.0000    7.46049
152720.0000    7.58434
152760.0000    7.31570
152800.0000    6.52591
152840.0000    7.17794
152880.0000    6.59100
152920.0000    7.49393
152960.0000    7.93120
153000.0000    8.28189
153040.0000    6.80055
153080.0000    6.16070
153120.0000    6.40187
153160.0000    6.84960
153200.0000    8.06718
153240.0000    8.13194
153280.0000    7.89670
153320.0000    7.63745
153360.0000    8.88732
153400.0000    8.65172
153440.0000    7.99271
153480.0000    8.24677
153520.0000    7.65448
153560.0000    6.97320
153600.0000    7.81536
153640.0000    9.22820
153680.0000    9.53330
153720.0000    9.44490
153760.0000    9.36487
153800.0000    7.78548
153840.0000    7.42783
153880.0000    7.77841
153920.0000    8.11155
153960.0000    9.04659
154000.0000   10.63938
154040.0000    9.51690
154080.0000    9.58542
154120.0000    9.86831
154160.0000    9.68013
154200.0000   10.26848
154240.0000   10.04062
154280.0000    9.68354
154320.0000   10.38262
154360.0000   10.01858
154400.0000   10.09146
154440.0000   10.52280
154480.0000   10.07046
154520.0000    9.79014
154560.0000    9.52385
154600.0000   10.00327
154640.0000   10.52848
154680.0000    9.48409
154720.0000    9.51594
154760.0000    7.21018
154800.0000    8.78732
154840.0000    9.93276
154880.0000    9.77651
154920.0000    9.99240
154960.0000    9.88891
155000.0000    9.32249
155040.0000    9.50202
155080.0000    9.21672
155120.0000    8.59377
155160.0000    8.44555
155200.0000    9.75139
155240.0000    8.92829
155280.0000    9.94592
155320.0000    9.87310
155360.0000    9.88783
155400.0000    9.48765
155440.0000    9.97960
155480.0000    9.34928
155520.0000   10.11097
155560.0000    9.46960
155600.0000    9.49276
155640.0000    9.71611
155680.0000    9.69542
155720.0000   10.02962
155760.0000   10.07302
155800.0000    9.77463
155840.0000    8.97890
155880.0000    9.59768
155920.0000    9.73192
155960.0000    9.69148
156000.0000   10.99106
156040.0000   10.28902
156080.0000   10.09546
156120.0000   10.23813
156160.0000   10.15170
156200.0000   10.71354
156240.0000   10.27537
156280.0000    9.60906
156320.0000    9.81375
156360.0000    9.03919
156400.0000    8.86388
156440.0000    9.43071
156480.0000    8.77198
156520.0000    9.62820
156560.0000    9.65498
156600.0000    9.83024
156640.0000   10.16435
156680.0000   10.11022
156720.0000   10.39970
156760.0000   10.59910
156800.0000   10.57862
156840.0000   10.21832
156880.0000   10.48876
156920.0000    9.89585
156960.0000    9.54813
157000.0000    9.64157
157040.0000   10.56247
157080.0000   10.58382
157120.0000   10.81916
157160.0000    9.99259
157200.0000    9.51330
157240.0000    8.99051
157280.0000    8.99823
157320.0000    9.75468
157360.0000    9.70726
157400.0000    9.30781
157440.0000    9.72435
157480.0000   10.77814
157520.0000    9.85377
157560.0000    9.79379
157600.0000    9.91154
157640.0000   11.04134
157680.0000   10.53458
157720.0000   10.13550
157760.0000    9.19216
157800.0000   10.27446
157840.0000   10.62475
157880.0000   10.25380
157920.0000    9.04969
157960.0000    9.36046
158000.0000   10.37575
158040.0000    9.93280
158080.0000    9.86442
158120.0000   10.35707
158160.0000   10.46336
158200.0000   10.53612
158240.0000   10.27969
158280.0000    9.82041
158320.0000   10.19112
158360.0000   10.25221
158400.0000   10.52473
158440.0000    9.73488
158480.0000    9.40711
158520.0000    9.14554
158560.0000    9.06481
158600.0000    8.83873
158640.0000    8.86600
158680.0000    9.16999
158720.0000    7.71295
158760.0000    8.60379
158800.0000    7.59060
158840.0000    8.07976
158880.0000    8.47014
158920.0000    8.71692
158960.0000    9.13786
159000.0000    8.69637
159040.0000    9.20281
159080.0000    9.23678
159120.0000    8.92102
159160.0000   10.22585
159200.0000    9.44370
159240.0000    9.13121
159280.0000    9.26240
159320.0000    9.76970
159360.0000    8.85936
159400.0000   10.12607
159440.0000    9.55823
159480.0000    9.36594
159520.0000   10.06138
159560.0000    9.10687
159600.0000    8.73991
159640.0000    8.54969
159680.0000    9.00556
159720.0000    9.10415
159760.0000   10.18022
159800.0000    9.23740
159840.0000    9.91872
159880.0000    9.11100
159920.0000    9.51823
159960.0000    9.26130
160000.0000    9.38269
160040.0000    8.97167
160080.0000    9.06913
160120.0000    8.56052
160160.0000    9.46278
160200.0000    8.93411
160240.0000    8.01421
160280.0000    8.56384
160320.0000    7.78388
160360.0000    7.86679
160400.0000    8.35395
160440.0000    9.14471
160480.0000    8.25645
160520.0000    8.48639
160560.0000    8.25563
160600.0000    8.31772
160640.0000    9.26692
160680.0000    7.09608
160720.0000    8.29218
160760.0000    7.78900
160800.0000    9.00190
160840.0000    9.70931
160880.0000    8.70784
160920.0000    7.95188
160960.0000    9.28889
161000.0000    8.84624
161040.0000    8.79508
161080.0000    8.73135
161120.0000    9.35573
161160.0000    8.51502
161200.0000    8.73082
161240.0000    8.47232
161280.0000    9.27837
161320.0000    9.28219
161360.0000    9.30272
161400.0000    9.94172
161440.0000    9.06900
161480.0000    8.86513
161520.0000    8.32527
161560.0000    8.67101
161600.0000    7.98457
161640.0000    8.74551
161680.0000   10.18843
161720.0000    9.38037
161760.0000    9.48356
161800.0000    9.27404
161840.0000    9.51283
161880.0000    9.34753
161920.0000    8.39968
161960.0000    9.11655
162000.0000    9.51827
162040.0000    8.78325
162080.0000    8.91566
162120.0000    7.18376
162160.0000    8.14381
162200.0000    8.04495
162240.0000    7.25155
162280.0000    7.32781
162320.0000    7.20493
162360.0000    7.93834
162400.0000    7.58630
162440.0000    7.94317
162480.0000    8.36879
162520.0000    7.70685
162560.0000    7.49930
162600.0000    8.42309
162640.0000    8.38927
162680.0000    6.64076
162720.0000    7.25106
162760.0000    7.73650
162800.0000    8.47497
162840.0000    9.07227
162880.0000    8.42852
162920.0000    7.84099
162960.0000    8.14776
163000.0000    7.28033
163040.0000    8.41070
163080.0000    8.05290
163120.0000    7.76883
163160.0000    8.02776
163200.0000    7.63436
163240.0000    7.79035
163280.0000    7.64024
163320.0000    7.37420
163360.0000    7.46819
163400.0000    7.13057
163440.0000    7.85424
163480.0000    7.30608
163520.0000    7.43754
163560.0000    8.08492
163600.0000    8.05023
163640.0000    7.70405
163680.0000    7.84915
163720.0000    9.09603
163760.0000    8.70893
163800.0000    8.43294
163840.0000    8.11156
163880.0000    7.35139
163920.0000    6.98386
163960.0000    7.93048
164000.0000    7.36932
164040.0000    7.30924
164080.0000    7.21291
164120.0000    6.93833
164160.0000    6.20967
164200.0000    6.93923
164240.0000    6.98011
164280.0000    7.37490
164320.0000    6.28194
164360.0000    6.90168
164400.0000    6.70610
164440.0000    7.06738
164480.0000    7.11430
164520.0000    7.50404
164560.0000    7.53653
164600.0000    7.76422
164640.0000    7.17688
164680.0000    8.63236
164720.0000    8.69136
164760.0000    7.76548
164800.0000    8.14672
164840.0000    7.53932
164880.0000    8.14397
164920.0000    8.54362
164960.0000    7.66812
165000.0000    7.81176
165040.0000    8.30241
165080.0000    8.66497
165120.0000    8.28347
165160.0000    7.48596
165200.0000    8.66991
165240.0000    8.09832
165280.0000    8.19949
165320.0000    7.00580
165360.0000    6.98712
165400.0000    7.13668
165440.0000    7.29131
165480.0000    7.66059
165520.0000    7.38582
165560.0000    7.60686
165600.0000    6.78497
165640.0000    6.59467
165680.0000    7.46407
165720.0000    7.51610
165760.0000    6.60958
165800.0000    8.44556
165840.0000    7.59602
165880.0000    7.65616
165920.0000    8.03665
165960.0000    7.88011
166000.0000    8.43407
166040.0000    7.90311
166080.0000    7.39950
166120.0000    7.68701
166160.0000    7.26481
166200.0000    8.18956
166240.0000    7.87728
166280.0000    5.90383
166320.0000    6.03454
166360.0000    6.94919
166400.0000    7.17583
166440.0000    7.16246
166480.0000    7.04046
166520.0000    7.97805
166560.0000    7.88004
166600.0000    8.39275
166640.0000    7.29742
166680.0000    7.85819
166720.0000    7.01697
166760.0000    7.42485
166800.0000    8.12320
166840.0000    7.62584
166880.0000    8.00984
166920.0000    7.62731
166960.0000    6.88771
167000.0000    7.12467
167040.0000    7.49948
167080.0000    7.63457
167120.0000    7.99232
167160.0000    8.15788
167200.0000    8.47866
167240.0000    8.52142
167280.0000    8.60217
167320.0000    9.20082
167360.0000    9.01219
167400.0000    8.95064
167440.0000    7.92789
167480.0000    8.99957
167520.0000    8.02577
167560.0000    8.29077
167600.0000    6.99439
167640.0000    8.96456
167680.0000    9.06725
167720.0000    9.51338
167760.0000    9.22677
167800.0000    9.08264
167840.0000    9.42574
167880.0000    9.54365
167920.0000    9.04945
167960.0000    7.80369
168000.0000    7.89773
168040.0000    7.63062
168080.0000    8.80467
168120.0000    9.27564
168160.0000    8.88506
168200.0000    9.41224
168240.0000    8.20705
168280.0000    9.17531
168320.0000    9.16894
168360.0000    7.89926
168400.0000    8.36254
168440.0000    8.79705
168480.0000    9.25381
168520.0000    9.59601
168560.0000    8.37745
168600.0000    6.99585
168640.0000    7.64231
168680.0000    9.25938
168720.0000    8.96779
168760.0000    8.57170
168800.0000    9.31385
168840.0000    8.48324
168880.0000    8.10727
168920.0000    8.30071
168960.0000    8.85016
169000.0000    8.67259
169040.0000    8.70865
169080.0000    8.44489
169120.0000    8.68749
169160.0000    8.09480
169200.0000    8.38355
169240.0000    7.68422
169280.0000    8.03877
169320.0000    8.15715
169360.0000    8.58439
169400.0000    8.87640
169440.0000    8.24926
169480.0000    8.69124
169520.0000    8.16794
169560.0000    8.06798
169600.0000    8.91718
169640.0000    7.98253
169680.0000    7.92400
169720.0000    8.29584
169760.0000    7.48935
169800.0000    7.54199
169840.0000    7.83916
169880.0000    7.19733
169920.0000    6.28484
169960.0000    5.90298
170000.0000    7.65140
170040.0000    7.11939
170080.0000    7.57292
170120.0000    7.95164
170160.0000    7.77783
170200.0000    8.60012
170240.0000    7.75216
170280.0000    7.58359
170320.0000    7.32161
170360.0000    6.72669
170400.0000    6.56785
170440.0000    7.99922
170480.0000    7.83325
170520.0000    8.21897
170560.0000    7.84291
170600.0000    8.46087
170640.0000    7.80254
170680.0000    7.37068
170720.0000    8.44840
170760.0000    8.22240
170800.0000    8.57697
170840.0000    8.70110
170880.0000    8.28337
170920.0000    7.48761
170960.0000    7.44258
171000.0000    6.96970
171040.0000    6.09097
171080.0000    6.14399
171120.0000    7.12274
171160.0000    6.64165
171200.0000    6.67305
171240.0000    6.47657
171280.0000    7.25512
171320.0000    7.95821
171360.0000    6.61399
171400.0000    7.65911
171440.0000    6.77241
171480.0000    8.11689
171520.0000    7.66645
171560.0000    6.73260
171600.0000    6.62938
171640.0000    6.69549
171680.0000    5.34547
171720.0000    6.59286
171760.0000    6.46983
171800.0000    6.83639
171840.0000    7.75338
171880.0000    7.73644
171920.0000    8.34090
171960.0000    7.57123
172000.0000    8.09050
172040.0000    7.03091
172080.0000    7.27776
172120.0000    8.01481
172160.0000    6.21151
172200.0000    6.47333
172240.0000    6.89865
172280.0000    7.55933
172320.0000    7.60897
172360.0000    7.90518
172400.0000    9.14108
172440.0000    8.07675
172480.0000    7.26958
172520.0000    5.77125
172560.0000    6.24025
172600.0000    6.37225
172640.0000    6.77314
172680.0000    6.72874
172720.0000    7.12105
172760.0000    7.79484
172800.0000    7.96901
172840.0000    8.66604
172880.0000    9.66935
172920.0000    8.57686
172960.0000    9.14990
173000.0000    8.44794
173040.0000    7.94599
173080.0000    8.95478
173120.0000    8.20671
173160.0000    9.41191
173200.0000    9.44512
173240.0000    9.08586
173280.0000    9.50173
173320.0000   10.79410
173360.0000    9.92690
173400.0000    9.24535
173440.0000    9.33091
173480.0000    8.44748
173520.0000    8.52382
173560.0000    7.39906
173600.0000    8.11700
173640.0000    6.97510
173680.0000    6.53204
173720.0000    6.95375
173760.0000    6.62439
173800.0000    6.83214
173840.0000    6.38681
173880.0000    5.57917
173920.0000    5.31508
173960.0000    5.97123
174000.0000    6.47426
174040.0000    6.60709
174080.0000    6.27777
174120.0000    5.58859
174160.0000    5.79436
174200.0000    6.46340
174240.0000    7.52833
174280.0000    6.65155
174320.0000    7.47826
174360.0000    7.38512
174400.0000    6.44671
174440.0000    5.50886
174480.0000    6.92090
174520.0000    5.19784
174560.0000    4.99528
174600.0000    4.70967
174640.0000    5.73930
174680.0000    5.48653
174720.0000    5.60770
174760.0000    5.79556
174800.0000    4.82239
174840.0000    6.18480
174880.0000    5.58009
174920.0000    5.78796
174960.0000    7.47848
175000.0000    7.92921
175040.0000    6.43550
175080.0000    6.43135
175120.0000    5.95151
175160.0000    5.83402
175200.0000    6.26738
175240.0000    6.30827
175280.0000    6.31199
175320.0000    6.40953
175360.0000    6.22692
175400.0000    5.85690
175440.0000    6.19748
175480.0000    6.39375
175520.0000    6.24845
175560.0000    5.91672
175600.0000    6.82990
175640.0000    5.91459
175680.0000    5.02674
175720.0000    6.05438
175760.0000    5.47476
175800.0000    7.67415
175840.0000    6.33577
175880.0000    6.27169
175920.0000    6.30942
175960.0000    5.28875
176000.0000    5.66848
176040.0000    4.69293
176080.0000    5.27771
176120.0000    5.03196
176160.0000    4.50536
176200.0000    3.86371
176240.0000    4.29216
176280.0000    4.78474
176320.0000    4.39864
176360.0000    5.37876
176400.0000    4.46860
176440.0000    5.11583
176480.0000    4.51185
176520.0000    4.93979
176560.0000    5.35737
176600.0000    4.09452
176640.0000    4.37655
176680.0000    3.99750
176720.0000    4.49281
176760.0000    5.24774
176800.0000    5.72857
176840.0000    5.08551
176880.0000    5.61639
176920.0000    4.59322
176960.0000    5.59829
177000.0000    5.11666
177040.0000    5.31260
177080.0000    5.79245
177120.0000    5.22391
177160.0000    4.68408
177200.0000    6.00656
177240.0000    6.41006
177280.0000    6.44855
177320.0000    6.71544
177360.0000    5.59902
177400.0000    6.07057
177440.0000    6.87610
177480.0000    7.17456
177520.0000    5.95066
177560.0000    6.57628
177600.0000    8.46382
177640.0000    8.02238
177680.0000    9.22138
177720.0000    9.11962
177760.0000    8.02105
177800.0000    8.52383
177840.0000    7.65364
177880.0000    7.25913
177920.0000    8.74269
177960.0000    8.84830
178000.0000    7.04111
178040.0000    7.61679
178080.0000    9.69723
178120.0000    9.07908
178160.0000   10.69439
178200.0000   10.08930
178240.0000   10.78358
178280.0000   11.03167
178320.0000    9.55266
178360.0000    9.38192
178400.0000    9.42125
178440.0000    9.58196
178480.0000    9.06645
178520.0000    8.78365
178560.0000    7.58353
178600.0000    7.35098
178640.0000    7.95303
178680.0000    7.69418
178720.0000    7.95397
178760.0000    8.89563
178800.0000    9.36830
178840.0000    8.42904
178880.0000    8.51400
178920.0000    8.08565
178960.0000    7.14575
179000.0000    7.72207
179040.0000    9.28800
179080.0000    9.96700
179120.0000    9.81118
179160.0000    9.42181
179200.0000    9.72929
179240.0000    9.07620
179280.0000    7.99486
179320.0000    8.83485
179360.0000    8.54077
179400.0000    7.99355
179440.0000    7.32929
179480.0000    7.14433
179520.0000    6.90221
179560.0000    6.68614
179600.0000    8.04696
179640.0000    7.19503
179680.0000    6.68553
179720.0000    6.17796
179760.0000    6.80355
179800.0000    5.75277
179840.0000    6.26599
179880.0000    6.19000
179920.0000    7.96321
179960.0000    6.19446
180000.0000    6.54606
180040.0000    7.90343
180080.0000    6.88586
180120.0000    7.86231
180160.0000    6.85975
180200.0000    7.06337
180240.0000    8.42752
180280.0000    9.39315
180320.0000    8.66849
180360.0000    8.52227
180400.0000    8.57999
180440.0000    9.73000
180480.0000    9.01190
180520.0000    9.10073
180560.0000    8.15197
180600.0000    9.08256
180640.0000    9.56571
180680.0000   10.31428
180720.0000   11.61824
180760.0000   10.24061
180800.0000   10.97595
180840.0000   10.80490
180880.0000    8.69973
180920.0000    8.46152
180960.0000    8.78425
181000.0000    8.78909
181040.0000    9.72631
181080.0000    8.29734
181120.0000    8.35203
181160.0000    8.81967
181200.0000    7.68031
181240.0000    8.09344
181280.0000    8.11117
181320.0000    7.73195
181360.0000    8.14427
181400.0000    7.40804
181440.0000    7.65697
181480.0000    7.84809
181520.0000    7.38513
181560.0000    8.04942
181600.0000    8.06373
181640.0000    8.31818
181680.0000    8.97651
181720.0000    8.88596
181760.0000    7.14944
181800.0000    8.05349
181840.0000    8.72759
181880.0000   10.00044
181920.0000    9.09180
181960.0000    8.23652
182000.0000    8.59288
182040.0000    8.93478
182080.0000    9.14234
182120.0000    8.58249
182160.0000   10.01975
182200.0000    9.30342
182240.0000    9.42517
182280.0000    9.25403
182320.0000    9.37847
182360.0000    9.53689
182400.0000    8.48584
182440.0000    8.17943
182480.0000    8.88203
182520.0000    8.32291
182560.0000    7.49465
182600.0000    8.13941
182640.0000    8.41762
182680.0000    8.63916
182720.0000    9.15945
182760.0000    8.85715
182800.0000    8.80318
182840.0000    7.37641
182880.0000    8.33200
182920.0000    7.65139
182960.0000    8.00562
183000.0000    7.77327
183040.0000    7.31709
183080.0000    7.74777
183120.0000    7.27453
183160.0000    7.30171
183200.0000    8.08552
183240.0000    6.90152
183280.0000    7.31404
183320.0000    7.73780
183360.0000    6.49015
183400.0000    6.42745
183440.0000    6.09122
183480.0000    7.04246
183520.0000    6.11475
183560.0000    7.80970
183600.0000    9.24833
183640.0000    9.43663
183680.0000    8.02239
183720.0000    9.44659
183760.0000    9.99021
183800.0000    9.99955
183840.0000    9.72196
183880.0000    9.41993
183920.0000    9.59781
183960.0000   10.45707
184000.0000   10.27161
184040.0000   10.39834
184080.0000   11.55235
184120.0000   11.16712
184160.0000   10.45359
184200.0000   11.02026
184240.0000   11.32597
184280.0000   11.88804
184320.0000   10.77282
184360.0000   10.98649
184400.0000    9.74858
184440.0000   10.37760
184480.0000   10.93558
184520.0000   12.13744
184560.0000    9.64853
184600.0000    9.55265
184640.0000   10.95139
184680.0000   10.08315
184720.0000   10.60283
184760.0000   10.66231
184800.0000   10.17753
184840.0000    9.67751
184880.0000   10.58984
184920.0000    9.93321
184960.0000   10.02975
185000.0000    9.99689
185040.0000   10.42291
185080.0000   10.80473
185120.0000    9.03210
185160.0000   10.77995
185200.0000    8.86719
185240.0000   10.65457
185280.0000    9.34548
185320.0000    9.31355
185360.0000   10.23791
185400.0000    9.42743
185440.0000    9.50279
185480.0000    9.25356
185520.0000    9.53343
185560.0000    9.28732
185600.0000    9.63544
185640.0000    9.73297
185680.0000    9.88203
185720.0000    9.73311
185760.0000    9.89728
185800.0000   10.35878
185840.0000    9.82038
185880.0000    9.88223
185920.0000   10.69481
185960.0000    9.72848
186000.0000   10.44123
186040.0000   10.31594
186080.0000    9.53910
186120.0000   10.16548
186160.0000    9.90884
186200.0000   10.72277
186240.0000   10.14752
186280.0000   10.62471
186320.0000   11.12763
186360.0000   10.16259
186400.0000   10.65519
186440.0000    9.31272
186480.0000    9.02348
186520.0000    8.80096
186560.0000    8.18076
186600.0000    8.83534
186640.0000    8.87419
186680.0000    8.78090
186720.0000    8.74708
186760.0000    8.83147
186800.0000    8.94094
186840.0000    9.40265
186880.0000   10.41442
186920.0000   10.20034
186960.0000    9.34666
187000.0000   10.44441
187040.0000    8.96033
187080.0000    8.91262
187120.0000    8.81064
187160.0000    9.00799
187200.0000    9.28178
187240.0000   10.02849
187280.0000    8.05874
187320.0000    7.35954
187360.0000    7.79971
187400.0000    8.44097
187440.0000    8.64125
187480.0000    7.84965
187520.0000    7.35473
187560.0000    8.53635
187600.0000    9.22723
187640.0000    9.72316
187680.0000   10.07890
187720.0000   10.32782
187760.0000   10.87013
187800.0000   11.38226
187840.0000   10.54091
187880.0000   11.63158
187920.0000   10.54055
187960.0000    9.55910
188000.0000   10.21482
188040.0000    9.90358
188080.0000   10.31433
188120.0000   10.39682
188160.0000    9.82580
188200.0000    9.31110
188240.0000    9.33821
188280.0000    8.34061
188320.0000    9.47847
188360.0000    8.88040
188400.0000    8.97465
188440.0000    9.46827
188480.0000   10.01888
188520.0000    9.39197
188560.0000    9.44220
188600.0000    9.89118
188640.0000    9.23327
188680.0000    9.57246
188720.0000    9.80828
188760.0000    9.99687
188800.0000   10.60037
188840.0000    9.70734
188880.0000    9.01248
188920.0000    9.90188
188960.0000    9.95113
189000.0000   10.18145
189040.0000    9.13261
189080.0000    9.69903
189120.0000   10.03838
189160.0000    9.63260
189200.0000    9.20196
189240.0000   10.32600
189280.0000   10.32442
189320.0000   10.00229
189360.0000   10.37129
189400.0000    9.98975
189440.0000    9.63353
189480.0000   10.04428
189520.0000    9.82379
189560.0000    9.27282
189600.0000    8.96607
189640.0000    9.49850
189680.0000    8.83489
189720.0000    8.69335
189760.0000   10.66341
189800.0000    9.72819
189840.0000    9.37709
189880.0000    9.06076
189920.0000    9.38164
189960.0000    9.87890
190000.0000    9.29351
190040.0000    9.30377
190080.0000    9.80780
190120.0000    8.88424
190160.0000    8.69785
190200.0000    7.68672
190240.0000    9.13706
190280.0000    9.16561
190320.0000    8.99263
190360.0000    8.26979
190400.0000    7.89849
190440.0000    8.59658
190480.0000    8.40439
190520.0000    8.93221
190560.0000    8.60910
190600.0000    8.39382
190640.0000    9.12026
190680.0000    9.08308
190720.0000    9.58489
190760.0000    9.63564
190800.0000    8.49810
190840.0000    9.92046
190880.0000    9.19212
190920.0000    8.42609
190960.0000    8.18055
191000.0000    8.32618
191040.0000    9.61347
191080.0000   10.10386
191120.0000    8.16466
191160.0000    8.92090
191200.0000    8.38065
191240.0000    9.38985
191280.0000    8.35299
191320.0000    6.83537
191360.0000    7.33153
191400.0000    9.59935
191440.0000    8.31033
191480.0000    8.73291
191520.0000    7.31085
191560.0000    7.70022
191600.0000    7.46678
191640.0000    8.49494
191680.0000    8.69404
191720.0000    8.92242
191760.0000    9.05431
191800.0000   10.17332
191840.0000    9.75498
191880.0000   11.08588
191920.0000    9.54875
191960.0000    9.80211
192000.0000    9.06005
192040.0000    9.29005
192080.0000    8.78311
192120.0000    8.98300
192160.0000    8.92670
192200.0000    9.72091
192240.0000    8.73810
192280.0000    7.76098
192320.0000    9.14440
192360.0000    8.40308
192400.0000    8.20101
192440.0000    8.72884
192480.0000    9.70610
192520.0000    8.80865
192560.0000    9.10451
192600.0000    8.52384
192640.0000    8.98425
192680.0000    9.39797
192720.0000    9.02487
192760.0000    9.59895
192800.0000    9.86374
192840.0000   10.14070
192880.0000    9.30428
192920.0000    8.66171
192960.0000    8.97211
193000.0000    9.20219
193040.0000    9.72260
193080.0000    8.29410
193120.0000   10.08865
193160.0000    9.40644
193200.0000    8.99875
193240.0000    8.94579
193280.0000    8.78121
193320.0000    9.20272
193360.0000    9.25589
193400.0000    8.42046
193440.0000    8.97709
193480.0000    8.05229
193520.0000    9.59902
193560.0000    8.86180
193600.0000    9.64058
193640.0000    8.83105
193680.0000    8.23882
193720.0000    8.01347
193760.0000    7.97161
193800.0000    7.97880
193840.0000    9.28230
193880.0000   10.19500
193920.0000    9.41950
193960.0000   10.46669
194000.0000    8.91750
194040.0000    9.07590
194080.0000    8.45107
194120.0000    9.07524
194160.0000    9.07243
194200.0000    8.09717
194240.0000    8.62469
194280.0000   10.27879
194320.0000    9.49362
194360.0000    9.35307
194400.0000    9.29002
194440.0000    8.96214
194480.0000    9.24879
194520.0000    7.81293
194560.0000    9.67793
194600.0000    8.56708
194640.0000   10.14239
194680.0000    9.67618
194720.0000   10.04711
194760.0000    9.15310
194800.0000    8.84997
194840.0000    9.71976
194880.0000    9.97549
194920.0000   10.57143
194960.0000    9.98447
195000.0000    9.01887
195040.0000    9.74005
195080.0000    9.08450
195120.0000   10.67430
195160.0000    9.58721
195200.0000    9.95525
195240.0000    8.84112
195280.0000    8.20507
195320.0000    7.98456
195360.0000    8.61996
195400.0000    9.54270
195440.0000    9.67112
195480.0000   10.60602
195520.0000    9.54402
195560.0000   10.77297
195600.0000   11.13965
195640.0000   10.26115
195680.0000   10.68609
195720.0000    9.84385
195760.0000   10.78474
195800.0000   11.29574
195840.0000   10.79778
195880.0000   11.10408
195920.0000   10.52470
195960.0000   10.84214
196000.0000   11.22542
196040.0000   10.75013
196080.0000   11.11797
196120.0000   10.84941
196160.0000    9.60070
196200.0000    9.98951
196240.0000    9.48732
196280.0000    8.82292
196320.0000    8.88063
196360.0000    9.43147
196400.0000    9.19731
196440.0000    9.32057
196480.0000    9.87053
196520.0000    9.13068
196560.0000    9.60750
196600.0000    9.56423
196640.0000    9.57006
196680.0000    9.20666
196720.0000    9.43789
196760.0000    9.07683
196800.0000    9.23721
196840.0000    8.75846
196880.0000    8.45607
196920.0000    8.72180
196960.0000    8.55218
197000.0000    8.67028
197040.0000    9.03539
197080.0000    9.00781
197120.0000    8.68872
197160.0000    8.46684
197200.0000    9.22600
197240.0000    9.42902
197280.0000    9.16307
197320.0000    8.53286
197360.0000    9.08427
197400.0000    9.68173
197440.0000    9.34558
197480.0000    9.52742
197520.0000    9.70884
197560.0000    8.65342
197600.0000    8.23711
197640.0000    9.58734
197680.0000    8.53080
197720.0000    9.79453
197760.0000    9.34432
197800.0000    9.28645
197840.0000   10.44130
197880.0000    9.75352
197920.0000   10.04733
197960.0000   10.56642
198000.0000    9.43352
198040.0000   11.51784
198080.0000   10.78818
198120.0000   10.98557
198160.0000   11.44317
198200.0000   10.27115
198240.0000    9.80365
198280.0000   10.58996
198320.0000   10.90764
198360.0000   10.52477
198400.0000   10.45749
198440.0000    9.48131
198480.0000   11.15916
198520.0000   10.19346
198560.0000   10.59264
198600.0000   10.20617
198640.0000    9.95125
198680.0000    9.73274
198720.0000   11.00622
198760.0000    9.98966
198800.0000    9.00741
198840.0000    9.64599
198880.0000    9.40982
198920.0000    9.98704
198960.0000    9.56836
199000.0000    9.40271
199040.0000    9.55061
199080.0000    8.82979
199120.0000    8.96965
199160.0000    9.79141
199200.0000    9.51393
199240.0000   10.55235
199280.0000    9.98371
199320.0000   10.07818
199360.0000    9.80437
199400.0000    9.72976
199440.0000    9.25562
199480.0000    9.73513
199520.0000   10.43623
199560.0000    9.68976
199600.0000    9.92300
199640.0000    9.62768
199680.0000    9.68979
199720.0000   10.09215
199760.0000    9.82256
199800.0000   11.30017
199840.0000    9.91920
199880.0000    8.05097
199920.0000    8.44359
199960.0000    9.31377
200000.0000   10.43885
200040.0000   10.01958
200080.0000    9.91215
200120.0000   10.13395
200160.0000   10.35495
200200.0000    9.98743
200240.0000    9.43833
200280.0000    8.75218
200320.0000    8.81436
200360.0000    8.96553
200400.0000    9.28059
200440.0000    9.36477
200480.0000    8.60436
200520.0000    7.90674
200560.0000    8.39712
200600.0000    9.02524
200640.0000    8.71314
200680.0000    8.45470
200720.0000    8.95212
200760.0000    9.47714
200800.0000    8.82416
200840.0000    8.71822
200880.0000    9.69755
200920.0000    9.82174
200960.0000    9.53989
201000.0000   10.26012
201040.0000    9.65388
201080.0000    9.32022
201120.0000    8.88800
201160.0000    8.73926
201200.0000    9.83956
201240.0000   10.38548
201280.0000    9.29335
201320.0000    9.97808
201360.0000    9.58403
201400.0000    9.07207
201440.0000    8.59149
201480.0000    8.80221
201520.0000    9.13796
201560.0000    8.98015
201600.0000    9.27932
201640.0000    9.38643
201680.0000    9.15379
201720.0000   10.81175
201760.0000    9.49412
201800.0000    8.77080
201840.0000    8.96767
201880.0000    8.95860
201920.0000    8.81807
201960.0000    8.79088
202000.0000    8.53842
202040.0000    9.57223
202080.0000    9.05224
202120.0000    8.81387
202160.0000    8.62506
202200.0000    9.05385
202240.0000    9.42549
202280.0000    8.68496
202320.0000    7.87623
202360.0000    8.43330
202400.0000    8.31692
202440.0000    7.97304
202480.0000   10.03068
202520.0000    9.43685
202560.0000    8.60049
202600.0000    9.73877
202640.0000    9.68971
202680.0000    9.64830
202720.0000    9.47619
202760.0000   10.03837
202800.0000   10.72309
202840.0000   11.01161
202880.0000   11.03427
202920.0000   10.80106
202960.0000   10.77233
203000.0000   10.10688
203040.0000    9.80056
203080.0000    9.90567
203120.0000    9.66279
203160.0000   10.70622
203200.0000   10.74084
203240.0000   11.27288
203280.0000   11.04284
203320.0000   11.11895
203360.0000   11.92026
203400.0000   11.24216
203440.0000   11.43871
203480.0000   12.13936
203520.0000   11.80685
203560.0000   10.01709
203600.0000   10.05402
203640.0000   10.19043
203680.0000   11.06874
203720.0000   10.39308
203760.0000   10.34329
203800.0000    9.49023
203840.0000   10.49599
203880.0000   10.06368
203920.0000    9.81868
203960.0000   10.09931
204000.0000    9.92572
204040.0000   10.26468
204080.0000   10.12591
204120.0000   10.23592
204160.0000   10.62088
204200.0000   11.42975
204240.0000   10.91852
204280.0000   11.50603
204320.0000   10.43062
204360.0000   10.33857
204400.0000   10.01374
204440.0000   10.13197
204480.0000    9.35835
204520.0000    9.70996
204560.0000    9.98194
204600.0000    9.43696
204640.0000   10.05583
204680.0000    9.09358
204720.0000    9.06033
204760.0000   10.13016
204800.0000   10.80627
204840.0000    9.95383
204880.0000   10.31114
204920.0000    9.45560
204960.0000   10.14140
205000.0000   10.80759
205040.0000   10.48343
205080.0000    9.55161
205120.0000   10.29730
205160.0000   10.85134
205200.0000    9.86265
205240.0000   10.28699
205280.0000   10.44530
205320.0000   10.09101
205360.0000   11.00660
205400.0000   11.02399
205440.0000   11.40899
205480.0000   10.95070
205520.0000   10.26469
205560.0000   10.53746
205600.0000    9.66866
205640.0000   10.23204
205680.0000   10.22435
205720.0000    9.76070
205760.0000    9.74619
205800.0000    9.85610
205840.0000    8.95006
205880.0000    9.09749
205920.0000    9.85467
205960.0000    9.76030
206000.0000   10.81898
206040.0000   10.15101
206080.0000    9.85851
206120.0000   10.76430
206160.0000   10.62372
206200.0000    9.85099
206240.0000   10.03248
206280.0000   10.13902
206320.0000    9.52016
206360.0000   10.07547
206400.0000    9.55864
206440.0000   10.90314
206480.0000    9.79469
206520.0000    9.16351
206560.0000    9.54143
206600.0000   10.54325
206640.0000   10.70017
206680.0000   10.88561
206720.0000   11.01731
206760.0000   10.42102
206800.0000   10.61325
206840.0000    9.68336
206880.0000   11.08836
206920.0000   10.44377
206960.0000    9.54100
207000.0000   10.66904
207040.0000   10.32941
207080.0000   10.64612
207120.0000   10.66417
207160.0000   10.05453
207200.0000   10.11026
207240.0000    9.73289
207280.0000    9.10659
207320.0000   10.12407
207360.0000   11.07512
207400.0000   10.48097
207440.0000   10.78378
207480.0000   10.12766
207520.0000   10.75039
207560.0000   10.82511
207600.0000   10.89978
207640.0000   10.09858
207680.0000    9.91199
207720.0000    9.90303
207760.0000    9.77105
207800.0000    9.72548
207840.0000    9.20570
207880.0000    9.58183
207920.0000    8.81212
207960.0000    9.42902
208000.0000    9.25818
208040.0000    8.57486
208080.0000    8.90035
208120.0000    8.77781
208160.0000    8.95262
208200.0000    9.51469
208240.0000   11.41826
208280.0000   10.03994
208320.0000   10.53004
208360.0000   10.75075
208400.0000   10.94953
208440.0000    9.38417
208480.0000   10.34606
208520.0000    9.13215
208560.0000    9.39248
208600.0000   10.21006
208640.0000   10.43515
208680.0000   10.19633
208720.0000   11.41209
208760.0000   10.86688
208800.0000   10.11436
208840.0000   10.40989
208880.0000    9.78358
208920.0000   10.33677
208960.0000   10.36921
209000.0000    9.86361
209040.0000   10.02213
209080.0000   10.49198
209120.0000   10.59885
209160.0000    9.93061
209200.0000   10.50879
209240.0000   10.99208
209280.0000   10.35135
209320.0000   10.65671
209360.0000   10.15478
209400.0000    9.58830
209440.0000    8.50384
209480.0000   10.86774
209520.0000   10.81681
209560.0000   11.08614
209600.0000   10.67153
209640.0000   10.00634
209680.0000   10.16873
209720.0000   10.58654
209760.0000   10.13220
209800.0000    9.63821
209840.0000   10.00973
209880.0000   11.02224
209920.0000    9.97270
209960.0000   10.12085
210000.0000    9.80689
210040.0000   10.05242
210080.0000    9.01746
210120.0000    9.01322
210160.0000    9.16235
210200.0000    8.83191
210240.0000   10.01767
210280.0000   10.22509
210320.0000   10.29663
210360.0000   10.01855
210400.0000   10.41922
210440.0000   11.04738
210480.0000   10.64243
210520.0000   10.57712
210560.0000   10.21817
210600.0000    9.91672
210640.0000    9.52866
210680.0000    9.76440
210720.0000    9.02858
210760.0000    9.14199
210800.0000    9.27263
210840.0000    9.57166
210880.0000    9.87805
210920.0000    9.38990
210960.0000    8.63927
211000.0000    8.48834
211040.0000    9.35402
211080.0000    9.38888
211120.0000   10.17234
211160.0000    9.04492
211200.0000    9.02252
211240.0000    9.33225
211280.0000    9.39909
211320.0000    9.64450
211360.0000    9.13696
211400.0000   10.57572
211440.0000   10.16586
211480.0000    9.10179
211520.0000    8.88120
211560.0000    9.13811
211600.0000    9.20614
211640.0000    8.22370
211680.0000    9.14780
211720.0000    9.64498
211760.0000    9.93077
211800.0000    9.97383
211840.0000    9.22980
211880.0000    9.70115
211920.0000    9.05759
211960.0000    9.47289
212000.0000   10.00333
212040.0000    9.98601
212080.0000    8.68036
212120.0000    8.97180
212160.0000    9.14363
212200.0000    9.46927
212240.0000    9.41678
212280.0000    9.79734
212320.0000   10.58305
212360.0000    9.75929
212400.0000    9.33946
212440.0000   10.10322
212480.0000    9.22828
212520.0000   10.46397
212560.0000   10.24989
212600.0000   10.21541
212640.0000    9.88015
212680.0000    9.08209
212720.0000    8.83882
212760.0000    9.63655
212800.0000    9.78930
212840.0000    9.44390
212880.0000   10.24169
212920.0000   10.30277
212960.0000   10.50286
213000.0000   11.21142
213040.0000   11.06307
213080.0000   10.40948
213120.0000   10.07492
213160.0000   10.26952
213200.0000    9.86284
213240.0000   11.08704
213280.0000   11.53120
213320.0000   11.62911
213360.0000   11.19405
213400.0000   10.89331
213440.0000   11.31859
213480.0000   11.46380
213520.0000   11.27428
213560.0000   11.35498
213600.0000   11.18108
213640.0000   10.59860
213680.0000   10.89302
213720.0000   10.81894
213760.0000   11.42217
213800.0000   11.78993
213840.0000   10.76917
213880.0000   10.61510
213920.0000   10.58004
213960.0000    9.78007
214000.0000    9.30435
214040.0000    8.83328
214080.0000    9.36267
214120.0000    8.79903
214160.0000    9.36778
214200.0000    8.90160
214240.0000    8.91635
214280.0000    9.46279
214320.0000    9.81334
214360.0000    9.81244
214400.0000    9.24082
214440.0000    9.36236
214480.0000    9.10207
214520.0000    9.21671
214560.0000    9.33547
214600.0000    9.56162
214640.0000    9.05949
214680.0000   10.08580
214720.0000    9.36240
214760.0000    8.93476
214800.0000    8.90479
214840.0000    9.27145
214880.0000    9.37251
214920.0000    9.75858
214960.0000    9.80115
215000.0000    9.91100
215040.0000   10.16793
215080.0000   10.15124
215120.0000   10.79129
215160.0000   10.42515
215200.0000   10.06201
215240.0000    9.80159
215280.0000   10.03984
215320.0000   10.26404
215360.0000    9.84931
215400.0000   10.38038
215440.0000   10.57557
215480.0000   10.35130
215520.0000    9.43682
215560.0000   10.36913
215600.0000    9.84918
215640.0000    9.70605
215680.0000    8.52202
215720.0000    9.65022
215760.0000    8.31695
215800.0000    8.20168
215840.0000    8.08114
215880.0000    8.40719
215920.0000    8.83118
215960.0000    7.78339
216000.0000    7.96758
216040.0000    8.59831
216080.0000    9.32022
216120.0000    8.36313
216160.0000    8.14441
216200.0000    7.76123
216240.0000    7.79702
216280.0000    8.29972
216320.0000    8.11901
216360.0000    8.59118
216400.0000    7.67397
216440.0000    8.13245
216480.0000    7.84604
216520.0000    7.74352
216560.0000    7.30733
216600.0000    8.34462
216640.0000    7.65589
216680.0000    8.20302
216720.0000    7.43458
216760.0000    7.67247
216800.0000    7.12641
216840.0000    7.03414
216880.0000    7.82117
216920.0000    8.07022
216960.0000    8.23549
217000.0000    9.60804
217040.0000    8.89305
217080.0000    9.29604
217120.0000    9.60503
217160.0000   10.87482
217200.0000    9.67658
217240.0000    9.92013
217280.0000    8.64007
217320.0000    9.47192
217360.0000    8.53708
217400.0000    8.14548
217440.0000    8.77293
217480.0000    8.66288
217520.0000    8.71531
217560.0000    8.29004
217600.0000    8.27385
217640.0000    9.17232
217680.0000    8.72963
217720.0000    7.54137
217760.0000    7.98320
217800.0000    7.97931
217840.0000    8.64946
217880.0000    7.63064
217920.0000    8.74322
217960.0000    9.75678
218000.0000    9.33341
218040.0000   10.49058
218080.0000    9.80901
218120.0000   10.28517
218160.0000    9.72387
218200.0000    9.36742
218240.0000    9.43325
218280.0000   10.70765
218320.0000   10.95880
218360.0000    9.36236
218400.0000   10.41985
218440.0000   10.13634
218480.0000    9.47327
218520.0000    9.66084
218560.0000    8.48815
218600.0000    8.32342
218640.0000    9.43250
218680.0000    9.57322
218720.0000    8.93220
218760.0000    9.45886
218800.0000   11.06342
218840.0000    9.33124
218880.0000    9.76549
218920.0000   10.08662
218960.0000    9.25307
219000.0000    8.83980
219040.0000    9.06445
219080.0000    8.67348
219120.0000    8.33751
219160.0000    8.98098
219200.0000    7.63694
219240.0000    8.59684
219280.0000    9.88888
219320.0000    9.86355
219360.0000   10.29900
219400.0000   10.30663
219440.0000   10.83812
219480.0000    9.76791
219520.0000   10.56603
219560.0000   10.75822
219600.0000   10.71298
219640.0000   10.59052
219680.0000   10.38389
219720.0000   10.21231
219760.0000    9.27825
219800.0000    9.26531
219840.0000   10.28629
219880.0000   10.32457
219920.0000   10.27930
219960.0000    9.72877
220000.0000   10.39592
220040.0000   10.45688
220080.0000    9.40877
220120.0000   10.28061
220160.0000   10.64128
220200.0000    9.96552
220240.0000    9.64944
220280.0000    9.75606
220320.0000   10.09302
220360.0000    9.40741
220400.0000    9.63387
220440.0000   10.02932
220480.0000   10.23001
220520.0000    9.78722
220560.0000   10.07623
220600.0000    9.21531
220640.0000    8.67506
220680.0000    9.22280
220720.0000    9.53415
220760.0000    9.64492
220800.0000   10.33873
220840.0000    9.72917
220880.0000    9.91243
220920.0000   10.27563
220960.0000   10.23998
221000.0000    8.69508
221040.0000    9.88680
221080.0000   10.06021
221120.0000    9.00623
221160.0000    9.44051
221200.0000    9.48812
221240.0000    8.84624
221280.0000    9.08769
221320.0000    8.49419
221360.0000   10.73828
221400.0000   10.72363
221440.0000   10.06780
221480.0000    9.65555
221520.0000   11.51693
221560.0000   10.85747
221600.0000    9.72030
221640.0000    9.72902
221680.0000    9.25055
221720.0000    9.16235
221760.0000   10.39382
221800.0000    9.33243
221840.0000    9.76823
221880.0000    9.11022
221920.0000    8.79128
221960.0000    9.74072
222000.0000    9.67783
222040.0000   10.41027
222080.0000   10.18708
222120.0000   10.51584
222160.0000   10.56589
222200.0000   10.04568
222240.0000   10.81023
222280.0000   11.21552
222320.0000   10.12276
222360.0000   10.11249
222400.0000   11.18618
222440.0000   11.71441
222480.0000   11.25803
222520.0000   11.49445
222560.0000   10.63027
222600.0000   10.85458
222640.0000   10.43789
222680.0000   10.16659
222720.0000   10.56711
222760.0000   10.15420
222800.0000   10.76837
222840.0000   10.92803
222880.0000    9.98688
222920.0000   10.67899
222960.0000   10.11792
223000.0000    9.57426
223040.0000   10.18695
223080.0000   10.87626
223120.0000   11.29310
223160.0000   11.37472
223200.0000   11.60174
223240.0000   11.90691
223280.0000   10.94352
223320.0000   12.17429
223360.0000   11.73799
223400.0000   11.10223
223440.0000   10.34760
223480.0000    9.21601
223520.0000    9.53381
223560.0000    9.27091
223600.0000   10.34414
223640.0000   10.21711
223680.0000    9.57380
223720.0000    9.93205
223760.0000    8.82102
223800.0000   10.33963
223840.0000    9.74343
223880.0000   10.68265
223920.0000    9.03194
223960.0000    8.99424
224000.0000   10.05852
224040.0000   10.24525
224080.0000   10.59730
224120.0000   10.80703
224160.0000   10.02333
224200.0000   10.04726
224240.0000    9.19082
224280.0000   10.61574
224320.0000    9.66896
224360.0000   10.23727
224400.0000    9.91817
224440.0000    9.26011
224480.0000    9.40668
224520.0000    8.89547
224560.0000   10.22641
224600.0000    9.90503
224640.0000    9.53788
224680.0000    8.97699
224720.0000    9.15721
224760.0000    9.97147
224800.0000   10.03513
224840.0000    9.60123
224880.0000   10.29879
224920.0000   10.74025
224960.0000   10.74733
225000.0000    9.75256
225040.0000   10.05803
225080.0000   10.06099
225120.0000    9.92178
225160.0000   10.27255
225200.0000   10.18247
225240.0000   10.38369
225280.0000   10.81121
225320.0000   10.58517
225360.0000   10.94343
225400.0000   10.91274
225440.0000   10.39100
225480.0000   10.96226
225520.0000   10.43505
225560.0000   11.00833
225600.0000   11.07998
225640.0000   10.91484
225680.0000   11.01218
225720.0000   10.52674
225760.0000   10.97774
225800.0000   11.19479
225840.0000   11.76027
225880.0000   11.89630
225920.0000   11.41541
225960.0000   12.46911
226000.0000   11.82113
226040.0000   11.68175
226080.0000   10.62556
226120.0000   11.02601
226160.0000   10.65009
226200.0000   11.81105
226240.0000   12.03088
226280.0000   12.81415
226320.0000   11.92759
226360.0000   11.97617
226400.0000   12.11999
226440.0000   11.11832
226480.0000   10.35062
226520.0000   10.27670
226560.0000   11.15534
226600.0000   10.11161
226640.0000   10.00549
226680.0000   10.20766
226720.0000   10.69113
226760.0000    9.51720
226800.0000    9.76762
226840.0000   10.29909
226880.0000    9.12732
226920.0000    8.66756
226960.0000    9.64561
227000.0000    9.67428
227040.0000    9.33806
227080.0000    9.95623
227120.0000   10.40956
227160.0000   10.92435
227200.0000   10.56165
227240.0000   10.63336
227280.0000   11.11715
227320.0000   11.51808
227360.0000   12.49596
227400.0000   11.45608
227440.0000   11.62614
227480.0000   11.69819
227520.0000   11.17171
227560.0000   11.16653
227600.0000   10.69156
227640.0000   11.64201
227680.0000   10.00986
227720.0000   10.46432
227760.0000   10.24271
227800.0000    9.91703
227840.0000    9.97520
227880.0000    9.95727
227920.0000   10.20821
227960.0000   10.76477
228000.0000    9.07892
228040.0000    9.60126
228080.0000   10.13753
228120.0000   10.30097
228160.0000   10.50602
228200.0000   10.96825
228240.0000   10.37914
228280.0000   10.20635
228320.0000   10.31568
228360.0000   10.62127
228400.0000   11.49534
228440.0000    9.99340
228480.0000   10.65702
228520.0000   11.27807
228560.0000   10.96589
228600.0000   10.41849
228640.0000   11.40816
228680.0000   11.43430
228720.0000   11.10520
228760.0000   11.55993
228800.0000   11.40184
228840.0000   11.36712
228880.0000   11.41323
228920.0000   10.76087
228960.0000   11.45303
229000.0000   11.14996
229040.0000   11.13855
229080.0000   10.91446
229120.0000    9.93385
229160.0000   10.06404
229200.0000   10.05683
229240.0000    9.75043
229280.0000   10.30732
229320.0000   11.02657
229360.0000   11.28262
229400.0000   11.64149
229440.0000   11.11155
229480.0000   11.69005
229520.0000   12.18714
229560.0000   11.95146
229600.0000   10.90870
229640.0000   12.25813
229680.0000   12.57468
229720.0000   12.55333
229760.0000   11.71224
229800.0000   11.07094
229840.0000   12.51385
229880.0000   12.06731
229920.0000   11.90862
229960.0000   10.80181
230000.0000    9.90255
230040.0000   10.19782
230080.0000   11.12513
230120.0000    9.99244
230160.0000    8.66630
230200.0000    9.37872
230240.0000    8.89444
230280.0000    9.24610
230320.0000    9.87948
230360.0000   10.46036
230400.0000   11.09025
230440.0000   10.61725
230480.0000   11.49481
230520.0000   10.72324
230560.0000   10.66740
230600.0000   10.95052
230640.0000   10.63137
230680.0000   11.86679
230720.0000   11.49127
230760.0000   12.23756
230800.0000   10.90166
230840.0000   10.95633
230880.0000   11.38728
230920.0000   10.56678
230960.0000   10.56872
231000.0000   11.14577
231040.0000   10.34281
231080.0000   11.44490
231120.0000   10.87365
231160.0000   10.30275
231200.0000   11.03485
231240.0000    9.89461
231280.0000    9.26939
231320.0000   10.68070
231360.0000   10.45764
231400.0000   11.05838
231440.0000   10.77733
231480.0000   11.42641
231520.0000   10.60498
231560.0000   10.94660
231600.0000   11.57321
231640.0000   11.45582
231680.0000   10.27402
231720.0000   10.74487
231760.0000   10.72730
231800.0000    9.41790
231840.0000   10.64912
231880.0000    9.74276
231920.0000   10.44627
231960.0000    9.21342
232000.0000   10.35365
232040.0000    9.03723
232080.0000   10.23958
232120.0000   10.01928
232160.0000   10.58203
232200.0000   10.10571
232240.0000   10.19355
232280.0000   10.17373
232320.0000   10.12918
232360.0000    9.08836
232400.0000    8.01853
232440.0000    9.65147
232480.0000    9.52537
232520.0000   10.32664
232560.0000    9.50152
232600.0000    9.69376
232640.0000    9.57162
232680.0000   10.04120
232720.0000   10.28441
232760.0000   10.06717
232800.0000    9.95561
232840.0000    9.77102
232880.0000    9.23044
232920.0000    9.92361
232960.0000    9.65783
233000.0000    8.64367
233040.0000   10.01131
233080.0000    9.64736
233120.0000    9.41055
233160.0000    9.98011
233200.0000    9.79462
233240.0000    9.36521
233280.0000    9.92826
233320.0000   10.31960
233360.0000    9.94864
233400.0000    9.84806
233440.0000    9.91828
233480.0000   10.27521
233520.0000   10.87661
233560.0000   10.51519
233600.0000    9.93468
233640.0000   11.48754
233680.0000   10.48212
233720.0000   12.44059
233760.0000   11.05841
233800.0000   11.58884
233840.0000   11.54467
233880.0000   10.83409
233920.0000   11.52487
233960.0000   11.22722
234000.0000   10.87657
234040.0000   11.42262
234080.0000   11.02796
234120.0000   11.22429
234160.0000   10.77544
234200.0000   10.21888
234240.0000   10.08877
234280.0000   10.08787
234320.0000    9.60970
234360.0000   10.33163
234400.0000   10.72769
234440.0000   10.41271
234480.0000    9.91495
234520.0000   10.53686
234560.0000   10.18093
234600.0000   11.09833
234640.0000   10.90922
234680.0000   10.51824
234720.0000   11.60358
234760.0000   11.02916
234800.0000   11.29916
234840.0000   11.30985
234880.0000   12.32995
234920.0000   10.13926
234960.0000   10.32108
235000.0000   11.88393
235040.0000   11.66052
235080.0000   11.03090
235120.0000   10.46220
235160.0000   11.56552
235200.0000   11.09960
235240.0000   12.34758
235280.0000   11.04226
235320.0000   10.20232
235360.0000   10.05706
235400.0000    9.52443
235440.0000    9.63321
235480.0000    9.24883
235520.0000    9.39970
235560.0000   10.18722
235600.0000    8.39001
235640.0000    8.54033
235680.0000    9.70889
235720.0000    8.84258
235760.0000    8.09378
235800.0000    9.28641
235840.0000    7.89743
235880.0000   11.21123
235920.0000   11.09063
235960.0000   11.78236
236000.0000   11.81783
236040.0000   12.20947
236080.0000   12.00812
236120.0000   12.03361
236160.0000   11.58525
236200.0000   11.49860
236240.0000   11.05392
236280.0000   11.02801
236320.0000   12.15520
236360.0000   12.10526
236400.0000   11.30747
236440.0000   11.93073
236480.0000   11.71811
236520.0000   12.35902
236560.0000   11.66188
236600.0000   11.04551
236640.0000   11.72374
236680.0000   12.31654
236720.0000   11.31812
236760.0000   11.15984
236800.0000   10.91382
236840.0000   10.94705
236880.0000   10.55793
236920.0000   10.94488
236960.0000   10.27698
237000.0000   10.64584
237040.0000   10.87951
237080.0000   11.03532
237120.0000   11.62208
237160.0000   11.35842
237200.0000   12.55451
237240.0000   11.60402
237280.0000   11.59680
237320.0000   11.57851
237360.0000   11.90115
237400.0000   11.43289
237440.0000   11.85075
237480.0000   12.13245
237520.0000   11.80294
237560.0000   11.90615
237600.0000   10.85542
237640.0000   10.07797
237680.0000   11.60741
237720.0000   10.37291
237760.0000   12.04416
237800.0000   11.59595
237840.0000   11.45724
237880.0000   11.71820
237920.0000   10.30117
237960.0000    9.49201
238000.0000   10.37932
238040.0000   10.33187
238080.0000   10.97174
238120.0000   11.05746
238160.0000   10.89089
238200.0000   10.64152
238240.0000   10.26228
238280.0000   10.73788
238320.0000   10.91290
238360.0000   11.23175
238400.0000   11.21345
238440.0000   10.48287
238480.0000   12.81540
238520.0000   12.37197
238560.0000   12.35776
238600.0000   13.20580
238640.0000   12.15828
238680.0000   12.97982
238720.0000   12.18988
238760.0000   12.34159
238800.0000   10.34140
238840.0000   11.21413
238880.0000   11.04444
238920.0000   11.55991
238960.0000   12.04737
239000.0000   10.21131
239040.0000    9.24287
239080.0000    9.35607
239120.0000    9.75448
239160.0000    9.72779
239200.0000    9.25379
239240.0000    9.81093
239280.0000    9.58732
239320.0000   10.24282
239360.0000    9.62680
239400.0000    9.11996
239440.0000   10.81927
239480.0000    9.60969
239520.0000    9.82643
239560.0000   10.32614
239600.0000   10.24077
239640.0000   10.60667
239680.0000    9.29238
239720.0000    8.43458
239760.0000    9.55948
239800.0000    9.57627
239840.0000    9.88022
239880.0000    9.35734
239920.0000   10.63582
239960.0000    9.98170
240000.0000    9.55238
240040.0000    9.55511
240080.0000    9.27298
240120.0000   10.13605
240160.0000   10.15518
240200.0000    9.39411
240240.0000   10.06614
240280.0000   10.81930
240320.0000    8.73831
240360.0000    8.62807
240400.0000    8.99052
240440.0000   10.08891
240480.0000   10.92251
240520.0000   11.50799
240560.0000   11.63533
240600.0000   11.38489
240640.0000   10.13248
240680.0000    9.78168
240720.0000    9.56315
240760.0000   10.84455
240800.0000   11.05900
240840.0000   10.20414
240880.0000   10.31342
240920.0000    8.33178
240960.0000    8.68264
241000.0000    7.73154
241040.0000    7.63927
241080.0000    8.35745
241120.0000    8.85612
241160.0000   10.58015
241200.0000   10.88776
241240.0000   10.72120
241280.0000   10.95996
241320.0000   10.84329
241360.0000   10.85841
241400.0000   10.11961
241440.0000    9.62873
241480.0000    9.47529
241520.0000   10.65401
241560.0000   11.29327
241600.0000   10.96794
241640.0000   11.30589
241680.0000   10.16220
241720.0000   10.08568
241760.0000    8.88353
241800.0000    8.60675
241840.0000    9.41001
241880.0000   10.02521
241920.0000    9.84545
241960.0000   10.13863
242000.0000   10.18750
242040.0000   10.19190
242080.0000   10.40389
242120.0000   11.05741
242160.0000   10.97018
242200.0000   10.54320
242240.0000   11.54525
242280.0000   11.32340
242320.0000   11.55992
242360.0000    9.31535
242400.0000    9.50438
242440.0000   10.40515
242480.0000    9.76791
242520.0000    9.97577
242560.0000    9.97343
242600.0000   10.78909
242640.0000   10.85564
242680.0000   10.65456
242720.0000   10.59884
242760.0000   10.27429
242800.0000   10.26091
242840.0000    9.51047
242880.0000    9.37522
242920.0000    9.56876
242960.0000    9.86446
243000.0000    9.82074
243040.0000    9.47458
243080.0000    9.83585
243120.0000    9.65290
243160.0000   11.02379
243200.0000   10.73088
243240.0000   10.38105
243280.0000   10.37425
243320.0000    8.72626
243360.0000    8.65999
243400.0000    8.90771
243440.0000    8.03136
243480.0000    8.42722
243520.0000    7.98786
243560.0000    7.48734
243600.0000    7.49215
243640.0000    8.11722
243680.0000    8.44213
243720.0000    8.47678
243760.0000    8.62831
243800.0000    8.47386
243840.0000    9.05754
243880.0000    8.94803
243920.0000    8.75895
243960.0000    9.30395
244000.0000    9.42347
244040.0000    9.47240
244080.0000   10.05463
244120.0000    8.07387
244160.0000    9.31975
244200.0000    8.97834
244240.0000   10.89814
244280.0000    9.97835
244320.0000    9.31219
244360.0000   10.10784
244400.0000    9.64516
244440.0000    9.87688
244480.0000   11.88504
244520.0000   11.42865
244560.0000   10.71000
244600.0000    9.83002
244640.0000    9.86364
244680.0000    9.48882
244720.0000    9.77676
244760.0000   10.14052
244800.0000   10.09523
244840.0000    9.79471
244880.0000    8.73501
244920.0000    8.64571
244960.0000    8.10923
245000.0000    8.90439
245040.0000    8.25806
245080.0000    9.82474
245120.0000    9.96967
245160.0000    9.38809
245200.0000    9.41283
245240.0000    9.97560
245280.0000    9.19350
245320.0000    8.06080
245360.0000    9.79557
245400.0000    8.69784
245440.0000    9.60748
245480.0000    8.33810
245520.0000    8.01602
245560.0000    8.81263
245600.0000    8.53035
245640.0000    9.08341
245680.0000    7.42420
245720.0000    9.07360
245760.0000    8.99357
245800.0000    9.12229
245840.0000    8.43356
245880.0000    9.05613
245920.0000    8.69610
245960.0000    8.54324
246000.0000    9.45033
246040.0000    9.40749
246080.0000    9.58686
246120.0000    8.18415
246160.0000    9.27187
246200.0000    9.79642
246240.0000    9.10345
246280.0000    8.48841
246320.0000    8.45256
246360.0000    8.41345
246400.0000    9.70711
246440.0000    9.56331
246480.0000   10.37603
246520.0000   10.06996
246560.0000    9.69998
246600.0000   10.56467
246640.0000    9.48706
246680.0000    9.96614
246720.0000    8.75707
246760.0000    8.58742
246800.0000    8.45882
246840.0000    9.44801
246880.0000   10.28901
246920.0000   10.51435
246960.0000   10.33086
247000.0000    9.37743
247040.0000   10.36416
247080.0000   10.15728
247120.0000    9.48184
247160.0000    9.93610
247200.0000    9.54241
247240.0000    9.80602
247280.0000    9.95425
247320.0000   11.16178
247360.0000    9.57613
247400.0000   10.53918
247440.0000   10.02149
247480.0000   10.65825
247520.0000   10.41323
247560.0000    8.70722
247600.0000    9.80036
247640.0000    9.90972
247680.0000    8.57569
247720.0000    9.55730
247760.0000   10.05596
247800.0000   10.82207
247840.0000   10.27063
247880.0000   10.85441
247920.0000   11.40435
247960.0000   10.84554
248000.0000   10.40162
248040.0000   10.59091
248080.0000   12.07465
248120.0000   11.85061
248160.0000   11.37809
248200.0000   10.28801
248240.0000   10.84003
248280.0000   11.10625
248320.0000   10.26129
248360.0000   10.11464
248400.0000   11.43661
248440.0000   11.12116
248480.0000   10.96965
248520.0000   10.91569
248560.0000   10.70941
248600.0000   11.60168
248640.0000   11.18789
248680.0000   10.69784
248720.0000   11.12114
248760.0000   10.61695
248800.0000    9.53259
248840.0000   11.43811
248880.0000    9.27809
248920.0000   10.11845
248960.0000   10.14174
249000.0000    9.20262
249040.0000   11.24434
249080.0000   10.04736
249120.0000   10.25577
249160.0000    9.94141
249200.0000   10.13700
249240.0000   10.59071
249280.0000   11.05616
249320.0000   10.45601
249360.0000    9.59926
249400.0000   10.54324
249440.0000   10.60158
249480.0000   10.27911
249520.0000    9.93938
249560.0000   10.19818
249600.0000   11.00556
249640.0000   10.92859
249680.0000   10.60083
249720.0000   10.60580
249760.0000    9.98909
249800.0000    9.84830
249840.0000   10.18783
249880.0000   10.56481
249920.0000   10.12778
249960.0000   10.13107
250000.0000   10.44463
250040.0000   11.00429
250080.0000   10.54157
250120.0000    9.41463
250160.0000    9.80571
250200.0000   10.23178
250240.0000   10.18727
250280.0000    9.99485
250320.0000   10.99723
250360.0000    9.71494
250400.0000   10.46575
250440.0000   10.85964
250480.0000   11.62422
250520.0000   11.45004
250560.0000    9.83352
250600.0000    9.91821
250640.0000   11.05331
250680.0000   10.04763
250720.0000    9.16164
250760.0000    9.59708
250800.0000    9.83662
250840.0000    7.74674
250880.0000    7.20839
250920.0000    6.82827
250960.0000    8.82784
251000.0000    8.64984
251040.0000    7.42114
251080.0000    8.39215
251120.0000    8.79969
251160.0000    9.74124
251200.0000    8.88488
251240.0000    7.79697
251280.0000    8.47039
251320.0000    8.81000
251360.0000    8.73202
251400.0000    8.87776
251440.0000    9.28399
251480.0000    9.75241
251520.0000   10.36644
251560.0000   10.31470
251600.0000   10.81710
251640.0000   11.34768
251680.0000   10.03335
251720.0000   10.28083
251760.0000    9.53026
251800.0000    8.48488
251840.0000   10.31691
251880.0000   10.93421
251920.0000   10.59277
251960.0000   10.84850
252000.0000   11.27694
252040.0000   10.58365
252080.0000    9.83152
252120.0000    9.97698
252160.0000    9.94390
252200.0000    9.61597
252240.0000   10.59015
252280.0000   10.70479
252320.0000   11.10996
252360.0000   10.48133
252400.0000   10.29659
252440.0000   10.29348
252480.0000   10.55070
252520.0000   11.55616
252560.0000   11.04719
252600.0000   10.98640
252640.0000   10.50154
252680.0000   10.91349
252720.0000   10.87778
252760.0000   10.98704
252800.0000   10.62621
252840.0000   11.49225
252880.0000   11.13497
252920.0000   11.36577
252960.0000   11.73541
253000.0000   11.20716
253040.0000   11.03690
253080.0000   10.66603
253120.0000   11.45755
253160.0000   11.41886
253200.0000   10.13364
253240.0000   11.76737
253280.0000   11.15660
253320.0000   11.53331
253360.0000   11.42372
253400.0000   10.55985
253440.0000   11.25666
253480.0000   11.15804
253520.0000   11.59922
253560.0000   11.33019
253600.0000   12.09741
253640.0000   10.96822
253680.0000   11.00015
253720.0000   11.82892
253760.0000   11.31844
253800.0000   11.75528
253840.0000   12.04506
253880.0000   11.75055
253920.0000   11.10681
253960.0000   11.18872
254000.0000   10.68135
254040.0000   10.81675
254080.0000   11.13885
254120.0000   11.26813
254160.0000   11.73475
254200.0000   12.81830
254240.0000   10.66079
254280.0000   11.37486
254320.0000    9.83999
254360.0000    9.91076
254400.0000   10.92795
254440.0000   12.17850
254480.0000   11.28241
254520.0000   10.16078
254560.0000   10.62110
254600.0000   10.61251
254640.0000   11.13393
254680.0000   11.56578
254720.0000   10.89795
254760.0000   11.15669
254800.0000   11.34872
254840.0000   10.96908
254880.0000   10.13615
254920.0000    9.80212
254960.0000    9.79668
255000.0000   10.62785
255040.0000   11.04877
255080.0000   10.11929
255120.0000   10.47980
255160.0000   11.05594
255200.0000   11.31593
255240.0000   11.22358
255280.0000   11.37834
255320.0000   10.48311
255360.0000   11.46363
255400.0000   11.03273
255440.0000   10.21151
255480.0000   10.51624
255520.0000    9.51614
255560.0000    9.44675
255600.0000    9.44863
255640.0000    9.80318
255680.0000   10.57528
255720.0000   10.70090
255760.0000    9.50302
255800.0000    9.51493
255840.0000    9.64273
255880.0000    9.64056
255920.0000   10.46729
255960.0000   11.06621
256000.0000   11.21309
256040.0000   10.26770
256080.0000   10.20185
256120.0000   10.60370
256160.0000   11.14086
256200.0000   10.84658
256240.0000   10.66974
256280.0000   11.31301
256320.0000   10.48926
256360.0000   10.47826
256400.0000   11.72507
256440.0000   11.29769
256480.0000   10.64242
256520.0000   11.45687
256560.0000   11.22230
256600.0000   11.07732
256640.0000   10.30010
256680.0000   11.34304
256720.0000   10.45917
256760.0000   10.53560
256800.0000   11.20885
256840.0000   13.27345
256880.0000   12.47255
256920.0000   12.87428
256960.0000   13.60379
257000.0000   11.73118
257040.0000   12.31926
257080.0000   11.71203
257120.0000   12.33726
257160.0000   11.73048
257200.0000   10.64764
257240.0000   11.79311
257280.0000   10.18110
257320.0000    8.55120
257360.0000    8.40632
257400.0000    9.16992
257440.0000    9.17749
257480.0000   10.37587
257520.0000    8.83610
257560.0000    9.52217
257600.0000    8.73782
257640.0000    8.56715
257680.0000    9.24026
257720.0000    9.11607
257760.0000    9.13250
257800.0000    8.94071
257840.0000    9.52258
257880.0000    9.45778
257920.0000    9.79470
257960.0000    8.98633
258000.0000   10.13866
258040.0000    9.53118
258080.0000    7.83843
258120.0000    7.50199
258160.0000    8.75025
258200.0000    9.57276
258240.0000   10.81004
258280.0000   10.09827
258320.0000   11.29735
258360.0000   10.98895
258400.0000   12.38350
258440.0000    9.23682
258480.0000   10.13010
258520.0000    9.96622
258560.0000    9.10403
258600.0000    9.84413
258640.0000    8.45524
258680.0000    8.49078
258720.0000    8.00930
258760.0000    7.92242
258800.0000    9.03320
258840.0000    9.22688
258880.0000    8.58103
258920.0000   10.25509
258960.0000   11.23530
259000.0000   10.55804
259040.0000   10.69677
259080.0000   12.09816
259120.0000   13.05193
259160.0000   11.56606
259200.0000   10.79667
259240.0000   10.62931
259280.0000   10.64036
259320.0000    9.78387
259360.0000    8.97432
259400.0000    8.25689
259440.0000    8.20543
259480.0000    9.14240
259520.0000    7.41272
259560.0000    8.23187
259600.0000   10.49945
259640.0000    7.96277
259680.0000    8.34000
259720.0000    5.96367
259760.0000    5.87756
259800.0000    7.75622
259840.0000    7.92665
259880.0000    7.25878
259920.0000   10.07030
259960.0000    9.08810
260000.0000    6.33593
260040.0000    8.52040
260080.0000    9.23692
260120.0000    8.04536
260160.0000    8.91324
260200.0000    9.40563
260240.0000    7.87627
260280.0000    7.99707
260320.0000    6.33088
260360.0000    7.55726
260400.0000    8.07718
260440.0000    9.98832
260480.0000   10.75682
260520.0000   10.23518
260560.0000    8.08572
260600.0000    9.80688
260640.0000    9.52534
260680.0000    7.70375
260720.0000    8.85910
260760.0000    8.13143
260800.0000    8.01084
260840.0000    8.53672
260880.0000    7.76694
260920.0000    9.25006
260960.0000    8.28588
261000.0000    8.60273
261040.0000    8.23295
261080.0000    8.71747
261120.0000    9.62363
261160.0000    9.28730
261200.0000    8.30977
261240.0000    8.48552
261280.0000    8.71085
261320.0000    8.67111
261360.0000    9.07751
261400.0000    8.96649
261440.0000    8.63498
261480.0000    9.78425
261520.0000    9.77646
261560.0000    9.13340
261600.0000    8.68766
261640.0000    7.66374
261680.0000   10.05376
261720.0000    9.14931
261760.0000    8.67360
261800.0000    9.14904
261840.0000    6.92073
261880.0000    6.71578
261920.0000    7.13254
261960.0000    8.28631
262000.0000    7.27341
262040.0000    8.40103
262080.0000    9.28750
262120.0000   10.30761
262160.0000   10.31714
262200.0000   10.55758
262240.0000   10.81822
262280.0000   10.23912
262320.0000   10.70957
262360.0000   10.48141
262400.0000   10.49631
262440.0000   10.84656
262480.0000   11.25862
262520.0000   11.00070
262560.0000   10.93858
262600.0000   11.52949
262640.0000   12.17446
262680.0000   11.69439
262720.0000    9.94953
262760.0000    9.71446
262800.0000    9.50860
262840.0000   10.49285
262880.0000   10.20287
262920.0000    9.85868
262960.0000    8.93365
263000.0000    9.64076
263040.0000    8.96907
263080.0000    7.02641
263120.0000    9.10233
263160.0000    8.61126
263200.0000    9.33896
263240.0000    9.16016
263280.0000    9.04521
263320.0000   10.69899
263360.0000    9.67429
263400.0000   10.67532
263440.0000    8.46454
263480.0000    7.47797
263520.0000    9.46071
263560.0000    8.98754
263600.0000    8.40027
263640.0000    9.06118
263680.0000    9.21257
263720.0000   11.20206
263760.0000    9.68155
263800.0000   10.36298
263840.0000    9.16794
263880.0000   10.42335
263920.0000    9.88105
263960.0000    9.57975
264000.0000    9.20642
264040.0000   11.56497
264080.0000   10.34827
264120.0000    9.44267
264160.0000   13.52884
264200.0000   12.27701
264240.0000   13.28946
264280.0000   11.15443
264320.0000   12.00103
264360.0000   10.66467
264400.0000   10.30304
264440.0000   10.03675
264480.0000    8.83151
264520.0000    9.07009
264560.0000   10.00871
264600.0000   10.79992
264640.0000    8.87485
264680.0000    9.38363
264720.0000   10.13962
264760.0000   10.86865
264800.0000    9.67908
264840.0000   10.58792
264880.0000    9.25585
264920.0000    8.86855
264960.0000   10.67552
265000.0000   10.62217
265040.0000    9.69641
265080.0000    9.64237
265120.0000   10.22800
265160.0000    9.92661
265200.0000    9.20485
265240.0000    8.07276
265280.0000    9.91560
265320.0000    9.67333
265360.0000    9.92257
265400.0000    9.40096
265440.0000    9.64717
265480.0000    9.32483
265520.0000   10.01189
265560.0000   12.38895
265600.0000   11.62134
265640.0000   11.29081
265680.0000   10.64352
265720.0000   10.79930
265760.0000    9.54831
265800.0000    8.18187
265840.0000    8.31780
265880.0000    8.58135
265920.0000    9.60006
265960.0000    8.81826
266000.0000    8.87278
266040.0000    9.16206
266080.0000    8.59015
266120.0000    7.86307
266160.0000    8.04939
266200.0000    8.60525
266240.0000    7.51551
266280.0000    9.01995
266320.0000    9.16658
266360.0000    9.54398
266400.0000    8.94648
266440.0000    8.11337
266480.0000    7.71550
266520.0000    9.14426
266560.0000    9.45318
266600.0000   10.24967
266640.0000   10.49759
266680.0000   10.84997
266720.0000   12.48396
266760.0000   10.86935
266800.0000   12.77757
266840.0000   11.13052
266880.0000   11.82166
266920.0000   11.22410
266960.0000   10.55321
267000.0000   10.55845
267040.0000   12.27245
267080.0000   11.16964
267120.0000   11.39647
267160.0000   10.20252
267200.0000    9.70112
267240.0000   10.56161
267280.0000    8.04982
267320.0000    8.11892
267360.0000    9.28220
267400.0000    9.69136
267440.0000   10.72701
267480.0000    9.72810
267520.0000    9.00246
267560.0000    8.09606
267600.0000    9.97302
267640.0000   10.63251
267680.0000    8.29301
267720.0000    9.58170
267760.0000    9.48849
267800.0000   10.08944
267840.0000    9.64929
267880.0000    9.03762
267920.0000    9.14309
267960.0000    9.22561
268000.0000   11.52831
268040.0000   12.31402
268080.0000   12.67766
268120.0000   13.24425
268160.0000   10.59829
268200.0000   12.54232
268240.0000   11.03582
268280.0000   10.78054
268320.0000   10.86996
268360.0000   10.08102
268400.0000   10.54935
268440.0000    9.15010
268480.0000   10.83018
268520.0000   11.55646
268560.0000   12.54755
268600.0000   12.11701
268640.0000   10.62134
268680.0000    9.26703
268720.0000    8.22161
268760.0000    8.57816
268800.0000   10.35308
268840.0000    9.92062
268880.0000    9.61733
268920.0000   10.41715
268960.0000    9.71265
269000.0000    9.07400
269040.0000    9.04585
269080.0000    8.76657
269120.0000    8.72207
269160.0000    9.49585
269200.0000    8.56721
269240.0000   10.60766
269280.0000   10.02543
269320.0000    9.35423
269360.0000   10.13356
269400.0000   12.13299
269440.0000   11.39905
269480.0000    9.58352
269520.0000   10.88883
269560.0000   11.09387
269600.0000   11.19407
269640.0000    9.99950
269680.0000    8.57335
269720.0000    8.18790
269760.0000   10.67268
269800.0000    8.71766
269840.0000    8.31201
269880.0000    7.28117
269920.0000    7.69991
269960.0000    8.32108
270000.0000    9.18085
270040.0000   10.90228
270080.0000    8.59722
270120.0000    8.10236
270160.0000    8.23071
270200.0000    8.18430
270240.0000   10.95339
270280.0000    9.75538
270320.0000    9.98755
270360.0000    8.48421
270400.0000    7.84286
270440.0000    6.51932
270480.0000    7.98097
270520.0000    9.01921
270560.0000    7.69093
270600.0000    7.81098
270640.0000    8.25391
270680.0000    8.76424
270720.0000    8.07101
270760.0000    9.07615
270800.0000    5.79675
270840.0000    7.72671
270880.0000    7.05542
270920.0000    7.31377
270960.0000    7.43782
271000.0000    8.01121
271040.0000    7.40805
271080.0000    8.13851
271120.0000    9.83696
271160.0000    9.09329
271200.0000    9.26549
271240.0000    8.86961
271280.0000    9.81873
271320.0000    9.85182
271360.0000    9.04295
271400.0000   10.61697
271440.0000    9.64780
271480.0000    8.04681
271520.0000    9.84933
271560.0000    8.68075
271600.0000    9.78052
271640.0000    8.85958
271680.0000   10.34983
271720.0000    9.01352
271760.0000    8.31136
271800.0000    8.95377
271840.0000    9.16565
271880.0000    7.59934
271920.0000    8.92845
271960.0000    9.26717
272000.0000    9.10079
272040.0000    9.29881
272080.0000    9.18990
272120.0000    8.84157
272160.0000    9.51772
272200.0000    9.00537
272240.0000    9.92677
272280.0000    8.39697
272320.0000    9.16650
272360.0000   10.63849
272400.0000   11.64940
272440.0000   12.20739
272480.0000   10.15317
272520.0000   11.26204
272560.0000   11.23321
272600.0000   10.39452
272640.0000   10.18035
272680.0000   10.72737
272720.0000   10.59449
272760.0000    9.19748
272800.0000    9.94630
272840.0000    7.98394
272880.0000    8.02338
272920.0000    8.36804
272960.0000    9.07449
273000.0000    9.72877
273040.0000    9.73901
273080.0000    8.92722
273120.0000    9.89168
273160.0000    9.12851
273200.0000    9.22949
273240.0000    9.89952
273280.0000    9.05811
273320.0000   10.65169
273360.0000   10.88519
273400.0000   10.58637
273440.0000   12.21495
273480.0000   10.14935
273520.0000    8.52137
273560.0000    8.01733
273600.0000    8.63934
273640.0000    7.27795
273680.0000    9.26693
273720.0000    8.38683
273760.0000    9.59925
273800.0000    9.04464
273840.0000   11.38196
273880.0000   11.28411
273920.0000   12.95914
273960.0000   12.00207
274000.0000   11.58283
274040.0000   11.77479
274080.0000   10.81288
274120.0000   10.14343
274160.0000    9.63297
274200.0000   10.47527
274240.0000   11.33246
274280.0000   11.41536
274320.0000   11.81942
274360.0000    9.95306
274400.0000   11.08419
274440.0000    9.98773
274480.0000    8.96600
274520.0000    8.30620
274560.0000    9.13487
274600.0000    9.96966
274640.0000    9.25269
274680.0000    9.46663
274720.0000    9.38825
274760.0000    8.97679
274800.0000    8.55698
274840.0000    8.19979
274880.0000    7.76503
274920.0000    8.15417
274960.0000    9.51204
275000.0000    9.73785
275040.0000    9.29916
275080.0000    9.09139
275120.0000    8.09758
275160.0000    7.63413
275200.0000    7.61907
275240.0000    7.85712
275280.0000    8.83435
275320.0000    7.66456
275360.0000    9.02470
275400.0000    7.86391
275440.0000    9.49698
275480.0000    8.61008
275520.0000    8.04646
275560.0000    9.42562
275600.0000    8.94608
275640.0000    8.97023
275680.0000   10.04890
275720.0000    9.66769
275760.0000    9.10461
275800.0000    9.87008
275840.0000   10.14429
275880.0000   11.25261
275920.0000   10.10857
275960.0000   10.63293
276000.0000    9.31783
276040.0000    6.63177
276080.0000    7.49030
276120.0000    8.31857
276160.0000    9.44809
276200.0000   11.37841
276240.0000   11.59982
276280.0000   10.76963
276320.0000   10.20977
276360.0000   10.30579
276400.0000   10.87868
276440.0000   10.35810
276480.0000   10.59849
276520.0000    8.34913
276560.0000    8.98843
276600.0000    9.14082
276640.0000   10.82446
276680.0000   10.41201
276720.0000    9.96983
276760.0000   11.95618
276800.0000    9.73770
276840.0000    8.84738
276880.0000    9.96450
276920.0000    7.19804
276960.0000    8.10744
277000.0000    7.19268
277040.0000    6.97770
277080.0000    6.36485
277120.0000    7.20561
277160.0000    7.24588
277200.0000    8.10594
277240.0000    7.28492
277280.0000    8.41188
277320.0000    8.24204
277360.0000   10.26535
277400.0000    8.57172
277440.0000   10.84981
277480.0000   10.86342
277520.0000   12.28464
277560.0000   11.28962
277600.0000   10.82171
277640.0000   10.83757
277680.0000   10.99564
277720.0000   11.09679
277760.0000    9.90310
277800.0000    9.55407
277840.0000    7.88009
277880.0000    8.68838
277920.0000    9.58760
277960.0000    9.72269
278000.0000    9.26362
278040.0000    9.08973
278080.0000    9.25229
278120.0000   10.91305
278160.0000    9.67703
278200.0000   12.02834
278240.0000   10.56674
278280.0000    8.10767
278320.0000    6.90608
278360.0000    7.95421
278400.0000    8.46417
278440.0000    9.58861
278480.0000    9.92636
278520.0000   10.30970
278560.0000    8.86721
278600.0000   10.27365
278640.0000   11.48778
278680.0000   11.58543
278720.0000   10.44160
278760.0000    9.16471
278800.0000    9.16922
278840.0000    6.87158
278880.0000    9.76256
278920.0000   11.22700
278960.0000   10.28656
279000.0000    9.78435
279040.0000   10.89198
279080.0000   10.94571
279120.0000   11.34896
279160.0000    9.78156
279200.0000    8.01834
279240.0000   10.61170
279280.0000    8.90761
279320.0000    9.86958
279360.0000    8.78233
279400.0000    9.66379
279440.0000    9.95936
279480.0000    9.26733
279520.0000    8.73702
279560.0000    8.97118
279600.0000    8.27226
279640.0000   10.71636
279680.0000    8.83633
279720.0000    9.32075
279760.0000    9.69944
279800.0000    8.38287
279840.0000    7.90839
279880.0000    8.08048
279920.0000    8.26860
279960.0000    8.55264
280000.0000   10.02981
280040.0000   11.27752
280080.0000   12.64301
280120.0000   12.34686
280160.0000   12.59990
280200.0000   12.03725
280240.0000   11.36504
280280.0000    8.75917
280320.0000    9.05267
280360.0000   11.31231
280400.0000   11.18456
280440.0000   10.55810
280480.0000   11.85392
280520.0000   12.35575
280560.0000   11.01553
280600.0000   10.59605
280640.0000   10.76081
280680.0000   11.54179
280720.0000   11.77056
280760.0000   11.67211
280800.0000   11.45701
280840.0000   11.11998
280880.0000   11.42649
280920.0000   12.28694
280960.0000   12.58793
281000.0000   11.41185
281040.0000   11.20675
281080.0000   10.97583
281120.0000   11.72714
281160.0000   10.74461
281200.0000   10.09882
281240.0000    9.12461
281280.0000    9.09038
281320.0000   10.63292
281360.0000    9.34598
281400.0000   11.35279
281440.0000    9.72819
281480.0000    9.52822
281520.0000    8.77638
281560.0000    7.97527
281600.0000    8.91025
281640.0000    9.39902
281680.0000    9.32363
281720.0000   10.36020
281760.0000    9.76107
281800.0000    9.13149
281840.0000    7.75872
281880.0000    7.05714
281920.0000    7.76558
281960.0000    6.74495
282000.0000    7.03791
282040.0000    7.86181
282080.0000    8.04104
282120.0000    7.51384
282160.0000    7.14108
282200.0000    8.42886
282240.0000    9.96293
282280.0000    7.80031
282320.0000    9.14139
282360.0000   10.48836
282400.0000    8.95624
282440.0000    9.48319
282480.0000    9.85870
282520.0000    9.51948
282560.0000   10.32575
282600.0000   10.17278
282640.0000    7.91013
282680.0000    9.05317
282720.0000   11.56794
282760.0000   10.93923
282800.0000   10.56356
282840.0000    8.20511
282880.0000    6.56888
282920.0000    7.97090
282960.0000    9.80167
283000.0000    8.48855
283040.0000    8.27540
283080.0000    9.26166
283120.0000    9.69157
283160.0000   11.33324
283200.0000   10.01045
283240.0000    9.36099
283280.0000   11.14656
283320.0000    9.52645
283360.0000    9.71217
283400.0000   10.38945
283440.0000   11.22315
283480.0000   12.19333
283520.0000   12.50365
283560.0000   10.44730
283600.0000   11.78604
283640.0000   11.99182
283680.0000   12.54424
283720.0000   12.22002
283760.0000   12.31319
283800.0000   11.34750
283840.0000   10.63877
283880.0000   10.95893
283920.0000    9.97705
283960.0000    9.99432
284000.0000   11.48810
284040.0000   10.71409
284080.0000   11.30880
284120.0000   10.14349
284160.0000   10.00899
284200.0000    9.72411
284240.0000    9.61872
284280.0000    8.61842
284320.0000   10.15616
284360.0000    8.54229
284400.0000    7.79511
284440.0000    8.97747
284480.0000    8.15903
284520.0000    7.11690
284560.0000    8.79742
284600.0000    8.10847
284640.0000    9.02227
284680.0000    8.57343
284720.0000   11.03543
284760.0000   10.93636
284800.0000   13.66748
284840.0000   12.08223
284880.0000   12.14538
284920.0000   11.15792
284960.0000    9.83225
285000.0000    7.98097
285040.0000    8.81789
285080.0000    8.00950
285120.0000    9.68066
285160.0000    8.58863
285200.0000    7.58805
285240.0000    8.47415
285280.0000    7.06346
285320.0000    8.18424
285360.0000    6.44818
285400.0000    7.48695
285440.0000    7.69775
285480.0000    8.48553
285520.0000    6.85360
285560.0000    7.93602
285600.0000    8.19887
285640.0000    9.92467
285680.0000    8.86039
285720.0000    7.75669
285760.0000    8.23235
285800.0000    9.17972
285840.0000    9.07258
285880.0000    7.80914
285920.0000    7.32516
285960.0000    7.83036
286000.0000    6.71255
286040.0000    8.50592
286080.0000    7.48156
286120.0000    6.74273
286160.0000    8.69979
286200.0000    9.72530
286240.0000   10.60075
286280.0000    9.13317
286320.0000    8.07762
286360.0000    6.63513
286400.0000    7.86264
286440.0000    7.88153
286480.0000    7.92136
286520.0000    8.42161
286560.0000   10.17824
286600.0000   10.23064
286640.0000    9.65382
286680.0000    9.53505
286720.0000    9.07096
286760.0000    9.87187
286800.0000   10.11241
286840.0000    9.30399
286880.0000    7.99766
286920.0000    7.12670
286960.0000    8.00185
287000.0000    7.94606
287040.0000    8.53813
287080.0000    9.09969
287120.0000    8.97764
287160.0000    9.75399
287200.0000   10.25615
287240.0000   10.59006
287280.0000    9.46785
287320.0000    8.91484
287360.0000   10.72010
287400.0000   10.80815
287440.0000    9.12801
287480.0000    9.24022
287520.0000    9.00479
287560.0000   10.09335
287600.0000    9.42308
287640.0000   12.05686
287680.0000   12.16493
287720.0000   11.75714
287760.0000   11.15162
287800.0000   10.04288
287840.0000   10.26602
287880.0000    9.73711
287920.0000    8.13528
287960.0000    9.79629
288000.0000    8.62818
288040.0000   10.53955
288080.0000    9.93005
288120.0000   10.22883
288160.0000   11.30724
288200.0000   11.02510
288240.0000   11.14963
288280.0000   11.70788
288320.0000   10.43230
288360.0000   10.04023
288400.0000   10.43284
288440.0000    9.87232
288480.0000    8.10740
288520.0000    6.20550
288560.0000    7.10797
288600.0000    8.56366
288640.0000    8.31583
288680.0000    9.41920
288720.0000    9.99001
288760.0000    8.37555
288800.0000    8.63937
288840.0000    9.82966
288880.0000    9.52116
288920.0000    8.52771
288960.0000    8.09473
289000.0000    8.94997
289040.0000   10.16193
289080.0000    9.00454
289120.0000    8.57789
289160.0000    7.46577
289200.0000    9.70361
289240.0000   11.68099
289280.0000   13.00654
289320.0000   11.18986
289360.0000   11.50809
289400.0000   12.71699
289440.0000   11.48510
289480.0000   10.20661
289520.0000    8.63162
289560.0000    9.16333
289600.0000   10.75323
289640.0000   11.27597
289680.0000   11.85198
289720.0000   10.31022
289760.0000   10.05588
289800.0000    9.61181
289840.0000   11.39935
289880.0000   10.85841
289920.0000   10.24770
289960.0000    9.17378
290000.0000    8.38751
290040.0000    9.12921
290080.0000    8.16495
290120.0000    7.60813
290160.0000    8.37217
290200.0000    9.76227
290240.0000   10.05652
290280.0000   10.11539
290320.0000    9.12933
290360.0000    9.40741
290400.0000    9.72222
290440.0000    8.27631
290480.0000    8.94786
290520.0000    7.37876
290560.0000    7.39829
290600.0000    7.24390
290640.0000    6.85442
290680.0000    5.82278
290720.0000    7.29161
290760.0000    8.73179
290800.0000    9.51347
290840.0000    9.81654
290880.0000    8.90925
290920.0000    9.99229
290960.0000    8.51295
291000.0000    7.99276
291040.0000   10.35206
291080.0000   10.20654
291120.0000    6.58554
291160.0000    7.30257
291200.0000    5.95654
291240.0000    8.10105
291280.0000    9.04003
291320.0000    8.25293
291360.0000    9.75510
291400.0000    8.90119
291440.0000    9.98502
291480.0000   10.89938
291520.0000    9.81828
291560.0000    9.42657
291600.0000    9.34129
291640.0000    8.89904
291680.0000    8.23003
291720.0000    9.00794
291760.0000    8.44458
291800.0000    8.29358
291840.0000    9.05636
291880.0000    9.23057
291920.0000    9.50247
291960.0000    8.73538
292000.0000    8.60753
292040.0000    9.76474
292080.0000    9.90288
292120.0000   10.48356
292160.0000    9.44608
292200.0000    9.73000
292240.0000    8.28867
292280.0000    8.70998
292320.0000    8.40194
292360.0000   10.29571
292400.0000   11.26704
292440.0000   12.00914
292480.0000   12.34034
292520.0000   10.85584
292560.0000   10.28895
292600.0000   10.28734
292640.0000    9.83572
292680.0000    9.28374
292720.0000   11.09496
292760.0000   11.17306
292800.0000    9.71150
292840.0000   10.68367
292880.0000   11.44619
292920.0000   10.85975
292960.0000   10.95762
293000.0000   12.91898
293040.0000   14.28846
293080.0000   14.28381
293120.0000   13.45057
293160.0000   12.34553
293200.0000   11.25379
293240.0000   10.66624
293280.0000   10.50225
293320.0000   10.01525
293360.0000    8.81156
293400.0000    8.12624
293440.0000    9.62022
293480.0000   10.70614
293520.0000   11.12204
293560.0000    9.96391
293600.0000   11.64959
293640.0000   10.55183
293680.0000   10.26291
293720.0000   10.56721
293760.0000   11.25417
293800.0000   13.36804
293840.0000   11.21243
293880.0000   10.71227
293920.0000    9.63312
293960.0000   10.90164
294000.0000   10.63561
294040.0000   10.00833
294080.0000    8.70424
294120.0000    9.13711
294160.0000    9.49127
294200.0000   10.52184
294240.0000   10.04569
294280.0000    9.71003
294320.0000    9.60790
294360.0000    7.95551
294400.0000    7.38138
294440.0000    8.44960
294480.0000    9.02332
294520.0000    7.97172
294560.0000    9.44309
294600.0000   10.38591
294640.0000   10.90562
294680.0000   11.63963
294720.0000   11.50213
294760.0000   11.68065
294800.0000   10.71224
294840.0000   12.36416
294880.0000   12.08183
294920.0000    9.47577
294960.0000   11.82901
295000.0000   11.95206
295040.0000   10.45565
295080.0000   11.84962
295120.0000    9.53498
295160.0000    8.51114
295200.0000    9.73520
295240.0000    9.58428
295280.0000    9.32383
295320.0000    9.89544
295360.0000    8.06220
295400.0000    9.62790
295440.0000    9.43999
295480.0000   11.62053
295520.0000   11.42069
295560.0000   11.90767
295600.0000   10.67786
295640.0000    9.61368
295680.0000    8.93909
295720.0000    8.03154
295760.0000    8.86079
295800.0000    9.60716
295840.0000    9.04752
295880.0000    9.02552
295920.0000   10.53415
295960.0000    9.96196
296000.0000    9.86134
296040.0000    9.86838
296080.0000    8.26976
296120.0000    8.13697
296160.0000    6.36460
296200.0000    7.41105
296240.0000    9.24556
296280.0000    9.29761
296320.0000    9.91047
296360.0000    9.97508
296400.0000   11.30398
296440.0000   11.36026
296480.0000   11.51744
296520.0000    9.92226
296560.0000    9.56327
296600.0000    9.05844
296640.0000    9.46322
296680.0000    9.73544
296720.0000    9.42676
296760.0000    9.67739
296800.0000    7.43211
296840.0000    8.48136
296880.0000    9.25263
296920.0000    9.18913
296960.0000    9.19939
297000.0000    7.21405
297040.0000    7.97253
297080.0000    7.58879
297120.0000    9.24745
297160.0000    9.87955
297200.0000    9.34883
297240.0000    9.77144
297280.0000   10.92933
297320.0000   12.40467
297360.0000   11.97323
297400.0000   10.10694
297440.0000    9.55007
297480.0000   10.50628
297520.0000   11.43235
297560.0000   12.94171
297600.0000   11.75312
297640.0000   12.05804
297680.0000   11.85895
297720.0000   11.92826
297760.0000   11.26846
297800.0000   10.26711
297840.0000   11.02913
297880.0000   11.64005
297920.0000   12.93130
297960.0000   11.92308
298000.0000   10.83834
298040.0000   11.54940
298080.0000   10.58021
298120.0000   11.37884
298160.0000   10.82538
298200.0000   10.04563
298240.0000    9.02057
298280.0000    8.53788
298320.0000    9.18912
298360.0000    9.83009
298400.0000    9.72372
298440.0000   11.23760
298480.0000   12.99880
298520.0000   11.09933
298560.0000   12.04953
298600.0000   11.08101
298640.0000   10.53235
298680.0000    9.80610
298720.0000   10.01275
298760.0000   10.83596
298800.0000   11.05653
298840.0000   11.90531
298880.0000   12.34997
298920.0000   11.58831
298960.0000   12.30472
299000.0000   12.37757
299040.0000   10.40061
299080.0000   10.02710
299120.0000   12.86099
299160.0000   10.87681
299200.0000   10.49415
299240.0000    9.74945
299280.0000    9.41399
299320.0000    9.73651
299360.0000   11.58611
299400.0000   11.34051
299440.0000   11.83298
299480.0000   12.05995
299520.0000   12.06725
299560.0000   11.90876
299600.0000   11.90660
299640.0000   11.77930
299680.0000   10.76144
299720.0000   10.65919
299760.0000   10.55027
299800.0000    9.68743
299840.0000    8.64668
299880.0000    9.55139
299920.0000   10.49250
299960.0000    9.35985
300000.0000    9.13262
300040.0000    8.53897
300080.0000    9.09860
300120.0000    8.76144
300160.0000    7.78263
300200.0000    9.04525
300240.0000    9.56328
300280.0000    9.95069
300320.0000    9.76292
300360.0000    9.69442
300400.0000   10.54957
300440.0000    9.74560
300480.0000   10.36094
300520.0000   10.34386
300560.0000   11.11855
300600.0000   10.78196
300640.0000   11.29594
300680.0000   10.00641
300720.0000   10.88989
300760.0000   10.89837
300800.0000    8.68886
300840.0000    8.34207
300880.0000    8.91078
300920.0000    8.50255
300960.0000    9.55950
301000.0000   10.02038
301040.0000    9.09156
301080.0000    8.94621
301120.0000    8.59186
301160.0000    9.35473
301200.0000    9.41912
301240.0000   10.73654
301280.0000   10.53628
301320.0000   10.85603
301360.0000   11.15407
301400.0000   11.93701
301440.0000    9.37155
301480.0000   10.67185
301520.0000    9.22112
301560.0000    8.71179
301600.0000    8.09878
301640.0000    9.09222
301680.0000    9.79458
301720.0000    7.60432
301760.0000    6.98655
301800.0000    8.43038
301840.0000    8.97483
301880.0000    8.99012
301920.0000   11.04195
301960.0000   10.93352
302000.0000    9.59623
302040.0000   10.08160
302080.0000   10.59580
302120.0000    9.20230
302160.0000    8.19086
302200.0000    8.96771
302240.0000    9.70150
302280.0000    9.82805
302320.0000   10.75322
302360.0000    9.84890
302400.0000    9.48471
302440.0000    7.81630
302480.0000    7.87411
302520.0000    7.58619
302560.0000    9.97619
302600.0000    9.66912
302640.0000   10.09804
302680.0000    9.52869
302720.0000   10.04240
302760.0000    9.13200
302800.0000    9.12733
302840.0000    6.79913
302880.0000    7.15616
302920.0000    7.21750
302960.0000    7.69680
303000.0000    7.40228
303040.0000    6.02291
303080.0000    5.91127
303120.0000    8.35186
303160.0000    9.47241
303200.0000    8.39554
303240.0000    7.45326
303280.0000    7.92348
303320.0000    9.70103
303360.0000    9.52589
303400.0000    9.88341
303440.0000    8.54119
303480.0000    9.55070
303520.0000    8.26365
303560.0000    8.31930
303600.0000    9.03243
303640.0000    9.04383
303680.0000    7.68424
303720.0000    7.42023
303760.0000    7.67711
303800.0000    9.10418
303840.0000    8.52012
303880.0000    8.37382
303920.0000    6.82901
303960.0000    6.64743
304000.0000    8.28473
304040.0000    9.12539
304080.0000    9.47843
304120.0000    9.28168
304160.0000    8.67491
304200.0000    9.55941
304240.0000    9.54282
304280.0000    8.23686
304320.0000    8.99512
304360.0000    9.78005
304400.0000    8.58740
304440.0000    7.32603
304480.0000    7.60968
304520.0000    7.43399
304560.0000    8.00362
304600.0000    8.12353
304640.0000    7.32329
304680.0000    7.70554
304720.0000   10.23163
304760.0000    9.52461
304800.0000    8.66541
304840.0000    8.99296
304880.0000    8.86218
304920.0000    8.85680
304960.0000    7.95116
305000.0000    8.91287
305040.0000    8.31984
305080.0000    9.24689
305120.0000   10.17511
305160.0000    9.97380
305200.0000    7.92738
305240.0000    8.68456
305280.0000    9.62207
305320.0000    8.66812
305360.0000   10.51249
305400.0000    9.55549
305440.0000   10.83734
305480.0000   10.37080
305520.0000   10.28653
305560.0000   10.37561
305600.0000   11.09774
305640.0000   11.53673
305680.0000   13.45702
305720.0000   12.33363
305760.0000   14.49654
305800.0000   13.95677
305840.0000   13.11326
305880.0000   14.90750
305920.0000   13.15761
305960.0000   14.70128
306000.0000   13.82866
306040.0000   14.68941
306080.0000   14.94484
306120.0000   13.57066
306160.0000   13.12294
306200.0000   12.42662
306240.0000   10.79361
306280.0000   12.11866
306320.0000   11.62050
306360.0000   11.21089
306400.0000   11.48951
306440.0000   13.12967
306480.0000   12.56438
306520.0000   11.96390
306560.0000   11.56054
306600.0000   10.80790
306640.0000   10.52705
306680.0000   11.91707
306720.0000   10.98536
306760.0000   10.66816
306800.0000   10.58733
306840.0000   11.30960
306880.0000   11.50967
306920.0000   11.04444
306960.0000   11.92867
307000.0000   11.91863
307040.0000   11.08591
307080.0000   11.18159
307120.0000   11.54234
307160.0000   12.43718
307200.0000   11.82380
307240.0000   11.82097
307280.0000   11.83009
307320.0000   12.18048
307360.0000   12.10102
307400.0000   11.93318
307440.0000   11.54789
307480.0000   12.52183
307520.0000   11.28870
307560.0000   11.03916
307600.0000   12.27004
307640.0000   13.09862
307680.0000   11.99513
307720.0000   11.81731
307760.0000   12.57086
307800.0000   11.93233
307840.0000   11.21653
307880.0000   12.28882
307920.0000   11.02701
307960.0000   11.37211
308000.0000   10.90674
308040.0000   10.06841
308080.0000    9.91298
308120.0000   11.37482
308160.0000   11.43208
308200.0000   11.59280
308240.0000   12.96817
308280.0000   12.75877
308320.0000   11.20831
308360.0000   11.09351
308400.0000   10.86547
308440.0000   10.45968
308480.0000   10.67282
308520.0000   10.53805
308560.0000   10.31851
308600.0000   11.00211
308640.0000    9.68446
308680.0000   10.31349
308720.0000    9.72104
308760.0000    9.86710
308800.0000    9.37117
308840.0000    8.97929
308880.0000    9.09806
308920.0000    9.22038
308960.0000    9.67610
309000.0000    9.64928
309040.0000   10.85899
309080.0000   10.81011
309120.0000   10.53426
309160.0000   10.86207
309200.0000   11.16947
309240.0000   11.40849
309280.0000   10.30287
309320.0000    9.57716
309360.0000    9.15433
309400.0000    8.78617
309440.0000    8.82093
309480.0000    8.10845
309520.0000    8.96556
309560.0000    8.11562
309600.0000    7.29890
309640.0000    9.60311
309680.0000    9.31659
309720.0000    9.26854
309760.0000    9.69936
309800.0000   10.23181
309840.0000    9.78381
309880.0000   10.26452
309920.0000   11.38988
309960.0000   11.31820
310000.0000   10.36349
310040.0000   10.96953
310080.0000   11.34286
310120.0000   11.77769
310160.0000   11.12368
310200.0000   10.73334
310240.0000   10.54364
310280.0000    9.03811
310320.0000    9.79959
310360.0000   11.09681
310400.0000   11.93542
310440.0000   11.06604
310480.0000   11.01511
310520.0000   10.42290
310560.0000   12.26313
310600.0000   12.15815
310640.0000   12.90844
310680.0000   11.75554
310720.0000   12.87737
310760.0000   12.59780
310800.0000   11.93486
310840.0000   11.39362
310880.0000   10.80350
310920.0000   11.35107
310960.0000   11.75110
311000.0000   11.95978
311040.0000   11.86020
311080.0000   12.67124
311120.0000   13.40553
311160.0000   13.17532
311200.0000   13.57776
311240.0000   12.61265
311280.0000   11.35070
311320.0000   11.34895
311360.0000   11.31653
311400.0000   11.93867
311440.0000   11.59739
311480.0000   10.78062
311520.0000   10.69458
311560.0000    9.98293
311600.0000   10.03664
311640.0000   10.53577
311680.0000   10.39857
311720.0000   10.66963
311760.0000   11.60376
311800.0000   10.70640
311840.0000   10.41829
311880.0000   10.90508
311920.0000   10.87073
311960.0000   10.40774
312000.0000   10.89143
312040.0000   10.51691
312080.0000   11.03101
312120.0000   10.79561
312160.0000   11.56245
312200.0000   11.15858
312240.0000   11.46969
312280.0000   12.15243
312320.0000   12.12168
312360.0000   11.33661
312400.0000   11.44412
312440.0000   11.48807
312480.0000   10.98514
312520.0000   10.35999
312560.0000   10.77055
312600.0000   11.15209
312640.0000   10.65940
312680.0000   10.62226
312720.0000    9.84199
312760.0000   10.15020
312800.0000   10.83373
312840.0000   10.72312
312880.0000   10.95136
312920.0000   11.00453
312960.0000   10.61331
313000.0000   10.30791
313040.0000   10.98751
313080.0000   10.69656
313120.0000   10.01706
313160.0000   10.77166
313200.0000   10.62283
313240.0000   10.01825
313280.0000   11.51725
313320.0000   10.71055
313360.0000   11.15298
313400.0000   12.62436
313440.0000   12.90097
313480.0000   11.65099
313520.0000   13.03321
313560.0000   11.41329
313600.0000   11.52292
313640.0000   11.65859
313680.0000   12.35366
313720.0000   11.75950
313760.0000   12.33422
313800.0000   12.38179
313840.0000   12.23651
313880.0000   11.23877
313920.0000   12.70605
313960.0000   12.04075
314000.0000   12.26088
314040.0000   12.84088
314080.0000   12.28436
314120.0000   12.31273
314160.0000   12.91665
314200.0000   12.30914
314240.0000   12.29393
314280.0000   12.03154
314320.0000   11.19018
314360.0000   12.91361
314400.0000   12.63914
314440.0000   12.57316
314480.0000   11.21506
314520.0000   11.44200
314560.0000   11.97043
314600.0000   11.01841
314640.0000   11.15196
314680.0000   11.64655
314720.0000   11.54337
314760.0000    9.95553
314800.0000   11.85037
314840.0000   10.29027
314880.0000   10.59018
314920.0000   11.70784
314960.0000   12.33643
315000.0000   12.13198
315040.0000   11.85382
315080.0000   12.27020
315120.0000   11.54477
315160.0000   11.06864
315200.0000    9.91582
315240.0000   11.44725
315280.0000   10.78703
315320.0000   11.05818
315360.0000    9.91140
315400.0000    9.50236
315440.0000   10.64061
315480.0000   11.38183
315520.0000   11.75146
315560.0000   11.36646
315600.0000   10.69427
315640.0000   11.30863
315680.0000   12.70605
315720.0000   12.64653
315760.0000   12.51709
315800.0000   12.44372
315840.0000   11.84217
315880.0000   12.12277
315920.0000   11.99462
315960.0000   13.08686
316000.0000   12.87731
316040.0000   13.38963
316080.0000   13.23894
316120.0000   11.49752
316160.0000   11.49284
316200.0000   12.31642
316240.0000   12.74912
316280.0000   14.38634
316320.0000   14.31730
316360.0000   13.33523
316400.0000   14.22599
316440.0000   14.20500
316480.0000   13.25072
316520.0000   12.61219
316560.0000   13.50322
316600.0000   12.58869
316640.0000   13.84556
316680.0000   12.66875
316720.0000   12.76365
316760.0000   12.47941
316800.0000   12.58000
316840.0000   13.89499
316880.0000   12.80796
316920.0000   11.60446
316960.0000   12.04358
317000.0000   12.36021
317040.0000   12.26052
317080.0000   11.49644
317120.0000   10.57203
317160.0000   11.44039
317200.0000   11.16821
317240.0000   10.91506
317280.0000   11.72400
317320.0000   10.54262
317360.0000   11.85100
317400.0000   11.10699
317440.0000   10.41220
317480.0000   10.71768
317520.0000   10.89395
317560.0000   11.81060
317600.0000   10.76154
317640.0000   11.96303
317680.0000   12.09588
317720.0000   12.08715
317760.0000   12.03647
317800.0000   13.70454
317840.0000   12.36399
317880.0000   12.33194
317920.0000   11.99654
317960.0000   11.94796
318000.0000   11.21021
318040.0000   11.25807
318080.0000   11.35567
318120.0000   10.89127
318160.0000   10.94806
318200.0000   10.44963
318240.0000   10.30994
318280.0000    9.72010
318320.0000   10.51422
318360.0000   10.36275
318400.0000   10.65190
318440.0000    9.94388
318480.0000    9.79391
318520.0000   10.06066
318560.0000   11.00368
318600.0000   10.66297
318640.0000    9.84971
318680.0000   10.76640
318720.0000    9.66515
318760.0000    9.86243
318800.0000    9.92399
318840.0000    9.34688
318880.0000    9.30243
318920.0000   10.01635
318960.0000   10.51398
319000.0000    9.59424
319040.0000    8.40271
319080.0000    9.01655
319120.0000    9.45245
319160.0000   10.03425
319200.0000    9.90641
319240.0000   11.05078
319280.0000   11.76626
319320.0000   11.11181
319360.0000   10.98058
319400.0000   10.31380
319440.0000    9.96576
319480.0000   10.10414
319520.0000   10.11986
319560.0000   10.45111
319600.0000   10.72708
319640.0000   10.56391
319680.0000   10.77215
319720.0000   10.32954
&
