# Supplementary material for: Comment on 'Valid molecular dynamics simulations of human hemoglobin require a surprisingly large box size'
Source: eLife. 2019 Jun 20;8:e44718. doi: 10.7554/eLife.44718 (PMC6586461; doi:10.7554/eLife.44718)
Supplement: Figure 3—source data 1. — The zip archive contains a README file describing which source files correspond to the different panels. [file elife-44718-fig3-data1.zip › figure3/panel_A/hub/small/2/proj.xvg]

@ autoscale onread none
@ with g0
@ g0 on
@ title "projection on eigenvectors (nm)"
@ xaxis  label "Time (ps)"
@ world xmin 0
@ world xmax 251040
@ world ymin -9.46727
@ world ymax 17.9059
@ view xmin 0.15
@ view xmax 0.85
@ view ymin 0.15
@ view ymax 0.85
@ yaxis  label "vec 1"
@ xaxis tick major 50000
@ xaxis tick minor 25000
@ xaxis ticklabel start type spec
@ xaxis ticklabel start -0
@ yaxis tick major 10
@ yaxis tick minor 5
@ yaxis ticklabel start type spec
@ yaxis ticklabel start -0
@ zeroxaxis bar on
@ zeroxaxis bar linestyle 3
    0.0000   -5.11205
   40.0000   -4.58053
   80.0000   -4.39117
  120.0000   -4.86987
  160.0000   -4.47775
  200.0000   -5.70636
  240.0000   -4.50777
  280.0000   -5.37404
  320.0000   -5.15840
  360.0000   -5.06381
  400.0000   -4.58431
  440.0000   -5.42587
  480.0000   -3.59832
  520.0000   -5.05532
  560.0000   -4.45841
  600.0000   -4.22584
  640.0000   -4.53899
  680.0000   -4.82157
  720.0000   -5.41216
  760.0000   -4.34650
  800.0000   -3.86394
  840.0000   -4.81815
  880.0000   -4.71399
  920.0000   -5.27826
  960.0000   -5.37765
 1000.0000   -5.47537
 1040.0000   -6.11967
 1080.0000   -5.29308
 1120.0000   -5.18021
 1160.0000   -5.22645
 1200.0000   -5.54889
 1240.0000   -4.97262
 1280.0000   -4.27865
 1320.0000   -4.65653
 1360.0000   -5.79954
 1400.0000   -5.63891
 1440.0000   -7.02587
 1480.0000   -6.35286
 1520.0000   -6.17318
 1560.0000   -5.96085
 1600.0000   -6.09437
 1640.0000   -6.72953
 1680.0000   -6.82906
 1720.0000   -6.06003
 1760.0000   -6.23402
 1800.0000   -6.70697
 1840.0000   -6.48220
 1880.0000   -7.20502
 1920.0000   -6.68504
 1960.0000   -6.39515
 2000.0000   -5.08877
 2040.0000   -5.19980
 2080.0000   -5.49635
 2120.0000   -4.31295
 2160.0000   -5.13642
 2200.0000   -5.24910
 2240.0000   -5.75314
 2280.0000   -5.08715
 2320.0000   -3.25384
 2360.0000   -5.06640
 2400.0000   -4.71725
 2440.0000   -5.47327
 2480.0000   -3.93114
 2520.0000   -4.48171
 2560.0000   -4.98764
 2600.0000   -5.58715
 2640.0000   -5.01888
 2680.0000   -5.80032
 2720.0000   -4.77371
 2760.0000   -5.63792
 2800.0000   -4.06984
 2840.0000   -4.50559
 2880.0000   -5.02237
 2920.0000   -5.07183
 2960.0000   -5.32472
 3000.0000   -5.66231
 3040.0000   -5.48118
 3080.0000   -6.26879
 3120.0000   -5.53459
 3160.0000   -4.42332
 3200.0000   -4.95402
 3240.0000   -5.65255
 3280.0000   -5.06957
 3320.0000   -6.11689
 3360.0000   -5.40293
 3400.0000   -4.81793
 3440.0000   -4.62317
 3480.0000   -4.94126
 3520.0000   -3.98633
 3560.0000   -4.10008
 3600.0000   -4.10300
 3640.0000   -4.57419
 3680.0000   -5.27369
 3720.0000   -5.42946
 3760.0000   -5.32697
 3800.0000   -5.17969
 3840.0000   -4.68060
 3880.0000   -5.02662
 3920.0000   -4.99601
 3960.0000   -5.27112
 4000.0000   -5.83693
 4040.0000   -5.33806
 4080.0000   -4.90775
 4120.0000   -5.54093
 4160.0000   -6.07115
 4200.0000   -5.88779
 4240.0000   -5.93247
 4280.0000   -6.51031
 4320.0000   -6.82635
 4360.0000   -5.40989
 4400.0000   -5.42839
 4440.0000   -5.21428
 4480.0000   -5.06107
 4520.0000   -5.22747
 4560.0000   -4.86501
 4600.0000   -5.34409
 4640.0000   -5.70879
 4680.0000   -5.88332
 4720.0000   -6.36708
 4760.0000   -5.39090
 4800.0000   -5.31110
 4840.0000   -4.58068
 4880.0000   -3.99257
 4920.0000   -5.89096
 4960.0000   -5.36586
 5000.0000   -5.08813
 5040.0000   -5.53142
 5080.0000   -5.91711
 5120.0000   -5.65556
 5160.0000   -5.60939
 5200.0000   -5.38882
 5240.0000   -4.45524
 5280.0000   -5.17426
 5320.0000   -6.78940
 5360.0000   -6.44903
 5400.0000   -5.25897
 5440.0000   -4.82306
 5480.0000   -6.23833
 5520.0000   -6.40044
 5560.0000   -4.78221
 5600.0000   -5.51344
 5640.0000   -6.36534
 5680.0000   -6.30464
 5720.0000   -5.65541
 5760.0000   -5.27169
 5800.0000   -4.53025
 5840.0000   -4.80991
 5880.0000   -4.99227
 5920.0000   -5.98582
 5960.0000   -5.60920
 6000.0000   -5.53516
 6040.0000   -4.92007
 6080.0000   -4.28793
 6120.0000   -5.04134
 6160.0000   -4.91307
 6200.0000   -4.94444
 6240.0000   -6.00837
 6280.0000   -5.39422
 6320.0000   -4.95552
 6360.0000   -5.56197
 6400.0000   -5.18536
 6440.0000   -6.07776
 6480.0000   -5.54328
 6520.0000   -6.38607
 6560.0000   -6.05724
 6600.0000   -4.67825
 6640.0000   -4.78801
 6680.0000   -5.19098
 6720.0000   -6.43202
 6760.0000   -5.64451
 6800.0000   -5.69558
 6840.0000   -5.97997
 6880.0000   -6.31220
 6920.0000   -5.71613
 6960.0000   -6.13148
 7000.0000   -6.41538
 7040.0000   -5.74650
 7080.0000   -6.21935
 7120.0000   -5.39871
 7160.0000   -4.88078
 7200.0000   -5.34825
 7240.0000   -6.44381
 7280.0000   -5.28091
 7320.0000   -4.95599
 7360.0000   -5.35588
 7400.0000   -6.20728
 7440.0000   -5.40223
 7480.0000   -5.10191
 7520.0000   -5.31898
 7560.0000   -5.40088
 7600.0000   -5.88230
 7640.0000   -5.78541
 7680.0000   -4.94878
 7720.0000   -5.27682
 7760.0000   -5.76568
 7800.0000   -4.82069
 7840.0000   -5.67596
 7880.0000   -5.12893
 7920.0000   -5.06023
 7960.0000   -4.74137
 8000.0000   -4.83203
 8040.0000   -4.41128
 8080.0000   -4.37301
 8120.0000   -4.86219
 8160.0000   -5.55169
 8200.0000   -5.13623
 8240.0000   -4.47335
 8280.0000   -4.45254
 8320.0000   -5.44688
 8360.0000   -5.71395
 8400.0000   -5.68833
 8440.0000   -5.87338
 8480.0000   -5.75802
 8520.0000   -5.04515
 8560.0000   -5.04228
 8600.0000   -5.14313
 8640.0000   -5.30599
 8680.0000   -4.17888
 8720.0000   -5.23311
 8760.0000   -5.48267
 8800.0000   -4.64085
 8840.0000   -4.20081
 8880.0000   -4.55203
 8920.0000   -5.39571
 8960.0000   -5.44426
 9000.0000   -5.17201
 9040.0000   -4.96613
 9080.0000   -4.81681
 9120.0000   -5.09594
 9160.0000   -4.91678
 9200.0000   -4.88404
 9240.0000   -4.92719
 9280.0000   -4.71497
 9320.0000   -5.73058
 9360.0000   -5.65774
 9400.0000   -3.51641
 9440.0000   -5.49354
 9480.0000   -5.50409
 9520.0000   -5.10632
 9560.0000   -4.72986
 9600.0000   -4.20223
 9640.0000   -4.04716
 9680.0000   -4.32962
 9720.0000   -4.24661
 9760.0000   -3.77338
 9800.0000   -3.74577
 9840.0000   -3.64545
 9880.0000   -3.55863
 9920.0000   -4.19959
 9960.0000   -4.12795
10000.0000   -5.14179
10040.0000   -4.89715
10080.0000   -4.41202
10120.0000   -3.69333
10160.0000   -4.55424
10200.0000   -5.31504
10240.0000   -4.71758
10280.0000   -4.09786
10320.0000   -4.42653
10360.0000   -3.95172
10400.0000   -3.93483
10440.0000   -3.72145
10480.0000   -3.84291
10520.0000   -4.72697
10560.0000   -3.86939
10600.0000   -4.25586
10640.0000   -4.63479
10680.0000   -4.53470
10720.0000   -3.78401
10760.0000   -5.14365
10800.0000   -4.72068
10840.0000   -4.94961
10880.0000   -4.30125
10920.0000   -3.58098
10960.0000   -4.43638
11000.0000   -4.14778
11040.0000   -3.99717
11080.0000   -3.81955
11120.0000   -4.32772
11160.0000   -4.48514
11200.0000   -4.75212
11240.0000   -5.59990
11280.0000   -5.11717
11320.0000   -4.57902
11360.0000   -4.54575
11400.0000   -4.44113
11440.0000   -4.53170
11480.0000   -4.78823
11520.0000   -4.68497
11560.0000   -4.75959
11600.0000   -4.68046
11640.0000   -4.94339
11680.0000   -4.88295
11720.0000   -4.79643
11760.0000   -5.36155
11800.0000   -4.60594
11840.0000   -4.22564
11880.0000   -4.95488
11920.0000   -4.56142
11960.0000   -4.72289
12000.0000   -4.91597
12040.0000   -4.26990
12080.0000   -4.72722
12120.0000   -5.55700
12160.0000   -5.43753
12200.0000   -5.46915
12240.0000   -5.63071
12280.0000   -4.79767
12320.0000   -5.81476
12360.0000   -4.90890
12400.0000   -5.44735
12440.0000   -5.53508
12480.0000   -5.68585
12520.0000   -4.68728
12560.0000   -5.08812
12600.0000   -5.10373
12640.0000   -5.46516
12680.0000   -4.91902
12720.0000   -5.28880
12760.0000   -6.09047
12800.0000   -5.57842
12840.0000   -6.30344
12880.0000   -5.03703
12920.0000   -5.60313
12960.0000   -5.06952
13000.0000   -5.32676
13040.0000   -5.63899
13080.0000   -4.91826
13120.0000   -4.34806
13160.0000   -4.77510
13200.0000   -5.15277
13240.0000   -5.98573
13280.0000   -4.42461
13320.0000   -5.04581
13360.0000   -5.10117
13400.0000   -6.19783
13440.0000   -5.51156
13480.0000   -5.88426
13520.0000   -4.72710
13560.0000   -4.62298
13600.0000   -4.86895
13640.0000   -4.80027
13680.0000   -5.14408
13720.0000   -4.17910
13760.0000   -4.14037
13800.0000   -4.81364
13840.0000   -5.30541
13880.0000   -4.65070
13920.0000   -5.05561
13960.0000   -5.00722
14000.0000   -3.88678
14040.0000   -4.26185
14080.0000   -4.89272
14120.0000   -5.25399
14160.0000   -5.79907
14200.0000   -5.66676
14240.0000   -6.43315
14280.0000   -5.35512
14320.0000   -5.04742
14360.0000   -5.72553
14400.0000   -5.78889
14440.0000   -4.93001
14480.0000   -4.81642
14520.0000   -5.01027
14560.0000   -6.30241
14600.0000   -4.77998
14640.0000   -5.59985
14680.0000   -5.64682
14720.0000   -5.46516
14760.0000   -4.68137
14800.0000   -4.86200
14840.0000   -4.78732
14880.0000   -5.34176
14920.0000   -5.85087
14960.0000   -5.36532
15000.0000   -6.38009
15040.0000   -6.11234
15080.0000   -5.12172
15120.0000   -5.28587
15160.0000   -6.16335
15200.0000   -5.33313
15240.0000   -5.59668
15280.0000   -5.84347
15320.0000   -5.58124
15360.0000   -5.01789
15400.0000   -4.63520
15440.0000   -5.62872
15480.0000   -5.11650
15520.0000   -5.22777
15560.0000   -4.72381
15600.0000   -4.85582
15640.0000   -4.97762
15680.0000   -4.36196
15720.0000   -3.94121
15760.0000   -4.87242
15800.0000   -4.63807
15840.0000   -5.42164
15880.0000   -4.23759
15920.0000   -4.42171
15960.0000   -3.83961
16000.0000   -4.57313
16040.0000   -4.50914
16080.0000   -4.04498
16120.0000   -3.52083
16160.0000   -4.64737
16200.0000   -4.53649
16240.0000   -3.36050
16280.0000   -4.13751
16320.0000   -4.02580
16360.0000   -4.86105
16400.0000   -5.37629
16440.0000   -4.47905
16480.0000   -4.26425
16520.0000   -4.71489
16560.0000   -3.68309
16600.0000   -4.41583
16640.0000   -4.92881
16680.0000   -4.17385
16720.0000   -5.28674
16760.0000   -4.77809
16800.0000   -4.61071
16840.0000   -4.09321
16880.0000   -5.00900
16920.0000   -4.45022
16960.0000   -4.60540
17000.0000   -4.20891
17040.0000   -4.52013
17080.0000   -3.91740
17120.0000   -4.46424
17160.0000   -4.09649
17200.0000   -3.13141
17240.0000   -2.97114
17280.0000   -2.59430
17320.0000   -3.96041
17360.0000   -3.74775
17400.0000   -4.15026
17440.0000   -4.37376
17480.0000   -4.15149
17520.0000   -3.90629
17560.0000   -4.27796
17600.0000   -4.11263
17640.0000   -5.07088
17680.0000   -4.33880
17720.0000   -4.45786
17760.0000   -5.36095
17800.0000   -5.41395
17840.0000   -5.76962
17880.0000   -5.47132
17920.0000   -4.82771
17960.0000   -4.60917
18000.0000   -4.45096
18040.0000   -3.87838
18080.0000   -3.32606
18120.0000   -4.26897
18160.0000   -4.08855
18200.0000   -3.53106
18240.0000   -3.90357
18280.0000   -3.63731
18320.0000   -3.89924
18360.0000   -3.42112
18400.0000   -4.07062
18440.0000   -5.10542
18480.0000   -4.17087
18520.0000   -4.45724
18560.0000   -4.13456
18600.0000   -2.84272
18640.0000   -2.79013
18680.0000   -3.19598
18720.0000   -3.10935
18760.0000   -2.48385
18800.0000   -1.80093
18840.0000   -1.79827
18880.0000   -2.69045
18920.0000   -2.46329
18960.0000   -2.06918
19000.0000   -2.46799
19040.0000   -3.15191
19080.0000   -3.07004
19120.0000   -2.91637
19160.0000   -3.10887
19200.0000   -3.21242
19240.0000   -2.52344
19280.0000   -3.24774
19320.0000   -2.92929
19360.0000   -3.37216
19400.0000   -3.11184
19440.0000   -2.81653
19480.0000   -3.73963
19520.0000   -2.19767
19560.0000   -4.31007
19600.0000   -3.79427
19640.0000   -3.26138
19680.0000   -4.62990
19720.0000   -4.17846
19760.0000   -3.99612
19800.0000   -4.15289
19840.0000   -4.42043
19880.0000   -4.81953
19920.0000   -4.45041
19960.0000   -3.56873
20000.0000   -3.41021
20040.0000   -3.75322
20080.0000   -4.87944
20120.0000   -4.11571
20160.0000   -4.15295
20200.0000   -3.99240
20240.0000   -4.11820
20280.0000   -3.39719
20320.0000   -2.10107
20360.0000   -2.31446
20400.0000   -3.62231
20440.0000   -4.25803
20480.0000   -3.23990
20520.0000   -3.72388
20560.0000   -4.36086
20600.0000   -4.05039
20640.0000   -4.28505
20680.0000   -3.69791
20720.0000   -4.09071
20760.0000   -3.27928
20800.0000   -4.62422
20840.0000   -3.63034
20880.0000   -3.74855
20920.0000   -2.88018
20960.0000   -3.70631
21000.0000   -3.85519
21040.0000   -4.31005
21080.0000   -4.95424
21120.0000   -3.81768
21160.0000   -3.10392
21200.0000   -1.68628
21240.0000   -1.93055
21280.0000   -2.81029
21320.0000   -3.29938
21360.0000   -3.58230
21400.0000   -2.93657
21440.0000   -3.11877
21480.0000   -3.43826
21520.0000   -3.11439
21560.0000   -3.41513
21600.0000   -3.57115
21640.0000   -3.44911
21680.0000   -4.01922
21720.0000   -4.33972
21760.0000   -4.95855
21800.0000   -4.95919
21840.0000   -3.92655
21880.0000   -4.24153
21920.0000   -4.28396
21960.0000   -4.25280
22000.0000   -4.84422
22040.0000   -4.53017
22080.0000   -4.38913
22120.0000   -4.40655
22160.0000   -3.39213
22200.0000   -3.01200
22240.0000   -3.51772
22280.0000   -3.82335
22320.0000   -4.13962
22360.0000   -3.74624
22400.0000   -3.06906
22440.0000   -3.34194
22480.0000   -3.66340
22520.0000   -3.87399
22560.0000   -2.94329
22600.0000   -4.54197
22640.0000   -3.12341
22680.0000   -4.51673
22720.0000   -4.31670
22760.0000   -2.80433
22800.0000   -3.05110
22840.0000   -4.31671
22880.0000   -4.60228
22920.0000   -3.67989
22960.0000   -2.82352
23000.0000   -2.26178
23040.0000   -1.91514
23080.0000   -1.61790
23120.0000   -2.02978
23160.0000   -2.12278
23200.0000   -1.49310
23240.0000   -3.11398
23280.0000   -1.26250
23320.0000   -2.48811
23360.0000   -2.09024
23400.0000   -1.47528
23440.0000   -1.70978
23480.0000   -1.62683
23520.0000   -0.69060
23560.0000   -0.93752
23600.0000   -1.29693
23640.0000   -1.86581
23680.0000   -0.64141
23720.0000    0.28103
23760.0000    0.61041
23800.0000    0.62677
23840.0000   -0.10210
23880.0000    0.40517
23920.0000    0.87621
23960.0000   -0.16268
24000.0000   -0.47336
24040.0000    0.52189
24080.0000   -0.07714
24120.0000    0.68015
24160.0000    0.61231
24200.0000   -1.33889
24240.0000   -0.72547
24280.0000    0.91053
24320.0000   -0.07461
24360.0000   -0.16768
24400.0000   -0.34609
24440.0000    0.40142
24480.0000   -0.08050
24520.0000    1.03314
24560.0000    0.42397
24600.0000    0.94921
24640.0000    1.94726
24680.0000    1.44033
24720.0000    1.55239
24760.0000    0.96911
24800.0000    0.56123
24840.0000    0.18868
24880.0000    0.18890
24920.0000    0.59890
24960.0000    1.49498
25000.0000    1.09221
25040.0000    1.97989
25080.0000    1.85931
25120.0000    1.58119
25160.0000    2.41180
25200.0000    1.42660
25240.0000    1.51934
25280.0000    0.63844
25320.0000    0.35303
25360.0000    0.91530
25400.0000    0.73982
25440.0000    0.30442
25480.0000    1.46886
25520.0000    0.62671
25560.0000    1.69491
25600.0000    2.05923
25640.0000    1.03145
25680.0000    0.02326
25720.0000    0.65036
25760.0000    0.27322
25800.0000    0.17371
25840.0000    0.59867
25880.0000    0.85336
25920.0000    0.52937
25960.0000    0.30408
26000.0000   -0.11124
26040.0000    0.91874
26080.0000    0.64074
26120.0000    0.72339
26160.0000    0.51660
26200.0000    0.97110
26240.0000    0.40628
26280.0000    0.87285
26320.0000    0.41305
26360.0000   -0.31267
26400.0000   -0.13404
26440.0000   -0.50162
26480.0000   -0.04030
26520.0000   -0.98251
26560.0000   -0.65368
26600.0000   -0.28204
26640.0000   -0.55899
26680.0000   -0.21085
26720.0000   -1.20575
26760.0000   -0.84210
26800.0000   -1.06031
26840.0000   -0.88235
26880.0000   -0.90576
26920.0000    0.62569
26960.0000    0.37033
27000.0000    0.81167
27040.0000    0.41994
27080.0000    1.28602
27120.0000    0.89473
27160.0000    0.52643
27200.0000    0.57630
27240.0000    1.33810
27280.0000    1.44393
27320.0000    0.87562
27360.0000    0.54888
27400.0000    0.60528
27440.0000    0.90382
27480.0000    0.90156
27520.0000    1.12762
27560.0000    0.60657
27600.0000    0.17301
27640.0000    0.80567
27680.0000    1.55464
27720.0000    0.12360
27760.0000    0.25200
27800.0000   -0.85358
27840.0000    0.17292
27880.0000    0.73462
27920.0000    1.00267
27960.0000    0.44347
28000.0000    0.63231
28040.0000    0.34757
28080.0000    0.57803
28120.0000    0.30021
28160.0000   -0.47967
28200.0000   -0.41581
28240.0000    0.18136
28280.0000   -0.50411
28320.0000   -0.19829
28360.0000   -0.67018
28400.0000   -1.12015
28440.0000   -0.26087
28480.0000   -0.49751
28520.0000    0.54101
28560.0000    0.24757
28600.0000    0.27655
28640.0000    0.07122
28680.0000   -0.19287
28720.0000   -0.84082
28760.0000   -0.00548
28800.0000   -0.30308
28840.0000    0.24781
28880.0000   -0.23628
28920.0000   -0.18595
28960.0000   -1.06769
29000.0000   -1.36389
29040.0000   -0.20049
29080.0000   -0.44129
29120.0000    0.00317
29160.0000    0.01707
29200.0000    0.69698
29240.0000   -0.48298
29280.0000   -0.00148
29320.0000    0.39824
29360.0000    0.74016
29400.0000   -0.15397
29440.0000    0.14476
29480.0000    1.61769
29520.0000    1.07401
29560.0000    0.80025
29600.0000    1.47962
29640.0000   -0.19178
29680.0000    1.08009
29720.0000    0.74213
29760.0000    1.19271
29800.0000    0.72654
29840.0000    0.18789
29880.0000    0.62771
29920.0000    0.30508
29960.0000    0.07688
30000.0000    1.30762
30040.0000    0.51853
30080.0000    1.02327
30120.0000    1.04630
30160.0000    0.96785
30200.0000    0.39100
30240.0000    0.77156
30280.0000   -0.90178
30320.0000    0.90761
30360.0000    0.86462
30400.0000    0.61586
30440.0000    0.24561
30480.0000    1.17650
30520.0000    1.43987
30560.0000    1.30199
30600.0000    0.83631
30640.0000    1.54539
30680.0000    1.21150
30720.0000    0.35107
30760.0000    0.96712
30800.0000    1.20586
30840.0000    2.42682
30880.0000    1.35287
30920.0000    1.75650
30960.0000    1.75333
31000.0000    1.17374
31040.0000    0.73800
31080.0000    2.50057
31120.0000    1.32146
31160.0000    0.21148
31200.0000    0.85887
31240.0000    1.01615
31280.0000    0.77116
31320.0000    0.16998
31360.0000    0.36531
31400.0000    1.23212
31440.0000    0.85143
31480.0000    1.33550
31520.0000    1.10785
31560.0000    1.29546
31600.0000    2.39662
31640.0000    1.72843
31680.0000    1.98604
31720.0000    0.80481
31760.0000    1.99878
31800.0000    0.93169
31840.0000    1.24558
31880.0000    0.95786
31920.0000    0.43822
31960.0000    0.66195
32000.0000    1.12853
32040.0000    0.27169
32080.0000    0.57553
32120.0000   -0.33288
32160.0000   -0.41073
32200.0000    0.25344
32240.0000   -0.30335
32280.0000   -0.82835
32320.0000   -0.59445
32360.0000    1.22903
32400.0000    0.87926
32440.0000    0.03365
32480.0000    0.09196
32520.0000    0.66425
32560.0000    0.97077
32600.0000    1.41901
32640.0000    0.41581
32680.0000   -0.25402
32720.0000    1.00183
32760.0000    0.60670
32800.0000    1.54429
32840.0000    0.99864
32880.0000    2.45072
32920.0000    1.65740
32960.0000    2.43719
33000.0000    1.08964
33040.0000    1.07131
33080.0000    2.01142
33120.0000    1.85122
33160.0000    1.35486
33200.0000    1.29001
33240.0000    1.91408
33280.0000    1.40542
33320.0000    1.62604
33360.0000    2.27347
33400.0000    2.04018
33440.0000    2.88106
33480.0000    2.88337
33520.0000    2.11314
33560.0000    1.65403
33600.0000    1.99455
33640.0000    1.90158
33680.0000    0.72715
33720.0000    1.24686
33760.0000    1.87868
33800.0000    1.36610
33840.0000    1.28155
33880.0000    1.10004
33920.0000    1.60358
33960.0000    2.88080
34000.0000    2.47290
34040.0000    2.83786
34080.0000    3.16177
34120.0000    2.38195
34160.0000    1.93419
34200.0000    1.60656
34240.0000    1.76855
34280.0000    2.07269
34320.0000    3.03582
34360.0000    2.04497
34400.0000    1.16022
34440.0000    2.39606
34480.0000    1.88531
34520.0000    2.24418
34560.0000    2.31348
34600.0000    1.15023
34640.0000    1.43954
34680.0000    1.25204
34720.0000    0.99833
34760.0000    1.16557
34800.0000    1.88919
34840.0000    2.24183
34880.0000    2.70171
34920.0000    2.58869
34960.0000    2.85727
35000.0000    3.14416
35040.0000    3.87431
35080.0000    3.64511
35120.0000    3.21238
35160.0000    2.91479
35200.0000    2.62634
35240.0000    1.42099
35280.0000    2.17861
35320.0000    1.88058
35360.0000    1.78562
35400.0000    2.81873
35440.0000    3.52531
35480.0000    1.95436
35520.0000    1.75320
35560.0000    2.99224
35600.0000    2.99135
35640.0000    2.33251
35680.0000    2.83525
35720.0000    2.20039
35760.0000    2.93090
35800.0000    2.70246
35840.0000    3.18372
35880.0000    2.60993
35920.0000    2.89895
35960.0000    2.66212
36000.0000    2.69905
36040.0000    2.38676
36080.0000    2.72292
36120.0000    2.81411
36160.0000    2.71098
36200.0000    2.69429
36240.0000    2.44735
36280.0000    2.94545
36320.0000    1.63626
36360.0000    2.30133
36400.0000    2.73434
36440.0000    2.77103
36480.0000    2.29762
36520.0000    2.40072
36560.0000    2.55529
36600.0000    2.27652
36640.0000    2.38989
36680.0000    2.25879
36720.0000    1.79549
36760.0000    1.81827
36800.0000    2.09918
36840.0000    2.49757
36880.0000    2.75066
36920.0000    2.30820
36960.0000    2.43005
37000.0000    3.08181
37040.0000    2.93434
37080.0000    3.05528
37120.0000    2.71965
37160.0000    3.12661
37200.0000    2.61310
37240.0000    2.83637
37280.0000    2.68841
37320.0000    3.18696
37360.0000    1.81065
37400.0000    1.97810
37440.0000    2.18534
37480.0000    2.25244
37520.0000    1.82849
37560.0000    1.80706
37600.0000    1.34925
37640.0000    2.40465
37680.0000    1.26549
37720.0000    2.17620
37760.0000    2.19412
37800.0000    2.87198
37840.0000    2.64697
37880.0000    2.49341
37920.0000    1.89319
37960.0000    2.80738
38000.0000    2.36014
38040.0000    1.97521
38080.0000    2.93391
38120.0000    2.84937
38160.0000    2.38475
38200.0000    2.72280
38240.0000    2.87180
38280.0000    2.91678
38320.0000    3.04492
38360.0000    2.63903
38400.0000    2.86402
38440.0000    2.91015
38480.0000    3.60172
38520.0000    3.26092
38560.0000    3.16274
38600.0000    3.07692
38640.0000    2.48016
38680.0000    2.29613
38720.0000    2.58177
38760.0000    2.46177
38800.0000    2.31096
38840.0000    2.91060
38880.0000    2.39006
38920.0000    2.07015
38960.0000    2.36683
39000.0000    2.18977
39040.0000    1.79920
39080.0000    2.70956
39120.0000    2.66516
39160.0000    3.46159
39200.0000    2.46532
39240.0000    2.76005
39280.0000    2.79001
39320.0000    3.29084
39360.0000    2.49634
39400.0000    2.64554
39440.0000    1.85269
39480.0000    2.83207
39520.0000    2.67566
39560.0000    2.35935
39600.0000    2.31619
39640.0000    2.17904
39680.0000    2.70154
39720.0000    2.28684
39760.0000    2.24727
39800.0000    2.81605
39840.0000    3.14116
39880.0000    2.79493
39920.0000    2.27397
39960.0000    2.49403
40000.0000    2.02068
40040.0000    1.89331
40080.0000    2.45439
40120.0000    2.75374
40160.0000    2.88409
40200.0000    2.30105
40240.0000    2.80863
40280.0000    2.65292
40320.0000    2.89702
40360.0000    3.56247
40400.0000    3.62430
40440.0000    3.26493
40480.0000    3.70892
40520.0000    2.92154
40560.0000    2.88786
40600.0000    2.27243
40640.0000    2.51998
40680.0000    3.06477
40720.0000    2.49688
40760.0000    2.58759
40800.0000    2.92447
40840.0000    3.06185
40880.0000    1.63987
40920.0000    2.83874
40960.0000    2.86952
41000.0000    2.74197
41040.0000    2.49757
41080.0000    2.78952
41120.0000    2.91238
41160.0000    1.72018
41200.0000    2.44875
41240.0000    3.22693
41280.0000    2.76298
41320.0000    1.91578
41360.0000    2.16803
41400.0000    2.23611
41440.0000    1.93847
41480.0000    2.58000
41520.0000    2.38591
41560.0000    2.03008
41600.0000    2.17300
41640.0000    1.96567
41680.0000    1.71528
41720.0000    2.40985
41760.0000    2.54836
41800.0000    2.95431
41840.0000    2.08124
41880.0000    2.70477
41920.0000    2.67370
41960.0000    3.86584
42000.0000    3.77115
42040.0000    4.20893
42080.0000    3.22835
42120.0000    2.80593
42160.0000    3.24550
42200.0000    2.97191
42240.0000    3.23530
42280.0000    3.48642
42320.0000    4.05459
42360.0000    3.23975
42400.0000    3.78408
42440.0000    3.21879
42480.0000    2.30695
42520.0000    3.25370
42560.0000    3.03954
42600.0000    2.53895
42640.0000    3.45773
42680.0000    3.66109
42720.0000    3.32009
42760.0000    3.38776
42800.0000    3.45120
42840.0000    4.29751
42880.0000    3.19210
42920.0000    3.74082
42960.0000    4.53047
43000.0000    4.48829
43040.0000    5.27307
43080.0000    4.01242
43120.0000    3.15041
43160.0000    4.94691
43200.0000    4.38555
43240.0000    4.29764
43280.0000    4.63277
43320.0000    5.24278
43360.0000    4.66000
43400.0000    3.98483
43440.0000    4.62150
43480.0000    5.19874
43520.0000    5.39579
43560.0000    4.33478
43600.0000    5.13059
43640.0000    6.55483
43680.0000    5.69777
43720.0000    5.04851
43760.0000    5.16096
43800.0000    4.14831
43840.0000    5.16368
43880.0000    5.58614
43920.0000    5.51193
43960.0000    4.93322
44000.0000    5.63004
44040.0000    5.65835
44080.0000    5.20638
44120.0000    4.84750
44160.0000    5.26635
44200.0000    4.41324
44240.0000    5.77646
44280.0000    5.81359
44320.0000    5.72797
44360.0000    4.94526
44400.0000    5.78531
44440.0000    5.43095
44480.0000    5.16392
44520.0000    4.37598
44560.0000    4.16001
44600.0000    3.72213
44640.0000    3.51949
44680.0000    4.65637
44720.0000    4.95212
44760.0000    5.69615
44800.0000    5.37092
44840.0000    4.59142
44880.0000    4.95517
44920.0000    3.62204
44960.0000    4.46900
45000.0000    4.80212
45040.0000    4.19874
45080.0000    4.87782
45120.0000    5.15111
45160.0000    5.36385
45200.0000    4.99230
45240.0000    3.67544
45280.0000    4.33804
45320.0000    4.56846
45360.0000    4.11349
45400.0000    4.19552
45440.0000    4.22355
45480.0000    4.32914
45520.0000    5.35119
45560.0000    5.28736
45600.0000    4.95450
45640.0000    4.89326
45680.0000    4.68031
45720.0000    3.83500
45760.0000    4.40302
45800.0000    3.63994
45840.0000    4.91389
45880.0000    5.12001
45920.0000    5.28564
45960.0000    4.18401
46000.0000    5.09103
46040.0000    4.61064
46080.0000    4.82760
46120.0000    5.60631
46160.0000    5.10173
46200.0000    4.80179
46240.0000    3.44069
46280.0000    4.08361
46320.0000    4.58218
46360.0000    4.45296
46400.0000    3.94888
46440.0000    3.80576
46480.0000    4.86191
46520.0000    4.14844
46560.0000    4.16320
46600.0000    6.16876
46640.0000    5.25112
46680.0000    5.37691
46720.0000    6.15910
46760.0000    6.31276
46800.0000    5.05598
46840.0000    5.34152
46880.0000    5.12724
46920.0000    4.48966
46960.0000    5.80006
47000.0000    5.58507
47040.0000    5.40346
47080.0000    5.43387
47120.0000    5.88517
47160.0000    5.18141
47200.0000    5.85586
47240.0000    5.62332
47280.0000    5.36591
47320.0000    5.52558
47360.0000    5.73643
47400.0000    5.22754
47440.0000    4.97469
47480.0000    4.37172
47520.0000    6.44830
47560.0000    6.95911
47600.0000    5.45217
47640.0000    5.14593
47680.0000    5.17573
47720.0000    6.04978
47760.0000    5.15901
47800.0000    5.28884
47840.0000    4.55838
47880.0000    4.97823
47920.0000    5.36488
47960.0000    5.75843
48000.0000    5.98521
48040.0000    5.76818
48080.0000    6.24008
48120.0000    5.24201
48160.0000    6.06629
48200.0000    5.79065
48240.0000    5.58387
48280.0000    4.70019
48320.0000    5.18951
48360.0000    5.73424
48400.0000    6.51188
48440.0000    5.39972
48480.0000    5.34609
48520.0000    5.66200
48560.0000    6.31143
48600.0000    5.53328
48640.0000    5.44308
48680.0000    5.88079
48720.0000    6.06782
48760.0000    5.53792
48800.0000    6.76443
48840.0000    5.86178
48880.0000    5.37811
48920.0000    5.70827
48960.0000    5.56817
49000.0000    5.60662
49040.0000    5.55438
49080.0000    5.88792
49120.0000    5.99821
49160.0000    5.54649
49200.0000    5.71086
49240.0000    5.71252
49280.0000    5.15300
49320.0000    5.84865
49360.0000    6.10495
49400.0000    5.81764
49440.0000    5.38023
49480.0000    6.55827
49520.0000    5.91417
49560.0000    5.94425
49600.0000    5.91941
49640.0000    5.90348
49680.0000    6.18850
49720.0000    5.82193
49760.0000    6.09759
49800.0000    6.90892
49840.0000    6.27695
49880.0000    6.21982
49920.0000    6.28752
49960.0000    6.26617
50000.0000    5.65225
50040.0000    6.14467
50080.0000    6.15339
50120.0000    6.59124
50160.0000    7.39745
50200.0000    6.90905
50240.0000    7.21288
50280.0000    7.74391
50320.0000    6.07308
50360.0000    6.03170
50400.0000    6.72836
50440.0000    7.26603
50480.0000    5.98280
50520.0000    6.37693
50560.0000    5.60023
50600.0000    6.09668
50640.0000    5.58656
50680.0000    5.73033
50720.0000    5.78546
50760.0000    5.57536
50800.0000    6.03956
50840.0000    6.17634
50880.0000    6.61724
50920.0000    7.06562
50960.0000    6.42905
51000.0000    6.29272
51040.0000    5.50615
51080.0000    5.51817
51120.0000    5.39860
51160.0000    5.48037
51200.0000    5.04410
51240.0000    5.21913
51280.0000    4.87161
51320.0000    4.58267
51360.0000    4.63830
51400.0000    4.71544
51440.0000    5.61922
51480.0000    6.02240
51520.0000    4.77902
51560.0000    5.39858
51600.0000    4.53446
51640.0000    5.03411
51680.0000    5.65691
51720.0000    5.28723
51760.0000    5.68739
51800.0000    5.68696
51840.0000    5.43558
51880.0000    5.69536
51920.0000    5.15326
51960.0000    5.16111
52000.0000    4.81342
52040.0000    4.82219
52080.0000    4.40061
52120.0000    4.83728
52160.0000    4.71537
52200.0000    4.93902
52240.0000    5.86994
52280.0000    5.36593
52320.0000    6.82180
52360.0000    6.05920
52400.0000    7.25780
52440.0000    7.50182
52480.0000    8.06343
52520.0000    7.34021
52560.0000    7.85725
52600.0000    6.72381
52640.0000    6.00487
52680.0000    5.09326
52720.0000    4.99252
52760.0000    6.58538
52800.0000    6.67402
52840.0000    7.74971
52880.0000    7.24298
52920.0000    6.51739
52960.0000    5.68693
53000.0000    6.50471
53040.0000    8.01996
53080.0000    6.72609
53120.0000    6.41322
53160.0000    6.28419
53200.0000    6.19385
53240.0000    6.50014
53280.0000    7.18763
53320.0000    7.05899
53360.0000    6.00159
53400.0000    6.23227
53440.0000    6.03200
53480.0000    4.60584
53520.0000    6.28591
53560.0000    5.39333
53600.0000    6.60508
53640.0000    6.61199
53680.0000    6.22815
53720.0000    4.93916
53760.0000    4.24888
53800.0000    3.67356
53840.0000    4.82944
53880.0000    5.65781
53920.0000    5.15312
53960.0000    4.91567
54000.0000    5.89965
54040.0000    5.46270
54080.0000    5.84881
54120.0000    5.46310
54160.0000    4.61069
54200.0000    5.28925
54240.0000    6.21029
54280.0000    6.13251
54320.0000    6.07519
54360.0000    7.08341
54400.0000    6.63134
54440.0000    6.69012
54480.0000    6.40277
54520.0000    6.83958
54560.0000    6.51764
54600.0000    7.07981
54640.0000    5.97555
54680.0000    5.32785
54720.0000    4.50402
54760.0000    6.31105
54800.0000    7.52669
54840.0000    6.14887
54880.0000    6.64229
54920.0000    7.08647
54960.0000    7.91462
55000.0000    6.76519
55040.0000    6.50459
55080.0000    6.74347
55120.0000    6.35226
55160.0000    6.61122
55200.0000    7.11650
55240.0000    6.65546
55280.0000    7.88186
55320.0000    7.19430
55360.0000    7.79371
55400.0000    7.21235
55440.0000    6.90906
55480.0000    7.79752
55520.0000    6.30521
55560.0000    7.62711
55600.0000    6.25167
55640.0000    5.94545
55680.0000    6.81844
55720.0000    5.48666
55760.0000    6.24225
55800.0000    5.23793
55840.0000    6.94048
55880.0000    7.10827
55920.0000    6.53960
55960.0000    5.25958
56000.0000    5.32233
56040.0000    4.67133
56080.0000    5.48847
56120.0000    5.88811
56160.0000    5.80906
56200.0000    5.12060
56240.0000    4.68210
56280.0000    4.75135
56320.0000    4.86933
56360.0000    6.15076
56400.0000    5.95486
56440.0000    6.46614
56480.0000    6.60910
56520.0000    6.47028
56560.0000    6.64265
56600.0000    6.80844
56640.0000    6.57264
56680.0000    6.18067
56720.0000    5.96326
56760.0000    7.03736
56800.0000    6.53511
56840.0000    5.81005
56880.0000    6.78271
56920.0000    6.29654
56960.0000    5.96127
57000.0000    5.67374
57040.0000    5.95142
57080.0000    5.90387
57120.0000    5.62910
57160.0000    5.83352
57200.0000    5.94635
57240.0000    6.93327
57280.0000    6.25045
57320.0000    6.68734
57360.0000    7.29807
57400.0000    6.36495
57440.0000    5.62156
57480.0000    5.76642
57520.0000    5.98440
57560.0000    6.12496
57600.0000    4.92853
57640.0000    5.81420
57680.0000    5.29544
57720.0000    6.43896
57760.0000    6.28106
57800.0000    6.61162
57840.0000    6.22811
57880.0000    5.96579
57920.0000    5.53762
57960.0000    5.60324
58000.0000    5.48474
58040.0000    5.21748
58080.0000    5.96434
58120.0000    5.67850
58160.0000    5.26344
58200.0000    5.43432
58240.0000    6.12762
58280.0000    5.79408
58320.0000    6.37594
58360.0000    6.21668
58400.0000    6.46893
58440.0000    6.28848
58480.0000    5.19654
58520.0000    5.60288
58560.0000    6.67178
58600.0000    6.17341
58640.0000    6.21743
58680.0000    4.60924
58720.0000    5.28553
58760.0000    5.28970
58800.0000    5.99917
58840.0000    5.13240
58880.0000    4.89942
58920.0000    4.74692
58960.0000    5.13675
59000.0000    3.66308
59040.0000    5.35179
59080.0000    5.11108
59120.0000    4.59534
59160.0000    5.30497
59200.0000    5.85204
59240.0000    5.27925
59280.0000    4.84150
59320.0000    5.86487
59360.0000    5.90132
59400.0000    5.77322
59440.0000    4.97248
59480.0000    5.66891
59520.0000    6.72243
59560.0000    6.94934
59600.0000    6.77761
59640.0000    5.01505
59680.0000    5.25632
59720.0000    5.33063
59760.0000    6.49888
59800.0000    5.44053
59840.0000    5.12511
59880.0000    6.00574
59920.0000    6.99520
59960.0000    6.24048
60000.0000    6.27144
60040.0000    5.90319
60080.0000    5.54957
60120.0000    5.13193
60160.0000    5.01828
60200.0000    6.02044
60240.0000    6.66656
60280.0000    5.78893
60320.0000    5.74444
60360.0000    6.98719
60400.0000    5.78959
60440.0000    5.43874
60480.0000    6.08517
60520.0000    6.12931
60560.0000    6.60107
60600.0000    5.92006
60640.0000    6.07991
60680.0000    4.83328
60720.0000    5.67067
60760.0000    4.78534
60800.0000    5.29676
60840.0000    6.01907
60880.0000    6.32220
60920.0000    5.07186
60960.0000    5.96566
61000.0000    5.57426
61040.0000    5.99928
61080.0000    4.93121
61120.0000    5.86895
61160.0000    5.67404
61200.0000    5.00361
61240.0000    4.86823
61280.0000    4.27278
61320.0000    4.86317
61360.0000    5.44665
61400.0000    5.97246
61440.0000    4.34767
61480.0000    4.08533
61520.0000    4.92502
61560.0000    5.68767
61600.0000    6.16516
61640.0000    5.39862
61680.0000    5.59134
61720.0000    5.37850
61760.0000    4.99872
61800.0000    5.07791
61840.0000    6.32284
61880.0000    5.64059
61920.0000    4.93738
61960.0000    5.12460
62000.0000    5.43472
62040.0000    5.53732
62080.0000    6.63539
62120.0000    6.15232
62160.0000    5.62069
62200.0000    5.10555
62240.0000    4.66582
62280.0000    5.26508
62320.0000    5.21828
62360.0000    5.11985
62400.0000    4.63708
62440.0000    4.85340
62480.0000    5.19300
62520.0000    5.19039
62560.0000    4.98806
62600.0000    4.14797
62640.0000    4.30436
62680.0000    4.55209
62720.0000    4.80544
62760.0000    5.14724
62800.0000    5.22456
62840.0000    5.40540
62880.0000    5.36340
62920.0000    4.83954
62960.0000    5.00779
63000.0000    4.38061
63040.0000    4.72315
63080.0000    4.38235
63120.0000    4.17329
63160.0000    4.60057
63200.0000    3.64969
63240.0000    4.23173
63280.0000    3.48584
63320.0000    3.27528
63360.0000    2.94504
63400.0000    3.14776
63440.0000    3.44925
63480.0000    3.88852
63520.0000    3.35308
63560.0000    2.96395
63600.0000    3.74048
63640.0000    2.89134
63680.0000    2.58521
63720.0000    2.76559
63760.0000    3.45897
63800.0000    3.72262
63840.0000    3.97621
63880.0000    4.36442
63920.0000    3.74852
63960.0000    4.10543
64000.0000    4.66221
64040.0000    4.71414
64080.0000    5.35578
64120.0000    5.11395
64160.0000    4.36352
64200.0000    3.82909
64240.0000    3.69632
64280.0000    4.19113
64320.0000    4.79883
64360.0000    4.02691
64400.0000    4.20166
64440.0000    4.59870
64480.0000    4.28318
64520.0000    4.47966
64560.0000    3.68609
64600.0000    3.49668
64640.0000    3.58022
64680.0000    3.68785
64720.0000    2.57006
64760.0000    3.17601
64800.0000    3.56571
64840.0000    3.91251
64880.0000    3.38601
64920.0000    3.50149
64960.0000    3.37250
65000.0000    3.53806
65040.0000    2.89089
65080.0000    3.10489
65120.0000    2.88947
65160.0000    3.64072
65200.0000    3.43607
65240.0000    3.16428
65280.0000    2.72987
65320.0000    3.08060
65360.0000    2.08783
65400.0000    3.35395
65440.0000    2.85996
65480.0000    1.85667
65520.0000    2.36348
65560.0000    2.92419
65600.0000    2.81668
65640.0000    2.47044
65680.0000    2.45526
65720.0000    2.64065
65760.0000    2.71258
65800.0000    2.40338
65840.0000    2.28823
65880.0000    1.79915
65920.0000    2.28791
65960.0000    2.14712
66000.0000    2.41287
66040.0000    1.89693
66080.0000    1.64475
66120.0000    1.55648
66160.0000    3.03302
66200.0000    2.88014
66240.0000    3.04758
66280.0000    3.04667
66320.0000    3.10103
66360.0000    3.57160
66400.0000    2.78191
66440.0000    2.90333
66480.0000    1.85685
66520.0000    2.14166
66560.0000    2.37086
66600.0000    2.27499
66640.0000    3.01296
66680.0000    2.80940
66720.0000    2.51539
66760.0000    3.14728
66800.0000    2.87753
66840.0000    2.88593
66880.0000    3.54164
66920.0000    3.37922
66960.0000    3.79160
67000.0000    3.90991
67040.0000    3.25127
67080.0000    2.58277
67120.0000    4.19140
67160.0000    2.10997
67200.0000    2.52993
67240.0000    3.63289
67280.0000    3.39609
67320.0000    3.42997
67360.0000    3.92760
67400.0000    3.32798
67440.0000    2.81935
67480.0000    2.60553
67520.0000    2.85994
67560.0000    2.60001
67600.0000    2.70819
67640.0000    2.81513
67680.0000    2.07870
67720.0000    3.28373
67760.0000    2.75939
67800.0000    2.93827
67840.0000    2.82702
67880.0000    2.98756
67920.0000    2.97122
67960.0000    3.62652
68000.0000    2.36474
68040.0000    2.24318
68080.0000    3.30114
68120.0000    3.29485
68160.0000    3.17257
68200.0000    2.70141
68240.0000    2.60703
68280.0000    2.46097
68320.0000    2.97766
68360.0000    2.96958
68400.0000    3.00782
68440.0000    2.10388
68480.0000    2.88126
68520.0000    2.55469
68560.0000    3.32271
68600.0000    2.50958
68640.0000    2.45143
68680.0000    2.95924
68720.0000    2.93851
68760.0000    2.24611
68800.0000    3.16184
68840.0000    1.79700
68880.0000    2.30288
68920.0000    2.98220
68960.0000    2.54709
69000.0000    2.19401
69040.0000    2.60318
69080.0000    2.43930
69120.0000    2.06013
69160.0000    2.86925
69200.0000    3.07716
69240.0000    2.57863
69280.0000    2.02460
69320.0000    2.38274
69360.0000    2.90846
69400.0000    2.02643
69440.0000    2.19034
69480.0000    1.99501
69520.0000    3.22811
69560.0000    3.78088
69600.0000    4.00742
69640.0000    3.21620
69680.0000    3.20624
69720.0000    3.41807
69760.0000    3.78168
69800.0000    2.75360
69840.0000    3.38731
69880.0000    2.34041
69920.0000    2.44388
69960.0000    2.94342
70000.0000    3.28902
70040.0000    2.68142
70080.0000    2.86800
70120.0000    3.40831
70160.0000    3.34471
70200.0000    3.68472
70240.0000    3.54360
70280.0000    3.48187
70320.0000    3.65530
70360.0000    2.85806
70400.0000    3.19319
70440.0000    2.15195
70480.0000    2.37625
70520.0000    3.19384
70560.0000    2.69073
70600.0000    2.84176
70640.0000    2.71633
70680.0000    2.20520
70720.0000    2.92295
70760.0000    2.22720
70800.0000    2.72870
70840.0000    3.22582
70880.0000    3.20894
70920.0000    3.90553
70960.0000    3.55501
71000.0000    3.51860
71040.0000    3.23535
71080.0000    2.97107
71120.0000    3.29907
71160.0000    2.49995
71200.0000    3.20707
71240.0000    3.13541
71280.0000    2.24794
71320.0000    3.70150
71360.0000    2.83620
71400.0000    2.40597
71440.0000    2.15246
71480.0000    2.69884
71520.0000    2.83705
71560.0000    2.45463
71600.0000    2.35318
71640.0000    3.05853
71680.0000    2.24268
71720.0000    2.66944
71760.0000    2.49435
71800.0000    3.28381
71840.0000    2.13560
71880.0000    2.91374
71920.0000    3.25802
71960.0000    2.71535
72000.0000    3.33768
72040.0000    2.95568
72080.0000    2.61240
72120.0000    3.64050
72160.0000    2.75794
72200.0000    2.74629
72240.0000    3.01450
72280.0000    3.01102
72320.0000    3.23789
72360.0000    2.67968
72400.0000    3.72295
72440.0000    2.68868
72480.0000    2.72181
72520.0000    2.73635
72560.0000    2.06321
72600.0000    2.56764
72640.0000    2.57779
72680.0000    2.13370
72720.0000    2.54013
72760.0000    2.39599
72800.0000    1.72365
72840.0000    2.21997
72880.0000    2.48001
72920.0000    2.74029
72960.0000    3.44692
73000.0000    2.39262
73040.0000    3.01200
73080.0000    2.83415
73120.0000    2.44499
73160.0000    3.04079
73200.0000    2.95566
73240.0000    2.96099
73280.0000    2.66016
73320.0000    3.09067
73360.0000    2.83576
73400.0000    2.65204
73440.0000    2.35355
73480.0000    3.11536
73520.0000    2.51918
73560.0000    3.02870
73600.0000    2.49514
73640.0000    2.23147
73680.0000    3.25595
73720.0000    3.26433
73760.0000    2.98731
73800.0000    3.22843
73840.0000    2.60328
73880.0000    3.51799
73920.0000    4.21348
73960.0000    3.51198
74000.0000    3.45636
74040.0000    3.60125
74080.0000    3.52492
74120.0000    3.49147
74160.0000    3.46789
74200.0000    2.97406
74240.0000    2.83067
74280.0000    2.68227
74320.0000    2.96953
74360.0000    3.29773
74400.0000    2.79520
74440.0000    2.89027
74480.0000    2.84546
74520.0000    2.58113
74560.0000    3.35358
74600.0000    3.67885
74640.0000    4.00404
74680.0000    2.75160
74720.0000    3.18840
74760.0000    3.87977
74800.0000    2.90216
74840.0000    3.67018
74880.0000    3.77882
74920.0000    3.61347
74960.0000    3.83016
75000.0000    4.48903
75040.0000    3.36647
75080.0000    3.65162
75120.0000    3.12889
75160.0000    3.53016
75200.0000    3.38947
75240.0000    2.92501
75280.0000    3.57069
75320.0000    3.58200
75360.0000    3.61385
75400.0000    3.80799
75440.0000    4.01754
75480.0000    4.02251
75520.0000    3.49391
75560.0000    3.02936
75600.0000    3.54262
75640.0000    2.81879
75680.0000    2.77892
75720.0000    3.24256
75760.0000    3.43305
75800.0000    2.72015
75840.0000    2.56076
75880.0000    2.69498
75920.0000    2.60611
75960.0000    3.33032
76000.0000    3.05790
76040.0000    3.57224
76080.0000    3.51161
76120.0000    3.53189
76160.0000    3.32494
76200.0000    3.14684
76240.0000    3.56527
76280.0000    3.54427
76320.0000    3.20109
76360.0000    2.80855
76400.0000    2.89358
76440.0000    3.06032
76480.0000    2.92401
76520.0000    2.82655
76560.0000    3.68369
76600.0000    3.02847
76640.0000    3.16783
76680.0000    2.21396
76720.0000    2.53996
76760.0000    4.03910
76800.0000    3.10104
76840.0000    3.85833
76880.0000    4.20590
76920.0000    3.62188
76960.0000    2.97901
77000.0000    3.81984
77040.0000    3.88180
77080.0000    3.60501
77120.0000    3.58090
77160.0000    2.74972
77200.0000    3.65891
77240.0000    3.66889
77280.0000    4.13419
77320.0000    3.03114
77360.0000    3.86409
77400.0000    3.49555
77440.0000    3.32864
77480.0000    3.45073
77520.0000    3.10785
77560.0000    3.63063
77600.0000    3.24481
77640.0000    4.32918
77680.0000    3.56176
77720.0000    4.19599
77760.0000    4.12219
77800.0000    4.00963
77840.0000    3.62103
77880.0000    3.39048
77920.0000    4.20997
77960.0000    3.69822
78000.0000    2.78521
78040.0000    3.71804
78080.0000    3.19352
78120.0000    3.70721
78160.0000    3.99003
78200.0000    3.52984
78240.0000    3.18352
78280.0000    3.42286
78320.0000    4.43401
78360.0000    4.36877
78400.0000    4.01592
78440.0000    4.04999
78480.0000    4.15391
78520.0000    4.13257
78560.0000    4.39257
78600.0000    3.43532
78640.0000    4.27281
78680.0000    3.97912
78720.0000    3.71194
78760.0000    3.61037
78800.0000    3.78473
78840.0000    3.65362
78880.0000    3.56487
78920.0000    3.23690
78960.0000    3.55451
79000.0000    3.30944
79040.0000    3.58530
79080.0000    2.41107
79120.0000    2.94730
79160.0000    3.18246
79200.0000    2.61509
79240.0000    3.20561
79280.0000    3.22487
79320.0000    3.45347
79360.0000    3.32823
79400.0000    3.47962
79440.0000    4.24175
79480.0000    3.96256
79520.0000    4.28425
79560.0000    2.89812
79600.0000    2.89808
79640.0000    4.24760
79680.0000    3.52191
79720.0000    4.26824
79760.0000    2.86241
79800.0000    3.30885
79840.0000    3.77551
79880.0000    4.21962
79920.0000    4.29002
79960.0000    3.23991
80000.0000    3.47325
80040.0000    2.86942
80080.0000    3.35580
80120.0000    3.77835
80160.0000    3.58082
80200.0000    4.65635
80240.0000    4.15078
80280.0000    4.25704
80320.0000    3.35442
80360.0000    4.57485
80400.0000    3.87456
80440.0000    4.69449
80480.0000    4.15169
80520.0000    4.15016
80560.0000    3.89510
80600.0000    3.63927
80640.0000    4.04323
80680.0000    4.24122
80720.0000    5.26380
80760.0000    4.71247
80800.0000    4.12803
80840.0000    4.63547
80880.0000    4.55693
80920.0000    4.61658
80960.0000    4.62959
81000.0000    4.96727
81040.0000    3.79188
81080.0000    4.56905
81120.0000    4.78769
81160.0000    4.07954
81200.0000    4.47543
81240.0000    3.70351
81280.0000    3.40112
81320.0000    3.67314
81360.0000    4.09456
81400.0000    2.89004
81440.0000    3.36167
81480.0000    3.42208
81520.0000    4.01921
81560.0000    3.54971
81600.0000    4.05755
81640.0000    3.97034
81680.0000    3.30402
81720.0000    3.74642
81760.0000    3.34193
81800.0000    3.70759
81840.0000    3.39081
81880.0000    2.78220
81920.0000    3.57297
81960.0000    3.51722
82000.0000    3.81224
82040.0000    3.30841
82080.0000    2.80601
82120.0000    3.18281
82160.0000    3.33597
82200.0000    2.96268
82240.0000    3.53390
82280.0000    3.03665
82320.0000    3.46783
82360.0000    3.22684
82400.0000    2.85718
82440.0000    3.81196
82480.0000    3.23596
82520.0000    3.23749
82560.0000    3.41844
82600.0000    3.71528
82640.0000    3.23341
82680.0000    3.49188
82720.0000    3.22069
82760.0000    2.32769
82800.0000    2.63283
82840.0000    2.88359
82880.0000    3.48231
82920.0000    2.91419
82960.0000    4.08755
83000.0000    3.28576
83040.0000    3.03368
83080.0000    4.13805
83120.0000    3.81962
83160.0000    4.02973
83200.0000    3.57056
83240.0000    4.44072
83280.0000    3.44116
83320.0000    3.66959
83360.0000    3.19838
83400.0000    4.04680
83440.0000    4.40977
83480.0000    3.27376
83520.0000    3.32057
83560.0000    3.32096
83600.0000    4.20311
83640.0000    3.59839
83680.0000    3.19555
83720.0000    3.86514
83760.0000    4.07121
83800.0000    3.45853
83840.0000    4.06614
83880.0000    4.20371
83920.0000    4.92740
83960.0000    5.02903
84000.0000    4.71173
84040.0000    5.73536
84080.0000    5.34727
84120.0000    5.90827
84160.0000    5.71322
84200.0000    5.02434
84240.0000    5.51914
84280.0000    5.39218
84320.0000    6.06257
84360.0000    6.27613
84400.0000    6.12656
84440.0000    5.87304
84480.0000    5.28008
84520.0000    5.37666
84560.0000    5.29913
84600.0000    5.66319
84640.0000    6.00058
84680.0000    5.97010
84720.0000    5.56054
84760.0000    5.59960
84800.0000    5.32429
84840.0000    5.00973
84880.0000    6.50142
84920.0000    5.92126
84960.0000    4.93051
85000.0000    4.73235
85040.0000    5.40635
85080.0000    5.73944
85120.0000    4.85920
85160.0000    5.69935
85200.0000    5.89852
85240.0000    5.44272
85280.0000    4.84306
85320.0000    5.49596
85360.0000    5.52493
85400.0000    5.39992
85440.0000    5.99519
85480.0000    5.24241
85520.0000    5.38721
85560.0000    5.47763
85600.0000    5.92488
85640.0000    5.15491
85680.0000    5.86725
85720.0000    5.86760
85760.0000    5.75230
85800.0000    5.96973
85840.0000    4.07606
85880.0000    5.87713
85920.0000    5.69337
85960.0000    6.45665
86000.0000    5.96407
86040.0000    6.33291
86080.0000    4.94899
86120.0000    5.77904
86160.0000    6.14049
86200.0000    5.59696
86240.0000    5.77709
86280.0000    6.31547
86320.0000    5.46801
86360.0000    6.13581
86400.0000    5.73235
86440.0000    6.02161
86480.0000    6.28208
86520.0000    5.59107
86560.0000    5.24985
86600.0000    5.24930
86640.0000    5.46791
86680.0000    6.09027
86720.0000    5.94267
86760.0000    5.59391
86800.0000    5.57825
86840.0000    5.97772
86880.0000    5.55220
86920.0000    5.88192
86960.0000    6.08554
87000.0000    6.36334
87040.0000    6.27152
87080.0000    6.22520
87120.0000    6.54081
87160.0000    5.52258
87200.0000    6.21890
87240.0000    6.44354
87280.0000    6.68823
87320.0000    5.45975
87360.0000    5.99261
87400.0000    5.23072
87440.0000    5.50851
87480.0000    6.09226
87520.0000    6.37507
87560.0000    6.84163
87600.0000    6.34683
87640.0000    6.82766
87680.0000    6.04553
87720.0000    6.26516
87760.0000    6.54222
87800.0000    6.32437
87840.0000    5.31654
87880.0000    5.34027
87920.0000    5.38155
87960.0000    5.39514
88000.0000    5.91134
88040.0000    4.82831
88080.0000    4.53198
88120.0000    4.94845
88160.0000    5.39161
88200.0000    5.34717
88240.0000    5.69986
88280.0000    6.70512
88320.0000    6.59913
88360.0000    6.07795
88400.0000    6.12425
88440.0000    5.92151
88480.0000    6.84597
88520.0000    6.91566
88560.0000    7.14825
88600.0000    6.35081
88640.0000    7.05665
88680.0000    5.50701
88720.0000    6.10826
88760.0000    6.07070
88800.0000    6.76660
88840.0000    6.35873
88880.0000    6.21006
88920.0000    6.64490
88960.0000    6.28088
89000.0000    6.60891
89040.0000    6.84203
89080.0000    6.79558
89120.0000    7.29363
89160.0000    6.73371
89200.0000    6.43846
89240.0000    6.53617
89280.0000    7.04169
89320.0000    6.95140
89360.0000    7.12387
89400.0000    7.34775
89440.0000    4.74031
89480.0000    5.33515
89520.0000    6.80043
89560.0000    5.85207
89600.0000    6.44122
89640.0000    5.31339
89680.0000    5.37890
89720.0000    6.94574
89760.0000    6.04491
89800.0000    5.91882
89840.0000    6.23202
89880.0000    5.40103
89920.0000    5.84333
89960.0000    6.79265
90000.0000    5.88816
90040.0000    6.16592
90080.0000    5.96519
90120.0000    6.22979
90160.0000    5.69598
90200.0000    5.29719
90240.0000    6.08194
90280.0000    5.93785
90320.0000    6.17281
90360.0000    5.94691
90400.0000    6.69662
90440.0000    5.50947
90480.0000    5.44385
90520.0000    6.11028
90560.0000    5.94600
90600.0000    6.44131
90640.0000    6.69765
90680.0000    5.85903
90720.0000    5.94797
90760.0000    6.76220
90800.0000    6.29453
90840.0000    6.40566
90880.0000    6.96197
90920.0000    6.40743
90960.0000    6.94552
91000.0000    7.21470
91040.0000    6.71902
91080.0000    7.13972
91120.0000    6.66395
91160.0000    6.78898
91200.0000    6.80555
91240.0000    7.35623
91280.0000    6.96659
91320.0000    6.28141
91360.0000    6.66988
91400.0000    7.01923
91440.0000    6.29115
91480.0000    7.60304
91520.0000    6.27039
91560.0000    6.73649
91600.0000    6.15961
91640.0000    7.45946
91680.0000    6.66438
91720.0000    7.43038
91760.0000    7.23963
91800.0000    7.35266
91840.0000    7.43224
91880.0000    6.48238
91920.0000    6.76096
91960.0000    6.29960
92000.0000    6.78266
92040.0000    6.39147
92080.0000    7.32258
92120.0000    7.06020
92160.0000    7.79025
92200.0000    5.90187
92240.0000    6.05009
92280.0000    6.55467
92320.0000    6.94685
92360.0000    6.56685
92400.0000    6.52420
92440.0000    7.07360
92480.0000    5.36159
92520.0000    5.47892
92560.0000    5.67227
92600.0000    6.58965
92640.0000    6.53577
92680.0000    7.03243
92720.0000    6.09765
92760.0000    6.82078
92800.0000    6.87144
92840.0000    5.97706
92880.0000    6.43961
92920.0000    6.35704
92960.0000    6.04761
93000.0000    5.71226
93040.0000    5.96406
93080.0000    5.63848
93120.0000    6.12057
93160.0000    6.11844
93200.0000    7.41295
93240.0000    7.73209
93280.0000    7.05129
93320.0000    6.80276
93360.0000    7.08636
93400.0000    6.15503
93440.0000    6.79345
93480.0000    6.76932
93520.0000    6.53630
93560.0000    7.90775
93600.0000    6.40784
93640.0000    6.85404
93680.0000    6.28560
93720.0000    6.18974
93760.0000    5.65179
93800.0000    7.15622
93840.0000    6.87537
93880.0000    6.72423
93920.0000    5.64847
93960.0000    5.83724
94000.0000    6.11881
94040.0000    5.60151
94080.0000    5.41383
94120.0000    6.10659
94160.0000    6.27024
94200.0000    6.11374
94240.0000    6.35855
94280.0000    5.61818
94320.0000    5.83003
94360.0000    5.53589
94400.0000    5.64071
94440.0000    6.69938
94480.0000    6.39672
94520.0000    6.66109
94560.0000    6.44971
94600.0000    7.42224
94640.0000    7.73088
94680.0000    7.76541
94720.0000    6.65631
94760.0000    7.03997
94800.0000    7.18414
94840.0000    7.12921
94880.0000    7.53732
94920.0000    7.69054
94960.0000    7.50248
95000.0000    6.61554
95040.0000    6.51460
95080.0000    7.00032
95120.0000    7.42874
95160.0000    6.88703
95200.0000    6.74919
95240.0000    7.03368
95280.0000    7.81636
95320.0000    7.40663
95360.0000    8.26165
95400.0000    7.41125
95440.0000    7.79588
95480.0000    7.79327
95520.0000    7.92858
95560.0000    8.17017
95600.0000    7.68607
95640.0000    7.87483
95680.0000    7.20219
95720.0000    6.43347
95760.0000    7.30606
95800.0000    7.73638
95840.0000    6.71907
95880.0000    7.44821
95920.0000    6.59117
95960.0000    7.37529
96000.0000    6.97357
96040.0000    7.46343
96080.0000    7.91426
96120.0000    6.76191
96160.0000    6.78781
96200.0000    7.17476
96240.0000    7.59842
96280.0000    7.56857
96320.0000    6.61675
96360.0000    5.97901
96400.0000    6.57068
96440.0000    7.72645
96480.0000    7.21142
96520.0000    7.37449
96560.0000    8.35178
96600.0000    7.99188
96640.0000    8.31063
96680.0000    8.08617
96720.0000    7.66530
96760.0000    8.83938
96800.0000    9.37955
96840.0000    9.28262
96880.0000    8.69475
96920.0000    8.33686
96960.0000    7.36583
97000.0000    8.55919
97040.0000    8.40648
97080.0000    8.50450
97120.0000    9.62437
97160.0000    8.36872
97200.0000    8.34740
97240.0000    7.34933
97280.0000    7.43671
97320.0000    7.98167
97360.0000    7.79071
97400.0000    8.77456
97440.0000    7.13288
97480.0000    8.73796
97520.0000    7.42028
97560.0000    7.82903
97600.0000    7.57149
97640.0000    7.77150
97680.0000    7.80424
97720.0000    7.35613
97760.0000    7.98553
97800.0000    8.36112
97840.0000    7.82659
97880.0000    8.50231
97920.0000    8.25872
97960.0000    6.95966
98000.0000    7.88649
98040.0000    8.78129
98080.0000    7.58308
98120.0000    8.47553
98160.0000    8.07042
98200.0000    8.22549
98240.0000    7.28268
98280.0000    6.86390
98320.0000    8.06178
98360.0000    7.51618
98400.0000    7.56683
98440.0000    7.80853
98480.0000    7.44522
98520.0000    7.38432
98560.0000    7.74663
98600.0000    7.42156
98640.0000    7.52912
98680.0000    7.66128
98720.0000    7.92286
98760.0000    8.86784
98800.0000    7.78100
98840.0000    7.90712
98880.0000    8.32889
98920.0000    8.42193
98960.0000    8.90246
99000.0000    8.36691
99040.0000    8.69569
99080.0000    9.53064
99120.0000    9.28325
99160.0000    8.61565
99200.0000    7.97141
99240.0000    8.89514
99280.0000    7.97244
99320.0000    7.27870
99360.0000    7.58096
99400.0000    8.53826
99440.0000    7.04745
99480.0000    7.77580
99520.0000    7.76344
99560.0000    8.72052
99600.0000    8.71581
99640.0000    9.54377
99680.0000    8.64386
99720.0000    7.68312
99760.0000    7.90410
99800.0000    7.82453
99840.0000    8.34489
99880.0000    8.72646
99920.0000    7.62806
99960.0000    9.04836
100000.0000    8.98895
100040.0000    9.73018
100080.0000    9.67155
100120.0000    8.63536
100160.0000    9.59350
100200.0000    9.38453
100240.0000    9.01551
100280.0000    7.36072
100320.0000    8.28960
100360.0000    8.13124
100400.0000    8.19694
100440.0000    8.75216
100480.0000    8.46388
100520.0000    8.84967
100560.0000    8.63351
100600.0000    8.66642
100640.0000    8.70761
100680.0000    8.26019
100720.0000    8.93218
100760.0000    9.85224
100800.0000    9.42263
100840.0000    8.48827
100880.0000    8.37615
100920.0000    8.41267
100960.0000    7.80990
101000.0000    8.89213
101040.0000    9.96935
101080.0000    9.28748
101120.0000    8.88160
101160.0000    8.19109
101200.0000    8.04371
101240.0000    8.33874
101280.0000    7.82864
101320.0000    8.95676
101360.0000    8.05326
101400.0000   10.14821
101440.0000    8.61415
101480.0000    8.89446
101520.0000    8.87689
101560.0000    7.82150
101600.0000    9.27185
101640.0000    8.70406
101680.0000    8.23291
101720.0000    8.12719
101760.0000    7.95100
101800.0000    7.61427
101840.0000    8.80020
101880.0000    8.45360
101920.0000    8.13012
101960.0000    8.15151
102000.0000    8.14724
102040.0000    8.28438
102080.0000    7.71038
102120.0000    7.24768
102160.0000    7.88062
102200.0000    8.17354
102240.0000    8.02606
102280.0000    8.24337
102320.0000    7.96850
102360.0000    8.03865
102400.0000    7.94224
102440.0000    8.35736
102480.0000    9.62070
102520.0000    8.57104
102560.0000    8.50184
102600.0000    8.29828
102640.0000    7.78592
102680.0000    8.28807
102720.0000    8.66950
102760.0000    8.02919
102800.0000    8.85503
102840.0000    9.55203
102880.0000    9.43770
102920.0000    9.65420
102960.0000    8.34328
103000.0000    9.02933
103040.0000    9.28938
103080.0000    8.90477
103120.0000    9.37025
103160.0000    8.73495
103200.0000    8.33627
103240.0000    8.25297
103280.0000    8.86695
103320.0000    8.61552
103360.0000    8.74599
103400.0000    8.55124
103440.0000    8.71994
103480.0000    8.95259
103520.0000    8.81099
103560.0000    8.46876
103600.0000    8.38518
103640.0000    8.30327
103680.0000    7.92451
103720.0000    8.58745
103760.0000    8.29846
103800.0000    8.33023
103840.0000    8.80332
103880.0000    9.37103
103920.0000    9.59416
103960.0000    8.81258
104000.0000    8.79485
104040.0000    8.75210
104080.0000    8.25266
104120.0000    7.43754
104160.0000    6.64927
104200.0000    8.52787
104240.0000    8.59314
104280.0000    9.22664
104320.0000   10.32076
104360.0000    9.49198
104400.0000    9.80727
104440.0000    9.08577
104480.0000    8.96724
104520.0000    9.06341
104560.0000    8.60687
104600.0000    8.07938
104640.0000    7.72564
104680.0000    8.35444
104720.0000    8.18079
104760.0000    7.88846
104800.0000    8.53985
104840.0000    7.05672
104880.0000    7.60556
104920.0000    7.71511
104960.0000    7.83078
105000.0000    7.49566
105040.0000    8.11411
105080.0000    8.22446
105120.0000    7.64645
105160.0000    6.59183
105200.0000    7.61103
105240.0000    7.80229
105280.0000    7.56594
105320.0000    7.74692
105360.0000    6.97564
105400.0000    8.02486
105440.0000    6.71871
105480.0000    7.61479
105520.0000    7.47636
105560.0000    7.22863
105600.0000    7.38609
105640.0000    7.46169
105680.0000    7.40921
105720.0000    7.36751
105760.0000    8.56154
105800.0000    7.78290
105840.0000    7.33410
105880.0000    8.18999
105920.0000    7.79183
105960.0000    8.22842
106000.0000    8.85356
106040.0000    8.94793
106080.0000    8.42544
106120.0000    8.59774
106160.0000    8.31111
106200.0000    8.74037
106240.0000    9.05098
106280.0000    7.87978
106320.0000    9.44412
106360.0000    7.97006
106400.0000    7.76021
106440.0000    7.86884
106480.0000    8.74823
106520.0000    7.47558
106560.0000    8.13742
106600.0000    8.32891
106640.0000    7.84955
106680.0000    8.48569
106720.0000    8.55247
106760.0000    7.55756
106800.0000    8.67351
106840.0000    9.03007
106880.0000    8.29706
106920.0000    8.93276
106960.0000    8.07851
107000.0000    7.09156
107040.0000    7.22511
107080.0000    6.26319
107120.0000    7.46772
107160.0000    7.58740
107200.0000    7.04717
107240.0000    6.75766
107280.0000    7.35098
107320.0000    7.40519
107360.0000    7.17791
107400.0000    7.45638
107440.0000    7.08787
107480.0000    6.77124
107520.0000    6.47430
107560.0000    7.67281
107600.0000    7.98461
107640.0000    7.46041
107680.0000    8.32355
107720.0000    7.08898
107760.0000    7.00972
107800.0000    6.42857
107840.0000    7.52114
107880.0000    8.00468
107920.0000    7.21675
107960.0000    8.14010
108000.0000    7.55176
108040.0000    6.93383
108080.0000    7.19491
108120.0000    7.18206
108160.0000    7.42295
108200.0000    6.07185
108240.0000    6.42303
108280.0000    7.77753
108320.0000    7.93649
108360.0000    7.83653
108400.0000    8.19147
108440.0000    8.58531
108480.0000    7.88132
108520.0000    7.61767
108560.0000    7.70555
108600.0000    6.89601
108640.0000    6.90637
108680.0000    7.09704
108720.0000    8.30611
108760.0000    7.87389
108800.0000    6.95330
108840.0000    7.96432
108880.0000    7.25874
108920.0000    7.75032
108960.0000    7.80703
109000.0000    8.39305
109040.0000    7.77480
109080.0000    6.87382
109120.0000    7.30805
109160.0000    8.14342
109200.0000    8.01362
109240.0000    8.25231
109280.0000    8.12401
109320.0000    7.65410
109360.0000    8.44685
109400.0000    7.96605
109440.0000    8.11583
109480.0000    8.22820
109520.0000    8.70049
109560.0000    9.03768
109600.0000    9.40808
109640.0000    8.35404
109680.0000    7.45866
109720.0000    7.80277
109760.0000    8.16228
109800.0000    7.83782
109840.0000    8.04795
109880.0000    7.28427
109920.0000    7.82515
109960.0000    8.27157
110000.0000    7.75700
110040.0000    8.02988
110080.0000    7.99348
110120.0000    8.21122
110160.0000    8.78932
110200.0000    7.17559
110240.0000    7.50597
110280.0000    7.81791
110320.0000    7.72102
110360.0000    6.99087
110400.0000    7.04984
110440.0000    6.69568
110480.0000    6.46282
110520.0000    7.23068
110560.0000    7.41052
110600.0000    6.48033
110640.0000    7.90224
110680.0000    6.60056
110720.0000    7.45172
110760.0000    7.52603
110800.0000    7.93062
110840.0000    7.60963
110880.0000    8.15111
110920.0000    8.11357
110960.0000    8.54523
111000.0000    8.94757
111040.0000    8.00999
111080.0000    8.07253
111120.0000    7.95567
111160.0000    7.77680
111200.0000    8.27594
111240.0000    7.71643
111280.0000    7.83708
111320.0000    8.26469
111360.0000    7.26921
111400.0000    7.13544
111440.0000    7.81082
111480.0000    7.08890
111520.0000    7.01454
111560.0000    7.33064
111600.0000    8.25618
111640.0000    8.36107
111680.0000    7.28283
111720.0000    6.42408
111760.0000    7.81449
111800.0000    7.17688
111840.0000    7.12717
111880.0000    8.83339
111920.0000    8.64585
111960.0000    8.16841
112000.0000    8.45963
112040.0000    8.65255
112080.0000    8.73369
112120.0000    9.51779
112160.0000   10.29676
112200.0000    9.31440
112240.0000    8.35331
112280.0000    9.71547
112320.0000    8.43363
112360.0000    8.00082
112400.0000    9.03585
112440.0000    9.31043
112480.0000    9.28118
112520.0000    9.71314
112560.0000    9.67526
112600.0000    9.72296
112640.0000   10.02015
112680.0000    8.90121
112720.0000    8.51859
112760.0000    7.72368
112800.0000    7.52243
112840.0000    7.96036
112880.0000    7.77021
112920.0000    8.45823
112960.0000    8.92658
113000.0000    8.82338
113040.0000    9.60054
113080.0000    8.76314
113120.0000   10.07418
113160.0000    8.52493
113200.0000    8.64310
113240.0000    9.43636
113280.0000    8.46146
113320.0000    9.16800
113360.0000    8.63970
113400.0000    8.02605
113440.0000    8.94036
113480.0000    9.33709
113520.0000    8.27062
113560.0000    8.84990
113600.0000    8.07145
113640.0000    9.51093
113680.0000    9.16134
113720.0000    8.83250
113760.0000    9.64600
113800.0000    9.57754
113840.0000    9.52973
113880.0000    9.78305
113920.0000    9.77736
113960.0000   10.84258
114000.0000   10.68556
114040.0000   10.87358
114080.0000   10.21354
114120.0000   10.81871
114160.0000    9.97419
114200.0000    9.67902
114240.0000   10.03016
114280.0000   10.45487
114320.0000   10.89695
114360.0000   10.09626
114400.0000   10.26205
114440.0000    9.31660
114480.0000    9.35264
114520.0000    9.55167
114560.0000   10.42762
114600.0000   10.33713
114640.0000    9.30360
114680.0000    9.11162
114720.0000    9.14215
114760.0000   10.03210
114800.0000    7.74137
114840.0000    7.61670
114880.0000    8.10052
114920.0000    8.35260
114960.0000    8.52820
115000.0000    8.40218
115040.0000    9.54813
115080.0000    8.32045
115120.0000    9.35458
115160.0000    8.75841
115200.0000    7.69969
115240.0000    8.42710
115280.0000    8.13854
115320.0000    8.56223
115360.0000    8.79777
115400.0000    8.76258
115440.0000    9.57061
115480.0000    9.22980
115520.0000    9.27702
115560.0000    8.24634
115600.0000    9.44168
115640.0000    9.61034
115680.0000    9.23595
115720.0000    8.64067
115760.0000   10.05808
115800.0000    9.55808
115840.0000   10.06364
115880.0000    9.06422
115920.0000    9.02979
115960.0000    9.59568
116000.0000    9.61975
116040.0000    9.74975
116080.0000    9.91771
116120.0000    8.97852
116160.0000    8.71948
116200.0000   10.03261
116240.0000    9.44645
116280.0000    8.26986
116320.0000    9.26216
116360.0000    8.89673
116400.0000    7.91499
116440.0000    8.45988
116480.0000    9.19519
116520.0000    8.10810
116560.0000    7.93839
116600.0000    8.64300
116640.0000    9.15086
116680.0000    8.52288
116720.0000    7.82213
116760.0000    9.02575
116800.0000    8.80591
116840.0000    9.24254
116880.0000    8.59786
116920.0000    7.80411
116960.0000   10.50181
117000.0000    9.61346
117040.0000    9.54304
117080.0000    8.92120
117120.0000    8.53746
117160.0000    8.40121
117200.0000    7.87699
117240.0000    7.84298
117280.0000    8.09004
117320.0000    7.58668
117360.0000    8.74152
117400.0000    8.06493
117440.0000    7.78432
117480.0000    7.60258
117520.0000    7.66356
117560.0000    7.59534
117600.0000    8.28576
117640.0000    8.34265
117680.0000    7.55150
117720.0000    7.92335
117760.0000    8.46695
117800.0000    8.42172
117840.0000    8.04136
117880.0000    7.70683
117920.0000    9.05969
117960.0000    8.36198
118000.0000    8.96350
118040.0000    9.06603
118080.0000    9.35635
118120.0000    8.53076
118160.0000    9.07057
118200.0000    9.07077
118240.0000    8.91968
118280.0000    9.33361
118320.0000    8.94024
118360.0000    9.01118
118400.0000    8.04720
118440.0000    9.04725
118480.0000    8.89822
118520.0000    8.56422
118560.0000    8.95177
118600.0000    9.19613
118640.0000    9.51179
118680.0000    9.65059
118720.0000    9.05551
118760.0000    9.64741
118800.0000    8.53007
118840.0000    9.19242
118880.0000    8.71390
118920.0000    8.95364
118960.0000    8.05481
119000.0000    8.13182
119040.0000    8.30360
119080.0000    8.64593
119120.0000    8.82499
119160.0000    8.54980
119200.0000    8.49297
119240.0000    8.81632
119280.0000    8.60586
119320.0000    8.24887
119360.0000    8.90223
119400.0000    9.34619
119440.0000   10.41369
119480.0000   10.27679
119520.0000   10.03958
119560.0000   10.02366
119600.0000    9.50151
119640.0000    9.53079
119680.0000    9.21148
119720.0000    9.37046
119760.0000    8.99509
119800.0000    9.68834
119840.0000    9.42033
119880.0000    9.01682
119920.0000    9.33177
119960.0000    9.29917
120000.0000    9.81193
120040.0000    9.84847
120080.0000    9.59371
120120.0000    9.52143
120160.0000    9.26803
120200.0000   10.07788
120240.0000    8.91769
120280.0000    9.20179
120320.0000    8.64323
120360.0000    9.11999
120400.0000    9.61085
120440.0000    9.99837
120480.0000   10.31573
120520.0000   10.37814
120560.0000    9.77520
120600.0000   10.95740
120640.0000    9.86472
120680.0000    9.63865
120720.0000    9.66951
120760.0000   10.57436
120800.0000    9.96689
120840.0000   11.32812
120880.0000   10.71964
120920.0000   11.18448
120960.0000   10.77196
121000.0000   11.59187
121040.0000   10.66809
121080.0000   12.02439
121120.0000   10.31068
121160.0000   10.20922
121200.0000   11.03774
121240.0000    9.77860
121280.0000   10.74077
121320.0000    9.80299
121360.0000    9.99890
121400.0000   10.49975
121440.0000   10.46090
121480.0000   10.73969
121520.0000   10.45893
121560.0000   10.63602
121600.0000   11.90105
121640.0000   10.44206
121680.0000   10.64977
121720.0000   10.96148
121760.0000   11.00832
121800.0000   11.24750
121840.0000   10.28341
121880.0000   11.10548
121920.0000   11.46912
121960.0000   11.00171
122000.0000   10.76060
122040.0000    9.88819
122080.0000   11.31297
122120.0000    9.54626
122160.0000   10.63394
122200.0000   10.26359
122240.0000   10.92372
122280.0000   10.60697
122320.0000   10.45710
122360.0000   10.70305
122400.0000   11.15334
122440.0000   10.86245
122480.0000   10.64908
122520.0000   10.66893
122560.0000   10.59396
122600.0000   10.75043
122640.0000   10.98440
122680.0000   10.32395
122720.0000   10.79020
122760.0000   10.92993
122800.0000   11.41315
122840.0000   11.02204
122880.0000   11.39250
122920.0000   11.10030
122960.0000   10.11606
123000.0000   11.29132
123040.0000   10.56792
123080.0000   11.33607
123120.0000   11.68638
123160.0000   10.71896
123200.0000   11.27408
123240.0000   11.41233
123280.0000   11.45112
123320.0000   11.78899
123360.0000   10.95124
123400.0000   11.45525
123440.0000   11.93580
123480.0000   11.95566
123520.0000   11.85518
123560.0000   11.23448
123600.0000   11.29944
123640.0000   11.50939
123680.0000   11.75446
123720.0000   11.39650
123760.0000   11.17101
123800.0000   11.20268
123840.0000   11.73510
123880.0000   11.71235
123920.0000   11.21863
123960.0000   11.83711
124000.0000   10.73893
124040.0000   10.94231
124080.0000   10.63481
124120.0000   10.80806
124160.0000   11.32937
124200.0000   11.04944
124240.0000   11.30753
124280.0000   10.90540
124320.0000   10.70101
124360.0000   10.80025
124400.0000   11.96615
124440.0000   11.47536
124480.0000   11.85972
124520.0000   12.26628
124560.0000   11.10274
124600.0000   10.70586
124640.0000   11.43491
124680.0000   11.62261
124720.0000   10.23734
124760.0000   10.06739
124800.0000   10.31217
124840.0000   11.01757
124880.0000   10.80308
124920.0000   11.54298
124960.0000   11.25414
125000.0000   10.73876
125040.0000   11.59510
125080.0000   11.02438
125120.0000   11.55363
125160.0000   11.55906
125200.0000   11.59472
125240.0000   12.10775
125280.0000   11.62254
125320.0000   11.37906
125360.0000   10.92141
125400.0000   10.39459
125440.0000   11.16481
125480.0000   11.47204
125520.0000   11.58596
125560.0000   11.24632
125600.0000   11.71023
125640.0000   11.59002
125680.0000   11.13847
125720.0000    9.15655
125760.0000   10.19698
125800.0000   11.30760
125840.0000   10.77984
125880.0000   10.72760
125920.0000   10.22353
125960.0000   11.31276
126000.0000   11.54699
126040.0000   11.97330
126080.0000   11.70863
126120.0000   11.96933
126160.0000   10.93827
126200.0000   11.37872
126240.0000   11.79810
126280.0000   11.26438
126320.0000   10.89649
126360.0000   12.07231
126400.0000   11.24365
126440.0000   11.90481
126480.0000   11.63940
126520.0000   11.37234
126560.0000   12.52850
126600.0000   12.13305
126640.0000   11.37630
126680.0000   11.27154
126720.0000   10.68795
126760.0000   10.88877
126800.0000   11.05954
126840.0000   10.28580
126880.0000    9.85106
126920.0000   11.04123
126960.0000    9.41774
127000.0000    9.16459
127040.0000    9.40561
127080.0000    9.55107
127120.0000    8.78665
127160.0000    8.80410
127200.0000    8.93449
127240.0000    9.80540
127280.0000   10.16769
127320.0000    9.18725
127360.0000   10.61429
127400.0000    9.86251
127440.0000   10.20934
127480.0000    9.90781
127520.0000   10.01868
127560.0000    9.32285
127600.0000    8.46037
127640.0000    7.54652
127680.0000    8.35901
127720.0000    9.01033
127760.0000    9.48964
127800.0000    7.86391
127840.0000    7.88874
127880.0000    8.05342
127920.0000    9.08125
127960.0000    9.29605
128000.0000    9.64144
128040.0000    9.60770
128080.0000    8.35552
128120.0000    8.44827
128160.0000    9.02028
128200.0000    8.27163
128240.0000    8.93781
128280.0000    8.44102
128320.0000    8.75624
128360.0000    9.29571
128400.0000    8.20294
128440.0000    9.02487
128480.0000    9.04760
128520.0000    9.38546
128560.0000    9.39101
128600.0000    9.77612
128640.0000    8.49309
128680.0000    8.73895
128720.0000    9.21699
128760.0000    9.18787
128800.0000    9.13203
128840.0000    8.77884
128880.0000    8.31915
128920.0000    8.70642
128960.0000    8.84723
129000.0000    9.08837
129040.0000    8.73605
129080.0000    9.20639
129120.0000    9.02346
129160.0000    9.83063
129200.0000    9.29976
129240.0000    8.66706
129280.0000    9.29075
129320.0000    8.92734
129360.0000    8.81630
129400.0000    9.19015
129440.0000    8.59499
129480.0000    9.60151
129520.0000    9.41239
129560.0000    9.04438
129600.0000    7.73295
129640.0000    8.74762
129680.0000    8.39366
129720.0000    8.28228
129760.0000    8.18901
129800.0000    7.80053
129840.0000    9.08763
129880.0000    9.30466
129920.0000    9.06837
129960.0000    8.94072
130000.0000    9.10169
130040.0000   10.06970
130080.0000   10.63370
130120.0000    9.50968
130160.0000    8.63554
130200.0000    9.52570
130240.0000    9.76669
130280.0000    9.52001
130320.0000    8.49875
130360.0000    9.45037
130400.0000    9.02576
130440.0000    9.54969
130480.0000    9.12871
130520.0000    9.01541
130560.0000    9.63118
130600.0000    9.59908
130640.0000    9.64671
130680.0000    9.49811
130720.0000    8.54376
130760.0000    8.51194
130800.0000    9.30428
130840.0000    8.55229
130880.0000    9.84746
130920.0000    8.66088
130960.0000    9.80231
131000.0000   10.06427
131040.0000    9.77340
131080.0000    9.69919
131120.0000   10.25791
131160.0000    9.58334
131200.0000    9.70035
131240.0000    9.25729
131280.0000    9.56819
131320.0000    9.80815
131360.0000    9.11343
131400.0000    8.78344
131440.0000    9.17804
131480.0000    8.83870
131520.0000    9.20747
131560.0000    9.28871
131600.0000    9.67191
131640.0000    9.16166
131680.0000    9.43411
131720.0000   10.10988
131760.0000    9.80978
131800.0000    9.47033
131840.0000    8.92105
131880.0000    9.29877
131920.0000    9.41259
131960.0000    9.53045
132000.0000    9.47338
132040.0000    8.50549
132080.0000    9.00861
132120.0000    8.73245
132160.0000    8.28299
132200.0000    8.12523
132240.0000    9.90343
132280.0000    8.89291
132320.0000    9.20525
132360.0000    9.11508
132400.0000    8.61763
132440.0000    9.28619
132480.0000    8.86822
132520.0000    9.99571
132560.0000    8.99385
132600.0000    8.64631
132640.0000    8.02005
132680.0000    8.31171
132720.0000    7.89884
132760.0000    8.88250
132800.0000    9.98900
132840.0000    9.23061
132880.0000    9.47246
132920.0000    9.40221
132960.0000    8.81029
133000.0000    9.63323
133040.0000    9.35254
133080.0000    9.38495
133120.0000   10.12947
133160.0000    9.06294
133200.0000    9.66331
133240.0000    8.94750
133280.0000    9.08604
133320.0000    9.93928
133360.0000    8.91395
133400.0000    9.65095
133440.0000    9.61798
133480.0000   10.25181
133520.0000   10.31997
133560.0000    9.13639
133600.0000   10.06699
133640.0000    9.51968
133680.0000   10.17372
133720.0000    9.96346
133760.0000    9.84362
133800.0000    8.21515
133840.0000    9.27966
133880.0000    8.54929
133920.0000    9.91063
133960.0000    9.36987
134000.0000    8.62755
134040.0000    8.38744
134080.0000    9.21681
134120.0000    8.31011
134160.0000    9.07345
134200.0000    8.90690
134240.0000    8.81365
134280.0000    8.71705
134320.0000    9.32582
134360.0000    9.35003
134400.0000    7.90204
134440.0000    8.86664
134480.0000    8.76664
134520.0000    8.26771
134560.0000    9.77830
134600.0000    9.24061
134640.0000    9.21546
134680.0000    9.23379
134720.0000    9.65215
134760.0000    8.78490
134800.0000    9.03093
134840.0000    9.40615
134880.0000    8.97504
134920.0000    8.67279
134960.0000    9.27528
135000.0000    8.84550
135040.0000    8.90715
135080.0000    9.05550
135120.0000    9.26315
135160.0000    9.02858
135200.0000    9.03549
135240.0000    8.74788
135280.0000    9.04920
135320.0000    8.02677
135360.0000    8.68452
135400.0000    7.83527
135440.0000    7.70043
135480.0000    8.23563
135520.0000    9.33082
135560.0000    9.50942
135600.0000   10.24836
135640.0000    9.48825
135680.0000   10.41748
135720.0000    8.64377
135760.0000    8.76560
135800.0000    9.41753
135840.0000    8.94983
135880.0000    9.40836
135920.0000    9.17116
135960.0000    8.81272
136000.0000    8.88489
136040.0000    9.13874
136080.0000    9.87317
136120.0000   10.16464
136160.0000    9.74980
136200.0000    9.71154
136240.0000   10.22291
136280.0000   10.60265
136320.0000   10.23099
136360.0000   10.27843
136400.0000    9.82692
136440.0000    9.75129
136480.0000    9.14671
136520.0000    9.06274
136560.0000    8.72572
136600.0000    8.86048
136640.0000    8.82538
136680.0000    9.11012
136720.0000    9.06139
136760.0000    8.22300
136800.0000    9.32922
136840.0000    8.67462
136880.0000    8.45413
136920.0000    8.37141
136960.0000    8.17943
137000.0000    7.40993
137040.0000    8.55050
137080.0000    9.15638
137120.0000    8.99720
137160.0000    9.69244
137200.0000   10.04165
137240.0000    8.90014
137280.0000    8.87515
137320.0000    8.63611
137360.0000    8.11529
137400.0000    8.21196
137440.0000    8.39632
137480.0000    8.32799
137520.0000    8.82420
137560.0000    8.07873
137600.0000    9.22923
137640.0000    9.09984
137680.0000    9.45379
137720.0000    8.25012
137760.0000    8.40955
137800.0000    9.28212
137840.0000    9.70404
137880.0000    9.28647
137920.0000    8.23240
137960.0000    9.29451
138000.0000    9.19267
138040.0000    9.05049
138080.0000    9.24777
138120.0000    9.93558
138160.0000    9.73950
138200.0000    8.44219
138240.0000    9.14388
138280.0000    8.92995
138320.0000    8.61338
138360.0000    9.97686
138400.0000    9.26445
138440.0000    9.15545
138480.0000    9.74348
138520.0000    8.96929
138560.0000    8.54996
138600.0000    9.58593
138640.0000   10.36926
138680.0000   11.29190
138720.0000   11.55154
138760.0000   11.75048
138800.0000   12.09031
138840.0000   12.20753
138880.0000   11.12319
138920.0000   10.60125
138960.0000    9.95877
139000.0000   10.64781
139040.0000   11.34551
139080.0000   10.39185
139120.0000   10.12341
139160.0000    9.90365
139200.0000    8.72053
139240.0000    9.11995
139280.0000    9.64504
139320.0000    8.90515
139360.0000    9.34502
139400.0000    9.85486
139440.0000    9.46065
139480.0000    8.74484
139520.0000   10.19375
139560.0000   10.02176
139600.0000   10.03601
139640.0000   10.67140
139680.0000   10.95706
139720.0000   10.24197
139760.0000    9.43677
139800.0000   10.21523
139840.0000    9.66452
139880.0000    9.44580
139920.0000    9.52517
139960.0000    9.25436
140000.0000    8.55881
140040.0000    9.61989
140080.0000    9.04977
140120.0000    9.43645
140160.0000    9.45421
140200.0000    9.23500
140240.0000    9.68332
140280.0000    9.66600
140320.0000    9.27093
140360.0000    9.55974
140400.0000    9.65655
140440.0000    9.51380
140480.0000    8.51425
140520.0000    8.23017
140560.0000    8.02418
140600.0000    8.35701
140640.0000    8.33448
140680.0000    9.39867
140720.0000   10.34429
140760.0000    9.86470
140800.0000   10.51821
140840.0000    8.91586
140880.0000    9.42784
140920.0000    9.65881
140960.0000    8.68391
141000.0000    9.09497
141040.0000    9.22883
141080.0000    8.66092
141120.0000    8.57842
141160.0000    8.66674
141200.0000    8.48164
141240.0000    9.01389
141280.0000    9.83669
141320.0000   10.26274
141360.0000    9.11541
141400.0000    9.30865
141440.0000    9.14686
141480.0000    8.98432
141520.0000    9.35986
141560.0000    8.51876
141600.0000    9.32228
141640.0000    8.87247
141680.0000    8.74637
141720.0000    9.44911
141760.0000    9.64808
141800.0000    8.78637
141840.0000    7.10790
141880.0000    8.33532
141920.0000    8.94537
141960.0000    8.89502
142000.0000    8.27851
142040.0000    8.11050
142080.0000    8.63915
142120.0000    9.22256
142160.0000    9.66959
142200.0000   10.12894
142240.0000    9.90106
142280.0000   10.10354
142320.0000    9.55927
142360.0000    9.30784
142400.0000    9.14330
142440.0000    9.02058
142480.0000    9.45158
142520.0000    9.08790
142560.0000    9.72197
142600.0000    9.10555
142640.0000    9.93272
142680.0000    8.39194
142720.0000    9.65711
142760.0000    9.79543
142800.0000    9.78582
142840.0000    9.10421
142880.0000    9.26034
142920.0000   10.38722
142960.0000   10.77713
143000.0000   11.12827
143040.0000   10.74012
143080.0000   10.08459
143120.0000    9.92342
143160.0000   10.17632
143200.0000   10.84005
143240.0000   10.66058
143280.0000   10.09477
143320.0000    9.69054
143360.0000   10.46743
143400.0000    9.54236
143440.0000   10.29863
143480.0000    9.59504
143520.0000    9.63000
143560.0000   10.27571
143600.0000   10.02714
143640.0000   10.48625
143680.0000   10.82386
143720.0000   10.54583
143760.0000   10.65452
143800.0000    8.82006
143840.0000   10.82600
143880.0000    9.37827
143920.0000    8.70396
143960.0000    9.27468
144000.0000    8.11815
144040.0000    8.58738
144080.0000    9.19174
144120.0000    9.29902
144160.0000    8.15455
144200.0000    8.49925
144240.0000    9.84117
144280.0000    9.65811
144320.0000    9.69995
144360.0000    9.01729
144400.0000    9.96273
144440.0000    9.36562
144480.0000   11.02378
144520.0000   10.38085
144560.0000   10.08898
144600.0000    9.01175
144640.0000    9.88727
144680.0000   10.45292
144720.0000   10.03217
144760.0000   11.38448
144800.0000   11.63203
144840.0000   11.40866
144880.0000   11.83737
144920.0000   11.05164
144960.0000   11.89772
145000.0000   11.52223
145040.0000   12.16983
145080.0000   11.65536
145120.0000   11.56973
145160.0000   11.64431
145200.0000   11.63566
145240.0000   11.06308
145280.0000   11.22351
145320.0000   10.55325
145360.0000   10.13163
145400.0000   11.27061
145440.0000   11.20356
145480.0000   11.42849
145520.0000   12.14491
145560.0000   11.39279
145600.0000   11.54743
145640.0000   11.56703
145680.0000   10.82080
145720.0000   11.12345
145760.0000   11.40597
145800.0000   11.57668
145840.0000   10.93476
145880.0000   10.68141
145920.0000   11.50099
145960.0000   10.90854
146000.0000   10.70787
146040.0000   10.42487
146080.0000   10.70654
146120.0000   11.84665
146160.0000   11.28192
146200.0000   10.17182
146240.0000   11.56462
146280.0000   10.95096
146320.0000   10.97908
146360.0000   11.08746
146400.0000   10.73002
146440.0000   11.01828
146480.0000   10.44176
146520.0000   10.54596
146560.0000   11.82410
146600.0000   10.53109
146640.0000   10.28052
146680.0000   10.82207
146720.0000   11.35054
146760.0000   11.26651
146800.0000   10.97962
146840.0000   11.71629
146880.0000   11.29715
146920.0000   11.39570
146960.0000   10.43266
147000.0000   10.94856
147040.0000   10.53462
147080.0000   10.64188
147120.0000   11.55037
147160.0000   11.17943
147200.0000   11.32963
147240.0000   10.35030
147280.0000   11.09348
147320.0000   10.78893
147360.0000   10.33404
147400.0000   10.12882
147440.0000   10.06563
147480.0000   10.83053
147520.0000   10.41133
147560.0000   10.71967
147600.0000   10.70086
147640.0000   11.22553
147680.0000   11.50976
147720.0000   11.53721
147760.0000   11.11162
147800.0000   11.48081
147840.0000   11.99064
147880.0000   11.62495
147920.0000   11.80788
147960.0000   12.87152
148000.0000   11.91303
148040.0000   11.29405
148080.0000   11.25353
148120.0000   11.04544
148160.0000   11.53268
148200.0000   11.33798
148240.0000   11.38675
148280.0000   12.22593
148320.0000   11.87671
148360.0000   11.57130
148400.0000   10.80099
148440.0000   11.28455
148480.0000   11.50289
148520.0000   12.42305
148560.0000   12.05090
148600.0000   10.76556
148640.0000   12.48556
148680.0000   11.42541
148720.0000   11.57102
148760.0000   10.53550
148800.0000   11.33965
148840.0000   12.05907
148880.0000   12.17660
148920.0000   12.16558
148960.0000   11.22767
149000.0000   12.02404
149040.0000   13.39639
149080.0000   12.32503
149120.0000   12.10258
149160.0000   11.44059
149200.0000   12.58137
149240.0000   12.73483
149280.0000   11.56578
149320.0000   11.17832
149360.0000   12.04814
149400.0000   10.63046
149440.0000   10.99659
149480.0000   11.52887
149520.0000   10.63255
149560.0000   10.99846
149600.0000   11.36231
149640.0000   11.44486
149680.0000   11.18871
149720.0000   11.24960
149760.0000   11.88172
149800.0000   11.46887
149840.0000   11.75814
149880.0000   11.99280
149920.0000   11.56734
149960.0000   12.16006
150000.0000   12.02982
150040.0000   12.82949
150080.0000   13.49778
150120.0000   12.37349
150160.0000   11.99113
150200.0000   11.52301
150240.0000   11.92737
150280.0000   12.31167
150320.0000   11.87217
150360.0000   10.61992
150400.0000   11.37583
150440.0000   10.78897
150480.0000   11.46587
150520.0000   11.12028
150560.0000   10.95013
150600.0000   11.69777
150640.0000   10.14859
150680.0000    9.61253
150720.0000   10.17850
150760.0000    9.59377
150800.0000   10.91876
150840.0000   10.63063
150880.0000   10.68603
150920.0000   10.06113
150960.0000   10.58760
151000.0000    9.91261
151040.0000    9.74122
151080.0000   10.12782
151120.0000   10.69271
151160.0000    9.23659
151200.0000    9.53631
151240.0000    9.79833
151280.0000    9.12758
151320.0000    9.97897
151360.0000   10.99071
151400.0000   10.83826
151440.0000   11.07378
151480.0000   10.37043
151520.0000    9.79386
151560.0000   10.04074
151600.0000   10.83502
151640.0000    9.58446
151680.0000    9.24399
151720.0000   10.20920
151760.0000    9.31256
151800.0000    9.74280
151840.0000    9.22723
151880.0000    8.32156
151920.0000    8.62509
151960.0000    7.87133
152000.0000    9.76094
152040.0000    9.17723
152080.0000    9.38818
152120.0000   10.23294
152160.0000    9.98569
152200.0000   10.91262
152240.0000   10.24891
152280.0000   10.40760
152320.0000   10.52747
152360.0000   10.71932
152400.0000    9.34973
152440.0000    9.67346
152480.0000   10.25839
152520.0000    9.10978
152560.0000    9.43977
152600.0000    8.97818
152640.0000    8.48826
152680.0000    8.67882
152720.0000    9.54792
152760.0000    7.86249
152800.0000    7.94193
152840.0000    7.34640
152880.0000    9.14441
152920.0000    8.77223
152960.0000    8.73864
153000.0000    9.20422
153040.0000    9.94165
153080.0000   10.20900
153120.0000    9.35446
153160.0000    9.67918
153200.0000    9.21032
153240.0000   10.02523
153280.0000    9.36654
153320.0000    9.12928
153360.0000   10.53437
153400.0000    9.77805
153440.0000    9.12274
153480.0000    9.20144
153520.0000    9.36258
153560.0000    9.89884
153600.0000    9.17062
153640.0000    9.28845
153680.0000    9.69144
153720.0000    9.42840
153760.0000    9.22438
153800.0000    8.97972
153840.0000    8.64464
153880.0000    9.40018
153920.0000    9.48013
153960.0000    9.27805
154000.0000    8.79261
154040.0000    9.03221
154080.0000    7.53986
154120.0000    7.14934
154160.0000    7.21215
154200.0000    7.92717
154240.0000    7.51487
154280.0000    7.59119
154320.0000    8.89542
154360.0000    8.01230
154400.0000    6.98090
154440.0000    7.94149
154480.0000    7.77898
154520.0000    7.66903
154560.0000    8.21436
154600.0000    8.80670
154640.0000    9.18106
154680.0000    8.33574
154720.0000    9.75990
154760.0000    9.22708
154800.0000    9.55990
154840.0000    9.56322
154880.0000    9.28011
154920.0000    9.41886
154960.0000    9.14639
155000.0000    8.25274
155040.0000    9.41895
155080.0000    9.42573
155120.0000    8.96353
155160.0000    9.32831
155200.0000    8.09057
155240.0000    9.25492
155280.0000    9.25404
155320.0000    9.33905
155360.0000    9.97955
155400.0000    8.92143
155440.0000    8.41266
155480.0000    8.22289
155520.0000    9.03112
155560.0000    9.21647
155600.0000    9.65652
155640.0000    9.58390
155680.0000    9.32875
155720.0000    9.01188
155760.0000   10.13256
155800.0000   10.49265
155840.0000    8.43895
155880.0000    9.60373
155920.0000    9.19221
155960.0000    9.05539
156000.0000    9.88403
156040.0000    9.53791
156080.0000    9.33781
156120.0000    9.73337
156160.0000   10.13889
156200.0000    9.60785
156240.0000    9.86284
156280.0000    9.81694
156320.0000    9.34548
156360.0000   10.13333
156400.0000    9.12627
156440.0000    9.07639
156480.0000    9.16750
156520.0000    9.35938
156560.0000    9.26856
156600.0000    8.94400
156640.0000    9.25159
156680.0000    9.31304
156720.0000    8.47710
156760.0000    8.42349
156800.0000    9.02031
156840.0000    9.44735
156880.0000    9.58233
156920.0000   10.34167
156960.0000    9.04414
157000.0000    9.75444
157040.0000    9.39603
157080.0000    9.34032
157120.0000    8.68110
157160.0000    9.59489
157200.0000    8.91835
157240.0000   10.06157
157280.0000   10.42448
157320.0000   10.25449
157360.0000    9.41517
157400.0000   10.00327
157440.0000   10.53774
157480.0000    9.63897
157520.0000    8.86579
157560.0000    9.94491
157600.0000    8.97412
157640.0000    9.01267
157680.0000    9.32362
157720.0000    8.96974
157760.0000   10.00129
157800.0000   10.03166
157840.0000   10.01128
157880.0000   10.73238
157920.0000    8.77742
157960.0000    9.48452
158000.0000    8.69546
158040.0000    8.75853
158080.0000    8.87621
158120.0000    8.59348
158160.0000    8.84516
158200.0000    8.56860
158240.0000    8.66137
158280.0000    8.12082
158320.0000    8.27126
158360.0000    8.90610
158400.0000    8.21957
158440.0000    8.45193
158480.0000    8.13042
158520.0000    8.12294
158560.0000    8.15856
158600.0000    8.35293
158640.0000    9.29975
158680.0000    8.78176
158720.0000    9.09647
158760.0000    8.68351
158800.0000    8.57697
158840.0000    7.58002
158880.0000    8.80262
158920.0000    8.35176
158960.0000    8.07267
159000.0000    8.70920
159040.0000    9.21760
159080.0000    9.02619
159120.0000    9.70264
159160.0000    9.75591
159200.0000   10.03112
159240.0000    9.73089
159280.0000    9.00069
159320.0000    8.88593
159360.0000    8.22132
159400.0000    9.10563
159440.0000    8.85585
159480.0000    9.23559
159520.0000    8.64818
159560.0000    8.87092
159600.0000    8.68407
159640.0000    8.88038
159680.0000    9.16387
159720.0000    9.35912
159760.0000    9.61281
159800.0000    9.63603
159840.0000    8.64468
159880.0000   10.08874
159920.0000   10.06417
159960.0000    8.77171
160000.0000    9.17698
160040.0000    8.21121
160080.0000    9.17976
160120.0000    9.54751
160160.0000    9.35042
160200.0000    9.80502
160240.0000    8.95620
160280.0000    9.01990
160320.0000    9.01382
160360.0000   10.21797
160400.0000    9.84464
160440.0000    9.49639
160480.0000   11.17919
160520.0000   10.59503
160560.0000   10.14729
160600.0000    9.95675
160640.0000    9.68152
160680.0000    9.70336
160720.0000    9.50923
160760.0000   10.45657
160800.0000    9.43886
160840.0000    9.41512
160880.0000    8.23681
160920.0000    8.64039
160960.0000    8.37301
161000.0000    8.40883
161040.0000    8.86569
161080.0000    9.60889
161120.0000    9.55432
161160.0000    8.52852
161200.0000    8.20800
161240.0000    8.48048
161280.0000    9.52900
161320.0000    8.94729
161360.0000    8.17103
161400.0000    8.95196
161440.0000    8.88256
161480.0000    8.09407
161520.0000    9.49739
161560.0000    9.33977
161600.0000    9.14821
161640.0000    9.52185
161680.0000    9.11547
161720.0000    8.86980
161760.0000    8.86941
161800.0000    7.86271
161840.0000    8.46442
161880.0000    7.90894
161920.0000    7.97444
161960.0000    7.94673
162000.0000    7.20764
162040.0000    8.81058
162080.0000    8.64230
162120.0000   10.07910
162160.0000    8.39204
162200.0000    7.70706
162240.0000    8.62397
162280.0000    8.86169
162320.0000    8.31339
162360.0000    9.19686
162400.0000    8.98929
162440.0000   10.09943
162480.0000    9.45761
162520.0000    8.95705
162560.0000    8.13469
162600.0000    9.16913
162640.0000    8.22442
162680.0000    8.54696
162720.0000    9.00663
162760.0000    9.59842
162800.0000   10.45086
162840.0000   10.08473
162880.0000   10.52095
162920.0000   10.01700
162960.0000    9.39565
163000.0000   10.36348
163040.0000   10.04403
163080.0000   10.17098
163120.0000    9.62740
163160.0000   10.36070
163200.0000   11.01858
163240.0000   11.16698
163280.0000   10.61016
163320.0000    9.83599
163360.0000   11.07142
163400.0000   11.33063
163440.0000   11.20465
163480.0000   11.22583
163520.0000   10.66034
163560.0000   11.53034
163600.0000   10.76629
163640.0000   11.44154
163680.0000   10.83591
163720.0000   11.27512
163760.0000   11.16563
163800.0000   11.31924
163840.0000   12.07780
163880.0000   11.74891
163920.0000   11.49037
163960.0000   11.11447
164000.0000   12.18820
164040.0000   12.66162
164080.0000   11.53343
164120.0000   11.02313
164160.0000   12.17948
164200.0000   12.58308
164240.0000   12.38397
164280.0000   11.28096
164320.0000   10.84714
164360.0000   10.45825
164400.0000   10.75090
164440.0000   10.12757
164480.0000   10.54775
164520.0000   10.27532
164560.0000   10.04553
164600.0000   10.60178
164640.0000    9.79892
164680.0000    9.69264
164720.0000   10.52262
164760.0000   11.00894
164800.0000   10.24332
164840.0000   10.50301
164880.0000    9.86737
164920.0000    8.56323
164960.0000    8.37599
165000.0000    9.27263
165040.0000    9.59064
165080.0000   10.15337
165120.0000    8.62852
165160.0000    8.24482
165200.0000    9.95891
165240.0000    9.90206
165280.0000   10.38541
165320.0000   10.07734
165360.0000    9.69739
165400.0000   10.57798
165440.0000   11.57283
165480.0000   10.13640
165520.0000   10.82709
165560.0000   10.89753
165600.0000   11.65762
165640.0000   10.83380
165680.0000   10.08158
165720.0000   11.37545
165760.0000   12.15837
165800.0000   11.98249
165840.0000   12.63644
165880.0000   12.15501
165920.0000   11.85249
165960.0000   11.64762
166000.0000   11.83969
166040.0000   11.95823
166080.0000   11.71561
166120.0000   12.56039
166160.0000   11.59302
166200.0000   12.20237
166240.0000   11.49923
166280.0000   11.05383
166320.0000   12.08977
166360.0000   11.78498
166400.0000   12.49411
166440.0000   12.63618
166480.0000   11.62021
166520.0000   11.77297
166560.0000   12.59547
166600.0000   12.32270
166640.0000   13.21845
166680.0000   13.12031
166720.0000   12.34258
166760.0000   13.28698
166800.0000   12.76356
166840.0000   12.89259
166880.0000   14.09218
166920.0000   13.54654
166960.0000   12.97649
167000.0000   13.54117
167040.0000   12.70251
167080.0000   13.28990
167120.0000   12.52666
167160.0000   12.27683
167200.0000   13.42167
167240.0000   12.43280
167280.0000   13.84778
167320.0000   14.40839
167360.0000   12.93653
167400.0000   14.45440
167440.0000   13.76752
167480.0000   12.62569
167520.0000   13.20912
167560.0000   12.27610
167600.0000   12.36233
167640.0000   13.03051
167680.0000   10.94663
167720.0000    9.34539
167760.0000   10.34567
167800.0000    9.02864
167840.0000    9.53419
167880.0000    9.92814
167920.0000   10.70747
167960.0000    9.75114
168000.0000    8.79873
168040.0000    8.32814
168080.0000   10.17477
168120.0000   11.33831
168160.0000   10.49481
168200.0000   10.89229
168240.0000    9.92598
168280.0000    9.50967
168320.0000    9.31659
168360.0000    9.50413
168400.0000   10.38823
168440.0000    9.05166
168480.0000   10.01599
168520.0000   11.31956
168560.0000   11.56818
168600.0000   10.11671
168640.0000    9.40023
168680.0000    9.61671
168720.0000   10.51933
168760.0000   11.91880
168800.0000   11.78249
168840.0000   10.33092
168880.0000   11.89973
168920.0000   11.88269
168960.0000   11.79634
169000.0000   12.09790
169040.0000   12.76451
169080.0000   12.31393
169120.0000   10.61471
169160.0000    9.53620
169200.0000    9.97216
169240.0000    9.55157
169280.0000    8.94341
169320.0000    9.39998
169360.0000    9.84746
169400.0000   10.02299
169440.0000    9.98349
169480.0000    9.63196
169520.0000   10.22436
169560.0000   10.00177
169600.0000   10.31374
169640.0000   10.88415
169680.0000   10.78324
169720.0000   10.45556
169760.0000    9.67660
169800.0000   10.23058
169840.0000    9.26908
169880.0000    8.82245
169920.0000    9.34018
169960.0000    9.52139
170000.0000   10.26793
170040.0000    9.51032
170080.0000    9.12355
170120.0000    9.73690
170160.0000   10.01794
170200.0000   10.88321
170240.0000   11.75057
170280.0000   12.94433
170320.0000   11.94950
170360.0000   12.45546
170400.0000   12.05394
170440.0000   12.03774
170480.0000   12.56395
170520.0000   12.76610
170560.0000   12.58649
170600.0000   13.22090
170640.0000   12.84142
170680.0000   11.52048
170720.0000   12.58952
170760.0000   13.24398
170800.0000   12.52858
170840.0000   11.14943
170880.0000   11.25524
170920.0000   11.64021
170960.0000   10.38938
171000.0000   10.68195
171040.0000    9.86539
171080.0000   10.27610
171120.0000    9.91505
171160.0000   11.31524
171200.0000   11.35881
171240.0000   10.74915
171280.0000   10.63954
171320.0000   10.32708
171360.0000   10.42641
171400.0000    9.87702
171440.0000    9.66466
171480.0000    9.70644
171520.0000    9.58903
171560.0000   10.01697
171600.0000   11.23839
171640.0000   11.15423
171680.0000   12.32343
171720.0000   11.37806
171760.0000   11.72357
171800.0000   10.01380
171840.0000    9.07971
171880.0000    9.08110
171920.0000    9.37311
171960.0000    9.21105
172000.0000   10.76148
172040.0000   11.24720
172080.0000   11.09059
172120.0000    8.88080
172160.0000   10.07206
172200.0000   10.20640
172240.0000   10.17596
172280.0000    9.43312
172320.0000   10.76863
172360.0000    9.77532
172400.0000    9.70483
172440.0000    8.74500
172480.0000    9.86819
172520.0000    9.10021
172560.0000    9.11240
172600.0000    9.72467
172640.0000    9.04043
172680.0000   10.03518
172720.0000    9.42591
172760.0000    9.45544
172800.0000   10.41269
172840.0000   10.01257
172880.0000   10.50602
172920.0000    9.95034
172960.0000   10.81217
173000.0000   10.50189
173040.0000    8.69944
173080.0000    8.90086
173120.0000    9.95212
173160.0000    9.55398
173200.0000    9.30718
173240.0000    9.18845
173280.0000    9.18484
173320.0000   10.59549
173360.0000   11.08387
173400.0000   11.32975
173440.0000   11.23825
173480.0000   10.38607
173520.0000    9.84929
173560.0000   10.45119
173600.0000    9.90670
173640.0000   10.08528
173680.0000   10.45656
173720.0000    9.03988
173760.0000   10.09623
173800.0000   10.45850
173840.0000    9.55003
173880.0000   10.30233
173920.0000    8.89791
173960.0000    9.92203
174000.0000    9.75099
174040.0000    9.36043
174080.0000    9.48795
174120.0000   10.82253
174160.0000   10.06575
174200.0000    9.78744
174240.0000   11.50239
174280.0000   11.36089
174320.0000    9.95294
174360.0000    9.50684
174400.0000    9.93246
174440.0000   10.76277
174480.0000   11.08991
174520.0000   10.56588
174560.0000   10.43641
174600.0000   10.04270
174640.0000   10.05882
174680.0000   11.32859
174720.0000   11.84122
174760.0000   11.22635
174800.0000   11.17687
174840.0000    9.18309
174880.0000    9.62913
174920.0000   10.02307
174960.0000   10.68616
175000.0000    9.19815
175040.0000    8.75717
175080.0000    9.28996
175120.0000    9.63141
175160.0000   10.06009
175200.0000   10.66263
175240.0000   10.08551
175280.0000   10.39515
175320.0000    9.71336
175360.0000   10.32424
175400.0000   12.13833
175440.0000   11.36029
175480.0000   11.07326
175520.0000   11.44738
175560.0000   10.86758
175600.0000   11.37364
175640.0000   11.36842
175680.0000   12.51597
175720.0000   12.91236
175760.0000   12.42599
175800.0000   13.25798
175840.0000   11.69607
175880.0000   12.48391
175920.0000   12.74589
175960.0000   12.84841
176000.0000   12.48547
176040.0000   11.65777
176080.0000   13.18123
176120.0000   12.06023
176160.0000   13.05458
176200.0000   13.41935
176240.0000   13.06394
176280.0000   12.03608
176320.0000   13.16189
176360.0000   12.92848
176400.0000   12.32509
176440.0000   12.67265
176480.0000   11.45713
176520.0000   10.88261
176560.0000   10.97376
176600.0000   11.14053
176640.0000   11.75890
176680.0000   10.94710
176720.0000   11.37855
176760.0000   10.35027
176800.0000   11.06762
176840.0000   11.92739
176880.0000   11.47395
176920.0000   10.11249
176960.0000   10.30512
177000.0000   10.48286
177040.0000   11.25032
177080.0000   11.33722
177120.0000   12.03300
177160.0000   11.01852
177200.0000   12.67436
177240.0000   11.49377
177280.0000   11.42812
177320.0000   10.95764
177360.0000   11.06974
177400.0000   10.05900
177440.0000   10.40026
177480.0000   10.11264
177520.0000   10.76967
177560.0000   11.44240
177600.0000   10.11286
177640.0000   10.75793
177680.0000   11.03385
177720.0000   11.70801
177760.0000   13.03544
177800.0000   11.67726
177840.0000   11.86323
177880.0000   10.88630
177920.0000   10.15298
177960.0000   10.80676
178000.0000   11.14366
178040.0000   11.22656
178080.0000   11.05031
178120.0000   10.67633
178160.0000   11.67896
178200.0000   10.30275
178240.0000   10.61633
178280.0000   10.37047
178320.0000    9.97479
178360.0000   10.12245
178400.0000   10.95051
178440.0000   10.68864
178480.0000    9.90173
178520.0000   10.97101
178560.0000   10.54141
178600.0000   11.29107
178640.0000    9.35818
178680.0000    9.62149
178720.0000    9.08572
178760.0000    8.07594
178800.0000    9.41064
178840.0000   10.08049
178880.0000   10.84966
178920.0000   11.66675
178960.0000   10.71681
179000.0000   10.96086
179040.0000   10.67671
179080.0000    9.91624
179120.0000    9.31194
179160.0000    9.53050
179200.0000    9.40479
179240.0000   10.98089
179280.0000   11.04423
179320.0000   10.22832
179360.0000   10.17392
179400.0000   10.53194
179440.0000   10.03538
179480.0000    9.93725
179520.0000   11.47033
179560.0000   10.72561
179600.0000   11.11692
179640.0000   10.19339
179680.0000   11.12739
179720.0000   11.46645
179760.0000   12.51337
179800.0000   13.37820
179840.0000   13.39922
179880.0000   13.86690
179920.0000   14.15526
179960.0000   12.45671
180000.0000   13.13153
180040.0000   12.84764
180080.0000   13.69473
180120.0000   12.70181
180160.0000   12.54459
180200.0000   12.75329
180240.0000   13.59443
180280.0000   13.48963
180320.0000   13.03801
180360.0000   12.64765
180400.0000   12.88720
180440.0000   12.06004
180480.0000   11.55988
180520.0000   12.15348
180560.0000   12.18268
180600.0000   12.77677
180640.0000   12.94597
180680.0000   12.26631
180720.0000   12.73790
180760.0000   12.88238
180800.0000   12.59905
180840.0000   10.45677
180880.0000   12.95644
180920.0000   12.08240
180960.0000   10.38002
181000.0000   11.15832
181040.0000   12.55050
181080.0000   12.62675
181120.0000   11.33483
181160.0000   11.00308
181200.0000   10.49767
181240.0000   11.38325
181280.0000   11.31243
181320.0000   11.16458
181360.0000    9.65216
181400.0000   10.56218
181440.0000   11.42737
181480.0000   11.66390
181520.0000   12.08903
181560.0000   12.77975
181600.0000   11.09900
181640.0000   12.82415
181680.0000   11.95168
181720.0000   12.62184
181760.0000   11.92612
181800.0000   12.14024
181840.0000   11.53032
181880.0000   12.60002
181920.0000   12.96252
181960.0000   12.79074
182000.0000   13.35752
182040.0000   13.16439
182080.0000   10.97658
182120.0000   11.69248
182160.0000   10.35144
182200.0000   10.19478
182240.0000   11.11036
182280.0000   10.19925
182320.0000   11.66709
182360.0000   12.11173
182400.0000   12.58817
182440.0000   12.88616
182480.0000   12.44389
182520.0000   12.73429
182560.0000   12.15242
182600.0000   12.02022
182640.0000   13.38685
182680.0000   11.55770
182720.0000   12.04320
182760.0000   12.65840
182800.0000   14.15547
182840.0000   14.20965
182880.0000   14.46142
182920.0000   13.42147
182960.0000   14.05721
183000.0000   14.22566
183040.0000   13.07426
183080.0000   13.00075
183120.0000   12.85020
183160.0000   13.02281
183200.0000   12.17883
183240.0000   12.93930
183280.0000   13.10797
183320.0000   12.04474
183360.0000   12.27763
183400.0000   12.12709
183440.0000   12.51800
183480.0000   11.42058
183520.0000   10.86234
183560.0000   12.44357
183600.0000   11.49781
183640.0000   12.13200
183680.0000   10.25947
183720.0000    9.78491
183760.0000   10.32455
183800.0000   11.50247
183840.0000   11.56066
183880.0000   12.74476
183920.0000   14.02980
183960.0000   12.83533
184000.0000   12.35569
184040.0000   14.18381
184080.0000   13.33088
184120.0000   12.33835
184160.0000   13.11203
184200.0000   13.60997
184240.0000   13.70680
184280.0000   13.99575
184320.0000   13.30291
184360.0000   14.26648
184400.0000   14.12143
184440.0000   13.38203
184480.0000   11.37144
184520.0000   10.94965
184560.0000    9.36356
184600.0000   10.62137
184640.0000    9.42733
184680.0000    8.89479
184720.0000    9.59288
184760.0000    9.72229
184800.0000   10.25171
184840.0000   10.43243
184880.0000   10.42308
184920.0000   10.66865
184960.0000   10.36017
185000.0000   10.39795
185040.0000   11.35119
185080.0000   12.33453
185120.0000   12.32767
185160.0000   11.94795
185200.0000   12.32860
185240.0000   13.06743
185280.0000   14.50120
185320.0000   11.80527
185360.0000   12.52814
185400.0000   12.77139
185440.0000   12.82003
185480.0000   13.92963
185520.0000   13.60841
185560.0000   13.91833
185600.0000   14.33158
185640.0000   13.41349
185680.0000   12.59186
185720.0000   11.41962
185760.0000   12.25526
185800.0000   12.16193
185840.0000   12.30080
185880.0000   12.87215
185920.0000   11.91378
185960.0000   10.23449
186000.0000   11.01516
186040.0000   10.97770
186080.0000   11.69711
186120.0000   12.55889
186160.0000   11.45265
186200.0000    9.99956
186240.0000   11.70116
186280.0000   13.03026
186320.0000   12.52018
186360.0000   11.70825
186400.0000   12.58381
186440.0000   12.68225
186480.0000   12.20693
186520.0000   11.81853
186560.0000   10.67005
186600.0000   11.43475
186640.0000   10.44873
186680.0000   11.11399
186720.0000   11.08464
186760.0000   10.99042
186800.0000   10.80832
186840.0000   10.15938
186880.0000    9.98225
186920.0000   10.35819
186960.0000   11.41023
187000.0000    9.79112
187040.0000   11.01069
187080.0000   11.76108
187120.0000   10.95596
187160.0000   10.23697
187200.0000   11.92028
187240.0000   13.40174
187280.0000   12.83740
187320.0000   12.82615
187360.0000   13.36677
187400.0000   14.17435
187440.0000   13.51465
187480.0000   14.26295
187520.0000   12.68581
187560.0000   14.48880
187600.0000   13.91338
187640.0000   13.17226
187680.0000   13.11227
187720.0000   12.98478
187760.0000   12.23128
187800.0000   12.60723
187840.0000   13.09488
187880.0000   13.13078
187920.0000   12.07194
187960.0000   12.81723
188000.0000   12.00075
188040.0000   13.38814
188080.0000   13.67934
188120.0000   13.23595
188160.0000   12.75573
188200.0000   12.73178
188240.0000   12.27688
188280.0000   11.24087
188320.0000   13.14124
188360.0000   12.33794
188400.0000   11.51700
188440.0000   11.95212
188480.0000   11.82444
188520.0000   12.90902
188560.0000   13.31609
188600.0000   12.19904
188640.0000   13.10323
188680.0000   11.94090
188720.0000   13.32975
188760.0000   13.71641
188800.0000   13.25418
188840.0000   12.49409
188880.0000   12.78133
188920.0000   13.70476
188960.0000   12.51375
189000.0000   13.12753
189040.0000   12.77354
189080.0000   13.04136
189120.0000   12.04662
189160.0000   12.13690
189200.0000   12.81015
189240.0000   12.58163
189280.0000   11.99448
189320.0000   11.86734
189360.0000   11.53858
189400.0000   10.68348
189440.0000   11.25219
189480.0000   11.02268
189520.0000   10.92287
189560.0000   10.57073
189600.0000   11.91330
189640.0000   10.29983
189680.0000   11.71325
189720.0000   11.43596
189760.0000   11.28440
189800.0000   10.77316
189840.0000    8.80545
189880.0000   11.59531
189920.0000    9.89630
189960.0000   10.45527
190000.0000   11.55979
190040.0000   11.75617
190080.0000   11.07587
190120.0000   12.11487
190160.0000   11.58050
190200.0000   12.84694
190240.0000   12.53720
190280.0000   12.99782
190320.0000   12.93583
190360.0000   11.58411
190400.0000   12.29922
190440.0000   11.52983
190480.0000   11.04241
190520.0000   10.72537
190560.0000   12.21660
190600.0000   12.67349
190640.0000   12.30192
190680.0000   11.42834
190720.0000   11.98326
190760.0000   12.28258
190800.0000   12.11406
190840.0000   12.75014
190880.0000   11.20390
190920.0000   12.42895
190960.0000   11.70884
191000.0000   12.11133
191040.0000   11.59857
191080.0000   10.44966
191120.0000   10.06659
191160.0000   11.13110
191200.0000   10.89510
191240.0000   10.67063
191280.0000   10.94396
191320.0000   10.58707
191360.0000   10.31351
191400.0000   10.60066
191440.0000    9.66585
191480.0000   10.19264
191520.0000   10.66606
191560.0000   12.00155
191600.0000   11.75385
191640.0000   10.60480
191680.0000   12.15604
191720.0000   10.54450
191760.0000   11.89659
191800.0000   11.14573
191840.0000   11.07304
191880.0000   12.10411
191920.0000   13.22387
191960.0000   14.21813
192000.0000   13.03956
192040.0000   13.39534
192080.0000   13.31623
192120.0000   12.48013
192160.0000   11.53218
192200.0000   10.48810
192240.0000   11.44137
192280.0000   11.03586
192320.0000   10.08816
192360.0000   10.40719
192400.0000    9.84917
192440.0000   11.54343
192480.0000   11.21669
192520.0000   11.62534
192560.0000   10.98624
192600.0000   10.40462
192640.0000   11.30947
192680.0000   10.80687
192720.0000   10.38637
192760.0000   11.14160
192800.0000   12.85172
192840.0000   10.64336
192880.0000   12.06388
192920.0000   12.50421
192960.0000   11.37275
193000.0000    9.41461
193040.0000    8.66240
193080.0000    9.61117
193120.0000    9.84671
193160.0000   10.39862
193200.0000   11.15559
193240.0000   10.62475
193280.0000   10.26440
193320.0000   12.05650
193360.0000   11.52835
193400.0000   12.56114
193440.0000   10.46206
193480.0000   10.06588
193520.0000   10.13296
193560.0000    9.66244
193600.0000    9.20488
193640.0000   11.73653
193680.0000   13.23576
193720.0000   12.56133
193760.0000   12.57685
193800.0000   12.76513
193840.0000   13.91662
193880.0000   13.65029
193920.0000   13.20833
193960.0000   11.30152
194000.0000   11.42369
194040.0000   11.14284
194080.0000   11.13890
194120.0000   10.88085
194160.0000   11.49587
194200.0000   10.71541
194240.0000   12.70812
194280.0000   12.26861
194320.0000   11.81361
194360.0000   11.21005
194400.0000    9.79210
194440.0000    9.76797
194480.0000    9.30104
194520.0000    9.02844
194560.0000    9.80548
194600.0000    9.75287
194640.0000    8.46848
194680.0000    8.83350
194720.0000    9.95229
194760.0000    9.49991
194800.0000   10.59457
194840.0000    9.06376
194880.0000    8.42976
194920.0000    9.50412
194960.0000    9.71429
195000.0000   10.44331
195040.0000    9.18583
195080.0000    9.39021
195120.0000    8.74973
195160.0000    9.29100
195200.0000   10.54084
195240.0000    9.94606
195280.0000   10.69953
195320.0000   12.45784
195360.0000   11.86466
195400.0000   11.13860
195440.0000    9.75236
195480.0000   10.27639
195520.0000   10.90939
195560.0000   11.24939
195600.0000   10.65059
195640.0000   12.17668
195680.0000   11.39186
195720.0000   12.33975
195760.0000   11.95453
195800.0000   10.67736
195840.0000   11.16210
195880.0000   13.38664
195920.0000   11.84517
195960.0000   11.20321
196000.0000   10.56324
196040.0000   11.44008
196080.0000   11.49664
196120.0000   12.06955
196160.0000   12.82616
196200.0000   13.22572
196240.0000   13.07146
196280.0000   12.57846
196320.0000   13.00134
196360.0000   11.08584
196400.0000   11.12869
196440.0000   11.34284
196480.0000   11.86306
196520.0000   12.29974
196560.0000   10.83221
196600.0000   11.44914
196640.0000   12.26020
196680.0000   14.13661
196720.0000   13.09148
196760.0000   12.51212
196800.0000   13.29652
196840.0000   13.99099
196880.0000   12.35123
196920.0000   13.48318
196960.0000   12.75179
197000.0000   12.92496
197040.0000   12.73533
197080.0000   13.19319
197120.0000   12.81389
197160.0000   12.92968
197200.0000   12.89764
197240.0000   12.49018
197280.0000   12.24345
197320.0000   12.60957
197360.0000   10.47577
197400.0000   13.97734
197440.0000   12.42665
197480.0000   11.27257
197520.0000   11.76134
197560.0000   11.21474
197600.0000   10.56123
197640.0000   10.67761
197680.0000   10.56746
197720.0000   12.04953
197760.0000   10.76887
197800.0000   12.08510
197840.0000   12.90942
197880.0000   12.25538
197920.0000   10.13470
197960.0000    8.78047
198000.0000    8.48633
198040.0000    9.49971
198080.0000    9.81455
198120.0000    9.19809
198160.0000    9.28428
198200.0000    9.23762
198240.0000    7.70186
198280.0000    6.24365
198320.0000    7.70552
198360.0000    9.15102
198400.0000    7.86847
198440.0000    9.72506
198480.0000   10.02704
198520.0000   10.16966
198560.0000    9.33175
198600.0000   10.77150
198640.0000   10.49741
198680.0000   10.79810
198720.0000   11.11733
198760.0000    9.99503
198800.0000   10.27418
198840.0000    9.77609
198880.0000    9.90335
198920.0000    9.98012
198960.0000   11.75035
199000.0000   11.10223
199040.0000   11.88162
199080.0000   12.58552
199120.0000   11.58255
199160.0000   11.76274
199200.0000   10.52448
199240.0000   10.23975
199280.0000   10.39975
199320.0000   11.17136
199360.0000   10.93091
199400.0000   11.71611
199440.0000   11.02337
199480.0000   11.40997
199520.0000   10.45322
199560.0000   11.06454
199600.0000   11.42065
199640.0000   11.37007
199680.0000   10.91587
199720.0000    9.84238
199760.0000   10.97789
199800.0000   11.47121
199840.0000   11.16981
199880.0000   11.26368
199920.0000   10.79462
199960.0000   10.06749
200000.0000   10.18214
200040.0000   11.12322
200080.0000   10.95433
200120.0000   11.50653
200160.0000   11.20349
200200.0000   10.03914
200240.0000   10.32883
200280.0000   10.36719
200320.0000   11.02754
200360.0000   10.57148
200400.0000   11.48382
200440.0000   11.21062
200480.0000   10.63869
200520.0000   10.32802
200560.0000   10.33036
200600.0000    9.72176
200640.0000   10.04062
200680.0000   10.71911
200720.0000   10.05786
200760.0000   10.80633
200800.0000   11.21801
200840.0000   11.41461
200880.0000   10.21703
200920.0000   11.12155
200960.0000   12.35467
201000.0000   11.02216
201040.0000   10.90237
201080.0000   11.28857
201120.0000   11.71262
201160.0000   11.67715
201200.0000   12.52608
201240.0000   12.91421
201280.0000   13.27345
201320.0000   12.67826
201360.0000   11.77315
201400.0000   11.43600
201440.0000   10.78920
201480.0000   10.60000
201520.0000   10.81550
201560.0000   10.19937
201600.0000   10.51202
201640.0000   10.07701
201680.0000   10.44284
201720.0000    8.76784
201760.0000   10.00980
201800.0000    9.64018
201840.0000    9.87728
201880.0000    9.26013
201920.0000   10.11575
201960.0000   10.18353
202000.0000    9.44128
202040.0000   10.82617
202080.0000   11.27456
202120.0000   10.77086
202160.0000   10.49298
202200.0000   11.29353
202240.0000   10.59904
202280.0000   10.60474
202320.0000    9.75676
202360.0000   10.98474
202400.0000   10.08346
202440.0000    7.52551
202480.0000    7.78224
202520.0000    7.85025
202560.0000    7.17109
202600.0000    9.31812
202640.0000    7.87750
202680.0000    9.00832
202720.0000    8.41381
202760.0000    9.22243
202800.0000    9.10565
202840.0000    8.47144
202880.0000    8.52376
202920.0000    7.97907
202960.0000    7.73463
203000.0000    9.35977
203040.0000    8.77325
203080.0000    9.40514
203120.0000    8.41094
203160.0000    8.53817
203200.0000    9.12286
203240.0000    8.45003
203280.0000    9.64853
203320.0000   10.03020
203360.0000   11.00322
203400.0000    9.74469
203440.0000    9.16439
203480.0000   10.20124
203520.0000    9.64959
203560.0000    7.96641
203600.0000    8.61347
203640.0000    8.32887
203680.0000    7.93642
203720.0000    8.41547
203760.0000    6.25604
203800.0000    6.19504
203840.0000    5.73042
203880.0000    6.24926
203920.0000    5.91993
203960.0000    6.79031
204000.0000    8.00212
204040.0000    7.80257
204080.0000    8.77686
204120.0000    8.33444
204160.0000    8.95238
204200.0000    9.26661
204240.0000    9.17411
204280.0000    8.21156
204320.0000    9.97082
204360.0000    8.97571
204400.0000    8.65620
204440.0000    8.47549
204480.0000    8.17009
204520.0000    9.70479
204560.0000   10.09918
204600.0000    9.39132
204640.0000    8.76665
204680.0000   10.64384
204720.0000   10.84930
204760.0000   10.48747
204800.0000    9.88281
204840.0000   10.20769
204880.0000   11.21545
204920.0000   10.23534
204960.0000    9.09838
205000.0000    9.48707
205040.0000    9.43339
205080.0000    9.64988
205120.0000    8.89982
205160.0000    8.50064
205200.0000    9.63838
205240.0000   10.49123
205280.0000    9.70134
205320.0000   10.13400
205360.0000   10.49277
205400.0000   10.56981
205440.0000   10.25178
205480.0000   10.94856
205520.0000   10.61978
205560.0000    8.99822
205600.0000    9.89251
205640.0000   10.48536
205680.0000   10.38562
205720.0000   10.30917
205760.0000   10.36520
205800.0000   10.08635
205840.0000   11.17982
205880.0000   11.84828
205920.0000   11.05562
205960.0000   10.03755
206000.0000    9.72239
206040.0000   10.94434
206080.0000   10.01282
206120.0000   10.39132
206160.0000   11.01797
206200.0000   12.69234
206240.0000   11.84257
206280.0000   12.35351
206320.0000   12.93050
206360.0000   13.54216
206400.0000   12.73236
206440.0000   12.41772
206480.0000   12.42863
206520.0000   12.02781
206560.0000   11.22649
206600.0000   10.33436
206640.0000   10.27715
206680.0000   10.80030
206720.0000   10.10482
206760.0000    9.86786
206800.0000   10.55594
206840.0000   10.93940
206880.0000   11.05487
206920.0000   10.83753
206960.0000    9.83275
207000.0000    9.47548
207040.0000    9.88510
207080.0000   10.55460
207120.0000    9.76250
207160.0000    9.45392
207200.0000   10.12720
207240.0000   10.61536
207280.0000   10.19879
207320.0000   10.73152
207360.0000   11.95638
207400.0000   11.24112
207440.0000   10.72391
207480.0000   11.13463
207520.0000   11.10804
207560.0000   11.29724
207600.0000   10.29430
207640.0000   10.01044
207680.0000    9.38790
207720.0000    8.84926
207760.0000    8.44540
207800.0000    7.88956
207840.0000    7.84016
207880.0000    9.16792
207920.0000    8.35074
207960.0000    7.71938
208000.0000    8.43470
208040.0000    9.09085
208080.0000    9.86998
208120.0000    8.56982
208160.0000    9.41755
208200.0000    8.11636
208240.0000    8.32333
208280.0000    9.06078
208320.0000    8.26087
208360.0000    8.56792
208400.0000    8.59608
208440.0000    7.86784
208480.0000    9.01800
208520.0000    8.27274
208560.0000    9.53847
208600.0000    8.14446
208640.0000    8.27873
208680.0000    8.82335
208720.0000    7.83890
208760.0000    6.84328
208800.0000    8.28615
208840.0000    7.78415
208880.0000    8.57810
208920.0000   10.33036
208960.0000   10.20258
209000.0000    8.84622
209040.0000    7.52066
209080.0000    8.02521
209120.0000    9.36421
209160.0000    9.27317
209200.0000    9.89400
209240.0000   10.03188
209280.0000   10.71687
209320.0000    9.27114
209360.0000    8.91363
209400.0000   10.14150
209440.0000    9.75516
209480.0000    8.25659
209520.0000    9.39756
209560.0000   10.34979
209600.0000   10.54537
209640.0000   11.29286
209680.0000   10.70343
209720.0000   11.58831
209760.0000   11.84125
209800.0000   12.17659
209840.0000   11.50187
209880.0000   11.47294
209920.0000   10.41771
209960.0000   11.52224
210000.0000   11.29008
210040.0000   10.63492
210080.0000   10.53467
210120.0000   12.40544
210160.0000   11.65817
210200.0000   11.21583
210240.0000   10.68039
210280.0000   11.53014
210320.0000    9.86685
210360.0000   11.40397
210400.0000   10.92782
210440.0000   11.42183
210480.0000    9.31303
210520.0000    8.78674
210560.0000    9.25809
210600.0000    7.27032
210640.0000    8.05486
210680.0000    9.43713
210720.0000    7.70456
210760.0000    8.01043
210800.0000    7.40938
210840.0000    7.53235
210880.0000    7.33382
210920.0000    7.65457
210960.0000    7.87110
211000.0000    9.27236
211040.0000    8.38358
211080.0000    7.98306
211120.0000    7.87222
211160.0000    7.43330
211200.0000    8.50307
211240.0000    8.48880
211280.0000    7.01915
211320.0000    8.28751
211360.0000    6.78126
211400.0000    8.38725
211440.0000    7.67118
211480.0000    9.33982
211520.0000    9.35267
211560.0000    7.78607
211600.0000    7.66496
211640.0000    8.73872
211680.0000    8.37859
211720.0000    7.82036
211760.0000    7.15599
211800.0000    6.60601
211840.0000    6.96744
211880.0000    7.11849
211920.0000    7.46195
211960.0000    9.02459
212000.0000    9.23957
212040.0000    7.86921
212080.0000    7.48463
212120.0000    7.68557
212160.0000    8.25112
212200.0000    7.65655
212240.0000    9.27521
212280.0000   11.36041
212320.0000    9.78269
212360.0000    9.83881
212400.0000    9.63669
212440.0000    9.67201
212480.0000    8.91581
212520.0000    7.69783
212560.0000    9.35963
212600.0000    6.45867
212640.0000    8.01419
212680.0000    6.70687
212720.0000    7.23605
212760.0000    6.99578
212800.0000    6.73363
212840.0000    7.05160
212880.0000    7.33081
212920.0000    8.21572
212960.0000    7.73379
213000.0000    7.85358
213040.0000    8.10275
213080.0000    8.63444
213120.0000    9.22930
213160.0000    8.81951
213200.0000    8.45787
213240.0000    8.35382
213280.0000    8.59134
213320.0000    8.85499
213360.0000    8.81242
213400.0000    8.25253
213440.0000    9.89161
213480.0000    8.97458
213520.0000    8.21626
213560.0000    8.03217
213600.0000    7.34156
213640.0000    7.31292
213680.0000    8.97894
213720.0000    8.96618
213760.0000    8.31731
213800.0000    8.29184
213840.0000    9.79235
213880.0000    8.90309
213920.0000    8.55222
213960.0000    9.37183
214000.0000    7.76984
214040.0000    7.32535
214080.0000    7.76977
214120.0000    7.39133
214160.0000    8.14352
214200.0000    8.80312
214240.0000    8.64749
214280.0000    8.81374
214320.0000    8.71538
214360.0000    8.30241
214400.0000    8.58142
214440.0000    7.58370
214480.0000    8.31996
214520.0000    7.96225
214560.0000    8.29431
214600.0000    8.09706
214640.0000    8.83064
214680.0000    7.86405
214720.0000    8.32971
214760.0000    7.48150
214800.0000    6.86746
214840.0000    7.78465
214880.0000    8.37139
214920.0000    7.61075
214960.0000    7.42067
215000.0000    8.01614
215040.0000    7.95502
215080.0000    7.52589
215120.0000    8.89861
215160.0000    8.66251
215200.0000    7.93879
215240.0000    7.43927
215280.0000    7.95682
215320.0000    6.75528
215360.0000    7.22653
215400.0000    8.24262
215440.0000    8.31304
215480.0000    7.59457
215520.0000    8.55570
215560.0000    8.97027
215600.0000    8.29305
215640.0000    8.89429
215680.0000    9.78533
215720.0000   10.04664
215760.0000    8.71209
215800.0000    9.18340
215840.0000    8.61596
215880.0000    9.00668
215920.0000    9.57280
215960.0000    9.39090
216000.0000    9.44076
216040.0000    9.28278
216080.0000    9.85537
216120.0000    8.84780
216160.0000    8.02741
216200.0000    7.52493
216240.0000    8.33409
216280.0000    9.10325
216320.0000   10.64269
216360.0000    9.82218
216400.0000   10.06813
216440.0000    9.99424
216480.0000    9.29674
216520.0000    8.96732
216560.0000    8.18274
216600.0000    8.30969
216640.0000    8.18453
216680.0000    9.27533
216720.0000    9.70625
216760.0000    8.48404
216800.0000    8.66240
216840.0000    9.75790
216880.0000   10.00398
216920.0000    9.71761
216960.0000   10.55845
217000.0000    9.95702
217040.0000   10.67747
217080.0000   10.07041
217120.0000    9.88910
217160.0000   11.12699
217200.0000   11.31627
217240.0000   11.09160
217280.0000   11.19422
217320.0000   10.55122
217360.0000   10.73358
217400.0000   11.03916
217440.0000   11.98105
217480.0000   11.69444
217520.0000   11.81231
217560.0000   11.36777
217600.0000   10.59752
217640.0000    9.91331
217680.0000    9.22931
217720.0000   10.30329
217760.0000    9.49127
217800.0000   10.68986
217840.0000   11.72344
217880.0000   11.72192
217920.0000   11.73212
217960.0000   11.92856
218000.0000   12.60762
218040.0000   12.88168
218080.0000   12.78629
218120.0000   12.38664
218160.0000   12.53944
218200.0000   13.22894
218240.0000   12.57272
218280.0000   12.70484
218320.0000   12.83065
218360.0000   12.56551
218400.0000   12.97086
218440.0000   12.91443
218480.0000   13.62816
218520.0000   13.43508
218560.0000   13.22532
218600.0000   12.93865
218640.0000   13.15929
218680.0000   12.56033
218720.0000   12.32053
218760.0000   12.70958
218800.0000   13.05044
218840.0000   12.59930
218880.0000   12.35922
218920.0000   11.50981
218960.0000   11.89858
219000.0000   12.55554
219040.0000   11.68559
219080.0000   12.55280
219120.0000   12.22257
219160.0000   12.61297
219200.0000   12.48212
219240.0000   12.89652
219280.0000   12.78537
219320.0000   11.81574
219360.0000   12.35464
219400.0000   12.39524
219440.0000   11.51414
219480.0000   12.07121
219520.0000   12.05680
219560.0000   12.19386
219600.0000   12.58341
219640.0000   11.51108
219680.0000   11.86345
219720.0000   11.44265
219760.0000   12.26992
219800.0000   11.43215
219840.0000   11.98852
219880.0000   12.14537
219920.0000   11.09718
219960.0000   12.24484
220000.0000   11.30399
220040.0000   11.36189
220080.0000   11.62202
220120.0000   12.01730
220160.0000   12.08144
220200.0000   12.05431
220240.0000   11.41976
220280.0000   11.04375
220320.0000   10.74720
220360.0000   11.04428
220400.0000   11.51048
220440.0000   12.68582
220480.0000   11.97555
220520.0000   12.09555
220560.0000   12.61557
220600.0000   11.52194
220640.0000   12.25166
220680.0000   11.39771
220720.0000   12.38287
220760.0000   11.98528
220800.0000   12.89755
220840.0000   13.49015
220880.0000   13.19452
220920.0000   12.35437
220960.0000   12.68377
221000.0000   12.17343
221040.0000   12.93427
221080.0000   12.43910
221120.0000   12.59358
221160.0000   12.24729
221200.0000   11.79592
221240.0000   12.42519
221280.0000   11.50132
221320.0000   11.72752
221360.0000   12.48107
221400.0000   11.99902
221440.0000   11.72430
221480.0000   11.51927
221520.0000   12.15405
221560.0000   11.15295
221600.0000   11.15185
221640.0000   12.01257
221680.0000   11.73405
221720.0000   12.50256
221760.0000   11.34476
221800.0000   12.39088
221840.0000   11.60730
221880.0000   12.32804
221920.0000   11.93710
221960.0000   11.88398
222000.0000   11.72798
222040.0000   11.72134
222080.0000   11.84111
222120.0000   11.36306
222160.0000   12.69943
222200.0000   12.26258
222240.0000   11.96015
222280.0000   12.01312
222320.0000   12.03568
222360.0000   12.08234
222400.0000   13.53020
222440.0000   13.23059
222480.0000   12.72856
222520.0000   12.20679
222560.0000   12.44552
222600.0000   12.24749
222640.0000   12.73049
222680.0000   12.73125
222720.0000   13.42417
222760.0000   13.15539
222800.0000   12.89514
222840.0000   13.22175
222880.0000   12.91896
222920.0000   12.78993
222960.0000   12.70628
223000.0000   12.67431
223040.0000   12.52196
223080.0000   12.74423
223120.0000   13.39278
223160.0000   12.45069
223200.0000   12.87001
223240.0000   12.69805
223280.0000   12.73983
223320.0000   12.50480
223360.0000   12.13775
223400.0000   11.36291
223440.0000   12.49614
223480.0000   12.00367
223520.0000   12.78405
223560.0000   13.95424
223600.0000   13.04675
223640.0000   13.71977
223680.0000   12.83936
223720.0000   13.00753
223760.0000   12.45439
223800.0000   12.48298
223840.0000   12.06974
223880.0000   13.31882
223920.0000   13.72553
223960.0000   12.35773
224000.0000   13.20332
224040.0000   12.89637
224080.0000   13.17946
224120.0000   12.69193
224160.0000   13.91561
224200.0000   13.82529
224240.0000   13.05325
224280.0000   13.18573
224320.0000   12.96097
224360.0000   13.08383
224400.0000   12.62585
224440.0000   12.05342
224480.0000   12.20981
224520.0000   11.86517
224560.0000   11.65034
224600.0000   10.77023
224640.0000   11.04112
224680.0000   10.95648
224720.0000   11.51272
224760.0000   11.77279
224800.0000   11.37573
224840.0000   11.06819
224880.0000   10.68872
224920.0000   11.94048
224960.0000   11.49088
225000.0000   11.44364
225040.0000   11.45108
225080.0000   11.52825
225120.0000   12.40567
225160.0000   11.12943
225200.0000   12.94701
225240.0000   12.12675
225280.0000   12.96027
225320.0000   13.14412
225360.0000   12.87838
225400.0000   12.35846
225440.0000   12.78167
225480.0000   12.67245
225520.0000   13.12778
225560.0000   12.51636
225600.0000   13.10491
225640.0000   13.90409
225680.0000   13.50691
225720.0000   13.19099
225760.0000   12.51365
225800.0000   12.79380
225840.0000   13.29816
225880.0000   13.14642
225920.0000   12.47261
225960.0000   12.24785
226000.0000   12.06162
226040.0000   12.17022
226080.0000   11.60273
226120.0000   12.87880
226160.0000   12.06152
226200.0000   13.31059
226240.0000   13.44800
226280.0000   12.42122
226320.0000   12.70468
226360.0000   12.63971
226400.0000   13.10124
226440.0000   12.02439
226480.0000   13.13470
226520.0000   12.55619
226560.0000   13.07491
226600.0000   12.98135
226640.0000   12.91183
226680.0000   12.80959
226720.0000   13.44136
226760.0000   12.56729
226800.0000   13.12889
226840.0000   13.05102
226880.0000   13.70608
226920.0000   12.46022
226960.0000   13.53691
227000.0000   12.85741
227040.0000   12.93693
227080.0000   13.47244
227120.0000   12.36859
227160.0000   13.50457
227200.0000   12.54927
227240.0000   13.35161
227280.0000   12.84574
227320.0000   12.60561
227360.0000   12.75052
227400.0000   13.19676
227440.0000   12.04612
227480.0000   12.30285
227520.0000   13.83090
227560.0000   13.17543
227600.0000   12.60291
227640.0000   13.02674
227680.0000   13.38451
227720.0000   13.95043
227760.0000   13.58895
227800.0000   14.17768
227840.0000   13.54058
227880.0000   12.80550
227920.0000   12.85720
227960.0000   13.06535
228000.0000   13.36828
228040.0000   12.51322
228080.0000   11.83920
228120.0000   11.99485
228160.0000   12.43264
228200.0000   14.00462
228240.0000   13.38508
228280.0000   12.54373
228320.0000   12.58242
228360.0000   12.19640
228400.0000   11.97931
228440.0000   12.85782
228480.0000   13.97766
228520.0000   13.08165
228560.0000   12.85974
228600.0000   12.24629
228640.0000   11.73568
228680.0000   12.15152
228720.0000   12.31839
228760.0000   12.54554
228800.0000   13.28892
228840.0000   13.80777
228880.0000   12.79732
228920.0000   11.71864
228960.0000   12.56906
229000.0000   13.14767
229040.0000   13.36697
229080.0000   13.84638
229120.0000   12.54298
229160.0000   13.50132
229200.0000   13.44239
229240.0000   13.47109
229280.0000   12.98035
229320.0000   13.40714
229360.0000   13.41101
229400.0000   13.32533
229440.0000   12.85603
229480.0000   13.64962
229520.0000   11.77264
229560.0000   12.68712
229600.0000   13.12492
229640.0000   12.76695
229680.0000   12.74398
229720.0000   12.95191
229760.0000   12.68299
229800.0000   13.74255
229840.0000   13.97101
229880.0000   14.06735
229920.0000   14.56078
229960.0000   13.71106
230000.0000   12.90838
230040.0000   12.44089
230080.0000   12.83335
230120.0000   12.77841
230160.0000   12.94844
230200.0000   12.46510
230240.0000   12.89203
230280.0000   12.58976
230320.0000   13.07641
230360.0000   13.80427
230400.0000   12.54460
230440.0000   13.26344
230480.0000   12.64884
230520.0000   12.30408
230560.0000   12.87144
230600.0000   12.75617
230640.0000   13.14738
230680.0000   12.13327
230720.0000   12.68593
230760.0000   13.25474
230800.0000   12.81273
230840.0000   13.53380
230880.0000   13.59202
230920.0000   13.57157
230960.0000   12.85987
231000.0000   13.16579
231040.0000   13.22803
231080.0000   13.42975
231120.0000   12.58371
231160.0000   12.47972
231200.0000   12.68179
231240.0000   12.75074
231280.0000   13.07922
231320.0000   12.95214
231360.0000   12.72995
231400.0000   13.31460
231440.0000   13.02634
231480.0000   12.71467
231520.0000   12.91571
231560.0000   12.60022
231600.0000   12.92405
231640.0000   12.63640
231680.0000   12.03145
231720.0000   10.80221
231760.0000   11.79897
231800.0000   11.56893
231840.0000   11.36392
231880.0000   11.78005
231920.0000   12.01759
231960.0000   11.70875
232000.0000   11.39988
232040.0000   11.89774
232080.0000   12.35253
232120.0000   12.70936
232160.0000   12.81747
232200.0000   12.69358
232240.0000   12.90808
232280.0000   12.19731
232320.0000   12.82524
232360.0000   13.68687
232400.0000   12.62249
232440.0000   13.03511
232480.0000   13.70198
232520.0000   13.67290
232560.0000   14.25270
232600.0000   14.28399
232640.0000   13.05274
232680.0000   12.93459
232720.0000   12.97640
232760.0000   12.80482
232800.0000   12.80794
232840.0000   13.18908
232880.0000   12.32696
232920.0000   13.07867
232960.0000   12.86660
233000.0000   13.67997
233040.0000   13.43101
233080.0000   13.28494
233120.0000   13.20685
233160.0000   13.51934
233200.0000   13.15751
233240.0000   13.72866
233280.0000   13.93049
233320.0000   14.35409
233360.0000   13.54076
233400.0000   14.51021
233440.0000   13.54606
233480.0000   13.98240
233520.0000   14.31639
233560.0000   13.51288
233600.0000   13.87425
233640.0000   13.71972
233680.0000   14.07633
233720.0000   13.29754
233760.0000   13.70574
233800.0000   13.31266
233840.0000   12.91139
233880.0000   13.78007
233920.0000   13.50263
233960.0000   14.13393
234000.0000   13.79867
234040.0000   13.79022
234080.0000   13.26065
234120.0000   14.02508
234160.0000   13.37654
234200.0000   14.05227
234240.0000   13.78416
234280.0000   13.65033
234320.0000   13.74455
234360.0000   14.09458
234400.0000   13.18266
234440.0000   13.74272
234480.0000   13.46514
234520.0000   13.63951
234560.0000   13.97606
234600.0000   12.61386
234640.0000   13.73913
234680.0000   14.15161
234720.0000   13.28457
234760.0000   13.56247
234800.0000   14.11294
234840.0000   13.25509
234880.0000   13.65699
234920.0000   13.35121
234960.0000   14.07078
235000.0000   13.14749
235040.0000   12.78414
235080.0000   12.84512
235120.0000   13.13603
235160.0000   13.64563
235200.0000   13.81412
235240.0000   14.22492
235280.0000   13.71391
235320.0000   13.95896
235360.0000   14.00070
235400.0000   14.59492
235440.0000   13.29472
235480.0000   13.53570
235520.0000   13.94542
235560.0000   14.27909
235600.0000   14.65623
235640.0000   14.16714
235680.0000   13.66072
235720.0000   14.09846
235760.0000   14.76805
235800.0000   13.51928
235840.0000   14.42778
235880.0000   14.03126
235920.0000   13.59932
235960.0000   13.69186
236000.0000   13.77061
236040.0000   15.04058
236080.0000   13.79685
236120.0000   13.63152
236160.0000   14.26838
236200.0000   14.90649
236240.0000   14.15241
236280.0000   14.76731
236320.0000   14.26120
236360.0000   14.33217
236400.0000   14.53330
236440.0000   14.53944
236480.0000   13.91964
236520.0000   14.61038
236560.0000   13.64080
236600.0000   14.90180
236640.0000   14.38379
236680.0000   14.78129
236720.0000   14.57883
236760.0000   14.74601
236800.0000   14.24666
236840.0000   13.21081
236880.0000   13.53637
236920.0000   13.06980
236960.0000   12.97773
237000.0000   14.27483
237040.0000   13.62573
237080.0000   13.64806
237120.0000   14.09677
237160.0000   14.00528
237200.0000   14.49610
237240.0000   14.51886
237280.0000   13.95928
237320.0000   13.59683
237360.0000   14.24135
237400.0000   14.29230
237440.0000   13.53727
237480.0000   13.98323
237520.0000   14.04624
237560.0000   14.40985
237600.0000   14.23651
237640.0000   14.13761
237680.0000   14.21705
237720.0000   14.62985
237760.0000   15.01430
237800.0000   13.67693
237840.0000   14.42566
237880.0000   14.23019
237920.0000   15.19935
237960.0000   14.30178
238000.0000   13.92254
238040.0000   13.16779
238080.0000   13.15411
238120.0000   13.12171
238160.0000   13.86046
238200.0000   14.50635
238240.0000   14.37525
238280.0000   14.33100
238320.0000   13.79509
238360.0000   13.37787
238400.0000   13.06423
238440.0000   14.09225
238480.0000   13.09254
238520.0000   13.81143
238560.0000   13.51789
238600.0000   14.15109
238640.0000   13.29611
238680.0000   14.35113
238720.0000   14.11240
238760.0000   13.51159
238800.0000   12.29343
238840.0000   12.58704
238880.0000   11.78022
238920.0000   13.09102
238960.0000   13.24655
239000.0000   14.47423
239040.0000   13.93878
239080.0000   13.89744
239120.0000   13.93282
239160.0000   13.67602
239200.0000   14.14132
239240.0000   13.62240
239280.0000   13.66375
239320.0000   13.19717
239360.0000   13.75760
239400.0000   13.12120
239440.0000   13.02146
239480.0000   13.08214
239520.0000   14.48283
239560.0000   14.33288
239600.0000   14.08328
239640.0000   13.58653
239680.0000   14.14636
239720.0000   12.37151
239760.0000   13.27517
239800.0000   12.81782
239840.0000   12.62378
239880.0000   12.90047
239920.0000   12.93695
239960.0000   13.37156
240000.0000   14.08350
240040.0000   13.07425
240080.0000   14.29016
240120.0000   13.88690
240160.0000   14.07111
240200.0000   13.81994
240240.0000   13.93580
240280.0000   13.00700
240320.0000   13.35629
240360.0000   13.76074
240400.0000   12.88572
240440.0000   13.99776
240480.0000   13.41980
240520.0000   13.98814
240560.0000   14.11868
240600.0000   13.13959
240640.0000   13.45666
240680.0000   12.88217
240720.0000   13.93350
240760.0000   13.86772
240800.0000   14.99018
240840.0000   14.47518
240880.0000   13.84572
240920.0000   13.83692
240960.0000   12.96742
241000.0000   14.17297
241040.0000   13.87754
241080.0000   13.70020
241120.0000   14.09065
241160.0000   13.48805
241200.0000   13.20272
241240.0000   13.97528
241280.0000   13.93556
241320.0000   12.81841
241360.0000   13.76531
241400.0000   13.63080
241440.0000   13.82756
241480.0000   13.40867
241520.0000   14.19139
241560.0000   13.01469
241600.0000   13.96782
241640.0000   14.11729
241680.0000   13.81627
241720.0000   13.74158
241760.0000   14.07104
241800.0000   14.12533
241840.0000   14.40412
241880.0000   13.83482
241920.0000   14.67606
241960.0000   13.62422
242000.0000   14.00268
242040.0000   13.08172
242080.0000   13.33485
242120.0000   12.71561
242160.0000   13.96295
242200.0000   12.50366
242240.0000   13.35693
242280.0000   13.04374
242320.0000   13.65297
242360.0000   13.94672
242400.0000   14.03004
242440.0000   13.12803
242480.0000   13.49967
242520.0000   14.21762
242560.0000   14.78265
242600.0000   15.07988
242640.0000   14.06308
242680.0000   13.80018
242720.0000   14.06444
242760.0000   14.48122
242800.0000   13.71168
242840.0000   13.27350
242880.0000   13.94168
242920.0000   13.68692
242960.0000   13.56484
243000.0000   13.69167
243040.0000   14.41901
243080.0000   14.67550
243120.0000   13.73938
243160.0000   13.98194
243200.0000   14.39565
243240.0000   14.79060
243280.0000   14.31889
243320.0000   14.40581
243360.0000   13.75753
243400.0000   14.09994
243440.0000   15.41742
243480.0000   14.89648
243520.0000   14.65291
243560.0000   14.93085
243600.0000   13.57140
243640.0000   13.72237
243680.0000   13.89514
243720.0000   13.77945
243760.0000   14.01300
243800.0000   14.39879
243840.0000   14.39153
243880.0000   13.42626
243920.0000   14.26615
243960.0000   13.98066
244000.0000   14.41736
244040.0000   13.92500
244080.0000   14.20380
244120.0000   12.79670
244160.0000   13.20105
244200.0000   13.49277
244240.0000   13.26297
244280.0000   12.96460
244320.0000   12.52375
244360.0000   11.81853
244400.0000   11.72945
244440.0000   12.13960
244480.0000   12.85376
244520.0000   13.10495
244560.0000   12.57879
244600.0000   12.10652
244640.0000   12.10732
244680.0000   12.36773
244720.0000   12.37443
244760.0000   13.61637
244800.0000   14.33469
244840.0000   13.40824
244880.0000   13.79216
244920.0000   13.77416
244960.0000   13.49331
245000.0000   13.80220
245040.0000   13.17915
245080.0000   14.10302
245120.0000   13.50936
245160.0000   13.57058
245200.0000   12.16354
245240.0000   12.46214
245280.0000   13.37674
245320.0000   14.04253
245360.0000   13.73503
245400.0000   12.95978
245440.0000   12.50796
245480.0000   14.16504
245520.0000   14.16063
245560.0000   13.98723
245600.0000   13.04934
245640.0000   13.52499
245680.0000   13.56926
245720.0000   13.54535
245760.0000   12.94206
245800.0000   13.89892
245840.0000   13.20439
245880.0000   12.87813
245920.0000   13.51366
245960.0000   12.92719
246000.0000   13.17903
246040.0000   13.84803
246080.0000   12.93790
246120.0000   13.05610
246160.0000   13.99202
246200.0000   13.66383
246240.0000   14.00829
246280.0000   13.85793
246320.0000   13.13441
246360.0000   13.42761
246400.0000   13.83506
246440.0000   13.53647
246480.0000   13.21979
246520.0000   13.74350
246560.0000   13.50982
246600.0000   13.92608
246640.0000   13.91142
246680.0000   14.31884
246720.0000   13.92771
246760.0000   13.45339
246800.0000   13.95930
246840.0000   13.59821
246880.0000   13.62774
246920.0000   13.86110
246960.0000   13.86420
247000.0000   14.31763
247040.0000   13.69361
247080.0000   14.22178
247120.0000   12.90983
247160.0000   13.33484
247200.0000   12.63351
247240.0000   13.66662
247280.0000   13.83944
247320.0000   14.37322
247360.0000   14.58603
247400.0000   13.60826
247440.0000   14.53397
247480.0000   14.83716
247520.0000   13.12523
247560.0000   13.40465
247600.0000   13.99950
247640.0000   15.07591
247680.0000   12.63528
247720.0000   13.29419
247760.0000   13.57614
247800.0000   13.44360
247840.0000   14.01383
247880.0000   13.31701
247920.0000   13.32998
247960.0000   14.09219
248000.0000   14.42627
248040.0000   13.21482
248080.0000   12.94403
248120.0000   12.96892
248160.0000   13.36724
248200.0000   12.48243
248240.0000   13.59893
248280.0000   12.99508
248320.0000   13.74936
248360.0000   14.11571
248400.0000   13.18135
248440.0000   12.92847
248480.0000   13.13291
248520.0000   13.04773
248560.0000   13.02500
248600.0000   12.94261
248640.0000   12.60697
248680.0000   13.30300
248720.0000   13.45448
248760.0000   13.21930
248800.0000   12.87106
248840.0000   12.29990
248880.0000   13.14306
248920.0000   13.28993
248960.0000   13.31800
249000.0000   13.72998
249040.0000   13.74986
249080.0000   13.25632
249120.0000   13.28311
249160.0000   13.27813
249200.0000   13.04297
249240.0000   11.90082
249280.0000   12.66875
249320.0000   11.93639
249360.0000   13.95179
249400.0000   13.60708
249440.0000   13.22383
249480.0000   13.31456
249520.0000   13.37354
249560.0000   13.33170
249600.0000   13.35734
249640.0000   13.50174
249680.0000   13.65690
249720.0000   12.85154
249760.0000   13.02224
249800.0000   13.12102
249840.0000   13.26472
249880.0000   13.52004
249920.0000   13.11357
249960.0000   12.88611
250000.0000   13.43261
250040.0000   13.58893
250080.0000   12.38242
250120.0000   12.97423
250160.0000   13.40342
250200.0000   13.37920
250240.0000   13.76257
250280.0000   12.69835
250320.0000   13.51880
250360.0000   13.37908
250400.0000   13.21779
250440.0000   13.28178
250480.0000   12.70606
250520.0000   13.43467
250560.0000   13.18132
250600.0000   12.91156
250640.0000   13.67984
250680.0000   13.19925
250720.0000   12.44439
250760.0000   12.37412
250800.0000   12.68079
250840.0000   12.22274
250880.0000   13.39520
250920.0000   13.42260
250960.0000   12.66246
251000.0000   12.86107
251040.0000   12.78935
&
