# Supplementary material for: Comment on 'Valid molecular dynamics simulations of human hemoglobin require a surprisingly large box size'
Source: eLife. 2019 Jun 20;8:e44718. doi: 10.7554/eLife.44718 (PMC6586461; doi:10.7554/eLife.44718)
Supplement: Figure 3—source data 1. — The zip archive contains a README file describing which source files correspond to the different panels. [file elife-44718-fig3-data1.zip › figure3/panel_A/hub/small/9/proj.xvg]

@ autoscale onread none
@ with g0
@ g0 on
@ title "projection on eigenvectors (nm)"
@ xaxis  label "Time (ps)"
@ world xmin 0
@ world xmax 222560
@ world ymin -8.23821
@ world ymax 8.42174
@ view xmin 0.15
@ view xmax 0.85
@ view ymin 0.15
@ view ymax 0.85
@ yaxis  label "vec 1"
@ xaxis tick major 50000
@ xaxis tick minor 25000
@ xaxis ticklabel start type spec
@ xaxis ticklabel start -0
@ yaxis tick major 5
@ yaxis tick minor 2.5
@ yaxis ticklabel start type spec
@ yaxis ticklabel start -5
@ zeroxaxis bar on
@ zeroxaxis bar linestyle 3
    0.0000   -5.11205
   40.0000   -5.09743
   80.0000   -4.77289
  120.0000   -5.03851
  160.0000   -5.96683
  200.0000   -5.23206
  240.0000   -5.79058
  280.0000   -5.86403
  320.0000   -5.80539
  360.0000   -5.53794
  400.0000   -6.16853
  440.0000   -5.62938
  480.0000   -6.28904
  520.0000   -6.43403
  560.0000   -5.20153
  600.0000   -5.38314
  640.0000   -6.23822
  680.0000   -5.19008
  720.0000   -5.61158
  760.0000   -5.08072
  800.0000   -5.26025
  840.0000   -5.69057
  880.0000   -5.62500
  920.0000   -5.59440
  960.0000   -4.41877
 1000.0000   -5.27983
 1040.0000   -5.15763
 1080.0000   -4.85808
 1120.0000   -4.76869
 1160.0000   -4.98512
 1200.0000   -5.29145
 1240.0000   -5.96795
 1280.0000   -5.63849
 1320.0000   -5.22982
 1360.0000   -5.70994
 1400.0000   -4.59449
 1440.0000   -4.42214
 1480.0000   -5.38762
 1520.0000   -4.53658
 1560.0000   -4.99326
 1600.0000   -4.30614
 1640.0000   -5.26881
 1680.0000   -5.17108
 1720.0000   -4.55406
 1760.0000   -4.61915
 1800.0000   -5.45147
 1840.0000   -5.41397
 1880.0000   -5.30649
 1920.0000   -5.31081
 1960.0000   -5.89173
 2000.0000   -5.37633
 2040.0000   -5.78393
 2080.0000   -5.24701
 2120.0000   -5.61301
 2160.0000   -5.31773
 2200.0000   -5.34959
 2240.0000   -4.75067
 2280.0000   -4.22301
 2320.0000   -5.16392
 2360.0000   -4.78271
 2400.0000   -4.98293
 2440.0000   -5.54861
 2480.0000   -3.78865
 2520.0000   -4.85565
 2560.0000   -4.12956
 2600.0000   -4.70122
 2640.0000   -4.86484
 2680.0000   -4.98542
 2720.0000   -4.68954
 2760.0000   -5.47869
 2800.0000   -5.63835
 2840.0000   -5.30360
 2880.0000   -4.83366
 2920.0000   -4.40210
 2960.0000   -4.57042
 3000.0000   -4.66212
 3040.0000   -5.25178
 3080.0000   -3.91293
 3120.0000   -4.48820
 3160.0000   -4.41044
 3200.0000   -3.51037
 3240.0000   -4.44459
 3280.0000   -3.74094
 3320.0000   -3.72809
 3360.0000   -3.21648
 3400.0000   -3.89567
 3440.0000   -5.30927
 3480.0000   -4.36516
 3520.0000   -4.48024
 3560.0000   -4.04070
 3600.0000   -3.35355
 3640.0000   -4.31274
 3680.0000   -4.32327
 3720.0000   -4.31257
 3760.0000   -4.41708
 3800.0000   -4.98715
 3840.0000   -5.57513
 3880.0000   -3.90886
 3920.0000   -5.31931
 3960.0000   -3.96108
 4000.0000   -4.35258
 4040.0000   -3.86718
 4080.0000   -3.47597
 4120.0000   -3.59221
 4160.0000   -4.33112
 4200.0000   -4.47222
 4240.0000   -4.55578
 4280.0000   -4.37929
 4320.0000   -4.91450
 4360.0000   -3.94127
 4400.0000   -4.81256
 4440.0000   -3.63099
 4480.0000   -4.97779
 4520.0000   -4.62706
 4560.0000   -4.75534
 4600.0000   -3.88261
 4640.0000   -4.48519
 4680.0000   -4.00288
 4720.0000   -4.98047
 4760.0000   -3.94569
 4800.0000   -4.49119
 4840.0000   -5.05744
 4880.0000   -4.90607
 4920.0000   -4.71164
 4960.0000   -4.41301
 5000.0000   -4.05769
 5040.0000   -4.53484
 5080.0000   -3.73107
 5120.0000   -3.37668
 5160.0000   -3.48696
 5200.0000   -4.21317
 5240.0000   -4.03028
 5280.0000   -3.28438
 5320.0000   -3.17336
 5360.0000   -3.70345
 5400.0000   -3.13523
 5440.0000   -3.29578
 5480.0000   -3.73760
 5520.0000   -4.06524
 5560.0000   -4.02611
 5600.0000   -3.86822
 5640.0000   -3.77764
 5680.0000   -2.45654
 5720.0000   -2.86313
 5760.0000   -3.46417
 5800.0000   -4.48553
 5840.0000   -4.08543
 5880.0000   -4.13413
 5920.0000   -3.93417
 5960.0000   -4.05485
 6000.0000   -4.15698
 6040.0000   -3.82798
 6080.0000   -3.96846
 6120.0000   -4.55516
 6160.0000   -3.70462
 6200.0000   -3.91276
 6240.0000   -3.60321
 6280.0000   -3.82061
 6320.0000   -2.80366
 6360.0000   -3.40144
 6400.0000   -3.94579
 6440.0000   -3.17031
 6480.0000   -4.09249
 6520.0000   -4.55277
 6560.0000   -4.20312
 6600.0000   -4.24660
 6640.0000   -4.88100
 6680.0000   -5.65185
 6720.0000   -4.94190
 6760.0000   -5.42451
 6800.0000   -5.40245
 6840.0000   -5.48828
 6880.0000   -4.62824
 6920.0000   -5.04434
 6960.0000   -5.12115
 7000.0000   -4.52972
 7040.0000   -4.36218
 7080.0000   -4.97248
 7120.0000   -6.13158
 7160.0000   -5.45617
 7200.0000   -4.35292
 7240.0000   -5.42684
 7280.0000   -4.56998
 7320.0000   -5.66880
 7360.0000   -5.34075
 7400.0000   -5.51712
 7440.0000   -5.15942
 7480.0000   -4.65320
 7520.0000   -5.86698
 7560.0000   -6.03550
 7600.0000   -5.41860
 7640.0000   -6.13012
 7680.0000   -5.77749
 7720.0000   -5.88556
 7760.0000   -5.81994
 7800.0000   -5.94896
 7840.0000   -5.83340
 7880.0000   -6.06706
 7920.0000   -6.42367
 7960.0000   -6.10549
 8000.0000   -5.74312
 8040.0000   -6.75361
 8080.0000   -6.85366
 8120.0000   -6.59321
 8160.0000   -6.04827
 8200.0000   -6.10435
 8240.0000   -5.56408
 8280.0000   -5.30886
 8320.0000   -6.04982
 8360.0000   -5.91960
 8400.0000   -5.56294
 8440.0000   -6.33993
 8480.0000   -6.86135
 8520.0000   -6.67542
 8560.0000   -6.25250
 8600.0000   -5.55772
 8640.0000   -6.37018
 8680.0000   -5.48639
 8720.0000   -6.48705
 8760.0000   -5.58191
 8800.0000   -5.10839
 8840.0000   -4.46085
 8880.0000   -5.86592
 8920.0000   -5.19957
 8960.0000   -5.14473
 9000.0000   -4.22119
 9040.0000   -4.25891
 9080.0000   -4.73772
 9120.0000   -4.65070
 9160.0000   -4.29723
 9200.0000   -4.78891
 9240.0000   -3.60262
 9280.0000   -5.13020
 9320.0000   -4.64534
 9360.0000   -5.66890
 9400.0000   -5.03044
 9440.0000   -5.65906
 9480.0000   -4.99687
 9520.0000   -5.00285
 9560.0000   -5.64340
 9600.0000   -5.55285
 9640.0000   -5.11831
 9680.0000   -5.07464
 9720.0000   -4.87241
 9760.0000   -4.82025
 9800.0000   -5.23743
 9840.0000   -5.23675
 9880.0000   -4.54201
 9920.0000   -4.60669
 9960.0000   -4.65677
10000.0000   -3.51559
10040.0000   -4.31888
10080.0000   -3.63397
10120.0000   -3.96177
10160.0000   -3.79943
10200.0000   -4.64117
10240.0000   -4.74267
10280.0000   -4.51477
10320.0000   -4.90187
10360.0000   -4.77020
10400.0000   -4.99535
10440.0000   -4.63172
10480.0000   -4.55831
10520.0000   -5.53152
10560.0000   -5.05213
10600.0000   -5.10079
10640.0000   -5.33906
10680.0000   -5.45442
10720.0000   -5.99165
10760.0000   -5.21117
10800.0000   -4.83140
10840.0000   -5.31585
10880.0000   -4.48117
10920.0000   -4.07674
10960.0000   -5.26652
11000.0000   -4.55533
11040.0000   -4.60610
11080.0000   -5.07356
11120.0000   -4.54985
11160.0000   -4.72830
11200.0000   -4.27550
11240.0000   -5.29921
11280.0000   -4.74047
11320.0000   -4.98242
11360.0000   -4.97282
11400.0000   -4.86791
11440.0000   -4.58706
11480.0000   -4.27409
11520.0000   -5.18523
11560.0000   -5.01096
11600.0000   -4.73447
11640.0000   -4.93799
11680.0000   -4.69366
11720.0000   -3.61556
11760.0000   -3.66446
11800.0000   -4.74626
11840.0000   -4.22278
11880.0000   -4.95104
11920.0000   -4.76822
11960.0000   -4.37990
12000.0000   -4.77147
12040.0000   -4.35586
12080.0000   -4.03438
12120.0000   -4.93134
12160.0000   -3.53475
12200.0000   -2.80058
12240.0000   -3.62260
12280.0000   -3.66397
12320.0000   -3.21814
12360.0000   -3.71318
12400.0000   -3.31248
12440.0000   -4.87059
12480.0000   -4.14818
12520.0000   -4.73028
12560.0000   -4.95392
12600.0000   -3.96438
12640.0000   -4.01291
12680.0000   -4.83358
12720.0000   -4.84982
12760.0000   -5.52061
12800.0000   -4.95443
12840.0000   -5.08661
12880.0000   -4.56870
12920.0000   -4.12846
12960.0000   -4.03522
13000.0000   -3.96566
13040.0000   -4.22167
13080.0000   -3.38419
13120.0000   -3.61858
13160.0000   -4.03911
13200.0000   -3.63988
13240.0000   -5.11084
13280.0000   -5.06262
13320.0000   -4.63606
13360.0000   -4.41628
13400.0000   -5.04741
13440.0000   -4.42124
13480.0000   -3.89067
13520.0000   -4.71603
13560.0000   -4.31762
13600.0000   -4.28895
13640.0000   -4.59113
13680.0000   -3.94866
13720.0000   -4.01212
13760.0000   -4.10297
13800.0000   -4.24622
13840.0000   -3.31664
13880.0000   -4.13675
13920.0000   -4.62500
13960.0000   -4.77807
14000.0000   -5.27843
14040.0000   -4.62249
14080.0000   -4.41296
14120.0000   -5.62183
14160.0000   -4.88580
14200.0000   -4.75450
14240.0000   -3.45884
14280.0000   -4.87793
14320.0000   -3.99600
14360.0000   -5.09974
14400.0000   -4.28454
14440.0000   -4.65579
14480.0000   -4.25452
14520.0000   -4.39545
14560.0000   -4.26827
14600.0000   -4.50346
14640.0000   -4.14781
14680.0000   -4.36217
14720.0000   -3.78311
14760.0000   -3.75058
14800.0000   -4.55577
14840.0000   -4.75993
14880.0000   -4.58303
14920.0000   -4.26754
14960.0000   -3.50841
15000.0000   -4.79631
15040.0000   -5.42249
15080.0000   -4.29412
15120.0000   -4.36075
15160.0000   -4.94060
15200.0000   -5.13053
15240.0000   -4.50536
15280.0000   -3.65013
15320.0000   -3.82883
15360.0000   -3.91763
15400.0000   -4.10214
15440.0000   -3.39196
15480.0000   -4.38491
15520.0000   -4.94611
15560.0000   -3.56836
15600.0000   -4.22023
15640.0000   -4.61731
15680.0000   -4.43861
15720.0000   -4.28793
15760.0000   -5.13318
15800.0000   -4.47838
15840.0000   -4.55890
15880.0000   -4.30493
15920.0000   -4.63241
15960.0000   -4.95216
16000.0000   -5.10122
16040.0000   -5.41041
16080.0000   -4.42391
16120.0000   -4.62873
16160.0000   -5.17230
16200.0000   -5.13068
16240.0000   -4.88109
16280.0000   -4.39316
16320.0000   -4.64919
16360.0000   -4.92416
16400.0000   -4.56793
16440.0000   -4.24349
16480.0000   -3.67814
16520.0000   -4.02210
16560.0000   -4.30448
16600.0000   -4.83849
16640.0000   -3.68667
16680.0000   -4.43482
16720.0000   -3.59586
16760.0000   -3.47109
16800.0000   -3.46495
16840.0000   -3.92843
16880.0000   -4.27918
16920.0000   -4.61618
16960.0000   -4.61342
17000.0000   -3.93812
17040.0000   -4.47984
17080.0000   -3.84923
17120.0000   -4.29567
17160.0000   -4.40339
17200.0000   -4.63216
17240.0000   -4.63179
17280.0000   -4.39724
17320.0000   -4.74610
17360.0000   -4.59605
17400.0000   -5.42232
17440.0000   -5.31782
17480.0000   -5.31423
17520.0000   -5.20974
17560.0000   -4.36052
17600.0000   -4.59012
17640.0000   -3.60571
17680.0000   -3.15430
17720.0000   -3.05359
17760.0000   -3.82740
17800.0000   -4.31814
17840.0000   -4.77007
17880.0000   -4.43481
17920.0000   -4.37850
17960.0000   -4.10369
18000.0000   -5.07676
18040.0000   -4.44979
18080.0000   -3.83882
18120.0000   -4.22552
18160.0000   -5.07155
18200.0000   -5.11793
18240.0000   -5.91723
18280.0000   -4.82783
18320.0000   -4.95836
18360.0000   -4.86350
18400.0000   -4.04302
18440.0000   -5.29615
18480.0000   -5.39838
18520.0000   -4.84479
18560.0000   -5.96648
18600.0000   -4.97034
18640.0000   -4.40530
18680.0000   -4.56294
18720.0000   -3.95172
18760.0000   -3.60237
18800.0000   -3.55407
18840.0000   -3.53028
18880.0000   -3.91590
18920.0000   -3.73641
18960.0000   -4.25664
19000.0000   -3.21901
19040.0000   -3.18063
19080.0000   -4.48045
19120.0000   -4.48937
19160.0000   -5.40200
19200.0000   -4.32203
19240.0000   -3.40385
19280.0000   -3.27244
19320.0000   -3.10943
19360.0000   -2.59524
19400.0000   -3.35462
19440.0000   -3.37487
19480.0000   -3.41160
19520.0000   -2.77396
19560.0000   -3.12442
19600.0000   -3.48432
19640.0000   -3.11066
19680.0000   -3.46580
19720.0000   -3.83015
19760.0000   -3.61750
19800.0000   -3.43219
19840.0000   -3.06540
19880.0000   -2.87506
19920.0000   -3.42490
19960.0000   -3.18777
20000.0000   -3.12891
20040.0000   -3.15711
20080.0000   -3.91046
20120.0000   -3.45639
20160.0000   -3.66321
20200.0000   -2.69115
20240.0000   -2.99832
20280.0000   -3.14022
20320.0000   -3.62057
20360.0000   -4.69225
20400.0000   -3.81533
20440.0000   -3.51346
20480.0000   -2.85680
20520.0000   -3.34642
20560.0000   -3.04519
20600.0000   -3.61062
20640.0000   -2.68531
20680.0000   -1.93705
20720.0000   -2.45772
20760.0000   -2.60143
20800.0000   -2.64269
20840.0000   -2.14408
20880.0000   -2.58998
20920.0000   -2.38139
20960.0000   -3.47835
21000.0000   -1.90681
21040.0000   -1.76134
21080.0000   -2.60590
21120.0000   -3.16177
21160.0000   -2.87761
21200.0000   -2.35286
21240.0000   -2.44594
21280.0000   -2.05301
21320.0000   -2.33630
21360.0000   -2.11327
21400.0000   -2.47856
21440.0000   -2.51905
21480.0000   -2.91057
21520.0000   -2.73872
21560.0000   -3.15291
21600.0000   -3.13331
21640.0000   -2.51897
21680.0000   -2.96028
21720.0000   -2.64776
21760.0000   -2.69632
21800.0000   -3.36586
21840.0000   -4.36447
21880.0000   -3.62193
21920.0000   -3.28388
21960.0000   -4.20218
22000.0000   -4.79326
22040.0000   -4.20669
22080.0000   -4.30272
22120.0000   -3.30981
22160.0000   -5.00517
22200.0000   -4.69389
22240.0000   -5.77792
22280.0000   -4.43573
22320.0000   -4.13821
22360.0000   -4.11443
22400.0000   -3.27188
22440.0000   -3.57039
22480.0000   -4.38002
22520.0000   -4.70675
22560.0000   -3.95938
22600.0000   -5.07807
22640.0000   -4.68828
22680.0000   -4.08456
22720.0000   -4.77247
22760.0000   -3.36396
22800.0000   -2.86934
22840.0000   -3.34988
22880.0000   -4.23208
22920.0000   -3.92362
22960.0000   -3.40103
23000.0000   -4.53455
23040.0000   -4.31232
23080.0000   -4.60751
23120.0000   -4.08952
23160.0000   -3.73933
23200.0000   -4.49376
23240.0000   -4.86326
23280.0000   -4.20272
23320.0000   -4.31831
23360.0000   -4.68452
23400.0000   -3.85533
23440.0000   -4.39103
23480.0000   -5.40350
23520.0000   -5.39478
23560.0000   -5.05817
23600.0000   -4.38148
23640.0000   -4.35288
23680.0000   -4.58821
23720.0000   -4.73593
23760.0000   -5.07062
23800.0000   -5.47112
23840.0000   -4.95561
23880.0000   -3.95825
23920.0000   -3.67228
23960.0000   -4.51640
24000.0000   -4.24266
24040.0000   -4.93821
24080.0000   -4.52973
24120.0000   -4.12824
24160.0000   -4.46751
24200.0000   -4.89896
24240.0000   -4.34691
24280.0000   -4.08114
24320.0000   -3.64469
24360.0000   -2.83735
24400.0000   -3.58441
24440.0000   -4.01536
24480.0000   -2.87778
24520.0000   -3.57514
24560.0000   -3.59874
24600.0000   -3.65215
24640.0000   -3.35615
24680.0000   -3.06432
24720.0000   -4.19661
24760.0000   -3.24261
24800.0000   -1.84702
24840.0000   -1.98049
24880.0000   -2.62799
24920.0000   -3.85377
24960.0000   -3.70498
25000.0000   -3.12992
25040.0000   -2.66823
25080.0000   -1.63512
25120.0000   -2.49230
25160.0000   -3.79204
25200.0000   -3.43491
25240.0000   -3.89766
25280.0000   -5.03190
25320.0000   -4.24131
25360.0000   -2.75751
25400.0000   -3.31709
25440.0000   -2.70223
25480.0000   -2.43967
25520.0000   -2.78119
25560.0000   -2.48050
25600.0000   -2.88569
25640.0000   -3.04322
25680.0000   -3.66803
25720.0000   -3.87118
25760.0000   -2.26535
25800.0000   -2.78972
25840.0000   -3.06630
25880.0000   -3.53687
25920.0000   -3.60067
25960.0000   -1.83191
26000.0000   -2.41747
26040.0000   -2.89601
26080.0000   -3.10734
26120.0000   -4.15141
26160.0000   -2.95356
26200.0000   -2.77005
26240.0000   -3.14674
26280.0000   -2.94085
26320.0000   -3.64390
26360.0000   -3.24865
26400.0000   -3.70485
26440.0000   -3.92645
26480.0000   -3.61406
26520.0000   -3.34509
26560.0000   -3.06680
26600.0000   -3.58158
26640.0000   -1.82174
26680.0000   -1.66603
26720.0000   -2.15342
26760.0000   -0.59003
26800.0000   -1.83485
26840.0000   -0.47284
26880.0000   -1.19087
26920.0000   -0.28498
26960.0000   -0.66543
27000.0000   -0.81866
27040.0000   -2.79501
27080.0000   -1.75072
27120.0000   -2.40346
27160.0000   -2.06951
27200.0000   -2.28253
27240.0000   -2.13643
27280.0000   -2.20086
27320.0000   -1.52943
27360.0000   -1.74142
27400.0000   -2.95436
27440.0000   -3.03102
27480.0000   -3.10818
27520.0000   -2.47565
27560.0000   -1.94795
27600.0000   -1.30609
27640.0000   -0.60949
27680.0000   -1.91417
27720.0000   -0.94421
27760.0000   -1.73297
27800.0000   -1.27616
27840.0000   -1.54524
27880.0000   -0.88230
27920.0000   -0.47955
27960.0000    0.03667
28000.0000   -0.41047
28040.0000    0.20278
28080.0000   -1.07331
28120.0000   -1.13045
28160.0000   -0.34806
28200.0000    0.46756
28240.0000    0.50240
28280.0000    0.74570
28320.0000    0.69108
28360.0000    0.60272
28400.0000    0.07279
28440.0000    0.15043
28480.0000   -0.04319
28520.0000    0.00334
28560.0000   -0.39743
28600.0000   -0.13297
28640.0000    0.18165
28680.0000    0.08601
28720.0000   -0.01285
28760.0000    0.98621
28800.0000    0.13350
28840.0000   -0.02871
28880.0000    0.46857
28920.0000    0.33186
28960.0000    0.69373
29000.0000    1.14447
29040.0000    1.64700
29080.0000    0.75046
29120.0000    1.88354
29160.0000    1.78454
29200.0000    1.71124
29240.0000    2.14716
29280.0000    2.39041
29320.0000    2.24159
29360.0000    2.25442
29400.0000    2.10873
29440.0000    1.22454
29480.0000    1.97979
29520.0000    1.15949
29560.0000    2.09247
29600.0000    1.43584
29640.0000    1.86993
29680.0000    1.89687
29720.0000    1.94029
29760.0000    2.31946
29800.0000    2.43925
29840.0000    1.13734
29880.0000    2.22124
29920.0000    1.24336
29960.0000    2.27186
30000.0000    1.97318
30040.0000    2.01022
30080.0000    1.76213
30120.0000    1.75467
30160.0000    2.36938
30200.0000    1.21174
30240.0000    0.56735
30280.0000    1.47820
30320.0000    1.06638
30360.0000    1.35098
30400.0000    1.49498
30440.0000    0.85276
30480.0000    0.86966
30520.0000    1.22770
30560.0000    1.00531
30600.0000    1.01542
30640.0000   -0.39164
30680.0000    0.66047
30720.0000    1.91284
30760.0000    0.29500
30800.0000    0.35135
30840.0000   -0.19738
30880.0000    0.41234
30920.0000   -0.45795
30960.0000    0.95927
31000.0000    0.31673
31040.0000   -0.51268
31080.0000    0.20437
31120.0000    0.54356
31160.0000    0.85537
31200.0000    0.97640
31240.0000   -0.58285
31280.0000    0.26783
31320.0000   -0.14954
31360.0000   -0.34857
31400.0000    0.26485
31440.0000    0.63643
31480.0000    0.77853
31520.0000    0.98699
31560.0000    0.35786
31600.0000    0.27668
31640.0000    0.59146
31680.0000   -0.24607
31720.0000   -0.31754
31760.0000   -0.96140
31800.0000   -0.56536
31840.0000   -0.37781
31880.0000    0.06321
31920.0000    0.42784
31960.0000   -0.26387
32000.0000   -0.03984
32040.0000    0.32274
32080.0000   -1.65596
32120.0000    1.01999
32160.0000    0.59115
32200.0000    0.39460
32240.0000    0.05613
32280.0000    0.34210
32320.0000    0.95823
32360.0000    0.49425
32400.0000    0.03022
32440.0000    1.89738
32480.0000    0.85931
32520.0000    1.64875
32560.0000   -0.05063
32600.0000    0.83362
32640.0000    1.09553
32680.0000   -0.07304
32720.0000   -0.30869
32760.0000    0.41413
32800.0000   -0.03117
32840.0000    1.45735
32880.0000    0.24851
32920.0000    0.59725
32960.0000    0.70692
33000.0000    1.50429
33040.0000    1.89065
33080.0000    2.16489
33120.0000    1.00111
33160.0000    1.20231
33200.0000    2.15367
33240.0000    1.28272
33280.0000    1.01435
33320.0000    2.00980
33360.0000    1.54331
33400.0000    0.18874
33440.0000    0.79595
33480.0000    2.28453
33520.0000    2.41513
33560.0000    2.93368
33600.0000    4.19187
33640.0000    3.36197
33680.0000    1.94586
33720.0000    3.39162
33760.0000    3.40586
33800.0000    2.70020
33840.0000    3.33796
33880.0000    2.51215
33920.0000    3.82981
33960.0000    3.92809
34000.0000    3.55254
34040.0000    3.97641
34080.0000    3.61261
34120.0000    2.91046
34160.0000    3.70853
34200.0000    3.58898
34240.0000    3.20742
34280.0000    3.28933
34320.0000    2.69330
34360.0000    2.66542
34400.0000    1.37624
34440.0000    1.79355
34480.0000    1.80547
34520.0000    1.53259
34560.0000    1.00284
34600.0000    0.63421
34640.0000    1.36387
34680.0000    1.65502
34720.0000    1.20498
34760.0000    1.04360
34800.0000    2.14131
34840.0000    1.66855
34880.0000    2.37238
34920.0000    2.97063
34960.0000    2.31283
35000.0000    2.16205
35040.0000    1.81163
35080.0000    1.93598
35120.0000    1.63836
35160.0000    1.54733
35200.0000    1.41932
35240.0000    2.18966
35280.0000    2.18055
35320.0000    1.85343
35360.0000    0.92842
35400.0000    2.88573
35440.0000    2.18495
35480.0000    1.73720
35520.0000    2.64510
35560.0000    1.24619
35600.0000    2.54949
35640.0000    2.75541
35680.0000    1.73640
35720.0000    2.08840
35760.0000    2.41189
35800.0000    1.54885
35840.0000    2.06678
35880.0000    2.39318
35920.0000    2.13954
35960.0000    2.03292
36000.0000    1.84002
36040.0000    2.50341
36080.0000    2.71066
36120.0000    1.47380
36160.0000    1.66986
36200.0000    1.57981
36240.0000    1.95645
36280.0000    1.29864
36320.0000    2.28113
36360.0000    2.66460
36400.0000    1.97051
36440.0000    1.54360
36480.0000    2.61754
36520.0000    1.86242
36560.0000    1.35122
36600.0000    1.89884
36640.0000    2.02033
36680.0000    1.94600
36720.0000    1.76067
36760.0000    1.71189
36800.0000    2.63022
36840.0000    2.23720
36880.0000    2.43955
36920.0000    2.01985
36960.0000    1.82305
37000.0000    1.81383
37040.0000    2.20435
37080.0000    2.17609
37120.0000    2.27483
37160.0000    2.35224
37200.0000    2.01483
37240.0000    1.44879
37280.0000    1.05929
37320.0000    1.05380
37360.0000    0.44837
37400.0000    1.85242
37440.0000    0.92405
37480.0000    1.29551
37520.0000    0.43923
37560.0000    0.70567
37600.0000    1.33468
37640.0000    0.60432
37680.0000    1.22939
37720.0000    0.73558
37760.0000    1.97199
37800.0000    1.33940
37840.0000    1.20643
37880.0000    1.85724
37920.0000    1.41430
37960.0000    1.67479
38000.0000    1.47544
38040.0000    1.93611
38080.0000    1.27052
38120.0000    1.49567
38160.0000    2.10097
38200.0000    0.97416
38240.0000    1.49813
38280.0000    2.48720
38320.0000    1.61196
38360.0000    1.72341
38400.0000    1.83912
38440.0000    1.95782
38480.0000    1.97043
38520.0000    1.37875
38560.0000    1.21893
38600.0000    0.73001
38640.0000    1.00586
38680.0000    1.87512
38720.0000    1.27171
38760.0000    1.82446
38800.0000    2.96710
38840.0000    0.64662
38880.0000    0.85496
38920.0000    0.28547
38960.0000    0.96690
39000.0000    0.88742
39040.0000    0.63134
39080.0000   -0.18856
39120.0000    0.43516
39160.0000    0.30519
39200.0000   -0.07030
39240.0000    0.55268
39280.0000    0.54162
39320.0000    0.38968
39360.0000   -1.04524
39400.0000   -0.44960
39440.0000    0.41855
39480.0000    0.50030
39520.0000   -0.26060
39560.0000    0.95692
39600.0000    0.75049
39640.0000    0.34089
39680.0000    0.29737
39720.0000    0.52303
39760.0000    0.87249
39800.0000    0.97927
39840.0000    0.59056
39880.0000    0.62824
39920.0000    1.16111
39960.0000    0.46825
40000.0000    0.95192
40040.0000    0.54873
40080.0000    0.31540
40120.0000    0.32945
40160.0000    0.31864
40200.0000    0.94532
40240.0000    0.82748
40280.0000    0.39247
40320.0000    0.59368
40360.0000    0.87142
40400.0000    0.69900
40440.0000    0.77952
40480.0000   -0.18665
40520.0000    0.99239
40560.0000    0.90133
40600.0000    0.07765
40640.0000    0.62871
40680.0000    0.12227
40720.0000   -0.43105
40760.0000    0.66214
40800.0000   -0.33578
40840.0000   -0.72959
40880.0000    1.13128
40920.0000    0.48444
40960.0000   -0.32830
41000.0000    0.18344
41040.0000    0.95705
41080.0000    0.55029
41120.0000   -0.35860
41160.0000    0.50430
41200.0000    0.13277
41240.0000    0.00889
41280.0000    0.36411
41320.0000    1.12055
41360.0000    0.81987
41400.0000    0.77402
41440.0000    0.67909
41480.0000    0.11806
41520.0000    0.91829
41560.0000   -0.27115
41600.0000    0.71650
41640.0000    0.75842
41680.0000    0.69846
41720.0000    0.39940
41760.0000    0.68936
41800.0000   -0.11456
41840.0000    0.88349
41880.0000    0.71469
41920.0000    1.04527
41960.0000    1.57363
42000.0000    1.13272
42040.0000    1.16073
42080.0000    1.46917
42120.0000    0.64111
42160.0000    0.78570
42200.0000    1.59886
42240.0000    0.26345
42280.0000    1.60743
42320.0000    0.62598
42360.0000    1.32183
42400.0000    0.64749
42440.0000    0.58472
42480.0000    0.90948
42520.0000    0.36789
42560.0000    1.33547
42600.0000    0.17066
42640.0000   -0.51150
42680.0000    0.29914
42720.0000    0.15766
42760.0000    0.23788
42800.0000    0.58288
42840.0000   -0.22084
42880.0000    0.78900
42920.0000    0.20240
42960.0000    1.43820
43000.0000    1.12991
43040.0000    1.23718
43080.0000    0.23310
43120.0000    1.31070
43160.0000    0.50043
43200.0000    0.64919
43240.0000    1.24223
43280.0000    1.25699
43320.0000    1.06935
43360.0000    1.81438
43400.0000    1.72598
43440.0000    1.00007
43480.0000    1.33461
43520.0000    1.35941
43560.0000    0.75072
43600.0000    1.23720
43640.0000    1.34621
43680.0000    0.89191
43720.0000    0.34318
43760.0000    1.14128
43800.0000    1.49112
43840.0000    1.54178
43880.0000    0.20160
43920.0000    0.96744
43960.0000    1.09079
44000.0000    0.70919
44040.0000    0.99984
44080.0000    0.41864
44120.0000    1.91549
44160.0000    1.44720
44200.0000    0.14470
44240.0000    0.91820
44280.0000    1.04006
44320.0000    0.82560
44360.0000    1.56642
44400.0000    1.82770
44440.0000    1.35059
44480.0000    0.54038
44520.0000    0.27661
44560.0000    1.02513
44600.0000    1.58049
44640.0000    1.35079
44680.0000    1.72506
44720.0000    1.25632
44760.0000    1.11744
44800.0000    1.06840
44840.0000    1.47208
44880.0000    1.08582
44920.0000    1.23347
44960.0000    1.35036
45000.0000    0.53126
45040.0000    1.53927
45080.0000    1.13823
45120.0000    1.49544
45160.0000    0.85364
45200.0000    1.45289
45240.0000    1.37346
45280.0000    0.59871
45320.0000    0.86199
45360.0000    1.30777
45400.0000    1.88976
45440.0000    1.32814
45480.0000    1.42801
45520.0000    1.59293
45560.0000    1.19508
45600.0000    0.56615
45640.0000    1.54191
45680.0000    1.97942
45720.0000    2.43212
45760.0000    2.08974
45800.0000    1.71650
45840.0000    1.17603
45880.0000    0.80733
45920.0000    1.44462
45960.0000    0.42120
46000.0000    1.24018
46040.0000    1.87645
46080.0000    1.75475
46120.0000    0.45300
46160.0000    0.87686
46200.0000    1.71284
46240.0000    1.64605
46280.0000    1.04996
46320.0000    1.17926
46360.0000    0.45542
46400.0000    1.53600
46440.0000    1.22254
46480.0000    2.41757
46520.0000    1.42830
46560.0000    1.14390
46600.0000    1.34627
46640.0000    1.87388
46680.0000    3.07171
46720.0000    1.55397
46760.0000    2.37066
46800.0000    2.14347
46840.0000    1.86403
46880.0000    1.95038
46920.0000    1.18885
46960.0000    1.89408
47000.0000    1.87905
47040.0000    1.67324
47080.0000    0.97944
47120.0000    1.15065
47160.0000    2.16426
47200.0000    0.92524
47240.0000    0.70853
47280.0000    0.39733
47320.0000   -0.07211
47360.0000    0.55542
47400.0000    0.89581
47440.0000    0.60010
47480.0000    1.19747
47520.0000    0.51089
47560.0000    0.44937
47600.0000    1.03946
47640.0000    1.83827
47680.0000    0.77368
47720.0000    1.18403
47760.0000    1.13313
47800.0000    1.49952
47840.0000    1.91886
47880.0000    1.17216
47920.0000    0.51308
47960.0000    0.36785
48000.0000    1.11814
48040.0000    1.30403
48080.0000    1.06605
48120.0000    0.90177
48160.0000    0.48998
48200.0000    2.33443
48240.0000    0.35702
48280.0000    1.12580
48320.0000    1.35447
48360.0000    1.35068
48400.0000    0.96216
48440.0000    2.11377
48480.0000    2.43371
48520.0000    1.40726
48560.0000    2.42019
48600.0000    1.54229
48640.0000    1.38244
48680.0000    2.30284
48720.0000    0.89434
48760.0000    0.90532
48800.0000    0.79729
48840.0000    1.78888
48880.0000    1.13570
48920.0000    1.70799
48960.0000    0.66889
49000.0000    1.44943
49040.0000    1.80782
49080.0000    1.27222
49120.0000    2.22935
49160.0000    1.57681
49200.0000    0.93784
49240.0000    1.48027
49280.0000    1.00050
49320.0000    1.22696
49360.0000    2.14510
49400.0000    1.83432
49440.0000    2.11367
49480.0000    1.98112
49520.0000    2.06212
49560.0000    0.79449
49600.0000    0.81440
49640.0000    1.81297
49680.0000    1.58544
49720.0000    2.79941
49760.0000    1.58650
49800.0000    1.86040
49840.0000    1.87068
49880.0000    1.97930
49920.0000    1.45047
49960.0000    2.72608
50000.0000    1.94754
50040.0000    1.95847
50080.0000    1.76640
50120.0000    2.52852
50160.0000    1.70076
50200.0000    1.75218
50240.0000    1.37391
50280.0000    1.73371
50320.0000    1.79612
50360.0000    1.14984
50400.0000    1.36397
50440.0000    0.65412
50480.0000    1.00894
50520.0000    0.58254
50560.0000    1.10042
50600.0000    0.49921
50640.0000    0.81178
50680.0000    1.51060
50720.0000    1.14115
50760.0000    0.80353
50800.0000    1.28546
50840.0000    1.87904
50880.0000    0.78692
50920.0000    1.05470
50960.0000    1.35997
51000.0000    2.07165
51040.0000    1.55098
51080.0000    1.94526
51120.0000    1.70246
51160.0000    1.39974
51200.0000    0.69109
51240.0000    1.50994
51280.0000    1.53976
51320.0000    1.58932
51360.0000    1.07533
51400.0000    0.97080
51440.0000    1.10534
51480.0000    1.31094
51520.0000    2.28667
51560.0000    1.48062
51600.0000    0.76169
51640.0000    0.70338
51680.0000    0.21418
51720.0000    1.00049
51760.0000    1.30845
51800.0000    1.35732
51840.0000    0.54494
51880.0000    0.94688
51920.0000    1.44908
51960.0000    1.46668
52000.0000    1.75613
52040.0000    2.25390
52080.0000    1.10958
52120.0000    0.97951
52160.0000    0.71066
52200.0000    1.55724
52240.0000    1.87166
52280.0000    1.82150
52320.0000    0.98306
52360.0000    1.72601
52400.0000    1.40172
52440.0000    1.55099
52480.0000    1.18508
52520.0000    1.52311
52560.0000    0.71943
52600.0000    1.53119
52640.0000    1.18520
52680.0000    1.82309
52720.0000    1.06798
52760.0000    1.04519
52800.0000    1.24901
52840.0000    1.25909
52880.0000    0.43335
52920.0000   -0.20378
52960.0000    0.75841
53000.0000    1.19656
53040.0000   -0.09109
53080.0000    1.09189
53120.0000    0.40195
53160.0000    0.55069
53200.0000    0.36980
53240.0000    1.52936
53280.0000    0.47932
53320.0000    1.55678
53360.0000    0.15561
53400.0000    0.51389
53440.0000    2.18795
53480.0000    2.08001
53520.0000    1.19155
53560.0000    0.61924
53600.0000    0.91950
53640.0000    1.46381
53680.0000    1.83262
53720.0000    2.69517
53760.0000    1.61005
53800.0000    0.77744
53840.0000    2.58370
53880.0000    2.33866
53920.0000    2.01493
53960.0000    1.05787
54000.0000    1.00613
54040.0000    0.25699
54080.0000    0.94189
54120.0000    1.71998
54160.0000    1.40690
54200.0000    1.17090
54240.0000    1.88049
54280.0000    1.86122
54320.0000    0.95490
54360.0000    1.02011
54400.0000    0.93344
54440.0000    0.89708
54480.0000    1.39145
54520.0000    1.15580
54560.0000    1.22868
54600.0000    1.50467
54640.0000    2.10874
54680.0000    1.19279
54720.0000    0.89102
54760.0000    1.70111
54800.0000    1.83480
54840.0000    2.04124
54880.0000    1.87790
54920.0000    0.95947
54960.0000    1.21335
55000.0000    1.26775
55040.0000    0.63680
55080.0000    0.82281
55120.0000    1.30850
55160.0000    1.68365
55200.0000    1.49470
55240.0000    0.96285
55280.0000    0.35981
55320.0000    1.40263
55360.0000    1.06234
55400.0000    1.19370
55440.0000    1.06999
55480.0000    0.91606
55520.0000    0.45006
55560.0000    1.27039
55600.0000    0.43140
55640.0000    1.35002
55680.0000    2.05647
55720.0000    1.84422
55760.0000    1.30210
55800.0000    1.89795
55840.0000    0.66860
55880.0000    0.76928
55920.0000    0.55620
55960.0000    0.00792
56000.0000    0.35891
56040.0000    1.61932
56080.0000    1.39844
56120.0000    0.70925
56160.0000    1.14855
56200.0000    2.05563
56240.0000    1.94269
56280.0000    1.86943
56320.0000    1.87880
56360.0000    2.52075
56400.0000    2.30461
56440.0000    0.95994
56480.0000    2.29222
56520.0000    1.78711
56560.0000    1.54743
56600.0000    2.24781
56640.0000    1.80732
56680.0000    1.51243
56720.0000    1.98392
56760.0000    1.38540
56800.0000    1.11436
56840.0000    1.54907
56880.0000    1.20670
56920.0000    0.70911
56960.0000    1.84602
57000.0000    2.24903
57040.0000    1.91740
57080.0000    1.86230
57120.0000    1.74716
57160.0000    0.74405
57200.0000    0.59794
57240.0000    0.69548
57280.0000    0.48143
57320.0000    0.84848
57360.0000    1.30265
57400.0000    1.40998
57440.0000    1.42716
57480.0000    2.11397
57520.0000    1.48703
57560.0000    1.07818
57600.0000    0.99981
57640.0000    0.74839
57680.0000    1.10916
57720.0000    0.45329
57760.0000    1.33309
57800.0000    1.14259
57840.0000    1.18709
57880.0000    1.01776
57920.0000    1.54710
57960.0000    1.79537
58000.0000    1.49471
58040.0000    0.33712
58080.0000    0.39725
58120.0000    1.57828
58160.0000    1.84277
58200.0000    2.38086
58240.0000    1.13119
58280.0000    0.51895
58320.0000    2.05537
58360.0000    1.22688
58400.0000    0.94460
58440.0000    1.69680
58480.0000    0.21314
58520.0000    0.84290
58560.0000    1.31235
58600.0000    1.58859
58640.0000    1.41464
58680.0000    0.94075
58720.0000    1.32732
58760.0000    0.36517
58800.0000    1.16285
58840.0000    1.52476
58880.0000    0.84096
58920.0000    0.80507
58960.0000    0.97582
59000.0000    0.96246
59040.0000    1.19161
59080.0000    1.17502
59120.0000    1.14222
59160.0000    0.67829
59200.0000    1.11886
59240.0000    0.64466
59280.0000    1.31512
59320.0000    1.00623
59360.0000    0.26044
59400.0000    0.51763
59440.0000    0.90157
59480.0000    1.29687
59520.0000    0.44841
59560.0000    1.00841
59600.0000    0.79828
59640.0000    1.30836
59680.0000    1.35770
59720.0000    0.59501
59760.0000    0.32142
59800.0000    0.87029
59840.0000    1.35407
59880.0000    0.91628
59920.0000    1.08483
59960.0000    1.52841
60000.0000    0.97730
60040.0000    1.43435
60080.0000    1.19128
60120.0000    1.25128
60160.0000    1.33381
60200.0000    0.79350
60240.0000    0.51246
60280.0000    0.37811
60320.0000    0.02144
60360.0000    0.53119
60400.0000    0.39318
60440.0000    1.44259
60480.0000    1.08960
60520.0000    0.46586
60560.0000    0.98820
60600.0000    1.28992
60640.0000    0.31507
60680.0000    1.08406
60720.0000    1.33233
60760.0000    1.29556
60800.0000    0.43697
60840.0000    0.50278
60880.0000    1.30633
60920.0000    1.00959
60960.0000    1.24348
61000.0000    0.01083
61040.0000    0.42285
61080.0000    0.24460
61120.0000    0.18649
61160.0000    0.63854
61200.0000    1.49164
61240.0000    0.18804
61280.0000    0.70815
61320.0000    0.67838
61360.0000    1.01647
61400.0000    0.01707
61440.0000    0.74748
61480.0000    1.18728
61520.0000    1.87022
61560.0000    1.73430
61600.0000    0.75196
61640.0000    0.63383
61680.0000    1.44616
61720.0000    0.91111
61760.0000    1.42653
61800.0000    0.92149
61840.0000    1.42326
61880.0000    1.54861
61920.0000    1.87413
61960.0000    1.32828
62000.0000    1.85886
62040.0000    1.45452
62080.0000    1.06476
62120.0000    0.75726
62160.0000    1.13910
62200.0000    1.80878
62240.0000    1.58194
62280.0000    0.92801
62320.0000    1.19302
62360.0000    1.15684
62400.0000    1.04185
62440.0000    0.47450
62480.0000    1.32077
62520.0000    0.72586
62560.0000    0.87754
62600.0000    0.98299
62640.0000    0.71677
62680.0000    0.38628
62720.0000    0.62927
62760.0000    1.66885
62800.0000    0.69790
62840.0000    1.79346
62880.0000    1.13612
62920.0000    1.37553
62960.0000    2.26598
63000.0000    2.50266
63040.0000    2.20795
63080.0000    2.13486
63120.0000    1.78574
63160.0000    2.06616
63200.0000    1.33904
63240.0000    2.25283
63280.0000    1.98507
63320.0000    2.21037
63360.0000    1.82562
63400.0000    2.14337
63440.0000    1.66111
63480.0000    0.79885
63520.0000    1.18760
63560.0000    1.05561
63600.0000    0.72390
63640.0000    1.88781
63680.0000    1.02548
63720.0000    1.46084
63760.0000    1.53126
63800.0000    1.78896
63840.0000    0.84327
63880.0000    1.72010
63920.0000    1.64305
63960.0000    1.49783
64000.0000    1.70167
64040.0000    1.20047
64080.0000    1.14271
64120.0000    1.51143
64160.0000    2.24948
64200.0000    1.15309
64240.0000    0.80497
64280.0000    1.36802
64320.0000    0.98499
64360.0000    1.05828
64400.0000    1.25240
64440.0000    1.79979
64480.0000    1.52534
64520.0000    2.43933
64560.0000    1.92974
64600.0000    1.53966
64640.0000    1.27228
64680.0000    1.22887
64720.0000    1.02670
64760.0000    1.06089
64800.0000    0.37486
64840.0000    0.28417
64880.0000    0.96314
64920.0000    0.89502
64960.0000    1.21408
65000.0000    1.88769
65040.0000    1.63697
65080.0000    1.70514
65120.0000    0.71815
65160.0000    1.48775
65200.0000    2.06127
65240.0000    1.59789
65280.0000    0.97321
65320.0000    2.06055
65360.0000    1.78689
65400.0000    1.67638
65440.0000    2.97324
65480.0000    2.56970
65520.0000    2.91668
65560.0000    2.28641
65600.0000    2.50167
65640.0000    2.83464
65680.0000    2.54428
65720.0000    2.37403
65760.0000    1.72281
65800.0000    2.46953
65840.0000    2.92511
65880.0000    1.57864
65920.0000    2.62958
65960.0000    2.30468
66000.0000    2.11761
66040.0000    2.72649
66080.0000    1.81306
66120.0000    2.36662
66160.0000    1.67106
66200.0000    2.13322
66240.0000    2.04157
66280.0000    1.91874
66320.0000    2.07791
66360.0000    2.42857
66400.0000    1.63483
66440.0000    1.87218
66480.0000    2.29884
66520.0000    1.55859
66560.0000    1.81303
66600.0000    2.13847
66640.0000    1.62632
66680.0000    1.56379
66720.0000    1.15449
66760.0000    1.75704
66800.0000    1.93587
66840.0000    1.51579
66880.0000    2.81113
66920.0000    1.72757
66960.0000    1.88305
67000.0000    1.78684
67040.0000    1.15227
67080.0000    1.20793
67120.0000    1.57790
67160.0000    2.25097
67200.0000    1.52671
67240.0000    1.69838
67280.0000    1.73371
67320.0000    1.71861
67360.0000    2.36067
67400.0000    2.29410
67440.0000    2.22350
67480.0000    2.42986
67520.0000    1.48132
67560.0000    3.06059
67600.0000    1.10904
67640.0000    1.81374
67680.0000    1.42617
67720.0000    1.54972
67760.0000    2.58182
67800.0000    1.82418
67840.0000    1.81726
67880.0000    1.20981
67920.0000    1.16014
67960.0000    0.69767
68000.0000    1.18412
68040.0000    0.32750
68080.0000    0.42147
68120.0000    1.04084
68160.0000    1.02159
68200.0000    1.33980
68240.0000    1.37884
68280.0000    0.51397
68320.0000    1.54924
68360.0000    1.71999
68400.0000    1.88154
68440.0000    1.58127
68480.0000    2.11501
68520.0000    0.84127
68560.0000    0.91883
68600.0000    1.21951
68640.0000    1.25496
68680.0000    1.33641
68720.0000    1.13534
68760.0000    1.60391
68800.0000    1.77487
68840.0000    1.82545
68880.0000    1.87756
68920.0000    2.18494
68960.0000    1.21778
69000.0000    1.29816
69040.0000    1.84413
69080.0000    2.19534
69120.0000    2.23644
69160.0000    2.07012
69200.0000    2.30649
69240.0000    1.61870
69280.0000    1.76605
69320.0000    1.81169
69360.0000    0.86837
69400.0000    1.14805
69440.0000    0.87566
69480.0000    1.70484
69520.0000    1.08418
69560.0000    1.68524
69600.0000    2.03152
69640.0000    1.37654
69680.0000    0.81011
69720.0000    1.68563
69760.0000    1.67602
69800.0000    1.49118
69840.0000    1.20397
69880.0000    1.42905
69920.0000    2.00584
69960.0000    1.65345
70000.0000    1.78273
70040.0000    1.89181
70080.0000    2.19674
70120.0000    1.96280
70160.0000    2.15972
70200.0000    1.53776
70240.0000    1.84558
70280.0000    1.70230
70320.0000    2.10718
70360.0000    1.73158
70400.0000    2.71310
70440.0000    0.96314
70480.0000    1.63290
70520.0000    1.73951
70560.0000    1.99760
70600.0000    2.27436
70640.0000    2.28765
70680.0000    2.37077
70720.0000    2.94563
70760.0000    2.98377
70800.0000    1.97416
70840.0000    2.40829
70880.0000    2.33721
70920.0000    2.24688
70960.0000    1.96949
71000.0000    3.22642
71040.0000    1.86007
71080.0000    1.72440
71120.0000    2.53205
71160.0000    1.83473
71200.0000    1.68327
71240.0000    2.84908
71280.0000    3.21796
71320.0000    1.84225
71360.0000    1.68383
71400.0000    2.93509
71440.0000    3.13992
71480.0000    2.11835
71520.0000    1.75301
71560.0000    2.15610
71600.0000    2.20561
71640.0000    1.65500
71680.0000    1.29414
71720.0000    1.40274
71760.0000    1.76182
71800.0000    1.69513
71840.0000    2.11010
71880.0000    1.72682
71920.0000    1.29201
71960.0000    2.47164
72000.0000    1.92473
72040.0000    1.90598
72080.0000    2.81352
72120.0000    2.32902
72160.0000    2.52614
72200.0000    2.06931
72240.0000    2.59938
72280.0000    2.57658
72320.0000    2.69953
72360.0000    2.22304
72400.0000    2.52196
72440.0000    3.60224
72480.0000    1.96358
72520.0000    1.95468
72560.0000    2.39224
72600.0000    1.88469
72640.0000    2.06384
72680.0000    1.28400
72720.0000    1.03183
72760.0000    0.97605
72800.0000    0.32518
72840.0000    1.22094
72880.0000    1.19822
72920.0000    1.45688
72960.0000    0.77106
73000.0000    1.82686
73040.0000    2.27986
73080.0000    1.52064
73120.0000    1.18692
73160.0000    2.02403
73200.0000    2.02388
73240.0000    2.56624
73280.0000    2.38888
73320.0000    2.26944
73360.0000    2.38350
73400.0000    1.37987
73440.0000    1.52826
73480.0000    1.62188
73520.0000    1.18888
73560.0000    0.23550
73600.0000    0.98734
73640.0000    0.26069
73680.0000    0.83722
73720.0000    1.41538
73760.0000    1.20986
73800.0000    1.46346
73840.0000    1.15361
73880.0000    1.12287
73920.0000    0.94992
73960.0000    1.31826
74000.0000    1.18736
74040.0000    1.47670
74080.0000    1.65083
74120.0000    0.52512
74160.0000    0.49781
74200.0000    0.06812
74240.0000    1.23761
74280.0000    1.03578
74320.0000    0.73792
74360.0000    0.73659
74400.0000    1.63718
74440.0000    0.77444
74480.0000    0.08319
74520.0000    0.13829
74560.0000    0.93700
74600.0000    0.80570
74640.0000    0.68735
74680.0000    1.00196
74720.0000    1.17737
74760.0000    1.32742
74800.0000    0.90690
74840.0000    1.36809
74880.0000    1.00822
74920.0000    0.98182
74960.0000    1.39191
75000.0000    1.16405
75040.0000    1.31622
75080.0000    0.64854
75120.0000    1.51775
75160.0000    0.92502
75200.0000    0.95663
75240.0000    1.18645
75280.0000    1.57917
75320.0000    1.06863
75360.0000    1.23346
75400.0000    1.06020
75440.0000    0.44694
75480.0000    1.09069
75520.0000    1.13751
75560.0000    0.64423
75600.0000    0.90534
75640.0000    2.50233
75680.0000    1.26433
75720.0000    1.19825
75760.0000    2.44922
75800.0000    1.80576
75840.0000    1.43517
75880.0000    1.34049
75920.0000    1.34859
75960.0000    0.78717
76000.0000    0.68156
76040.0000    0.20266
76080.0000   -0.01585
76120.0000    0.10353
76160.0000    1.22444
76200.0000    1.17457
76240.0000    1.06558
76280.0000    1.16242
76320.0000    1.32277
76360.0000    1.43675
76400.0000    1.36619
76440.0000    1.64453
76480.0000    1.07391
76520.0000    1.05356
76560.0000    1.04542
76600.0000    0.36283
76640.0000   -0.08970
76680.0000   -0.14560
76720.0000    0.79052
76760.0000    1.38032
76800.0000    1.32655
76840.0000    1.16271
76880.0000    1.12135
76920.0000    0.87472
76960.0000    1.38971
77000.0000    1.98789
77040.0000    1.80667
77080.0000    1.82990
77120.0000    1.51589
77160.0000    1.28544
77200.0000    1.28673
77240.0000    1.85099
77280.0000    1.66286
77320.0000    1.44507
77360.0000    0.98048
77400.0000    1.54881
77440.0000    0.97536
77480.0000    1.12431
77520.0000    1.24309
77560.0000    1.16856
77600.0000    0.79065
77640.0000    1.26264
77680.0000    1.74190
77720.0000    0.90903
77760.0000    1.15348
77800.0000    1.19046
77840.0000    2.12055
77880.0000    1.93452
77920.0000    1.32330
77960.0000    1.70179
78000.0000    1.32016
78040.0000    2.12611
78080.0000    1.59034
78120.0000    1.83245
78160.0000    2.23627
78200.0000    1.17198
78240.0000    2.02080
78280.0000    2.15780
78320.0000    2.05184
78360.0000    2.12217
78400.0000    2.65744
78440.0000    1.53520
78480.0000    2.71058
78520.0000    1.22215
78560.0000    1.70520
78600.0000    2.22579
78640.0000    2.70892
78680.0000    1.96812
78720.0000    2.16537
78760.0000    1.35187
78800.0000    1.99768
78840.0000    2.50935
78880.0000    2.40159
78920.0000    2.73749
78960.0000    2.69023
79000.0000    1.61246
79040.0000    1.84152
79080.0000    2.20920
79120.0000    2.17560
79160.0000    1.71849
79200.0000    2.26866
79240.0000    2.06046
79280.0000    2.31334
79320.0000    1.93345
79360.0000    2.34751
79400.0000    1.88158
79440.0000    1.87640
79480.0000    1.21928
79520.0000    1.35588
79560.0000    1.78949
79600.0000    2.05137
79640.0000    2.16297
79680.0000    2.13494
79720.0000    2.24903
79760.0000    2.29357
79800.0000    1.95962
79840.0000    2.52159
79880.0000    2.12141
79920.0000    2.71239
79960.0000    2.11944
80000.0000    1.81431
80040.0000    2.62396
80080.0000    2.89155
80120.0000    2.19132
80160.0000    1.88681
80200.0000    1.91101
80240.0000    1.34816
80280.0000    1.98000
80320.0000    2.35633
80360.0000    2.00633
80400.0000    3.19517
80440.0000    1.37415
80480.0000    2.28148
80520.0000    2.95633
80560.0000    2.36256
80600.0000    1.09248
80640.0000    1.42802
80680.0000    1.62875
80720.0000    1.54386
80760.0000    2.38401
80800.0000    1.11953
80840.0000    2.79093
80880.0000    3.20707
80920.0000    3.02635
80960.0000    2.57195
81000.0000    3.45291
81040.0000    2.87627
81080.0000    2.45541
81120.0000    1.25424
81160.0000    1.69606
81200.0000    2.51021
81240.0000    1.49330
81280.0000    1.55885
81320.0000    1.26663
81360.0000    0.83889
81400.0000    1.20793
81440.0000    1.82598
81480.0000    1.36319
81520.0000    0.73467
81560.0000    1.42855
81600.0000    1.19759
81640.0000    2.88732
81680.0000    2.44024
81720.0000    2.10909
81760.0000    2.14150
81800.0000    1.73408
81840.0000    1.72935
81880.0000    2.48403
81920.0000    1.09431
81960.0000    1.61746
82000.0000    2.04314
82040.0000    1.47017
82080.0000    1.06237
82120.0000    1.26260
82160.0000    1.96758
82200.0000    1.45686
82240.0000    1.50976
82280.0000    1.38480
82320.0000    1.39368
82360.0000    0.73994
82400.0000    2.52576
82440.0000    1.52382
82480.0000    1.34006
82520.0000    1.94862
82560.0000    1.65556
82600.0000    1.89490
82640.0000    1.75461
82680.0000    1.40958
82720.0000    0.80188
82760.0000    1.07791
82800.0000    2.23469
82840.0000    0.50423
82880.0000    0.43925
82920.0000    0.85555
82960.0000    1.50414
83000.0000    1.14818
83040.0000    1.02521
83080.0000    1.87422
83120.0000    0.54880
83160.0000    1.23735
83200.0000    0.23400
83240.0000    1.63049
83280.0000    1.85321
83320.0000    0.44427
83360.0000    1.99275
83400.0000    2.44937
83440.0000    2.49634
83480.0000    2.57249
83520.0000    2.03423
83560.0000    1.63182
83600.0000    1.77830
83640.0000    2.41523
83680.0000    1.27934
83720.0000    2.22096
83760.0000    1.80124
83800.0000    1.78111
83840.0000    1.86230
83880.0000    1.04616
83920.0000    1.27002
83960.0000    2.14379
84000.0000    1.57779
84040.0000    1.63495
84080.0000    0.96607
84120.0000    1.63279
84160.0000    1.03295
84200.0000    1.09710
84240.0000    1.00174
84280.0000    1.35484
84320.0000    1.44370
84360.0000    1.93798
84400.0000    1.13148
84440.0000    0.64204
84480.0000    1.29172
84520.0000    1.21721
84560.0000    2.02852
84600.0000    1.26988
84640.0000    1.97322
84680.0000    1.81127
84720.0000    1.03958
84760.0000    0.75393
84800.0000    0.64236
84840.0000    0.75532
84880.0000    0.77571
84920.0000   -0.22663
84960.0000    0.81562
85000.0000    1.33030
85040.0000    1.22227
85080.0000    1.44302
85120.0000    1.33459
85160.0000    0.49938
85200.0000    1.29020
85240.0000    1.12012
85280.0000    1.08492
85320.0000    1.29884
85360.0000    1.33508
85400.0000    2.04980
85440.0000    0.98159
85480.0000    0.49108
85520.0000    0.91258
85560.0000    0.10537
85600.0000    0.39713
85640.0000    0.51629
85680.0000    0.15585
85720.0000    0.31666
85760.0000    1.67980
85800.0000    1.47733
85840.0000    0.77767
85880.0000    1.79047
85920.0000    1.38336
85960.0000    0.50129
86000.0000    1.26851
86040.0000    0.54573
86080.0000    0.46192
86120.0000    2.11754
86160.0000    1.16618
86200.0000    1.21367
86240.0000    1.74237
86280.0000    1.83004
86320.0000    1.07281
86360.0000    2.15023
86400.0000    1.97148
86440.0000    1.77081
86480.0000    1.65924
86520.0000    1.73144
86560.0000    1.66253
86600.0000    1.36856
86640.0000    1.81720
86680.0000    1.56264
86720.0000    1.80983
86760.0000    2.39546
86800.0000    1.63606
86840.0000    2.93986
86880.0000    2.96635
86920.0000    2.12757
86960.0000    1.73286
87000.0000    1.31359
87040.0000    1.99150
87080.0000    1.12748
87120.0000    2.88069
87160.0000    2.47428
87200.0000    2.36935
87240.0000    2.92205
87280.0000    2.15000
87320.0000    1.97101
87360.0000    1.44703
87400.0000    2.42202
87440.0000    1.44240
87480.0000    1.50333
87520.0000    1.83985
87560.0000    1.77493
87600.0000    2.39875
87640.0000    1.93637
87680.0000    1.95549
87720.0000    2.50298
87760.0000    1.83905
87800.0000    1.65476
87840.0000    1.51017
87880.0000    1.47450
87920.0000    1.85883
87960.0000    2.33352
88000.0000    1.41312
88040.0000    2.01784
88080.0000    1.96233
88120.0000    2.24151
88160.0000    2.39553
88200.0000    2.49633
88240.0000    2.40386
88280.0000    3.36100
88320.0000    3.11153
88360.0000    2.03459
88400.0000    2.74881
88440.0000    2.20534
88480.0000    2.65339
88520.0000    2.40342
88560.0000    2.39508
88600.0000    1.65663
88640.0000    2.15214
88680.0000    2.42240
88720.0000    1.88118
88760.0000    2.35700
88800.0000    2.39111
88840.0000    2.26160
88880.0000    1.35051
88920.0000    1.53022
88960.0000    1.37720
89000.0000    1.21750
89040.0000    1.41586
89080.0000    1.37577
89120.0000    2.03921
89160.0000    2.14456
89200.0000    0.99697
89240.0000    1.19829
89280.0000    1.93867
89320.0000    1.03392
89360.0000    1.41689
89400.0000    2.61477
89440.0000    2.56168
89480.0000    1.27335
89520.0000    1.49245
89560.0000    2.57494
89600.0000    2.31201
89640.0000    1.69478
89680.0000    1.44076
89720.0000    1.70647
89760.0000    1.92916
89800.0000    1.94109
89840.0000    1.51974
89880.0000    1.31544
89920.0000    1.67075
89960.0000    1.33817
90000.0000    0.19527
90040.0000    1.69790
90080.0000    1.47063
90120.0000    0.85353
90160.0000    2.05775
90200.0000    3.03118
90240.0000    1.85801
90280.0000    1.48968
90320.0000    2.55771
90360.0000    1.98621
90400.0000    0.77083
90440.0000    0.62596
90480.0000    0.12067
90520.0000    0.86456
90560.0000   -0.52350
90600.0000    0.29755
90640.0000    0.74693
90680.0000    1.48257
90720.0000    1.54763
90760.0000    1.64615
90800.0000    2.06058
90840.0000    2.70754
90880.0000    3.14980
90920.0000    2.36136
90960.0000    2.81356
91000.0000    2.37540
91040.0000    2.01175
91080.0000    2.45436
91120.0000    2.58108
91160.0000    2.67526
91200.0000    3.39689
91240.0000    3.47717
91280.0000    2.93006
91320.0000    2.75830
91360.0000    1.82826
91400.0000    1.76461
91440.0000    2.59573
91480.0000    1.62923
91520.0000    1.55781
91560.0000    1.02468
91600.0000    1.90117
91640.0000    2.00197
91680.0000    2.15433
91720.0000    2.80842
91760.0000    2.05547
91800.0000    2.29406
91840.0000    2.91281
91880.0000    2.75288
91920.0000    2.11979
91960.0000    2.29073
92000.0000    2.39092
92040.0000    2.40159
92080.0000    2.41230
92120.0000    2.19038
92160.0000    1.54875
92200.0000    2.43096
92240.0000    2.27426
92280.0000    2.71959
92320.0000    1.93862
92360.0000    2.38088
92400.0000    2.70683
92440.0000    2.50888
92480.0000    3.67018
92520.0000    3.34016
92560.0000    2.65501
92600.0000    2.18209
92640.0000    2.50710
92680.0000    2.94283
92720.0000    2.66433
92760.0000    2.07140
92800.0000    1.68879
92840.0000    1.02464
92880.0000    1.82605
92920.0000    1.10591
92960.0000    1.16987
93000.0000    1.16845
93040.0000    1.81099
93080.0000    2.45073
93120.0000    3.18818
93160.0000    3.02009
93200.0000    2.32348
93240.0000    2.64247
93280.0000    2.13499
93320.0000    2.95821
93360.0000    1.67046
93400.0000    1.71617
93440.0000    2.87530
93480.0000    2.41514
93520.0000    2.24297
93560.0000    1.94219
93600.0000    2.03988
93640.0000    1.09863
93680.0000    1.76898
93720.0000    1.33616
93760.0000    1.46709
93800.0000    0.93954
93840.0000    1.14848
93880.0000    1.33102
93920.0000    0.73532
93960.0000    1.04003
94000.0000    1.84132
94040.0000    1.69096
94080.0000    2.66374
94120.0000    2.39773
94160.0000    1.41073
94200.0000    2.24734
94240.0000    2.13795
94280.0000    1.60161
94320.0000    1.70927
94360.0000    1.81672
94400.0000    1.64073
94440.0000    1.39043
94480.0000    1.73466
94520.0000    1.41272
94560.0000    1.19698
94600.0000    0.29678
94640.0000    0.11906
94680.0000    0.05472
94720.0000    0.57487
94760.0000    0.51268
94800.0000   -0.01991
94840.0000    0.91502
94880.0000    0.08384
94920.0000    0.99168
94960.0000    0.60899
95000.0000    1.35090
95040.0000    1.92357
95080.0000    1.72857
95120.0000    1.50266
95160.0000    1.40557
95200.0000    1.33815
95240.0000    1.70271
95280.0000    2.94412
95320.0000    2.51423
95360.0000    2.18081
95400.0000    1.04435
95440.0000    0.79537
95480.0000    1.49011
95520.0000    1.91913
95560.0000    1.86815
95600.0000    1.22089
95640.0000    1.00319
95680.0000    0.70380
95720.0000    0.08223
95760.0000   -0.67804
95800.0000    0.45985
95840.0000   -0.09426
95880.0000    0.86468
95920.0000    1.89251
95960.0000    1.55932
96000.0000    1.44735
96040.0000    1.76994
96080.0000    1.79617
96120.0000    1.64524
96160.0000    2.34167
96200.0000    2.05493
96240.0000    1.60150
96280.0000    2.06670
96320.0000    1.20181
96360.0000    1.35266
96400.0000    0.46401
96440.0000    0.79812
96480.0000    1.34766
96520.0000    0.80738
96560.0000    1.29930
96600.0000    0.85511
96640.0000    1.24263
96680.0000    1.52343
96720.0000    1.23417
96760.0000    1.84139
96800.0000    1.32227
96840.0000    0.85369
96880.0000    1.42410
96920.0000    0.87815
96960.0000    1.57993
97000.0000    0.72338
97040.0000    2.01102
97080.0000    1.02844
97120.0000    1.06249
97160.0000    1.21725
97200.0000    1.91991
97240.0000    0.67799
97280.0000    1.29203
97320.0000    1.43060
97360.0000    0.76838
97400.0000   -0.00844
97440.0000    0.43340
97480.0000    1.07949
97520.0000    0.52032
97560.0000    1.11586
97600.0000    0.87279
97640.0000    0.81140
97680.0000    0.82806
97720.0000    0.80787
97760.0000    1.58015
97800.0000    1.65506
97840.0000    0.81364
97880.0000    0.94656
97920.0000    0.15171
97960.0000    1.52557
98000.0000    0.86914
98040.0000    0.70203
98080.0000    0.89712
98120.0000    0.55889
98160.0000    1.61050
98200.0000    0.82632
98240.0000    0.73263
98280.0000    0.55733
98320.0000    0.72748
98360.0000    1.05895
98400.0000   -0.17701
98440.0000    1.14514
98480.0000    1.32560
98520.0000    0.75149
98560.0000    1.33696
98600.0000    1.20813
98640.0000    0.95052
98680.0000    1.52463
98720.0000    1.82035
98760.0000    0.89695
98800.0000    1.60007
98840.0000    1.35436
98880.0000    1.23518
98920.0000    0.77458
98960.0000    0.89784
99000.0000    0.82247
99040.0000    0.79509
99080.0000    0.19240
99120.0000    1.42098
99160.0000    0.68861
99200.0000    0.38800
99240.0000    0.50077
99280.0000    0.03556
99320.0000    1.45468
99360.0000    1.54083
99400.0000    0.73124
99440.0000    1.00739
99480.0000    0.80726
99520.0000    0.25080
99560.0000    1.06726
99600.0000    0.90982
99640.0000    1.63284
99680.0000    1.62964
99720.0000    0.75009
99760.0000    1.37924
99800.0000    0.77982
99840.0000    1.03628
99880.0000    1.14960
99920.0000    1.35471
99960.0000    0.85700
100000.0000    1.22741
100040.0000    0.81807
100080.0000    1.10937
100120.0000    0.21571
100160.0000    0.52623
100200.0000    1.03077
100240.0000    1.35381
100280.0000    0.75587
100320.0000    0.78633
100360.0000    0.18284
100400.0000    0.75343
100440.0000    0.66515
100480.0000    0.84552
100520.0000    1.44962
100560.0000    1.03915
100600.0000    0.77329
100640.0000    0.34493
100680.0000    1.22294
100720.0000    1.33395
100760.0000    0.78787
100800.0000    0.57655
100840.0000    1.02853
100880.0000    1.42303
100920.0000    0.52700
100960.0000    0.32262
101000.0000    1.05830
101040.0000    1.38974
101080.0000    1.16364
101120.0000    1.14043
101160.0000    1.26026
101200.0000    0.99684
101240.0000    1.61721
101280.0000    1.02324
101320.0000    1.56902
101360.0000    1.30970
101400.0000    1.71627
101440.0000    1.12902
101480.0000    1.91896
101520.0000    1.02915
101560.0000    1.25907
101600.0000    1.58047
101640.0000    0.82296
101680.0000    1.36377
101720.0000    1.64325
101760.0000    1.35028
101800.0000    1.50579
101840.0000    0.87251
101880.0000    1.23858
101920.0000    1.54569
101960.0000    1.93882
102000.0000    1.26132
102040.0000    1.69480
102080.0000    1.65835
102120.0000    1.08923
102160.0000    1.61037
102200.0000    1.59498
102240.0000    1.83843
102280.0000    1.13538
102320.0000    1.07376
102360.0000    1.86411
102400.0000    1.87082
102440.0000    2.15248
102480.0000    2.78416
102520.0000    2.06207
102560.0000    1.13937
102600.0000    1.34310
102640.0000    1.97429
102680.0000    1.82984
102720.0000    1.00680
102760.0000    1.59838
102800.0000    1.51316
102840.0000    1.72011
102880.0000    2.04667
102920.0000    2.14488
102960.0000    1.93038
103000.0000    2.33023
103040.0000    1.45482
103080.0000    1.86632
103120.0000    2.45134
103160.0000    1.69503
103200.0000    3.11974
103240.0000    2.90331
103280.0000    3.59449
103320.0000    2.59462
103360.0000    2.80898
103400.0000    2.20518
103440.0000    2.88625
103480.0000    2.17487
103520.0000    2.18582
103560.0000    1.98938
103600.0000    2.25834
103640.0000    2.89230
103680.0000    2.65205
103720.0000    2.52042
103760.0000    1.92457
103800.0000    2.20116
103840.0000    1.51319
103880.0000    2.02269
103920.0000    1.92674
103960.0000    2.28506
104000.0000    2.40919
104040.0000    1.61065
104080.0000    1.92235
104120.0000    1.62656
104160.0000    2.21234
104200.0000    1.67593
104240.0000    1.65757
104280.0000    1.81597
104320.0000    1.92758
104360.0000    2.34861
104400.0000    2.27052
104440.0000    1.57735
104480.0000    2.73764
104520.0000    2.72602
104560.0000    3.04956
104600.0000    1.82007
104640.0000    1.03455
104680.0000    2.39428
104720.0000    2.03654
104760.0000    1.08626
104800.0000    0.83762
104840.0000    0.99516
104880.0000    1.05920
104920.0000    1.07434
104960.0000    1.36833
105000.0000    2.25721
105040.0000    1.64369
105080.0000    1.31584
105120.0000   -0.00297
105160.0000    0.97367
105200.0000    0.17428
105240.0000    0.36035
105280.0000    0.99782
105320.0000    1.67198
105360.0000    1.05828
105400.0000    2.21036
105440.0000    1.81907
105480.0000    1.64629
105520.0000    1.21740
105560.0000    1.05031
105600.0000    2.60543
105640.0000    1.96195
105680.0000    1.08819
105720.0000    1.61365
105760.0000    2.91243
105800.0000    2.90004
105840.0000    1.50532
105880.0000    2.57238
105920.0000    2.47945
105960.0000    1.92710
106000.0000    2.87339
106040.0000    0.98512
106080.0000    0.81842
106120.0000    1.46866
106160.0000    1.65269
106200.0000    1.51085
106240.0000    0.92844
106280.0000    1.55554
106320.0000    0.97373
106360.0000    0.39852
106400.0000    0.52171
106440.0000    1.26694
106480.0000    1.92876
106520.0000    0.92399
106560.0000    0.62798
106600.0000    0.78504
106640.0000    0.68904
106680.0000    0.65111
106720.0000    1.40799
106760.0000    1.65853
106800.0000    1.01987
106840.0000    1.29012
106880.0000    2.38679
106920.0000    1.59574
106960.0000    2.13423
107000.0000    1.36905
107040.0000    1.89663
107080.0000    1.94869
107120.0000    2.84719
107160.0000    1.93678
107200.0000    2.26399
107240.0000    3.26890
107280.0000    2.78656
107320.0000    1.96109
107360.0000    2.03353
107400.0000    1.64921
107440.0000    2.62986
107480.0000    3.00712
107520.0000    2.84658
107560.0000    3.20138
107600.0000    2.58683
107640.0000    2.93226
107680.0000    2.97450
107720.0000    1.99843
107760.0000    2.72959
107800.0000    2.97688
107840.0000    2.28868
107880.0000    2.25956
107920.0000    3.04601
107960.0000    3.02166
108000.0000    2.78184
108040.0000    2.78424
108080.0000    2.32613
108120.0000    1.80594
108160.0000    2.21639
108200.0000    2.10329
108240.0000    2.34904
108280.0000    2.47071
108320.0000    1.81691
108360.0000    2.99293
108400.0000    3.46728
108440.0000    2.15901
108480.0000    2.20835
108520.0000    2.63020
108560.0000    2.03562
108600.0000    1.89983
108640.0000    1.79559
108680.0000    2.37049
108720.0000    1.81386
108760.0000    1.63100
108800.0000    1.75817
108840.0000    2.33153
108880.0000    1.40897
108920.0000    2.23737
108960.0000    1.88469
109000.0000    2.42797
109040.0000    1.84217
109080.0000    1.67162
109120.0000    0.81670
109160.0000    1.64918
109200.0000    1.12739
109240.0000    1.17867
109280.0000    1.70299
109320.0000    0.87973
109360.0000    1.41419
109400.0000    1.13518
109440.0000    1.80354
109480.0000    1.87161
109520.0000    1.69774
109560.0000    1.10806
109600.0000    2.31711
109640.0000    1.91387
109680.0000    2.00083
109720.0000    1.82527
109760.0000    1.94142
109800.0000    2.72723
109840.0000    1.81091
109880.0000    1.45507
109920.0000    2.03134
109960.0000    1.50499
110000.0000    2.14600
110040.0000    2.16120
110080.0000    1.51331
110120.0000    1.95534
110160.0000    2.34147
110200.0000    1.28038
110240.0000    1.04178
110280.0000    0.68457
110320.0000    0.71690
110360.0000    0.30998
110400.0000    0.00361
110440.0000    0.54018
110480.0000    0.88135
110520.0000    0.94013
110560.0000    0.52348
110600.0000    1.12210
110640.0000    1.27440
110680.0000    0.84064
110720.0000    1.32193
110760.0000    1.71201
110800.0000    1.75946
110840.0000    1.36321
110880.0000    2.08773
110920.0000    1.45668
110960.0000    1.70979
111000.0000    2.46890
111040.0000    1.84421
111080.0000    2.72527
111120.0000    2.04895
111160.0000    1.99975
111200.0000    2.47802
111240.0000    2.33956
111280.0000    1.57359
111320.0000    2.24338
111360.0000    2.04884
111400.0000    1.74155
111440.0000    2.75786
111480.0000    2.45465
111520.0000    2.71062
111560.0000    1.08476
111600.0000    1.90915
111640.0000    2.65004
111680.0000    2.43539
111720.0000    2.04870
111760.0000    1.94798
111800.0000    2.17500
111840.0000    2.80802
111880.0000    3.65228
111920.0000    3.53408
111960.0000    3.08257
112000.0000    2.35673
112040.0000    2.63332
112080.0000    2.12081
112120.0000    2.42631
112160.0000    1.70283
112200.0000    1.51405
112240.0000    2.38794
112280.0000    2.49109
112320.0000    2.30498
112360.0000    1.94619
112400.0000    2.23670
112440.0000    2.44945
112480.0000    2.06141
112520.0000    1.87213
112560.0000    2.39296
112600.0000    1.12794
112640.0000    1.53256
112680.0000    1.87897
112720.0000    1.71214
112760.0000    1.39874
112800.0000    2.90720
112840.0000    2.28706
112880.0000    1.86417
112920.0000    2.02067
112960.0000    2.29820
113000.0000    1.27240
113040.0000    2.54359
113080.0000    2.36271
113120.0000    2.10883
113160.0000    2.72702
113200.0000    2.95536
113240.0000    2.38870
113280.0000    3.97680
113320.0000    4.02446
113360.0000    3.87730
113400.0000    3.24428
113440.0000    2.38724
113480.0000    1.65223
113520.0000    2.62160
113560.0000    3.12629
113600.0000    2.52753
113640.0000    2.19254
113680.0000    2.21646
113720.0000    2.14449
113760.0000    1.66577
113800.0000    2.20631
113840.0000    2.29342
113880.0000    1.15713
113920.0000    1.83260
113960.0000    1.72813
114000.0000    0.94828
114040.0000    1.35670
114080.0000    1.05226
114120.0000    1.06863
114160.0000    2.19045
114200.0000    0.92513
114240.0000    2.78550
114280.0000    2.28552
114320.0000    2.91464
114360.0000    3.01302
114400.0000    2.99899
114440.0000    2.52689
114480.0000    3.02596
114520.0000    3.86164
114560.0000    2.86414
114600.0000    2.94106
114640.0000    3.17640
114680.0000    2.39802
114720.0000    2.08025
114760.0000    2.51411
114800.0000    2.96538
114840.0000    2.78987
114880.0000    1.96442
114920.0000    2.61115
114960.0000    1.78723
115000.0000    0.99649
115040.0000    2.73205
115080.0000    1.98892
115120.0000    2.01474
115160.0000    1.63011
115200.0000    2.85759
115240.0000    2.26758
115280.0000    1.76515
115320.0000    2.46878
115360.0000    2.07556
115400.0000    2.32767
115440.0000    1.69685
115480.0000    1.97029
115520.0000    3.37936
115560.0000    1.80923
115600.0000    2.67036
115640.0000    2.21842
115680.0000    2.68814
115720.0000    1.53438
115760.0000    1.65261
115800.0000    2.05265
115840.0000    2.32252
115880.0000    1.93729
115920.0000    1.90031
115960.0000    1.45457
116000.0000    2.12122
116040.0000    3.07926
116080.0000    2.11277
116120.0000    2.63500
116160.0000    2.27064
116200.0000    2.63189
116240.0000    2.26108
116280.0000    2.90400
116320.0000    1.75104
116360.0000    1.51714
116400.0000    1.64559
116440.0000    1.74874
116480.0000    1.58944
116520.0000    1.73323
116560.0000    2.07679
116600.0000    2.18149
116640.0000    1.45956
116680.0000    1.81887
116720.0000    0.67552
116760.0000    1.45108
116800.0000    1.63742
116840.0000    1.22881
116880.0000    1.66474
116920.0000    1.41850
116960.0000    2.56620
117000.0000    1.34952
117040.0000    1.96132
117080.0000    2.19923
117120.0000    1.16567
117160.0000    1.97247
117200.0000    1.30003
117240.0000    1.17572
117280.0000    1.41976
117320.0000    1.99500
117360.0000    1.91022
117400.0000    2.55997
117440.0000    3.48483
117480.0000    2.76811
117520.0000    2.86614
117560.0000    2.38765
117600.0000    2.63254
117640.0000    2.58825
117680.0000    2.68744
117720.0000    1.98920
117760.0000    1.14423
117800.0000    1.97866
117840.0000    2.53686
117880.0000    1.92739
117920.0000    1.72115
117960.0000    2.15831
118000.0000    1.82695
118040.0000    2.58314
118080.0000    1.95554
118120.0000    1.39167
118160.0000    2.14200
118200.0000    1.66095
118240.0000    1.91202
118280.0000    2.70802
118320.0000    2.46926
118360.0000    2.09606
118400.0000    2.42660
118440.0000    2.09333
118480.0000    1.12138
118520.0000    1.97067
118560.0000    1.19697
118600.0000    1.32478
118640.0000    0.40840
118680.0000    1.77014
118720.0000    1.04740
118760.0000    1.12075
118800.0000    0.99677
118840.0000    2.13481
118880.0000    1.32358
118920.0000    1.38871
118960.0000    1.26464
119000.0000    0.68259
119040.0000    1.63646
119080.0000    1.34781
119120.0000    1.29778
119160.0000    0.74167
119200.0000    1.05511
119240.0000    1.23153
119280.0000    1.39897
119320.0000    1.21176
119360.0000    0.41969
119400.0000    1.26832
119440.0000    1.36826
119480.0000    1.63301
119520.0000    1.68776
119560.0000   -0.22993
119600.0000    0.24316
119640.0000    0.75429
119680.0000    1.10220
119720.0000    1.54891
119760.0000    1.73910
119800.0000    1.71279
119840.0000    0.94290
119880.0000    1.25467
119920.0000    2.73368
119960.0000    1.70660
120000.0000    0.94960
120040.0000    1.76498
120080.0000    1.48445
120120.0000    1.55694
120160.0000    1.43954
120200.0000    2.04948
120240.0000    1.99557
120280.0000    2.44768
120320.0000    2.53139
120360.0000    2.07395
120400.0000    2.11239
120440.0000    1.56796
120480.0000    1.49062
120520.0000    2.53422
120560.0000    2.02065
120600.0000    0.91368
120640.0000    1.48448
120680.0000    2.29221
120720.0000    2.61976
120760.0000    2.18188
120800.0000    1.05114
120840.0000    2.65066
120880.0000    2.22942
120920.0000    1.43688
120960.0000    1.67737
121000.0000    1.88170
121040.0000    2.02983
121080.0000    2.02611
121120.0000    2.63117
121160.0000    2.03705
121200.0000    2.47773
121240.0000    1.89337
121280.0000    1.09052
121320.0000    2.44150
121360.0000    2.09892
121400.0000    2.72290
121440.0000    2.08505
121480.0000    2.27720
121520.0000    2.79289
121560.0000    2.34278
121600.0000    2.87565
121640.0000    2.66394
121680.0000    2.58620
121720.0000    2.35750
121760.0000    1.77307
121800.0000    2.85729
121840.0000    2.75680
121880.0000    2.45957
121920.0000    2.25148
121960.0000    2.13856
122000.0000    2.74404
122040.0000    2.33805
122080.0000    1.47911
122120.0000    1.85354
122160.0000    2.85107
122200.0000    2.62303
122240.0000    3.20570
122280.0000    2.74917
122320.0000    1.95622
122360.0000    2.47718
122400.0000    2.98094
122440.0000    2.85226
122480.0000    2.03211
122520.0000    3.01335
122560.0000    2.58956
122600.0000    1.63364
122640.0000    1.50936
122680.0000    1.42532
122720.0000    1.86589
122760.0000    1.78572
122800.0000    2.38730
122840.0000    2.06338
122880.0000    1.91417
122920.0000    1.48691
122960.0000    2.02261
123000.0000    1.36389
123040.0000    1.90686
123080.0000    2.11230
123120.0000    1.46161
123160.0000    1.01943
123200.0000    1.89583
123240.0000    2.43509
123280.0000    2.33980
123320.0000    1.96689
123360.0000    2.26823
123400.0000    1.56146
123440.0000    1.76765
123480.0000    1.40416
123520.0000    1.85036
123560.0000    2.01941
123600.0000    1.12669
123640.0000    1.46961
123680.0000    2.29800
123720.0000    2.22962
123760.0000    2.45054
123800.0000    2.99177
123840.0000    1.77837
123880.0000    1.93793
123920.0000    1.67032
123960.0000    1.47857
124000.0000    1.61989
124040.0000    2.40892
124080.0000    2.42543
124120.0000    2.76297
124160.0000    2.20946
124200.0000    2.79210
124240.0000    2.52287
124280.0000    3.14594
124320.0000    2.56622
124360.0000    3.29992
124400.0000    1.56684
124440.0000    2.59405
124480.0000    2.05608
124520.0000    2.32191
124560.0000    1.78393
124600.0000    2.18175
124640.0000    2.40196
124680.0000    2.04770
124720.0000    2.64539
124760.0000    1.39903
124800.0000    0.92121
124840.0000    1.47653
124880.0000    1.40545
124920.0000    1.19240
124960.0000    1.94132
125000.0000    0.62044
125040.0000    1.85867
125080.0000    1.67136
125120.0000    3.30996
125160.0000    1.67474
125200.0000    1.78023
125240.0000    2.10996
125280.0000    0.21705
125320.0000    0.49448
125360.0000    0.76481
125400.0000    0.57035
125440.0000    0.90280
125480.0000    1.29792
125520.0000    0.78758
125560.0000    1.36460
125600.0000    2.61678
125640.0000    2.38654
125680.0000    2.47155
125720.0000    1.62518
125760.0000    2.50131
125800.0000    3.45534
125840.0000    1.28000
125880.0000    1.66969
125920.0000    2.16856
125960.0000    3.11175
126000.0000    2.64324
126040.0000    3.41419
126080.0000    2.93456
126120.0000    2.57709
126160.0000    2.03797
126200.0000    1.42148
126240.0000    1.66831
126280.0000    2.93739
126320.0000    2.00253
126360.0000    2.43678
126400.0000    3.80236
126440.0000    3.11234
126480.0000    3.51749
126520.0000    1.97846
126560.0000    3.01047
126600.0000    2.34350
126640.0000    1.45512
126680.0000    1.86401
126720.0000    2.25800
126760.0000    2.29554
126800.0000    1.61551
126840.0000    2.38226
126880.0000    2.75286
126920.0000    3.64737
126960.0000    2.65020
127000.0000    3.11187
127040.0000    2.88021
127080.0000    2.63171
127120.0000    3.18932
127160.0000    2.19923
127200.0000    3.24756
127240.0000    2.32742
127280.0000    2.51616
127320.0000    2.15285
127360.0000    0.97521
127400.0000    1.77226
127440.0000    0.02164
127480.0000    0.63410
127520.0000    1.33763
127560.0000    1.67511
127600.0000    1.37939
127640.0000    1.26782
127680.0000    0.89186
127720.0000    1.24149
127760.0000    0.31577
127800.0000    2.11649
127840.0000    1.28803
127880.0000    0.44742
127920.0000   -0.02429
127960.0000   -0.04341
128000.0000    0.35038
128040.0000    1.24938
128080.0000    0.89999
128120.0000    0.57860
128160.0000    0.98578
128200.0000    1.11084
128240.0000    1.43790
128280.0000    2.14851
128320.0000    1.61964
128360.0000    0.98416
128400.0000    0.96300
128440.0000    1.42130
128480.0000    2.17635
128520.0000    1.97630
128560.0000    2.28755
128600.0000    2.60226
128640.0000    2.73832
128680.0000    2.33755
128720.0000    3.28632
128760.0000    3.11300
128800.0000    2.68977
128840.0000    2.48564
128880.0000    2.96377
128920.0000    3.45633
128960.0000    2.45098
129000.0000    2.89972
129040.0000    3.11464
129080.0000    3.25423
129120.0000    3.44640
129160.0000    3.27926
129200.0000    2.29450
129240.0000    2.92231
129280.0000    3.21800
129320.0000    2.52331
129360.0000    2.96381
129400.0000    3.23866
129440.0000    2.42813
129480.0000    2.79328
129520.0000    2.76692
129560.0000    1.80786
129600.0000    3.02331
129640.0000    2.69275
129680.0000    2.73299
129720.0000    2.96169
129760.0000    2.94973
129800.0000    2.47124
129840.0000    2.16931
129880.0000    2.44728
129920.0000    3.18694
129960.0000    1.67491
130000.0000    2.60807
130040.0000    3.21253
130080.0000    3.70371
130120.0000    2.74326
130160.0000    4.04179
130200.0000    2.66943
130240.0000    2.63679
130280.0000    2.58182
130320.0000    3.25535
130360.0000    3.09894
130400.0000    3.73374
130440.0000    2.58585
130480.0000    2.49165
130520.0000    2.09664
130560.0000    1.80161
130600.0000    1.88474
130640.0000    2.83468
130680.0000    2.97551
130720.0000    3.29731
130760.0000    1.91093
130800.0000    2.33736
130840.0000    2.36798
130880.0000    2.80832
130920.0000    2.64274
130960.0000    2.30445
131000.0000    3.05027
131040.0000    2.67840
131080.0000    2.31202
131120.0000    1.52060
131160.0000    1.90708
131200.0000    3.03939
131240.0000    3.07361
131280.0000    2.50792
131320.0000    2.86416
131360.0000    2.19991
131400.0000    2.59923
131440.0000    3.39186
131480.0000    3.16833
131520.0000    2.51491
131560.0000    2.71131
131600.0000    2.52623
131640.0000    2.48591
131680.0000    0.99217
131720.0000    2.32031
131760.0000    2.12871
131800.0000    2.12450
131840.0000    2.03681
131880.0000    2.10131
131920.0000    2.73508
131960.0000    3.48060
132000.0000    3.34013
132040.0000    2.43327
132080.0000    2.93876
132120.0000    2.95561
132160.0000    2.63482
132200.0000    2.93149
132240.0000    3.15536
132280.0000    2.70699
132320.0000    2.55665
132360.0000    3.49227
132400.0000    3.33458
132440.0000    3.26759
132480.0000    3.32479
132520.0000    3.58261
132560.0000    3.84790
132600.0000    3.05789
132640.0000    2.84112
132680.0000    3.20972
132720.0000    3.48250
132760.0000    3.52249
132800.0000    3.80460
132840.0000    3.32308
132880.0000    3.99494
132920.0000    2.66397
132960.0000    2.49989
133000.0000    2.19082
133040.0000    2.01985
133080.0000    2.65109
133120.0000    1.96924
133160.0000    2.09365
133200.0000    1.88125
133240.0000    2.62866
133280.0000    2.55085
133320.0000    2.61704
133360.0000    2.28632
133400.0000    2.30590
133440.0000    2.47760
133480.0000    2.95353
133520.0000    2.43125
133560.0000    2.43930
133600.0000    3.91110
133640.0000    3.20456
133680.0000    3.61228
133720.0000    2.45751
133760.0000    2.70724
133800.0000    1.98149
133840.0000    2.25356
133880.0000    2.81167
133920.0000    2.33524
133960.0000    2.49343
134000.0000    2.21275
134040.0000    1.87092
134080.0000    1.86265
134120.0000    2.64473
134160.0000    2.41062
134200.0000    2.08036
134240.0000    2.83062
134280.0000    2.20303
134320.0000    2.11305
134360.0000    2.52230
134400.0000    2.72078
134440.0000    3.05390
134480.0000    3.71629
134520.0000    2.99715
134560.0000    3.22830
134600.0000    2.23811
134640.0000    2.53608
134680.0000    3.23597
134720.0000    2.70659
134760.0000    2.95018
134800.0000    2.59711
134840.0000    2.44119
134880.0000    3.09797
134920.0000    3.59064
134960.0000    2.81249
135000.0000    3.31063
135040.0000    3.51142
135080.0000    2.78453
135120.0000    1.89895
135160.0000    3.20455
135200.0000    4.05355
135240.0000    3.82517
135280.0000    3.45386
135320.0000    2.97718
135360.0000    3.18129
135400.0000    2.45668
135440.0000    1.78623
135480.0000    3.46974
135520.0000    2.88775
135560.0000    1.49352
135600.0000    2.03966
135640.0000    2.04177
135680.0000    2.49063
135720.0000    2.24406
135760.0000    2.11350
135800.0000    2.22482
135840.0000    2.73051
135880.0000    2.91269
135920.0000    2.30974
135960.0000    1.36505
136000.0000    2.78926
136040.0000    2.48327
136080.0000    1.96934
136120.0000    2.50203
136160.0000    2.13615
136200.0000    1.99360
136240.0000    1.96721
136280.0000    1.85924
136320.0000    2.19852
136360.0000    2.45537
136400.0000    1.98705
136440.0000    2.90976
136480.0000    2.26763
136520.0000    2.01662
136560.0000    2.90963
136600.0000    2.39240
136640.0000    2.33986
136680.0000    1.97568
136720.0000    1.99700
136760.0000    1.70473
136800.0000    2.49821
136840.0000    2.98281
136880.0000    2.93153
136920.0000    2.11489
136960.0000    2.88561
137000.0000    2.84289
137040.0000    3.04820
137080.0000    3.08123
137120.0000    2.68576
137160.0000    2.69369
137200.0000    2.16123
137240.0000    3.13831
137280.0000    3.92750
137320.0000    3.07095
137360.0000    2.42903
137400.0000    3.26245
137440.0000    2.59985
137480.0000    3.16130
137520.0000    2.40211
137560.0000    2.30188
137600.0000    2.91623
137640.0000    3.08000
137680.0000    2.30441
137720.0000    2.94044
137760.0000    2.88210
137800.0000    3.02460
137840.0000    2.11133
137880.0000    2.58802
137920.0000    2.77039
137960.0000    2.47122
138000.0000    2.05477
138040.0000    2.32604
138080.0000    2.61626
138120.0000    2.20407
138160.0000    1.89213
138200.0000    1.48324
138240.0000    2.31529
138280.0000    2.49833
138320.0000    3.29647
138360.0000    3.45823
138400.0000    3.81314
138440.0000    3.13038
138480.0000    4.35302
138520.0000    3.45118
138560.0000    3.45340
138600.0000    2.83772
138640.0000    3.80727
138680.0000    3.61365
138720.0000    3.70799
138760.0000    3.41135
138800.0000    3.35129
138840.0000    2.77290
138880.0000    2.82617
138920.0000    3.02674
138960.0000    3.72793
139000.0000    2.38685
139040.0000    2.75150
139080.0000    2.57685
139120.0000    2.59418
139160.0000    2.98190
139200.0000    3.10005
139240.0000    2.08480
139280.0000    2.45210
139320.0000    2.40946
139360.0000    1.57607
139400.0000    2.15090
139440.0000    1.73021
139480.0000    2.15639
139520.0000    0.75690
139560.0000    1.39221
139600.0000    0.84505
139640.0000    0.97716
139680.0000    1.32147
139720.0000    1.25733
139760.0000    1.37396
139800.0000    1.38983
139840.0000    1.33414
139880.0000    1.45707
139920.0000    1.26652
139960.0000    0.68295
140000.0000    0.94780
140040.0000    1.89466
140080.0000    1.46368
140120.0000    1.50964
140160.0000    2.45351
140200.0000    1.52270
140240.0000    1.51680
140280.0000    1.61058
140320.0000    1.84108
140360.0000    1.82645
140400.0000    2.05638
140440.0000    2.28298
140480.0000    2.01705
140520.0000    2.33102
140560.0000    1.75031
140600.0000    2.07885
140640.0000    2.64032
140680.0000    1.57528
140720.0000    1.68353
140760.0000    2.69270
140800.0000    2.13262
140840.0000    1.84607
140880.0000    1.70837
140920.0000    2.41956
140960.0000    2.21366
141000.0000    1.63698
141040.0000    2.61070
141080.0000    2.98032
141120.0000    1.97819
141160.0000    2.02876
141200.0000    1.33341
141240.0000    0.52355
141280.0000    1.34861
141320.0000    2.72267
141360.0000    2.83759
141400.0000    2.29603
141440.0000    2.17795
141480.0000    1.42902
141520.0000    2.18961
141560.0000    2.22139
141600.0000    2.14709
141640.0000    2.12788
141680.0000    1.15189
141720.0000    1.90208
141760.0000    2.30381
141800.0000    2.95690
141840.0000    2.39193
141880.0000    3.38650
141920.0000    2.61770
141960.0000    2.10096
142000.0000    2.57037
142040.0000    2.20985
142080.0000    2.71714
142120.0000    2.77633
142160.0000    2.41094
142200.0000    2.71635
142240.0000    3.33211
142280.0000    2.61499
142320.0000    2.69999
142360.0000    3.00108
142400.0000    1.84206
142440.0000    2.16639
142480.0000    2.74101
142520.0000    1.88883
142560.0000    2.01223
142600.0000    2.40717
142640.0000    2.33413
142680.0000    2.15796
142720.0000    3.59610
142760.0000    2.47849
142800.0000    3.30177
142840.0000    3.82319
142880.0000    4.06789
142920.0000    3.16367
142960.0000    2.84963
143000.0000    4.00364
143040.0000    4.25901
143080.0000    4.10569
143120.0000    3.35940
143160.0000    3.33305
143200.0000    2.72910
143240.0000    3.37263
143280.0000    3.81456
143320.0000    2.72391
143360.0000    3.33829
143400.0000    3.57818
143440.0000    4.73468
143480.0000    3.21489
143520.0000    4.60162
143560.0000    3.74941
143600.0000    3.80176
143640.0000    3.78131
143680.0000    3.72626
143720.0000    5.72813
143760.0000    6.15438
143800.0000    4.16832
143840.0000    4.35419
143880.0000    3.40414
143920.0000    5.09673
143960.0000    4.62807
144000.0000    5.23619
144040.0000    4.56272
144080.0000    3.70557
144120.0000    3.53706
144160.0000    3.19262
144200.0000    4.33257
144240.0000    3.92725
144280.0000    4.65554
144320.0000    3.65040
144360.0000    3.25198
144400.0000    4.53000
144440.0000    4.95455
144480.0000    4.67562
144520.0000    4.10825
144560.0000    4.38280
144600.0000    4.78733
144640.0000    5.09011
144680.0000    5.24130
144720.0000    5.56694
144760.0000    4.76726
144800.0000    5.91315
144840.0000    5.06030
144880.0000    4.56151
144920.0000    4.46230
144960.0000    2.88878
145000.0000    3.77499
145040.0000    3.23646
145080.0000    2.55428
145120.0000    3.02109
145160.0000    3.63825
145200.0000    3.62234
145240.0000    3.56061
145280.0000    3.67544
145320.0000    4.61609
145360.0000    4.47085
145400.0000    3.63190
145440.0000    3.25537
145480.0000    3.56293
145520.0000    3.53130
145560.0000    4.08780
145600.0000    3.01386
145640.0000    3.79910
145680.0000    3.18458
145720.0000    3.10111
145760.0000    3.07146
145800.0000    3.41310
145840.0000    3.97397
145880.0000    4.46022
145920.0000    3.42233
145960.0000    3.32438
146000.0000    3.73158
146040.0000    3.31223
146080.0000    4.31357
146120.0000    3.99738
146160.0000    4.39468
146200.0000    4.67884
146240.0000    5.74459
146280.0000    4.66846
146320.0000    4.63391
146360.0000    4.43372
146400.0000    4.70800
146440.0000    4.36577
146480.0000    5.18967
146520.0000    4.14483
146560.0000    4.66646
146600.0000    3.98855
146640.0000    4.38058
146680.0000    4.67065
146720.0000    4.35102
146760.0000    3.77829
146800.0000    4.10950
146840.0000    4.08043
146880.0000    3.72472
146920.0000    4.45199
146960.0000    4.40694
147000.0000    3.89555
147040.0000    3.48979
147080.0000    4.23664
147120.0000    4.34903
147160.0000    4.25350
147200.0000    3.97115
147240.0000    4.37232
147280.0000    3.82558
147320.0000    3.01612
147360.0000    3.31424
147400.0000    3.52929
147440.0000    2.60646
147480.0000    2.75918
147520.0000    3.36873
147560.0000    3.43380
147600.0000    3.78589
147640.0000    4.34773
147680.0000    4.51275
147720.0000    3.97823
147760.0000    4.83681
147800.0000    3.70537
147840.0000    3.88970
147880.0000    3.58433
147920.0000    3.77184
147960.0000    3.85959
148000.0000    3.48223
148040.0000    3.25249
148080.0000    3.09103
148120.0000    3.65043
148160.0000    2.49865
148200.0000    3.10505
148240.0000    3.97819
148280.0000    2.94378
148320.0000    4.16568
148360.0000    3.36501
148400.0000    4.18432
148440.0000    4.67778
148480.0000    3.11764
148520.0000    4.45948
148560.0000    3.09915
148600.0000    2.83989
148640.0000    2.60812
148680.0000    2.46686
148720.0000    2.78019
148760.0000    2.94518
148800.0000    3.76390
148840.0000    2.19728
148880.0000    3.54490
148920.0000    2.84183
148960.0000    3.31933
149000.0000    3.66316
149040.0000    5.52642
149080.0000    3.93714
149120.0000    4.38081
149160.0000    4.50885
149200.0000    4.51929
149240.0000    3.92932
149280.0000    4.82956
149320.0000    4.43305
149360.0000    4.79879
149400.0000    5.23956
149440.0000    5.53614
149480.0000    4.87231
149520.0000    4.84350
149560.0000    3.60336
149600.0000    3.41926
149640.0000    3.43359
149680.0000    3.01440
149720.0000    2.32723
149760.0000    4.50853
149800.0000    3.92863
149840.0000    4.35343
149880.0000    4.64107
149920.0000    5.92876
149960.0000    4.59857
150000.0000    4.31072
150040.0000    4.52050
150080.0000    4.11323
150120.0000    4.76193
150160.0000    4.91077
150200.0000    3.84687
150240.0000    4.05864
150280.0000    4.65916
150320.0000    4.12312
150360.0000    4.54537
150400.0000    3.28898
150440.0000    4.65932
150480.0000    4.89444
150520.0000    4.15598
150560.0000    4.73154
150600.0000    4.45048
150640.0000    4.47043
150680.0000    4.59869
150720.0000    3.93467
150760.0000    4.54431
150800.0000    3.66319
150840.0000    4.11946
150880.0000    4.47469
150920.0000    4.45841
150960.0000    4.57153
151000.0000    4.88925
151040.0000    4.60308
151080.0000    3.99784
151120.0000    5.49927
151160.0000    4.85354
151200.0000    5.10870
151240.0000    4.85291
151280.0000    4.73830
151320.0000    5.00409
151360.0000    4.48933
151400.0000    4.54947
151440.0000    4.15651
151480.0000    4.37971
151520.0000    3.61326
151560.0000    4.44944
151600.0000    3.79256
151640.0000    3.97675
151680.0000    3.45451
151720.0000    3.61467
151760.0000    4.12990
151800.0000    4.03087
151840.0000    4.10054
151880.0000    4.22615
151920.0000    5.06346
151960.0000    4.51115
152000.0000    4.11334
152040.0000    4.43734
152080.0000    5.14252
152120.0000    5.05152
152160.0000    5.00139
152200.0000    5.39229
152240.0000    4.68532
152280.0000    5.11875
152320.0000    4.52919
152360.0000    4.82648
152400.0000    4.75030
152440.0000    3.17870
152480.0000    4.31647
152520.0000    4.55804
152560.0000    5.11617
152600.0000    5.40325
152640.0000    4.14251
152680.0000    4.65370
152720.0000    4.64652
152760.0000    4.71126
152800.0000    4.83459
152840.0000    4.81309
152880.0000    3.03856
152920.0000    3.53035
152960.0000    3.46590
153000.0000    5.20505
153040.0000    4.12202
153080.0000    4.47987
153120.0000    3.97742
153160.0000    3.92789
153200.0000    4.21181
153240.0000    3.76353
153280.0000    3.71140
153320.0000    4.38116
153360.0000    3.53265
153400.0000    4.59550
153440.0000    3.76956
153480.0000    3.62799
153520.0000    3.61680
153560.0000    4.59306
153600.0000    4.42403
153640.0000    4.53394
153680.0000    5.04460
153720.0000    4.33703
153760.0000    3.92038
153800.0000    3.68828
153840.0000    4.35719
153880.0000    4.36058
153920.0000    4.11350
153960.0000    3.16906
154000.0000    3.94430
154040.0000    4.26843
154080.0000    4.09739
154120.0000    5.13743
154160.0000    4.77394
154200.0000    3.70296
154240.0000    4.92247
154280.0000    5.29066
154320.0000    4.19194
154360.0000    4.50532
154400.0000    4.05187
154440.0000    5.77483
154480.0000    4.19405
154520.0000    4.81818
154560.0000    4.38003
154600.0000    5.47890
154640.0000    5.46715
154680.0000    4.84115
154720.0000    5.25063
154760.0000    6.13471
154800.0000    5.76247
154840.0000    6.36197
154880.0000    5.88038
154920.0000    6.30855
154960.0000    6.28533
155000.0000    5.88091
155040.0000    5.59660
155080.0000    5.87227
155120.0000    5.30698
155160.0000    5.61335
155200.0000    5.15629
155240.0000    4.91462
155280.0000    5.62598
155320.0000    6.03959
155360.0000    6.21630
155400.0000    4.63001
155440.0000    4.90906
155480.0000    4.60764
155520.0000    4.22669
155560.0000    5.37496
155600.0000    3.86043
155640.0000    4.31762
155680.0000    5.01653
155720.0000    3.50489
155760.0000    3.43475
155800.0000    3.79802
155840.0000    3.52716
155880.0000    3.74013
155920.0000    3.79725
155960.0000    3.05243
156000.0000    3.84222
156040.0000    3.17173
156080.0000    2.87677
156120.0000    2.90497
156160.0000    3.02667
156200.0000    3.22670
156240.0000    3.59975
156280.0000    3.17370
156320.0000    2.37573
156360.0000    2.99016
156400.0000    2.54756
156440.0000    2.62088
156480.0000    2.77488
156520.0000    2.50202
156560.0000    4.05158
156600.0000    2.75704
156640.0000    2.28688
156680.0000    2.20579
156720.0000    3.90935
156760.0000    3.25759
156800.0000    2.63776
156840.0000    2.86837
156880.0000    2.26969
156920.0000    1.87063
156960.0000    2.59907
157000.0000    2.62130
157040.0000    2.25340
157080.0000    2.60243
157120.0000    2.53721
157160.0000    2.47133
157200.0000    2.58793
157240.0000    3.02432
157280.0000    1.99620
157320.0000    3.27898
157360.0000    2.62363
157400.0000    1.54716
157440.0000    3.75259
157480.0000    3.10428
157520.0000    2.43459
157560.0000    3.15843
157600.0000    3.45397
157640.0000    2.55810
157680.0000    1.63193
157720.0000    1.92289
157760.0000    2.55287
157800.0000    2.03211
157840.0000    2.16919
157880.0000    2.23434
157920.0000    3.41063
157960.0000    3.48517
158000.0000    3.10640
158040.0000    1.40762
158080.0000    2.05688
158120.0000    2.08871
158160.0000    2.81942
158200.0000    2.05366
158240.0000    2.22565
158280.0000    2.23695
158320.0000    1.12296
158360.0000    2.54960
158400.0000    3.21551
158440.0000    2.60153
158480.0000    1.36083
158520.0000    2.28414
158560.0000    3.31613
158600.0000    2.76916
158640.0000    3.11419
158680.0000    2.85813
158720.0000    3.38836
158760.0000    3.85991
158800.0000    3.33790
158840.0000    2.48161
158880.0000    2.17440
158920.0000    2.49902
158960.0000    2.87074
159000.0000    2.48715
159040.0000    2.52888
159080.0000    3.54671
159120.0000    2.44588
159160.0000    2.44268
159200.0000    2.62964
159240.0000    2.83610
159280.0000    2.35015
159320.0000    2.34441
159360.0000    1.84272
159400.0000    1.18405
159440.0000    2.13060
159480.0000    2.66971
159520.0000    2.52452
159560.0000    2.33053
159600.0000    2.70997
159640.0000    2.62060
159680.0000    2.49167
159720.0000    2.18291
159760.0000    1.89215
159800.0000    1.96747
159840.0000    3.27630
159880.0000    2.30267
159920.0000    1.94888
159960.0000    2.78125
160000.0000    3.25415
160040.0000    3.90875
160080.0000    3.69621
160120.0000    3.92767
160160.0000    2.81023
160200.0000    2.93032
160240.0000    3.77699
160280.0000    3.90063
160320.0000    3.67697
160360.0000    3.24575
160400.0000    3.73029
160440.0000    2.54964
160480.0000    3.21860
160520.0000    3.54324
160560.0000    4.01634
160600.0000    3.42559
160640.0000    4.05983
160680.0000    3.67601
160720.0000    3.38468
160760.0000    3.76740
160800.0000    4.40302
160840.0000    3.54556
160880.0000    4.36571
160920.0000    3.90496
160960.0000    4.11844
161000.0000    4.23575
161040.0000    4.88736
161080.0000    4.67035
161120.0000    4.45518
161160.0000    4.40100
161200.0000    3.51473
161240.0000    4.06794
161280.0000    4.68695
161320.0000    2.69589
161360.0000    3.96814
161400.0000    4.12151
161440.0000    3.35587
161480.0000    3.42852
161520.0000    3.73779
161560.0000    3.02363
161600.0000    3.75496
161640.0000    3.34279
161680.0000    3.43134
161720.0000    3.66025
161760.0000    4.23768
161800.0000    3.21104
161840.0000    3.40090
161880.0000    3.35315
161920.0000    3.66407
161960.0000    1.30215
162000.0000    2.47513
162040.0000    2.75987
162080.0000    3.36599
162120.0000    1.99043
162160.0000    1.90599
162200.0000    3.11728
162240.0000    2.32871
162280.0000    3.19981
162320.0000    2.78699
162360.0000    2.67932
162400.0000    2.66562
162440.0000    3.18959
162480.0000    3.03428
162520.0000    2.83560
162560.0000    3.26619
162600.0000    3.26890
162640.0000    3.41411
162680.0000    3.12960
162720.0000    2.89776
162760.0000    2.53737
162800.0000    2.68870
162840.0000    1.57772
162880.0000    2.64766
162920.0000    3.25896
162960.0000    3.71344
163000.0000    3.79913
163040.0000    3.57446
163080.0000    3.99583
163120.0000    3.54629
163160.0000    3.06509
163200.0000    3.20854
163240.0000    3.88366
163280.0000    4.39826
163320.0000    3.30481
163360.0000    2.63430
163400.0000    2.08295
163440.0000    1.95710
163480.0000    2.16359
163520.0000    2.23615
163560.0000    1.37567
163600.0000    2.73620
163640.0000    3.91806
163680.0000    3.02536
163720.0000    2.37903
163760.0000    3.33121
163800.0000    3.29357
163840.0000    4.95629
163880.0000    3.28580
163920.0000    3.59947
163960.0000    3.68699
164000.0000    3.83643
164040.0000    3.46376
164080.0000    3.60520
164120.0000    3.15008
164160.0000    3.59802
164200.0000    3.62224
164240.0000    2.57424
164280.0000    2.89254
164320.0000    3.14021
164360.0000    3.61214
164400.0000    3.71631
164440.0000    4.19109
164480.0000    4.68740
164520.0000    2.94796
164560.0000    3.14926
164600.0000    3.18335
164640.0000    4.14165
164680.0000    4.84077
164720.0000    4.48604
164760.0000    4.41412
164800.0000    4.05169
164840.0000    1.46066
164880.0000    3.53380
164920.0000    2.52452
164960.0000    2.68966
165000.0000    4.05433
165040.0000    4.77009
165080.0000    4.44395
165120.0000    4.66826
165160.0000    4.08675
165200.0000    3.82912
165240.0000    4.10572
165280.0000    3.48796
165320.0000    3.89612
165360.0000    3.11218
165400.0000    4.07956
165440.0000    3.59348
165480.0000    4.01993
165520.0000    4.31295
165560.0000    3.84275
165600.0000    4.02460
165640.0000    3.53522
165680.0000    4.12703
165720.0000    3.27225
165760.0000    2.79852
165800.0000    2.26220
165840.0000    1.48452
165880.0000    3.42092
165920.0000    3.26467
165960.0000    3.74878
166000.0000    3.41442
166040.0000    2.42366
166080.0000    2.73519
166120.0000    2.52449
166160.0000    3.56199
166200.0000    3.48300
166240.0000    5.19671
166280.0000    3.55421
166320.0000    5.34285
166360.0000    5.02247
166400.0000    5.56130
166440.0000    5.97265
166480.0000    4.00338
166520.0000    4.44134
166560.0000    3.82981
166600.0000    4.07683
166640.0000    5.17772
166680.0000    4.13114
166720.0000    4.74213
166760.0000    4.64169
166800.0000    4.09655
166840.0000    3.85780
166880.0000    4.76719
166920.0000    4.93023
166960.0000    4.88498
167000.0000    5.56794
167040.0000    5.58190
167080.0000    5.46453
167120.0000    5.67297
167160.0000    4.98809
167200.0000    4.46017
167240.0000    6.09103
167280.0000    5.32840
167320.0000    5.71887
167360.0000    5.50868
167400.0000    4.00804
167440.0000    4.02275
167480.0000    4.07955
167520.0000    3.34781
167560.0000    3.05800
167600.0000    3.03002
167640.0000    3.93544
167680.0000    4.56707
167720.0000    4.13639
167760.0000    4.32248
167800.0000    4.07424
167840.0000    4.05546
167880.0000    3.44013
167920.0000    3.89782
167960.0000    2.22068
168000.0000    4.20616
168040.0000    3.93731
168080.0000    4.33074
168120.0000    5.39567
168160.0000    5.19126
168200.0000    5.92337
168240.0000    4.95054
168280.0000    5.61791
168320.0000    5.86972
168360.0000    5.46535
168400.0000    6.48540
168440.0000    6.17725
168480.0000    6.90720
168520.0000    5.95416
168560.0000    5.82831
168600.0000    5.55676
168640.0000    4.75688
168680.0000    3.19675
168720.0000    3.97480
168760.0000    4.25386
168800.0000    2.95773
168840.0000    3.18787
168880.0000    2.39738
168920.0000    2.95946
168960.0000    2.69273
169000.0000    2.16032
169040.0000    1.74794
169080.0000    1.91105
169120.0000    2.05878
169160.0000    3.23303
169200.0000    2.66022
169240.0000    2.10627
169280.0000    1.29567
169320.0000    1.57837
169360.0000    2.42941
169400.0000    2.88074
169440.0000    3.06189
169480.0000    2.01699
169520.0000    1.57229
169560.0000    2.11034
169600.0000    2.00808
169640.0000    0.88953
169680.0000    1.35895
169720.0000    1.58913
169760.0000    1.89407
169800.0000    0.65940
169840.0000    2.47270
169880.0000    1.70579
169920.0000    3.91059
169960.0000    2.46806
170000.0000    3.17996
170040.0000    1.87257
170080.0000    2.12953
170120.0000    2.61588
170160.0000    2.17765
170200.0000    2.37751
170240.0000    2.40791
170280.0000    3.58410
170320.0000    3.59276
170360.0000    3.04048
170400.0000    2.77800
170440.0000    2.75224
170480.0000    1.89206
170520.0000    2.83136
170560.0000    1.85756
170600.0000    2.67155
170640.0000    2.02171
170680.0000    1.68425
170720.0000    1.91836
170760.0000    2.93576
170800.0000    1.90534
170840.0000    2.02659
170880.0000    2.14263
170920.0000    3.13407
170960.0000    2.33491
171000.0000    1.58411
171040.0000    1.69633
171080.0000    2.01632
171120.0000    0.87021
171160.0000    1.31797
171200.0000    0.90692
171240.0000    1.55559
171280.0000    1.52237
171320.0000    1.79562
171360.0000    2.46709
171400.0000    2.46537
171440.0000    1.63160
171480.0000    1.66596
171520.0000    2.35818
171560.0000    2.16764
171600.0000    1.65487
171640.0000    3.77692
171680.0000    3.02235
171720.0000    2.20804
171760.0000    0.95394
171800.0000    2.12858
171840.0000    2.09558
171880.0000    2.13705
171920.0000    0.67623
171960.0000    1.52469
172000.0000    1.93561
172040.0000    1.67591
172080.0000    1.92086
172120.0000    1.84544
172160.0000    2.07130
172200.0000    2.81708
172240.0000    1.50407
172280.0000    2.17985
172320.0000    2.50961
172360.0000    1.46889
172400.0000    3.52259
172440.0000    3.39490
172480.0000    2.36611
172520.0000    2.53563
172560.0000    3.81070
172600.0000    4.03065
172640.0000    3.34661
172680.0000    2.98484
172720.0000    3.81356
172760.0000    5.03697
172800.0000    4.92887
172840.0000    2.81554
172880.0000    3.31423
172920.0000    2.21577
172960.0000    1.74467
173000.0000    3.06869
173040.0000    2.47584
173080.0000    2.27812
173120.0000    2.29677
173160.0000    2.94339
173200.0000    2.44276
173240.0000    2.14060
173280.0000    2.93204
173320.0000    1.66406
173360.0000    1.33036
173400.0000    1.86005
173440.0000    1.62424
173480.0000    2.55340
173520.0000    2.02944
173560.0000    1.35779
173600.0000    1.10229
173640.0000    2.44921
173680.0000    0.98151
173720.0000    2.27045
173760.0000    3.34554
173800.0000    2.96870
173840.0000    3.42295
173880.0000    2.77717
173920.0000    4.13271
173960.0000    2.30256
174000.0000    2.70851
174040.0000    3.02504
174080.0000    2.87639
174120.0000    3.66591
174160.0000    4.31723
174200.0000    2.42953
174240.0000    2.42358
174280.0000    2.44285
174320.0000    1.57382
174360.0000    1.93827
174400.0000    1.77288
174440.0000    2.94829
174480.0000    1.73996
174520.0000    3.53073
174560.0000    3.36323
174600.0000    2.97290
174640.0000    3.89052
174680.0000    2.79387
174720.0000    2.76178
174760.0000    3.61432
174800.0000    3.76689
174840.0000    4.05339
174880.0000    2.70268
174920.0000    2.71880
174960.0000    2.41425
175000.0000    3.67169
175040.0000    2.58710
175080.0000    1.87810
175120.0000    3.06043
175160.0000    3.20374
175200.0000    3.60340
175240.0000    3.82948
175280.0000    3.14840
175320.0000    3.55759
175360.0000    3.64257
175400.0000    3.12813
175440.0000    3.85807
175480.0000    3.92071
175520.0000    4.10086
175560.0000    3.19711
175600.0000    3.38000
175640.0000    4.05154
175680.0000    3.91631
175720.0000    2.15714
175760.0000    3.54973
175800.0000    3.90633
175840.0000    3.49892
175880.0000    4.26140
175920.0000    5.27246
175960.0000    4.18563
176000.0000    5.54671
176040.0000    5.58914
176080.0000    4.19521
176120.0000    5.70070
176160.0000    4.73929
176200.0000    4.27728
176240.0000    3.64709
176280.0000    3.52822
176320.0000    2.02658
176360.0000    2.10441
176400.0000    4.27077
176440.0000    3.50000
176480.0000    4.42857
176520.0000    3.22852
176560.0000    3.52353
176600.0000    3.10745
176640.0000    3.39379
176680.0000    2.81169
176720.0000    3.83488
176760.0000    3.25475
176800.0000    3.09033
176840.0000    3.70304
176880.0000    3.25011
176920.0000    2.15796
176960.0000    0.62730
177000.0000    2.24274
177040.0000    1.92303
177080.0000    3.09825
177120.0000    1.95075
177160.0000    1.18495
177200.0000    1.65767
177240.0000    0.80616
177280.0000    2.99210
177320.0000    1.97730
177360.0000    1.91060
177400.0000    2.75806
177440.0000    1.90998
177480.0000    1.83827
177520.0000    1.59004
177560.0000    2.20214
177600.0000    1.46568
177640.0000    2.23713
177680.0000    1.12872
177720.0000    1.48944
177760.0000    2.62263
177800.0000    3.05324
177840.0000    2.40554
177880.0000    3.05956
177920.0000    2.95034
177960.0000    1.78075
178000.0000    2.32975
178040.0000    2.52418
178080.0000    1.57355
178120.0000    1.50758
178160.0000    0.93477
178200.0000    0.21381
178240.0000    0.38562
178280.0000    1.06688
178320.0000    0.60312
178360.0000    1.28648
178400.0000    1.49769
178440.0000    1.67235
178480.0000    1.92762
178520.0000    1.57829
178560.0000    2.09150
178600.0000    2.00035
178640.0000    2.05072
178680.0000    2.19024
178720.0000    1.31843
178760.0000    1.56168
178800.0000    2.48783
178840.0000    2.34187
178880.0000    2.45520
178920.0000    1.94200
178960.0000    2.71032
179000.0000    2.15988
179040.0000    1.61630
179080.0000    1.95411
179120.0000    1.14814
179160.0000    2.24046
179200.0000    1.44674
179240.0000    2.47655
179280.0000    2.05591
179320.0000    3.19637
179360.0000    2.63965
179400.0000    1.68462
179440.0000    2.02079
179480.0000    3.56688
179520.0000    3.64700
179560.0000    2.97282
179600.0000    3.28995
179640.0000    3.77515
179680.0000    4.21927
179720.0000    4.17860
179760.0000    3.06708
179800.0000    3.83474
179840.0000    4.13411
179880.0000    3.64604
179920.0000    2.62012
179960.0000    3.39097
180000.0000    3.75178
180040.0000    4.26109
180080.0000    4.07342
180120.0000    3.37909
180160.0000    3.40256
180200.0000    4.63221
180240.0000    2.99684
180280.0000    4.08000
180320.0000    3.91327
180360.0000    3.70470
180400.0000    3.87340
180440.0000    4.78123
180480.0000    4.23607
180520.0000    4.04944
180560.0000    4.14613
180600.0000    4.16606
180640.0000    5.08812
180680.0000    3.91515
180720.0000    3.23027
180760.0000    2.59548
180800.0000    4.11514
180840.0000    3.67285
180880.0000    3.97161
180920.0000    4.57133
180960.0000    4.43170
181000.0000    4.77128
181040.0000    3.22787
181080.0000    3.67379
181120.0000    3.74858
181160.0000    3.42267
181200.0000    2.59240
181240.0000    1.93608
181280.0000    1.19534
181320.0000    3.90548
181360.0000    3.15393
181400.0000    2.16207
181440.0000    1.84694
181480.0000    2.33309
181520.0000    2.88286
181560.0000    1.89451
181600.0000    2.38417
181640.0000    2.73446
181680.0000    2.04157
181720.0000    2.53713
181760.0000    1.82230
181800.0000    2.37396
181840.0000    1.47746
181880.0000    1.83378
181920.0000    1.55453
181960.0000    2.35676
182000.0000    1.93240
182040.0000    2.12219
182080.0000    1.52220
182120.0000    2.06053
182160.0000    1.53072
182200.0000    2.42931
182240.0000    2.19938
182280.0000    2.43427
182320.0000    3.08353
182360.0000    3.36909
182400.0000    2.73182
182440.0000    2.00505
182480.0000    1.88411
182520.0000    2.40632
182560.0000    1.96940
182600.0000    2.59256
182640.0000    3.94102
182680.0000    3.96118
182720.0000    3.47568
182760.0000    3.51395
182800.0000    2.50322
182840.0000    3.85336
182880.0000    3.84468
182920.0000    3.05836
182960.0000    2.28362
183000.0000    2.78099
183040.0000    3.41376
183080.0000    3.23126
183120.0000    3.74567
183160.0000    3.31112
183200.0000    3.41782
183240.0000    3.58228
183280.0000    3.38656
183320.0000    3.61830
183360.0000    3.76617
183400.0000    3.26626
183440.0000    3.60016
183480.0000    3.95514
183520.0000    3.92090
183560.0000    3.35733
183600.0000    4.01544
183640.0000    3.41272
183680.0000    3.60613
183720.0000    5.09853
183760.0000    5.27480
183800.0000    5.28623
183840.0000    4.96083
183880.0000    3.44976
183920.0000    4.13789
183960.0000    4.72289
184000.0000    4.10532
184040.0000    4.49450
184080.0000    5.27580
184120.0000    4.61289
184160.0000    4.92049
184200.0000    4.15346
184240.0000    4.06310
184280.0000    4.40027
184320.0000    4.06037
184360.0000    3.07503
184400.0000    3.47109
184440.0000    2.71566
184480.0000    2.17262
184520.0000    3.15305
184560.0000    1.79060
184600.0000    1.62539
184640.0000    1.64243
184680.0000    2.65975
184720.0000    3.05236
184760.0000    2.76542
184800.0000    2.97690
184840.0000    1.96290
184880.0000    3.00420
184920.0000    2.10849
184960.0000    2.17601
185000.0000    2.23470
185040.0000    0.58237
185080.0000    1.23916
185120.0000    1.26838
185160.0000    1.29378
185200.0000    0.69780
185240.0000    0.29021
185280.0000    0.83611
185320.0000    1.38275
185360.0000    1.35087
185400.0000    2.07888
185440.0000    0.72030
185480.0000   -0.11410
185520.0000    0.42575
185560.0000    0.07492
185600.0000   -0.07485
185640.0000    0.69035
185680.0000    1.02322
185720.0000    0.54893
185760.0000    1.50852
185800.0000    1.20748
185840.0000    0.56648
185880.0000    1.03874
185920.0000    0.36961
185960.0000    0.90887
186000.0000    1.67128
186040.0000    1.21274
186080.0000    1.66642
186120.0000    1.82751
186160.0000    0.75333
186200.0000    0.33558
186240.0000    0.90167
186280.0000    1.65696
186320.0000    1.06815
186360.0000    1.16997
186400.0000    1.27691
186440.0000    0.61524
186480.0000    1.66542
186520.0000    0.88362
186560.0000    1.11731
186600.0000    1.39709
186640.0000    0.47638
186680.0000    1.10532
186720.0000    0.79182
186760.0000    1.33356
186800.0000    0.71129
186840.0000    0.90404
186880.0000    1.92977
186920.0000    1.47232
186960.0000    2.01955
187000.0000    0.54199
187040.0000    0.92910
187080.0000    1.72996
187120.0000    1.27301
187160.0000    0.67018
187200.0000    1.73325
187240.0000    1.14881
187280.0000    0.46038
187320.0000    0.59212
187360.0000    0.70698
187400.0000    1.38792
187440.0000    1.24337
187480.0000    0.72007
187520.0000    0.76375
187560.0000    0.40409
187600.0000    0.43701
187640.0000    0.71728
187680.0000    1.61878
187720.0000    1.11540
187760.0000    0.97121
187800.0000    1.53523
187840.0000   -0.12091
187880.0000    0.55273
187920.0000    0.85041
187960.0000    0.43628
188000.0000    0.67636
188040.0000    1.17746
188080.0000    0.88216
188120.0000    0.79882
188160.0000    1.25887
188200.0000    1.40993
188240.0000    1.70264
188280.0000    1.58427
188320.0000    1.88781
188360.0000    1.91630
188400.0000    0.56258
188440.0000    0.42559
188480.0000    0.30760
188520.0000    1.07236
188560.0000    0.37562
188600.0000    1.03032
188640.0000    1.23472
188680.0000    1.24301
188720.0000    1.12390
188760.0000    1.72677
188800.0000    1.48436
188840.0000    1.06759
188880.0000    1.07083
188920.0000    0.73591
188960.0000    0.73916
189000.0000    0.91729
189040.0000    0.63761
189080.0000    0.88354
189120.0000    0.81742
189160.0000    1.12727
189200.0000    1.51534
189240.0000    1.27768
189280.0000    0.83000
189320.0000    0.50703
189360.0000    0.84479
189400.0000    1.16224
189440.0000    1.22586
189480.0000    1.52555
189520.0000    1.57889
189560.0000    1.18083
189600.0000    0.67461
189640.0000    0.18276
189680.0000    1.67511
189720.0000    1.51885
189760.0000    1.28848
189800.0000    1.51804
189840.0000    0.92201
189880.0000    0.85125
189920.0000    0.68851
189960.0000    0.22032
190000.0000    0.57389
190040.0000    0.68683
190080.0000    1.05407
190120.0000    0.81814
190160.0000   -0.00647
190200.0000    1.32797
190240.0000    0.75140
190280.0000    0.47016
190320.0000    0.80733
190360.0000    0.74134
190400.0000    1.83503
190440.0000    1.72110
190480.0000    1.07836
190520.0000    0.91139
190560.0000    1.36119
190600.0000    2.34129
190640.0000    0.93345
190680.0000    1.39707
190720.0000    0.83704
190760.0000    1.57989
190800.0000    2.03827
190840.0000    1.31493
190880.0000    1.97023
190920.0000    1.88484
190960.0000    1.64783
191000.0000    1.88644
191040.0000    0.39253
191080.0000    1.42167
191120.0000    0.98254
191160.0000    1.13962
191200.0000    1.23505
191240.0000    0.66025
191280.0000    0.37618
191320.0000    0.34858
191360.0000    1.18857
191400.0000    0.90641
191440.0000    1.40198
191480.0000    1.31567
191520.0000    1.49406
191560.0000    0.64059
191600.0000    1.23316
191640.0000    0.87246
191680.0000    0.78019
191720.0000    1.06408
191760.0000    1.21719
191800.0000    0.48297
191840.0000    0.69036
191880.0000    0.26695
191920.0000    0.67830
191960.0000    0.12444
192000.0000   -0.02091
192040.0000    0.81304
192080.0000    1.10940
192120.0000    0.75908
192160.0000    1.13940
192200.0000    0.91049
192240.0000    0.59730
192280.0000    1.06313
192320.0000    1.14535
192360.0000    1.00572
192400.0000    1.02330
192440.0000    0.93320
192480.0000    1.50858
192520.0000    1.36766
192560.0000    1.21306
192600.0000    1.39045
192640.0000    1.51022
192680.0000    1.24485
192720.0000    1.50261
192760.0000    1.35565
192800.0000    1.73132
192840.0000    0.76546
192880.0000    0.85324
192920.0000    0.97737
192960.0000    0.54694
193000.0000    1.73034
193040.0000    0.90122
193080.0000    1.39908
193120.0000    0.89591
193160.0000    1.74731
193200.0000    1.28913
193240.0000    1.41309
193280.0000    1.74911
193320.0000    2.01336
193360.0000    1.37805
193400.0000    2.60149
193440.0000    1.67992
193480.0000    1.15943
193520.0000    1.89658
193560.0000    1.76878
193600.0000    1.17872
193640.0000    1.25989
193680.0000    1.06531
193720.0000    1.73276
193760.0000    1.54441
193800.0000    1.40976
193840.0000    1.00070
193880.0000    1.53940
193920.0000    2.17320
193960.0000    2.16107
194000.0000    1.81754
194040.0000    1.00857
194080.0000    1.33902
194120.0000    1.07330
194160.0000    1.52165
194200.0000    1.73701
194240.0000    1.83544
194280.0000    1.77744
194320.0000    2.16094
194360.0000    1.32037
194400.0000    1.42371
194440.0000    2.13090
194480.0000    2.72738
194520.0000    1.65671
194560.0000    1.66910
194600.0000    1.06297
194640.0000   -0.00639
194680.0000    1.08422
194720.0000    0.76832
194760.0000    0.21716
194800.0000    0.71101
194840.0000    1.08842
194880.0000    0.93320
194920.0000    1.46145
194960.0000    0.71771
195000.0000    1.80428
195040.0000    0.98042
195080.0000    1.24319
195120.0000    0.73008
195160.0000    0.42264
195200.0000    0.18271
195240.0000    0.76289
195280.0000    0.26192
195320.0000    0.42528
195360.0000    0.47748
195400.0000    0.54678
195440.0000    0.84198
195480.0000    1.19484
195520.0000    1.93783
195560.0000    0.89120
195600.0000    0.61071
195640.0000    0.20157
195680.0000    0.86398
195720.0000    0.70069
195760.0000    0.93871
195800.0000    1.11054
195840.0000    1.10425
195880.0000    1.03341
195920.0000    1.09512
195960.0000   -0.12736
196000.0000    0.98817
196040.0000    0.72422
196080.0000    0.26988
196120.0000    0.69682
196160.0000    0.31429
196200.0000    0.15654
196240.0000    0.27874
196280.0000    0.80113
196320.0000    0.83197
196360.0000    0.49508
196400.0000    1.81991
196440.0000    1.51724
196480.0000    0.37931
196520.0000    0.92206
196560.0000    0.91242
196600.0000   -0.11999
196640.0000    0.88355
196680.0000    0.29650
196720.0000    0.07214
196760.0000   -0.35781
196800.0000   -0.05474
196840.0000    0.63315
196880.0000    0.07852
196920.0000   -0.40070
196960.0000    0.61973
197000.0000    0.66550
197040.0000    0.96851
197080.0000    0.54489
197120.0000    0.25643
197160.0000   -0.06612
197200.0000   -0.32624
197240.0000    0.30230
197280.0000    0.11672
197320.0000    0.40414
197360.0000    0.70312
197400.0000    0.32489
197440.0000    0.58067
197480.0000    0.46390
197520.0000    0.38922
197560.0000    0.95659
197600.0000    1.50601
197640.0000    0.49464
197680.0000    0.67389
197720.0000    0.56851
197760.0000    1.35104
197800.0000    1.30403
197840.0000    1.01000
197880.0000    1.63368
197920.0000    1.74901
197960.0000    2.07599
198000.0000    2.19846
198040.0000    1.52685
198080.0000    1.47553
198120.0000    0.76292
198160.0000    0.90922
198200.0000    0.02035
198240.0000    1.13688
198280.0000    0.58734
198320.0000   -0.00704
198360.0000    0.33635
198400.0000    1.80568
198440.0000    0.80301
198480.0000    0.94247
198520.0000    1.09953
198560.0000    1.82770
198600.0000    2.47011
198640.0000    1.49025
198680.0000    1.44204
198720.0000    2.11028
198760.0000    1.66578
198800.0000    1.52488
198840.0000    1.53864
198880.0000    1.10444
198920.0000    0.90276
198960.0000    0.95966
199000.0000    0.18301
199040.0000    1.83118
199080.0000    1.30054
199120.0000    1.30663
199160.0000    1.74393
199200.0000    1.09914
199240.0000    3.08995
199280.0000    2.01401
199320.0000    1.33961
199360.0000    0.96570
199400.0000    1.85917
199440.0000    1.39763
199480.0000    2.50493
199520.0000    3.23048
199560.0000    0.85684
199600.0000    1.72972
199640.0000    1.33504
199680.0000    1.05535
199720.0000    0.70527
199760.0000    0.58621
199800.0000    1.62901
199840.0000    1.20659
199880.0000    1.61387
199920.0000    1.53585
199960.0000    1.21767
200000.0000    2.82964
200040.0000    2.58764
200080.0000    2.23636
200120.0000    1.58547
200160.0000    2.01737
200200.0000    1.16428
200240.0000    1.41297
200280.0000    1.22472
200320.0000    0.18293
200360.0000    0.54495
200400.0000    0.54489
200440.0000    1.52866
200480.0000    1.46617
200520.0000    1.44002
200560.0000    1.91633
200600.0000    1.04627
200640.0000    2.33683
200680.0000    1.04855
200720.0000    1.20986
200760.0000    1.38390
200800.0000    1.59428
200840.0000    0.53642
200880.0000    1.02851
200920.0000    0.64669
200960.0000    1.65131
201000.0000    1.03457
201040.0000    0.65558
201080.0000    1.06912
201120.0000    1.24992
201160.0000    0.01545
201200.0000    0.92267
201240.0000    0.78565
201280.0000    1.65002
201320.0000    0.59677
201360.0000    1.20863
201400.0000    0.99506
201440.0000    1.32535
201480.0000    1.06364
201520.0000    2.98275
201560.0000    2.33837
201600.0000    1.74788
201640.0000    2.11686
201680.0000    1.30703
201720.0000    2.87331
201760.0000    2.20170
201800.0000    2.33591
201840.0000    2.21188
201880.0000    2.58845
201920.0000    2.25109
201960.0000    1.10377
202000.0000    2.15361
202040.0000    1.91259
202080.0000    1.59044
202120.0000    1.53148
202160.0000    1.88493
202200.0000    2.46012
202240.0000    1.97810
202280.0000    1.69902
202320.0000    1.84409
202360.0000    1.97716
202400.0000    1.98296
202440.0000    1.55529
202480.0000    1.63178
202520.0000    1.68344
202560.0000    1.21589
202600.0000    1.75457
202640.0000    1.15159
202680.0000    1.16394
202720.0000   -0.12746
202760.0000    0.24797
202800.0000    1.22407
202840.0000    1.12861
202880.0000    0.14487
202920.0000    0.28595
202960.0000    0.03353
203000.0000    0.56394
203040.0000    0.73375
203080.0000    0.59668
203120.0000    0.92611
203160.0000    0.94184
203200.0000    1.09074
203240.0000   -0.24085
203280.0000   -0.00217
203320.0000    0.56618
203360.0000   -0.08546
203400.0000   -0.58843
203440.0000    0.46909
203480.0000    0.45328
203520.0000    1.73212
203560.0000    0.24338
203600.0000    0.82968
203640.0000    0.53793
203680.0000    0.83817
203720.0000    0.11648
203760.0000    0.56409
203800.0000   -0.24143
203840.0000   -0.21660
203880.0000    0.16961
203920.0000    0.40418
203960.0000    0.42516
204000.0000    0.96719
204040.0000    0.98532
204080.0000    1.13671
204120.0000   -0.09704
204160.0000    1.01555
204200.0000    0.01327
204240.0000    0.03654
204280.0000    0.07151
204320.0000    0.23831
204360.0000    0.17919
204400.0000    1.32484
204440.0000    0.82327
204480.0000    0.98763
204520.0000    0.43481
204560.0000    1.28375
204600.0000    1.53410
204640.0000    1.00421
204680.0000    1.76540
204720.0000    1.60784
204760.0000    1.66317
204800.0000    1.05721
204840.0000    1.54434
204880.0000    2.45152
204920.0000    1.43290
204960.0000    1.55029
205000.0000    1.42332
205040.0000    1.42571
205080.0000    0.98071
205120.0000    2.04127
205160.0000    2.38785
205200.0000    2.01507
205240.0000    2.68766
205280.0000    1.94634
205320.0000    1.78697
205360.0000    1.76541
205400.0000    0.74772
205440.0000    0.83333
205480.0000    0.93605
205520.0000    1.27644
205560.0000    1.13698
205600.0000    1.07745
205640.0000    0.76680
205680.0000    1.40851
205720.0000    0.33730
205760.0000    1.48775
205800.0000    0.83398
205840.0000    0.86772
205880.0000    0.87992
205920.0000    1.73544
205960.0000    1.67091
206000.0000    1.64655
206040.0000    1.72978
206080.0000    1.35382
206120.0000    1.73675
206160.0000    1.52179
206200.0000    1.40406
206240.0000    1.29106
206280.0000    1.59687
206320.0000    0.33895
206360.0000    1.24580
206400.0000    1.72522
206440.0000    1.23196
206480.0000    0.32827
206520.0000   -0.49156
206560.0000   -0.10788
206600.0000   -0.62458
206640.0000   -0.06966
206680.0000    0.83303
206720.0000    1.15608
206760.0000    1.58473
206800.0000    1.46006
206840.0000    0.94039
206880.0000    1.53989
206920.0000    1.03898
206960.0000    1.15455
207000.0000    1.50798
207040.0000    0.62193
207080.0000    1.02014
207120.0000    1.65661
207160.0000    1.75042
207200.0000    1.09750
207240.0000    1.17142
207280.0000    0.13262
207320.0000   -0.18661
207360.0000    0.89974
207400.0000    0.56022
207440.0000    0.44047
207480.0000    1.24034
207520.0000    1.55941
207560.0000    1.57813
207600.0000    1.59750
207640.0000    1.06409
207680.0000    0.91845
207720.0000    0.76867
207760.0000    0.93246
207800.0000    0.57952
207840.0000    1.17196
207880.0000    0.71013
207920.0000    1.50544
207960.0000    0.96026
208000.0000    1.06922
208040.0000    1.17675
208080.0000    0.50889
208120.0000    0.31477
208160.0000    0.41023
208200.0000    1.06199
208240.0000    1.11644
208280.0000    0.26035
208320.0000    0.49962
208360.0000    1.29100
208400.0000    0.52153
208440.0000    0.99655
208480.0000    1.37767
208520.0000    0.61730
208560.0000    0.97388
208600.0000    0.46706
208640.0000    0.66778
208680.0000    1.29379
208720.0000    1.08167
208760.0000    0.95417
208800.0000    0.45610
208840.0000    1.35374
208880.0000    0.62649
208920.0000    1.19184
208960.0000    0.03957
209000.0000    1.47830
209040.0000    0.97097
209080.0000    1.21143
209120.0000    0.64271
209160.0000    0.53259
209200.0000    1.67622
209240.0000    0.70729
209280.0000    0.93849
209320.0000    0.98815
209360.0000    1.53472
209400.0000    0.87756
209440.0000    1.02965
209480.0000    0.57592
209520.0000    1.04322
209560.0000    0.77429
209600.0000    1.05473
209640.0000    0.48341
209680.0000    0.61524
209720.0000    0.89201
209760.0000    0.76419
209800.0000    1.08607
209840.0000    1.54356
209880.0000    1.43383
209920.0000    1.01789
209960.0000    1.18472
210000.0000    1.77433
210040.0000    1.53631
210080.0000    1.85454
210120.0000    1.94237
210160.0000    1.71756
210200.0000    1.91108
210240.0000    1.31177
210280.0000    1.79194
210320.0000    1.38905
210360.0000    2.06595
210400.0000    2.82440
210440.0000    1.35067
210480.0000    1.57589
210520.0000    2.30870
210560.0000    2.20112
210600.0000    2.86998
210640.0000    2.09235
210680.0000    2.01232
210720.0000    2.34512
210760.0000    1.79134
210800.0000    1.70268
210840.0000    1.49445
210880.0000    0.86426
210920.0000    1.16533
210960.0000    0.80171
211000.0000    1.55942
211040.0000    1.59899
211080.0000    1.45743
211120.0000    1.55543
211160.0000    1.57882
211200.0000    0.93797
211240.0000    1.29409
211280.0000    1.11097
211320.0000    1.43772
211360.0000    0.80466
211400.0000    1.17997
211440.0000    1.06149
211480.0000    1.53445
211520.0000    1.64920
211560.0000    1.73707
211600.0000    0.86176
211640.0000    0.10170
211680.0000    1.53217
211720.0000    0.95359
211760.0000    0.76309
211800.0000    1.41341
211840.0000    2.01381
211880.0000    0.58435
211920.0000    0.78519
211960.0000    0.70596
212000.0000    0.71405
212040.0000    0.74898
212080.0000    1.61626
212120.0000    1.28502
212160.0000    1.06904
212200.0000    1.04424
212240.0000    1.24401
212280.0000    0.63811
212320.0000    0.64538
212360.0000    1.17381
212400.0000    0.93007
212440.0000    1.84164
212480.0000    0.32432
212520.0000    1.10348
212560.0000    0.83260
212600.0000    1.15824
212640.0000    0.00440
212680.0000    0.53156
212720.0000    0.72095
212760.0000    0.27162
212800.0000    0.44863
212840.0000    0.66037
212880.0000    1.48348
212920.0000    1.53620
212960.0000    1.82877
213000.0000    1.94530
213040.0000    1.38731
213080.0000    2.06001
213120.0000    1.52223
213160.0000    0.73594
213200.0000    1.14913
213240.0000    1.00768
213280.0000    1.08382
213320.0000    0.85840
213360.0000    1.05049
213400.0000    1.27747
213440.0000    1.78379
213480.0000    1.17022
213520.0000    0.16416
213560.0000    0.04876
213600.0000    1.15707
213640.0000    1.38202
213680.0000    1.41672
213720.0000    1.61253
213760.0000    1.45602
213800.0000    1.02815
213840.0000    1.42009
213880.0000    1.23595
213920.0000    0.56612
213960.0000   -0.25062
214000.0000    0.77941
214040.0000    0.56037
214080.0000    0.20943
214120.0000    1.20018
214160.0000    0.54843
214200.0000    1.50302
214240.0000    0.00034
214280.0000    0.88225
214320.0000    1.78171
214360.0000    1.31442
214400.0000    1.18587
214440.0000   -0.03848
214480.0000   -0.09715
214520.0000    1.28165
214560.0000    1.07482
214600.0000    0.73224
214640.0000    1.14353
214680.0000    0.98256
214720.0000    1.35637
214760.0000    1.72754
214800.0000    1.21728
214840.0000    1.54258
214880.0000    1.74890
214920.0000    0.32325
214960.0000    1.40618
215000.0000    2.08144
215040.0000    1.25759
215080.0000    1.48540
215120.0000    1.86694
215160.0000    0.67301
215200.0000    1.20214
215240.0000    1.68436
215280.0000    1.01485
215320.0000    1.60371
215360.0000    1.16767
215400.0000    1.01356
215440.0000    2.06807
215480.0000    1.22395
215520.0000    1.20364
215560.0000    1.28031
215600.0000    0.88949
215640.0000    1.90009
215680.0000    1.07480
215720.0000    0.44201
215760.0000    1.18059
215800.0000    0.88570
215840.0000    0.06053
215880.0000    1.37241
215920.0000    1.44342
215960.0000    1.24565
216000.0000    0.92088
216040.0000    1.56274
216080.0000    1.85530
216120.0000    1.21293
216160.0000    2.32078
216200.0000    1.32402
216240.0000    1.63043
216280.0000    1.75589
216320.0000    2.11359
216360.0000    1.09238
216400.0000    0.72902
216440.0000    1.04754
216480.0000    0.96447
216520.0000    0.91741
216560.0000    0.62977
216600.0000    1.06935
216640.0000    1.05457
216680.0000    1.31966
216720.0000    0.52376
216760.0000    1.00899
216800.0000    1.10392
216840.0000    1.33455
216880.0000    1.65313
216920.0000    1.36673
216960.0000    0.87520
217000.0000    1.17873
217040.0000    0.49849
217080.0000    1.25192
217120.0000    0.18639
217160.0000    1.03707
217200.0000    1.58384
217240.0000    1.45126
217280.0000    1.34120
217320.0000    1.53635
217360.0000    2.20350
217400.0000    1.61915
217440.0000    0.97578
217480.0000    1.64956
217520.0000    1.07230
217560.0000    1.64894
217600.0000    1.16930
217640.0000    1.23249
217680.0000    1.52806
217720.0000    0.87307
217760.0000    1.92833
217800.0000    1.17362
217840.0000    1.78835
217880.0000    1.30990
217920.0000    1.60012
217960.0000    1.12218
218000.0000    1.34121
218040.0000    1.91235
218080.0000    0.83303
218120.0000    1.53766
218160.0000    0.77146
218200.0000    1.06845
218240.0000    1.69329
218280.0000    0.61942
218320.0000    1.57708
218360.0000    0.84790
218400.0000    1.54486
218440.0000    1.75761
218480.0000    1.38511
218520.0000    1.73338
218560.0000    1.72025
218600.0000    0.83289
218640.0000    1.59827
218680.0000    1.43060
218720.0000    1.17104
218760.0000    2.14129
218800.0000    1.87524
218840.0000    1.99893
218880.0000    1.85978
218920.0000    1.98724
218960.0000    0.99952
219000.0000    1.84763
219040.0000    2.27290
219080.0000    2.20992
219120.0000    1.88259
219160.0000    1.84855
219200.0000    3.16794
219240.0000    2.26864
219280.0000    2.14219
219320.0000    1.69761
219360.0000    1.62538
219400.0000    1.68236
219440.0000    1.47972
219480.0000    2.05976
219520.0000    2.18357
219560.0000    1.62553
219600.0000    2.28922
219640.0000    2.61311
219680.0000    2.30113
219720.0000    2.10108
219760.0000    1.70344
219800.0000    1.93673
219840.0000    1.51772
219880.0000    2.12652
219920.0000    2.03384
219960.0000    2.06992
220000.0000    0.94234
220040.0000    1.78077
220080.0000    1.79080
220120.0000    1.69913
220160.0000    2.20675
220200.0000    2.25164
220240.0000    1.91963
220280.0000    2.28091
220320.0000    2.12094
220360.0000    1.88705
220400.0000    1.53800
220440.0000    1.87599
220480.0000    2.27553
220520.0000    1.78806
220560.0000    1.55268
220600.0000    2.79284
220640.0000    2.13714
220680.0000    2.06192
220720.0000    2.05893
220760.0000    2.17057
220800.0000    1.57170
220840.0000    2.33016
220880.0000    2.41940
220920.0000    2.31760
220960.0000    2.40508
221000.0000    2.35702
221040.0000    2.62627
221080.0000    2.62021
221120.0000    2.32840
221160.0000    2.51815
221200.0000    1.91218
221240.0000    1.80819
221280.0000    1.39312
221320.0000    1.33572
221360.0000    0.95707
221400.0000    1.08981
221440.0000    1.35059
221480.0000    1.92921
221520.0000    1.92713
221560.0000    1.30538
221600.0000    1.72794
221640.0000    1.04081
221680.0000    1.31586
221720.0000    1.00306
221760.0000    1.11746
221800.0000    1.64665
221840.0000    1.39866
221880.0000    1.13907
221920.0000    1.30851
221960.0000    0.90611
222000.0000    2.18390
222040.0000    2.34144
222080.0000    2.39312
222120.0000    2.35051
222160.0000    1.94302
222200.0000    2.85343
222240.0000    1.45125
222280.0000    2.33364
222320.0000    1.40290
222360.0000    1.27893
222400.0000    1.07891
222440.0000    1.16030
222480.0000    1.65571
222520.0000    1.64538
222560.0000    1.20967
&
