# Supplementary material for: Comment on 'Valid molecular dynamics simulations of human hemoglobin require a surprisingly large box size'
Source: eLife. 2019 Jun 20;8:e44718. doi: 10.7554/eLife.44718 (PMC6586461; doi:10.7554/eLife.44718)
Supplement: Figure 3—source data 1. — The zip archive contains a README file describing which source files correspond to the different panels. [file elife-44718-fig3-data1.zip › figure3/panel_A/hub/small/8/proj.xvg]

@ autoscale onread none
@ with g0
@ g0 on
@ title "projection on eigenvectors (nm)"
@ xaxis  label "Time (ps)"
@ world xmin 0
@ world xmax 290080
@ world ymin -9.43831
@ world ymax 14.4808
@ view xmin 0.15
@ view xmax 0.85
@ view ymin 0.15
@ view ymax 0.85
@ yaxis  label "vec 1"
@ xaxis tick major 50000
@ xaxis tick minor 25000
@ xaxis ticklabel start type spec
@ xaxis ticklabel start -0
@ yaxis tick major 10
@ yaxis tick minor 5
@ yaxis ticklabel start type spec
@ yaxis ticklabel start -0
@ zeroxaxis bar on
@ zeroxaxis bar linestyle 3
    0.0000   -5.11205
   40.0000   -5.59474
   80.0000   -5.42283
  120.0000   -4.68883
  160.0000   -5.26259
  200.0000   -6.22023
  240.0000   -4.66914
  280.0000   -5.48548
  320.0000   -5.18834
  360.0000   -5.47642
  400.0000   -5.13872
  440.0000   -5.39001
  480.0000   -5.97733
  520.0000   -5.77061
  560.0000   -5.98351
  600.0000   -5.81672
  640.0000   -5.84023
  680.0000   -4.93203
  720.0000   -5.57666
  760.0000   -5.56911
  800.0000   -4.70967
  840.0000   -5.22897
  880.0000   -5.47892
  920.0000   -4.62096
  960.0000   -5.35287
 1000.0000   -4.35614
 1040.0000   -4.93132
 1080.0000   -5.14022
 1120.0000   -4.17279
 1160.0000   -5.07224
 1200.0000   -4.20236
 1240.0000   -5.66442
 1280.0000   -5.50773
 1320.0000   -4.71142
 1360.0000   -6.05412
 1400.0000   -5.94353
 1440.0000   -6.01588
 1480.0000   -5.85827
 1520.0000   -4.93461
 1560.0000   -5.14282
 1600.0000   -5.41601
 1640.0000   -5.45614
 1680.0000   -5.08645
 1720.0000   -5.70506
 1760.0000   -4.99848
 1800.0000   -4.56547
 1840.0000   -5.02465
 1880.0000   -5.15020
 1920.0000   -6.41795
 1960.0000   -6.00042
 2000.0000   -5.28075
 2040.0000   -5.15806
 2080.0000   -5.34736
 2120.0000   -5.53340
 2160.0000   -5.61944
 2200.0000   -4.64905
 2240.0000   -6.45215
 2280.0000   -5.61892
 2320.0000   -5.91406
 2360.0000   -6.37117
 2400.0000   -5.46103
 2440.0000   -5.79586
 2480.0000   -6.28447
 2520.0000   -6.19219
 2560.0000   -6.18608
 2600.0000   -6.11289
 2640.0000   -5.79622
 2680.0000   -5.87637
 2720.0000   -5.67954
 2760.0000   -5.51059
 2800.0000   -6.09963
 2840.0000   -5.57894
 2880.0000   -5.87418
 2920.0000   -6.45832
 2960.0000   -5.79685
 3000.0000   -5.11829
 3040.0000   -6.47522
 3080.0000   -6.13061
 3120.0000   -5.16323
 3160.0000   -6.12973
 3200.0000   -5.97979
 3240.0000   -5.64048
 3280.0000   -4.66169
 3320.0000   -5.45231
 3360.0000   -6.13336
 3400.0000   -4.99742
 3440.0000   -5.92154
 3480.0000   -5.16497
 3520.0000   -5.05169
 3560.0000   -3.91283
 3600.0000   -4.93678
 3640.0000   -5.00095
 3680.0000   -5.97852
 3720.0000   -4.80678
 3760.0000   -5.87343
 3800.0000   -6.31165
 3840.0000   -5.92500
 3880.0000   -3.70373
 3920.0000   -3.38411
 3960.0000   -4.35452
 4000.0000   -4.01127
 4040.0000   -5.13029
 4080.0000   -5.39016
 4120.0000   -4.92620
 4160.0000   -6.17652
 4200.0000   -6.05021
 4240.0000   -5.39773
 4280.0000   -5.54186
 4320.0000   -6.21093
 4360.0000   -5.92820
 4400.0000   -5.78726
 4440.0000   -4.66515
 4480.0000   -5.63701
 4520.0000   -6.26924
 4560.0000   -6.12300
 4600.0000   -5.94164
 4640.0000   -4.72560
 4680.0000   -4.42375
 4720.0000   -3.23963
 4760.0000   -4.87584
 4800.0000   -5.73308
 4840.0000   -5.30998
 4880.0000   -4.89831
 4920.0000   -5.40877
 4960.0000   -5.52110
 5000.0000   -5.52571
 5040.0000   -6.08909
 5080.0000   -5.97104
 5120.0000   -5.35437
 5160.0000   -5.53335
 5200.0000   -5.74617
 5240.0000   -5.40777
 5280.0000   -5.03447
 5320.0000   -5.20133
 5360.0000   -5.68647
 5400.0000   -5.53341
 5440.0000   -5.91934
 5480.0000   -5.50881
 5520.0000   -5.12862
 5560.0000   -4.40086
 5600.0000   -5.38199
 5640.0000   -4.52449
 5680.0000   -5.28372
 5720.0000   -6.09262
 5760.0000   -5.58895
 5800.0000   -4.81165
 5840.0000   -5.99755
 5880.0000   -5.44602
 5920.0000   -5.54222
 5960.0000   -5.76104
 6000.0000   -5.08325
 6040.0000   -5.35597
 6080.0000   -5.11049
 6120.0000   -5.00686
 6160.0000   -5.59669
 6200.0000   -5.02796
 6240.0000   -5.76894
 6280.0000   -4.33156
 6320.0000   -4.70077
 6360.0000   -4.65213
 6400.0000   -5.45367
 6440.0000   -5.43912
 6480.0000   -5.10846
 6520.0000   -5.19991
 6560.0000   -5.78912
 6600.0000   -5.26110
 6640.0000   -5.69043
 6680.0000   -5.72829
 6720.0000   -6.47164
 6760.0000   -5.56027
 6800.0000   -5.39931
 6840.0000   -6.23921
 6880.0000   -5.84451
 6920.0000   -5.37212
 6960.0000   -5.33477
 7000.0000   -5.77504
 7040.0000   -5.90604
 7080.0000   -5.32007
 7120.0000   -6.57164
 7160.0000   -6.21426
 7200.0000   -5.80495
 7240.0000   -4.54836
 7280.0000   -5.16755
 7320.0000   -5.59227
 7360.0000   -5.38614
 7400.0000   -5.71024
 7440.0000   -5.74415
 7480.0000   -5.53867
 7520.0000   -4.64832
 7560.0000   -4.70375
 7600.0000   -4.46618
 7640.0000   -4.13110
 7680.0000   -4.86527
 7720.0000   -4.43422
 7760.0000   -4.49126
 7800.0000   -4.29248
 7840.0000   -3.78519
 7880.0000   -4.50429
 7920.0000   -5.25941
 7960.0000   -4.63848
 8000.0000   -5.14359
 8040.0000   -6.01437
 8080.0000   -5.22171
 8120.0000   -5.33946
 8160.0000   -6.12439
 8200.0000   -5.36260
 8240.0000   -5.53933
 8280.0000   -5.90820
 8320.0000   -5.16439
 8360.0000   -5.76835
 8400.0000   -5.76869
 8440.0000   -6.07281
 8480.0000   -5.62043
 8520.0000   -5.60570
 8560.0000   -4.82119
 8600.0000   -4.87791
 8640.0000   -5.27111
 8680.0000   -4.87914
 8720.0000   -4.60173
 8760.0000   -4.63326
 8800.0000   -5.04473
 8840.0000   -4.82421
 8880.0000   -4.14269
 8920.0000   -4.55507
 8960.0000   -5.12173
 9000.0000   -4.82409
 9040.0000   -5.01913
 9080.0000   -4.46883
 9120.0000   -4.52868
 9160.0000   -4.75850
 9200.0000   -4.55137
 9240.0000   -4.24628
 9280.0000   -4.74718
 9320.0000   -5.41384
 9360.0000   -5.27016
 9400.0000   -5.41054
 9440.0000   -4.98239
 9480.0000   -5.12050
 9520.0000   -4.93248
 9560.0000   -5.59304
 9600.0000   -4.69309
 9640.0000   -4.87569
 9680.0000   -5.06658
 9720.0000   -4.67505
 9760.0000   -4.43436
 9800.0000   -4.41449
 9840.0000   -5.35014
 9880.0000   -5.05828
 9920.0000   -5.24219
 9960.0000   -4.68987
10000.0000   -4.67642
10040.0000   -3.73443
10080.0000   -4.74404
10120.0000   -3.35040
10160.0000   -4.21514
10200.0000   -3.94232
10240.0000   -3.68752
10280.0000   -4.00720
10320.0000   -4.49958
10360.0000   -4.18359
10400.0000   -3.58561
10440.0000   -3.36094
10480.0000   -3.53363
10520.0000   -4.06795
10560.0000   -4.59044
10600.0000   -4.77425
10640.0000   -4.52178
10680.0000   -4.14854
10720.0000   -4.77111
10760.0000   -4.03642
10800.0000   -4.76181
10840.0000   -4.98513
10880.0000   -5.31110
10920.0000   -5.06664
10960.0000   -5.32567
11000.0000   -4.80937
11040.0000   -5.15798
11080.0000   -6.09865
11120.0000   -4.73270
11160.0000   -5.00981
11200.0000   -4.89986
11240.0000   -4.46536
11280.0000   -5.68926
11320.0000   -5.88396
11360.0000   -5.35098
11400.0000   -5.19513
11440.0000   -5.21483
11480.0000   -5.22555
11520.0000   -5.68784
11560.0000   -6.43286
11600.0000   -5.26511
11640.0000   -5.61753
11680.0000   -5.78075
11720.0000   -5.27080
11760.0000   -5.40306
11800.0000   -5.78926
11840.0000   -5.51295
11880.0000   -5.49477
11920.0000   -4.61182
11960.0000   -5.68758
12000.0000   -5.53367
12040.0000   -5.17155
12080.0000   -5.67633
12120.0000   -5.18453
12160.0000   -5.02494
12200.0000   -5.25383
12240.0000   -5.46208
12280.0000   -5.44150
12320.0000   -5.44446
12360.0000   -4.81480
12400.0000   -5.11257
12440.0000   -5.71791
12480.0000   -5.48724
12520.0000   -4.61636
12560.0000   -4.49601
12600.0000   -5.45045
12640.0000   -4.46669
12680.0000   -5.39780
12720.0000   -4.22358
12760.0000   -4.80054
12800.0000   -3.54309
12840.0000   -4.03907
12880.0000   -5.11574
12920.0000   -3.82828
12960.0000   -4.15095
13000.0000   -4.34510
13040.0000   -4.56582
13080.0000   -4.39972
13120.0000   -4.87733
13160.0000   -4.44568
13200.0000   -5.21957
13240.0000   -4.37126
13280.0000   -4.60373
13320.0000   -5.11099
13360.0000   -4.93086
13400.0000   -4.85771
13440.0000   -4.78893
13480.0000   -5.10019
13520.0000   -5.06832
13560.0000   -4.58491
13600.0000   -4.85980
13640.0000   -5.11987
13680.0000   -4.49048
13720.0000   -4.95955
13760.0000   -5.33960
13800.0000   -5.75429
13840.0000   -5.56748
13880.0000   -5.42443
13920.0000   -5.18133
13960.0000   -4.95321
14000.0000   -4.11508
14040.0000   -4.55830
14080.0000   -5.21898
14120.0000   -5.60526
14160.0000   -5.79709
14200.0000   -5.63034
14240.0000   -5.40852
14280.0000   -5.56857
14320.0000   -5.47059
14360.0000   -4.59271
14400.0000   -5.15404
14440.0000   -4.57497
14480.0000   -4.93904
14520.0000   -4.69206
14560.0000   -5.23976
14600.0000   -3.99308
14640.0000   -5.21122
14680.0000   -4.64167
14720.0000   -5.08663
14760.0000   -6.22878
14800.0000   -5.45147
14840.0000   -6.10932
14880.0000   -4.96968
14920.0000   -6.23311
14960.0000   -5.14814
15000.0000   -4.88637
15040.0000   -4.94437
15080.0000   -4.68760
15120.0000   -5.27630
15160.0000   -5.45561
15200.0000   -4.97148
15240.0000   -4.01057
15280.0000   -4.91699
15320.0000   -4.99292
15360.0000   -4.39474
15400.0000   -4.56038
15440.0000   -4.78852
15480.0000   -3.91723
15520.0000   -4.52783
15560.0000   -5.11839
15600.0000   -5.72857
15640.0000   -4.87386
15680.0000   -4.65514
15720.0000   -5.81243
15760.0000   -4.89182
15800.0000   -5.19129
15840.0000   -5.27380
15880.0000   -5.35716
15920.0000   -4.41107
15960.0000   -4.67510
16000.0000   -4.79693
16040.0000   -4.10512
16080.0000   -4.77586
16120.0000   -4.57167
16160.0000   -4.44576
16200.0000   -4.16986
16240.0000   -4.76348
16280.0000   -3.97935
16320.0000   -4.52475
16360.0000   -3.80148
16400.0000   -5.00351
16440.0000   -5.37884
16480.0000   -5.11278
16520.0000   -5.79078
16560.0000   -5.26149
16600.0000   -5.07577
16640.0000   -5.57286
16680.0000   -5.08974
16720.0000   -5.28419
16760.0000   -4.99949
16800.0000   -3.97167
16840.0000   -4.18808
16880.0000   -5.26769
16920.0000   -4.60129
16960.0000   -4.84338
17000.0000   -4.72455
17040.0000   -5.80778
17080.0000   -5.72367
17120.0000   -5.75687
17160.0000   -5.19148
17200.0000   -5.22244
17240.0000   -4.60534
17280.0000   -5.98138
17320.0000   -4.76822
17360.0000   -5.82253
17400.0000   -5.75853
17440.0000   -6.19933
17480.0000   -6.27834
17520.0000   -6.52879
17560.0000   -5.69117
17600.0000   -5.30947
17640.0000   -6.07140
17680.0000   -4.81949
17720.0000   -4.62254
17760.0000   -5.05538
17800.0000   -5.57681
17840.0000   -6.09850
17880.0000   -6.04583
17920.0000   -5.56508
17960.0000   -5.01551
18000.0000   -5.99344
18040.0000   -6.47137
18080.0000   -6.40955
18120.0000   -6.76226
18160.0000   -6.19946
18200.0000   -5.57595
18240.0000   -7.10818
18280.0000   -5.75075
18320.0000   -6.69141
18360.0000   -7.16989
18400.0000   -6.57133
18440.0000   -6.48598
18480.0000   -6.80669
18520.0000   -5.96980
18560.0000   -5.76035
18600.0000   -5.97309
18640.0000   -5.48048
18680.0000   -6.02945
18720.0000   -5.44589
18760.0000   -5.32077
18800.0000   -4.96843
18840.0000   -5.95080
18880.0000   -6.51655
18920.0000   -5.99522
18960.0000   -6.26084
19000.0000   -5.85508
19040.0000   -6.12526
19080.0000   -5.17805
19120.0000   -5.14999
19160.0000   -6.56392
19200.0000   -7.34936
19240.0000   -6.66286
19280.0000   -6.34277
19320.0000   -5.71526
19360.0000   -7.46152
19400.0000   -5.44918
19440.0000   -5.91570
19480.0000   -5.70780
19520.0000   -5.26859
19560.0000   -6.67746
19600.0000   -5.97217
19640.0000   -6.51943
19680.0000   -6.01858
19720.0000   -6.03815
19760.0000   -7.09738
19800.0000   -6.77015
19840.0000   -7.19950
19880.0000   -6.87604
19920.0000   -6.05000
19960.0000   -5.17874
20000.0000   -5.11626
20040.0000   -6.27913
20080.0000   -5.49295
20120.0000   -5.98308
20160.0000   -5.31953
20200.0000   -5.11250
20240.0000   -5.11621
20280.0000   -5.30538
20320.0000   -6.07193
20360.0000   -4.66714
20400.0000   -6.26478
20440.0000   -6.95405
20480.0000   -6.84173
20520.0000   -5.13238
20560.0000   -5.94449
20600.0000   -6.16608
20640.0000   -6.17901
20680.0000   -5.22677
20720.0000   -5.80315
20760.0000   -4.71798
20800.0000   -5.58073
20840.0000   -5.32031
20880.0000   -5.45046
20920.0000   -4.68260
20960.0000   -5.05918
21000.0000   -4.86691
21040.0000   -5.09663
21080.0000   -4.98773
21120.0000   -5.70228
21160.0000   -5.51796
21200.0000   -6.38254
21240.0000   -5.32876
21280.0000   -5.69249
21320.0000   -5.56483
21360.0000   -4.33891
21400.0000   -5.85592
21440.0000   -5.89127
21480.0000   -4.78525
21520.0000   -5.26630
21560.0000   -5.20356
21600.0000   -5.61932
21640.0000   -5.93518
21680.0000   -5.23872
21720.0000   -4.64448
21760.0000   -5.83735
21800.0000   -4.44026
21840.0000   -4.53083
21880.0000   -3.97090
21920.0000   -4.74439
21960.0000   -6.29447
22000.0000   -5.82013
22040.0000   -5.45358
22080.0000   -5.28071
22120.0000   -4.34314
22160.0000   -5.47499
22200.0000   -6.08994
22240.0000   -5.22951
22280.0000   -5.33369
22320.0000   -4.28700
22360.0000   -5.89101
22400.0000   -4.76652
22440.0000   -4.73180
22480.0000   -4.52564
22520.0000   -4.03508
22560.0000   -4.82481
22600.0000   -4.67086
22640.0000   -4.89016
22680.0000   -4.77175
22720.0000   -4.87046
22760.0000   -4.80042
22800.0000   -5.67184
22840.0000   -6.24195
22880.0000   -5.31180
22920.0000   -4.73988
22960.0000   -5.00358
23000.0000   -4.80192
23040.0000   -5.59372
23080.0000   -4.31325
23120.0000   -5.63884
23160.0000   -5.16240
23200.0000   -4.96921
23240.0000   -4.81881
23280.0000   -4.65176
23320.0000   -4.00089
23360.0000   -4.11860
23400.0000   -4.55807
23440.0000   -4.83123
23480.0000   -3.74268
23520.0000   -4.56375
23560.0000   -4.71473
23600.0000   -5.54965
23640.0000   -5.52746
23680.0000   -4.70181
23720.0000   -4.35590
23760.0000   -4.38531
23800.0000   -5.03872
23840.0000   -4.95528
23880.0000   -5.30082
23920.0000   -5.30923
23960.0000   -4.51192
24000.0000   -5.44122
24040.0000   -4.87717
24080.0000   -5.35931
24120.0000   -4.32378
24160.0000   -4.29639
24200.0000   -5.60991
24240.0000   -5.21470
24280.0000   -5.74073
24320.0000   -4.98235
24360.0000   -4.54106
24400.0000   -4.85573
24440.0000   -4.07418
24480.0000   -4.30104
24520.0000   -4.67104
24560.0000   -4.57678
24600.0000   -5.10166
24640.0000   -5.27856
24680.0000   -5.77317
24720.0000   -5.11183
24760.0000   -5.34705
24800.0000   -4.70291
24840.0000   -4.50143
24880.0000   -4.42018
24920.0000   -4.96703
24960.0000   -5.29083
25000.0000   -4.29500
25040.0000   -5.19494
25080.0000   -5.31235
25120.0000   -5.33929
25160.0000   -6.16803
25200.0000   -5.36928
25240.0000   -5.80777
25280.0000   -4.69023
25320.0000   -4.47464
25360.0000   -4.50947
25400.0000   -5.05687
25440.0000   -4.54460
25480.0000   -4.81379
25520.0000   -4.90015
25560.0000   -5.62001
25600.0000   -4.80670
25640.0000   -5.35138
25680.0000   -4.20297
25720.0000   -5.15557
25760.0000   -5.14020
25800.0000   -5.36931
25840.0000   -4.54052
25880.0000   -4.14480
25920.0000   -4.53008
25960.0000   -5.00795
26000.0000   -4.54218
26040.0000   -4.20598
26080.0000   -4.60064
26120.0000   -5.16334
26160.0000   -4.76333
26200.0000   -3.84174
26240.0000   -3.73823
26280.0000   -4.13077
26320.0000   -3.63839
26360.0000   -4.61189
26400.0000   -4.51772
26440.0000   -4.56359
26480.0000   -3.93378
26520.0000   -4.40925
26560.0000   -4.95564
26600.0000   -4.83169
26640.0000   -5.12092
26680.0000   -4.89498
26720.0000   -5.20134
26760.0000   -4.64454
26800.0000   -4.89944
26840.0000   -5.39436
26880.0000   -4.40327
26920.0000   -5.42107
26960.0000   -3.87632
27000.0000   -5.16427
27040.0000   -3.93921
27080.0000   -4.94741
27120.0000   -3.82394
27160.0000   -4.79647
27200.0000   -4.38186
27240.0000   -4.85807
27280.0000   -4.81738
27320.0000   -3.88770
27360.0000   -4.33325
27400.0000   -3.29733
27440.0000   -3.79136
27480.0000   -4.36235
27520.0000   -3.35393
27560.0000   -4.63612
27600.0000   -3.20586
27640.0000   -3.56805
27680.0000   -3.86483
27720.0000   -4.92342
27760.0000   -5.46248
27800.0000   -4.79907
27840.0000   -3.85079
27880.0000   -3.76596
27920.0000   -3.64470
27960.0000   -4.64725
28000.0000   -4.10940
28040.0000   -3.95671
28080.0000   -4.28858
28120.0000   -4.49065
28160.0000   -3.92818
28200.0000   -4.72473
28240.0000   -4.79745
28280.0000   -5.39416
28320.0000   -4.59611
28360.0000   -4.15208
28400.0000   -3.59956
28440.0000   -4.42255
28480.0000   -3.31342
28520.0000   -3.87413
28560.0000   -3.86327
28600.0000   -3.87002
28640.0000   -4.56498
28680.0000   -3.62628
28720.0000   -4.97485
28760.0000   -5.06238
28800.0000   -4.32449
28840.0000   -4.48709
28880.0000   -4.38047
28920.0000   -4.96899
28960.0000   -5.14277
29000.0000   -5.12138
29040.0000   -5.25733
29080.0000   -5.00081
29120.0000   -5.37481
29160.0000   -4.56134
29200.0000   -4.87021
29240.0000   -5.13923
29280.0000   -5.16226
29320.0000   -4.31788
29360.0000   -5.10089
29400.0000   -5.18489
29440.0000   -5.86129
29480.0000   -5.56055
29520.0000   -5.88396
29560.0000   -6.50872
29600.0000   -5.90486
29640.0000   -5.90143
29680.0000   -5.72552
29720.0000   -5.58757
29760.0000   -5.39895
29800.0000   -4.01908
29840.0000   -5.36923
29880.0000   -4.03994
29920.0000   -5.67147
29960.0000   -4.21371
30000.0000   -6.11916
30040.0000   -5.24634
30080.0000   -5.16562
30120.0000   -4.98070
30160.0000   -4.44380
30200.0000   -5.70034
30240.0000   -4.80364
30280.0000   -4.63358
30320.0000   -5.28895
30360.0000   -5.70733
30400.0000   -5.43975
30440.0000   -6.46728
30480.0000   -6.01793
30520.0000   -5.87632
30560.0000   -5.93591
30600.0000   -5.68350
30640.0000   -5.37739
30680.0000   -5.66725
30720.0000   -5.49434
30760.0000   -5.24307
30800.0000   -5.03965
30840.0000   -5.45502
30880.0000   -4.78358
30920.0000   -5.13730
30960.0000   -5.34549
31000.0000   -5.50037
31040.0000   -5.77378
31080.0000   -5.61057
31120.0000   -5.40733
31160.0000   -4.73365
31200.0000   -5.75443
31240.0000   -4.58445
31280.0000   -5.59505
31320.0000   -5.55878
31360.0000   -4.61835
31400.0000   -4.80756
31440.0000   -4.88756
31480.0000   -5.02055
31520.0000   -4.77176
31560.0000   -3.83508
31600.0000   -4.15221
31640.0000   -4.51967
31680.0000   -5.38469
31720.0000   -4.79556
31760.0000   -5.77327
31800.0000   -5.15141
31840.0000   -4.90210
31880.0000   -5.38219
31920.0000   -4.82035
31960.0000   -5.82177
32000.0000   -5.40862
32040.0000   -5.81363
32080.0000   -5.02864
32120.0000   -5.63361
32160.0000   -5.95583
32200.0000   -5.41627
32240.0000   -4.60230
32280.0000   -5.22869
32320.0000   -4.21503
32360.0000   -4.47243
32400.0000   -4.88640
32440.0000   -4.62250
32480.0000   -6.37186
32520.0000   -4.75094
32560.0000   -5.29211
32600.0000   -4.32634
32640.0000   -4.58038
32680.0000   -4.71720
32720.0000   -4.50731
32760.0000   -4.10500
32800.0000   -4.20394
32840.0000   -4.74372
32880.0000   -4.75052
32920.0000   -5.00254
32960.0000   -5.14946
33000.0000   -4.35900
33040.0000   -4.77823
33080.0000   -5.45048
33120.0000   -5.95756
33160.0000   -5.83095
33200.0000   -5.42191
33240.0000   -5.13427
33280.0000   -4.78218
33320.0000   -5.25965
33360.0000   -4.15079
33400.0000   -4.19760
33440.0000   -4.63484
33480.0000   -4.51836
33520.0000   -3.11229
33560.0000   -3.03711
33600.0000   -2.87816
33640.0000   -3.54648
33680.0000   -2.92848
33720.0000   -2.97269
33760.0000   -4.41575
33800.0000   -4.12464
33840.0000   -4.49329
33880.0000   -2.72710
33920.0000   -3.53956
33960.0000   -3.45485
34000.0000   -3.43065
34040.0000   -3.39837
34080.0000   -3.54636
34120.0000   -4.55425
34160.0000   -4.78765
34200.0000   -4.98193
34240.0000   -5.50728
34280.0000   -4.31872
34320.0000   -5.59092
34360.0000   -4.41478
34400.0000   -4.81992
34440.0000   -4.66355
34480.0000   -4.58534
34520.0000   -5.35993
34560.0000   -5.16924
34600.0000   -5.35927
34640.0000   -5.04082
34680.0000   -4.65825
34720.0000   -5.45176
34760.0000   -4.81974
34800.0000   -5.33359
34840.0000   -4.79097
34880.0000   -4.41557
34920.0000   -5.53842
34960.0000   -3.30237
35000.0000   -4.70088
35040.0000   -5.23066
35080.0000   -4.47375
35120.0000   -4.66557
35160.0000   -4.77936
35200.0000   -4.24957
35240.0000   -4.10913
35280.0000   -4.08758
35320.0000   -3.84770
35360.0000   -3.68885
35400.0000   -4.48045
35440.0000   -4.60888
35480.0000   -4.14406
35520.0000   -4.41939
35560.0000   -4.94549
35600.0000   -4.39286
35640.0000   -5.44502
35680.0000   -5.41963
35720.0000   -5.13880
35760.0000   -4.04219
35800.0000   -5.95177
35840.0000   -4.85042
35880.0000   -4.92548
35920.0000   -4.11592
35960.0000   -4.66395
36000.0000   -4.54436
36040.0000   -5.08401
36080.0000   -4.57183
36120.0000   -4.37530
36160.0000   -5.85406
36200.0000   -5.11624
36240.0000   -4.66097
36280.0000   -4.12411
36320.0000   -3.71676
36360.0000   -5.14016
36400.0000   -4.66447
36440.0000   -5.09093
36480.0000   -5.40333
36520.0000   -4.41760
36560.0000   -4.37769
36600.0000   -4.08126
36640.0000   -4.36671
36680.0000   -4.18660
36720.0000   -4.77431
36760.0000   -4.33783
36800.0000   -4.94731
36840.0000   -5.16326
36880.0000   -5.13352
36920.0000   -4.54685
36960.0000   -4.95300
37000.0000   -4.24502
37040.0000   -5.25049
37080.0000   -4.44577
37120.0000   -4.31810
37160.0000   -4.66006
37200.0000   -4.36302
37240.0000   -4.31074
37280.0000   -4.55663
37320.0000   -3.94918
37360.0000   -4.39705
37400.0000   -4.57035
37440.0000   -4.50508
37480.0000   -3.54067
37520.0000   -4.39529
37560.0000   -4.76132
37600.0000   -5.26108
37640.0000   -4.67073
37680.0000   -4.67281
37720.0000   -5.25608
37760.0000   -4.30988
37800.0000   -4.70507
37840.0000   -4.64903
37880.0000   -5.24902
37920.0000   -5.14993
37960.0000   -5.39150
38000.0000   -4.37695
38040.0000   -4.74806
38080.0000   -4.12238
38120.0000   -4.66434
38160.0000   -5.18736
38200.0000   -5.59020
38240.0000   -4.92964
38280.0000   -4.79730
38320.0000   -5.22355
38360.0000   -4.62269
38400.0000   -4.90703
38440.0000   -5.02185
38480.0000   -4.74361
38520.0000   -4.92678
38560.0000   -5.32069
38600.0000   -5.35825
38640.0000   -5.95993
38680.0000   -5.08153
38720.0000   -4.98120
38760.0000   -5.74181
38800.0000   -5.45813
38840.0000   -6.43755
38880.0000   -5.64009
38920.0000   -5.18498
38960.0000   -4.91056
39000.0000   -4.55698
39040.0000   -5.69000
39080.0000   -5.23254
39120.0000   -5.51336
39160.0000   -5.22576
39200.0000   -5.30129
39240.0000   -4.92638
39280.0000   -5.73783
39320.0000   -5.14495
39360.0000   -5.89929
39400.0000   -6.56562
39440.0000   -6.03757
39480.0000   -4.97291
39520.0000   -6.11980
39560.0000   -6.44154
39600.0000   -5.74321
39640.0000   -5.47519
39680.0000   -5.40202
39720.0000   -5.65783
39760.0000   -5.36911
39800.0000   -5.37157
39840.0000   -4.96160
39880.0000   -5.22986
39920.0000   -4.95660
39960.0000   -5.68746
40000.0000   -5.84939
40040.0000   -5.29424
40080.0000   -6.17176
40120.0000   -5.46103
40160.0000   -5.42122
40200.0000   -5.32422
40240.0000   -5.47347
40280.0000   -4.62615
40320.0000   -5.10328
40360.0000   -4.70847
40400.0000   -4.94697
40440.0000   -5.03712
40480.0000   -5.31968
40520.0000   -5.58579
40560.0000   -5.60992
40600.0000   -4.30553
40640.0000   -5.73863
40680.0000   -5.04245
40720.0000   -5.87153
40760.0000   -5.42485
40800.0000   -4.80974
40840.0000   -4.64538
40880.0000   -5.31844
40920.0000   -5.86897
40960.0000   -6.01690
41000.0000   -5.16460
41040.0000   -5.49374
41080.0000   -5.14121
41120.0000   -4.39646
41160.0000   -4.79871
41200.0000   -4.48860
41240.0000   -5.50793
41280.0000   -5.13267
41320.0000   -4.56668
41360.0000   -5.07929
41400.0000   -4.71432
41440.0000   -4.32259
41480.0000   -5.28786
41520.0000   -3.95716
41560.0000   -2.76014
41600.0000   -3.82861
41640.0000   -3.55037
41680.0000   -3.65215
41720.0000   -3.12745
41760.0000   -2.64511
41800.0000   -2.94990
41840.0000   -2.51713
41880.0000   -1.84981
41920.0000   -2.38101
41960.0000   -1.87624
42000.0000   -0.99661
42040.0000   -1.79569
42080.0000   -1.99349
42120.0000   -2.91204
42160.0000   -2.85466
42200.0000   -2.01975
42240.0000   -3.07386
42280.0000   -3.15073
42320.0000   -2.45025
42360.0000   -2.60933
42400.0000   -1.59105
42440.0000   -2.62085
42480.0000   -3.15995
42520.0000   -2.60358
42560.0000   -2.85134
42600.0000   -2.48478
42640.0000   -3.05595
42680.0000   -2.85740
42720.0000   -3.89298
42760.0000   -3.07945
42800.0000   -1.90342
42840.0000   -3.02911
42880.0000   -2.62729
42920.0000   -2.08877
42960.0000   -2.49024
43000.0000   -2.83983
43040.0000   -1.59981
43080.0000   -2.28875
43120.0000   -1.32321
43160.0000   -1.26322
43200.0000   -1.65917
43240.0000   -1.36510
43280.0000   -1.06097
43320.0000   -1.40741
43360.0000   -1.71826
43400.0000   -1.61542
43440.0000   -0.80077
43480.0000   -1.10152
43520.0000   -2.15371
43560.0000   -0.95985
43600.0000   -2.05299
43640.0000   -0.87549
43680.0000   -2.14854
43720.0000   -0.61397
43760.0000   -0.85746
43800.0000   -0.54089
43840.0000   -0.98978
43880.0000   -1.39911
43920.0000   -0.93916
43960.0000   -0.50174
44000.0000   -1.12669
44040.0000   -1.08931
44080.0000   -1.93425
44120.0000   -1.99274
44160.0000   -1.45833
44200.0000   -1.74903
44240.0000   -1.97590
44280.0000   -2.02755
44320.0000   -1.37719
44360.0000   -1.33045
44400.0000   -1.39257
44440.0000   -1.02990
44480.0000   -1.19828
44520.0000   -0.82955
44560.0000   -1.86907
44600.0000   -1.49646
44640.0000   -2.11401
44680.0000   -1.09531
44720.0000   -1.26177
44760.0000   -1.96476
44800.0000   -0.87275
44840.0000   -0.86105
44880.0000   -1.55201
44920.0000   -1.53840
44960.0000   -1.14600
45000.0000   -1.05317
45040.0000   -0.70904
45080.0000   -0.54265
45120.0000   -0.67395
45160.0000   -1.42147
45200.0000   -0.87352
45240.0000   -1.03969
45280.0000   -0.59239
45320.0000   -0.41910
45360.0000   -1.63276
45400.0000   -0.26177
45440.0000   -0.40653
45480.0000   -1.47244
45520.0000   -1.15824
45560.0000   -0.46534
45600.0000   -1.54165
45640.0000   -2.23554
45680.0000   -1.22938
45720.0000   -1.38870
45760.0000   -1.12353
45800.0000   -0.77742
45840.0000   -0.54881
45880.0000   -0.45829
45920.0000   -0.43924
45960.0000   -0.26146
46000.0000   -1.07555
46040.0000   -1.49195
46080.0000   -0.77016
46120.0000   -0.79371
46160.0000   -0.59636
46200.0000   -0.27609
46240.0000   -0.50711
46280.0000   -0.43747
46320.0000   -0.61360
46360.0000   -0.56783
46400.0000   -1.19896
46440.0000   -0.87873
46480.0000   -0.50343
46520.0000   -1.12493
46560.0000   -0.89858
46600.0000   -0.22850
46640.0000   -1.08322
46680.0000   -0.55279
46720.0000   -0.76213
46760.0000   -1.08943
46800.0000   -0.64203
46840.0000   -1.71944
46880.0000   -0.39717
46920.0000   -0.87588
46960.0000   -0.05368
47000.0000    0.01929
47040.0000   -0.62275
47080.0000   -0.23911
47120.0000   -0.57919
47160.0000    0.36621
47200.0000    0.15974
47240.0000   -0.14098
47280.0000   -0.13560
47320.0000   -0.36122
47360.0000   -0.87739
47400.0000   -0.02708
47440.0000    0.02717
47480.0000   -0.89471
47520.0000   -0.44203
47560.0000   -0.77879
47600.0000   -1.21124
47640.0000   -1.30674
47680.0000   -0.45357
47720.0000   -0.65146
47760.0000   -0.13489
47800.0000   -0.52014
47840.0000   -0.30119
47880.0000   -0.35773
47920.0000    0.08521
47960.0000   -0.07297
48000.0000   -0.73926
48040.0000   -0.08573
48080.0000   -0.12958
48120.0000   -0.92540
48160.0000   -0.52197
48200.0000   -0.81481
48240.0000   -1.00119
48280.0000   -0.67784
48320.0000   -1.56996
48360.0000   -2.38198
48400.0000   -1.17968
48440.0000    0.00401
48480.0000    0.05324
48520.0000   -0.48650
48560.0000   -0.94919
48600.0000   -1.67902
48640.0000   -1.03378
48680.0000   -0.74623
48720.0000   -0.24710
48760.0000   -0.11741
48800.0000   -0.69973
48840.0000   -0.84696
48880.0000   -0.98604
48920.0000   -1.28239
48960.0000   -1.15753
49000.0000   -1.19020
49040.0000   -1.16733
49080.0000   -1.18921
49120.0000   -0.83547
49160.0000   -1.17749
49200.0000   -0.20728
49240.0000   -0.67362
49280.0000   -1.72526
49320.0000   -0.42025
49360.0000   -0.15804
49400.0000   -1.19246
49440.0000   -1.27504
49480.0000   -0.16222
49520.0000   -0.68941
49560.0000   -0.86453
49600.0000   -0.57379
49640.0000   -1.49335
49680.0000   -0.58219
49720.0000   -1.10642
49760.0000   -0.50903
49800.0000   -1.22096
49840.0000   -1.37053
49880.0000   -0.39633
49920.0000   -1.88533
49960.0000   -1.61908
50000.0000   -0.75967
50040.0000   -1.32400
50080.0000   -1.42070
50120.0000   -1.37404
50160.0000   -1.44095
50200.0000   -0.93738
50240.0000   -1.51536
50280.0000   -1.55344
50320.0000   -1.77977
50360.0000   -1.18341
50400.0000   -1.11101
50440.0000   -1.41654
50480.0000   -1.48027
50520.0000   -1.34670
50560.0000   -0.84002
50600.0000   -0.84222
50640.0000   -0.98388
50680.0000   -1.83643
50720.0000   -2.63550
50760.0000   -1.70267
50800.0000   -1.02805
50840.0000   -2.12120
50880.0000   -1.98689
50920.0000   -2.40423
50960.0000   -2.09471
51000.0000   -1.64349
51040.0000   -2.18463
51080.0000   -1.75728
51120.0000   -1.86596
51160.0000   -1.35051
51200.0000   -2.25879
51240.0000   -1.92837
51280.0000   -1.86865
51320.0000   -1.14508
51360.0000   -1.54845
51400.0000   -2.98429
51440.0000   -1.65727
51480.0000   -1.60847
51520.0000   -2.15531
51560.0000   -2.07266
51600.0000   -2.64632
51640.0000   -2.53039
51680.0000   -1.90084
51720.0000   -2.55960
51760.0000   -1.60699
51800.0000   -2.80480
51840.0000   -1.99784
51880.0000   -2.40448
51920.0000   -1.57178
51960.0000   -1.82333
52000.0000   -1.07751
52040.0000   -1.63908
52080.0000   -2.03292
52120.0000   -2.90006
52160.0000   -2.78361
52200.0000   -2.65964
52240.0000   -1.82050
52280.0000   -1.81679
52320.0000   -2.77449
52360.0000   -2.13541
52400.0000   -2.07640
52440.0000   -1.53837
52480.0000   -1.53870
52520.0000   -1.45721
52560.0000   -0.92320
52600.0000   -0.55584
52640.0000   -1.44987
52680.0000   -1.28508
52720.0000   -1.06218
52760.0000   -0.94748
52800.0000   -1.26985
52840.0000   -1.81338
52880.0000   -2.25574
52920.0000   -2.38170
52960.0000   -1.87816
53000.0000   -1.69236
53040.0000   -2.47010
53080.0000   -1.77892
53120.0000   -2.23249
53160.0000   -1.68421
53200.0000   -2.40663
53240.0000   -2.45453
53280.0000   -1.84535
53320.0000   -1.84908
53360.0000   -1.90721
53400.0000   -1.89556
53440.0000   -1.99441
53480.0000   -0.56746
53520.0000   -1.32004
53560.0000   -2.43824
53600.0000   -2.67223
53640.0000   -1.29942
53680.0000   -0.94251
53720.0000   -1.76776
53760.0000   -1.86762
53800.0000   -1.65425
53840.0000   -1.62028
53880.0000   -0.55787
53920.0000   -0.48910
53960.0000   -0.99464
54000.0000   -1.67425
54040.0000   -1.21015
54080.0000   -0.95108
54120.0000   -1.29263
54160.0000   -1.41481
54200.0000   -0.64456
54240.0000   -0.85878
54280.0000   -1.67574
54320.0000   -2.40681
54360.0000   -3.01637
54400.0000   -2.23268
54440.0000   -2.25635
54480.0000   -2.18739
54520.0000   -1.47745
54560.0000   -2.38967
54600.0000   -1.64174
54640.0000   -2.57939
54680.0000   -1.57485
54720.0000   -1.32734
54760.0000   -1.56569
54800.0000   -0.92380
54840.0000   -0.05528
54880.0000    1.01345
54920.0000    0.59681
54960.0000    0.96355
55000.0000    1.45746
55040.0000    0.55976
55080.0000    0.15427
55120.0000   -0.91303
55160.0000   -0.77576
55200.0000   -0.98984
55240.0000   -0.23089
55280.0000   -1.12942
55320.0000   -0.68386
55360.0000   -0.04447
55400.0000    1.61985
55440.0000    0.55481
55480.0000    0.75996
55520.0000    0.53819
55560.0000    0.52223
55600.0000   -0.35549
55640.0000    0.62964
55680.0000    0.65758
55720.0000    0.70585
55760.0000    1.05373
55800.0000    1.26726
55840.0000    2.05030
55880.0000    1.28773
55920.0000    1.27617
55960.0000    1.84965
56000.0000    0.46497
56040.0000    0.80910
56080.0000    0.70702
56120.0000   -0.00001
56160.0000    0.85126
56200.0000    1.49831
56240.0000    1.23969
56280.0000    0.96848
56320.0000    1.32344
56360.0000    1.34534
56400.0000    1.00948
56440.0000    1.21090
56480.0000    0.70259
56520.0000    0.44312
56560.0000    1.53154
56600.0000    1.23708
56640.0000    1.12839
56680.0000    1.82205
56720.0000    2.05713
56760.0000    1.21160
56800.0000    0.81185
56840.0000    0.98356
56880.0000    0.86037
56920.0000    1.48789
56960.0000    1.48691
57000.0000    1.30083
57040.0000    1.04799
57080.0000    1.19091
57120.0000    1.20200
57160.0000    2.36892
57200.0000    1.53702
57240.0000    0.83295
57280.0000    1.48655
57320.0000    1.87321
57360.0000    1.85324
57400.0000    1.80722
57440.0000    2.10357
57480.0000    1.48818
57520.0000    1.81913
57560.0000    0.74789
57600.0000    0.36559
57640.0000    1.73453
57680.0000    1.10157
57720.0000    1.02810
57760.0000    1.11630
57800.0000    1.22433
57840.0000    0.70305
57880.0000    0.69094
57920.0000    0.57404
57960.0000    0.63568
58000.0000    0.63762
58040.0000    0.17967
58080.0000    0.10566
58120.0000    0.21744
58160.0000    0.55291
58200.0000    0.77687
58240.0000    0.56381
58280.0000    0.88399
58320.0000    0.23259
58360.0000   -0.05391
58400.0000    0.62588
58440.0000    0.66109
58480.0000    1.34523
58520.0000    0.97310
58560.0000    0.96840
58600.0000    0.66442
58640.0000    0.45258
58680.0000    0.49424
58720.0000    0.41284
58760.0000    0.64610
58800.0000    1.41544
58840.0000    0.66021
58880.0000    1.30821
58920.0000    2.12061
58960.0000    1.37781
59000.0000    1.24302
59040.0000    1.24949
59080.0000    1.79975
59120.0000    1.32879
59160.0000    1.14250
59200.0000    1.19663
59240.0000    1.07533
59280.0000    0.63989
59320.0000    0.88703
59360.0000    1.04104
59400.0000    0.85138
59440.0000    0.85265
59480.0000    0.91675
59520.0000    0.32700
59560.0000   -0.34372
59600.0000    0.15641
59640.0000    0.10350
59680.0000    0.56820
59720.0000    0.96401
59760.0000    1.45366
59800.0000    0.60670
59840.0000    0.32127
59880.0000    0.91497
59920.0000    0.57840
59960.0000    0.73203
60000.0000    1.74370
60040.0000    0.93013
60080.0000    0.19389
60120.0000    0.39790
60160.0000    0.33769
60200.0000    1.06219
60240.0000   -0.52263
60280.0000    0.41666
60320.0000    0.85447
60360.0000    1.34575
60400.0000    0.45115
60440.0000    1.06084
60480.0000    0.84209
60520.0000    1.21517
60560.0000    1.01651
60600.0000    1.57803
60640.0000    0.59010
60680.0000    0.55195
60720.0000    0.68532
60760.0000    0.43269
60800.0000    0.21563
60840.0000    0.75178
60880.0000    0.73560
60920.0000    0.30062
60960.0000   -0.59347
61000.0000    0.36698
61040.0000    0.68311
61080.0000    1.03720
61120.0000    0.57194
61160.0000    1.11975
61200.0000    1.17628
61240.0000    1.13739
61280.0000    0.48990
61320.0000    0.60536
61360.0000    0.75833
61400.0000    0.10159
61440.0000   -0.31482
61480.0000    1.39783
61520.0000    0.50634
61560.0000    0.49613
61600.0000    0.38480
61640.0000    2.04676
61680.0000    2.23037
61720.0000    1.24680
61760.0000    0.47748
61800.0000   -0.36051
61840.0000    0.39711
61880.0000    0.56217
61920.0000    0.40732
61960.0000    0.26341
62000.0000    0.17120
62040.0000    0.87345
62080.0000    0.56554
62120.0000    0.43909
62160.0000    0.86621
62200.0000    1.03217
62240.0000    0.70490
62280.0000    1.43538
62320.0000    1.31418
62360.0000    1.31991
62400.0000    1.58866
62440.0000    2.04499
62480.0000    2.22251
62520.0000    1.43734
62560.0000    1.44783
62600.0000    1.61652
62640.0000    1.23683
62680.0000    0.96721
62720.0000    2.23580
62760.0000    1.71525
62800.0000    1.81211
62840.0000    0.83809
62880.0000    1.64469
62920.0000    1.32039
62960.0000    0.52699
63000.0000    0.27547
63040.0000    0.93109
63080.0000    0.35686
63120.0000    0.85655
63160.0000    0.74919
63200.0000    1.51409
63240.0000    1.41760
63280.0000    1.04806
63320.0000    0.63506
63360.0000    0.74608
63400.0000   -0.13232
63440.0000   -0.26538
63480.0000    0.30073
63520.0000    1.20038
63560.0000    1.14043
63600.0000    1.53975
63640.0000   -0.02974
63680.0000    1.20183
63720.0000    2.00501
63760.0000    0.78626
63800.0000    1.54868
63840.0000    2.01373
63880.0000    1.22071
63920.0000    0.90771
63960.0000    1.70187
64000.0000    1.48709
64040.0000    1.75011
64080.0000    0.01510
64120.0000    0.50175
64160.0000    1.19195
64200.0000    1.19067
64240.0000    1.41871
64280.0000    0.60966
64320.0000    1.81862
64360.0000    0.50889
64400.0000    0.73206
64440.0000    0.44778
64480.0000    1.05709
64520.0000    0.77223
64560.0000    1.33010
64600.0000    0.48068
64640.0000    0.92217
64680.0000    0.86019
64720.0000    1.16990
64760.0000    1.04760
64800.0000    0.89455
64840.0000    1.62911
64880.0000    1.42929
64920.0000    1.20344
64960.0000    1.39470
65000.0000    1.52637
65040.0000    1.56988
65080.0000    2.18249
65120.0000    2.11677
65160.0000    1.68992
65200.0000    1.40246
65240.0000    0.90290
65280.0000    0.95358
65320.0000    1.52480
65360.0000    0.92759
65400.0000    1.66675
65440.0000    1.26781
65480.0000    0.90767
65520.0000    1.00397
65560.0000    1.30343
65600.0000    0.91438
65640.0000    1.10016
65680.0000    1.71955
65720.0000    1.99527
65760.0000    1.61895
65800.0000    1.30090
65840.0000    0.60513
65880.0000    1.60908
65920.0000    1.73723
65960.0000    0.93288
66000.0000    0.47488
66040.0000    0.24686
66080.0000    0.80205
66120.0000    0.79270
66160.0000    1.30734
66200.0000    0.91501
66240.0000    1.54117
66280.0000    0.67515
66320.0000    1.31440
66360.0000    1.43506
66400.0000    1.02884
66440.0000    0.79529
66480.0000    1.31743
66520.0000    0.75131
66560.0000    0.63062
66600.0000    1.07496
66640.0000    0.75686
66680.0000    0.01766
66720.0000   -0.47065
66760.0000    0.64314
66800.0000    1.16137
66840.0000    0.57296
66880.0000    0.66561
66920.0000    1.43016
66960.0000    0.70072
67000.0000    1.91807
67040.0000    1.49874
67080.0000    1.74773
67120.0000    1.23082
67160.0000    1.45494
67200.0000    1.95237
67240.0000    1.32459
67280.0000    1.30310
67320.0000    1.74565
67360.0000    1.65592
67400.0000    2.23364
67440.0000    3.19833
67480.0000    2.25479
67520.0000    1.72434
67560.0000    1.42291
67600.0000    0.88856
67640.0000    0.92177
67680.0000    1.97247
67720.0000    1.39167
67760.0000    1.69357
67800.0000    1.76707
67840.0000    1.65338
67880.0000    2.25808
67920.0000    2.33382
67960.0000    2.44530
68000.0000    1.90752
68040.0000    2.06376
68080.0000    1.85833
68120.0000    1.89173
68160.0000    1.63316
68200.0000    1.44948
68240.0000    1.77551
68280.0000    1.80430
68320.0000    2.09242
68360.0000    1.87419
68400.0000    2.35612
68440.0000    3.03225
68480.0000    3.65899
68520.0000    3.50488
68560.0000    2.42700
68600.0000    2.65837
68640.0000    1.43279
68680.0000    2.03938
68720.0000    2.56328
68760.0000    1.13479
68800.0000    1.36583
68840.0000    0.60114
68880.0000    2.03020
68920.0000    2.34982
68960.0000    1.95049
69000.0000    2.25865
69040.0000    1.91089
69080.0000    1.24062
69120.0000    1.01562
69160.0000    0.90917
69200.0000    1.00496
69240.0000    1.45192
69280.0000    1.40265
69320.0000    1.02707
69360.0000    0.86945
69400.0000    0.66532
69440.0000    1.10378
69480.0000    0.78708
69520.0000    2.31030
69560.0000    1.13006
69600.0000    0.55909
69640.0000    0.82280
69680.0000    0.15714
69720.0000    0.76814
69760.0000    0.82256
69800.0000    1.19609
69840.0000    0.83860
69880.0000    1.04437
69920.0000    0.98299
69960.0000    1.49587
70000.0000    0.17582
70040.0000    1.25832
70080.0000    1.06918
70120.0000    2.04928
70160.0000    1.73092
70200.0000    1.21095
70240.0000    1.00663
70280.0000    0.76724
70320.0000   -0.06691
70360.0000    0.47534
70400.0000    0.96451
70440.0000    1.41745
70480.0000    0.27992
70520.0000    0.77122
70560.0000    0.77997
70600.0000    0.11870
70640.0000    0.63069
70680.0000    0.72251
70720.0000   -0.00756
70760.0000    0.63836
70800.0000    0.37047
70840.0000    0.40550
70880.0000    0.38395
70920.0000    0.35733
70960.0000    1.33161
71000.0000    0.28268
71040.0000    0.54702
71080.0000   -0.16964
71120.0000    1.46478
71160.0000    1.41403
71200.0000    0.99312
71240.0000    1.07377
71280.0000   -0.08250
71320.0000    0.37991
71360.0000    1.13466
71400.0000   -0.11079
71440.0000    0.90505
71480.0000   -0.25762
71520.0000    0.53199
71560.0000   -0.29658
71600.0000    1.39224
71640.0000    0.20782
71680.0000    0.54757
71720.0000    0.05616
71760.0000    1.23247
71800.0000    0.73521
71840.0000    1.34481
71880.0000    0.44101
71920.0000    0.19803
71960.0000    0.51498
72000.0000    0.48417
72040.0000    0.87069
72080.0000    0.19513
72120.0000    0.75147
72160.0000    0.76707
72200.0000    0.50877
72240.0000    1.21998
72280.0000   -0.03513
72320.0000    0.43058
72360.0000    0.44651
72400.0000   -0.01049
72440.0000    0.79258
72480.0000    0.28508
72520.0000    1.30001
72560.0000    0.55677
72600.0000    1.44779
72640.0000    0.67962
72680.0000    0.81531
72720.0000    1.28150
72760.0000    1.32945
72800.0000    1.61462
72840.0000    1.04461
72880.0000    1.25463
72920.0000    0.82239
72960.0000    0.98024
73000.0000    1.67728
73040.0000    1.68858
73080.0000    1.29104
73120.0000    1.39033
73160.0000    0.68762
73200.0000    0.97153
73240.0000    0.91455
73280.0000   -0.15173
73320.0000    1.29065
73360.0000    0.30150
73400.0000    0.65276
73440.0000   -0.13380
73480.0000   -1.43140
73520.0000   -0.52087
73560.0000    0.45093
73600.0000    0.61625
73640.0000   -0.18890
73680.0000   -0.51590
73720.0000   -0.93501
73760.0000   -0.59583
73800.0000   -0.59973
73840.0000    0.37100
73880.0000   -0.09188
73920.0000    0.61245
73960.0000   -1.04057
74000.0000    0.84848
74040.0000    0.70703
74080.0000    0.51668
74120.0000   -0.32998
74160.0000    1.19152
74200.0000    1.55983
74240.0000    0.80174
74280.0000    0.72929
74320.0000    0.77507
74360.0000    0.65331
74400.0000   -0.02190
74440.0000    0.88348
74480.0000    0.12525
74520.0000    0.56228
74560.0000   -0.77250
74600.0000   -0.89797
74640.0000   -0.15947
74680.0000   -0.37274
74720.0000   -0.11887
74760.0000   -0.15477
74800.0000    0.49794
74840.0000    0.83536
74880.0000    1.10159
74920.0000    0.86493
74960.0000   -0.37940
75000.0000    0.85094
75040.0000    0.90573
75080.0000    0.22798
75120.0000    0.75133
75160.0000    1.22117
75200.0000    1.30422
75240.0000    1.96261
75280.0000    1.25303
75320.0000    1.35424
75360.0000    1.86907
75400.0000    1.04907
75440.0000    0.40353
75480.0000    1.08160
75520.0000    0.27172
75560.0000    1.57255
75600.0000    0.53285
75640.0000    0.63966
75680.0000    1.15714
75720.0000    0.85483
75760.0000    0.71107
75800.0000    0.89432
75840.0000    1.02092
75880.0000    0.80536
75920.0000   -0.00508
75960.0000    0.26874
76000.0000    0.27564
76040.0000   -0.30153
76080.0000    0.28747
76120.0000    0.83752
76160.0000    0.09740
76200.0000    0.20148
76240.0000    0.93898
76280.0000    1.45754
76320.0000    0.39209
76360.0000    0.87375
76400.0000   -0.95096
76440.0000    0.71602
76480.0000   -0.34636
76520.0000   -0.14472
76560.0000    0.05091
76600.0000   -0.04243
76640.0000    0.23176
76680.0000   -0.06388
76720.0000    0.63851
76760.0000    0.68771
76800.0000    2.39524
76840.0000    1.24262
76880.0000    1.37478
76920.0000    0.54806
76960.0000    0.90013
77000.0000    0.70433
77040.0000    1.06844
77080.0000    0.85947
77120.0000    1.94393
77160.0000    1.44013
77200.0000    1.37488
77240.0000    0.87450
77280.0000    0.70275
77320.0000    1.65959
77360.0000    0.95389
77400.0000    0.96095
77440.0000    0.25824
77480.0000    0.34965
77520.0000    0.25782
77560.0000    0.99546
77600.0000    1.13166
77640.0000    0.91418
77680.0000    1.26278
77720.0000    2.14502
77760.0000    1.67478
77800.0000    1.60954
77840.0000    1.23374
77880.0000    1.58766
77920.0000    1.34425
77960.0000    1.91949
78000.0000    2.35847
78040.0000    1.95140
78080.0000    1.56708
78120.0000    0.77971
78160.0000    1.72271
78200.0000    3.06855
78240.0000    1.08990
78280.0000    2.07117
78320.0000    1.31263
78360.0000    1.55813
78400.0000    1.85961
78440.0000    1.36342
78480.0000    1.65184
78520.0000    1.66345
78560.0000    1.36833
78600.0000    1.11350
78640.0000    1.42022
78680.0000    1.59437
78720.0000    1.39888
78760.0000    2.24634
78800.0000    1.65453
78840.0000    1.56749
78880.0000    1.43831
78920.0000    1.86978
78960.0000    2.23250
79000.0000    1.49612
79040.0000   -0.26068
79080.0000    2.65682
79120.0000    3.13171
79160.0000    2.73995
79200.0000    2.60983
79240.0000    2.69053
79280.0000    2.99169
79320.0000    3.30862
79360.0000    2.13766
79400.0000    1.44054
79440.0000    1.02458
79480.0000    1.81344
79520.0000    1.83439
79560.0000    1.57365
79600.0000    1.97687
79640.0000    1.60246
79680.0000    1.56003
79720.0000    1.69129
79760.0000    1.60505
79800.0000    0.81425
79840.0000    1.32297
79880.0000    1.49557
79920.0000    1.75303
79960.0000    0.86512
80000.0000    0.50822
80040.0000    1.39780
80080.0000    0.95168
80120.0000    0.80133
80160.0000    1.31560
80200.0000    0.63214
80240.0000    0.14613
80280.0000    1.07212
80320.0000    1.14125
80360.0000    0.64632
80400.0000    2.09080
80440.0000    1.97115
80480.0000    2.27939
80520.0000    1.60854
80560.0000    1.64159
80600.0000    1.22203
80640.0000    1.76410
80680.0000    1.56017
80720.0000    1.53566
80760.0000    1.48182
80800.0000    2.08393
80840.0000    1.54820
80880.0000    1.26287
80920.0000    0.82461
80960.0000    1.62184
81000.0000    1.04564
81040.0000    1.28044
81080.0000    1.00560
81120.0000    0.87192
81160.0000    0.74897
81200.0000    1.01939
81240.0000    0.70228
81280.0000    1.20650
81320.0000    1.97908
81360.0000    1.56648
81400.0000    1.25794
81440.0000    1.27187
81480.0000    1.71785
81520.0000    1.10176
81560.0000    0.81188
81600.0000    0.62385
81640.0000    0.48680
81680.0000    0.90628
81720.0000    1.23355
81760.0000    0.90895
81800.0000    0.82661
81840.0000    1.76259
81880.0000    1.32161
81920.0000    1.15665
81960.0000    1.48562
82000.0000    1.36166
82040.0000    1.24108
82080.0000    1.27641
82120.0000    1.60087
82160.0000    1.02868
82200.0000    1.13448
82240.0000    0.84039
82280.0000    1.26888
82320.0000    1.08720
82360.0000    0.78449
82400.0000    1.68270
82440.0000    1.54254
82480.0000    1.22599
82520.0000    2.41690
82560.0000    1.72221
82600.0000    1.59010
82640.0000    2.19350
82680.0000    1.61738
82720.0000    1.89041
82760.0000    1.86835
82800.0000    1.95783
82840.0000    1.79433
82880.0000    1.95132
82920.0000    1.47883
82960.0000    1.63756
83000.0000    1.86893
83040.0000    1.80965
83080.0000    0.84768
83120.0000    1.35692
83160.0000    1.84462
83200.0000    1.71654
83240.0000    1.59907
83280.0000    1.36030
83320.0000    1.15709
83360.0000    1.14450
83400.0000    0.97326
83440.0000    1.78349
83480.0000    1.25438
83520.0000    1.82694
83560.0000    1.47003
83600.0000    1.73778
83640.0000    0.68915
83680.0000    1.56901
83720.0000    1.72824
83760.0000    1.53087
83800.0000    1.81108
83840.0000    2.03855
83880.0000    1.40939
83920.0000    1.73606
83960.0000    2.02307
84000.0000    1.27237
84040.0000    0.46255
84080.0000    0.66424
84120.0000    2.14582
84160.0000    1.27786
84200.0000    1.23829
84240.0000    1.89915
84280.0000    1.62950
84320.0000    1.10504
84360.0000    1.41756
84400.0000    1.50991
84440.0000    0.53170
84480.0000    0.88627
84520.0000    0.47983
84560.0000    0.58507
84600.0000    0.63104
84640.0000    0.93476
84680.0000    1.55235
84720.0000    2.02665
84760.0000    1.90363
84800.0000    0.99741
84840.0000    0.64031
84880.0000    0.79055
84920.0000    0.65449
84960.0000    0.45149
85000.0000    1.28670
85040.0000    0.29948
85080.0000    1.64026
85120.0000    1.30866
85160.0000    0.68761
85200.0000    0.83422
85240.0000    0.67065
85280.0000    1.12358
85320.0000    1.20928
85360.0000    0.78894
85400.0000    1.54529
85440.0000    0.94721
85480.0000    0.91632
85520.0000    1.72756
85560.0000    1.96947
85600.0000    0.77476
85640.0000    1.03567
85680.0000    1.26710
85720.0000    1.06049
85760.0000    0.91545
85800.0000    0.71707
85840.0000    0.77109
85880.0000    1.60426
85920.0000    0.91250
85960.0000    1.12452
86000.0000    0.74910
86040.0000    0.82156
86080.0000    0.45122
86120.0000    1.17186
86160.0000    0.31582
86200.0000    0.80830
86240.0000    0.73085
86280.0000    0.64491
86320.0000    0.42156
86360.0000    1.54434
86400.0000    1.25538
86440.0000    1.04867
86480.0000    1.04617
86520.0000    0.85108
86560.0000    0.66734
86600.0000    0.87301
86640.0000    1.46226
86680.0000    1.13610
86720.0000    0.91201
86760.0000    0.63842
86800.0000    0.81779
86840.0000    0.50893
86880.0000    0.80674
86920.0000    1.05345
86960.0000    1.14895
87000.0000    1.33529
87040.0000    1.18439
87080.0000    1.26469
87120.0000    1.53774
87160.0000    1.47206
87200.0000    0.70987
87240.0000    0.42531
87280.0000    1.92646
87320.0000    1.20497
87360.0000    0.61793
87400.0000    0.96765
87440.0000    0.41506
87480.0000    1.23600
87520.0000    0.98603
87560.0000    1.04624
87600.0000    1.40460
87640.0000    1.32839
87680.0000    1.39359
87720.0000    1.34129
87760.0000    1.35709
87800.0000    1.71547
87840.0000    1.32622
87880.0000    1.46841
87920.0000    1.55079
87960.0000    1.63034
88000.0000    1.51767
88040.0000    1.75275
88080.0000    1.39577
88120.0000    1.51405
88160.0000    1.47945
88200.0000    1.43891
88240.0000    0.65445
88280.0000    1.82952
88320.0000    1.61317
88360.0000    1.11029
88400.0000    1.28509
88440.0000    1.01282
88480.0000    0.79721
88520.0000    1.26423
88560.0000    0.94084
88600.0000    1.53416
88640.0000    1.30652
88680.0000    1.33387
88720.0000    1.86323
88760.0000    0.90736
88800.0000    1.61611
88840.0000    1.13150
88880.0000    1.01885
88920.0000    1.26824
88960.0000    1.12870
89000.0000    1.15703
89040.0000    0.93546
89080.0000    0.38877
89120.0000    1.01566
89160.0000    1.69412
89200.0000    2.05492
89240.0000    1.39202
89280.0000    2.34789
89320.0000    2.04117
89360.0000    2.76817
89400.0000    1.94452
89440.0000    1.84843
89480.0000    2.25498
89520.0000    2.32348
89560.0000    2.03595
89600.0000    1.77873
89640.0000    1.78151
89680.0000    2.11249
89720.0000    1.92631
89760.0000    1.90592
89800.0000    2.02687
89840.0000    1.95832
89880.0000    3.11525
89920.0000    2.00076
89960.0000    1.96343
90000.0000    2.01363
90040.0000    1.83957
90080.0000    1.84026
90120.0000    1.21955
90160.0000    2.20745
90200.0000    2.44187
90240.0000    2.17785
90280.0000    1.81223
90320.0000    2.38040
90360.0000    1.84018
90400.0000    2.04298
90440.0000    2.07803
90480.0000    1.81252
90520.0000    1.82691
90560.0000    1.81633
90600.0000    2.13986
90640.0000    2.26734
90680.0000    1.32852
90720.0000    1.80275
90760.0000    2.39090
90800.0000    1.71653
90840.0000    1.24076
90880.0000    1.44742
90920.0000    1.50643
90960.0000    1.32808
91000.0000    1.26948
91040.0000    2.88571
91080.0000    1.52419
91120.0000    2.47649
91160.0000    0.85129
91200.0000    1.50358
91240.0000    0.40614
91280.0000    1.06878
91320.0000    0.66008
91360.0000    0.56875
91400.0000    0.67199
91440.0000    0.54951
91480.0000    0.26901
91520.0000    0.36879
91560.0000    0.90787
91600.0000    0.70800
91640.0000    0.61935
91680.0000    0.81711
91720.0000    0.06640
91760.0000    0.47341
91800.0000    1.19188
91840.0000    0.25094
91880.0000    0.20011
91920.0000    1.04543
91960.0000    0.92236
92000.0000    0.56614
92040.0000    0.60963
92080.0000    1.07125
92120.0000    1.31406
92160.0000    0.80508
92200.0000    0.77422
92240.0000    1.70574
92280.0000    1.99808
92320.0000    0.65562
92360.0000    0.77579
92400.0000    0.94656
92440.0000    0.52569
92480.0000    0.73629
92520.0000    0.90688
92560.0000    0.42262
92600.0000    0.69075
92640.0000    0.37679
92680.0000    1.08657
92720.0000    0.99759
92760.0000    1.32041
92800.0000    1.24925
92840.0000    1.14778
92880.0000    0.58268
92920.0000    1.35191
92960.0000    0.82206
93000.0000    0.55827
93040.0000    1.09720
93080.0000    0.80192
93120.0000    0.85806
93160.0000    0.66264
93200.0000    0.86502
93240.0000    0.15831
93280.0000    1.00674
93320.0000    0.49863
93360.0000    1.17428
93400.0000    0.51694
93440.0000   -0.30587
93480.0000    0.53855
93520.0000   -0.24096
93560.0000    0.88745
93600.0000    1.20618
93640.0000    0.35992
93680.0000    0.25951
93720.0000    0.37264
93760.0000   -0.17221
93800.0000    0.28185
93840.0000    0.84273
93880.0000    0.12868
93920.0000    0.20923
93960.0000   -0.05767
94000.0000    0.58053
94040.0000    0.31931
94080.0000    0.60987
94120.0000    1.09343
94160.0000    1.39718
94200.0000    1.31880
94240.0000    1.16068
94280.0000    1.01209
94320.0000    0.43092
94360.0000    0.65925
94400.0000    0.89650
94440.0000   -0.13587
94480.0000    0.15068
94520.0000    1.27450
94560.0000    0.60833
94600.0000    0.73210
94640.0000    0.88956
94680.0000    0.88623
94720.0000    0.47460
94760.0000    0.40876
94800.0000    1.24535
94840.0000    0.33602
94880.0000    0.36288
94920.0000    0.31457
94960.0000    0.29527
95000.0000   -0.01861
95040.0000    0.59954
95080.0000    1.21072
95120.0000    0.57081
95160.0000    0.70853
95200.0000    0.60812
95240.0000   -0.56023
95280.0000    1.23704
95320.0000    0.79152
95360.0000    0.60670
95400.0000    0.87081
95440.0000    1.16638
95480.0000    0.52714
95520.0000    0.35033
95560.0000    1.69455
95600.0000    1.26853
95640.0000    0.39783
95680.0000    0.13443
95720.0000    0.78850
95760.0000    1.09304
95800.0000    1.78653
95840.0000    1.96437
95880.0000    0.63927
95920.0000    1.67450
95960.0000    0.96096
96000.0000    1.66924
96040.0000    0.80958
96080.0000    0.54348
96120.0000    1.41627
96160.0000    1.83567
96200.0000    1.89472
96240.0000    1.52288
96280.0000    1.22200
96320.0000    1.00146
96360.0000    0.62704
96400.0000    1.23678
96440.0000    0.52294
96480.0000    1.38580
96520.0000    0.58365
96560.0000    0.90346
96600.0000    0.66419
96640.0000   -0.06948
96680.0000    0.86180
96720.0000    0.84406
96760.0000    1.17371
96800.0000    1.18569
96840.0000    1.19133
96880.0000    1.60812
96920.0000    0.94549
96960.0000    1.14014
97000.0000    1.08429
97040.0000   -0.07487
97080.0000    1.15932
97120.0000    0.52322
97160.0000    1.19399
97200.0000    2.14373
97240.0000    0.98834
97280.0000    1.23605
97320.0000    2.30374
97360.0000    0.86041
97400.0000    1.06284
97440.0000    1.34454
97480.0000    1.25605
97520.0000    1.27997
97560.0000    0.91552
97600.0000    1.50381
97640.0000    1.40032
97680.0000    1.51200
97720.0000    1.42559
97760.0000    2.11090
97800.0000    2.31209
97840.0000    2.25626
97880.0000    1.66236
97920.0000    2.72361
97960.0000    1.60883
98000.0000    2.43195
98040.0000    2.34643
98080.0000    1.97136
98120.0000    1.64356
98160.0000    1.23350
98200.0000    1.58994
98240.0000    1.68585
98280.0000    1.56977
98320.0000    1.63119
98360.0000    2.02629
98400.0000    2.09011
98440.0000    1.52706
98480.0000    1.68548
98520.0000    1.48479
98560.0000    1.63902
98600.0000    1.41590
98640.0000    1.02637
98680.0000    0.63046
98720.0000    0.70332
98760.0000    0.31174
98800.0000    0.33986
98840.0000    0.13774
98880.0000    0.63879
98920.0000    0.17560
98960.0000    0.43622
99000.0000    0.42726
99040.0000   -0.60057
99080.0000    0.95190
99120.0000    1.67693
99160.0000    1.65895
99200.0000    0.88845
99240.0000    1.03790
99280.0000    0.77919
99320.0000    0.89226
99360.0000    0.55841
99400.0000    1.03548
99440.0000    1.57134
99480.0000    1.53849
99520.0000    1.40416
99560.0000    1.75316
99600.0000    1.22455
99640.0000    1.70310
99680.0000    1.78626
99720.0000    2.18929
99760.0000    1.23132
99800.0000    2.09358
99840.0000    1.12305
99880.0000    1.64427
99920.0000    1.74543
99960.0000    0.83302
100000.0000    1.92114
100040.0000    1.00258
100080.0000    0.89694
100120.0000    1.55490
100160.0000    2.68839
100200.0000    1.61748
100240.0000    1.33851
100280.0000    1.28429
100320.0000    1.31759
100360.0000    1.81849
100400.0000    1.89673
100440.0000    1.62913
100480.0000    1.56188
100520.0000    1.52614
100560.0000    0.90127
100600.0000    1.78775
100640.0000    1.54092
100680.0000    2.33564
100720.0000    1.75446
100760.0000    1.75453
100800.0000    2.11791
100840.0000    2.44132
100880.0000    2.23250
100920.0000    2.09799
100960.0000    2.59637
101000.0000    2.46483
101040.0000    2.43505
101080.0000    3.63829
101120.0000    2.13868
101160.0000    2.40433
101200.0000    2.82570
101240.0000    2.48209
101280.0000    1.43130
101320.0000    2.57318
101360.0000    2.75966
101400.0000    2.68315
101440.0000    1.83091
101480.0000    1.33537
101520.0000    1.98675
101560.0000    2.02744
101600.0000    2.06219
101640.0000    2.29605
101680.0000    2.34322
101720.0000    2.57313
101760.0000    2.67011
101800.0000    1.92267
101840.0000    1.58996
101880.0000    1.51887
101920.0000    1.96809
101960.0000    1.44565
102000.0000    1.01777
102040.0000    0.99919
102080.0000    0.63325
102120.0000    2.09549
102160.0000    2.68307
102200.0000    1.58264
102240.0000    1.53163
102280.0000    1.58824
102320.0000    1.52381
102360.0000    1.46423
102400.0000    2.44871
102440.0000    2.13764
102480.0000    1.12980
102520.0000    0.94074
102560.0000   -0.09536
102600.0000   -0.18011
102640.0000    0.58874
102680.0000    0.37711
102720.0000    1.99037
102760.0000    1.45920
102800.0000    1.06890
102840.0000    0.89012
102880.0000    1.62620
102920.0000    2.66312
102960.0000    2.10057
103000.0000    2.76237
103040.0000    2.71837
103080.0000    2.43913
103120.0000    1.26932
103160.0000    1.44640
103200.0000    1.32072
103240.0000    2.01552
103280.0000    2.69882
103320.0000    2.08194
103360.0000    1.81122
103400.0000    2.67236
103440.0000    2.35791
103480.0000    1.51973
103520.0000    1.79028
103560.0000    1.78312
103600.0000    1.77889
103640.0000    1.56542
103680.0000    0.79875
103720.0000    0.77626
103760.0000    0.24126
103800.0000    0.69131
103840.0000    1.51699
103880.0000    1.60610
103920.0000    2.05161
103960.0000    1.48396
104000.0000    0.59459
104040.0000    0.28719
104080.0000    1.19093
104120.0000    1.77189
104160.0000    1.53164
104200.0000    1.25315
104240.0000    1.27533
104280.0000    1.40107
104320.0000    0.79597
104360.0000    2.26960
104400.0000    1.34754
104440.0000    2.04998
104480.0000    2.27744
104520.0000    1.94744
104560.0000    1.61177
104600.0000    1.20496
104640.0000    1.22381
104680.0000    2.04367
104720.0000    2.49230
104760.0000    1.02064
104800.0000    2.25569
104840.0000    2.34240
104880.0000    2.65783
104920.0000    1.62904
104960.0000    2.29078
105000.0000    1.78173
105040.0000    0.93879
105080.0000    1.48525
105120.0000    2.04438
105160.0000    1.54749
105200.0000    1.86774
105240.0000    2.05717
105280.0000    2.76703
105320.0000    3.27598
105360.0000    3.04383
105400.0000    3.03014
105440.0000    2.64102
105480.0000    3.07272
105520.0000    2.73489
105560.0000    2.72198
105600.0000    2.74525
105640.0000    3.29764
105680.0000    2.34700
105720.0000    3.06873
105760.0000    3.15104
105800.0000    2.53110
105840.0000    2.34943
105880.0000    2.75372
105920.0000    2.41160
105960.0000    2.47784
106000.0000    2.71225
106040.0000    2.90656
106080.0000    3.65022
106120.0000    3.39719
106160.0000    2.87577
106200.0000    4.71183
106240.0000    3.22432
106280.0000    4.31966
106320.0000    3.76070
106360.0000    3.82738
106400.0000    4.04696
106440.0000    3.39902
106480.0000    4.08622
106520.0000    3.52450
106560.0000    3.31550
106600.0000    3.01084
106640.0000    2.76818
106680.0000    2.19128
106720.0000    2.02964
106760.0000    1.81092
106800.0000    2.05507
106840.0000    1.65004
106880.0000    2.19073
106920.0000    2.85314
106960.0000    2.94324
107000.0000    2.10448
107040.0000    1.61538
107080.0000    2.24215
107120.0000    2.38217
107160.0000    2.33564
107200.0000    1.95222
107240.0000    1.60072
107280.0000    1.41842
107320.0000    1.87818
107360.0000    1.31981
107400.0000    1.04955
107440.0000    1.05976
107480.0000    1.83035
107520.0000    0.73478
107560.0000    0.77551
107600.0000    0.75239
107640.0000    0.91502
107680.0000    0.26110
107720.0000    1.13329
107760.0000    1.17313
107800.0000    1.26266
107840.0000    0.67561
107880.0000    1.88711
107920.0000    1.34211
107960.0000    1.81851
108000.0000    2.49185
108040.0000    1.30866
108080.0000    1.81521
108120.0000    0.64452
108160.0000    1.07245
108200.0000    2.01481
108240.0000    0.95022
108280.0000    1.91212
108320.0000    1.49163
108360.0000    1.68183
108400.0000    1.73729
108440.0000    2.17040
108480.0000    1.14310
108520.0000    2.37688
108560.0000    2.05305
108600.0000    1.27184
108640.0000    1.22399
108680.0000    0.98239
108720.0000    1.00030
108760.0000    0.87331
108800.0000    0.69511
108840.0000    0.46250
108880.0000    1.42678
108920.0000    0.89653
108960.0000    1.51239
109000.0000    1.53169
109040.0000    1.88043
109080.0000    1.66996
109120.0000    1.50827
109160.0000    2.10631
109200.0000    2.13843
109240.0000    2.23973
109280.0000    2.55771
109320.0000    2.49359
109360.0000    2.88597
109400.0000    1.80145
109440.0000    2.51858
109480.0000    2.17053
109520.0000    1.98912
109560.0000    2.27121
109600.0000    1.57179
109640.0000    1.34452
109680.0000    1.24436
109720.0000    2.49015
109760.0000    1.59926
109800.0000    1.80453
109840.0000    1.49439
109880.0000    1.68755
109920.0000    1.64805
109960.0000    1.70152
110000.0000    2.57582
110040.0000    2.35522
110080.0000    2.29310
110120.0000    1.85561
110160.0000    2.19157
110200.0000    1.24780
110240.0000    2.11787
110280.0000    1.90073
110320.0000    1.80015
110360.0000    2.10248
110400.0000    2.04788
110440.0000    2.69517
110480.0000    2.21559
110520.0000    2.25086
110560.0000    2.40035
110600.0000    1.85454
110640.0000    1.49465
110680.0000    1.53214
110720.0000    2.80108
110760.0000    2.95762
110800.0000    1.80885
110840.0000    1.19360
110880.0000    2.04279
110920.0000    2.53798
110960.0000    2.18626
111000.0000    2.42306
111040.0000    1.79211
111080.0000    2.44561
111120.0000    2.73134
111160.0000    2.29026
111200.0000    2.28223
111240.0000    1.59189
111280.0000    1.82913
111320.0000    2.40307
111360.0000    2.27327
111400.0000    1.08158
111440.0000    0.96295
111480.0000    0.66207
111520.0000    0.59217
111560.0000    1.06025
111600.0000    1.05328
111640.0000    0.12615
111680.0000    0.81530
111720.0000    1.41494
111760.0000    1.80465
111800.0000    1.26510
111840.0000    1.27929
111880.0000    1.00518
111920.0000    0.52911
111960.0000    1.13028
112000.0000    0.92544
112040.0000    1.16847
112080.0000    0.93096
112120.0000    0.53398
112160.0000    0.84485
112200.0000    1.22429
112240.0000    1.28581
112280.0000    1.15117
112320.0000    1.31698
112360.0000    1.25588
112400.0000    1.30195
112440.0000    1.02570
112480.0000    2.02914
112520.0000    1.91262
112560.0000    1.60382
112600.0000    1.77544
112640.0000    1.70498
112680.0000    2.21408
112720.0000    1.47518
112760.0000    1.86845
112800.0000    0.79872
112840.0000    1.04614
112880.0000    2.11620
112920.0000    2.33724
112960.0000    1.66202
113000.0000    2.11005
113040.0000    1.41282
113080.0000    1.55308
113120.0000    1.90450
113160.0000    2.09885
113200.0000    1.94138
113240.0000    2.10553
113280.0000    1.48764
113320.0000    2.18994
113360.0000    1.87915
113400.0000    1.08257
113440.0000    1.26289
113480.0000    1.94456
113520.0000    1.96642
113560.0000    1.82363
113600.0000    2.77632
113640.0000    2.16215
113680.0000    2.59588
113720.0000    2.34021
113760.0000    1.52721
113800.0000    1.89275
113840.0000    1.69845
113880.0000    1.64734
113920.0000    2.93813
113960.0000    1.25355
114000.0000    2.28941
114040.0000    1.83323
114080.0000    1.64327
114120.0000    2.12467
114160.0000    1.71179
114200.0000    1.77996
114240.0000    1.74150
114280.0000    1.15113
114320.0000    1.54300
114360.0000    1.42506
114400.0000    1.89682
114440.0000    1.17123
114480.0000    0.91200
114520.0000    1.17786
114560.0000    1.41037
114600.0000    1.03145
114640.0000    0.70957
114680.0000    0.57618
114720.0000    1.09812
114760.0000   -0.10728
114800.0000    0.90388
114840.0000    0.30338
114880.0000    2.25628
114920.0000    1.28131
114960.0000    2.07192
115000.0000    2.16575
115040.0000    1.27651
115080.0000    2.05092
115120.0000    1.98206
115160.0000    1.76940
115200.0000    2.36836
115240.0000    1.81869
115280.0000    1.69613
115320.0000    1.75706
115360.0000    2.42977
115400.0000    1.75162
115440.0000    1.49344
115480.0000    2.44019
115520.0000    1.50797
115560.0000    1.73431
115600.0000    1.41666
115640.0000    1.20360
115680.0000    1.46371
115720.0000    1.91174
115760.0000    1.51371
115800.0000    2.45401
115840.0000    1.79556
115880.0000    2.26615
115920.0000    2.15020
115960.0000    2.43486
116000.0000    2.37479
116040.0000    1.50254
116080.0000    1.76118
116120.0000    1.52457
116160.0000    1.83004
116200.0000    1.85043
116240.0000    1.94570
116280.0000    1.45276
116320.0000    1.35351
116360.0000    1.79926
116400.0000    0.64278
116440.0000    0.79175
116480.0000    1.26791
116520.0000    1.25052
116560.0000    0.95745
116600.0000    0.99259
116640.0000    0.60328
116680.0000    1.39557
116720.0000    1.06804
116760.0000    1.86741
116800.0000    1.53788
116840.0000    1.80292
116880.0000    0.95688
116920.0000    1.73949
116960.0000    1.41404
117000.0000    1.50500
117040.0000    1.74298
117080.0000    1.22084
117120.0000    1.12332
117160.0000    1.17582
117200.0000    1.54975
117240.0000    1.83876
117280.0000    1.56323
117320.0000    1.42464
117360.0000    1.11700
117400.0000    1.33993
117440.0000    0.88355
117480.0000    1.91574
117520.0000    2.07342
117560.0000    1.50754
117600.0000    1.42719
117640.0000    1.77954
117680.0000    1.77623
117720.0000    1.47916
117760.0000    2.02747
117800.0000    2.15556
117840.0000    1.61456
117880.0000    1.35972
117920.0000    2.61139
117960.0000    1.04580
118000.0000    1.37905
118040.0000    1.83466
118080.0000    1.52707
118120.0000    1.90181
118160.0000    1.75930
118200.0000    1.42891
118240.0000    1.09948
118280.0000    1.16941
118320.0000    1.72231
118360.0000    1.91462
118400.0000    1.70338
118440.0000    1.30654
118480.0000    1.55866
118520.0000    1.76095
118560.0000    0.85950
118600.0000    0.73491
118640.0000    0.92481
118680.0000    2.07029
118720.0000    1.33532
118760.0000    1.21052
118800.0000    2.14711
118840.0000    1.04828
118880.0000    1.14819
118920.0000    1.84349
118960.0000    1.99179
119000.0000    1.78210
119040.0000    1.72557
119080.0000    1.60291
119120.0000    1.77540
119160.0000    1.48388
119200.0000    1.76129
119240.0000    2.17724
119280.0000    2.12424
119320.0000    2.11544
119360.0000    2.84132
119400.0000    1.95580
119440.0000    2.37006
119480.0000    2.21126
119520.0000    2.77722
119560.0000    2.87994
119600.0000    2.45720
119640.0000    2.85082
119680.0000    2.70571
119720.0000    2.41817
119760.0000    2.24385
119800.0000    2.18315
119840.0000    2.66198
119880.0000    3.47004
119920.0000    2.22535
119960.0000    2.62168
120000.0000    2.48285
120040.0000    2.44281
120080.0000    2.99766
120120.0000    2.42708
120160.0000    2.61722
120200.0000    2.35014
120240.0000    1.92596
120280.0000    1.89768
120320.0000    1.82290
120360.0000    1.88055
120400.0000    1.45733
120440.0000    2.14020
120480.0000    3.09780
120520.0000    2.36782
120560.0000    2.47490
120600.0000    2.85471
120640.0000    2.17778
120680.0000    2.43585
120720.0000    2.16826
120760.0000    1.29738
120800.0000    1.53236
120840.0000    1.57881
120880.0000    1.45837
120920.0000    1.84515
120960.0000    1.84268
121000.0000    2.55901
121040.0000    2.57196
121080.0000    1.81461
121120.0000    1.66729
121160.0000    1.29276
121200.0000    1.61297
121240.0000    2.18520
121280.0000    2.14453
121320.0000    1.97329
121360.0000    1.35484
121400.0000    2.27335
121440.0000    2.05714
121480.0000    2.05579
121520.0000    2.23465
121560.0000    1.22829
121600.0000    1.82711
121640.0000    1.80112
121680.0000    2.82639
121720.0000    3.06809
121760.0000    2.26428
121800.0000    2.19149
121840.0000    2.37155
121880.0000    2.17516
121920.0000    1.98443
121960.0000    2.07749
122000.0000    1.49012
122040.0000    2.10185
122080.0000    2.10496
122120.0000    2.12877
122160.0000    2.17835
122200.0000    2.52480
122240.0000    2.30785
122280.0000    2.24851
122320.0000    1.79821
122360.0000    1.90909
122400.0000    1.84061
122440.0000    1.78906
122480.0000    1.98353
122520.0000    1.56158
122560.0000    1.49954
122600.0000    1.00934
122640.0000    1.18907
122680.0000    1.24529
122720.0000    1.34599
122760.0000    0.90477
122800.0000    0.74012
122840.0000    1.30677
122880.0000    0.54855
122920.0000    0.74815
122960.0000    1.39097
123000.0000    1.06335
123040.0000    1.39150
123080.0000    1.24046
123120.0000    1.29055
123160.0000    1.24367
123200.0000    1.48628
123240.0000    0.32620
123280.0000    0.56927
123320.0000    1.06164
123360.0000    1.88770
123400.0000    1.85054
123440.0000    1.67494
123480.0000    1.28367
123520.0000    1.22058
123560.0000    1.73604
123600.0000    1.81002
123640.0000    1.20542
123680.0000    1.65507
123720.0000    1.52282
123760.0000    1.48052
123800.0000    1.55155
123840.0000    1.75231
123880.0000    1.85253
123920.0000    1.25458
123960.0000    1.38826
124000.0000    1.90199
124040.0000    1.29683
124080.0000    1.78892
124120.0000    1.41733
124160.0000    1.71189
124200.0000    1.32290
124240.0000    1.42954
124280.0000    1.47410
124320.0000    1.65369
124360.0000    1.42793
124400.0000    2.31613
124440.0000    2.27262
124480.0000    0.44855
124520.0000    0.64224
124560.0000    0.87439
124600.0000    0.65322
124640.0000    1.55836
124680.0000    0.23843
124720.0000    1.68686
124760.0000    0.72640
124800.0000    1.56392
124840.0000    2.73790
124880.0000    2.67647
124920.0000    2.35067
124960.0000    2.70411
125000.0000    1.28624
125040.0000    1.21487
125080.0000    1.77259
125120.0000    1.98873
125160.0000    0.75738
125200.0000    0.88810
125240.0000    2.05348
125280.0000    0.93865
125320.0000    1.10745
125360.0000    1.55921
125400.0000    1.38761
125440.0000    1.24093
125480.0000    2.74721
125520.0000    1.47160
125560.0000    1.76748
125600.0000    2.26389
125640.0000    1.83327
125680.0000    1.91394
125720.0000    1.15483
125760.0000    1.11721
125800.0000    0.96431
125840.0000    1.24671
125880.0000    1.84819
125920.0000    1.61327
125960.0000    1.05137
126000.0000    1.15749
126040.0000    0.99552
126080.0000    1.23417
126120.0000    1.37701
126160.0000    1.23549
126200.0000    1.59040
126240.0000    1.37319
126280.0000    1.71190
126320.0000    1.87429
126360.0000    1.91733
126400.0000    1.58389
126440.0000    1.19107
126480.0000    1.88349
126520.0000    2.00059
126560.0000    2.28952
126600.0000    1.39084
126640.0000    2.00967
126680.0000    1.25133
126720.0000    0.67139
126760.0000    1.10854
126800.0000    1.28515
126840.0000    1.03064
126880.0000    1.58638
126920.0000    1.34004
126960.0000    1.82117
127000.0000    2.04036
127040.0000    1.88691
127080.0000    1.69623
127120.0000    2.15624
127160.0000    2.10891
127200.0000    2.48912
127240.0000    1.17732
127280.0000    2.82180
127320.0000    2.60478
127360.0000    2.05125
127400.0000    2.14227
127440.0000    1.28903
127480.0000    1.94739
127520.0000    2.96738
127560.0000    2.15591
127600.0000    2.12489
127640.0000    2.74028
127680.0000    2.77458
127720.0000    3.12380
127760.0000    2.40486
127800.0000    1.07378
127840.0000    1.92702
127880.0000    1.38986
127920.0000    1.48492
127960.0000    1.47865
128000.0000    0.94337
128040.0000    2.17125
128080.0000    1.34405
128120.0000    1.74351
128160.0000    1.72319
128200.0000    1.39702
128240.0000    2.06554
128280.0000    1.81690
128320.0000    2.01346
128360.0000    1.25511
128400.0000    1.85095
128440.0000    2.08847
128480.0000    1.54955
128520.0000    1.46720
128560.0000    1.76288
128600.0000    2.96753
128640.0000    2.31340
128680.0000    3.00443
128720.0000    2.71003
128760.0000    2.94446
128800.0000    2.87261
128840.0000    3.20158
128880.0000    2.79965
128920.0000    2.57767
128960.0000    1.97758
129000.0000    1.87563
129040.0000    2.27985
129080.0000    3.05036
129120.0000    2.90856
129160.0000    1.78695
129200.0000    1.81706
129240.0000    2.28933
129280.0000    1.82087
129320.0000    2.42167
129360.0000    2.31269
129400.0000    3.19863
129440.0000    2.28447
129480.0000    2.52287
129520.0000    2.77264
129560.0000    2.70007
129600.0000    1.86764
129640.0000    1.89648
129680.0000    0.90290
129720.0000    1.47661
129760.0000    1.85203
129800.0000    1.83249
129840.0000    1.20681
129880.0000    2.33984
129920.0000    1.97234
129960.0000    2.59099
130000.0000    2.99039
130040.0000    2.95575
130080.0000    2.72551
130120.0000    2.34129
130160.0000    2.12348
130200.0000    1.71485
130240.0000    1.71036
130280.0000    2.02702
130320.0000    2.28321
130360.0000    2.31160
130400.0000    2.24373
130440.0000    2.04981
130480.0000    2.72169
130520.0000    2.71885
130560.0000    2.54670
130600.0000    2.34624
130640.0000    2.17237
130680.0000    2.08557
130720.0000    1.84571
130760.0000    2.39876
130800.0000    2.08496
130840.0000    2.03923
130880.0000    1.32951
130920.0000    2.56251
130960.0000    2.11625
131000.0000    2.14459
131040.0000    3.04095
131080.0000    3.22059
131120.0000    2.39586
131160.0000    2.51266
131200.0000    2.70652
131240.0000    1.96182
131280.0000    2.63273
131320.0000    2.30062
131360.0000    1.83380
131400.0000    2.70486
131440.0000    1.70090
131480.0000    2.71291
131520.0000    1.71542
131560.0000    1.64117
131600.0000    2.03250
131640.0000    1.80335
131680.0000    2.67226
131720.0000    2.88499
131760.0000    2.15741
131800.0000    1.83481
131840.0000    2.20593
131880.0000    1.70582
131920.0000    1.95100
131960.0000    2.66142
132000.0000    2.09763
132040.0000    2.10960
132080.0000    2.07863
132120.0000    1.37235
132160.0000    2.69584
132200.0000    1.54988
132240.0000    1.51472
132280.0000    2.40647
132320.0000    1.78911
132360.0000    1.66181
132400.0000    1.75107
132440.0000    1.65716
132480.0000    2.18187
132520.0000    2.30840
132560.0000    2.44357
132600.0000    1.57848
132640.0000    2.38716
132680.0000    2.26202
132720.0000    2.71007
132760.0000    1.79368
132800.0000    2.48847
132840.0000    2.14971
132880.0000    1.77062
132920.0000    1.74647
132960.0000    1.99941
133000.0000    2.32551
133040.0000    1.69106
133080.0000    1.90473
133120.0000    2.56962
133160.0000    2.62428
133200.0000    2.86589
133240.0000    2.30426
133280.0000    2.28752
133320.0000    2.07475
133360.0000    1.31650
133400.0000    0.74967
133440.0000    1.17636
133480.0000    1.16579
133520.0000    0.98334
133560.0000    1.28710
133600.0000    0.87103
133640.0000    2.71837
133680.0000    1.75319
133720.0000    2.41998
133760.0000    1.55688
133800.0000    2.12590
133840.0000    2.62468
133880.0000    2.57757
133920.0000    1.95374
133960.0000    2.57759
134000.0000    1.75887
134040.0000    2.34774
134080.0000    2.66710
134120.0000    2.05994
134160.0000    1.93078
134200.0000    1.04479
134240.0000    2.11443
134280.0000    1.66477
134320.0000    2.02417
134360.0000    1.82710
134400.0000    0.97694
134440.0000    1.77033
134480.0000    1.85243
134520.0000    1.97997
134560.0000    2.05324
134600.0000    1.44709
134640.0000    2.37601
134680.0000    2.12461
134720.0000    1.88772
134760.0000    1.87990
134800.0000    2.28228
134840.0000    1.92280
134880.0000    2.35212
134920.0000    2.43021
134960.0000    2.56791
135000.0000    3.19733
135040.0000    3.20560
135080.0000    2.88662
135120.0000    2.22832
135160.0000    1.87522
135200.0000    2.36161
135240.0000    1.87788
135280.0000    2.35637
135320.0000    2.44727
135360.0000    2.11693
135400.0000    2.88273
135440.0000    2.58944
135480.0000    2.85805
135520.0000    2.96720
135560.0000    2.29372
135600.0000    2.06069
135640.0000    2.69837
135680.0000    2.37524
135720.0000    2.36907
135760.0000    2.03454
135800.0000    2.07287
135840.0000    2.22499
135880.0000    2.36052
135920.0000    2.21572
135960.0000    2.20972
136000.0000    1.86261
136040.0000    2.30537
136080.0000    2.45759
136120.0000    2.84013
136160.0000    2.48055
136200.0000    2.66034
136240.0000    2.38667
136280.0000    2.52349
136320.0000    2.42612
136360.0000    2.28287
136400.0000    2.94669
136440.0000    2.60695
136480.0000    3.27109
136520.0000    2.12051
136560.0000    2.22106
136600.0000    3.18354
136640.0000    2.81576
136680.0000    1.65794
136720.0000    2.45798
136760.0000    2.62785
136800.0000    2.50463
136840.0000    2.44737
136880.0000    2.21525
136920.0000    2.60470
136960.0000    2.88996
137000.0000    2.80042
137040.0000    2.33756
137080.0000    2.88125
137120.0000    2.48461
137160.0000    2.47805
137200.0000    2.22663
137240.0000    2.44778
137280.0000    2.64159
137320.0000    2.06061
137360.0000    2.70984
137400.0000    2.39075
137440.0000    1.65335
137480.0000    2.08937
137520.0000    2.30193
137560.0000    1.73857
137600.0000    2.46495
137640.0000    2.53654
137680.0000    1.84739
137720.0000    1.63567
137760.0000    1.73207
137800.0000    1.55190
137840.0000    1.48168
137880.0000    1.94577
137920.0000    1.76542
137960.0000    1.70866
138000.0000    1.99672
138040.0000    2.19899
138080.0000    1.33320
138120.0000    1.77464
138160.0000    1.69513
138200.0000    1.25485
138240.0000    1.77199
138280.0000    1.84275
138320.0000    2.01098
138360.0000    1.66748
138400.0000    1.51999
138440.0000    1.82991
138480.0000    1.74373
138520.0000    2.23159
138560.0000    1.71407
138600.0000    1.61955
138640.0000    1.44992
138680.0000    2.31545
138720.0000    1.53237
138760.0000    1.78201
138800.0000    2.50321
138840.0000    3.34767
138880.0000    2.21139
138920.0000    1.88169
138960.0000    2.02232
139000.0000    2.06645
139040.0000    1.47034
139080.0000    1.60378
139120.0000    2.47593
139160.0000    2.13943
139200.0000    2.02586
139240.0000    2.12422
139280.0000    2.79253
139320.0000    2.60707
139360.0000    1.58539
139400.0000    1.86876
139440.0000    1.38741
139480.0000    1.11537
139520.0000    1.46129
139560.0000    0.88316
139600.0000    1.27770
139640.0000    1.41472
139680.0000    1.37747
139720.0000    2.08004
139760.0000    1.95902
139800.0000    1.83908
139840.0000    2.05493
139880.0000    2.40544
139920.0000    1.61839
139960.0000    1.56819
140000.0000    1.80706
140040.0000    1.90526
140080.0000    1.78149
140120.0000    2.06474
140160.0000    1.72155
140200.0000    3.04628
140240.0000    2.83290
140280.0000    3.07201
140320.0000    2.27236
140360.0000    2.38981
140400.0000    3.32068
140440.0000    2.55993
140480.0000    2.84632
140520.0000    2.39777
140560.0000    2.60494
140600.0000    2.74280
140640.0000    1.96243
140680.0000    1.47237
140720.0000    1.70424
140760.0000    2.45220
140800.0000    2.02492
140840.0000    2.02002
140880.0000    1.71221
140920.0000    1.31040
140960.0000    1.00731
141000.0000    1.81695
141040.0000    1.48345
141080.0000    2.15967
141120.0000    2.34110
141160.0000    2.05946
141200.0000    2.18941
141240.0000    2.04059
141280.0000    2.42888
141320.0000    3.08494
141360.0000    2.90022
141400.0000    2.23154
141440.0000    2.63409
141480.0000    2.95623
141520.0000    2.45964
141560.0000    2.87799
141600.0000    2.71007
141640.0000    2.31083
141680.0000    2.41744
141720.0000    1.46420
141760.0000    1.94980
141800.0000    2.65477
141840.0000    1.80290
141880.0000    2.49181
141920.0000    2.33310
141960.0000    2.26868
142000.0000    2.54101
142040.0000    2.98355
142080.0000    2.83191
142120.0000    1.93988
142160.0000    2.37775
142200.0000    3.14684
142240.0000    3.28261
142280.0000    2.67149
142320.0000    3.29830
142360.0000    2.06672
142400.0000    1.94028
142440.0000    1.50834
142480.0000    1.66133
142520.0000    1.85429
142560.0000    1.20840
142600.0000    1.30962
142640.0000    1.58993
142680.0000    2.13215
142720.0000    2.08264
142760.0000    2.68001
142800.0000    2.26557
142840.0000    2.45287
142880.0000    2.41702
142920.0000    2.52243
142960.0000    2.86084
143000.0000    2.84172
143040.0000    3.07963
143080.0000    3.39199
143120.0000    2.69074
143160.0000    2.36143
143200.0000    2.20832
143240.0000    3.14937
143280.0000    2.37242
143320.0000    2.56788
143360.0000    3.19444
143400.0000    3.30613
143440.0000    2.68001
143480.0000    2.73450
143520.0000    2.67460
143560.0000    2.42169
143600.0000    2.74642
143640.0000    3.06022
143680.0000    3.97971
143720.0000    3.58274
143760.0000    3.02996
143800.0000    2.08047
143840.0000    3.13587
143880.0000    2.48569
143920.0000    1.67660
143960.0000    2.95290
144000.0000    2.76674
144040.0000    2.57274
144080.0000    2.38910
144120.0000    2.43231
144160.0000    2.56506
144200.0000    2.32675
144240.0000    3.55946
144280.0000    2.79330
144320.0000    2.77841
144360.0000    3.05100
144400.0000    3.26118
144440.0000    1.93239
144480.0000    2.04198
144520.0000    1.79732
144560.0000    1.87873
144600.0000    2.89643
144640.0000    2.59295
144680.0000    2.93444
144720.0000    2.81798
144760.0000    2.22939
144800.0000    3.07084
144840.0000    2.29101
144880.0000    2.97397
144920.0000    2.77556
144960.0000    3.47976
145000.0000    2.39359
145040.0000    2.32315
145080.0000    1.96380
145120.0000    1.79322
145160.0000    3.51687
145200.0000    2.73398
145240.0000    2.42987
145280.0000    2.83807
145320.0000    2.73045
145360.0000    2.68789
145400.0000    2.35860
145440.0000    2.32686
145480.0000    2.41130
145520.0000    2.16026
145560.0000    2.18630
145600.0000    2.10866
145640.0000    2.96205
145680.0000    2.40373
145720.0000    2.67926
145760.0000    2.29588
145800.0000    2.51618
145840.0000    2.50522
145880.0000    2.16008
145920.0000    1.32998
145960.0000    1.42974
146000.0000    1.65535
146040.0000    2.78766
146080.0000    1.76650
146120.0000    2.12627
146160.0000    1.77049
146200.0000    2.20445
146240.0000    1.74759
146280.0000    2.90221
146320.0000    2.72940
146360.0000    2.48096
146400.0000    3.93996
146440.0000    2.36249
146480.0000    2.41280
146520.0000    3.70271
146560.0000    3.62391
146600.0000    3.02898
146640.0000    2.52537
146680.0000    2.97758
146720.0000    3.18921
146760.0000    2.43572
146800.0000    2.26489
146840.0000    2.95980
146880.0000    3.43765
146920.0000    2.43314
146960.0000    2.13786
147000.0000    2.04041
147040.0000    2.88572
147080.0000    2.21598
147120.0000    2.82411
147160.0000    2.53022
147200.0000    1.91713
147240.0000    3.22808
147280.0000    2.14145
147320.0000    2.11214
147360.0000    2.59474
147400.0000    2.04495
147440.0000    1.67539
147480.0000    2.56983
147520.0000    1.45261
147560.0000    2.17119
147600.0000    1.35278
147640.0000    1.51343
147680.0000    1.67853
147720.0000    1.93515
147760.0000    1.63343
147800.0000    2.44374
147840.0000    2.32077
147880.0000    2.01759
147920.0000    2.59440
147960.0000    2.07589
148000.0000    1.48886
148040.0000    1.98566
148080.0000    2.33795
148120.0000    2.42056
148160.0000    2.17678
148200.0000    1.94290
148240.0000    2.77157
148280.0000    1.55152
148320.0000    2.41266
148360.0000    2.13106
148400.0000    1.24137
148440.0000    1.78037
148480.0000    1.33266
148520.0000    2.25180
148560.0000    2.43681
148600.0000    1.55867
148640.0000    1.06395
148680.0000    1.27921
148720.0000    2.23061
148760.0000    1.89436
148800.0000    2.03727
148840.0000    2.83917
148880.0000    2.32754
148920.0000    2.43588
148960.0000    2.51455
149000.0000    2.52587
149040.0000    2.72892
149080.0000    2.35773
149120.0000    2.43692
149160.0000    2.34863
149200.0000    2.18070
149240.0000    3.35493
149280.0000    3.23849
149320.0000    3.14421
149360.0000    2.69995
149400.0000    2.26624
149440.0000    2.47513
149480.0000    2.06159
149520.0000    2.36730
149560.0000    2.48527
149600.0000    2.58178
149640.0000    2.67970
149680.0000    3.31731
149720.0000    3.79881
149760.0000    2.84544
149800.0000    2.86944
149840.0000    2.44372
149880.0000    2.37543
149920.0000    2.25166
149960.0000    2.31970
150000.0000    3.40962
150040.0000    2.61546
150080.0000    2.12713
150120.0000    2.31701
150160.0000    3.07657
150200.0000    3.53945
150240.0000    3.89924
150280.0000    3.38533
150320.0000    2.50430
150360.0000    3.12917
150400.0000    2.38897
150440.0000    2.08636
150480.0000    2.17612
150520.0000    3.57926
150560.0000    2.38842
150600.0000    2.55942
150640.0000    2.50273
150680.0000    2.22931
150720.0000    2.16387
150760.0000    1.69929
150800.0000    1.97132
150840.0000    2.01994
150880.0000    1.67925
150920.0000    1.85965
150960.0000    2.51647
151000.0000    2.29982
151040.0000    2.64723
151080.0000    1.92783
151120.0000    2.38178
151160.0000    2.25410
151200.0000    2.20733
151240.0000    2.02334
151280.0000    1.84755
151320.0000    1.91257
151360.0000    2.33810
151400.0000    1.39823
151440.0000    1.91343
151480.0000    2.07635
151520.0000    1.67404
151560.0000    1.80386
151600.0000    1.98832
151640.0000    1.76133
151680.0000    2.03540
151720.0000    2.74716
151760.0000    2.73455
151800.0000    2.70942
151840.0000    2.28214
151880.0000    2.65282
151920.0000    2.75921
151960.0000    2.99984
152000.0000    2.67886
152040.0000    2.06126
152080.0000    2.71616
152120.0000    2.45436
152160.0000    2.37931
152200.0000    2.06873
152240.0000    3.06792
152280.0000    2.49294
152320.0000    2.76713
152360.0000    2.06402
152400.0000    2.35417
152440.0000    2.30167
152480.0000    2.76129
152520.0000    1.55850
152560.0000    2.32734
152600.0000    2.30177
152640.0000    2.19670
152680.0000    2.21060
152720.0000    2.04302
152760.0000    2.75592
152800.0000    2.51342
152840.0000    2.61350
152880.0000    2.51715
152920.0000    3.00211
152960.0000    2.92405
153000.0000    2.13770
153040.0000    2.31820
153080.0000    1.85336
153120.0000    1.94340
153160.0000    3.02712
153200.0000    1.53457
153240.0000    2.23086
153280.0000    2.39876
153320.0000    2.69484
153360.0000    2.68230
153400.0000    2.25177
153440.0000    2.45694
153480.0000    1.43750
153520.0000    1.41821
153560.0000    2.25392
153600.0000    1.81099
153640.0000    2.56165
153680.0000    2.06964
153720.0000    2.54544
153760.0000    1.88063
153800.0000    2.07340
153840.0000    1.88631
153880.0000    2.30299
153920.0000    2.48998
153960.0000    2.22568
154000.0000    2.55262
154040.0000    2.12822
154080.0000    1.27787
154120.0000    1.84144
154160.0000    1.48072
154200.0000    1.50765
154240.0000    1.76089
154280.0000    0.96601
154320.0000    2.29494
154360.0000    2.37560
154400.0000    2.30051
154440.0000    1.76823
154480.0000    2.15911
154520.0000    1.87625
154560.0000    2.02523
154600.0000    1.13872
154640.0000    1.41440
154680.0000    1.66062
154720.0000    1.54871
154760.0000    2.26691
154800.0000    1.58115
154840.0000    1.09881
154880.0000    1.59121
154920.0000    2.15678
154960.0000    1.80248
155000.0000    2.30148
155040.0000    1.49938
155080.0000    1.17412
155120.0000    1.70679
155160.0000    1.24411
155200.0000    1.43169
155240.0000    1.61190
155280.0000    0.99797
155320.0000    2.30084
155360.0000    1.88677
155400.0000    2.33633
155440.0000    1.80367
155480.0000    2.05611
155520.0000    2.32405
155560.0000    2.35052
155600.0000    1.57193
155640.0000    1.75716
155680.0000    1.71869
155720.0000    1.29103
155760.0000    1.12011
155800.0000    0.68927
155840.0000    0.90023
155880.0000    1.19891
155920.0000    1.75692
155960.0000    0.90841
156000.0000    1.39006
156040.0000    1.61090
156080.0000    1.68032
156120.0000    0.77256
156160.0000    1.62154
156200.0000    1.68495
156240.0000    2.14462
156280.0000    2.01616
156320.0000    1.92341
156360.0000    1.39631
156400.0000    0.33698
156440.0000    1.37471
156480.0000    1.44439
156520.0000    0.72002
156560.0000    1.17905
156600.0000    1.86247
156640.0000    1.82271
156680.0000    1.88565
156720.0000    1.58153
156760.0000    1.71240
156800.0000    1.31674
156840.0000    1.79088
156880.0000    1.81135
156920.0000    1.74262
156960.0000    0.73937
157000.0000    0.98437
157040.0000    0.98390
157080.0000    0.78434
157120.0000    1.48654
157160.0000    1.29854
157200.0000    1.39345
157240.0000    1.63371
157280.0000    1.33785
157320.0000    1.62703
157360.0000    2.18799
157400.0000    2.02936
157440.0000    1.76312
157480.0000    1.85487
157520.0000    1.48764
157560.0000    1.59080
157600.0000    2.28150
157640.0000    1.45781
157680.0000    2.94225
157720.0000    2.57363
157760.0000    1.89669
157800.0000    1.74744
157840.0000    2.02104
157880.0000    2.72658
157920.0000    1.86103
157960.0000    2.54210
158000.0000    2.39181
158040.0000    1.99366
158080.0000    1.71439
158120.0000    1.07687
158160.0000    0.90318
158200.0000    1.68963
158240.0000    1.53265
158280.0000    1.07897
158320.0000    1.37622
158360.0000    1.22648
158400.0000    1.44174
158440.0000    1.60194
158480.0000    1.72649
158520.0000    1.55927
158560.0000    1.63385
158600.0000    1.97239
158640.0000    1.63175
158680.0000    2.29156
158720.0000    2.06805
158760.0000    1.89323
158800.0000    2.05720
158840.0000    2.14899
158880.0000    2.43296
158920.0000    1.93209
158960.0000    2.76674
159000.0000    2.85286
159040.0000    1.85314
159080.0000    2.43514
159120.0000    1.92771
159160.0000    1.84903
159200.0000    1.72347
159240.0000    1.95429
159280.0000    2.76505
159320.0000    2.46343
159360.0000    2.23805
159400.0000    1.87612
159440.0000    2.32350
159480.0000    2.83993
159520.0000    2.05376
159560.0000    2.08381
159600.0000    1.71214
159640.0000    2.21839
159680.0000    1.73397
159720.0000    2.29710
159760.0000    3.02986
159800.0000    2.14218
159840.0000    2.00780
159880.0000    1.77405
159920.0000    1.12823
159960.0000    1.29223
160000.0000    1.79712
160040.0000    1.79984
160080.0000    1.56951
160120.0000    2.28481
160160.0000    2.46448
160200.0000    2.19624
160240.0000    1.76563
160280.0000    1.87693
160320.0000    2.14409
160360.0000    2.50449
160400.0000    2.18683
160440.0000    1.98753
160480.0000    3.03792
160520.0000    2.08349
160560.0000    2.01477
160600.0000    1.96087
160640.0000    1.85380
160680.0000    1.94922
160720.0000    2.16722
160760.0000    1.93380
160800.0000    1.95974
160840.0000    1.62257
160880.0000    1.98832
160920.0000    2.14474
160960.0000    1.72156
161000.0000    1.60345
161040.0000    1.35610
161080.0000    1.32212
161120.0000    2.44751
161160.0000    2.14735
161200.0000    2.77166
161240.0000    2.21678
161280.0000    2.95021
161320.0000    2.14638
161360.0000    2.18569
161400.0000    2.01715
161440.0000    1.54427
161480.0000    1.68963
161520.0000    1.32579
161560.0000    1.33499
161600.0000    1.48572
161640.0000    1.65364
161680.0000    1.61471
161720.0000    1.37746
161760.0000    1.11009
161800.0000    1.49962
161840.0000    1.19414
161880.0000    1.15591
161920.0000    0.49451
161960.0000    2.39668
162000.0000    2.01748
162040.0000    0.41999
162080.0000    2.05016
162120.0000    2.09028
162160.0000    1.94587
162200.0000    1.09195
162240.0000    1.68917
162280.0000    2.06794
162320.0000    2.69445
162360.0000    1.85192
162400.0000    1.94127
162440.0000    2.29559
162480.0000    1.94553
162520.0000    2.06891
162560.0000    1.39442
162600.0000    1.54324
162640.0000    1.63177
162680.0000    1.93970
162720.0000    1.98323
162760.0000    1.83957
162800.0000    1.93503
162840.0000    2.07745
162880.0000    2.60190
162920.0000    2.85891
162960.0000    3.03411
163000.0000    2.64155
163040.0000    2.81637
163080.0000    3.28409
163120.0000    2.33140
163160.0000    3.11796
163200.0000    3.31052
163240.0000    2.35613
163280.0000    2.15756
163320.0000    2.67362
163360.0000    2.11462
163400.0000    2.08508
163440.0000    2.35791
163480.0000    2.00917
163520.0000    2.19950
163560.0000    2.88269
163600.0000    2.65825
163640.0000    2.89690
163680.0000    2.45959
163720.0000    2.77792
163760.0000    2.17791
163800.0000    2.11983
163840.0000    3.01940
163880.0000    2.28976
163920.0000    2.62011
163960.0000    2.48423
164000.0000    2.65702
164040.0000    2.32463
164080.0000    3.58220
164120.0000    2.89223
164160.0000    2.65921
164200.0000    2.47386
164240.0000    2.35225
164280.0000    2.68692
164320.0000    2.86221
164360.0000    3.09632
164400.0000    2.28323
164440.0000    3.46412
164480.0000    3.23413
164520.0000    2.21699
164560.0000    3.75850
164600.0000    3.54922
164640.0000    3.31099
164680.0000    3.00015
164720.0000    2.66585
164760.0000    2.84378
164800.0000    2.25742
164840.0000    3.55189
164880.0000    3.37261
164920.0000    3.86706
164960.0000    4.64362
165000.0000    4.12697
165040.0000    3.80597
165080.0000    4.26458
165120.0000    3.83553
165160.0000    2.93218
165200.0000    2.88539
165240.0000    3.12794
165280.0000    3.05105
165320.0000    2.84031
165360.0000    3.09066
165400.0000    2.97334
165440.0000    3.49347
165480.0000    3.90469
165520.0000    3.62656
165560.0000    4.07414
165600.0000    3.33441
165640.0000    3.75502
165680.0000    3.49164
165720.0000    2.87412
165760.0000    3.84356
165800.0000    3.01823
165840.0000    2.86347
165880.0000    2.79511
165920.0000    2.41482
165960.0000    3.31733
166000.0000    2.57681
166040.0000    2.89502
166080.0000    2.65791
166120.0000    1.75513
166160.0000    1.89196
166200.0000    0.91396
166240.0000    2.02469
166280.0000    2.73055
166320.0000    3.29654
166360.0000    3.30413
166400.0000    2.93630
166440.0000    3.21817
166480.0000    3.46357
166520.0000    3.29516
166560.0000    3.61757
166600.0000    2.42080
166640.0000    1.70459
166680.0000    2.20827
166720.0000    3.27926
166760.0000    2.91546
166800.0000    2.58475
166840.0000    3.16968
166880.0000    3.22308
166920.0000    3.37877
166960.0000    2.45889
167000.0000    2.49551
167040.0000    3.43776
167080.0000    2.97654
167120.0000    3.65733
167160.0000    3.09008
167200.0000    2.95949
167240.0000    3.11319
167280.0000    2.63189
167320.0000    2.83405
167360.0000    3.26132
167400.0000    2.30425
167440.0000    3.37756
167480.0000    2.76765
167520.0000    2.85783
167560.0000    2.42250
167600.0000    2.58082
167640.0000    1.45158
167680.0000    1.74001
167720.0000    1.83290
167760.0000    2.17261
167800.0000    2.76413
167840.0000    2.51838
167880.0000    3.97772
167920.0000    2.19970
167960.0000    2.30657
168000.0000    2.70058
168040.0000    3.42818
168080.0000    3.12212
168120.0000    2.95539
168160.0000    2.64448
168200.0000    3.15138
168240.0000    2.50239
168280.0000    2.65411
168320.0000    1.85014
168360.0000    2.67838
168400.0000    1.96144
168440.0000    2.49125
168480.0000    1.96438
168520.0000    1.96550
168560.0000    2.41996
168600.0000    2.48800
168640.0000    2.86765
168680.0000    2.49505
168720.0000    2.82639
168760.0000    2.43498
168800.0000    2.32179
168840.0000    2.65071
168880.0000    2.40219
168920.0000    2.02234
168960.0000    1.95618
169000.0000    2.31928
169040.0000    2.36544
169080.0000    3.08413
169120.0000    2.31472
169160.0000    2.33907
169200.0000    1.80077
169240.0000    1.95268
169280.0000    1.33235
169320.0000    1.45430
169360.0000    0.51990
169400.0000    0.74739
169440.0000    1.32613
169480.0000    2.83264
169520.0000    1.75761
169560.0000    1.03077
169600.0000    1.78337
169640.0000    1.68261
169680.0000    0.79016
169720.0000    0.72349
169760.0000    1.76083
169800.0000    1.07868
169840.0000    1.57852
169880.0000    1.78728
169920.0000    2.57518
169960.0000    2.64619
170000.0000    1.55162
170040.0000    2.06986
170080.0000    3.02093
170120.0000    2.12414
170160.0000    2.46881
170200.0000    2.17783
170240.0000    3.03011
170280.0000    2.52878
170320.0000    2.16878
170360.0000    2.34196
170400.0000    2.75940
170440.0000    3.36451
170480.0000    2.49218
170520.0000    3.39185
170560.0000    2.64097
170600.0000    2.54690
170640.0000    2.48179
170680.0000    2.24431
170720.0000    2.08659
170760.0000    3.05315
170800.0000    3.11135
170840.0000    2.78011
170880.0000    3.04149
170920.0000    1.83567
170960.0000    3.39815
171000.0000    2.56943
171040.0000    3.04369
171080.0000    2.99967
171120.0000    2.23856
171160.0000    3.48060
171200.0000    2.88402
171240.0000    2.94909
171280.0000    2.57051
171320.0000    2.47682
171360.0000    1.41385
171400.0000    2.42695
171440.0000    2.94889
171480.0000    3.04610
171520.0000    2.57257
171560.0000    2.69227
171600.0000    3.06566
171640.0000    3.08452
171680.0000    3.56496
171720.0000    2.47058
171760.0000    2.38876
171800.0000    2.73549
171840.0000    2.89099
171880.0000    3.41972
171920.0000    3.59094
171960.0000    3.08663
172000.0000    4.13721
172040.0000    2.69348
172080.0000    3.18676
172120.0000    1.82848
172160.0000    2.00023
172200.0000    2.77919
172240.0000    1.70194
172280.0000    2.18661
172320.0000    2.39029
172360.0000    2.60515
172400.0000    1.86368
172440.0000    2.62220
172480.0000    1.93146
172520.0000    1.89739
172560.0000    2.48323
172600.0000    1.79123
172640.0000    1.62912
172680.0000    1.86065
172720.0000    2.16801
172760.0000    2.03895
172800.0000    2.27549
172840.0000    2.17960
172880.0000    2.38900
172920.0000    2.08282
172960.0000    1.54593
173000.0000    2.10053
173040.0000    1.80040
173080.0000    1.72186
173120.0000    2.07869
173160.0000    2.04377
173200.0000    2.12584
173240.0000    2.16380
173280.0000    2.86140
173320.0000    2.24188
173360.0000    2.55010
173400.0000    1.77819
173440.0000    2.40603
173480.0000    1.74871
173520.0000    2.60941
173560.0000    1.85807
173600.0000    2.57319
173640.0000    1.47535
173680.0000    1.73886
173720.0000    1.59459
173760.0000    2.84989
173800.0000    1.87844
173840.0000    1.75532
173880.0000    1.23976
173920.0000    1.61672
173960.0000    1.57499
174000.0000    2.11023
174040.0000    3.01810
174080.0000    2.60755
174120.0000    2.41069
174160.0000    2.63344
174200.0000    3.07016
174240.0000    2.82696
174280.0000    2.68687
174320.0000    2.72390
174360.0000    2.05280
174400.0000    2.53257
174440.0000    2.61418
174480.0000    3.08554
174520.0000    2.16187
174560.0000    2.83062
174600.0000    2.89631
174640.0000    2.40840
174680.0000    2.90314
174720.0000    2.67422
174760.0000    2.52107
174800.0000    2.38902
174840.0000    2.23445
174880.0000    2.29653
174920.0000    2.37108
174960.0000    3.08530
175000.0000    2.60753
175040.0000    3.02220
175080.0000    2.48052
175120.0000    1.94289
175160.0000    1.60391
175200.0000    1.81543
175240.0000    2.60431
175280.0000    2.37022
175320.0000    3.04788
175360.0000    2.20219
175400.0000    3.00001
175440.0000    2.85919
175480.0000    3.76550
175520.0000    3.38450
175560.0000    2.74012
175600.0000    3.35464
175640.0000    3.06420
175680.0000    2.77354
175720.0000    3.50887
175760.0000    3.17513
175800.0000    3.63435
175840.0000    3.59317
175880.0000    3.21028
175920.0000    3.05777
175960.0000    3.14771
176000.0000    2.94569
176040.0000    2.77218
176080.0000    3.09211
176120.0000    2.27596
176160.0000    2.14575
176200.0000    2.84385
176240.0000    3.40104
176280.0000    3.12019
176320.0000    4.14255
176360.0000    3.63727
176400.0000    2.95424
176440.0000    2.95848
176480.0000    2.18258
176520.0000    2.42988
176560.0000    2.40250
176600.0000    2.91382
176640.0000    1.88549
176680.0000    1.68262
176720.0000    2.10550
176760.0000    2.04201
176800.0000    1.71597
176840.0000    2.19658
176880.0000    2.60259
176920.0000    1.65287
176960.0000    1.91295
177000.0000    2.19075
177040.0000    2.65070
177080.0000    2.70235
177120.0000    2.56082
177160.0000    2.24288
177200.0000    2.19000
177240.0000    2.43094
177280.0000    2.47299
177320.0000    1.88967
177360.0000    1.53401
177400.0000    2.18061
177440.0000    0.95675
177480.0000    1.43778
177520.0000    1.58979
177560.0000    1.36768
177600.0000    1.23385
177640.0000    1.79798
177680.0000    1.84079
177720.0000    0.85863
177760.0000    0.92612
177800.0000    2.61418
177840.0000    2.06741
177880.0000    1.37290
177920.0000    2.47057
177960.0000    2.45208
178000.0000    2.89416
178040.0000    3.32641
178080.0000    3.44657
178120.0000    2.55253
178160.0000    2.89682
178200.0000    2.43802
178240.0000    2.10312
178280.0000    2.16270
178320.0000    1.77814
178360.0000    1.69085
178400.0000    2.42602
178440.0000    2.20019
178480.0000    1.54979
178520.0000    2.87587
178560.0000    2.76214
178600.0000    3.06357
178640.0000    2.99101
178680.0000    3.31014
178720.0000    1.92615
178760.0000    3.29678
178800.0000    3.36992
178840.0000    2.93829
178880.0000    2.31887
178920.0000    1.61063
178960.0000    3.09094
179000.0000    3.07596
179040.0000    2.41121
179080.0000    3.05009
179120.0000    2.39238
179160.0000    2.36379
179200.0000    2.60657
179240.0000    2.42309
179280.0000    2.45119
179320.0000    2.46920
179360.0000    2.10587
179400.0000    2.22308
179440.0000    2.74380
179480.0000    2.85014
179520.0000    1.97222
179560.0000    2.13209
179600.0000    2.53805
179640.0000    1.97737
179680.0000    2.02877
179720.0000    2.49005
179760.0000    1.53575
179800.0000    1.78910
179840.0000    2.05773
179880.0000    2.07607
179920.0000    2.81798
179960.0000    2.60496
180000.0000    2.57952
180040.0000    2.94836
180080.0000    2.77030
180120.0000    2.91645
180160.0000    2.90559
180200.0000    3.02432
180240.0000    2.34447
180280.0000    3.01214
180320.0000    2.43821
180360.0000    2.85237
180400.0000    2.69434
180440.0000    2.71317
180480.0000    3.11256
180520.0000    2.88339
180560.0000    1.94665
180600.0000    2.29391
180640.0000    2.38057
180680.0000    2.82756
180720.0000    3.32147
180760.0000    2.31643
180800.0000    2.45524
180840.0000    2.35579
180880.0000    2.95203
180920.0000    2.99435
180960.0000    2.38596
181000.0000    2.11379
181040.0000    2.63228
181080.0000    2.32003
181120.0000    1.31553
181160.0000    1.80170
181200.0000    2.13398
181240.0000    1.87039
181280.0000    0.83600
181320.0000    1.91197
181360.0000    1.63793
181400.0000    2.88188
181440.0000    2.89067
181480.0000    2.26345
181520.0000    2.21338
181560.0000    1.64366
181600.0000    2.22263
181640.0000    2.02777
181680.0000    2.22197
181720.0000    2.31691
181760.0000    2.79337
181800.0000    3.59161
181840.0000    3.33647
181880.0000    2.99300
181920.0000    3.22104
181960.0000    3.62740
182000.0000    3.33533
182040.0000    2.88039
182080.0000    3.20457
182120.0000    2.03235
182160.0000    1.96513
182200.0000    1.54169
182240.0000    2.52545
182280.0000    2.30298
182320.0000    1.76589
182360.0000    2.69141
182400.0000    2.29283
182440.0000    1.53763
182480.0000    1.95297
182520.0000    2.61177
182560.0000    2.55518
182600.0000    3.28108
182640.0000    2.71965
182680.0000    2.51063
182720.0000    1.87253
182760.0000    3.09649
182800.0000    2.35548
182840.0000    2.92539
182880.0000    3.10005
182920.0000    2.82132
182960.0000    2.48783
183000.0000    3.48605
183040.0000    3.37215
183080.0000    3.48420
183120.0000    3.42787
183160.0000    3.75115
183200.0000    4.15095
183240.0000    3.85628
183280.0000    3.38600
183320.0000    2.50795
183360.0000    2.71473
183400.0000    3.30631
183440.0000    3.98159
183480.0000    3.46418
183520.0000    3.12028
183560.0000    2.24462
183600.0000    2.99173
183640.0000    2.74042
183680.0000    2.45232
183720.0000    2.97300
183760.0000    2.65080
183800.0000    2.36826
183840.0000    1.33879
183880.0000    1.79102
183920.0000    1.35002
183960.0000    1.98827
184000.0000    2.50436
184040.0000    1.33081
184080.0000    2.58625
184120.0000    1.83541
184160.0000    2.26920
184200.0000    2.45731
184240.0000    2.01774
184280.0000    2.55946
184320.0000    2.36942
184360.0000    1.91575
184400.0000    2.21632
184440.0000    2.39024
184480.0000    2.58868
184520.0000    2.79989
184560.0000    2.30900
184600.0000    3.30458
184640.0000    3.10695
184680.0000    3.88069
184720.0000    3.72639
184760.0000    3.81583
184800.0000    4.08450
184840.0000    3.93203
184880.0000    4.24740
184920.0000    3.47003
184960.0000    3.24606
185000.0000    2.37847
185040.0000    3.36254
185080.0000    3.31704
185120.0000    4.16864
185160.0000    3.60388
185200.0000    3.84120
185240.0000    4.13624
185280.0000    3.59555
185320.0000    3.78491
185360.0000    4.53974
185400.0000    3.69958
185440.0000    3.60037
185480.0000    4.09749
185520.0000    3.20752
185560.0000    2.87413
185600.0000    3.09487
185640.0000    2.68596
185680.0000    3.12692
185720.0000    2.96794
185760.0000    3.29834
185800.0000    3.24077
185840.0000    3.78723
185880.0000    3.50661
185920.0000    4.25164
185960.0000    4.05153
186000.0000    3.36917
186040.0000    3.75233
186080.0000    3.33791
186120.0000    3.59947
186160.0000    3.27723
186200.0000    3.62692
186240.0000    2.61947
186280.0000    3.29504
186320.0000    3.09418
186360.0000    2.68374
186400.0000    3.06629
186440.0000    2.92596
186480.0000    2.72959
186520.0000    3.15131
186560.0000    2.58810
186600.0000    2.90658
186640.0000    3.28835
186680.0000    2.61988
186720.0000    2.44634
186760.0000    3.47832
186800.0000    4.05773
186840.0000    2.30141
186880.0000    3.23415
186920.0000    3.41679
186960.0000    2.88079
187000.0000    2.72544
187040.0000    3.12948
187080.0000    2.45531
187120.0000    1.88140
187160.0000    2.44900
187200.0000    1.84093
187240.0000    1.28002
187280.0000    1.67211
187320.0000    1.42291
187360.0000    1.90753
187400.0000    1.77174
187440.0000    3.06468
187480.0000    2.27944
187520.0000    2.35239
187560.0000    2.09602
187600.0000    1.81630
187640.0000    2.18967
187680.0000    2.37944
187720.0000    2.21489
187760.0000    1.95345
187800.0000    2.01411
187840.0000    2.44001
187880.0000    2.19708
187920.0000    2.69172
187960.0000    3.10981
188000.0000    2.26668
188040.0000    2.66780
188080.0000    2.23653
188120.0000    2.15888
188160.0000    2.23696
188200.0000    2.17251
188240.0000    2.70037
188280.0000    2.09936
188320.0000    1.87578
188360.0000    1.95133
188400.0000    1.60624
188440.0000    1.77832
188480.0000    2.52421
188520.0000    2.44858
188560.0000    1.68738
188600.0000    2.21560
188640.0000    2.65010
188680.0000    2.25082
188720.0000    2.76657
188760.0000    3.13368
188800.0000    2.74551
188840.0000    2.26848
188880.0000    2.76636
188920.0000    2.86120
188960.0000    2.76274
189000.0000    2.22692
189040.0000    2.98910
189080.0000    2.11982
189120.0000    2.17502
189160.0000    2.35876
189200.0000    2.27238
189240.0000    2.27576
189280.0000    1.70929
189320.0000    2.73970
189360.0000    2.50719
189400.0000    2.51690
189440.0000    2.15791
189480.0000    1.42639
189520.0000    2.45066
189560.0000    2.71291
189600.0000    1.88210
189640.0000    2.33978
189680.0000    2.90778
189720.0000    2.21149
189760.0000    1.87053
189800.0000    1.51120
189840.0000    1.40622
189880.0000    2.24937
189920.0000    2.85682
189960.0000    2.57502
190000.0000    1.90509
190040.0000    2.64634
190080.0000    3.28621
190120.0000    2.42432
190160.0000    3.18631
190200.0000    2.59330
190240.0000    2.58880
190280.0000    1.94010
190320.0000    1.43318
190360.0000    2.26563
190400.0000    2.02634
190440.0000    2.61383
190480.0000    2.24576
190520.0000    2.06651
190560.0000    2.73044
190600.0000    2.31131
190640.0000    1.66769
190680.0000    2.46132
190720.0000    1.79259
190760.0000    1.60743
190800.0000    1.92210
190840.0000    2.22983
190880.0000    2.33684
190920.0000    2.04851
190960.0000    2.80867
191000.0000    2.84577
191040.0000    3.39007
191080.0000    2.27679
191120.0000    1.71356
191160.0000    2.44445
191200.0000    1.99539
191240.0000    2.50732
191280.0000    2.65480
191320.0000    2.18294
191360.0000    1.86049
191400.0000    2.38601
191440.0000    1.81065
191480.0000    2.02798
191520.0000    1.55434
191560.0000    2.44574
191600.0000    3.13688
191640.0000    3.06702
191680.0000    2.91510
191720.0000    3.37836
191760.0000    2.66652
191800.0000    2.18460
191840.0000    2.70873
191880.0000    2.27996
191920.0000    2.22592
191960.0000    2.31080
192000.0000    2.55731
192040.0000    2.26029
192080.0000    1.87081
192120.0000    1.72407
192160.0000    1.50659
192200.0000    1.70489
192240.0000    1.31162
192280.0000    1.47706
192320.0000    1.91032
192360.0000    1.98574
192400.0000    1.85554
192440.0000    2.46589
192480.0000    2.24369
192520.0000    2.08648
192560.0000    2.27791
192600.0000    2.29013
192640.0000    2.17961
192680.0000    2.41190
192720.0000    2.27977
192760.0000    2.15682
192800.0000    2.45914
192840.0000    2.30238
192880.0000    2.81532
192920.0000    2.63605
192960.0000    2.23264
193000.0000    2.58451
193040.0000    1.79985
193080.0000    3.02045
193120.0000    2.35378
193160.0000    2.17938
193200.0000    2.11373
193240.0000    1.57313
193280.0000    1.32818
193320.0000    1.73112
193360.0000    1.11731
193400.0000    1.21808
193440.0000    1.40040
193480.0000    1.49998
193520.0000    1.69023
193560.0000    1.21643
193600.0000    1.51336
193640.0000    1.33702
193680.0000    1.49706
193720.0000    2.28151
193760.0000    1.99080
193800.0000    1.87128
193840.0000    2.05865
193880.0000    1.69327
193920.0000    1.57350
193960.0000    2.09695
194000.0000    1.65555
194040.0000    1.79912
194080.0000    1.30201
194120.0000    1.24461
194160.0000    1.04488
194200.0000    1.96295
194240.0000    1.45744
194280.0000    2.17858
194320.0000    2.22081
194360.0000    1.28030
194400.0000    0.24619
194440.0000    1.29314
194480.0000    1.48324
194520.0000    1.23898
194560.0000    1.54246
194600.0000    0.36965
194640.0000    1.24357
194680.0000    1.23959
194720.0000    1.91632
194760.0000    1.39505
194800.0000    1.35219
194840.0000    1.63706
194880.0000    0.88168
194920.0000    1.59644
194960.0000    1.23793
195000.0000    1.14222
195040.0000    1.10579
195080.0000    1.17396
195120.0000    1.94171
195160.0000    2.11735
195200.0000    1.43737
195240.0000    0.99983
195280.0000    1.46941
195320.0000    1.76981
195360.0000    1.82643
195400.0000    1.77451
195440.0000    1.86897
195480.0000    1.56875
195520.0000    1.62433
195560.0000    1.83761
195600.0000    1.34659
195640.0000    0.81189
195680.0000    1.25086
195720.0000    0.77974
195760.0000    1.14285
195800.0000    2.08762
195840.0000    0.81566
195880.0000    1.44516
195920.0000    1.54602
195960.0000    2.05437
196000.0000    1.58127
196040.0000    1.17250
196080.0000    1.94122
196120.0000    2.51715
196160.0000    1.15198
196200.0000    1.41768
196240.0000    0.92275
196280.0000    0.76333
196320.0000    0.94117
196360.0000    0.96873
196400.0000    1.44019
196440.0000    1.28729
196480.0000    1.99287
196520.0000    1.52528
196560.0000    1.40364
196600.0000    1.36764
196640.0000    1.74593
196680.0000    1.56486
196720.0000    1.15390
196760.0000    0.45945
196800.0000    1.48532
196840.0000    0.82538
196880.0000    1.44171
196920.0000    1.58061
196960.0000    1.49868
197000.0000    1.11501
197040.0000    0.52919
197080.0000    1.02565
197120.0000    1.34232
197160.0000    1.05669
197200.0000    0.87140
197240.0000    0.45324
197280.0000    0.74438
197320.0000    0.83180
197360.0000    0.06202
197400.0000    1.31863
197440.0000    0.78422
197480.0000    0.41602
197520.0000   -0.06039
197560.0000    0.37807
197600.0000    1.39938
197640.0000    1.77168
197680.0000    1.34258
197720.0000    1.05959
197760.0000    1.77044
197800.0000    1.51412
197840.0000    1.26442
197880.0000    1.97274
197920.0000    1.73048
197960.0000    1.31061
198000.0000    0.22331
198040.0000    0.18880
198080.0000    1.60020
198120.0000    0.92211
198160.0000    1.36158
198200.0000    0.78784
198240.0000    1.30708
198280.0000    0.78336
198320.0000    1.35545
198360.0000    0.49743
198400.0000    2.27670
198440.0000    1.36716
198480.0000    1.65011
198520.0000    1.62177
198560.0000    0.94256
198600.0000    1.52624
198640.0000    1.24745
198680.0000    1.76439
198720.0000    1.24685
198760.0000    1.56633
198800.0000    1.55430
198840.0000    1.67687
198880.0000    1.38878
198920.0000    1.67350
198960.0000    1.34767
199000.0000    2.16930
199040.0000    1.22302
199080.0000    0.67850
199120.0000    1.31894
199160.0000    1.25264
199200.0000    0.45425
199240.0000    1.33744
199280.0000    1.03549
199320.0000    2.12918
199360.0000    1.54000
199400.0000    1.86265
199440.0000    1.70396
199480.0000    1.63241
199520.0000    1.70572
199560.0000    2.66352
199600.0000    2.15723
199640.0000    2.19756
199680.0000    2.60555
199720.0000    1.24553
199760.0000    1.48518
199800.0000    1.64307
199840.0000    1.66206
199880.0000    2.22139
199920.0000    1.62039
199960.0000    2.13633
200000.0000    2.40704
200040.0000    2.54166
200080.0000    2.05947
200120.0000    1.59078
200160.0000    2.27697
200200.0000    2.25687
200240.0000    1.01439
200280.0000    1.47635
200320.0000    0.79913
200360.0000    0.67738
200400.0000    1.31912
200440.0000    2.20813
200480.0000    1.49459
200520.0000    2.31082
200560.0000    1.67761
200600.0000    1.96521
200640.0000    1.87749
200680.0000    2.54213
200720.0000    1.86167
200760.0000    2.26416
200800.0000    2.88948
200840.0000    1.81652
200880.0000    2.25511
200920.0000    3.21976
200960.0000    3.18661
201000.0000    2.57876
201040.0000    2.80214
201080.0000    2.24243
201120.0000    2.61160
201160.0000    1.98550
201200.0000    2.31196
201240.0000    2.16635
201280.0000    1.10070
201320.0000    1.99820
201360.0000    2.68292
201400.0000    2.55726
201440.0000    1.68547
201480.0000    1.99517
201520.0000    2.59124
201560.0000    3.28349
201600.0000    1.75722
201640.0000    2.59288
201680.0000    2.54289
201720.0000    2.32085
201760.0000    1.78790
201800.0000    1.54091
201840.0000    1.96566
201880.0000    2.34686
201920.0000    2.15972
201960.0000    2.10547
202000.0000    2.67036
202040.0000    2.25227
202080.0000    2.73417
202120.0000    1.91675
202160.0000    3.10465
202200.0000    2.37741
202240.0000    2.57671
202280.0000    3.20907
202320.0000    2.18425
202360.0000    2.21116
202400.0000    2.78429
202440.0000    2.55147
202480.0000    2.61706
202520.0000    2.06080
202560.0000    1.68312
202600.0000    2.21156
202640.0000    2.48008
202680.0000    2.26006
202720.0000    2.15815
202760.0000    2.06991
202800.0000    1.54704
202840.0000    2.74063
202880.0000    3.19624
202920.0000    2.91130
202960.0000    3.17521
203000.0000    2.33125
203040.0000    1.63501
203080.0000    2.34187
203120.0000    1.02125
203160.0000    1.96626
203200.0000    1.67933
203240.0000    1.87363
203280.0000    0.87016
203320.0000    2.31354
203360.0000    2.57839
203400.0000    2.34797
203440.0000    3.06298
203480.0000    1.79665
203520.0000    1.44960
203560.0000    2.08527
203600.0000    1.32401
203640.0000    1.87423
203680.0000    1.59902
203720.0000    2.54824
203760.0000    2.40176
203800.0000    1.79076
203840.0000    2.24181
203880.0000    3.35753
203920.0000    3.08716
203960.0000    2.97420
204000.0000    2.19342
204040.0000    2.88254
204080.0000    4.09512
204120.0000    2.64489
204160.0000    2.42401
204200.0000    3.18556
204240.0000    3.42328
204280.0000    3.58466
204320.0000    3.14060
204360.0000    2.95694
204400.0000    2.88030
204440.0000    3.09472
204480.0000    3.20683
204520.0000    2.73430
204560.0000    2.49594
204600.0000    3.62099
204640.0000    2.83918
204680.0000    2.57087
204720.0000    2.76909
204760.0000    3.46622
204800.0000    2.51799
204840.0000    2.62392
204880.0000    3.06098
204920.0000    3.07191
204960.0000    2.91097
205000.0000    3.49281
205040.0000    3.53610
205080.0000    3.81058
205120.0000    3.45406
205160.0000    3.73551
205200.0000    3.89562
205240.0000    3.27571
205280.0000    3.00080
205320.0000    2.61551
205360.0000    2.37050
205400.0000    2.74798
205440.0000    3.17455
205480.0000    2.80288
205520.0000    3.62893
205560.0000    3.50799
205600.0000    3.46886
205640.0000    2.18578
205680.0000    3.00292
205720.0000    2.90052
205760.0000    3.75803
205800.0000    4.15440
205840.0000    4.12627
205880.0000    3.70896
205920.0000    3.76606
205960.0000    2.76155
206000.0000    3.58432
206040.0000    2.79866
206080.0000    1.58103
206120.0000    1.50286
206160.0000    2.62323
206200.0000    2.61491
206240.0000    3.23220
206280.0000    2.37545
206320.0000    2.69767
206360.0000    2.30875
206400.0000    3.67365
206440.0000    3.63381
206480.0000    2.85824
206520.0000    3.17827
206560.0000    1.94929
206600.0000    2.18564
206640.0000    1.21185
206680.0000    1.30256
206720.0000    2.07816
206760.0000    1.95302
206800.0000    2.87639
206840.0000    3.43755
206880.0000    2.79553
206920.0000    2.86750
206960.0000    2.42876
207000.0000    2.62785
207040.0000    2.60442
207080.0000    2.76133
207120.0000    2.98747
207160.0000    1.96224
207200.0000    2.61354
207240.0000    2.78728
207280.0000    2.18112
207320.0000    2.57853
207360.0000    2.90438
207400.0000    2.83672
207440.0000    3.48468
207480.0000    2.99580
207520.0000    3.64981
207560.0000    3.96228
207600.0000    4.37184
207640.0000    4.67637
207680.0000    5.27023
207720.0000    4.42704
207760.0000    3.74077
207800.0000    4.01950
207840.0000    3.74990
207880.0000    3.78497
207920.0000    3.29373
207960.0000    3.17197
208000.0000    3.67503
208040.0000    3.94711
208080.0000    3.36877
208120.0000    3.22972
208160.0000    3.80272
208200.0000    3.95372
208240.0000    3.56260
208280.0000    3.48374
208320.0000    2.59248
208360.0000    2.80809
208400.0000    3.08822
208440.0000    1.83586
208480.0000    2.58278
208520.0000    3.08046
208560.0000    2.44334
208600.0000    2.95924
208640.0000    2.09157
208680.0000    2.48307
208720.0000    1.67807
208760.0000    2.75941
208800.0000    3.27523
208840.0000    4.07917
208880.0000    3.48256
208920.0000    3.28045
208960.0000    3.51372
209000.0000    3.24302
209040.0000    2.37603
209080.0000    2.63840
209120.0000    2.64608
209160.0000    2.80052
209200.0000    2.01515
209240.0000    2.70002
209280.0000    3.65408
209320.0000    2.79084
209360.0000    2.26670
209400.0000    3.09473
209440.0000    3.49416
209480.0000    3.26627
209520.0000    4.00596
209560.0000    3.97584
209600.0000    3.37217
209640.0000    3.31439
209680.0000    3.83596
209720.0000    4.17415
209760.0000    3.64455
209800.0000    3.23366
209840.0000    2.84742
209880.0000    2.90485
209920.0000    3.47495
209960.0000    3.27543
210000.0000    2.60894
210040.0000    3.01077
210080.0000    2.93144
210120.0000    3.97232
210160.0000    3.31783
210200.0000    3.08987
210240.0000    3.19181
210280.0000    2.63106
210320.0000    2.98815
210360.0000    2.98274
210400.0000    2.59582
210440.0000    2.85095
210480.0000    2.10314
210520.0000    2.82306
210560.0000    3.13418
210600.0000    2.84198
210640.0000    3.49738
210680.0000    2.90907
210720.0000    3.24805
210760.0000    2.79163
210800.0000    2.60930
210840.0000    2.88634
210880.0000    1.88632
210920.0000    2.89933
210960.0000    2.92311
211000.0000    3.19741
211040.0000    2.73563
211080.0000    2.52706
211120.0000    2.77298
211160.0000    2.85835
211200.0000    3.90651
211240.0000    3.13362
211280.0000    3.43615
211320.0000    3.11617
211360.0000    3.23990
211400.0000    3.03084
211440.0000    2.43735
211480.0000    2.22572
211520.0000    2.26585
211560.0000    2.65794
211600.0000    3.15660
211640.0000    2.54549
211680.0000    2.53378
211720.0000    3.04057
211760.0000    3.28113
211800.0000    3.05582
211840.0000    2.83984
211880.0000    2.57472
211920.0000    3.15119
211960.0000    2.59715
212000.0000    2.58210
212040.0000    2.30759
212080.0000    1.68072
212120.0000    1.97773
212160.0000    1.44303
212200.0000    1.18465
212240.0000    2.68399
212280.0000    2.42695
212320.0000    2.01586
212360.0000    2.31357
212400.0000    2.66771
212440.0000    2.51328
212480.0000    3.55652
212520.0000    2.76763
212560.0000    2.81924
212600.0000    3.05313
212640.0000    2.62073
212680.0000    3.05846
212720.0000    2.79645
212760.0000    3.03483
212800.0000    2.80728
212840.0000    2.80452
212880.0000    3.46657
212920.0000    2.82743
212960.0000    3.03781
213000.0000    3.10982
213040.0000    2.78922
213080.0000    2.86791
213120.0000    3.49776
213160.0000    2.62892
213200.0000    2.54580
213240.0000    2.88838
213280.0000    2.68702
213320.0000    2.88903
213360.0000    3.16077
213400.0000    3.11678
213440.0000    3.08152
213480.0000    3.80134
213520.0000    2.90415
213560.0000    2.26333
213600.0000    2.16567
213640.0000    1.99026
213680.0000    2.15076
213720.0000    2.76822
213760.0000    1.88421
213800.0000    1.60265
213840.0000    1.89983
213880.0000    2.62944
213920.0000    2.63022
213960.0000    2.41089
214000.0000    2.05296
214040.0000    2.40149
214080.0000    3.11649
214120.0000    2.98639
214160.0000    2.67686
214200.0000    2.48187
214240.0000    1.53241
214280.0000    1.86604
214320.0000    1.77906
214360.0000    1.78293
214400.0000    1.59232
214440.0000    2.26873
214480.0000    2.30242
214520.0000    1.57678
214560.0000    2.81141
214600.0000    3.46786
214640.0000    2.75457
214680.0000    3.66924
214720.0000    3.97054
214760.0000    3.16240
214800.0000    3.68365
214840.0000    2.92312
214880.0000    2.73694
214920.0000    3.00457
214960.0000    2.62157
215000.0000    2.18279
215040.0000    2.32348
215080.0000    2.59685
215120.0000    2.47675
215160.0000    3.42821
215200.0000    2.76739
215240.0000    1.77140
215280.0000    1.45636
215320.0000    2.00227
215360.0000    2.81767
215400.0000    1.91601
215440.0000    2.45212
215480.0000    2.40599
215520.0000    2.50013
215560.0000    2.10232
215600.0000    1.75763
215640.0000    2.65240
215680.0000    2.31292
215720.0000    2.19958
215760.0000    2.67172
215800.0000    2.99431
215840.0000    3.53021
215880.0000    3.57177
215920.0000    3.06494
215960.0000    4.56812
216000.0000    3.88808
216040.0000    4.10033
216080.0000    4.05838
216120.0000    3.63704
216160.0000    3.57409
216200.0000    3.09991
216240.0000    3.72370
216280.0000    3.63487
216320.0000    3.82917
216360.0000    3.83121
216400.0000    3.31243
216440.0000    2.56931
216480.0000    3.99588
216520.0000    3.83149
216560.0000    3.31701
216600.0000    3.15929
216640.0000    3.08694
216680.0000    2.78275
216720.0000    2.59686
216760.0000    2.89284
216800.0000    2.85469
216840.0000    2.91960
216880.0000    2.88399
216920.0000    3.10579
216960.0000    2.61587
217000.0000    3.94057
217040.0000    3.41654
217080.0000    3.97619
217120.0000    3.14919
217160.0000    3.46432
217200.0000    3.26931
217240.0000    2.70887
217280.0000    3.06075
217320.0000    2.53797
217360.0000    2.95317
217400.0000    2.52616
217440.0000    2.46635
217480.0000    2.58215
217520.0000    2.44065
217560.0000    3.21292
217600.0000    2.14637
217640.0000    1.68970
217680.0000    2.33653
217720.0000    3.12908
217760.0000    2.26540
217800.0000    1.75414
217840.0000    2.32872
217880.0000    2.57320
217920.0000    2.75416
217960.0000    2.93065
218000.0000    3.10124
218040.0000    1.95627
218080.0000    2.91401
218120.0000    2.88032
218160.0000    1.92697
218200.0000    2.47439
218240.0000    2.39049
218280.0000    2.72926
218320.0000    1.78938
218360.0000    2.60234
218400.0000    2.38069
218440.0000    2.29974
218480.0000    2.09529
218520.0000    2.04164
218560.0000    2.28826
218600.0000    2.32901
218640.0000    2.25392
218680.0000    2.57656
218720.0000    3.12829
218760.0000    2.75215
218800.0000    2.70415
218840.0000    2.99486
218880.0000    2.48252
218920.0000    1.71220
218960.0000    2.67088
219000.0000    2.06951
219040.0000    1.93783
219080.0000    2.19880
219120.0000    2.91408
219160.0000    2.76194
219200.0000    1.57687
219240.0000    2.24687
219280.0000    2.59820
219320.0000    2.60456
219360.0000    2.52132
219400.0000    2.51775
219440.0000    1.83546
219480.0000    2.15900
219520.0000    2.77245
219560.0000    2.39554
219600.0000    2.65266
219640.0000    2.10732
219680.0000    2.39741
219720.0000    2.81276
219760.0000    2.64274
219800.0000    2.27884
219840.0000    2.97470
219880.0000    2.11152
219920.0000    2.31843
219960.0000    2.54263
220000.0000    2.97119
220040.0000    2.73536
220080.0000    3.05237
220120.0000    2.95358
220160.0000    2.80913
220200.0000    2.55313
220240.0000    1.41484
220280.0000    2.50046
220320.0000    2.69382
220360.0000    2.82641
220400.0000    3.50834
220440.0000    3.72977
220480.0000    2.61764
220520.0000    2.59112
220560.0000    2.73538
220600.0000    2.62752
220640.0000    3.02508
220680.0000    2.69908
220720.0000    2.50775
220760.0000    3.08016
220800.0000    3.12250
220840.0000    2.54909
220880.0000    2.52092
220920.0000    2.83037
220960.0000    3.33425
221000.0000    2.76487
221040.0000    2.82231
221080.0000    2.47289
221120.0000    2.53199
221160.0000    2.73015
221200.0000    2.73635
221240.0000    2.68429
221280.0000    2.85503
221320.0000    2.52940
221360.0000    1.95032
221400.0000    3.04449
221440.0000    2.96684
221480.0000    2.41425
221520.0000    2.02901
221560.0000    2.32426
221600.0000    2.54508
221640.0000    2.71349
221680.0000    3.11981
221720.0000    2.94249
221760.0000    2.75675
221800.0000    2.68601
221840.0000    3.17591
221880.0000    3.76053
221920.0000    3.31039
221960.0000    2.64897
222000.0000    3.99898
222040.0000    3.24539
222080.0000    2.98819
222120.0000    2.88640
222160.0000    3.00121
222200.0000    3.43170
222240.0000    2.65078
222280.0000    3.08767
222320.0000    3.06229
222360.0000    2.74309
222400.0000    2.64252
222440.0000    2.81063
222480.0000    2.45608
222520.0000    3.43798
222560.0000    2.99096
222600.0000    3.40879
222640.0000    3.91670
222680.0000    3.26249
222720.0000    2.11479
222760.0000    2.26897
222800.0000    2.77902
222840.0000    2.99649
222880.0000    3.11227
222920.0000    3.27473
222960.0000    3.50240
223000.0000    3.17397
223040.0000    3.16647
223080.0000    1.67159
223120.0000    2.49462
223160.0000    2.83765
223200.0000    3.20097
223240.0000    2.62807
223280.0000    2.78933
223320.0000    2.12968
223360.0000    3.44178
223400.0000    2.57706
223440.0000    3.70357
223480.0000    2.61537
223520.0000    3.31073
223560.0000    3.13956
223600.0000    2.43216
223640.0000    2.92554
223680.0000    2.62602
223720.0000    3.10264
223760.0000    2.92483
223800.0000    2.94801
223840.0000    3.35887
223880.0000    3.10275
223920.0000    2.63558
223960.0000    2.64463
224000.0000    2.56583
224040.0000    2.88641
224080.0000    2.91099
224120.0000    1.95525
224160.0000    1.45332
224200.0000    1.19347
224240.0000    1.38301
224280.0000    1.94789
224320.0000    1.75428
224360.0000    2.11481
224400.0000    1.91578
224440.0000    2.18429
224480.0000    1.68957
224520.0000    2.56151
224560.0000    1.70536
224600.0000    1.42200
224640.0000    2.27124
224680.0000    1.18608
224720.0000    2.66031
224760.0000    1.55357
224800.0000    2.15287
224840.0000    2.59307
224880.0000    2.81265
224920.0000    2.20354
224960.0000    2.97261
225000.0000    2.35502
225040.0000    3.51321
225080.0000    3.43194
225120.0000    2.59924
225160.0000    2.77761
225200.0000    2.50397
225240.0000    3.27754
225280.0000    3.92854
225320.0000    3.12472
225360.0000    2.83998
225400.0000    2.51139
225440.0000    2.77520
225480.0000    2.73179
225520.0000    3.26660
225560.0000    2.90310
225600.0000    3.52890
225640.0000    2.94510
225680.0000    3.34378
225720.0000    3.36344
225760.0000    2.37571
225800.0000    2.84170
225840.0000    3.65197
225880.0000    2.55340
225920.0000    3.46096
225960.0000    2.77973
226000.0000    2.59691
226040.0000    3.22427
226080.0000    2.45121
226120.0000    2.62382
226160.0000    1.48248
226200.0000    2.19104
226240.0000    2.26740
226280.0000    2.41410
226320.0000    2.78288
226360.0000    1.92722
226400.0000    2.36746
226440.0000    3.25516
226480.0000    3.17577
226520.0000    3.11890
226560.0000    2.72492
226600.0000    2.93710
226640.0000    2.42058
226680.0000    2.45581
226720.0000    3.04992
226760.0000    2.05750
226800.0000    2.55811
226840.0000    2.35186
226880.0000    2.42060
226920.0000    1.88223
226960.0000    3.21467
227000.0000    3.05851
227040.0000    2.64133
227080.0000    2.59631
227120.0000    3.34689
227160.0000    3.70510
227200.0000    3.52078
227240.0000    3.33102
227280.0000    2.95116
227320.0000    2.47310
227360.0000    2.16831
227400.0000    2.68269
227440.0000    2.71409
227480.0000    2.70879
227520.0000    2.43553
227560.0000    2.33139
227600.0000    2.04100
227640.0000    2.11018
227680.0000    2.14583
227720.0000    1.59603
227760.0000    1.87368
227800.0000    1.79208
227840.0000    1.60831
227880.0000    1.98800
227920.0000    2.39509
227960.0000    3.55027
228000.0000    3.17969
228040.0000    2.73290
228080.0000    3.38404
228120.0000    2.34527
228160.0000    2.48696
228200.0000    3.35323
228240.0000    2.67861
228280.0000    3.46776
228320.0000    3.23939
228360.0000    3.59043
228400.0000    3.79816
228440.0000    3.85176
228480.0000    3.09047
228520.0000    3.11612
228560.0000    2.61567
228600.0000    2.42113
228640.0000    3.28196
228680.0000    3.27862
228720.0000    2.93231
228760.0000    3.09532
228800.0000    2.65693
228840.0000    3.28811
228880.0000    2.80319
228920.0000    3.27963
228960.0000    2.98448
229000.0000    2.93578
229040.0000    2.56435
229080.0000    3.27982
229120.0000    3.27390
229160.0000    2.85837
229200.0000    2.96629
229240.0000    2.70295
229280.0000    3.24623
229320.0000    3.54177
229360.0000    3.58078
229400.0000    2.90312
229440.0000    2.76522
229480.0000    2.51749
229520.0000    2.90907
229560.0000    1.95150
229600.0000    3.09554
229640.0000    2.25300
229680.0000    2.76492
229720.0000    2.40083
229760.0000    2.27278
229800.0000    1.98966
229840.0000    2.73670
229880.0000    2.93318
229920.0000    2.63383
229960.0000    2.56325
230000.0000    3.17466
230040.0000    3.26159
230080.0000    4.02416
230120.0000    2.67789
230160.0000    2.87676
230200.0000    3.37865
230240.0000    3.00586
230280.0000    4.27404
230320.0000    2.86020
230360.0000    4.04546
230400.0000    3.29431
230440.0000    3.08214
230480.0000    2.85771
230520.0000    3.17900
230560.0000    2.92207
230600.0000    3.25118
230640.0000    3.78177
230680.0000    3.52785
230720.0000    3.14901
230760.0000    3.19582
230800.0000    2.12456
230840.0000    2.73286
230880.0000    2.94402
230920.0000    3.22810
230960.0000    2.55696
231000.0000    3.23348
231040.0000    3.40599
231080.0000    3.81914
231120.0000    3.28793
231160.0000    3.55836
231200.0000    3.36846
231240.0000    4.12549
231280.0000    4.31089
231320.0000    4.76280
231360.0000    4.75562
231400.0000    4.94149
231440.0000    5.44692
231480.0000    4.29141
231520.0000    4.13057
231560.0000    4.68530
231600.0000    3.51597
231640.0000    4.55204
231680.0000    3.93632
231720.0000    3.01103
231760.0000    3.31279
231800.0000    3.57244
231840.0000    4.59981
231880.0000    4.87055
231920.0000    4.85861
231960.0000    3.82376
232000.0000    4.73679
232040.0000    4.97322
232080.0000    4.98109
232120.0000    4.98757
232160.0000    5.84602
232200.0000    5.14856
232240.0000    4.39811
232280.0000    4.77092
232320.0000    4.56468
232360.0000    4.41176
232400.0000    4.34007
232440.0000    4.49021
232480.0000    4.39461
232520.0000    3.93305
232560.0000    3.82016
232600.0000    3.96760
232640.0000    4.12932
232680.0000    3.93149
232720.0000    5.00473
232760.0000    4.44462
232800.0000    5.05973
232840.0000    4.27479
232880.0000    4.91897
232920.0000    3.91693
232960.0000    4.76860
233000.0000    5.07820
233040.0000    4.04989
233080.0000    4.07586
233120.0000    3.71246
233160.0000    4.19849
233200.0000    3.87255
233240.0000    4.74110
233280.0000    4.56171
233320.0000    4.46053
233360.0000    4.00960
233400.0000    3.89990
233440.0000    3.19302
233480.0000    2.83242
233520.0000    3.91757
233560.0000    3.71764
233600.0000    4.24492
233640.0000    4.57208
233680.0000    4.32448
233720.0000    4.18969
233760.0000    4.09312
233800.0000    3.60460
233840.0000    4.35373
233880.0000    4.75440
233920.0000    4.44559
233960.0000    3.30161
234000.0000    3.73211
234040.0000    3.40143
234080.0000    3.80787
234120.0000    2.30131
234160.0000    2.25829
234200.0000    2.40668
234240.0000    2.23294
234280.0000    2.96253
234320.0000    1.80819
234360.0000    1.20403
234400.0000    2.48175
234440.0000    2.78812
234480.0000    2.37882
234520.0000    2.42161
234560.0000    2.63075
234600.0000    3.22630
234640.0000    2.52960
234680.0000    1.38491
234720.0000    2.76961
234760.0000    3.44477
234800.0000    3.33117
234840.0000    3.32962
234880.0000    3.40168
234920.0000    2.42274
234960.0000    3.11129
235000.0000    2.87021
235040.0000    3.15685
235080.0000    2.43696
235120.0000    3.39911
235160.0000    2.74332
235200.0000    2.03414
235240.0000    3.38481
235280.0000    2.38567
235320.0000    2.86358
235360.0000    1.70536
235400.0000    2.20107
235440.0000    2.83860
235480.0000    1.99927
235520.0000    2.32856
235560.0000    1.87068
235600.0000    2.87586
235640.0000    2.81178
235680.0000    1.76533
235720.0000    1.65968
235760.0000    2.69741
235800.0000    2.37518
235840.0000    1.82663
235880.0000    2.83809
235920.0000    1.40089
235960.0000    1.84137
236000.0000    2.37550
236040.0000    1.83425
236080.0000    1.90107
236120.0000    1.81562
236160.0000    0.55768
236200.0000    1.33522
236240.0000    2.01485
236280.0000    1.08600
236320.0000    1.45328
236360.0000    2.01983
236400.0000    1.52445
236440.0000    1.81864
236480.0000    2.01218
236520.0000    2.16883
236560.0000    2.07361
236600.0000    2.20031
236640.0000    1.77935
236680.0000    3.29141
236720.0000    3.00858
236760.0000    3.25121
236800.0000    3.02917
236840.0000    2.64545
236880.0000    2.70531
236920.0000    2.58129
236960.0000    2.80572
237000.0000    2.14859
237040.0000    2.14401
237080.0000    2.39202
237120.0000    3.05598
237160.0000    1.67341
237200.0000    1.61338
237240.0000    3.11736
237280.0000    3.15071
237320.0000    2.03503
237360.0000    3.65852
237400.0000    3.05015
237440.0000    2.98511
237480.0000    3.85875
237520.0000    3.21592
237560.0000    3.80879
237600.0000    3.30533
237640.0000    4.11392
237680.0000    4.53991
237720.0000    4.80280
237760.0000    4.85559
237800.0000    5.91008
237840.0000    5.24573
237880.0000    4.20394
237920.0000    4.24599
237960.0000    4.43809
238000.0000    3.29839
238040.0000    4.05522
238080.0000    4.26033
238120.0000    3.51537
238160.0000    4.04787
238200.0000    5.11287
238240.0000    5.13633
238280.0000    5.12353
238320.0000    6.80805
238360.0000    5.63792
238400.0000    4.97727
238440.0000    5.34648
238480.0000    4.38629
238520.0000    5.12379
238560.0000    6.07885
238600.0000    7.17814
238640.0000    5.32413
238680.0000    5.84405
238720.0000    5.32005
238760.0000    5.67120
238800.0000    4.81419
238840.0000    4.13099
238880.0000    4.73082
238920.0000    5.13286
238960.0000    4.55320
239000.0000    4.38139
239040.0000    4.64282
239080.0000    4.89004
239120.0000    4.02346
239160.0000    3.18492
239200.0000    4.00109
239240.0000    5.66339
239280.0000    3.32930
239320.0000    4.11379
239360.0000    4.97385
239400.0000    4.22973
239440.0000    3.99260
239480.0000    5.10049
239520.0000    5.32135
239560.0000    4.70695
239600.0000    5.12998
239640.0000    5.52813
239680.0000    5.77041
239720.0000    5.24886
239760.0000    6.03485
239800.0000    7.70376
239840.0000    6.31684
239880.0000    5.83524
239920.0000    5.88040
239960.0000    7.46125
240000.0000    5.70870
240040.0000    5.52397
240080.0000    5.57066
240120.0000    5.92104
240160.0000    6.76346
240200.0000    6.74641
240240.0000    8.30935
240280.0000    7.71654
240320.0000    7.55907
240360.0000    6.95935
240400.0000    6.92622
240440.0000    5.62865
240480.0000    5.39484
240520.0000    6.44590
240560.0000    6.46228
240600.0000    6.57825
240640.0000    5.93280
240680.0000    5.49773
240720.0000    5.70942
240760.0000    6.53832
240800.0000    5.77378
240840.0000    6.36838
240880.0000    5.58618
240920.0000    5.64856
240960.0000    7.15744
241000.0000    5.13738
241040.0000    5.97554
241080.0000    7.55098
241120.0000    6.67585
241160.0000    6.77303
241200.0000    6.44144
241240.0000    6.91724
241280.0000    5.70038
241320.0000    5.63810
241360.0000    5.89341
241400.0000    6.33060
241440.0000    6.06788
241480.0000    7.29168
241520.0000    7.69534
241560.0000    8.02946
241600.0000    7.76650
241640.0000    7.28379
241680.0000    8.39616
241720.0000    6.96767
241760.0000    6.85705
241800.0000    6.99753
241840.0000    8.45360
241880.0000    7.40073
241920.0000    7.97954
241960.0000    8.05174
242000.0000    6.07645
242040.0000    5.81748
242080.0000    6.44779
242120.0000    7.90265
242160.0000    7.13188
242200.0000    8.37302
242240.0000    5.75774
242280.0000    6.16651
242320.0000    4.60068
242360.0000    4.24484
242400.0000    3.09201
242440.0000    2.97990
242480.0000    2.78891
242520.0000    3.32653
242560.0000    3.53711
242600.0000    3.77818
242640.0000    3.94245
242680.0000    3.79929
242720.0000    3.73170
242760.0000    4.13834
242800.0000    3.51986
242840.0000    3.51778
242880.0000    3.32430
242920.0000    3.85972
242960.0000    4.29767
243000.0000    4.27342
243040.0000    4.14764
243080.0000    3.43233
243120.0000    4.06178
243160.0000    4.77683
243200.0000    4.31849
243240.0000    3.69852
243280.0000    4.05041
243320.0000    4.31789
243360.0000    4.81231
243400.0000    4.77037
243440.0000    4.44513
243480.0000    4.39315
243520.0000    4.75537
243560.0000    4.93088
243600.0000    4.42464
243640.0000    4.65404
243680.0000    6.05728
243720.0000    5.54065
243760.0000    5.48982
243800.0000    5.58543
243840.0000    5.69351
243880.0000    4.99035
243920.0000    4.72136
243960.0000    4.34153
244000.0000    3.87843
244040.0000    4.53627
244080.0000    3.70819
244120.0000    3.83239
244160.0000    3.21945
244200.0000    3.66914
244240.0000    4.34438
244280.0000    3.36733
244320.0000    3.46803
244360.0000    3.81091
244400.0000    2.51199
244440.0000    3.78269
244480.0000    5.61667
244520.0000    6.34351
244560.0000    4.52649
244600.0000    4.59683
244640.0000    3.77317
244680.0000    4.53165
244720.0000    4.82642
244760.0000    4.22884
244800.0000    4.22917
244840.0000    5.00825
244880.0000    4.60795
244920.0000    4.85560
244960.0000    5.61004
245000.0000    4.73363
245040.0000    4.84433
245080.0000    3.88201
245120.0000    3.71533
245160.0000    3.71908
245200.0000    4.85701
245240.0000    4.23787
245280.0000    3.67438
245320.0000    3.48572
245360.0000    3.39442
245400.0000    4.65875
245440.0000    3.65723
245480.0000    4.93618
245520.0000    4.73435
245560.0000    4.36081
245600.0000    4.68865
245640.0000    4.09020
245680.0000    3.71067
245720.0000    2.47040
245760.0000    4.78368
245800.0000    4.20422
245840.0000    3.20922
245880.0000    4.10184
245920.0000    4.19876
245960.0000    3.29481
246000.0000    5.05988
246040.0000    5.20974
246080.0000    4.22966
246120.0000    4.77414
246160.0000    4.42628
246200.0000    3.63160
246240.0000    3.56737
246280.0000    3.87590
246320.0000    5.72236
246360.0000    4.87895
246400.0000    5.48728
246440.0000    4.55662
246480.0000    3.92263
246520.0000    4.20552
246560.0000    4.10546
246600.0000    4.81544
246640.0000    4.07887
246680.0000    5.24322
246720.0000    4.43434
246760.0000    5.79116
246800.0000    4.98543
246840.0000    4.51660
246880.0000    5.19278
246920.0000    5.89533
246960.0000    5.27836
247000.0000    5.24942
247040.0000    4.64369
247080.0000    5.88405
247120.0000    5.38715
247160.0000    5.54150
247200.0000    5.83993
247240.0000    6.71584
247280.0000    5.39347
247320.0000    5.87612
247360.0000    6.17129
247400.0000    4.91963
247440.0000    5.66157
247480.0000    5.09615
247520.0000    5.16883
247560.0000    6.34507
247600.0000    5.23790
247640.0000    5.63185
247680.0000    4.37853
247720.0000    5.03095
247760.0000    5.86768
247800.0000    6.75865
247840.0000    5.37895
247880.0000    6.34211
247920.0000    5.18551
247960.0000    5.75436
248000.0000    5.96779
248040.0000    6.17429
248080.0000    6.15545
248120.0000    4.00276
248160.0000    4.68876
248200.0000    4.29922
248240.0000    4.88609
248280.0000    3.66093
248320.0000    4.58079
248360.0000    4.07500
248400.0000    4.11250
248440.0000    3.51537
248480.0000    4.39586
248520.0000    4.92084
248560.0000    5.77854
248600.0000    6.05368
248640.0000    6.23407
248680.0000    5.60872
248720.0000    6.98451
248760.0000    7.37713
248800.0000    7.61111
248840.0000    8.61892
248880.0000    9.46051
248920.0000    8.52166
248960.0000    8.64991
249000.0000    7.97040
249040.0000    8.54010
249080.0000    7.97855
249120.0000    7.24272
249160.0000    8.09025
249200.0000    6.48181
249240.0000    6.58884
249280.0000    7.68854
249320.0000    6.34285
249360.0000    6.77687
249400.0000    7.19004
249440.0000    6.49590
249480.0000    6.97436
249520.0000    7.23509
249560.0000    6.63121
249600.0000    7.13651
249640.0000    5.91193
249680.0000    5.30317
249720.0000    5.12524
249760.0000    4.75420
249800.0000    5.35668
249840.0000    5.73970
249880.0000    5.49216
249920.0000    5.60210
249960.0000    5.87445
250000.0000    5.91414
250040.0000    4.88719
250080.0000    5.43727
250120.0000    4.68673
250160.0000    5.51112
250200.0000    5.86255
250240.0000    5.98373
250280.0000    5.88649
250320.0000    5.57164
250360.0000    6.02179
250400.0000    5.04841
250440.0000    6.67419
250480.0000    5.95984
250520.0000    6.54281
250560.0000    5.68986
250600.0000    6.11352
250640.0000    5.38613
250680.0000    5.58239
250720.0000    5.26493
250760.0000    6.09476
250800.0000    5.94988
250840.0000    4.45420
250880.0000    5.39979
250920.0000    7.00320
250960.0000    6.83427
251000.0000    7.47002
251040.0000    6.41999
251080.0000    7.31757
251120.0000    6.99497
251160.0000    5.67977
251200.0000    5.75451
251240.0000    5.56837
251280.0000    6.00110
251320.0000    5.46678
251360.0000    4.93398
251400.0000    4.00191
251440.0000    4.61548
251480.0000    5.22463
251520.0000    4.90295
251560.0000    5.19055
251600.0000    5.03119
251640.0000    7.18082
251680.0000    7.29341
251720.0000    6.72411
251760.0000    6.37490
251800.0000    7.62999
251840.0000    6.36889
251880.0000    6.66391
251920.0000    7.26832
251960.0000    6.65518
252000.0000    6.90100
252040.0000    6.40139
252080.0000    5.38355
252120.0000    6.42856
252160.0000    5.52879
252200.0000    5.05898
252240.0000    4.59907
252280.0000    5.70439
252320.0000    6.36189
252360.0000    5.99630
252400.0000    6.83682
252440.0000    5.98181
252480.0000    7.16751
252520.0000    6.08531
252560.0000    7.18795
252600.0000    6.93748
252640.0000    6.35621
252680.0000    6.27043
252720.0000    6.04554
252760.0000    5.21376
252800.0000    5.57696
252840.0000    6.11704
252880.0000    4.55695
252920.0000    5.07341
252960.0000    6.17168
253000.0000    6.11539
253040.0000    6.61439
253080.0000    5.50531
253120.0000    5.52706
253160.0000    6.09779
253200.0000    6.62500
253240.0000    7.58563
253280.0000    5.04827
253320.0000    5.97111
253360.0000    6.28424
253400.0000    6.48914
253440.0000    6.53062
253480.0000    6.28244
253520.0000    6.22225
253560.0000    6.47158
253600.0000    4.68329
253640.0000    6.26416
253680.0000    6.93585
253720.0000    7.40112
253760.0000    6.73286
253800.0000    7.59255
253840.0000    7.87891
253880.0000    8.92190
253920.0000    7.52044
253960.0000    8.52095
254000.0000    8.69839
254040.0000    8.63588
254080.0000    8.75677
254120.0000    7.41984
254160.0000    8.60117
254200.0000    8.21204
254240.0000    7.69029
254280.0000    8.00639
254320.0000    5.94674
254360.0000    5.84186
254400.0000    7.53256
254440.0000    8.47078
254480.0000    9.38472
254520.0000    8.82968
254560.0000    8.75371
254600.0000    8.70232
254640.0000    8.87243
254680.0000    7.83946
254720.0000    8.45944
254760.0000    8.34218
254800.0000    9.44385
254840.0000    7.71118
254880.0000    8.71309
254920.0000    8.83078
254960.0000    8.13807
255000.0000    8.91890
255040.0000    9.02033
255080.0000    8.85963
255120.0000    9.84847
255160.0000    8.80068
255200.0000    9.68000
255240.0000    9.80819
255280.0000    8.74643
255320.0000    8.05185
255360.0000    7.97867
255400.0000    8.41357
255440.0000    8.66457
255480.0000    8.99136
255520.0000    7.89715
255560.0000    7.86694
255600.0000    8.23524
255640.0000    8.14580
255680.0000    7.90488
255720.0000    7.73471
255760.0000    7.57433
255800.0000    8.85584
255840.0000    7.06991
255880.0000    7.53210
255920.0000    7.92638
255960.0000    7.33997
256000.0000    6.92414
256040.0000    6.54649
256080.0000    5.85106
256120.0000    6.74607
256160.0000    7.31867
256200.0000    7.47958
256240.0000    6.03241
256280.0000    8.17369
256320.0000    7.30721
256360.0000    8.22691
256400.0000    7.79040
256440.0000    8.24128
256480.0000    8.68528
256520.0000    7.97330
256560.0000    6.90117
256600.0000    6.96071
256640.0000    6.24671
256680.0000    7.52833
256720.0000    7.70599
256760.0000    7.50527
256800.0000    7.64148
256840.0000    7.06505
256880.0000    6.97676
256920.0000    8.12582
256960.0000    7.49601
257000.0000    7.65884
257040.0000    7.36142
257080.0000    8.03879
257120.0000    7.48887
257160.0000    7.70184
257200.0000    7.49971
257240.0000    7.51557
257280.0000    7.98477
257320.0000    7.28610
257360.0000    6.49789
257400.0000    7.18550
257440.0000    6.61929
257480.0000    6.96179
257520.0000    6.87487
257560.0000    6.85984
257600.0000    7.02374
257640.0000    6.99490
257680.0000    5.62736
257720.0000    5.64034
257760.0000    6.16451
257800.0000    6.32166
257840.0000    6.93883
257880.0000    7.63588
257920.0000    8.01305
257960.0000    8.67319
258000.0000    6.64227
258040.0000    6.78645
258080.0000    7.90506
258120.0000    7.08373
258160.0000    7.57146
258200.0000    6.93641
258240.0000    5.32836
258280.0000    6.80956
258320.0000    5.97228
258360.0000    6.75519
258400.0000    7.42871
258440.0000    6.26471
258480.0000    7.53623
258520.0000    7.87728
258560.0000    9.33612
258600.0000    8.47748
258640.0000    8.37093
258680.0000    7.96571
258720.0000    7.66001
258760.0000    8.69375
258800.0000    6.28116
258840.0000    6.13911
258880.0000    7.03843
258920.0000    6.93869
258960.0000    7.40296
259000.0000    7.81520
259040.0000    8.16768
259080.0000    8.36544
259120.0000    7.99607
259160.0000    6.44251
259200.0000    7.74720
259240.0000    7.50604
259280.0000    7.05117
259320.0000    6.55693
259360.0000    6.76545
259400.0000    5.86657
259440.0000    5.28912
259480.0000    5.87614
259520.0000    5.18689
259560.0000    6.86613
259600.0000    6.75966
259640.0000    7.77681
259680.0000    7.59109
259720.0000    6.42575
259760.0000    6.46252
259800.0000    6.62628
259840.0000    6.79018
259880.0000    6.99725
259920.0000    6.33990
259960.0000    7.48446
260000.0000    7.67010
260040.0000    7.93530
260080.0000    6.05113
260120.0000    6.66426
260160.0000    6.89556
260200.0000    5.44954
260240.0000    3.42319
260280.0000    4.13107
260320.0000    4.07474
260360.0000    4.42035
260400.0000    4.40940
260440.0000    3.61209
260480.0000    3.21269
260520.0000    4.36594
260560.0000    3.74740
260600.0000    3.19086
260640.0000    3.35930
260680.0000    3.87387
260720.0000    4.45960
260760.0000    5.09764
260800.0000    4.06878
260840.0000    4.55020
260880.0000    4.19156
260920.0000    4.04679
260960.0000    4.16092
261000.0000    4.03708
261040.0000    3.60024
261080.0000    4.18905
261120.0000    4.09846
261160.0000    3.62203
261200.0000    4.86117
261240.0000    3.95153
261280.0000    5.34719
261320.0000    4.12057
261360.0000    4.00360
261400.0000    4.20698
261440.0000    3.82191
261480.0000    3.95875
261520.0000    4.06579
261560.0000    4.07441
261600.0000    4.77902
261640.0000    4.41611
261680.0000    5.39330
261720.0000    4.68553
261760.0000    6.14282
261800.0000    5.87038
261840.0000    6.41574
261880.0000    6.39222
261920.0000    7.78797
261960.0000    7.28989
262000.0000    6.85750
262040.0000    7.09570
262080.0000    7.02345
262120.0000    6.62690
262160.0000    5.77337
262200.0000    5.95763
262240.0000    6.26577
262280.0000    6.50227
262320.0000    6.21951
262360.0000    6.54815
262400.0000    5.67705
262440.0000    6.56748
262480.0000    7.01760
262520.0000    6.73730
262560.0000    6.92276
262600.0000    6.02965
262640.0000    6.34947
262680.0000    6.30837
262720.0000    6.99783
262760.0000    6.25117
262800.0000    5.82402
262840.0000    6.02416
262880.0000    6.10260
262920.0000    5.98007
262960.0000    6.21469
263000.0000    7.45357
263040.0000    7.75007
263080.0000    7.93029
263120.0000    6.30072
263160.0000    6.06775
263200.0000    7.21976
263240.0000    6.63785
263280.0000    6.41641
263320.0000    6.08461
263360.0000    5.40176
263400.0000    5.01584
263440.0000    5.59799
263480.0000    6.38053
263520.0000    6.97182
263560.0000    5.93577
263600.0000    5.83949
263640.0000    6.36143
263680.0000    7.19031
263720.0000    7.40132
263760.0000    6.53959
263800.0000    5.59515
263840.0000    6.29024
263880.0000    6.83036
263920.0000    7.04241
263960.0000    6.99501
264000.0000    8.33206
264040.0000    8.54023
264080.0000    8.77843
264120.0000    8.75551
264160.0000    9.57648
264200.0000    8.06077
264240.0000    8.57096
264280.0000    9.52673
264320.0000    9.14267
264360.0000    9.98862
264400.0000    9.58917
264440.0000   10.10461
264480.0000    9.93250
264520.0000    8.79319
264560.0000    8.66991
264600.0000    9.29939
264640.0000    8.91196
264680.0000    9.43741
264720.0000    9.35983
264760.0000    7.18551
264800.0000    7.32105
264840.0000    6.72759
264880.0000    7.35110
264920.0000    7.25726
264960.0000    7.17925
265000.0000    8.10146
265040.0000    7.24404
265080.0000    8.26065
265120.0000    7.88620
265160.0000    8.01509
265200.0000    9.47969
265240.0000    8.46007
265280.0000    8.92456
265320.0000    8.93517
265360.0000    8.78813
265400.0000    9.35853
265440.0000    8.36349
265480.0000    9.25270
265520.0000    8.30686
265560.0000    7.57675
265600.0000    8.02893
265640.0000    7.54334
265680.0000    7.85291
265720.0000    7.79079
265760.0000    9.18634
265800.0000    9.84947
265840.0000    9.97371
265880.0000    8.98904
265920.0000    9.09940
265960.0000   10.27918
266000.0000    9.49550
266040.0000    9.38352
266080.0000   10.22810
266120.0000    9.43594
266160.0000   10.43399
266200.0000   10.53990
266240.0000   10.42515
266280.0000    9.88886
266320.0000    9.40165
266360.0000    9.62915
266400.0000    8.94428
266440.0000    9.25730
266480.0000    9.50102
266520.0000    9.26174
266560.0000   10.22089
266600.0000   10.07621
266640.0000    9.06694
266680.0000    9.52861
266720.0000    9.76911
266760.0000    9.91029
266800.0000    9.09691
266840.0000   10.62722
266880.0000    9.07028
266920.0000    9.77745
266960.0000    9.82044
267000.0000   10.58608
267040.0000   10.00692
267080.0000    9.73532
267120.0000   10.26825
267160.0000   10.80538
267200.0000   10.34692
267240.0000   10.09284
267280.0000    9.08040
267320.0000    9.79738
267360.0000   11.26991
267400.0000   10.71405
267440.0000   10.09159
267480.0000   10.57047
267520.0000    9.97524
267560.0000    9.04784
267600.0000    9.72185
267640.0000    9.70184
267680.0000    9.78741
267720.0000   10.21634
267760.0000   10.50825
267800.0000    9.63940
267840.0000   10.06090
267880.0000    9.20039
267920.0000    8.21933
267960.0000    8.53366
268000.0000    9.00710
268040.0000    8.59084
268080.0000    9.42957
268120.0000   10.07939
268160.0000    8.87862
268200.0000    9.40972
268240.0000    8.67634
268280.0000    8.48614
268320.0000    8.08095
268360.0000    7.19032
268400.0000    6.79586
268440.0000    7.41039
268480.0000    7.02883
268520.0000    8.73235
268560.0000    8.10801
268600.0000    8.43412
268640.0000    8.16963
268680.0000    8.62934
268720.0000    9.30496
268760.0000    8.88231
268800.0000    8.19994
268840.0000    8.95620
268880.0000    8.61397
268920.0000    8.88408
268960.0000    9.04615
269000.0000    8.57546
269040.0000    8.43127
269080.0000    7.35622
269120.0000    8.41237
269160.0000    7.61491
269200.0000    8.18464
269240.0000    6.85964
269280.0000    5.75929
269320.0000    5.77556
269360.0000    6.92442
269400.0000    6.98218
269440.0000    6.29798
269480.0000    7.40827
269520.0000    8.40442
269560.0000    9.63066
269600.0000    9.69497
269640.0000    8.11384
269680.0000    9.25016
269720.0000    9.76712
269760.0000    9.01746
269800.0000    7.85688
269840.0000    8.34371
269880.0000    8.01400
269920.0000    7.18362
269960.0000    8.28564
270000.0000    6.84967
270040.0000    6.57751
270080.0000    7.12009
270120.0000    8.65636
270160.0000    9.14306
270200.0000    8.47305
270240.0000    9.95129
270280.0000   11.08650
270320.0000   10.67971
270360.0000    9.69077
270400.0000    9.71780
270440.0000   10.12257
270480.0000   10.58244
270520.0000    9.97986
270560.0000    9.58997
270600.0000   10.41639
270640.0000   10.70979
270680.0000   11.34017
270720.0000   10.72243
270760.0000   10.63160
270800.0000   11.14744
270840.0000   11.52846
270880.0000   11.32964
270920.0000   10.79291
270960.0000   10.04381
271000.0000    8.89898
271040.0000    9.34399
271080.0000    8.62318
271120.0000    9.37732
271160.0000   10.00151
271200.0000    9.73737
271240.0000    9.51780
271280.0000    9.14167
271320.0000    9.61024
271360.0000    9.90813
271400.0000   10.06761
271440.0000    9.53129
271480.0000   10.02764
271520.0000    9.90854
271560.0000    9.94930
271600.0000   10.02516
271640.0000    9.37947
271680.0000   10.36294
271720.0000    9.43694
271760.0000   10.28131
271800.0000    9.90028
271840.0000    9.87928
271880.0000    9.71080
271920.0000    8.88576
271960.0000    9.88238
272000.0000    9.87543
272040.0000    9.73952
272080.0000    9.52927
272120.0000   10.82172
272160.0000    9.63443
272200.0000   10.85676
272240.0000   10.11264
272280.0000   10.45910
272320.0000   10.11138
272360.0000    9.77111
272400.0000    9.14157
272440.0000   11.07943
272480.0000   10.94497
272520.0000   10.17456
272560.0000   11.08229
272600.0000   11.76538
272640.0000   11.69320
272680.0000   11.56612
272720.0000   11.21370
272760.0000   11.07233
272800.0000   10.14420
272840.0000   10.23774
272880.0000   10.72060
272920.0000   10.13999
272960.0000   11.11971
273000.0000   11.96184
273040.0000   11.52306
273080.0000   11.10856
273120.0000    9.56062
273160.0000   10.74972
273200.0000   10.56164
273240.0000   10.72361
273280.0000   10.84866
273320.0000   11.09353
273360.0000   11.47915
273400.0000   12.01498
273440.0000   12.30634
273480.0000   11.43101
273520.0000   10.54874
273560.0000   12.07757
273600.0000   11.44693
273640.0000   10.84494
273680.0000   10.05920
273720.0000   10.49651
273760.0000    9.99649
273800.0000   10.05244
273840.0000    9.94139
273880.0000    9.99928
273920.0000   10.44299
273960.0000    9.48149
274000.0000    9.48192
274040.0000   10.02757
274080.0000    9.22421
274120.0000   10.08542
274160.0000    9.36236
274200.0000    9.58546
274240.0000   10.17231
274280.0000    9.34396
274320.0000    9.50294
274360.0000    9.86898
274400.0000    9.51775
274440.0000    9.35382
274480.0000    9.34435
274520.0000    9.54171
274560.0000    9.67060
274600.0000    9.13039
274640.0000    9.09671
274680.0000    8.45408
274720.0000    8.89194
274760.0000    8.84832
274800.0000    9.09431
274840.0000    9.03432
274880.0000    9.89346
274920.0000    9.75678
274960.0000    9.23626
275000.0000   10.12752
275040.0000    9.73205
275080.0000    9.69000
275120.0000    9.80506
275160.0000    8.73604
275200.0000    9.23920
275240.0000   10.34702
275280.0000    9.75365
275320.0000   10.04426
275360.0000   10.47946
275400.0000   10.28054
275440.0000    8.80650
275480.0000    9.95063
275520.0000    9.81680
275560.0000    9.29106
275600.0000   10.34157
275640.0000   10.48357
275680.0000   10.87673
275720.0000   10.85196
275760.0000    9.73830
275800.0000   10.20439
275840.0000   10.00791
275880.0000    9.34560
275920.0000   10.11865
275960.0000    9.62887
276000.0000    9.30032
276040.0000    9.87786
276080.0000    9.34090
276120.0000    9.20943
276160.0000    9.71132
276200.0000   10.49747
276240.0000   10.38481
276280.0000    9.52654
276320.0000    9.32191
276360.0000    9.92575
276400.0000   10.17102
276440.0000   10.11939
276480.0000   10.30538
276520.0000    9.63008
276560.0000    9.87713
276600.0000    9.36282
276640.0000    9.09028
276680.0000    9.12819
276720.0000    9.87281
276760.0000    9.96910
276800.0000   10.25005
276840.0000    9.79370
276880.0000   11.28208
276920.0000   11.23475
276960.0000   11.32254
277000.0000   10.63165
277040.0000   10.20644
277080.0000   10.26447
277120.0000   10.67910
277160.0000   10.82295
277200.0000    9.15185
277240.0000   10.07988
277280.0000    9.99532
277320.0000    8.88094
277360.0000    9.19149
277400.0000    9.68307
277440.0000   10.62532
277480.0000    9.74208
277520.0000    9.53614
277560.0000    9.52812
277600.0000    9.09970
277640.0000    9.48452
277680.0000   10.04597
277720.0000    9.94006
277760.0000    9.26617
277800.0000    9.38497
277840.0000    9.58368
277880.0000    9.18262
277920.0000    9.37060
277960.0000    9.63950
278000.0000    9.06609
278040.0000    8.98364
278080.0000    8.57369
278120.0000    8.89523
278160.0000   10.01204
278200.0000    9.58251
278240.0000    8.49972
278280.0000    8.71000
278320.0000    8.36085
278360.0000    9.23966
278400.0000    9.01339
278440.0000    9.21142
278480.0000    8.96528
278520.0000    9.31564
278560.0000    9.95709
278600.0000   10.63867
278640.0000    9.85761
278680.0000   10.02481
278720.0000    9.89232
278760.0000    9.98555
278800.0000   10.15489
278840.0000   10.10907
278880.0000    8.41415
278920.0000    9.80308
278960.0000    9.64641
279000.0000    9.76126
279040.0000    9.41537
279080.0000    8.69859
279120.0000    8.35992
279160.0000    9.14376
279200.0000    9.16180
279240.0000    8.78100
279280.0000    8.04792
279320.0000    7.27517
279360.0000    8.17787
279400.0000    8.39132
279440.0000    8.81826
279480.0000    8.12578
279520.0000    9.60200
279560.0000    8.48451
279600.0000    8.27568
279640.0000    8.92977
279680.0000    9.00795
279720.0000    9.32992
279760.0000    9.66269
279800.0000    9.63328
279840.0000    9.48123
279880.0000    9.72786
279920.0000   10.06862
279960.0000   10.69299
280000.0000    8.98349
280040.0000    9.35916
280080.0000    9.28469
280120.0000    9.27502
280160.0000    8.99156
280200.0000    9.57415
280240.0000    9.39408
280280.0000    9.38591
280320.0000    9.24552
280360.0000    9.39624
280400.0000    9.00040
280440.0000    9.17630
280480.0000    9.86158
280520.0000    9.26140
280560.0000    8.95349
280600.0000    9.06312
280640.0000    9.76977
280680.0000    8.44389
280720.0000    9.95408
280760.0000    9.04203
280800.0000    9.29139
280840.0000    9.43365
280880.0000    9.80229
280920.0000    9.34312
280960.0000    9.34395
281000.0000    9.58704
281040.0000   10.17360
281080.0000    9.76066
281120.0000   10.11104
281160.0000   10.29434
281200.0000    9.05762
281240.0000    9.98826
281280.0000    9.80222
281320.0000    9.71395
281360.0000    9.52482
281400.0000    9.28142
281440.0000    8.86104
281480.0000    9.17849
281520.0000   10.31857
281560.0000    9.82295
281600.0000    9.99312
281640.0000    8.61646
281680.0000    8.24983
281720.0000    9.08496
281760.0000    8.94263
281800.0000    9.46678
281840.0000    7.80274
281880.0000    7.67435
281920.0000    9.05632
281960.0000    7.41038
282000.0000    8.88133
282040.0000    8.06548
282080.0000    7.56650
282120.0000    7.95583
282160.0000    8.51809
282200.0000    8.71488
282240.0000    7.58945
282280.0000    8.34039
282320.0000    7.89837
282360.0000    8.18072
282400.0000    8.20471
282440.0000    8.57356
282480.0000    8.56235
282520.0000    7.78881
282560.0000    8.70691
282600.0000    9.00678
282640.0000    8.77684
282680.0000    8.61193
282720.0000    8.06436
282760.0000    8.72680
282800.0000    7.93516
282840.0000    8.51600
282880.0000    8.40045
282920.0000    9.82739
282960.0000   10.07241
283000.0000    9.01599
283040.0000   10.10230
283080.0000    9.38380
283120.0000    9.37139
283160.0000    8.72471
283200.0000    9.41877
283240.0000    9.28195
283280.0000    9.30407
283320.0000   10.37768
283360.0000    9.71395
283400.0000    9.49269
283440.0000   10.38905
283480.0000    9.67348
283520.0000   10.38531
283560.0000   10.06194
283600.0000    9.32034
283640.0000    8.97993
283680.0000   10.93978
283720.0000   10.54244
283760.0000   10.10917
283800.0000    9.32825
283840.0000    9.80941
283880.0000   10.42393
283920.0000   10.94513
283960.0000    9.88331
284000.0000   10.67749
284040.0000    9.40671
284080.0000    9.50488
284120.0000   10.54020
284160.0000   10.71893
284200.0000    9.95713
284240.0000    9.92933
284280.0000   10.44683
284320.0000    9.73754
284360.0000    9.76434
284400.0000    9.91441
284440.0000    9.72274
284480.0000    9.73456
284520.0000    9.01233
284560.0000    9.47151
284600.0000    9.69135
284640.0000   10.24028
284680.0000    9.45513
284720.0000    9.98958
284760.0000    9.84570
284800.0000    9.96531
284840.0000   10.08821
284880.0000    9.94385
284920.0000   10.18667
284960.0000    9.94340
285000.0000    9.45979
285040.0000   10.10273
285080.0000    9.09698
285120.0000    8.99235
285160.0000   10.13679
285200.0000    9.10548
285240.0000    9.59992
285280.0000    9.37409
285320.0000   10.80037
285360.0000   10.18151
285400.0000   10.02528
285440.0000   10.49749
285480.0000   11.25276
285520.0000   10.26712
285560.0000    9.88881
285600.0000    9.45492
285640.0000   10.80328
285680.0000   10.71152
285720.0000   10.53054
285760.0000   11.14711
285800.0000   10.67449
285840.0000   10.52249
285880.0000    9.97485
285920.0000    9.25508
285960.0000    9.64665
286000.0000   10.25840
286040.0000    9.99886
286080.0000   10.12535
286120.0000   10.40019
286160.0000   10.18104
286200.0000   10.40638
286240.0000    9.79914
286280.0000    9.91117
286320.0000   10.41605
286360.0000   10.93020
286400.0000   10.51118
286440.0000    9.79727
286480.0000   10.18778
286520.0000    9.78129
286560.0000   10.54328
286600.0000   10.07459
286640.0000    9.68644
286680.0000   10.63430
286720.0000   11.13078
286760.0000   10.80777
286800.0000   10.32917
286840.0000    9.86598
286880.0000   10.38816
286920.0000   11.12040
286960.0000   10.42217
287000.0000   11.10440
287040.0000   10.61010
287080.0000   10.13828
287120.0000   10.71026
287160.0000   10.53958
287200.0000   10.79352
287240.0000   10.96217
287280.0000   11.10964
287320.0000   10.43742
287360.0000    9.59872
287400.0000   10.75847
287440.0000   11.30220
287480.0000   10.76439
287520.0000   10.36590
287560.0000   10.36794
287600.0000   10.28012
287640.0000   11.15474
287680.0000   10.99506
287720.0000   11.04448
287760.0000   10.68668
287800.0000   10.52420
287840.0000   10.27188
287880.0000   10.19895
287920.0000    9.81924
287960.0000    8.77763
288000.0000    8.94476
288040.0000    9.51447
288080.0000    9.84868
288120.0000    8.80858
288160.0000    9.19092
288200.0000   10.31023
288240.0000    9.75784
288280.0000    9.27142
288320.0000    9.95585
288360.0000   10.51702
288400.0000   10.40935
288440.0000   10.08585
288480.0000   10.93438
288520.0000   10.82659
288560.0000   10.22743
288600.0000   10.71568
288640.0000    9.68189
288680.0000   10.30817
288720.0000   11.41893
288760.0000   10.89802
288800.0000   10.65422
288840.0000   10.77557
288880.0000   10.25448
288920.0000   10.73675
288960.0000   10.80401
289000.0000   10.41235
289040.0000    9.82680
289080.0000   10.64971
289120.0000   10.97120
289160.0000   10.90677
289200.0000   10.30610
289240.0000   10.49745
289280.0000   10.43399
289320.0000   10.32963
289360.0000    9.48575
289400.0000    9.73700
289440.0000   10.33852
289480.0000   10.12030
289520.0000   10.39736
289560.0000   10.81445
289600.0000   10.54282
289640.0000   10.10889
289680.0000    9.44661
289720.0000    9.12390
289760.0000    9.63898
289800.0000    9.52714
289840.0000    9.82158
289880.0000   10.03127
289920.0000    9.79558
289960.0000    9.92175
290000.0000   10.36114
290040.0000   10.43180
290080.0000   10.43343
&
