# Supplementary material for: Comment on 'Valid molecular dynamics simulations of human hemoglobin require a surprisingly large box size'
Source: eLife. 2019 Jun 20;8:e44718. doi: 10.7554/eLife.44718 (PMC6586461; doi:10.7554/eLife.44718)
Supplement: Figure 3—source data 1. — The zip archive contains a README file describing which source files correspond to the different panels. [file elife-44718-fig3-data1.zip › figure3/panel_A/hub/small/3/proj.xvg]

@ autoscale onread none
@ with g0
@ g0 on
@ title "projection on eigenvectors (nm)"
@ xaxis  label "Time (ps)"
@ world xmin 0
@ world xmax 370720
@ world ymin -10.0099
@ world ymax 18.5904
@ view xmin 0.15
@ view xmax 0.85
@ view ymin 0.15
@ view ymax 0.85
@ yaxis  label "vec 1"
@ xaxis tick major 100000
@ xaxis tick minor 50000
@ xaxis ticklabel start type spec
@ xaxis ticklabel start -0
@ yaxis tick major 10
@ yaxis tick minor 5
@ yaxis ticklabel start type spec
@ yaxis ticklabel start -10
@ zeroxaxis bar on
@ zeroxaxis bar linestyle 3
    0.0000   -5.11205
   40.0000   -5.67489
   80.0000   -5.68685
  120.0000   -6.07978
  160.0000   -6.84685
  200.0000   -4.94029
  240.0000   -6.01230
  280.0000   -5.72351
  320.0000   -6.31439
  360.0000   -6.14032
  400.0000   -4.84872
  440.0000   -5.44819
  480.0000   -6.26569
  520.0000   -5.32195
  560.0000   -5.05982
  600.0000   -5.54099
  640.0000   -5.85413
  680.0000   -6.87145
  720.0000   -5.30528
  760.0000   -5.62704
  800.0000   -5.94805
  840.0000   -6.21114
  880.0000   -6.31301
  920.0000   -6.00387
  960.0000   -6.10672
 1000.0000   -5.83330
 1040.0000   -6.31553
 1080.0000   -5.87486
 1120.0000   -7.18022
 1160.0000   -5.81034
 1200.0000   -6.30836
 1240.0000   -5.70620
 1280.0000   -5.94685
 1320.0000   -5.94773
 1360.0000   -5.63976
 1400.0000   -5.54698
 1440.0000   -5.39596
 1480.0000   -5.75905
 1520.0000   -5.53550
 1560.0000   -6.01235
 1600.0000   -6.30954
 1640.0000   -6.03351
 1680.0000   -6.38386
 1720.0000   -5.94185
 1760.0000   -5.19316
 1800.0000   -5.63757
 1840.0000   -4.69045
 1880.0000   -4.80066
 1920.0000   -5.07549
 1960.0000   -5.27628
 2000.0000   -4.61802
 2040.0000   -4.80238
 2080.0000   -4.67589
 2120.0000   -5.25844
 2160.0000   -4.31320
 2200.0000   -5.25229
 2240.0000   -4.83897
 2280.0000   -5.03036
 2320.0000   -5.77033
 2360.0000   -6.25724
 2400.0000   -5.69805
 2440.0000   -5.25326
 2480.0000   -5.23716
 2520.0000   -5.83947
 2560.0000   -5.41004
 2600.0000   -6.26934
 2640.0000   -6.45259
 2680.0000   -6.06201
 2720.0000   -5.39260
 2760.0000   -5.69358
 2800.0000   -6.01657
 2840.0000   -5.99699
 2880.0000   -5.78121
 2920.0000   -6.02384
 2960.0000   -6.89107
 3000.0000   -6.13678
 3040.0000   -6.44362
 3080.0000   -7.15720
 3120.0000   -6.37115
 3160.0000   -4.92831
 3200.0000   -6.15573
 3240.0000   -5.25827
 3280.0000   -5.99327
 3320.0000   -5.24701
 3360.0000   -5.99403
 3400.0000   -5.28685
 3440.0000   -6.53021
 3480.0000   -5.28278
 3520.0000   -5.35818
 3560.0000   -4.90743
 3600.0000   -5.69470
 3640.0000   -5.77326
 3680.0000   -5.88925
 3720.0000   -5.72212
 3760.0000   -5.49640
 3800.0000   -4.90343
 3840.0000   -5.51392
 3880.0000   -5.40218
 3920.0000   -6.08797
 3960.0000   -6.22163
 4000.0000   -5.30365
 4040.0000   -5.58850
 4080.0000   -5.03326
 4120.0000   -5.85302
 4160.0000   -4.42393
 4200.0000   -5.70771
 4240.0000   -4.97378
 4280.0000   -5.35391
 4320.0000   -4.78565
 4360.0000   -4.59961
 4400.0000   -4.91430
 4440.0000   -4.53924
 4480.0000   -5.08213
 4520.0000   -4.46154
 4560.0000   -3.61114
 4600.0000   -3.30529
 4640.0000   -3.10006
 4680.0000   -3.96627
 4720.0000   -4.89133
 4760.0000   -5.82899
 4800.0000   -5.21396
 4840.0000   -5.08863
 4880.0000   -4.94183
 4920.0000   -4.79605
 4960.0000   -3.70394
 5000.0000   -4.59822
 5040.0000   -4.23623
 5080.0000   -4.74980
 5120.0000   -5.41301
 5160.0000   -5.43629
 5200.0000   -5.36817
 5240.0000   -4.95021
 5280.0000   -5.07281
 5320.0000   -3.83015
 5360.0000   -3.85106
 5400.0000   -4.70125
 5440.0000   -4.74244
 5480.0000   -4.95436
 5520.0000   -3.53246
 5560.0000   -3.49346
 5600.0000   -4.06144
 5640.0000   -4.30641
 5680.0000   -3.76069
 5720.0000   -3.85873
 5760.0000   -3.97250
 5800.0000   -4.27541
 5840.0000   -3.67956
 5880.0000   -3.89119
 5920.0000   -4.41655
 5960.0000   -3.55390
 6000.0000   -5.20388
 6040.0000   -3.07119
 6080.0000   -4.69807
 6120.0000   -4.09931
 6160.0000   -3.76356
 6200.0000   -3.77733
 6240.0000   -3.64892
 6280.0000   -4.12835
 6320.0000   -4.52562
 6360.0000   -4.35885
 6400.0000   -5.21400
 6440.0000   -4.48823
 6480.0000   -4.57857
 6520.0000   -4.78451
 6560.0000   -3.66056
 6600.0000   -3.67260
 6640.0000   -4.11679
 6680.0000   -4.78621
 6720.0000   -4.52635
 6760.0000   -3.53332
 6800.0000   -4.84644
 6840.0000   -4.07147
 6880.0000   -4.54116
 6920.0000   -5.38395
 6960.0000   -5.79003
 7000.0000   -5.37837
 7040.0000   -5.64224
 7080.0000   -4.93292
 7120.0000   -5.14372
 7160.0000   -5.75938
 7200.0000   -5.50273
 7240.0000   -5.73273
 7280.0000   -3.92720
 7320.0000   -4.01804
 7360.0000   -5.18071
 7400.0000   -5.28047
 7440.0000   -4.79775
 7480.0000   -4.67779
 7520.0000   -3.82122
 7560.0000   -2.98855
 7600.0000   -3.92956
 7640.0000   -4.04828
 7680.0000   -3.76231
 7720.0000   -3.97876
 7760.0000   -3.60093
 7800.0000   -4.38528
 7840.0000   -4.83530
 7880.0000   -5.13702
 7920.0000   -4.86995
 7960.0000   -5.43814
 8000.0000   -5.56456
 8040.0000   -6.06512
 8080.0000   -6.65020
 8120.0000   -5.27787
 8160.0000   -5.24127
 8200.0000   -4.39107
 8240.0000   -5.22553
 8280.0000   -4.87028
 8320.0000   -5.02732
 8360.0000   -4.91367
 8400.0000   -4.85289
 8440.0000   -5.21171
 8480.0000   -4.83565
 8520.0000   -4.13795
 8560.0000   -4.23321
 8600.0000   -4.64622
 8640.0000   -5.49328
 8680.0000   -4.74813
 8720.0000   -4.88145
 8760.0000   -4.52298
 8800.0000   -4.53629
 8840.0000   -4.65973
 8880.0000   -4.92281
 8920.0000   -5.92413
 8960.0000   -5.78919
 9000.0000   -5.08024
 9040.0000   -5.22740
 9080.0000   -5.08586
 9120.0000   -5.99802
 9160.0000   -5.61038
 9200.0000   -6.38640
 9240.0000   -5.79295
 9280.0000   -5.44089
 9320.0000   -5.11771
 9360.0000   -6.18702
 9400.0000   -4.68554
 9440.0000   -5.30671
 9480.0000   -5.39198
 9520.0000   -5.85285
 9560.0000   -5.39354
 9600.0000   -6.45646
 9640.0000   -5.98305
 9680.0000   -5.85331
 9720.0000   -5.75453
 9760.0000   -6.34297
 9800.0000   -5.84274
 9840.0000   -6.40813
 9880.0000   -6.49115
 9920.0000   -6.29756
 9960.0000   -5.87330
10000.0000   -5.95865
10040.0000   -6.69621
10080.0000   -6.07833
10120.0000   -4.83986
10160.0000   -5.96459
10200.0000   -6.01632
10240.0000   -5.75596
10280.0000   -5.46066
10320.0000   -6.11359
10360.0000   -6.69177
10400.0000   -6.53784
10440.0000   -4.77417
10480.0000   -6.24721
10520.0000   -4.63047
10560.0000   -4.04981
10600.0000   -4.33734
10640.0000   -4.60905
10680.0000   -4.53072
10720.0000   -5.44013
10760.0000   -4.92286
10800.0000   -4.44299
10840.0000   -4.56373
10880.0000   -5.52276
10920.0000   -5.34764
10960.0000   -5.28614
11000.0000   -4.40426
11040.0000   -5.06106
11080.0000   -5.22117
11120.0000   -5.78791
11160.0000   -5.04870
11200.0000   -5.26526
11240.0000   -4.63190
11280.0000   -3.91221
11320.0000   -3.90740
11360.0000   -4.06739
11400.0000   -5.01940
11440.0000   -4.68934
11480.0000   -4.18527
11520.0000   -4.40195
11560.0000   -4.72022
11600.0000   -5.63415
11640.0000   -5.22364
11680.0000   -4.78371
11720.0000   -5.79426
11760.0000   -5.31472
11800.0000   -5.15783
11840.0000   -5.39859
11880.0000   -5.06160
11920.0000   -5.26495
11960.0000   -4.74180
12000.0000   -5.59009
12040.0000   -5.16261
12080.0000   -6.06680
12120.0000   -4.20844
12160.0000   -5.44263
12200.0000   -4.93283
12240.0000   -5.02935
12280.0000   -5.74613
12320.0000   -4.64959
12360.0000   -5.24287
12400.0000   -4.49972
12440.0000   -4.91866
12480.0000   -4.86989
12520.0000   -6.15349
12560.0000   -5.56274
12600.0000   -4.07573
12640.0000   -5.27586
12680.0000   -5.03996
12720.0000   -5.29680
12760.0000   -4.01277
12800.0000   -4.86668
12840.0000   -4.28717
12880.0000   -4.77260
12920.0000   -4.87900
12960.0000   -4.70018
13000.0000   -4.82824
13040.0000   -5.67313
13080.0000   -6.11094
13120.0000   -5.09390
13160.0000   -5.54366
13200.0000   -5.35223
13240.0000   -5.72226
13280.0000   -5.53268
13320.0000   -6.48724
13360.0000   -5.25219
13400.0000   -5.06687
13440.0000   -5.04370
13480.0000   -5.32383
13520.0000   -5.38673
13560.0000   -4.52284
13600.0000   -4.80078
13640.0000   -5.14230
13680.0000   -5.51600
13720.0000   -4.01817
13760.0000   -4.07572
13800.0000   -4.91522
13840.0000   -5.63899
13880.0000   -5.70480
13920.0000   -5.15420
13960.0000   -5.22626
14000.0000   -4.95413
14040.0000   -4.31332
14080.0000   -5.18238
14120.0000   -4.43873
14160.0000   -5.44374
14200.0000   -4.77306
14240.0000   -5.13876
14280.0000   -4.82886
14320.0000   -4.89238
14360.0000   -4.72967
14400.0000   -4.55216
14440.0000   -5.54177
14480.0000   -5.53717
14520.0000   -5.06031
14560.0000   -4.19626
14600.0000   -5.10330
14640.0000   -4.02162
14680.0000   -4.31303
14720.0000   -4.19687
14760.0000   -5.25376
14800.0000   -5.87555
14840.0000   -4.93487
14880.0000   -5.57638
14920.0000   -5.33048
14960.0000   -5.29745
15000.0000   -5.65559
15040.0000   -5.36827
15080.0000   -6.05115
15120.0000   -5.81739
15160.0000   -5.74112
15200.0000   -5.98575
15240.0000   -5.65882
15280.0000   -4.73182
15320.0000   -6.01168
15360.0000   -6.18686
15400.0000   -5.42028
15440.0000   -5.43635
15480.0000   -5.63469
15520.0000   -5.31500
15560.0000   -4.97014
15600.0000   -4.79671
15640.0000   -5.93553
15680.0000   -5.84650
15720.0000   -4.94087
15760.0000   -5.44753
15800.0000   -5.46073
15840.0000   -6.45879
15880.0000   -6.23170
15920.0000   -5.56572
15960.0000   -5.93517
16000.0000   -5.58923
16040.0000   -5.73954
16080.0000   -5.43878
16120.0000   -5.27438
16160.0000   -4.59859
16200.0000   -5.16748
16240.0000   -6.39207
16280.0000   -4.89998
16320.0000   -5.85243
16360.0000   -5.25539
16400.0000   -4.55573
16440.0000   -5.17411
16480.0000   -4.45738
16520.0000   -4.66484
16560.0000   -4.64750
16600.0000   -5.41057
16640.0000   -4.97101
16680.0000   -5.55610
16720.0000   -6.16519
16760.0000   -5.05307
16800.0000   -5.39521
16840.0000   -5.92974
16880.0000   -5.69970
16920.0000   -5.64320
16960.0000   -5.34312
17000.0000   -5.53856
17040.0000   -4.66416
17080.0000   -5.14002
17120.0000   -6.19227
17160.0000   -6.32910
17200.0000   -4.89886
17240.0000   -5.21689
17280.0000   -3.83118
17320.0000   -4.25604
17360.0000   -4.76557
17400.0000   -5.08575
17440.0000   -4.54324
17480.0000   -4.48233
17520.0000   -4.84964
17560.0000   -4.31122
17600.0000   -4.17741
17640.0000   -4.61833
17680.0000   -4.28620
17720.0000   -4.84676
17760.0000   -5.08271
17800.0000   -5.21798
17840.0000   -4.92929
17880.0000   -5.16149
17920.0000   -4.63480
17960.0000   -5.01991
18000.0000   -4.59686
18040.0000   -4.99753
18080.0000   -4.40715
18120.0000   -4.47464
18160.0000   -4.63209
18200.0000   -4.42252
18240.0000   -5.28332
18280.0000   -5.29384
18320.0000   -5.03625
18360.0000   -5.65329
18400.0000   -4.96303
18440.0000   -5.61445
18480.0000   -5.27394
18520.0000   -4.85727
18560.0000   -4.77833
18600.0000   -5.01143
18640.0000   -4.65271
18680.0000   -4.82602
18720.0000   -5.17887
18760.0000   -4.59253
18800.0000   -5.64151
18840.0000   -6.30707
18880.0000   -6.29206
18920.0000   -5.84880
18960.0000   -5.51985
19000.0000   -4.54263
19040.0000   -6.34371
19080.0000   -5.67130
19120.0000   -6.03681
19160.0000   -4.96658
19200.0000   -4.82018
19240.0000   -5.09304
19280.0000   -5.49629
19320.0000   -5.36282
19360.0000   -5.68680
19400.0000   -6.75797
19440.0000   -5.70290
19480.0000   -5.94513
19520.0000   -6.21319
19560.0000   -5.87018
19600.0000   -6.07267
19640.0000   -5.21773
19680.0000   -5.53911
19720.0000   -6.07467
19760.0000   -5.56808
19800.0000   -6.11898
19840.0000   -6.29682
19880.0000   -6.45790
19920.0000   -6.14121
19960.0000   -6.54810
20000.0000   -6.21288
20040.0000   -5.97932
20080.0000   -6.06269
20120.0000   -5.65627
20160.0000   -6.09769
20200.0000   -5.65986
20240.0000   -5.65884
20280.0000   -6.20589
20320.0000   -5.91402
20360.0000   -5.89216
20400.0000   -5.79466
20440.0000   -5.31772
20480.0000   -5.56353
20520.0000   -5.52421
20560.0000   -5.70641
20600.0000   -5.62856
20640.0000   -4.24206
20680.0000   -5.19300
20720.0000   -5.47332
20760.0000   -5.52110
20800.0000   -4.90408
20840.0000   -5.29186
20880.0000   -6.18731
20920.0000   -5.62885
20960.0000   -5.39126
21000.0000   -5.25706
21040.0000   -5.08939
21080.0000   -5.52365
21120.0000   -4.88315
21160.0000   -5.12891
21200.0000   -5.03672
21240.0000   -5.47372
21280.0000   -5.48637
21320.0000   -5.23742
21360.0000   -5.13019
21400.0000   -4.32907
21440.0000   -4.08024
21480.0000   -5.21797
21520.0000   -4.95627
21560.0000   -4.14361
21600.0000   -5.20892
21640.0000   -5.18938
21680.0000   -4.23895
21720.0000   -4.26678
21760.0000   -4.90654
21800.0000   -5.11308
21840.0000   -5.22639
21880.0000   -4.01365
21920.0000   -4.95731
21960.0000   -5.27817
22000.0000   -4.98378
22040.0000   -5.52848
22080.0000   -4.79883
22120.0000   -4.75212
22160.0000   -3.73505
22200.0000   -4.39457
22240.0000   -6.04637
22280.0000   -5.63662
22320.0000   -5.20142
22360.0000   -4.84772
22400.0000   -5.55843
22440.0000   -4.73950
22480.0000   -5.79347
22520.0000   -4.90360
22560.0000   -5.48733
22600.0000   -5.77479
22640.0000   -5.14559
22680.0000   -4.95135
22720.0000   -5.16991
22760.0000   -4.90886
22800.0000   -3.95969
22840.0000   -3.30331
22880.0000   -3.69238
22920.0000   -4.59083
22960.0000   -5.06981
23000.0000   -3.78289
23040.0000   -4.67336
23080.0000   -4.44545
23120.0000   -4.12146
23160.0000   -4.83294
23200.0000   -5.06809
23240.0000   -5.03617
23280.0000   -4.26157
23320.0000   -4.65340
23360.0000   -4.73246
23400.0000   -4.42750
23440.0000   -4.36607
23480.0000   -3.83158
23520.0000   -4.51030
23560.0000   -4.77434
23600.0000   -4.81475
23640.0000   -4.98970
23680.0000   -5.08830
23720.0000   -5.26331
23760.0000   -4.61080
23800.0000   -4.52298
23840.0000   -5.29227
23880.0000   -4.84745
23920.0000   -4.94929
23960.0000   -5.37679
24000.0000   -4.84337
24040.0000   -4.79734
24080.0000   -5.29992
24120.0000   -4.70158
24160.0000   -4.96663
24200.0000   -6.11705
24240.0000   -5.90383
24280.0000   -5.56103
24320.0000   -5.30540
24360.0000   -5.00487
24400.0000   -5.75674
24440.0000   -5.08996
24480.0000   -5.25041
24520.0000   -5.07328
24560.0000   -5.53562
24600.0000   -5.81734
24640.0000   -4.89279
24680.0000   -5.46619
24720.0000   -4.40730
24760.0000   -4.30172
24800.0000   -5.45609
24840.0000   -5.40469
24880.0000   -6.04573
24920.0000   -5.42892
24960.0000   -5.32272
25000.0000   -5.57652
25040.0000   -4.56761
25080.0000   -5.47842
25120.0000   -4.95918
25160.0000   -5.76474
25200.0000   -5.31713
25240.0000   -5.66881
25280.0000   -5.58057
25320.0000   -5.77336
25360.0000   -6.54538
25400.0000   -6.31842
25440.0000   -5.46250
25480.0000   -6.36495
25520.0000   -5.91664
25560.0000   -5.66435
25600.0000   -5.92892
25640.0000   -5.48882
25680.0000   -5.02347
25720.0000   -5.64928
25760.0000   -5.62294
25800.0000   -5.27045
25840.0000   -5.73684
25880.0000   -4.86702
25920.0000   -4.47345
25960.0000   -5.01454
26000.0000   -4.82845
26040.0000   -4.02085
26080.0000   -4.52513
26120.0000   -3.77562
26160.0000   -4.77551
26200.0000   -4.19716
26240.0000   -2.86189
26280.0000   -3.67899
26320.0000   -3.79654
26360.0000   -3.47455
26400.0000   -3.94950
26440.0000   -3.95998
26480.0000   -3.80556
26520.0000   -3.38502
26560.0000   -3.33018
26600.0000   -4.16249
26640.0000   -4.06531
26680.0000   -4.06618
26720.0000   -3.37054
26760.0000   -3.52176
26800.0000   -3.20336
26840.0000   -4.89370
26880.0000   -4.74118
26920.0000   -4.72814
26960.0000   -4.53394
27000.0000   -4.25711
27040.0000   -5.30025
27080.0000   -4.32467
27120.0000   -4.27565
27160.0000   -4.44137
27200.0000   -3.23987
27240.0000   -4.78735
27280.0000   -4.15102
27320.0000   -5.29495
27360.0000   -5.64697
27400.0000   -5.81020
27440.0000   -5.73440
27480.0000   -4.52089
27520.0000   -5.34131
27560.0000   -5.21385
27600.0000   -5.11082
27640.0000   -5.27449
27680.0000   -4.84940
27720.0000   -5.98605
27760.0000   -5.30028
27800.0000   -5.84133
27840.0000   -6.15284
27880.0000   -5.72195
27920.0000   -5.29540
27960.0000   -5.64058
28000.0000   -5.36078
28040.0000   -4.97177
28080.0000   -5.37242
28120.0000   -4.96420
28160.0000   -4.86030
28200.0000   -6.33393
28240.0000   -5.28683
28280.0000   -4.85245
28320.0000   -5.46388
28360.0000   -5.44132
28400.0000   -4.70523
28440.0000   -4.11099
28480.0000   -4.37137
28520.0000   -4.76236
28560.0000   -3.94275
28600.0000   -4.51676
28640.0000   -4.74649
28680.0000   -5.31268
28720.0000   -5.10679
28760.0000   -4.75174
28800.0000   -6.39056
28840.0000   -6.13597
28880.0000   -5.82889
28920.0000   -5.88524
28960.0000   -6.16402
29000.0000   -5.19882
29040.0000   -5.19743
29080.0000   -3.46748
29120.0000   -5.17517
29160.0000   -4.49793
29200.0000   -5.78190
29240.0000   -4.53656
29280.0000   -4.82914
29320.0000   -4.64216
29360.0000   -4.50773
29400.0000   -5.34322
29440.0000   -4.05763
29480.0000   -4.62781
29520.0000   -4.43047
29560.0000   -4.70334
29600.0000   -4.42798
29640.0000   -5.44300
29680.0000   -4.71850
29720.0000   -5.68974
29760.0000   -5.40266
29800.0000   -4.73079
29840.0000   -3.49589
29880.0000   -4.27044
29920.0000   -4.42709
29960.0000   -4.87308
30000.0000   -4.80261
30040.0000   -4.66575
30080.0000   -4.80998
30120.0000   -4.37051
30160.0000   -5.00812
30200.0000   -5.73958
30240.0000   -4.54126
30280.0000   -4.88882
30320.0000   -4.21625
30360.0000   -4.69492
30400.0000   -4.35042
30440.0000   -4.95398
30480.0000   -3.53961
30520.0000   -4.53262
30560.0000   -5.12758
30600.0000   -4.51155
30640.0000   -4.45278
30680.0000   -5.46699
30720.0000   -5.11225
30760.0000   -4.62131
30800.0000   -4.89463
30840.0000   -5.99983
30880.0000   -5.45974
30920.0000   -4.76261
30960.0000   -5.80232
31000.0000   -4.74728
31040.0000   -4.86551
31080.0000   -4.32850
31120.0000   -3.84279
31160.0000   -4.15285
31200.0000   -5.50301
31240.0000   -4.82377
31280.0000   -4.43720
31320.0000   -4.55131
31360.0000   -4.84479
31400.0000   -4.42855
31440.0000   -4.31120
31480.0000   -4.81510
31520.0000   -5.14585
31560.0000   -4.81052
31600.0000   -4.58456
31640.0000   -3.99379
31680.0000   -4.12333
31720.0000   -4.73417
31760.0000   -4.30292
31800.0000   -3.70278
31840.0000   -3.12068
31880.0000   -4.72268
31920.0000   -3.78252
31960.0000   -4.03810
32000.0000   -4.19417
32040.0000   -4.41762
32080.0000   -4.81244
32120.0000   -5.10164
32160.0000   -4.85643
32200.0000   -3.76002
32240.0000   -4.97344
32280.0000   -4.72176
32320.0000   -4.68665
32360.0000   -5.52895
32400.0000   -5.29933
32440.0000   -5.24502
32480.0000   -4.84664
32520.0000   -4.09219
32560.0000   -4.80861
32600.0000   -5.07773
32640.0000   -5.11648
32680.0000   -5.00999
32720.0000   -5.98362
32760.0000   -5.00245
32800.0000   -6.25275
32840.0000   -5.78262
32880.0000   -5.21077
32920.0000   -5.85006
32960.0000   -6.01804
33000.0000   -5.57780
33040.0000   -5.30423
33080.0000   -5.99880
33120.0000   -6.34754
33160.0000   -6.58046
33200.0000   -5.89705
33240.0000   -5.44548
33280.0000   -5.57343
33320.0000   -5.24415
33360.0000   -5.37853
33400.0000   -6.03395
33440.0000   -5.41646
33480.0000   -6.19771
33520.0000   -6.08129
33560.0000   -6.12977
33600.0000   -5.85350
33640.0000   -5.03870
33680.0000   -4.35435
33720.0000   -4.74639
33760.0000   -5.01664
33800.0000   -5.00427
33840.0000   -4.57655
33880.0000   -5.25540
33920.0000   -5.76727
33960.0000   -5.47706
34000.0000   -5.75219
34040.0000   -5.28494
34080.0000   -6.03365
34120.0000   -5.13290
34160.0000   -5.11314
34200.0000   -5.84077
34240.0000   -6.21639
34280.0000   -6.08105
34320.0000   -4.92833
34360.0000   -5.65793
34400.0000   -6.04728
34440.0000   -6.45191
34480.0000   -5.37620
34520.0000   -5.61234
34560.0000   -5.37134
34600.0000   -6.01364
34640.0000   -7.15715
34680.0000   -6.24533
34720.0000   -6.41075
34760.0000   -5.04447
34800.0000   -5.91991
34840.0000   -5.68912
34880.0000   -5.25668
34920.0000   -5.25448
34960.0000   -6.03530
35000.0000   -5.09118
35040.0000   -4.79947
35080.0000   -4.92120
35120.0000   -5.49508
35160.0000   -4.89204
35200.0000   -4.52589
35240.0000   -4.64173
35280.0000   -4.12095
35320.0000   -4.70038
35360.0000   -4.17106
35400.0000   -5.21787
35440.0000   -4.22578
35480.0000   -5.52023
35520.0000   -5.41759
35560.0000   -5.51301
35600.0000   -6.24519
35640.0000   -4.64178
35680.0000   -5.76875
35720.0000   -3.98822
35760.0000   -5.84637
35800.0000   -4.85492
35840.0000   -5.19055
35880.0000   -4.97079
35920.0000   -5.31555
35960.0000   -5.39043
36000.0000   -4.66327
36040.0000   -5.16059
36080.0000   -6.04618
36120.0000   -6.01372
36160.0000   -5.23886
36200.0000   -5.75903
36240.0000   -5.46295
36280.0000   -4.90867
36320.0000   -5.40730
36360.0000   -4.58373
36400.0000   -5.03474
36440.0000   -5.14855
36480.0000   -5.42921
36520.0000   -4.45209
36560.0000   -5.24924
36600.0000   -4.76181
36640.0000   -4.68526
36680.0000   -5.69052
36720.0000   -5.24632
36760.0000   -5.20196
36800.0000   -5.25025
36840.0000   -4.37620
36880.0000   -5.52082
36920.0000   -5.65922
36960.0000   -5.76082
37000.0000   -5.47723
37040.0000   -5.91916
37080.0000   -6.23396
37120.0000   -6.12365
37160.0000   -5.67368
37200.0000   -5.91019
37240.0000   -7.31618
37280.0000   -5.90352
37320.0000   -6.91350
37360.0000   -5.81408
37400.0000   -5.73627
37440.0000   -6.37759
37480.0000   -6.07103
37520.0000   -5.96179
37560.0000   -6.04562
37600.0000   -6.29763
37640.0000   -5.68078
37680.0000   -5.15950
37720.0000   -5.65896
37760.0000   -4.91457
37800.0000   -5.35104
37840.0000   -5.09041
37880.0000   -5.37783
37920.0000   -4.32646
37960.0000   -5.03257
38000.0000   -5.56258
38040.0000   -6.10672
38080.0000   -5.29889
38120.0000   -4.77354
38160.0000   -4.41597
38200.0000   -5.15968
38240.0000   -5.78445
38280.0000   -6.23675
38320.0000   -5.39762
38360.0000   -6.36308
38400.0000   -5.61629
38440.0000   -6.25146
38480.0000   -6.66895
38520.0000   -6.61453
38560.0000   -6.10997
38600.0000   -5.97104
38640.0000   -6.46087
38680.0000   -6.35816
38720.0000   -5.98663
38760.0000   -5.34924
38800.0000   -6.01674
38840.0000   -4.89471
38880.0000   -5.01798
38920.0000   -4.49125
38960.0000   -4.94980
39000.0000   -4.74058
39040.0000   -5.16547
39080.0000   -5.23517
39120.0000   -4.76272
39160.0000   -4.99936
39200.0000   -4.77453
39240.0000   -5.72279
39280.0000   -6.47444
39320.0000   -5.39576
39360.0000   -6.94366
39400.0000   -6.52619
39440.0000   -6.41005
39480.0000   -6.10136
39520.0000   -6.18054
39560.0000   -6.27914
39600.0000   -5.83203
39640.0000   -5.78136
39680.0000   -5.67312
39720.0000   -5.80393
39760.0000   -5.36159
39800.0000   -5.25697
39840.0000   -5.35423
39880.0000   -4.84266
39920.0000   -5.71478
39960.0000   -5.61955
40000.0000   -5.32275
40040.0000   -5.88866
40080.0000   -5.64858
40120.0000   -6.95523
40160.0000   -6.55345
40200.0000   -5.88303
40240.0000   -6.08556
40280.0000   -6.59829
40320.0000   -6.06755
40360.0000   -6.41796
40400.0000   -7.64627
40440.0000   -6.89406
40480.0000   -6.25888
40520.0000   -5.92911
40560.0000   -5.24346
40600.0000   -5.65604
40640.0000   -6.25681
40680.0000   -5.51660
40720.0000   -6.62677
40760.0000   -5.35088
40800.0000   -5.57746
40840.0000   -5.95352
40880.0000   -4.76761
40920.0000   -5.95968
40960.0000   -5.46978
41000.0000   -5.74889
41040.0000   -5.72791
41080.0000   -5.44992
41120.0000   -5.40986
41160.0000   -6.74001
41200.0000   -5.53368
41240.0000   -6.16835
41280.0000   -6.43550
41320.0000   -5.10629
41360.0000   -5.48535
41400.0000   -5.89099
41440.0000   -5.92781
41480.0000   -4.95690
41520.0000   -5.72816
41560.0000   -5.59069
41600.0000   -5.98033
41640.0000   -5.19033
41680.0000   -5.90756
41720.0000   -5.80123
41760.0000   -6.29026
41800.0000   -6.88477
41840.0000   -6.36948
41880.0000   -6.25565
41920.0000   -5.71451
41960.0000   -5.20071
42000.0000   -6.56007
42040.0000   -5.54171
42080.0000   -6.43809
42120.0000   -5.76192
42160.0000   -6.87084
42200.0000   -6.12188
42240.0000   -6.83714
42280.0000   -7.16114
42320.0000   -5.65887
42360.0000   -5.42738
42400.0000   -6.47878
42440.0000   -6.38344
42480.0000   -6.48759
42520.0000   -6.75099
42560.0000   -5.55007
42600.0000   -6.39006
42640.0000   -6.62501
42680.0000   -6.59306
42720.0000   -6.54260
42760.0000   -5.23183
42800.0000   -5.61242
42840.0000   -5.47995
42880.0000   -5.97580
42920.0000   -5.70623
42960.0000   -6.01498
43000.0000   -6.74726
43040.0000   -6.38795
43080.0000   -5.62784
43120.0000   -6.20909
43160.0000   -5.83455
43200.0000   -6.33995
43240.0000   -5.97621
43280.0000   -4.84630
43320.0000   -5.50525
43360.0000   -5.79859
43400.0000   -5.28960
43440.0000   -5.92447
43480.0000   -5.82971
43520.0000   -5.73822
43560.0000   -5.26380
43600.0000   -6.24769
43640.0000   -5.48768
43680.0000   -6.18822
43720.0000   -5.34268
43760.0000   -5.27206
43800.0000   -5.83578
43840.0000   -6.26483
43880.0000   -5.75029
43920.0000   -5.81585
43960.0000   -5.98342
44000.0000   -5.49190
44040.0000   -5.73465
44080.0000   -5.64600
44120.0000   -5.22814
44160.0000   -6.18861
44200.0000   -6.05119
44240.0000   -5.94662
44280.0000   -5.42856
44320.0000   -5.71972
44360.0000   -6.03815
44400.0000   -7.00386
44440.0000   -5.86900
44480.0000   -5.88517
44520.0000   -6.76144
44560.0000   -6.72138
44600.0000   -6.31743
44640.0000   -6.14972
44680.0000   -5.96801
44720.0000   -6.10434
44760.0000   -5.74619
44800.0000   -5.38228
44840.0000   -5.83134
44880.0000   -5.86680
44920.0000   -5.14164
44960.0000   -4.73373
45000.0000   -5.51662
45040.0000   -5.39774
45080.0000   -5.72358
45120.0000   -6.18040
45160.0000   -6.17937
45200.0000   -5.98010
45240.0000   -5.98521
45280.0000   -5.12840
45320.0000   -5.89362
45360.0000   -6.12379
45400.0000   -7.03227
45440.0000   -5.51687
45480.0000   -6.41103
45520.0000   -6.81666
45560.0000   -6.36834
45600.0000   -4.86913
45640.0000   -4.37976
45680.0000   -5.57944
45720.0000   -5.45950
45760.0000   -5.34261
45800.0000   -6.14597
45840.0000   -5.92977
45880.0000   -5.20892
45920.0000   -5.75013
45960.0000   -6.36265
46000.0000   -5.82368
46040.0000   -4.83230
46080.0000   -5.86658
46120.0000   -5.02278
46160.0000   -5.56077
46200.0000   -5.61688
46240.0000   -4.78255
46280.0000   -4.89845
46320.0000   -4.89791
46360.0000   -3.94245
46400.0000   -3.89876
46440.0000   -5.22331
46480.0000   -3.34178
46520.0000   -4.22896
46560.0000   -4.67676
46600.0000   -4.39795
46640.0000   -2.75864
46680.0000   -4.02995
46720.0000   -4.14574
46760.0000   -5.12678
46800.0000   -4.72119
46840.0000   -5.76452
46880.0000   -6.06010
46920.0000   -5.08767
46960.0000   -5.13240
47000.0000   -5.15785
47040.0000   -5.54674
47080.0000   -5.91071
47120.0000   -5.73316
47160.0000   -6.41488
47200.0000   -6.46790
47240.0000   -6.42531
47280.0000   -6.45374
47320.0000   -5.90976
47360.0000   -6.12721
47400.0000   -5.10871
47440.0000   -5.89674
47480.0000   -5.82343
47520.0000   -5.71359
47560.0000   -5.11124
47600.0000   -6.31499
47640.0000   -5.36628
47680.0000   -5.26158
47720.0000   -4.50397
47760.0000   -5.43255
47800.0000   -5.47607
47840.0000   -5.76579
47880.0000   -5.99288
47920.0000   -5.05765
47960.0000   -4.78238
48000.0000   -4.19885
48040.0000   -4.29421
48080.0000   -4.74972
48120.0000   -3.89517
48160.0000   -4.24896
48200.0000   -4.92633
48240.0000   -5.06262
48280.0000   -4.98248
48320.0000   -5.43002
48360.0000   -5.10065
48400.0000   -4.36617
48440.0000   -4.70224
48480.0000   -5.90527
48520.0000   -5.81916
48560.0000   -6.32342
48600.0000   -6.45588
48640.0000   -5.97043
48680.0000   -4.55683
48720.0000   -5.34774
48760.0000   -5.69199
48800.0000   -5.76317
48840.0000   -6.12689
48880.0000   -6.39830
48920.0000   -5.49598
48960.0000   -5.31669
49000.0000   -6.34354
49040.0000   -6.84250
49080.0000   -6.68012
49120.0000   -6.46720
49160.0000   -6.83756
49200.0000   -5.89199
49240.0000   -7.23334
49280.0000   -7.31004
49320.0000   -5.97020
49360.0000   -7.07354
49400.0000   -6.28964
49440.0000   -5.56837
49480.0000   -5.46693
49520.0000   -6.25911
49560.0000   -5.74134
49600.0000   -6.02029
49640.0000   -6.43780
49680.0000   -5.77372
49720.0000   -6.29984
49760.0000   -6.75655
49800.0000   -6.13252
49840.0000   -5.26494
49880.0000   -5.78243
49920.0000   -6.57871
49960.0000   -6.35272
50000.0000   -6.47716
50040.0000   -6.59164
50080.0000   -5.74090
50120.0000   -6.67950
50160.0000   -6.05023
50200.0000   -6.69370
50240.0000   -5.47697
50280.0000   -4.98945
50320.0000   -5.01837
50360.0000   -5.53176
50400.0000   -5.84377
50440.0000   -5.59199
50480.0000   -6.49823
50520.0000   -5.13116
50560.0000   -6.26508
50600.0000   -5.75500
50640.0000   -5.64354
50680.0000   -5.44382
50720.0000   -5.91120
50760.0000   -6.45595
50800.0000   -5.77973
50840.0000   -6.02963
50880.0000   -5.65550
50920.0000   -5.68653
50960.0000   -4.79713
51000.0000   -4.14491
51040.0000   -5.21999
51080.0000   -5.53016
51120.0000   -5.39073
51160.0000   -4.75701
51200.0000   -5.37754
51240.0000   -5.67071
51280.0000   -5.36639
51320.0000   -3.85581
51360.0000   -4.18808
51400.0000   -4.20773
51440.0000   -3.88585
51480.0000   -2.39220
51520.0000   -1.88328
51560.0000   -2.57563
51600.0000   -2.13008
51640.0000   -2.23078
51680.0000   -2.47222
51720.0000   -3.02096
51760.0000   -2.56771
51800.0000   -1.45804
51840.0000   -2.47290
51880.0000   -2.72865
51920.0000   -1.86774
51960.0000   -0.93111
52000.0000   -0.08276
52040.0000   -0.92613
52080.0000   -1.68226
52120.0000   -0.51164
52160.0000   -0.77762
52200.0000   -0.26662
52240.0000   -0.62928
52280.0000   -1.03634
52320.0000   -0.32674
52360.0000   -1.46200
52400.0000    0.18852
52440.0000   -0.55058
52480.0000   -1.34177
52520.0000   -1.02403
52560.0000   -2.50462
52600.0000   -2.10733
52640.0000   -1.24441
52680.0000   -0.61824
52720.0000   -0.61329
52760.0000   -0.47856
52800.0000   -1.31722
52840.0000   -1.44977
52880.0000   -1.49961
52920.0000   -0.82587
52960.0000   -0.99905
53000.0000   -0.33246
53040.0000   -1.36044
53080.0000   -1.44547
53120.0000   -0.71004
53160.0000    0.17841
53200.0000   -0.29146
53240.0000   -0.51178
53280.0000    0.09975
53320.0000    0.32468
53360.0000   -1.58255
53400.0000   -0.37727
53440.0000   -0.18961
53480.0000    0.00678
53520.0000    0.73024
53560.0000    1.49952
53600.0000    0.95181
53640.0000    1.62923
53680.0000    1.41643
53720.0000    1.32199
53760.0000    1.04249
53800.0000    2.08989
53840.0000    2.75866
53880.0000   -0.14929
53920.0000    1.08079
53960.0000    3.02160
54000.0000    1.85002
54040.0000    2.50346
54080.0000    1.35483
54120.0000    2.10480
54160.0000    1.78115
54200.0000    1.79766
54240.0000    2.47660
54280.0000    3.50838
54320.0000    2.74934
54360.0000    3.56671
54400.0000    3.80692
54440.0000    3.73638
54480.0000    4.60249
54520.0000    4.39759
54560.0000    3.19850
54600.0000    2.77547
54640.0000    3.13439
54680.0000    1.22766
54720.0000    3.01440
54760.0000    2.37115
54800.0000    3.11472
54840.0000    2.10692
54880.0000    1.71677
54920.0000    3.98223
54960.0000    3.09445
55000.0000    3.22459
55040.0000    3.39673
55080.0000    2.55869
55120.0000    3.91369
55160.0000    4.31840
55200.0000    3.75749
55240.0000    2.90478
55280.0000    2.80866
55320.0000    3.28668
55360.0000    3.48809
55400.0000    3.42446
55440.0000    3.89074
55480.0000    2.37994
55520.0000    2.56950
55560.0000    1.39692
55600.0000    1.77005
55640.0000    2.03269
55680.0000    2.14734
55720.0000    2.65154
55760.0000    1.80059
55800.0000    2.12071
55840.0000    2.51210
55880.0000    1.65175
55920.0000    3.25511
55960.0000    2.68360
56000.0000    2.72594
56040.0000    3.88233
56080.0000    4.02892
56120.0000    4.42422
56160.0000    4.64257
56200.0000    3.79209
56240.0000    3.46695
56280.0000    3.63063
56320.0000    3.05580
56360.0000    2.90439
56400.0000    2.99592
56440.0000    2.85244
56480.0000    3.11349
56520.0000    3.16416
56560.0000    2.39883
56600.0000    3.39629
56640.0000    3.28775
56680.0000    3.45207
56720.0000    3.00063
56760.0000    2.80717
56800.0000    2.64269
56840.0000    3.11205
56880.0000    2.93965
56920.0000    3.74433
56960.0000    3.97596
57000.0000    4.64241
57040.0000    5.07266
57080.0000    4.90542
57120.0000    4.22688
57160.0000    5.08782
57200.0000    4.50182
57240.0000    3.31856
57280.0000    4.92076
57320.0000    4.82253
57360.0000    3.92752
57400.0000    5.18203
57440.0000    3.42479
57480.0000    3.54430
57520.0000    4.72289
57560.0000    4.97859
57600.0000    4.52694
57640.0000    4.88106
57680.0000    4.34591
57720.0000    6.27946
57760.0000    5.22529
57800.0000    5.04843
57840.0000    4.67745
57880.0000    5.56522
57920.0000    5.06080
57960.0000    4.45838
58000.0000    4.39300
58040.0000    3.10757
58080.0000    4.57046
58120.0000    4.29829
58160.0000    3.46259
58200.0000    3.91488
58240.0000    3.92329
58280.0000    3.86814
58320.0000    2.27424
58360.0000    2.83118
58400.0000    2.84120
58440.0000    2.45304
58480.0000    3.34906
58520.0000    3.63814
58560.0000    3.42205
58600.0000    3.78732
58640.0000    2.98146
58680.0000    4.05146
58720.0000    4.10600
58760.0000    3.77027
58800.0000    3.43499
58840.0000    3.41630
58880.0000    3.92059
58920.0000    3.02447
58960.0000    4.74011
59000.0000    4.36406
59040.0000    2.87179
59080.0000    4.38286
59120.0000    3.95931
59160.0000    3.65327
59200.0000    4.82360
59240.0000    3.88070
59280.0000    4.07635
59320.0000    3.16318
59360.0000    3.55573
59400.0000    4.02400
59440.0000    4.93371
59480.0000    4.60767
59520.0000    3.80774
59560.0000    3.13158
59600.0000    2.92597
59640.0000    3.94450
59680.0000    4.59469
59720.0000    4.88791
59760.0000    5.06815
59800.0000    4.61120
59840.0000    5.15170
59880.0000    4.50054
59920.0000    4.62212
59960.0000    5.34923
60000.0000    4.14173
60040.0000    4.02007
60080.0000    5.76482
60120.0000    4.93137
60160.0000    4.34215
60200.0000    4.18928
60240.0000    4.46564
60280.0000    3.99690
60320.0000    4.62507
60360.0000    4.79376
60400.0000    4.71809
60440.0000    4.68030
60480.0000    4.30013
60520.0000    3.72682
60560.0000    4.43234
60600.0000    4.61231
60640.0000    2.93659
60680.0000    3.19250
60720.0000    2.78387
60760.0000    2.38201
60800.0000    1.85237
60840.0000    2.32980
60880.0000    2.41319
60920.0000    2.61898
60960.0000    3.77154
61000.0000    3.81919
61040.0000    3.88350
61080.0000    3.44218
61120.0000    3.73048
61160.0000    4.30617
61200.0000    4.04008
61240.0000    3.18356
61280.0000    3.39760
61320.0000    4.02083
61360.0000    4.56227
61400.0000    4.27867
61440.0000    2.85006
61480.0000    3.72037
61520.0000    2.48842
61560.0000    3.22911
61600.0000    3.30874
61640.0000    4.01251
61680.0000    3.37528
61720.0000    3.70231
61760.0000    3.79611
61800.0000    3.74184
61840.0000    3.86422
61880.0000    3.80663
61920.0000    3.32095
61960.0000    2.89651
62000.0000    2.40924
62040.0000    3.30877
62080.0000    2.82737
62120.0000    3.27566
62160.0000    3.04823
62200.0000    3.70138
62240.0000    4.32795
62280.0000    4.42592
62320.0000    2.68416
62360.0000    2.91949
62400.0000    2.69142
62440.0000    3.86799
62480.0000    3.45275
62520.0000    3.66159
62560.0000    3.91227
62600.0000    4.46586
62640.0000    5.51442
62680.0000    4.55474
62720.0000    4.56138
62760.0000    4.20800
62800.0000    4.09302
62840.0000    4.86435
62880.0000    4.24744
62920.0000    4.10044
62960.0000    3.85289
63000.0000    4.97374
63040.0000    4.89904
63080.0000    3.76899
63120.0000    3.93067
63160.0000    3.91273
63200.0000    4.77305
63240.0000    5.01170
63280.0000    5.39760
63320.0000    5.02223
63360.0000    5.06521
63400.0000    4.46086
63440.0000    3.73735
63480.0000    4.66415
63520.0000    5.29650
63560.0000    5.68662
63600.0000    4.56029
63640.0000    4.61322
63680.0000    5.27213
63720.0000    5.39021
63760.0000    5.26337
63800.0000    6.23188
63840.0000    6.69953
63880.0000    4.39886
63920.0000    4.51657
63960.0000    4.01822
64000.0000    5.16312
64040.0000    4.37115
64080.0000    3.69854
64120.0000    4.77521
64160.0000    4.33183
64200.0000    3.82696
64240.0000    4.41224
64280.0000    4.48002
64320.0000    5.56640
64360.0000    5.67416
64400.0000    4.74284
64440.0000    4.98135
64480.0000    5.20227
64520.0000    4.95517
64560.0000    4.44916
64600.0000    5.31396
64640.0000    4.87863
64680.0000    4.83299
64720.0000    5.53551
64760.0000    5.56912
64800.0000    5.65824
64840.0000    4.60582
64880.0000    5.48723
64920.0000    4.48543
64960.0000    4.26930
65000.0000    5.62791
65040.0000    4.79866
65080.0000    5.83809
65120.0000    5.31174
65160.0000    4.67092
65200.0000    3.55665
65240.0000    3.74772
65280.0000    3.42800
65320.0000    3.62016
65360.0000    3.60968
65400.0000    3.92642
65440.0000    3.94962
65480.0000    3.39399
65520.0000    3.58143
65560.0000    4.28078
65600.0000    3.59435
65640.0000    4.19182
65680.0000    3.05681
65720.0000    1.82118
65760.0000    3.21990
65800.0000    2.15824
65840.0000    1.96647
65880.0000    2.09682
65920.0000    2.63545
65960.0000    1.88083
66000.0000    1.69097
66040.0000    4.10027
66080.0000    3.50081
66120.0000    3.01545
66160.0000    2.94903
66200.0000    2.19104
66240.0000    2.35219
66280.0000    3.52313
66320.0000    4.17811
66360.0000    3.71299
66400.0000    2.83502
66440.0000    2.69692
66480.0000    3.29552
66520.0000    2.75881
66560.0000    3.40103
66600.0000    2.99863
66640.0000    3.13635
66680.0000    3.65739
66720.0000    4.60785
66760.0000    4.34214
66800.0000    3.89062
66840.0000    3.09728
66880.0000    3.70891
66920.0000    3.43347
66960.0000    3.12149
67000.0000    3.68189
67040.0000    2.51358
67080.0000    3.52806
67120.0000    2.87735
67160.0000    3.02033
67200.0000    3.40764
67240.0000    2.63346
67280.0000    3.71877
67320.0000    3.66176
67360.0000    3.20542
67400.0000    3.81611
67440.0000    3.62491
67480.0000    3.55675
67520.0000    3.67719
67560.0000    3.20728
67600.0000    2.93988
67640.0000    2.82034
67680.0000    1.73853
67720.0000    2.03231
67760.0000    3.26016
67800.0000    3.55623
67840.0000    2.81855
67880.0000    2.85045
67920.0000    2.26054
67960.0000    2.85916
68000.0000    3.12316
68040.0000    2.13653
68080.0000    1.68660
68120.0000    2.09478
68160.0000    2.40893
68200.0000    2.25999
68240.0000    3.81671
68280.0000    2.45736
68320.0000    2.89438
68360.0000    3.83772
68400.0000    2.82847
68440.0000    4.16189
68480.0000    3.98388
68520.0000    3.28167
68560.0000    3.19481
68600.0000    4.11986
68640.0000    4.34664
68680.0000    3.52656
68720.0000    2.58503
68760.0000    4.28906
68800.0000    2.74767
68840.0000    3.39072
68880.0000    4.49634
68920.0000    4.05453
68960.0000    4.62591
69000.0000    4.45204
69040.0000    3.83586
69080.0000    4.44701
69120.0000    4.76511
69160.0000    5.66934
69200.0000    5.12782
69240.0000    4.12054
69280.0000    5.30606
69320.0000    3.81809
69360.0000    3.41672
69400.0000    3.25311
69440.0000    4.46192
69480.0000    4.28951
69520.0000    4.64632
69560.0000    4.06709
69600.0000    4.48660
69640.0000    2.79805
69680.0000    2.70255
69720.0000    2.15022
69760.0000    2.00311
69800.0000    3.04062
69840.0000    3.81382
69880.0000    3.86683
69920.0000    3.33779
69960.0000    3.62790
70000.0000    4.37255
70040.0000    3.17713
70080.0000    3.46579
70120.0000    2.98308
70160.0000    4.00368
70200.0000    4.35847
70240.0000    3.84322
70280.0000    5.07678
70320.0000    5.85191
70360.0000    4.41047
70400.0000    3.29784
70440.0000    4.33197
70480.0000    5.22031
70520.0000    5.23349
70560.0000    5.60235
70600.0000    4.73975
70640.0000    6.14028
70680.0000    5.40004
70720.0000    4.55988
70760.0000    5.08680
70800.0000    4.92221
70840.0000    5.27743
70880.0000    5.79048
70920.0000    6.12222
70960.0000    7.69807
71000.0000    6.35118
71040.0000    6.91807
71080.0000    6.52273
71120.0000    6.61209
71160.0000    5.40374
71200.0000    4.63889
71240.0000    3.50627
71280.0000    2.52597
71320.0000    3.47932
71360.0000    4.30871
71400.0000    5.22129
71440.0000    5.07564
71480.0000    3.51132
71520.0000    3.15721
71560.0000    3.35059
71600.0000    4.28770
71640.0000    3.38865
71680.0000    5.23980
71720.0000    4.61784
71760.0000    3.82901
71800.0000    3.45349
71840.0000    4.22461
71880.0000    4.99332
71920.0000    5.63359
71960.0000    5.05383
72000.0000    3.59234
72040.0000    3.87913
72080.0000    3.99216
72120.0000    4.00205
72160.0000    5.17122
72200.0000    3.36604
72240.0000    3.89842
72280.0000    3.72664
72320.0000    4.29809
72360.0000    3.96965
72400.0000    3.39532
72440.0000    4.81221
72480.0000    4.20108
72520.0000    3.50524
72560.0000    4.41349
72600.0000    4.12496
72640.0000    4.12337
72680.0000    4.37173
72720.0000    5.22444
72760.0000    4.55714
72800.0000    4.09193
72840.0000    5.71109
72880.0000    4.27560
72920.0000    3.83547
72960.0000    4.16047
73000.0000    4.74531
73040.0000    4.14096
73080.0000    5.00775
73120.0000    3.47484
73160.0000    3.63949
73200.0000    4.38769
73240.0000    5.16315
73280.0000    4.48818
73320.0000    4.44494
73360.0000    4.19377
73400.0000    3.32672
73440.0000    5.69250
73480.0000    4.44283
73520.0000    5.16832
73560.0000    6.48485
73600.0000    6.01170
73640.0000    5.08512
73680.0000    5.44105
73720.0000    5.11713
73760.0000    5.55867
73800.0000    5.91428
73840.0000    6.28609
73880.0000    6.04166
73920.0000    6.25010
73960.0000    5.97730
74000.0000    6.36904
74040.0000    5.30649
74080.0000    6.36087
74120.0000    5.80006
74160.0000    5.67605
74200.0000    5.70597
74240.0000    5.12705
74280.0000    3.63960
74320.0000    5.12682
74360.0000    4.25937
74400.0000    4.89512
74440.0000    5.59559
74480.0000    4.95785
74520.0000    4.50655
74560.0000    4.03914
74600.0000    3.79495
74640.0000    5.64934
74680.0000    5.33247
74720.0000    5.98116
74760.0000    6.63374
74800.0000    5.98272
74840.0000    5.52589
74880.0000    6.23010
74920.0000    5.00126
74960.0000    5.60381
75000.0000    4.82650
75040.0000    5.20290
75080.0000    4.15940
75120.0000    4.75585
75160.0000    5.92335
75200.0000    5.39284
75240.0000    5.78818
75280.0000    5.74135
75320.0000    5.20840
75360.0000    6.44031
75400.0000    5.59231
75440.0000    5.23023
75480.0000    5.78399
75520.0000    5.45382
75560.0000    4.98992
75600.0000    6.04732
75640.0000    6.07092
75680.0000    5.68439
75720.0000    5.67172
75760.0000    5.01225
75800.0000    4.25333
75840.0000    3.70249
75880.0000    5.17520
75920.0000    5.92292
75960.0000    6.07388
76000.0000    6.65981
76040.0000    5.35703
76080.0000    6.59806
76120.0000    7.49568
76160.0000    7.22424
76200.0000    6.35369
76240.0000    7.54944
76280.0000    6.16841
76320.0000    6.44847
76360.0000    6.83224
76400.0000    7.25972
76440.0000    8.27462
76480.0000    8.50473
76520.0000    8.15855
76560.0000    6.85792
76600.0000    6.34793
76640.0000    5.91911
76680.0000    6.05257
76720.0000    6.38030
76760.0000    6.10895
76800.0000    6.51976
76840.0000    7.61378
76880.0000    7.89970
76920.0000    8.57132
76960.0000    8.52215
77000.0000    7.57162
77040.0000    7.73037
77080.0000    7.18664
77120.0000    8.33568
77160.0000    7.57167
77200.0000    6.95284
77240.0000    6.99755
77280.0000    7.03944
77320.0000    6.80365
77360.0000    6.70580
77400.0000    6.07110
77440.0000    6.82637
77480.0000    6.28400
77520.0000    6.65469
77560.0000    7.27396
77600.0000    7.72919
77640.0000    7.72864
77680.0000    7.02281
77720.0000    7.27974
77760.0000    7.54561
77800.0000    6.44529
77840.0000    7.50919
77880.0000    7.93683
77920.0000    7.47067
77960.0000    7.46365
78000.0000    7.98546
78040.0000    6.23705
78080.0000    5.51133
78120.0000    6.67903
78160.0000    6.37040
78200.0000    6.38226
78240.0000    7.26699
78280.0000    5.82655
78320.0000    7.34723
78360.0000    7.09583
78400.0000    7.38905
78440.0000    9.19973
78480.0000    9.44861
78520.0000    9.36824
78560.0000    9.89584
78600.0000    9.88999
78640.0000   10.83817
78680.0000    9.88248
78720.0000   10.33321
78760.0000   11.31149
78800.0000   10.11897
78840.0000   10.82972
78880.0000    9.15027
78920.0000    9.57493
78960.0000   10.66046
79000.0000    9.53205
79040.0000   10.48774
79080.0000   10.93571
79120.0000   11.10161
79160.0000   10.60675
79200.0000    9.48417
79240.0000   10.30759
79280.0000    9.72189
79320.0000   10.26359
79360.0000    9.46995
79400.0000   11.37112
79440.0000    8.96863
79480.0000    9.75941
79520.0000   10.84000
79560.0000   10.69786
79600.0000   11.22226
79640.0000   10.20571
79680.0000   10.52194
79720.0000    9.21838
79760.0000    9.70484
79800.0000    9.93598
79840.0000    9.65165
79880.0000    9.66590
79920.0000   11.06221
79960.0000   10.49054
80000.0000    8.64932
80040.0000    8.79078
80080.0000    8.85688
80120.0000    9.86533
80160.0000   10.49898
80200.0000    9.69851
80240.0000    9.30058
80280.0000    9.56176
80320.0000    8.52002
80360.0000    9.46127
80400.0000    8.66727
80440.0000    9.24957
80480.0000   10.00998
80520.0000    9.38090
80560.0000   10.13887
80600.0000    9.29518
80640.0000    9.56822
80680.0000   10.07060
80720.0000   10.08893
80760.0000   10.13433
80800.0000   10.17784
80840.0000    8.05246
80880.0000    9.99673
80920.0000    9.70825
80960.0000    9.13514
81000.0000    7.93307
81040.0000    9.34490
81080.0000   10.42606
81120.0000    9.94391
81160.0000    9.36552
81200.0000    9.29144
81240.0000    9.21275
81280.0000    9.59099
81320.0000    9.82268
81360.0000    9.61988
81400.0000    9.39955
81440.0000    9.19731
81480.0000    9.66273
81520.0000    8.62589
81560.0000    8.67916
81600.0000    9.61430
81640.0000    7.95563
81680.0000    9.31009
81720.0000    9.00367
81760.0000    9.95137
81800.0000    9.28376
81840.0000    8.93315
81880.0000    9.80051
81920.0000    8.89343
81960.0000    9.02697
82000.0000    9.12302
82040.0000    9.36224
82080.0000    9.06637
82120.0000    8.49749
82160.0000    9.22112
82200.0000    8.54559
82240.0000   10.59176
82280.0000   10.43196
82320.0000   10.39536
82360.0000   10.57887
82400.0000    9.18923
82440.0000   10.73337
82480.0000   11.19003
82520.0000   10.10193
82560.0000   10.64267
82600.0000   10.91493
82640.0000   10.16492
82680.0000   10.07247
82720.0000    9.92521
82760.0000   11.08866
82800.0000   10.77342
82840.0000    9.93935
82880.0000    8.81557
82920.0000    9.17754
82960.0000    7.83949
83000.0000    8.84609
83040.0000    7.79691
83080.0000    7.11912
83120.0000    8.44129
83160.0000    8.74561
83200.0000    9.15966
83240.0000    7.92363
83280.0000    9.06974
83320.0000    7.43187
83360.0000    7.66158
83400.0000    7.54332
83440.0000    6.78663
83480.0000    7.16602
83520.0000    7.45740
83560.0000    5.90073
83600.0000    7.32798
83640.0000    5.99762
83680.0000    6.35617
83720.0000    6.06541
83760.0000    6.35525
83800.0000    7.24359
83840.0000    6.29362
83880.0000    6.22810
83920.0000    7.35429
83960.0000    6.42712
84000.0000    7.64095
84040.0000    5.95579
84080.0000    6.45757
84120.0000    6.72230
84160.0000    6.29616
84200.0000    4.88097
84240.0000    5.00153
84280.0000    4.78056
84320.0000    4.22332
84360.0000    5.57387
84400.0000    3.58085
84440.0000    4.85609
84480.0000    4.76809
84520.0000    4.69735
84560.0000    4.46556
84600.0000    5.48758
84640.0000    4.92943
84680.0000    6.02366
84720.0000    5.99913
84760.0000    5.67944
84800.0000    4.80160
84840.0000    5.72430
84880.0000    7.01015
84920.0000    7.58427
84960.0000    5.30678
85000.0000    5.96201
85040.0000    7.08737
85080.0000    5.97454
85120.0000    6.13106
85160.0000    7.57785
85200.0000    7.48100
85240.0000    8.97741
85280.0000    8.87455
85320.0000    6.71935
85360.0000    6.74531
85400.0000    6.81887
85440.0000    6.57574
85480.0000    7.48500
85520.0000    7.90313
85560.0000    5.77874
85600.0000    6.19457
85640.0000    5.77553
85680.0000    6.55215
85720.0000    7.78752
85760.0000    6.97017
85800.0000    6.33141
85840.0000    6.79697
85880.0000    7.11216
85920.0000    6.74214
85960.0000    7.74736
86000.0000    7.43730
86040.0000    7.50629
86080.0000    7.67981
86120.0000    8.14786
86160.0000    8.16273
86200.0000    7.13494
86240.0000    6.96293
86280.0000    6.57798
86320.0000    5.75495
86360.0000    6.67775
86400.0000    6.09220
86440.0000    6.81386
86480.0000    7.34483
86520.0000    6.65116
86560.0000    6.54650
86600.0000    6.95409
86640.0000    8.42342
86680.0000    8.50789
86720.0000    9.08420
86760.0000    7.59017
86800.0000    8.84037
86840.0000    8.01994
86880.0000    8.19686
86920.0000    8.44368
86960.0000    8.07422
87000.0000    8.78382
87040.0000    7.69000
87080.0000    8.25930
87120.0000    7.75127
87160.0000    8.22727
87200.0000    8.77613
87240.0000    8.74602
87280.0000    8.65728
87320.0000    8.64692
87360.0000    8.34698
87400.0000    8.07351
87440.0000    8.63762
87480.0000    9.38615
87520.0000    8.96634
87560.0000    9.82339
87600.0000   10.44354
87640.0000   10.26848
87680.0000   10.14609
87720.0000    9.29701
87760.0000    9.95866
87800.0000    9.19895
87840.0000    8.27067
87880.0000    7.70621
87920.0000    8.31518
87960.0000    8.04599
88000.0000    7.24153
88040.0000    7.39629
88080.0000    6.59369
88120.0000    6.97564
88160.0000    7.48012
88200.0000    6.42206
88240.0000    7.60729
88280.0000    6.71398
88320.0000    7.71138
88360.0000    6.59430
88400.0000    7.14993
88440.0000    6.79755
88480.0000    7.08575
88520.0000    7.10273
88560.0000    6.45733
88600.0000    7.10640
88640.0000    7.99686
88680.0000    6.96416
88720.0000    7.68745
88760.0000    8.20184
88800.0000    8.15021
88840.0000    8.28891
88880.0000    6.84561
88920.0000    7.08054
88960.0000    6.80697
89000.0000    5.96068
89040.0000    6.26852
89080.0000    7.16610
89120.0000    7.50345
89160.0000    6.55076
89200.0000    7.01075
89240.0000    6.32162
89280.0000    6.82374
89320.0000    6.92872
89360.0000    5.64941
89400.0000    7.17269
89440.0000    6.94522
89480.0000    6.68895
89520.0000    6.90497
89560.0000    5.18611
89600.0000    6.17290
89640.0000    5.20824
89680.0000    5.83128
89720.0000    7.24485
89760.0000    6.75357
89800.0000    7.10201
89840.0000    7.23179
89880.0000    6.40124
89920.0000    7.02669
89960.0000    5.22859
90000.0000    6.11737
90040.0000    5.87477
90080.0000    6.27375
90120.0000    6.39306
90160.0000    6.84163
90200.0000    7.09438
90240.0000    6.43464
90280.0000    7.10755
90320.0000    7.40522
90360.0000    6.99862
90400.0000    7.62169
90440.0000    6.81198
90480.0000    6.46574
90520.0000    5.68319
90560.0000    6.17445
90600.0000    6.40155
90640.0000    6.25699
90680.0000    6.12372
90720.0000    6.43392
90760.0000    6.14690
90800.0000    6.68559
90840.0000    6.16611
90880.0000    7.55453
90920.0000    6.22121
90960.0000    6.86323
91000.0000    6.67049
91040.0000    6.34070
91080.0000    6.92725
91120.0000    6.04853
91160.0000    5.41324
91200.0000    5.69870
91240.0000    5.84137
91280.0000    7.44437
91320.0000    6.15285
91360.0000    6.34783
91400.0000    8.12068
91440.0000    8.40283
91480.0000    7.11782
91520.0000    7.58331
91560.0000    7.95445
91600.0000    7.81792
91640.0000    7.60453
91680.0000    7.62650
91720.0000    8.22539
91760.0000    8.56266
91800.0000    7.95620
91840.0000    8.44645
91880.0000    8.94432
91920.0000    7.80287
91960.0000    7.81517
92000.0000    7.99929
92040.0000    7.05323
92080.0000    8.53944
92120.0000    8.39557
92160.0000    9.45649
92200.0000    8.13639
92240.0000    7.22949
92280.0000    7.12632
92320.0000    7.36920
92360.0000    7.53992
92400.0000    6.95852
92440.0000    6.02057
92480.0000    6.78949
92520.0000    7.76371
92560.0000    7.88519
92600.0000    7.08728
92640.0000    7.32389
92680.0000    7.25444
92720.0000    8.48973
92760.0000    9.04713
92800.0000    8.65521
92840.0000    8.14120
92880.0000    7.72111
92920.0000    7.73871
92960.0000    7.62217
93000.0000    9.79600
93040.0000   10.68530
93080.0000   10.29240
93120.0000    8.95848
93160.0000    9.42449
93200.0000    8.97332
93240.0000    8.42026
93280.0000    9.68249
93320.0000   10.15770
93360.0000    8.85846
93400.0000   10.24013
93440.0000   10.51039
93480.0000   10.51630
93520.0000    9.41877
93560.0000    9.29783
93600.0000    9.75496
93640.0000    9.98771
93680.0000   10.20503
93720.0000    9.66656
93760.0000   11.10402
93800.0000   10.42707
93840.0000    9.19433
93880.0000    7.46344
93920.0000    6.47543
93960.0000    6.94152
94000.0000    6.44760
94040.0000    7.21672
94080.0000    7.86857
94120.0000    8.86069
94160.0000    8.55154
94200.0000    8.12550
94240.0000    8.27797
94280.0000    8.29559
94320.0000    8.59647
94360.0000    9.17711
94400.0000    8.58626
94440.0000    9.49287
94480.0000    9.36693
94520.0000    9.51024
94560.0000    9.31324
94600.0000    9.27561
94640.0000    8.94817
94680.0000    9.28447
94720.0000    9.24028
94760.0000    8.87866
94800.0000    9.42793
94840.0000    9.66127
94880.0000    8.99710
94920.0000    6.89948
94960.0000    5.16289
95000.0000    6.99071
95040.0000    7.16928
95080.0000    6.95543
95120.0000    8.29986
95160.0000    9.82682
95200.0000    8.25451
95240.0000    7.68058
95280.0000    5.73850
95320.0000    6.03777
95360.0000    6.60733
95400.0000    7.40919
95440.0000    7.72399
95480.0000    7.00585
95520.0000    9.62281
95560.0000    9.31149
95600.0000    9.36950
95640.0000    8.41903
95680.0000   11.45046
95720.0000   11.47684
95760.0000   12.03305
95800.0000   13.26860
95840.0000   13.58320
95880.0000   12.37038
95920.0000   11.47401
95960.0000   10.90011
96000.0000   10.65212
96040.0000   10.50372
96080.0000    9.84752
96120.0000    8.84204
96160.0000    8.06125
96200.0000    7.46732
96240.0000    6.25939
96280.0000    7.88877
96320.0000    7.59274
96360.0000    7.88549
96400.0000    6.20358
96440.0000    6.97404
96480.0000    8.25317
96520.0000    8.55570
96560.0000    7.16347
96600.0000    7.24854
96640.0000    5.86147
96680.0000    4.59533
96720.0000    6.15951
96760.0000    7.09364
96800.0000    8.49504
96840.0000    9.11235
96880.0000   11.21430
96920.0000   11.89747
96960.0000   11.03721
97000.0000   12.70848
97040.0000   10.24505
97080.0000   10.78373
97120.0000   12.19603
97160.0000   12.01432
97200.0000   10.26917
97240.0000   11.99338
97280.0000   11.63336
97320.0000   11.11325
97360.0000    9.86762
97400.0000    7.67132
97440.0000    8.52895
97480.0000    7.03170
97520.0000    8.08263
97560.0000    8.28544
97600.0000    7.54175
97640.0000    7.74730
97680.0000    8.65582
97720.0000   11.73668
97760.0000   11.04330
97800.0000   10.85512
97840.0000   10.29690
97880.0000    9.51679
97920.0000    9.66571
97960.0000    9.82228
98000.0000    9.25776
98040.0000    8.11418
98080.0000    8.20130
98120.0000    8.86307
98160.0000    8.85451
98200.0000   10.27403
98240.0000   10.15366
98280.0000   11.07384
98320.0000   10.73722
98360.0000    9.94215
98400.0000    9.37081
98440.0000   10.87138
98480.0000   10.31325
98520.0000    7.90809
98560.0000    8.15550
98600.0000    8.83426
98640.0000    8.30233
98680.0000    7.53936
98720.0000    6.78363
98760.0000    7.70300
98800.0000    8.31013
98840.0000    7.90595
98880.0000    8.99150
98920.0000   11.08005
98960.0000   10.87598
99000.0000   11.18824
99040.0000   11.45511
99080.0000    9.77271
99120.0000    9.90238
99160.0000    8.24400
99200.0000    8.02970
99240.0000    7.08755
99280.0000    8.55417
99320.0000    8.49800
99360.0000    9.30544
99400.0000   10.40692
99440.0000    9.96213
99480.0000    7.87973
99520.0000    6.76823
99560.0000    6.29686
99600.0000    6.85716
99640.0000    7.51630
99680.0000    7.09508
99720.0000    5.30269
99760.0000    7.42433
99800.0000    7.02748
99840.0000    8.06381
99880.0000    9.44488
99920.0000    7.69233
99960.0000    8.74955
100000.0000    7.63181
100040.0000    7.87326
100080.0000    7.81331
100120.0000    9.55213
100160.0000   10.05142
100200.0000   11.01218
100240.0000   10.51052
100280.0000   11.26538
100320.0000   11.03064
100360.0000    9.58353
100400.0000   10.09841
100440.0000   10.60880
100480.0000   11.34093
100520.0000   11.13937
100560.0000   12.25788
100600.0000    8.74216
100640.0000    9.91168
100680.0000    9.44393
100720.0000    9.11936
100760.0000    8.32376
100800.0000    8.28074
100840.0000    9.05461
100880.0000    9.23787
100920.0000    9.68281
100960.0000   10.33142
101000.0000    8.99090
101040.0000   10.28509
101080.0000    8.97042
101120.0000    7.82814
101160.0000    8.03162
101200.0000    8.25441
101240.0000    8.20309
101280.0000    8.10619
101320.0000    7.87545
101360.0000    9.05621
101400.0000    8.95517
101440.0000   10.83630
101480.0000   11.06334
101520.0000   11.77023
101560.0000   10.02648
101600.0000   11.31273
101640.0000   11.14025
101680.0000   10.15845
101720.0000   10.19456
101760.0000    9.71913
101800.0000    8.61813
101840.0000    7.16271
101880.0000    6.03131
101920.0000    6.02854
101960.0000    7.96570
102000.0000    6.55563
102040.0000    6.52910
102080.0000    7.23127
102120.0000    9.23830
102160.0000    9.53352
102200.0000   10.14910
102240.0000    9.32228
102280.0000    7.84578
102320.0000    8.15610
102360.0000    7.68457
102400.0000    8.08925
102440.0000    8.21097
102480.0000    9.93523
102520.0000    9.57222
102560.0000    8.54419
102600.0000    9.94542
102640.0000    9.68623
102680.0000    8.78676
102720.0000    8.86122
102760.0000    9.65599
102800.0000   10.50508
102840.0000   11.82741
102880.0000    9.98482
102920.0000    8.59227
102960.0000    9.81309
103000.0000    9.63068
103040.0000    9.67319
103080.0000    8.96057
103120.0000   10.65883
103160.0000   10.12958
103200.0000    8.97725
103240.0000    8.42395
103280.0000    9.47702
103320.0000   10.70729
103360.0000   12.02453
103400.0000   12.18769
103440.0000   12.86612
103480.0000   11.96829
103520.0000   10.96298
103560.0000   10.80789
103600.0000   11.46989
103640.0000   10.37798
103680.0000   10.16121
103720.0000    9.41067
103760.0000    9.61513
103800.0000    6.90682
103840.0000    5.95981
103880.0000    9.46783
103920.0000    8.12951
103960.0000    8.79541
104000.0000    8.71684
104040.0000    8.96177
104080.0000    9.21091
104120.0000    9.08297
104160.0000    9.24302
104200.0000    9.32148
104240.0000    9.00609
104280.0000    9.60696
104320.0000    8.24178
104360.0000    9.36609
104400.0000    9.01240
104440.0000    8.86936
104480.0000    9.50049
104520.0000    9.74605
104560.0000    9.11393
104600.0000    9.52067
104640.0000   10.01143
104680.0000    8.68469
104720.0000    8.40863
104760.0000    8.60978
104800.0000    7.82652
104840.0000   10.36437
104880.0000    9.62041
104920.0000    7.91780
104960.0000    7.80889
105000.0000    7.92414
105040.0000    7.50120
105080.0000    7.55979
105120.0000    8.87217
105160.0000    8.28966
105200.0000   10.23003
105240.0000    9.78657
105280.0000    9.64548
105320.0000   10.40819
105360.0000    9.88220
105400.0000   10.48331
105440.0000    9.48151
105480.0000   10.08521
105520.0000   12.47270
105560.0000   12.64236
105600.0000   12.57152
105640.0000   11.44043
105680.0000   10.66429
105720.0000   10.95253
105760.0000   11.21118
105800.0000   10.51362
105840.0000    8.98408
105880.0000    7.84411
105920.0000    9.28700
105960.0000    9.57752
106000.0000    8.91796
106040.0000    7.50351
106080.0000    9.07281
106120.0000    8.73030
106160.0000    8.54958
106200.0000    9.61646
106240.0000    6.97666
106280.0000    7.23182
106320.0000    8.53314
106360.0000    7.60225
106400.0000    7.24805
106440.0000    6.79473
106480.0000    6.85241
106520.0000    5.84865
106560.0000    6.87992
106600.0000    6.90445
106640.0000    5.99283
106680.0000    6.78501
106720.0000    5.08134
106760.0000    6.75814
106800.0000    6.96089
106840.0000    7.13494
106880.0000    8.19838
106920.0000    9.57807
106960.0000    8.85601
107000.0000    6.90035
107040.0000    6.99405
107080.0000    7.56032
107120.0000    8.78349
107160.0000    8.64143
107200.0000    7.12517
107240.0000    6.95308
107280.0000    7.68077
107320.0000    7.72045
107360.0000    7.92332
107400.0000    7.48955
107440.0000    7.19613
107480.0000    7.30024
107520.0000    6.92787
107560.0000    6.92731
107600.0000    7.84193
107640.0000    7.70949
107680.0000    8.56057
107720.0000    8.64034
107760.0000    9.66577
107800.0000    8.95848
107840.0000    8.96409
107880.0000    7.30500
107920.0000    8.16378
107960.0000    7.74414
108000.0000    9.26218
108040.0000    8.73038
108080.0000   10.39715
108120.0000   10.37686
108160.0000   12.77927
108200.0000   13.87407
108240.0000   12.32122
108280.0000   12.68009
108320.0000   11.86396
108360.0000   12.01056
108400.0000   11.09746
108440.0000   10.69679
108480.0000   10.93931
108520.0000   11.36620
108560.0000   11.44286
108600.0000   11.73912
108640.0000   10.17260
108680.0000   10.26811
108720.0000   10.25276
108760.0000   10.61488
108800.0000   10.15715
108840.0000   10.89175
108880.0000   10.62973
108920.0000   10.75413
108960.0000   10.84276
109000.0000   10.23536
109040.0000    9.91065
109080.0000   10.69763
109120.0000    9.81648
109160.0000   11.24500
109200.0000   11.11082
109240.0000   10.71804
109280.0000   10.92380
109320.0000   11.12790
109360.0000   11.36465
109400.0000   11.10035
109440.0000   11.34756
109480.0000   10.95981
109520.0000    9.71714
109560.0000    8.90145
109600.0000    9.86024
109640.0000    9.84461
109680.0000   10.01669
109720.0000   10.95407
109760.0000    8.87097
109800.0000   10.54981
109840.0000   10.56419
109880.0000   10.57051
109920.0000    9.69156
109960.0000    8.92801
110000.0000   10.76130
110040.0000    8.93335
110080.0000    8.89028
110120.0000    8.51550
110160.0000    7.90240
110200.0000    8.99145
110240.0000    9.27600
110280.0000    9.03331
110320.0000    9.00155
110360.0000    8.24769
110400.0000    7.49504
110440.0000    9.56293
110480.0000    9.43509
110520.0000    8.71820
110560.0000    8.51137
110600.0000    8.26814
110640.0000    8.19843
110680.0000    7.85984
110720.0000    8.94899
110760.0000    9.48797
110800.0000    9.77800
110840.0000   10.58351
110880.0000    8.90305
110920.0000    9.32230
110960.0000    9.61008
111000.0000    9.21225
111040.0000    8.72748
111080.0000    9.11804
111120.0000    9.53451
111160.0000    9.26790
111200.0000    8.05822
111240.0000    8.46263
111280.0000    8.90121
111320.0000    8.24852
111360.0000    8.53164
111400.0000    9.03851
111440.0000   10.09730
111480.0000    8.80934
111520.0000    8.57548
111560.0000    8.43658
111600.0000    8.90836
111640.0000    8.33203
111680.0000    8.88333
111720.0000   10.56800
111760.0000    9.92340
111800.0000   10.08353
111840.0000    9.03751
111880.0000    7.92845
111920.0000    8.72068
111960.0000    9.60146
112000.0000    8.19923
112040.0000    8.14676
112080.0000    8.60703
112120.0000    6.80026
112160.0000    8.29809
112200.0000    7.56150
112240.0000    8.48297
112280.0000    8.53884
112320.0000    8.25584
112360.0000    8.11997
112400.0000    9.13681
112440.0000    9.14712
112480.0000    9.77054
112520.0000    8.57890
112560.0000    8.88704
112600.0000    9.86682
112640.0000   10.76199
112680.0000   10.87361
112720.0000   10.61073
112760.0000   10.29128
112800.0000   10.26172
112840.0000    9.03845
112880.0000    9.14058
112920.0000    8.49058
112960.0000    7.79713
113000.0000    7.57952
113040.0000    7.16606
113080.0000    7.13412
113120.0000    8.01161
113160.0000    9.26659
113200.0000    8.68317
113240.0000    8.92710
113280.0000    7.88065
113320.0000    7.57909
113360.0000    6.70916
113400.0000    8.17885
113440.0000    8.28267
113480.0000    6.05039
113520.0000    8.63648
113560.0000    8.95350
113600.0000    9.03757
113640.0000    8.31514
113680.0000   10.13713
113720.0000    9.69581
113760.0000    9.50960
113800.0000    8.41236
113840.0000    9.12442
113880.0000    9.93192
113920.0000    9.68319
113960.0000    9.39693
114000.0000    9.23454
114040.0000    9.90865
114080.0000   10.46822
114120.0000    9.73848
114160.0000   11.76935
114200.0000   11.43985
114240.0000   10.81377
114280.0000   11.30670
114320.0000   11.54598
114360.0000   10.42676
114400.0000   10.20659
114440.0000   11.03704
114480.0000   10.40535
114520.0000    9.03625
114560.0000   10.32764
114600.0000    9.95551
114640.0000    8.92783
114680.0000    7.64886
114720.0000    8.97663
114760.0000    8.94377
114800.0000    8.13063
114840.0000    8.24512
114880.0000    8.89634
114920.0000    8.78296
114960.0000    8.59734
115000.0000   10.37948
115040.0000   10.12947
115080.0000    9.74333
115120.0000    9.03462
115160.0000    8.79817
115200.0000    8.56359
115240.0000    7.12274
115280.0000    8.43078
115320.0000    8.43151
115360.0000    8.40164
115400.0000    7.30007
115440.0000    8.97675
115480.0000   10.33306
115520.0000   10.51440
115560.0000   10.71979
115600.0000   10.97741
115640.0000    9.53944
115680.0000    8.96436
115720.0000   10.16234
115760.0000    8.48469
115800.0000    7.83361
115840.0000    7.88704
115880.0000    8.72460
115920.0000    9.05902
115960.0000    9.09124
116000.0000    9.37920
116040.0000    8.80962
116080.0000   10.21801
116120.0000    9.32536
116160.0000   10.07948
116200.0000   11.55235
116240.0000   10.77486
116280.0000   11.98642
116320.0000   11.49342
116360.0000   10.39126
116400.0000    9.62941
116440.0000    9.54469
116480.0000   10.70257
116520.0000   11.65511
116560.0000   10.24658
116600.0000   11.85395
116640.0000   10.77840
116680.0000   10.21433
116720.0000   11.37958
116760.0000    9.84270
116800.0000    8.80664
116840.0000    9.24853
116880.0000    7.31367
116920.0000    7.13898
116960.0000    7.39885
117000.0000    7.65395
117040.0000    7.08487
117080.0000    7.87131
117120.0000    7.35646
117160.0000    7.74736
117200.0000    7.59208
117240.0000    7.88176
117280.0000    8.46966
117320.0000    8.75734
117360.0000    7.46386
117400.0000    7.19704
117440.0000    7.09765
117480.0000    9.02328
117520.0000    9.95451
117560.0000   11.16809
117600.0000   11.30508
117640.0000    9.12705
117680.0000    8.21838
117720.0000    8.21892
117760.0000    7.51278
117800.0000    6.06056
117840.0000    7.96828
117880.0000    7.96715
117920.0000    9.11805
117960.0000    9.83091
118000.0000   10.92707
118040.0000   11.26327
118080.0000   10.23269
118120.0000   10.98555
118160.0000   10.35392
118200.0000   12.43691
118240.0000   12.35363
118280.0000   12.10685
118320.0000   11.24937
118360.0000   10.17403
118400.0000   11.20914
118440.0000   10.93247
118480.0000   11.00421
118520.0000   11.87233
118560.0000   11.15173
118600.0000    8.94481
118640.0000   10.05187
118680.0000    9.91056
118720.0000    9.61708
118760.0000    9.32461
118800.0000   10.55084
118840.0000    9.80720
118880.0000    9.40235
118920.0000   10.14707
118960.0000    9.79554
119000.0000    8.97134
119040.0000    8.69115
119080.0000    9.36073
119120.0000    9.24751
119160.0000    7.76048
119200.0000   10.35420
119240.0000    9.17794
119280.0000    8.32158
119320.0000    8.88090
119360.0000    8.58128
119400.0000    8.09251
119440.0000    7.52715
119480.0000    7.05301
119520.0000    8.23641
119560.0000    8.09278
119600.0000    8.56744
119640.0000    7.68987
119680.0000    7.70889
119720.0000    7.02545
119760.0000    8.49072
119800.0000    9.77227
119840.0000   10.70597
119880.0000   10.86425
119920.0000   11.68981
119960.0000   11.65590
120000.0000   10.63998
120040.0000   10.95636
120080.0000   10.84209
120120.0000    9.46666
120160.0000    8.41534
120200.0000    8.62710
120240.0000    8.93922
120280.0000   10.56863
120320.0000   10.33027
120360.0000    9.92039
120400.0000   10.58776
120440.0000   10.90420
120480.0000    9.94705
120520.0000    8.66915
120560.0000    9.37958
120600.0000    9.60701
120640.0000    9.53627
120680.0000    8.16597
120720.0000    8.34023
120760.0000    7.37388
120800.0000    7.36118
120840.0000    6.37734
120880.0000    6.61479
120920.0000    7.30082
120960.0000    7.19637
121000.0000    7.17166
121040.0000    7.58235
121080.0000    9.54180
121120.0000    9.22326
121160.0000    7.57256
121200.0000    8.42137
121240.0000    8.56046
121280.0000    9.29603
121320.0000    9.06262
121360.0000    9.55448
121400.0000    7.87526
121440.0000    8.72996
121480.0000    8.87865
121520.0000    8.64006
121560.0000    8.73991
121600.0000    9.86372
121640.0000    9.24087
121680.0000    8.79629
121720.0000    9.09210
121760.0000    8.29357
121800.0000    8.37910
121840.0000    9.08792
121880.0000    9.50319
121920.0000    9.03775
121960.0000   10.75919
122000.0000   10.72479
122040.0000   10.43383
122080.0000   12.20425
122120.0000    9.80739
122160.0000    8.71534
122200.0000    8.98088
122240.0000    9.67872
122280.0000   10.48146
122320.0000    8.98532
122360.0000    9.26029
122400.0000    9.53288
122440.0000    9.69992
122480.0000    8.41548
122520.0000    8.64643
122560.0000    8.73115
122600.0000    8.49397
122640.0000    9.75253
122680.0000   10.16803
122720.0000    8.50728
122760.0000    9.07043
122800.0000    9.72210
122840.0000    9.73199
122880.0000   11.23392
122920.0000    9.43127
122960.0000    8.85203
123000.0000    9.28831
123040.0000    8.12198
123080.0000    8.57106
123120.0000    9.59398
123160.0000    8.11227
123200.0000    6.46292
123240.0000    6.21895
123280.0000    5.85344
123320.0000    5.65069
123360.0000    6.27702
123400.0000    8.23444
123440.0000   10.35047
123480.0000    7.89561
123520.0000    9.22706
123560.0000    7.47060
123600.0000    7.95139
123640.0000    8.13873
123680.0000    8.85548
123720.0000    7.69094
123760.0000    8.95564
123800.0000    9.11281
123840.0000    7.77874
123880.0000    8.83309
123920.0000   10.08427
123960.0000    9.86491
124000.0000   10.30461
124040.0000   11.04813
124080.0000   10.28369
124120.0000   10.56017
124160.0000    9.25056
124200.0000    9.97966
124240.0000   11.07433
124280.0000   10.89510
124320.0000   11.19051
124360.0000   12.21027
124400.0000   11.85616
124440.0000   10.43624
124480.0000    9.90611
124520.0000    9.92636
124560.0000    9.59169
124600.0000   10.84393
124640.0000   12.15799
124680.0000   12.38809
124720.0000   12.01692
124760.0000    9.96394
124800.0000   10.48339
124840.0000   11.01498
124880.0000   11.16473
124920.0000   11.91068
124960.0000   12.33928
125000.0000   13.57889
125040.0000   11.48592
125080.0000   10.63476
125120.0000   11.43008
125160.0000   11.70887
125200.0000   12.19428
125240.0000   13.20936
125280.0000   12.70948
125320.0000   11.57201
125360.0000   10.96470
125400.0000   11.55322
125440.0000   11.98876
125480.0000   10.66003
125520.0000   11.48394
125560.0000   12.18473
125600.0000   10.15109
125640.0000   11.70563
125680.0000   11.97434
125720.0000   13.33496
125760.0000   11.73094
125800.0000    9.53217
125840.0000    8.74323
125880.0000    9.96990
125920.0000   10.21032
125960.0000    9.07076
126000.0000    9.93869
126040.0000    7.57899
126080.0000    9.37588
126120.0000    8.57563
126160.0000    9.42557
126200.0000    8.74856
126240.0000    7.87897
126280.0000    9.01490
126320.0000    9.40970
126360.0000    9.62578
126400.0000    8.33866
126440.0000   10.96795
126480.0000    9.09927
126520.0000   10.43036
126560.0000    9.17190
126600.0000    9.21023
126640.0000    9.48516
126680.0000    9.48636
126720.0000    9.29309
126760.0000    8.98309
126800.0000    9.63752
126840.0000    9.63595
126880.0000   11.70972
126920.0000    9.60090
126960.0000   10.10396
127000.0000    7.99187
127040.0000    7.34755
127080.0000    7.95869
127120.0000   11.34896
127160.0000   10.42089
127200.0000    8.86968
127240.0000    8.94738
127280.0000    9.69593
127320.0000    8.71585
127360.0000    8.37481
127400.0000    9.26661
127440.0000    8.56328
127480.0000    9.31174
127520.0000    9.01008
127560.0000    9.11396
127600.0000    8.03893
127640.0000    9.03309
127680.0000   10.24518
127720.0000   10.09058
127760.0000   10.05343
127800.0000    8.99819
127840.0000    8.83861
127880.0000    8.33706
127920.0000    8.80188
127960.0000    7.92910
128000.0000    5.80298
128040.0000    6.47901
128080.0000    6.44235
128120.0000    6.75754
128160.0000    8.97352
128200.0000    7.22491
128240.0000    6.52264
128280.0000    6.38959
128320.0000    7.94083
128360.0000    7.30255
128400.0000    8.19665
128440.0000    8.68116
128480.0000    7.48076
128520.0000    6.09888
128560.0000    7.50835
128600.0000    8.25864
128640.0000    6.94519
128680.0000    8.49167
128720.0000   10.21891
128760.0000   11.58508
128800.0000    9.74133
128840.0000    9.49744
128880.0000    9.16452
128920.0000    8.06605
128960.0000    6.24127
129000.0000    5.81375
129040.0000    5.29468
129080.0000    5.08580
129120.0000    5.61912
129160.0000    6.30081
129200.0000    7.21703
129240.0000    7.60094
129280.0000    7.13028
129320.0000    7.26997
129360.0000    8.35327
129400.0000    8.64677
129440.0000    7.45000
129480.0000    6.01323
129520.0000    7.29814
129560.0000    8.37950
129600.0000    8.21736
129640.0000    9.92916
129680.0000   10.30209
129720.0000   10.95013
129760.0000    9.89411
129800.0000    9.96513
129840.0000   10.14273
129880.0000   10.66776
129920.0000   10.02826
129960.0000   10.78549
130000.0000   10.94622
130040.0000   12.09843
130080.0000   12.29317
130120.0000   11.99533
130160.0000   12.10169
130200.0000   11.01081
130240.0000    9.63888
130280.0000   10.30650
130320.0000    8.88948
130360.0000    8.93053
130400.0000   10.01099
130440.0000    9.59008
130480.0000    9.13279
130520.0000    9.90837
130560.0000    9.68195
130600.0000   11.27209
130640.0000   11.19099
130680.0000   10.24587
130720.0000   10.70232
130760.0000   10.04507
130800.0000    7.27271
130840.0000    6.66941
130880.0000    7.61953
130920.0000    7.76893
130960.0000    7.89568
131000.0000    7.39835
131040.0000    8.52047
131080.0000    8.40610
131120.0000    7.15823
131160.0000    6.54939
131200.0000    7.16937
131240.0000    7.56635
131280.0000    8.27670
131320.0000    7.12776
131360.0000    9.45154
131400.0000    8.83119
131440.0000    7.89517
131480.0000    8.22888
131520.0000    8.43701
131560.0000    7.74743
131600.0000    6.56378
131640.0000    7.16805
131680.0000    7.48915
131720.0000    6.48094
131760.0000    6.83707
131800.0000    7.81532
131840.0000    9.58848
131880.0000   10.13763
131920.0000    9.64936
131960.0000   10.55604
132000.0000    8.99285
132040.0000    9.41032
132080.0000    9.23144
132120.0000    9.07353
132160.0000    9.62229
132200.0000    8.94075
132240.0000    7.55788
132280.0000    7.89584
132320.0000    8.87490
132360.0000    9.76866
132400.0000   10.27138
132440.0000    9.32708
132480.0000    9.12829
132520.0000   10.29016
132560.0000    9.98516
132600.0000   10.23423
132640.0000    8.97223
132680.0000    9.54527
132720.0000   10.00541
132760.0000    9.99929
132800.0000    9.47548
132840.0000   10.20427
132880.0000    8.52272
132920.0000    8.53951
132960.0000    7.60903
133000.0000    5.05874
133040.0000    7.50395
133080.0000    6.36818
133120.0000    5.90224
133160.0000    7.90038
133200.0000    7.96849
133240.0000    8.17179
133280.0000    7.80147
133320.0000    7.95078
133360.0000    8.86582
133400.0000   10.20480
133440.0000    9.20337
133480.0000    9.51213
133520.0000    8.81099
133560.0000    8.05721
133600.0000    8.36003
133640.0000    9.01263
133680.0000   10.49080
133720.0000    9.98875
133760.0000    9.82192
133800.0000    9.49014
133840.0000   10.88582
133880.0000    9.30214
133920.0000    8.53903
133960.0000    9.03721
134000.0000    8.26032
134040.0000    7.78062
134080.0000    8.73335
134120.0000    8.65291
134160.0000   10.42488
134200.0000    8.85051
134240.0000    8.59601
134280.0000    7.22271
134320.0000    7.25702
134360.0000    6.72258
134400.0000    7.49746
134440.0000    8.38153
134480.0000    9.01306
134520.0000    8.52431
134560.0000    8.62649
134600.0000    8.92649
134640.0000    8.17671
134680.0000    7.54295
134720.0000    9.66644
134760.0000    9.41661
134800.0000    9.83586
134840.0000    8.16980
134880.0000    9.48989
134920.0000    8.63192
134960.0000    8.11078
135000.0000    7.32158
135040.0000    7.77857
135080.0000    9.10846
135120.0000    9.04465
135160.0000    9.01145
135200.0000    8.14579
135240.0000    8.97752
135280.0000    9.81579
135320.0000    8.13819
135360.0000    7.55700
135400.0000    8.00040
135440.0000    8.29769
135480.0000    8.96244
135520.0000    6.67720
135560.0000    7.55745
135600.0000    6.72835
135640.0000    8.14437
135680.0000    7.73862
135720.0000    8.93686
135760.0000    7.67850
135800.0000    8.72376
135840.0000    7.14762
135880.0000    8.06158
135920.0000    6.69038
135960.0000    7.49172
136000.0000    8.80700
136040.0000    8.41594
136080.0000    8.43753
136120.0000    9.83560
136160.0000    8.95866
136200.0000    9.99778
136240.0000   10.31768
136280.0000    9.21009
136320.0000    9.11266
136360.0000    9.77535
136400.0000    7.52955
136440.0000    8.65166
136480.0000    8.70366
136520.0000    8.98225
136560.0000   10.20360
136600.0000    8.58392
136640.0000    7.17186
136680.0000    6.75637
136720.0000    7.32581
136760.0000    7.11618
136800.0000    7.01207
136840.0000    7.61789
136880.0000    7.14390
136920.0000    6.40831
136960.0000    6.36781
137000.0000    6.77334
137040.0000    7.84468
137080.0000    9.06858
137120.0000    8.63338
137160.0000    7.26330
137200.0000    6.71196
137240.0000    7.07623
137280.0000    7.74389
137320.0000    7.37343
137360.0000    9.60192
137400.0000   10.20986
137440.0000   10.19771
137480.0000   10.37258
137520.0000   10.45819
137560.0000   11.36944
137600.0000   10.14681
137640.0000    9.88785
137680.0000   10.16976
137720.0000   11.00779
137760.0000   10.40926
137800.0000    9.84733
137840.0000    9.59847
137880.0000    8.74663
137920.0000    9.84560
137960.0000    9.96590
138000.0000    9.99669
138040.0000    9.55542
138080.0000    9.40037
138120.0000    9.35824
138160.0000    9.54893
138200.0000    8.63039
138240.0000    9.14924
138280.0000   10.15057
138320.0000    9.18987
138360.0000    9.28351
138400.0000    8.63630
138440.0000    7.97466
138480.0000    6.97641
138520.0000    5.63383
138560.0000    6.38068
138600.0000    7.38504
138640.0000    8.13873
138680.0000    7.22065
138720.0000   10.43529
138760.0000   10.49006
138800.0000    9.87058
138840.0000    9.58264
138880.0000    7.94599
138920.0000    9.26818
138960.0000    9.13240
139000.0000    9.63131
139040.0000    9.03496
139080.0000    8.92573
139120.0000    9.58277
139160.0000    8.99399
139200.0000    8.04961
139240.0000    8.78771
139280.0000   10.93282
139320.0000   10.28379
139360.0000   11.11597
139400.0000   10.26615
139440.0000    9.93188
139480.0000   10.88817
139520.0000    9.90688
139560.0000   10.15353
139600.0000    9.77803
139640.0000   10.60097
139680.0000    9.07386
139720.0000    8.92149
139760.0000    9.15557
139800.0000    9.58055
139840.0000    9.20381
139880.0000    8.68226
139920.0000    8.97085
139960.0000    9.05633
140000.0000    8.78057
140040.0000    9.20428
140080.0000   10.17154
140120.0000    9.92861
140160.0000    8.91319
140200.0000    7.88305
140240.0000    6.50850
140280.0000    7.27953
140320.0000    7.69515
140360.0000    7.20122
140400.0000    7.96240
140440.0000    6.99980
140480.0000    6.57684
140520.0000    6.22787
140560.0000    6.10979
140600.0000    8.66309
140640.0000    7.55294
140680.0000    7.84421
140720.0000    7.26116
140760.0000    7.82701
140800.0000    7.71150
140840.0000    7.26177
140880.0000    7.56355
140920.0000    7.80130
140960.0000    7.31369
141000.0000    8.05208
141040.0000    9.22484
141080.0000    8.95582
141120.0000    8.62976
141160.0000    7.57680
141200.0000    8.59675
141240.0000    9.12575
141280.0000    8.73928
141320.0000    7.47179
141360.0000    7.71004
141400.0000    8.18804
141440.0000    7.45402
141480.0000    8.08390
141520.0000    6.70067
141560.0000    7.28459
141600.0000    7.99464
141640.0000    7.95514
141680.0000    7.60535
141720.0000    8.46941
141760.0000    8.73478
141800.0000    9.22877
141840.0000    9.53837
141880.0000    8.62669
141920.0000    7.83192
141960.0000    9.74082
142000.0000    8.41369
142040.0000    8.34838
142080.0000    9.27582
142120.0000    9.31051
142160.0000    7.85550
142200.0000    6.62491
142240.0000    7.17044
142280.0000    8.97438
142320.0000    9.30766
142360.0000    9.60494
142400.0000   10.18086
142440.0000   11.10257
142480.0000   12.49201
142520.0000   10.27309
142560.0000   10.21866
142600.0000    8.27245
142640.0000    8.98981
142680.0000    9.29959
142720.0000    9.44611
142760.0000    8.92429
142800.0000   10.02430
142840.0000   10.80555
142880.0000   10.73256
142920.0000    8.79209
142960.0000    9.08332
143000.0000    8.16613
143040.0000    7.70377
143080.0000    7.64570
143120.0000    7.66225
143160.0000    7.70484
143200.0000    8.55494
143240.0000    9.22127
143280.0000   10.60110
143320.0000    9.00513
143360.0000    9.92426
143400.0000    9.34563
143440.0000   10.52711
143480.0000    9.87066
143520.0000    9.41493
143560.0000    8.52610
143600.0000    9.02761
143640.0000    9.70559
143680.0000    9.72747
143720.0000    9.97745
143760.0000    9.78327
143800.0000    9.65450
143840.0000    9.84102
143880.0000    9.88012
143920.0000    9.97955
143960.0000   10.65440
144000.0000    9.84653
144040.0000    8.92763
144080.0000    9.22148
144120.0000    9.19268
144160.0000    9.63493
144200.0000    9.99090
144240.0000   10.04114
144280.0000    9.83864
144320.0000   10.79134
144360.0000   10.86427
144400.0000   11.20854
144440.0000   11.02235
144480.0000   10.43407
144520.0000   10.76130
144560.0000   10.79830
144600.0000   12.07259
144640.0000   11.71072
144680.0000   11.73869
144720.0000   11.63065
144760.0000    9.65818
144800.0000    9.37093
144840.0000   11.10207
144880.0000   11.65736
144920.0000   12.41264
144960.0000   11.09793
145000.0000   10.30440
145040.0000   10.92844
145080.0000    9.92679
145120.0000    9.78071
145160.0000    8.60682
145200.0000    8.96801
145240.0000    9.82685
145280.0000    9.59031
145320.0000   10.66844
145360.0000    9.99616
145400.0000   11.06916
145440.0000   11.09610
145480.0000   10.95461
145520.0000   12.35399
145560.0000    9.97112
145600.0000    9.22463
145640.0000   10.79105
145680.0000    9.93287
145720.0000    9.94608
145760.0000   10.00345
145800.0000   10.37499
145840.0000   11.21970
145880.0000   11.25544
145920.0000   11.66273
145960.0000    9.67965
146000.0000    8.46303
146040.0000    7.66994
146080.0000    9.42736
146120.0000   10.11789
146160.0000    9.15926
146200.0000   10.89131
146240.0000    9.43356
146280.0000    9.50540
146320.0000    9.28805
146360.0000   10.24218
146400.0000    9.75366
146440.0000   10.32086
146480.0000    9.91285
146520.0000   10.41921
146560.0000    9.82229
146600.0000   10.62517
146640.0000   11.47729
146680.0000   12.80644
146720.0000   13.17913
146760.0000   11.50541
146800.0000   11.65372
146840.0000   11.45818
146880.0000    9.77270
146920.0000    8.97991
146960.0000   10.14512
147000.0000    9.63330
147040.0000    9.70233
147080.0000    8.93414
147120.0000    8.88387
147160.0000    9.12915
147200.0000    9.18576
147240.0000    9.33376
147280.0000    9.55240
147320.0000    9.05959
147360.0000    9.42501
147400.0000    9.87401
147440.0000   10.45808
147480.0000   10.38789
147520.0000   10.32798
147560.0000   10.45350
147600.0000   10.91145
147640.0000    9.87249
147680.0000    9.90518
147720.0000   11.60675
147760.0000   10.87465
147800.0000   10.92986
147840.0000   10.60223
147880.0000   11.00259
147920.0000   12.02644
147960.0000   11.55365
148000.0000   10.97884
148040.0000   12.09800
148080.0000   11.77707
148120.0000   11.53865
148160.0000   11.66225
148200.0000   11.99624
148240.0000   10.87526
148280.0000   10.13455
148320.0000    9.81148
148360.0000    9.23435
148400.0000    8.90434
148440.0000    9.52417
148480.0000    8.62126
148520.0000    7.22462
148560.0000    9.23482
148600.0000    8.03784
148640.0000    7.74103
148680.0000    7.86500
148720.0000    7.46004
148760.0000    7.71614
148800.0000    8.94406
148840.0000    9.08030
148880.0000    9.94248
148920.0000    8.88294
148960.0000    8.01401
149000.0000    7.97664
149040.0000    8.48754
149080.0000    9.65014
149120.0000   10.29117
149160.0000    9.59986
149200.0000    9.02203
149240.0000    9.71272
149280.0000   11.17539
149320.0000   10.48040
149360.0000    9.90295
149400.0000    9.84076
149440.0000    9.50554
149480.0000   10.74769
149520.0000    9.43800
149560.0000   10.38027
149600.0000    9.44162
149640.0000    9.46691
149680.0000    9.17881
149720.0000    8.88294
149760.0000    8.60756
149800.0000    8.71189
149840.0000    9.17477
149880.0000    8.63252
149920.0000    8.24441
149960.0000    8.53308
150000.0000    8.64720
150040.0000    8.23081
150080.0000   10.46821
150120.0000    9.66549
150160.0000    9.59089
150200.0000    9.25715
150240.0000    8.76808
150280.0000   10.68064
150320.0000   11.53448
150360.0000   11.50988
150400.0000   11.41215
150440.0000    9.45965
150480.0000    9.21604
150520.0000    7.89989
150560.0000    6.20865
150600.0000    6.37748
150640.0000    6.36074
150680.0000    7.33286
150720.0000    7.95264
150760.0000   10.08893
150800.0000    9.00971
150840.0000    9.19994
150880.0000   10.64121
150920.0000   11.19851
150960.0000   10.39721
151000.0000   11.89093
151040.0000   11.62529
151080.0000   10.20169
151120.0000   12.19286
151160.0000   11.38316
151200.0000    9.83373
151240.0000    9.22764
151280.0000    9.50090
151320.0000    8.03688
151360.0000    7.62066
151400.0000   10.47934
151440.0000   12.36718
151480.0000   10.97020
151520.0000   11.79818
151560.0000   10.45716
151600.0000    9.78914
151640.0000   10.08652
151680.0000    8.35271
151720.0000    7.93765
151760.0000    8.44811
151800.0000    7.90009
151840.0000    8.85898
151880.0000    7.66954
151920.0000    7.26778
151960.0000    6.59495
152000.0000    9.91755
152040.0000   11.29192
152080.0000   10.01888
152120.0000   10.01244
152160.0000   10.94742
152200.0000   11.81413
152240.0000   12.83680
152280.0000   13.18540
152320.0000   11.70465
152360.0000   12.63427
152400.0000   11.92528
152440.0000   11.53330
152480.0000   13.25438
152520.0000   12.76667
152560.0000   13.83784
152600.0000   13.86221
152640.0000   11.05789
152680.0000   12.70258
152720.0000   13.88698
152760.0000   13.60521
152800.0000   14.72098
152840.0000   12.71799
152880.0000   14.83952
152920.0000   13.59870
152960.0000   15.68033
153000.0000   14.64984
153040.0000   15.22771
153080.0000   14.12580
153120.0000   11.76692
153160.0000   13.74313
153200.0000   12.65075
153240.0000   11.08459
153280.0000    9.82339
153320.0000   11.37724
153360.0000   12.52722
153400.0000   12.17606
153440.0000   10.70212
153480.0000   11.97577
153520.0000   10.79081
153560.0000   11.27131
153600.0000   10.35155
153640.0000    8.89888
153680.0000    9.63224
153720.0000    9.80393
153760.0000   10.69405
153800.0000    9.71477
153840.0000    9.54587
153880.0000   12.00552
153920.0000   13.10861
153960.0000   13.10250
154000.0000   11.61402
154040.0000   10.73954
154080.0000   10.68311
154120.0000    9.54772
154160.0000   10.17225
154200.0000    8.28043
154240.0000    8.07861
154280.0000    7.85132
154320.0000    7.96264
154360.0000    7.40665
154400.0000    8.77290
154440.0000    7.62011
154480.0000    7.74189
154520.0000    7.62120
154560.0000    8.33944
154600.0000    7.27152
154640.0000    7.30341
154680.0000    8.54220
154720.0000    7.64198
154760.0000    8.16782
154800.0000    7.30176
154840.0000    8.64250
154880.0000    9.15700
154920.0000    9.91313
154960.0000    7.90138
155000.0000    9.73570
155040.0000    8.90606
155080.0000    7.48664
155120.0000    9.79324
155160.0000    8.09111
155200.0000    8.35940
155240.0000    9.65268
155280.0000   10.38841
155320.0000    9.92302
155360.0000   10.35070
155400.0000   10.09270
155440.0000    9.26138
155480.0000    9.03847
155520.0000    9.63937
155560.0000    9.21798
155600.0000   10.58605
155640.0000   10.32236
155680.0000   10.16446
155720.0000   10.39036
155760.0000   10.01275
155800.0000   10.99524
155840.0000   10.33289
155880.0000   10.17434
155920.0000    7.82095
155960.0000    9.93176
156000.0000    9.07700
156040.0000   12.20972
156080.0000   12.48282
156120.0000   11.83688
156160.0000    9.46401
156200.0000    6.99037
156240.0000    8.47845
156280.0000    9.04481
156320.0000    9.11554
156360.0000    9.89390
156400.0000    7.43177
156440.0000    8.69794
156480.0000    7.94367
156520.0000    7.96045
156560.0000    7.97679
156600.0000   10.12386
156640.0000    8.96704
156680.0000    8.03215
156720.0000    9.39294
156760.0000    8.00869
156800.0000    9.29891
156840.0000    8.02265
156880.0000    9.67076
156920.0000   10.83896
156960.0000    9.85274
157000.0000    9.08959
157040.0000   10.08748
157080.0000    9.75516
157120.0000    9.70026
157160.0000   10.30669
157200.0000    9.89154
157240.0000    9.58977
157280.0000   10.99188
157320.0000    9.26838
157360.0000   10.52861
157400.0000   10.20429
157440.0000    9.52556
157480.0000   10.53940
157520.0000   10.38840
157560.0000   10.60356
157600.0000   12.33665
157640.0000   11.49311
157680.0000    9.12701
157720.0000    8.84326
157760.0000   10.11714
157800.0000    9.38939
157840.0000    9.56366
157880.0000    9.89548
157920.0000    9.65551
157960.0000    8.53444
158000.0000   10.20746
158040.0000    8.71088
158080.0000   10.86859
158120.0000   10.53589
158160.0000    9.42879
158200.0000    9.32638
158240.0000    8.74695
158280.0000    7.22422
158320.0000    6.71839
158360.0000    6.47912
158400.0000    6.56549
158440.0000    6.41055
158480.0000    6.07638
158520.0000    7.80462
158560.0000    7.53225
158600.0000    9.72403
158640.0000    9.95443
158680.0000    9.26465
158720.0000    9.61841
158760.0000    9.57414
158800.0000    8.18889
158840.0000    8.97728
158880.0000    9.57743
158920.0000   10.09242
158960.0000    9.75572
159000.0000    9.80923
159040.0000    9.29809
159080.0000    8.26692
159120.0000    8.98450
159160.0000    8.58587
159200.0000   10.54827
159240.0000   10.44801
159280.0000    8.74502
159320.0000    9.01124
159360.0000    8.90601
159400.0000    7.67281
159440.0000    8.70092
159480.0000    6.84738
159520.0000    7.79695
159560.0000    8.65228
159600.0000    9.40666
159640.0000    8.53320
159680.0000    8.05098
159720.0000    8.60725
159760.0000    8.80408
159800.0000    8.49230
159840.0000    9.67440
159880.0000    7.04293
159920.0000    8.17382
159960.0000    7.77247
160000.0000    7.14168
160040.0000    7.36900
160080.0000    6.59059
160120.0000    5.74070
160160.0000    5.34678
160200.0000    6.67857
160240.0000    7.07675
160280.0000    7.59518
160320.0000    7.45938
160360.0000    8.31470
160400.0000    8.61721
160440.0000    9.15650
160480.0000    8.95574
160520.0000    6.63434
160560.0000    8.24521
160600.0000    7.24187
160640.0000    7.99326
160680.0000    9.23123
160720.0000    8.12554
160760.0000    7.26765
160800.0000    7.48635
160840.0000    8.85380
160880.0000    8.21895
160920.0000    7.52777
160960.0000    7.42913
161000.0000    7.07462
161040.0000    6.02317
161080.0000    6.27060
161120.0000    7.82864
161160.0000    9.80752
161200.0000    9.65818
161240.0000    9.37353
161280.0000   11.08963
161320.0000   10.57111
161360.0000    9.03477
161400.0000    8.56680
161440.0000    8.80153
161480.0000    8.73233
161520.0000    9.13161
161560.0000    7.09408
161600.0000    8.06266
161640.0000    7.70251
161680.0000    7.01800
161720.0000    7.35786
161760.0000    6.95500
161800.0000    7.59473
161840.0000    8.29888
161880.0000    8.08251
161920.0000    6.10328
161960.0000    5.87697
162000.0000    6.66515
162040.0000    8.00861
162080.0000    7.42337
162120.0000    7.74035
162160.0000   10.16747
162200.0000   11.08656
162240.0000    8.64462
162280.0000    9.87363
162320.0000   11.45985
162360.0000   11.41114
162400.0000   11.18631
162440.0000   11.41094
162480.0000    8.87649
162520.0000   10.80636
162560.0000    9.41191
162600.0000    7.38906
162640.0000    8.91523
162680.0000    9.51045
162720.0000    7.34596
162760.0000    7.09182
162800.0000    7.37823
162840.0000    8.46792
162880.0000    8.83253
162920.0000    9.59448
162960.0000    9.31469
163000.0000    8.00557
163040.0000    7.57364
163080.0000    7.66843
163120.0000    8.41348
163160.0000    5.78272
163200.0000    6.78144
163240.0000    5.59971
163280.0000    6.67216
163320.0000    7.55534
163360.0000    6.37418
163400.0000    7.53811
163440.0000    9.25484
163480.0000   10.30493
163520.0000   10.13149
163560.0000   10.70116
163600.0000    8.32651
163640.0000    9.37549
163680.0000    8.02531
163720.0000    9.03959
163760.0000    9.40134
163800.0000    7.15372
163840.0000    7.68315
163880.0000    9.02932
163920.0000    7.53807
163960.0000    7.50641
164000.0000    7.75013
164040.0000    8.72065
164080.0000    7.44560
164120.0000    6.63513
164160.0000    7.18219
164200.0000    6.38986
164240.0000    6.12208
164280.0000    6.49343
164320.0000    8.26657
164360.0000    6.71096
164400.0000    7.21421
164440.0000    9.04513
164480.0000    9.05342
164520.0000    7.40027
164560.0000    8.65334
164600.0000    7.79783
164640.0000    9.13509
164680.0000    7.41533
164720.0000    8.39731
164760.0000    8.69913
164800.0000    8.55607
164840.0000    7.98591
164880.0000    6.47569
164920.0000    6.61808
164960.0000    7.59707
165000.0000    6.07007
165040.0000    5.63665
165080.0000    4.70366
165120.0000    6.46505
165160.0000    5.87526
165200.0000    6.29500
165240.0000    6.81413
165280.0000    6.76671
165320.0000    7.80714
165360.0000    6.99751
165400.0000    7.11119
165440.0000    6.59230
165480.0000    7.90366
165520.0000    7.64915
165560.0000    7.75077
165600.0000    6.71889
165640.0000    7.06581
165680.0000    6.01203
165720.0000    7.98254
165760.0000    8.68328
165800.0000    8.15009
165840.0000    7.83377
165880.0000    8.08837
165920.0000    7.40974
165960.0000    9.79998
166000.0000    8.45719
166040.0000    7.39904
166080.0000    5.77890
166120.0000    6.44053
166160.0000    7.62489
166200.0000    5.86922
166240.0000    6.24006
166280.0000    6.04137
166320.0000    5.24607
166360.0000    4.79358
166400.0000    6.02413
166440.0000    6.66278
166480.0000    7.78262
166520.0000    7.23858
166560.0000    6.25988
166600.0000    6.31609
166640.0000    8.41515
166680.0000    7.86917
166720.0000    8.56056
166760.0000    8.57248
166800.0000    8.41930
166840.0000    7.41746
166880.0000    8.71988
166920.0000    7.63519
166960.0000    8.22303
167000.0000    8.48455
167040.0000    9.63006
167080.0000    9.53080
167120.0000    7.43839
167160.0000    7.62883
167200.0000    7.42492
167240.0000    8.11377
167280.0000    7.25361
167320.0000    7.78757
167360.0000    8.37381
167400.0000    7.74969
167440.0000    6.40820
167480.0000    6.96902
167520.0000    8.35456
167560.0000    8.16881
167600.0000    9.23595
167640.0000    9.43823
167680.0000    8.87405
167720.0000    9.99833
167760.0000    9.00802
167800.0000    8.40135
167840.0000    8.17214
167880.0000    8.94838
167920.0000    7.33280
167960.0000    8.87177
168000.0000    7.61819
168040.0000    7.40085
168080.0000    8.31358
168120.0000   10.19226
168160.0000    9.82348
168200.0000    7.98193
168240.0000    8.64086
168280.0000    8.38007
168320.0000    9.02069
168360.0000    9.02262
168400.0000    8.44123
168440.0000    6.35701
168480.0000    8.05529
168520.0000    7.26351
168560.0000    9.37029
168600.0000    9.97884
168640.0000   10.61114
168680.0000   11.78451
168720.0000   11.26583
168760.0000    9.23576
168800.0000   11.14185
168840.0000   10.31157
168880.0000   10.11661
168920.0000    9.84745
168960.0000    9.70986
169000.0000    9.72361
169040.0000    8.43783
169080.0000    8.72709
169120.0000    8.52992
169160.0000    7.42878
169200.0000    7.95021
169240.0000    8.74356
169280.0000    9.10683
169320.0000   10.40364
169360.0000    9.46814
169400.0000    8.99955
169440.0000    6.53194
169480.0000    7.54210
169520.0000    7.07806
169560.0000    6.91673
169600.0000    7.62989
169640.0000    9.30133
169680.0000    8.71188
169720.0000    5.52981
169760.0000    6.53023
169800.0000    7.71893
169840.0000    7.77588
169880.0000    8.25163
169920.0000    6.44342
169960.0000    8.62002
170000.0000    9.92381
170040.0000   10.64186
170080.0000    9.72069
170120.0000    9.28972
170160.0000    8.52719
170200.0000    7.73499
170240.0000    5.56928
170280.0000    6.93001
170320.0000    7.27201
170360.0000    8.74999
170400.0000    8.65181
170440.0000    8.69349
170480.0000    9.85238
170520.0000   10.09879
170560.0000    9.82622
170600.0000    9.39428
170640.0000    9.32138
170680.0000   10.16828
170720.0000   10.73197
170760.0000    8.72073
170800.0000    7.71476
170840.0000    9.12494
170880.0000    9.11555
170920.0000    8.45567
170960.0000    7.78413
171000.0000    8.10578
171040.0000    8.66010
171080.0000    7.64615
171120.0000    8.68496
171160.0000    8.21572
171200.0000    7.69852
171240.0000    8.10052
171280.0000    8.38506
171320.0000    7.97764
171360.0000    9.78795
171400.0000    9.91566
171440.0000    7.98055
171480.0000    8.61656
171520.0000    8.73444
171560.0000    9.12532
171600.0000    9.43276
171640.0000    8.06236
171680.0000    8.70188
171720.0000    8.07283
171760.0000    8.13549
171800.0000    8.40788
171840.0000    8.50807
171880.0000    8.65096
171920.0000    7.85289
171960.0000    7.03977
172000.0000    9.18425
172040.0000    9.08699
172080.0000    7.11158
172120.0000    8.66191
172160.0000    7.83885
172200.0000    8.58537
172240.0000    8.33934
172280.0000    5.98419
172320.0000    6.88254
172360.0000    6.54826
172400.0000    7.21905
172440.0000    7.21400
172480.0000    7.07218
172520.0000    7.77843
172560.0000    8.94509
172600.0000    8.39845
172640.0000    7.75508
172680.0000    8.38637
172720.0000    7.25077
172760.0000    6.91326
172800.0000    8.32719
172840.0000    8.22243
172880.0000    7.61591
172920.0000    8.11738
172960.0000    6.99087
173000.0000    7.10558
173040.0000    7.38056
173080.0000    6.77810
173120.0000    7.95046
173160.0000    6.27165
173200.0000    7.59693
173240.0000    8.55511
173280.0000    8.90196
173320.0000   11.44174
173360.0000   11.23945
173400.0000    8.40395
173440.0000    9.83646
173480.0000    7.49033
173520.0000    9.00477
173560.0000    8.18217
173600.0000    8.96657
173640.0000    9.82776
173680.0000    8.91617
173720.0000    8.12629
173760.0000    7.67249
173800.0000    7.46950
173840.0000    7.87984
173880.0000    6.77927
173920.0000    7.68607
173960.0000    6.20491
174000.0000    6.55349
174040.0000    8.70859
174080.0000    7.93273
174120.0000    7.63448
174160.0000    5.84499
174200.0000    6.17515
174240.0000    7.14745
174280.0000    5.68258
174320.0000    6.45780
174360.0000    6.66898
174400.0000    8.19142
174440.0000    6.99460
174480.0000    7.81123
174520.0000    7.09794
174560.0000    7.94109
174600.0000    7.96403
174640.0000    8.67656
174680.0000    8.48221
174720.0000    7.98539
174760.0000    8.75800
174800.0000    9.00492
174840.0000    8.37295
174880.0000    8.51495
174920.0000    7.41898
174960.0000    9.32198
175000.0000    9.45779
175040.0000    8.22328
175080.0000    7.50714
175120.0000    7.94734
175160.0000    6.70440
175200.0000    6.13991
175240.0000    6.19788
175280.0000    8.21542
175320.0000    6.54054
175360.0000    6.82658
175400.0000    8.00490
175440.0000    6.36991
175480.0000    8.03450
175520.0000    7.24609
175560.0000    7.17621
175600.0000    7.56996
175640.0000    7.27166
175680.0000    9.02314
175720.0000    7.36877
175760.0000    6.77927
175800.0000    6.39222
175840.0000    7.36430
175880.0000    6.22046
175920.0000    8.47544
175960.0000    7.73222
176000.0000    6.48861
176040.0000    7.12430
176080.0000    8.36406
176120.0000   10.32565
176160.0000    9.84919
176200.0000    9.34918
176240.0000    6.88897
176280.0000    5.07588
176320.0000    6.66999
176360.0000    6.75514
176400.0000    5.22725
176440.0000    6.89643
176480.0000    6.99554
176520.0000    5.97549
176560.0000    6.75209
176600.0000    5.50807
176640.0000    5.25374
176680.0000    7.19434
176720.0000    7.21459
176760.0000    7.83527
176800.0000    9.80675
176840.0000    8.01911
176880.0000    6.14341
176920.0000    8.09909
176960.0000    9.56166
177000.0000    9.91612
177040.0000    8.46980
177080.0000    9.57291
177120.0000   11.03354
177160.0000   10.50850
177200.0000   10.70631
177240.0000   10.82711
177280.0000    9.97677
177320.0000   10.50948
177360.0000   10.65763
177400.0000   10.96995
177440.0000   10.81756
177480.0000    9.60159
177520.0000    8.34908
177560.0000    8.70480
177600.0000    9.19964
177640.0000    8.72841
177680.0000    8.34313
177720.0000   10.37413
177760.0000    9.96741
177800.0000    9.83193
177840.0000    9.03803
177880.0000    8.12129
177920.0000    7.75409
177960.0000    6.64394
178000.0000    5.90069
178040.0000    6.88019
178080.0000    7.13310
178120.0000    7.51174
178160.0000    7.87847
178200.0000    6.52606
178240.0000    6.76089
178280.0000    6.69033
178320.0000    8.53036
178360.0000    8.50869
178400.0000    8.50825
178440.0000    8.51877
178480.0000    8.30685
178520.0000    9.42102
178560.0000   11.18991
178600.0000   10.58084
178640.0000    9.51918
178680.0000    9.50094
178720.0000   10.20611
178760.0000    7.85040
178800.0000    9.83701
178840.0000    9.83854
178880.0000    9.96640
178920.0000   10.53860
178960.0000   10.42760
179000.0000   10.88126
179040.0000   10.09839
179080.0000    9.05950
179120.0000    8.45465
179160.0000    8.20894
179200.0000    7.32636
179240.0000    7.30038
179280.0000    8.05994
179320.0000    7.07212
179360.0000    8.63354
179400.0000    8.59940
179440.0000    8.24411
179480.0000    9.53670
179520.0000    9.31517
179560.0000    7.45927
179600.0000    7.13992
179640.0000    6.78629
179680.0000    7.38849
179720.0000    5.58812
179760.0000    8.73630
179800.0000    9.38322
179840.0000    9.07740
179880.0000    9.21635
179920.0000    8.81887
179960.0000    7.72728
180000.0000    6.78754
180040.0000    7.30115
180080.0000    6.44215
180120.0000    7.65654
180160.0000    7.78040
180200.0000    7.01500
180240.0000    7.43977
180280.0000    6.52127
180320.0000    7.26482
180360.0000    7.77184
180400.0000    7.11299
180440.0000    7.83947
180480.0000    7.50300
180520.0000    8.25106
180560.0000    8.10544
180600.0000    8.07037
180640.0000    8.01390
180680.0000    8.90350
180720.0000   10.04660
180760.0000    9.32499
180800.0000    8.93091
180840.0000    7.97009
180880.0000    7.32831
180920.0000    6.94157
180960.0000    5.75333
181000.0000    5.96331
181040.0000    5.43941
181080.0000    5.19330
181120.0000    4.90245
181160.0000    5.39818
181200.0000    8.04137
181240.0000    5.59287
181280.0000    7.39503
181320.0000    7.46303
181360.0000    8.47108
181400.0000    6.54275
181440.0000    7.34278
181480.0000    6.03876
181520.0000    7.64504
181560.0000    7.53906
181600.0000    8.44083
181640.0000    8.03127
181680.0000    8.03667
181720.0000    9.87690
181760.0000    9.16340
181800.0000    8.38212
181840.0000    8.93200
181880.0000    7.90740
181920.0000    8.09111
181960.0000    7.94438
182000.0000    7.88301
182040.0000    8.22022
182080.0000    9.32179
182120.0000    7.62774
182160.0000    5.95927
182200.0000    5.72183
182240.0000    7.80525
182280.0000    7.76350
182320.0000    8.10227
182360.0000    7.50525
182400.0000    9.61734
182440.0000    7.90650
182480.0000   10.11050
182520.0000    7.96563
182560.0000    6.15351
182600.0000    6.29926
182640.0000    6.19138
182680.0000    7.14417
182720.0000    6.62880
182760.0000    7.28847
182800.0000    8.90333
182840.0000    8.91408
182880.0000    8.09165
182920.0000    6.49150
182960.0000    5.65945
183000.0000    7.98133
183040.0000    7.78718
183080.0000   10.04224
183120.0000   10.62093
183160.0000    9.47516
183200.0000   10.19824
183240.0000    9.67975
183280.0000    9.31139
183320.0000    9.93448
183360.0000   11.11724
183400.0000    8.81648
183440.0000    9.65374
183480.0000    9.11932
183520.0000    9.43459
183560.0000    9.37856
183600.0000    8.94079
183640.0000   10.18224
183680.0000    9.12839
183720.0000    9.48388
183760.0000   10.84457
183800.0000    9.45496
183840.0000    8.96993
183880.0000    7.60761
183920.0000    7.55392
183960.0000    7.98273
184000.0000    8.17802
184040.0000    8.33905
184080.0000    8.54143
184120.0000    8.96718
184160.0000    7.78999
184200.0000    7.38841
184240.0000    8.38284
184280.0000    6.35974
184320.0000    7.48543
184360.0000    6.46738
184400.0000    7.24263
184440.0000    7.06220
184480.0000    8.03571
184520.0000    8.34590
184560.0000    9.96816
184600.0000    9.23057
184640.0000    7.61013
184680.0000    9.67917
184720.0000    8.55902
184760.0000    6.92016
184800.0000    8.54580
184840.0000    7.80467
184880.0000    9.97185
184920.0000    8.87004
184960.0000    9.50228
185000.0000    8.24628
185040.0000    9.53419
185080.0000    8.90220
185120.0000   11.05062
185160.0000   11.23713
185200.0000    9.71791
185240.0000   12.16811
185280.0000   11.90211
185320.0000   11.68359
185360.0000   11.17796
185400.0000   11.03854
185440.0000    9.60221
185480.0000    8.77508
185520.0000   10.03186
185560.0000   10.54671
185600.0000    9.86007
185640.0000   10.09025
185680.0000   10.05224
185720.0000    8.72003
185760.0000    8.15366
185800.0000    7.80297
185840.0000    7.97818
185880.0000    8.50068
185920.0000    8.50452
185960.0000    8.43017
186000.0000    6.33171
186040.0000    7.56285
186080.0000    6.78174
186120.0000    7.30258
186160.0000    8.41464
186200.0000    9.83701
186240.0000    8.01118
186280.0000    7.00766
186320.0000    7.80856
186360.0000    7.98393
186400.0000    7.91981
186440.0000    9.32003
186480.0000   10.23305
186520.0000    9.90322
186560.0000    9.83053
186600.0000    9.06477
186640.0000    7.56955
186680.0000    7.59814
186720.0000   10.49453
186760.0000    9.25393
186800.0000    9.21351
186840.0000    8.98115
186880.0000    8.31256
186920.0000    9.49723
186960.0000    9.54412
187000.0000    9.77003
187040.0000    9.23066
187080.0000    9.92824
187120.0000    8.97383
187160.0000    9.50599
187200.0000    9.72278
187240.0000    9.76427
187280.0000    8.83809
187320.0000    9.42360
187360.0000   10.22594
187400.0000    9.28669
187440.0000    8.18637
187480.0000    8.44156
187520.0000    8.73227
187560.0000    8.83495
187600.0000   10.95944
187640.0000   10.85639
187680.0000   10.38185
187720.0000    9.97283
187760.0000    9.72940
187800.0000    9.58827
187840.0000    9.49057
187880.0000    9.68406
187920.0000   10.01652
187960.0000   10.12181
188000.0000    9.56831
188040.0000    8.87754
188080.0000    9.96209
188120.0000    9.09522
188160.0000   10.27955
188200.0000    8.41809
188240.0000    9.99215
188280.0000    9.56762
188320.0000    8.23585
188360.0000    7.81655
188400.0000    8.84015
188440.0000    8.61270
188480.0000    9.37072
188520.0000    9.44931
188560.0000    9.68068
188600.0000   10.15980
188640.0000   10.19000
188680.0000    9.98112
188720.0000    9.04606
188760.0000    8.46059
188800.0000    8.85671
188840.0000    9.36396
188880.0000    9.91799
188920.0000   10.67780
188960.0000   10.69733
189000.0000   11.10051
189040.0000   10.83465
189080.0000    9.16113
189120.0000    9.32065
189160.0000    8.43881
189200.0000    9.22990
189240.0000   10.07002
189280.0000    8.95318
189320.0000    9.87908
189360.0000   10.55798
189400.0000   10.16173
189440.0000    8.97968
189480.0000    8.57915
189520.0000    9.29295
189560.0000    9.71271
189600.0000   10.02898
189640.0000    9.20512
189680.0000    9.66976
189720.0000   10.04080
189760.0000   10.23779
189800.0000    9.84806
189840.0000   10.31978
189880.0000   10.53114
189920.0000    9.14447
189960.0000    8.42573
190000.0000   10.02889
190040.0000    6.77363
190080.0000    6.50612
190120.0000    8.03397
190160.0000    8.53167
190200.0000    8.21102
190240.0000    9.39082
190280.0000    9.47380
190320.0000   10.83385
190360.0000   11.42181
190400.0000    9.70113
190440.0000    8.95008
190480.0000    7.88750
190520.0000    7.79454
190560.0000    8.05172
190600.0000    8.06340
190640.0000    7.16258
190680.0000    7.48075
190720.0000    7.49124
190760.0000    8.78871
190800.0000    8.38247
190840.0000    9.09785
190880.0000    8.46586
190920.0000    9.12405
190960.0000   10.85851
191000.0000   10.92184
191040.0000    9.82735
191080.0000    9.37842
191120.0000    9.18095
191160.0000   11.34031
191200.0000   10.72166
191240.0000    9.83414
191280.0000   10.20706
191320.0000    8.87016
191360.0000   10.64466
191400.0000   10.88424
191440.0000   10.07130
191480.0000    8.61622
191520.0000    8.38254
191560.0000    8.96020
191600.0000    8.16074
191640.0000    9.35463
191680.0000    8.02111
191720.0000    7.76220
191760.0000    8.16766
191800.0000    8.37950
191840.0000    7.75500
191880.0000    9.00489
191920.0000    9.48685
191960.0000   10.00297
192000.0000    9.20002
192040.0000    9.68642
192080.0000    9.80527
192120.0000   11.18921
192160.0000   10.54599
192200.0000    9.26779
192240.0000    9.46021
192280.0000    9.74059
192320.0000   10.43132
192360.0000   10.12867
192400.0000   10.83297
192440.0000   10.48421
192480.0000   10.09657
192520.0000   11.18897
192560.0000   12.35119
192600.0000   12.57232
192640.0000   11.18951
192680.0000   11.00561
192720.0000    9.77029
192760.0000   11.29073
192800.0000    9.55596
192840.0000   10.36866
192880.0000   10.42354
192920.0000    9.48811
192960.0000    9.28867
193000.0000   10.08021
193040.0000   10.28532
193080.0000    9.41378
193120.0000    9.39645
193160.0000   11.21634
193200.0000    8.36312
193240.0000   10.15796
193280.0000   10.04704
193320.0000   10.80165
193360.0000   10.57046
193400.0000   10.46321
193440.0000    7.79711
193480.0000    8.28298
193520.0000    7.20362
193560.0000    8.36711
193600.0000    8.88263
193640.0000    8.74219
193680.0000    9.42108
193720.0000    9.50314
193760.0000    9.68886
193800.0000    9.91647
193840.0000    8.81975
193880.0000    8.70019
193920.0000   11.99942
193960.0000   12.12648
194000.0000   11.40474
194040.0000    8.66176
194080.0000    8.05866
194120.0000    8.86162
194160.0000   10.35565
194200.0000   10.45792
194240.0000    9.61111
194280.0000   11.06939
194320.0000    9.25687
194360.0000    9.19117
194400.0000    8.69492
194440.0000    8.92321
194480.0000    8.64785
194520.0000    9.41061
194560.0000    9.15979
194600.0000   10.16366
194640.0000   11.80720
194680.0000   11.73211
194720.0000   11.74954
194760.0000   12.01834
194800.0000   11.67272
194840.0000    9.82450
194880.0000    7.31875
194920.0000    9.54634
194960.0000    8.05860
195000.0000    9.30795
195040.0000    9.11082
195080.0000    9.86229
195120.0000   10.34989
195160.0000    9.92695
195200.0000    9.57520
195240.0000    9.40310
195280.0000   10.44456
195320.0000    9.79897
195360.0000    9.20358
195400.0000   10.06485
195440.0000    9.48152
195480.0000    9.15940
195520.0000   11.19477
195560.0000    9.05304
195600.0000    9.21124
195640.0000   10.08867
195680.0000   10.55438
195720.0000    9.67295
195760.0000   10.01303
195800.0000   11.67307
195840.0000   11.63885
195880.0000   10.85810
195920.0000   10.21248
195960.0000   10.49248
196000.0000    9.71431
196040.0000    9.99852
196080.0000   10.53805
196120.0000    9.99478
196160.0000   11.66207
196200.0000   11.42201
196240.0000   11.53557
196280.0000   11.48737
196320.0000   11.38881
196360.0000   11.49656
196400.0000    9.66739
196440.0000    9.75960
196480.0000   11.61192
196520.0000   12.80372
196560.0000   11.43843
196600.0000   12.92024
196640.0000   12.11260
196680.0000   12.53107
196720.0000   11.87459
196760.0000   12.24186
196800.0000   11.87072
196840.0000   12.39454
196880.0000   11.68941
196920.0000   12.28314
196960.0000   12.12849
197000.0000   12.25704
197040.0000   12.42530
197080.0000   12.97224
197120.0000   12.05305
197160.0000   12.39096
197200.0000   11.59993
197240.0000   11.20655
197280.0000   11.19404
197320.0000   11.44846
197360.0000   10.48819
197400.0000   10.98204
197440.0000   11.65872
197480.0000    9.13654
197520.0000    9.95138
197560.0000    9.95768
197600.0000    9.86317
197640.0000   10.02042
197680.0000   10.43942
197720.0000   10.48419
197760.0000    9.59003
197800.0000    8.19953
197840.0000    8.90741
197880.0000    8.97620
197920.0000   10.35716
197960.0000   11.82868
198000.0000   11.98886
198040.0000   12.29118
198080.0000    9.70259
198120.0000    9.93764
198160.0000   10.54169
198200.0000   10.97005
198240.0000   10.90256
198280.0000   10.94458
198320.0000   10.85821
198360.0000    9.72995
198400.0000    8.92718
198440.0000    8.83920
198480.0000    9.29210
198520.0000    9.82662
198560.0000    8.06054
198600.0000    7.43284
198640.0000    7.63025
198680.0000    7.53963
198720.0000    7.83945
198760.0000   10.33078
198800.0000   11.48222
198840.0000   11.47090
198880.0000   10.94314
198920.0000   10.91873
198960.0000   12.74389
199000.0000   13.84385
199040.0000   13.60277
199080.0000   13.47206
199120.0000   13.20171
199160.0000   12.89835
199200.0000   12.65314
199240.0000   10.35987
199280.0000   12.13780
199320.0000   10.87915
199360.0000   11.28413
199400.0000   10.87114
199440.0000   11.75672
199480.0000   11.65756
199520.0000   13.45266
199560.0000   12.42289
199600.0000   10.92226
199640.0000   12.11015
199680.0000   12.75839
199720.0000   12.22700
199760.0000   13.10940
199800.0000   12.19764
199840.0000   12.56334
199880.0000   13.29116
199920.0000   13.24199
199960.0000   11.96188
200000.0000   11.12079
200040.0000   12.33079
200080.0000   12.12313
200120.0000   12.91736
200160.0000   13.34000
200200.0000   14.13687
200240.0000   12.92764
200280.0000   12.05450
200320.0000   12.74178
200360.0000   13.90678
200400.0000   13.15742
200440.0000   12.38510
200480.0000   10.73923
200520.0000    9.86400
200560.0000   10.96423
200600.0000   10.62885
200640.0000    8.86166
200680.0000    9.29966
200720.0000   11.15687
200760.0000   10.63873
200800.0000    9.78208
200840.0000    7.71157
200880.0000    8.44772
200920.0000    8.90877
200960.0000   10.82396
201000.0000   11.23575
201040.0000   10.45707
201080.0000    9.33440
201120.0000   10.75255
201160.0000    8.71733
201200.0000    9.22511
201240.0000    8.63179
201280.0000    9.17675
201320.0000    9.53939
201360.0000    9.58245
201400.0000    8.77459
201440.0000    7.61539
201480.0000    8.25468
201520.0000    7.16450
201560.0000    6.49951
201600.0000    6.31824
201640.0000    7.78601
201680.0000    7.82984
201720.0000    8.20354
201760.0000    7.08457
201800.0000    7.11988
201840.0000    5.78911
201880.0000    7.09687
201920.0000    6.47287
201960.0000    6.09586
202000.0000    7.74111
202040.0000    7.85789
202080.0000    8.91933
202120.0000    6.83068
202160.0000    6.47664
202200.0000    7.26804
202240.0000    7.63180
202280.0000    7.90239
202320.0000    9.97640
202360.0000    9.15354
202400.0000    8.35373
202440.0000    6.64343
202480.0000    5.60258
202520.0000    4.61393
202560.0000    5.92128
202600.0000    6.18820
202640.0000    6.72793
202680.0000    7.79038
202720.0000    7.50170
202760.0000    7.88339
202800.0000    8.01369
202840.0000    8.03307
202880.0000    7.81229
202920.0000    8.68394
202960.0000    8.69066
203000.0000    9.20647
203040.0000    9.03711
203080.0000   10.67351
203120.0000   11.17642
203160.0000   10.98156
203200.0000   10.05762
203240.0000   10.59164
203280.0000   10.42365
203320.0000   10.47959
203360.0000    9.34928
203400.0000   10.74086
203440.0000   10.59297
203480.0000   10.94449
203520.0000   11.81215
203560.0000   13.05538
203600.0000   11.07345
203640.0000   11.67219
203680.0000   11.23992
203720.0000   12.42520
203760.0000   10.83534
203800.0000   11.37536
203840.0000   11.98612
203880.0000   12.19319
203920.0000   12.67529
203960.0000   11.91375
204000.0000   12.10797
204040.0000   12.08956
204080.0000   13.14612
204120.0000   11.96204
204160.0000   12.99701
204200.0000   11.79289
204240.0000   11.95204
204280.0000   11.78190
204320.0000   12.34821
204360.0000   12.52255
204400.0000   12.42322
204440.0000   12.08915
204480.0000   11.80225
204520.0000   12.34104
204560.0000   11.83838
204600.0000   12.07278
204640.0000   12.30303
204680.0000   11.09740
204720.0000   12.25689
204760.0000   11.93433
204800.0000   12.04529
204840.0000   11.03641
204880.0000   10.95374
204920.0000   11.81577
204960.0000   11.43974
205000.0000   11.54185
205040.0000   12.40854
205080.0000   11.50217
205120.0000   12.15297
205160.0000   11.63001
205200.0000   11.81153
205240.0000   11.89031
205280.0000   11.72496
205320.0000   12.26348
205360.0000   11.61125
205400.0000   12.43794
205440.0000   11.43361
205480.0000   12.68228
205520.0000   11.68425
205560.0000   10.58219
205600.0000   10.30698
205640.0000   11.97492
205680.0000   11.35017
205720.0000   11.50145
205760.0000   11.67124
205800.0000   10.84814
205840.0000   12.33685
205880.0000   11.75929
205920.0000   12.03174
205960.0000   13.32786
206000.0000   11.71871
206040.0000   12.33961
206080.0000   12.69644
206120.0000   12.43753
206160.0000   13.02361
206200.0000   12.56008
206240.0000   12.88451
206280.0000   11.11366
206320.0000   12.00109
206360.0000   12.76565
206400.0000   12.11812
206440.0000   11.06559
206480.0000   11.35706
206520.0000   12.19653
206560.0000   12.34897
206600.0000   11.54343
206640.0000   11.87218
206680.0000   12.84143
206720.0000   11.88318
206760.0000   12.27928
206800.0000   11.76813
206840.0000   12.29332
206880.0000   12.49762
206920.0000   11.75735
206960.0000   11.83175
207000.0000   11.86047
207040.0000   12.30939
207080.0000   12.81900
207120.0000   11.53390
207160.0000   11.98079
207200.0000   11.32922
207240.0000   11.55300
207280.0000   11.13912
207320.0000   11.59931
207360.0000   11.87638
207400.0000   11.52938
207440.0000   11.59579
207480.0000   11.05955
207520.0000   11.70359
207560.0000   12.30871
207600.0000   12.27558
207640.0000   11.94987
207680.0000   11.50429
207720.0000   11.85091
207760.0000   11.39279
207800.0000   11.96227
207840.0000   11.13921
207880.0000   11.50982
207920.0000   11.85008
207960.0000   11.88532
208000.0000   12.67585
208040.0000   11.26957
208080.0000   11.09143
208120.0000   12.25152
208160.0000   10.31374
208200.0000   12.27481
208240.0000   11.62348
208280.0000   11.62995
208320.0000   12.22587
208360.0000   11.74086
208400.0000   12.25485
208440.0000   12.12868
208480.0000   12.74185
208520.0000   10.80448
208560.0000   11.13962
208600.0000   11.73551
208640.0000   11.14370
208680.0000   11.28012
208720.0000   10.59281
208760.0000    9.98815
208800.0000   10.92700
208840.0000    9.54364
208880.0000    7.85892
208920.0000    6.60598
208960.0000    7.02642
209000.0000    7.02530
209040.0000    7.86204
209080.0000    7.93615
209120.0000    9.40606
209160.0000    8.27196
209200.0000    9.64851
209240.0000    9.77536
209280.0000    9.58142
209320.0000    9.25803
209360.0000    8.66645
209400.0000    7.96585
209440.0000    8.12444
209480.0000    9.13653
209520.0000    9.04993
209560.0000    9.04438
209600.0000    8.08221
209640.0000    8.97151
209680.0000    8.35043
209720.0000    8.01998
209760.0000    8.71500
209800.0000    9.94177
209840.0000    9.43217
209880.0000    9.81441
209920.0000    9.23204
209960.0000    8.99721
210000.0000    8.18333
210040.0000    9.31261
210080.0000    9.78000
210120.0000    9.59874
210160.0000    8.76667
210200.0000    8.69554
210240.0000    9.45043
210280.0000    7.57574
210320.0000    7.78538
210360.0000    8.58791
210400.0000    7.32642
210440.0000    6.99175
210480.0000    7.78762
210520.0000    8.59726
210560.0000    8.61470
210600.0000    6.91500
210640.0000    7.13492
210680.0000    7.08188
210720.0000    7.59143
210760.0000    7.58597
210800.0000    7.55839
210840.0000    8.99213
210880.0000    9.05122
210920.0000    9.01748
210960.0000    8.17415
211000.0000    9.21281
211040.0000    9.58898
211080.0000    8.45173
211120.0000    8.53761
211160.0000    8.76740
211200.0000    8.74753
211240.0000    9.41521
211280.0000    9.26237
211320.0000    9.36579
211360.0000    9.75988
211400.0000    9.22968
211440.0000    9.29287
211480.0000    9.43964
211520.0000    9.87046
211560.0000    9.35701
211600.0000    8.61484
211640.0000    9.66196
211680.0000    9.86340
211720.0000    9.02922
211760.0000    9.73326
211800.0000    8.68732
211840.0000    9.67845
211880.0000    8.36432
211920.0000    9.20850
211960.0000    9.76527
212000.0000   10.01051
212040.0000    8.71209
212080.0000    8.94595
212120.0000    9.13647
212160.0000    8.86349
212200.0000    7.36983
212240.0000    8.98633
212280.0000    9.09810
212320.0000    9.72381
212360.0000    9.20255
212400.0000    8.78352
212440.0000    8.02586
212480.0000    8.81220
212520.0000    8.79145
212560.0000    8.78610
212600.0000    8.36992
212640.0000    9.54603
212680.0000   10.14989
212720.0000    9.32466
212760.0000    9.12291
212800.0000    9.86027
212840.0000   10.31702
212880.0000    9.76162
212920.0000    9.71845
212960.0000    9.06027
213000.0000    9.17389
213040.0000    8.93941
213080.0000    9.05228
213120.0000    9.77349
213160.0000    9.51027
213200.0000    8.52123
213240.0000    8.78825
213280.0000    8.68024
213320.0000    8.04788
213360.0000    8.92903
213400.0000    9.91277
213440.0000    8.67068
213480.0000    8.95297
213520.0000    9.00348
213560.0000    9.61705
213600.0000    9.33364
213640.0000    7.73518
213680.0000    8.75465
213720.0000    9.56502
213760.0000    8.40670
213800.0000    9.33215
213840.0000    9.00767
213880.0000    9.90634
213920.0000    8.97912
213960.0000    8.53491
214000.0000    8.42049
214040.0000    9.22491
214080.0000    9.34089
214120.0000    9.28909
214160.0000    8.82795
214200.0000    8.42557
214240.0000    8.95919
214280.0000    9.04023
214320.0000    9.11566
214360.0000    7.98122
214400.0000    8.89313
214440.0000    9.03834
214480.0000    9.18305
214520.0000    8.81520
214560.0000    8.03449
214600.0000    8.35198
214640.0000    8.17654
214680.0000    8.41316
214720.0000    8.10492
214760.0000    7.97199
214800.0000    7.51414
214840.0000    9.12928
214880.0000    7.88779
214920.0000    8.18434
214960.0000    8.68793
215000.0000    8.80782
215040.0000    8.59536
215080.0000    9.81435
215120.0000    8.44305
215160.0000    9.80115
215200.0000   10.49105
215240.0000    9.75040
215280.0000    9.52090
215320.0000    9.62901
215360.0000    9.98241
215400.0000   10.42086
215440.0000    9.70096
215480.0000    9.22332
215520.0000    8.32128
215560.0000    9.45244
215600.0000    8.33332
215640.0000    8.53920
215680.0000    9.46508
215720.0000    9.80108
215760.0000    9.00255
215800.0000    9.07817
215840.0000    8.45850
215880.0000    8.10625
215920.0000    9.24440
215960.0000   10.02365
216000.0000   10.35846
216040.0000    9.67636
216080.0000    8.46854
216120.0000   10.47634
216160.0000    9.95323
216200.0000   10.82972
216240.0000   10.15998
216280.0000   10.73463
216320.0000   10.70037
216360.0000   10.08052
216400.0000   10.24286
216440.0000    9.19952
216480.0000   10.81042
216520.0000   10.23295
216560.0000    9.84282
216600.0000   10.70516
216640.0000   10.64243
216680.0000   10.48092
216720.0000   11.20993
216760.0000   11.41810
216800.0000   11.34081
216840.0000   10.81435
216880.0000   11.21157
216920.0000   10.52725
216960.0000   11.11673
217000.0000   10.20681
217040.0000   10.93849
217080.0000   11.61621
217120.0000   11.02821
217160.0000   11.61392
217200.0000   11.29755
217240.0000   11.29766
217280.0000   11.22192
217320.0000   11.57853
217360.0000   12.16438
217400.0000   11.45430
217440.0000   12.47120
217480.0000   10.92722
217520.0000   10.90270
217560.0000   11.29617
217600.0000   10.68833
217640.0000   10.98442
217680.0000   10.77743
217720.0000   10.60031
217760.0000   10.43063
217800.0000   10.98767
217840.0000   11.07365
217880.0000   10.40265
217920.0000   10.86805
217960.0000   11.04362
218000.0000   12.22639
218040.0000   11.86914
218080.0000   12.45134
218120.0000   12.15238
218160.0000   11.77052
218200.0000   11.33061
218240.0000   12.03270
218280.0000   11.78685
218320.0000   12.16070
218360.0000   11.84908
218400.0000   11.35370
218440.0000   10.81607
218480.0000   10.71793
218520.0000   11.33965
218560.0000   11.21422
218600.0000   11.54957
218640.0000   11.73028
218680.0000   10.75421
218720.0000   11.15950
218760.0000   10.79664
218800.0000   10.27081
218840.0000    9.74753
218880.0000    9.52689
218920.0000    9.14082
218960.0000    9.40129
219000.0000    8.54504
219040.0000    8.92234
219080.0000    9.30694
219120.0000   10.29719
219160.0000   10.45534
219200.0000   10.12039
219240.0000    9.18598
219280.0000    8.30952
219320.0000    9.63303
219360.0000    9.72729
219400.0000   10.80972
219440.0000    9.86895
219480.0000    9.03592
219520.0000   10.50726
219560.0000   11.78968
219600.0000   10.06862
219640.0000   10.05422
219680.0000   10.11572
219720.0000   10.57894
219760.0000    9.68691
219800.0000   10.78691
219840.0000    9.32666
219880.0000   10.43469
219920.0000   10.32222
219960.0000    9.55512
220000.0000   11.01903
220040.0000    9.97834
220080.0000   10.08246
220120.0000   10.68250
220160.0000   11.56844
220200.0000   11.20702
220240.0000   10.49183
220280.0000    9.26777
220320.0000    8.88273
220360.0000    8.68551
220400.0000    7.48398
220440.0000    7.96944
220480.0000    9.99142
220520.0000    9.98933
220560.0000    9.97592
220600.0000    9.92744
220640.0000    9.67731
220680.0000    9.16056
220720.0000    9.06621
220760.0000    9.62775
220800.0000   10.76917
220840.0000   10.55567
220880.0000    9.55525
220920.0000    9.32329
220960.0000    8.93704
221000.0000    9.67641
221040.0000    9.57099
221080.0000    8.82750
221120.0000   10.39922
221160.0000    9.68822
221200.0000   10.10699
221240.0000    9.96899
221280.0000   10.44474
221320.0000   10.78763
221360.0000    8.78747
221400.0000    9.11034
221440.0000    8.34486
221480.0000    9.68541
221520.0000    9.88606
221560.0000   10.35950
221600.0000    9.70319
221640.0000    9.59153
221680.0000    9.68574
221720.0000    9.87806
221760.0000    7.85279
221800.0000    9.18251
221840.0000    8.91950
221880.0000    8.28051
221920.0000    7.90276
221960.0000    8.07969
222000.0000    7.47543
222040.0000    6.86446
222080.0000    8.82868
222120.0000    8.68626
222160.0000    9.26067
222200.0000    8.62378
222240.0000    9.24799
222280.0000    7.70458
222320.0000    9.04816
222360.0000    9.79581
222400.0000    9.27327
222440.0000    7.70712
222480.0000    7.12788
222520.0000    8.72493
222560.0000    8.44804
222600.0000    8.09648
222640.0000    8.82264
222680.0000    7.55585
222720.0000    7.84721
222760.0000    8.65375
222800.0000    8.82594
222840.0000    7.90240
222880.0000    8.46649
222920.0000    9.53557
222960.0000    8.99332
223000.0000    8.21319
223040.0000    8.55803
223080.0000    8.88152
223120.0000    6.88380
223160.0000    7.28545
223200.0000    7.13074
223240.0000    9.07826
223280.0000    8.89897
223320.0000    8.76629
223360.0000    8.97014
223400.0000    9.58152
223440.0000    9.38293
223480.0000    8.93526
223520.0000    9.11695
223560.0000    9.34357
223600.0000    8.91368
223640.0000    9.10828
223680.0000    8.93135
223720.0000    9.03312
223760.0000    9.22350
223800.0000    9.36508
223840.0000   10.07964
223880.0000    8.35586
223920.0000    8.89635
223960.0000    9.71654
224000.0000    9.42885
224040.0000    8.33711
224080.0000    8.01884
224120.0000    7.94818
224160.0000    8.53346
224200.0000    7.47315
224240.0000    8.16738
224280.0000    7.86272
224320.0000    8.92873
224360.0000    8.92771
224400.0000   10.08415
224440.0000    9.63069
224480.0000    9.62911
224520.0000    8.84337
224560.0000    9.06040
224600.0000    8.60467
224640.0000    9.26338
224680.0000    9.28594
224720.0000   10.14630
224760.0000    9.63539
224800.0000    9.75211
224840.0000   10.01862
224880.0000    9.71864
224920.0000   10.79941
224960.0000    9.67958
225000.0000   10.15365
225040.0000   11.04887
225080.0000   11.10128
225120.0000   12.62870
225160.0000   12.83913
225200.0000   11.89798
225240.0000   11.70288
225280.0000   13.11507
225320.0000   11.09552
225360.0000   10.70033
225400.0000   12.46627
225440.0000   11.20616
225480.0000   11.61353
225520.0000   11.97597
225560.0000   11.05581
225600.0000   12.37292
225640.0000   12.23382
225680.0000   11.74187
225720.0000   11.61534
225760.0000   12.12389
225800.0000   11.50210
225840.0000   11.60790
225880.0000   11.51670
225920.0000   11.70358
225960.0000   11.39978
226000.0000   11.48466
226040.0000   10.83383
226080.0000   11.85336
226120.0000   11.53137
226160.0000   11.05554
226200.0000   10.92654
226240.0000   11.67976
226280.0000   11.08885
226320.0000   11.85093
226360.0000   10.83786
226400.0000   11.46052
226440.0000   11.21002
226480.0000   11.06853
226520.0000   11.01999
226560.0000   11.12973
226600.0000   11.49979
226640.0000   11.34669
226680.0000   11.19092
226720.0000   11.02699
226760.0000   11.15440
226800.0000   11.37884
226840.0000   11.21288
226880.0000   11.37999
226920.0000   10.82389
226960.0000   11.19391
227000.0000   11.18228
227040.0000   11.12455
227080.0000   11.78114
227120.0000   11.81169
227160.0000   11.99163
227200.0000   12.91148
227240.0000   11.31616
227280.0000   12.34325
227320.0000   11.81362
227360.0000   12.11251
227400.0000   12.28869
227440.0000   12.52217
227480.0000   11.98353
227520.0000   11.78551
227560.0000   12.56455
227600.0000   11.70354
227640.0000   10.79449
227680.0000   12.08039
227720.0000   12.63679
227760.0000   11.48914
227800.0000   12.22201
227840.0000   12.06477
227880.0000   11.22817
227920.0000   11.23136
227960.0000   12.75746
228000.0000   11.62524
228040.0000   11.52886
228080.0000   11.01749
228120.0000   11.15385
228160.0000   11.48895
228200.0000   10.33645
228240.0000   10.93559
228280.0000   11.35420
228320.0000   11.80539
228360.0000   11.25697
228400.0000   11.94374
228440.0000   11.44599
228480.0000   12.67025
228520.0000   11.56180
228560.0000   10.76138
228600.0000   10.67715
228640.0000   12.10227
228680.0000   11.82743
228720.0000   12.30438
228760.0000   12.62174
228800.0000   10.63179
228840.0000   11.41382
228880.0000   10.90922
228920.0000   13.04696
228960.0000   11.53465
229000.0000   11.46985
229040.0000   12.17852
229080.0000   11.73500
229120.0000   11.58938
229160.0000   12.91915
229200.0000   11.81718
229240.0000   12.14908
229280.0000   11.90493
229320.0000   12.02052
229360.0000   12.01167
229400.0000   10.69445
229440.0000   11.64035
229480.0000   10.19241
229520.0000   10.47722
229560.0000   10.64951
229600.0000    9.98789
229640.0000   10.11011
229680.0000   11.98268
229720.0000   10.55229
229760.0000   11.20822
229800.0000   11.34519
229840.0000   10.85917
229880.0000   11.06424
229920.0000   11.73010
229960.0000   11.04396
230000.0000   11.47116
230040.0000   11.66579
230080.0000   11.46984
230120.0000   10.57025
230160.0000   11.73893
230200.0000   12.11091
230240.0000   11.15445
230280.0000   11.65900
230320.0000   11.54840
230360.0000   11.89122
230400.0000   10.64198
230440.0000   10.29201
230480.0000   11.22258
230520.0000   11.07537
230560.0000   11.98807
230600.0000   12.33337
230640.0000   12.06809
230680.0000   11.93182
230720.0000   12.02197
230760.0000   11.94277
230800.0000   11.24282
230840.0000   12.55519
230880.0000   11.35287
230920.0000   11.38627
230960.0000   11.92886
231000.0000   10.63463
231040.0000   11.42889
231080.0000   10.96225
231120.0000   11.74088
231160.0000   11.59614
231200.0000   11.55047
231240.0000   11.61077
231280.0000   11.08989
231320.0000   10.65265
231360.0000   12.08482
231400.0000   11.42812
231440.0000   10.80256
231480.0000    9.62913
231520.0000   11.43764
231560.0000   11.06985
231600.0000   11.57946
231640.0000   11.35428
231680.0000   11.10283
231720.0000   12.25328
231760.0000   13.30661
231800.0000   11.88885
231840.0000   10.87043
231880.0000   10.58277
231920.0000   11.07528
231960.0000   11.99549
232000.0000   12.13068
232040.0000   11.97371
232080.0000   11.43633
232120.0000   11.22084
232160.0000   11.85015
232200.0000   10.80551
232240.0000   11.35266
232280.0000   10.95184
232320.0000   11.91722
232360.0000   12.27333
232400.0000   11.29323
232440.0000   11.75850
232480.0000   11.22193
232520.0000   12.01085
232560.0000   11.08782
232600.0000   11.85340
232640.0000   11.64574
232680.0000   10.98828
232720.0000   11.52523
232760.0000   10.66434
232800.0000   11.46766
232840.0000   10.94928
232880.0000   12.07504
232920.0000   11.10259
232960.0000   12.14221
233000.0000   12.91362
233040.0000   13.32877
233080.0000   13.48778
233120.0000   12.82635
233160.0000   13.20482
233200.0000   11.85897
233240.0000   11.32541
233280.0000   12.76610
233320.0000   11.91307
233360.0000   12.10659
233400.0000   12.51699
233440.0000   12.26468
233480.0000   11.87926
233520.0000   10.02097
233560.0000   10.06766
233600.0000   10.16842
233640.0000   10.36156
233680.0000   11.31517
233720.0000   10.08912
233760.0000    9.84320
233800.0000    9.67992
233840.0000   12.04897
233880.0000   10.83843
233920.0000   10.26095
233960.0000   10.02947
234000.0000   11.17719
234040.0000   10.24639
234080.0000   10.65912
234120.0000    9.76794
234160.0000   10.14437
234200.0000    9.29549
234240.0000    8.76039
234280.0000    7.53254
234320.0000    7.05718
234360.0000    8.85078
234400.0000    9.34648
234440.0000    9.85784
234480.0000    9.75712
234520.0000    9.31857
234560.0000   10.68256
234600.0000   10.29742
234640.0000   11.29539
234680.0000   12.06841
234720.0000   12.00200
234760.0000   12.01108
234800.0000   12.91322
234840.0000   12.31048
234880.0000   12.18089
234920.0000   14.20316
234960.0000   13.41938
235000.0000   12.67889
235040.0000   11.89810
235080.0000   11.82098
235120.0000   12.06052
235160.0000   11.58731
235200.0000   12.59801
235240.0000   13.07905
235280.0000   11.52116
235320.0000   11.65821
235360.0000   13.37946
235400.0000   14.55450
235440.0000   11.98631
235480.0000   14.10075
235520.0000   13.61479
235560.0000   10.09501
235600.0000   10.44663
235640.0000   13.33700
235680.0000   13.12532
235720.0000   11.75288
235760.0000   12.08119
235800.0000   12.99055
235840.0000   12.54682
235880.0000   13.62013
235920.0000   13.25851
235960.0000   13.15044
236000.0000   14.14784
236040.0000   13.04529
236080.0000   12.95081
236120.0000   13.60431
236160.0000   12.82483
236200.0000   13.15009
236240.0000   12.51467
236280.0000   13.14800
236320.0000   12.81024
236360.0000   13.68525
236400.0000   14.43876
236440.0000   13.76205
236480.0000   14.49178
236520.0000   14.10906
236560.0000   13.60963
236600.0000   12.37121
236640.0000   13.57278
236680.0000   14.65860
236720.0000   14.09776
236760.0000   15.14242
236800.0000   14.98684
236840.0000   15.99036
236880.0000   15.68393
236920.0000   15.54456
236960.0000   14.85619
237000.0000   14.31560
237040.0000   13.58306
237080.0000   13.85314
237120.0000   13.31059
237160.0000   13.33721
237200.0000   13.18605
237240.0000   11.33059
237280.0000   11.70057
237320.0000   11.49957
237360.0000   11.22706
237400.0000    9.48483
237440.0000   11.17791
237480.0000   11.56569
237520.0000   10.50166
237560.0000   11.16255
237600.0000   11.44776
237640.0000   11.94056
237680.0000   11.60970
237720.0000   11.18174
237760.0000   11.43191
237800.0000   11.86023
237840.0000   11.71792
237880.0000   11.79183
237920.0000   10.64471
237960.0000   12.89490
238000.0000   11.58118
238040.0000   12.53093
238080.0000   12.14016
238120.0000   11.57879
238160.0000   13.56487
238200.0000   13.02461
238240.0000   13.49671
238280.0000   12.20529
238320.0000   11.45168
238360.0000   10.64220
238400.0000   10.93696
238440.0000   10.72064
238480.0000   10.39076
238520.0000   11.14660
238560.0000   11.81817
238600.0000   12.04042
238640.0000   11.63395
238680.0000   10.51802
238720.0000    9.97964
238760.0000    9.65076
238800.0000   10.05370
238840.0000    9.79214
238880.0000    8.05195
238920.0000    7.70153
238960.0000    8.22051
239000.0000    8.62805
239040.0000    7.06071
239080.0000    8.51800
239120.0000    9.47999
239160.0000    9.80309
239200.0000    9.76899
239240.0000    9.09593
239280.0000    8.66618
239320.0000    9.05884
239360.0000    9.46466
239400.0000    9.99250
239440.0000   10.59526
239480.0000   10.85926
239520.0000   12.12734
239560.0000   11.32206
239600.0000   10.91333
239640.0000   10.79219
239680.0000   12.37811
239720.0000   12.52747
239760.0000   12.42197
239800.0000   12.11487
239840.0000   10.86726
239880.0000   12.09367
239920.0000   11.89064
239960.0000   10.12004
240000.0000    8.84760
240040.0000    9.49750
240080.0000   10.80306
240120.0000   11.41098
240160.0000   10.34921
240200.0000   11.26330
240240.0000   12.09922
240280.0000   12.87271
240320.0000   11.31163
240360.0000   10.85749
240400.0000   10.08583
240440.0000    8.27387
240480.0000    9.57140
240520.0000    9.90272
240560.0000    7.98683
240600.0000    7.51254
240640.0000    7.50326
240680.0000    9.60375
240720.0000    9.14381
240760.0000    8.89399
240800.0000    9.13934
240840.0000    7.69262
240880.0000   10.11786
240920.0000    9.57440
240960.0000    9.33262
241000.0000    8.60526
241040.0000    9.67882
241080.0000    9.84737
241120.0000    7.34635
241160.0000    7.87924
241200.0000    8.57545
241240.0000    8.99164
241280.0000    8.98392
241320.0000    8.95752
241360.0000    8.08552
241400.0000    7.94562
241440.0000    7.31643
241480.0000    8.93856
241520.0000    8.38663
241560.0000    8.85918
241600.0000    8.71452
241640.0000    8.96554
241680.0000    9.69443
241720.0000    7.98953
241760.0000    8.19032
241800.0000   10.62294
241840.0000   10.63854
241880.0000   10.77692
241920.0000    9.61008
241960.0000    8.65196
242000.0000   10.02494
242040.0000    9.28257
242080.0000    9.96725
242120.0000    9.69004
242160.0000    9.46931
242200.0000    9.34484
242240.0000   10.60676
242280.0000    9.59949
242320.0000   11.07325
242360.0000   11.08115
242400.0000    9.69027
242440.0000    9.99270
242480.0000   11.22642
242520.0000   10.47975
242560.0000    9.32903
242600.0000   10.15531
242640.0000    9.75808
242680.0000    9.22321
242720.0000    9.24284
242760.0000    9.21549
242800.0000   11.37055
242840.0000   11.42501
242880.0000   11.91119
242920.0000   10.92448
242960.0000   10.99763
243000.0000   10.44816
243040.0000    9.24521
243080.0000    8.04706
243120.0000   10.72702
243160.0000   10.04675
243200.0000    8.96855
243240.0000   10.54440
243280.0000    9.96803
243320.0000   10.03048
243360.0000   10.86552
243400.0000   11.55118
243440.0000   10.20698
243480.0000   10.57246
243520.0000   11.28613
243560.0000    9.98810
243600.0000   10.02038
243640.0000   10.74410
243680.0000   11.05971
243720.0000   11.43332
243760.0000   11.25462
243800.0000   12.12669
243840.0000   11.69754
243880.0000   14.04064
243920.0000   14.52768
243960.0000   13.06295
244000.0000   13.65980
244040.0000   11.54255
244080.0000    9.92030
244120.0000    8.73903
244160.0000    6.48687
244200.0000    8.58775
244240.0000    8.04861
244280.0000    8.23978
244320.0000    8.88767
244360.0000    8.00430
244400.0000    5.86618
244440.0000    6.68248
244480.0000    6.99223
244520.0000    6.11472
244560.0000    6.76281
244600.0000    6.01166
244640.0000    6.86609
244680.0000    6.90913
244720.0000    7.45236
244760.0000    7.13349
244800.0000    7.64990
244840.0000    7.43634
244880.0000    8.61560
244920.0000    8.81426
244960.0000    8.23815
245000.0000    9.11908
245040.0000    8.90794
245080.0000    7.87456
245120.0000    8.70377
245160.0000    8.31271
245200.0000    9.23324
245240.0000    9.26126
245280.0000   10.95724
245320.0000    9.46247
245360.0000    9.30124
245400.0000    9.92493
245440.0000    9.55192
245480.0000   11.28671
245520.0000   10.42646
245560.0000    9.19306
245600.0000    8.67286
245640.0000    7.72725
245680.0000    7.34870
245720.0000    6.71324
245760.0000    6.88484
245800.0000    9.04783
245840.0000    6.90490
245880.0000    7.91344
245920.0000    7.76005
245960.0000    7.52199
246000.0000    7.70502
246040.0000    9.16474
246080.0000    9.17519
246120.0000    7.94787
246160.0000    7.74144
246200.0000    7.14899
246240.0000    9.18921
246280.0000    9.18959
246320.0000    7.41453
246360.0000    6.43080
246400.0000    7.34706
246440.0000    7.03770
246480.0000    7.68284
246520.0000    7.82217
246560.0000    7.31881
246600.0000    9.14326
246640.0000    8.25052
246680.0000    9.31404
246720.0000    8.91559
246760.0000    7.48658
246800.0000    7.04755
246840.0000    5.99041
246880.0000    6.96793
246920.0000    7.67204
246960.0000    7.32387
247000.0000    7.74090
247040.0000    8.04811
247080.0000    8.11480
247120.0000    7.87022
247160.0000    8.62901
247200.0000    9.07743
247240.0000   10.05878
247280.0000    8.98930
247320.0000    9.65225
247360.0000   11.36433
247400.0000   10.58632
247440.0000    9.36481
247480.0000   10.29304
247520.0000    9.34061
247560.0000    9.78486
247600.0000   11.65647
247640.0000   11.18214
247680.0000   11.21496
247720.0000   10.26641
247760.0000    9.71413
247800.0000   10.61647
247840.0000   10.94556
247880.0000   10.83696
247920.0000   11.18291
247960.0000   10.60460
248000.0000   11.50670
248040.0000   12.07765
248080.0000   11.88681
248120.0000   11.46675
248160.0000   12.31788
248200.0000   12.41290
248240.0000   12.24382
248280.0000   11.59556
248320.0000   11.30849
248360.0000   12.44507
248400.0000   14.46165
248440.0000   12.36067
248480.0000   12.33775
248520.0000   12.50220
248560.0000   14.23119
248600.0000   13.66641
248640.0000   12.82052
248680.0000   13.12547
248720.0000   13.93246
248760.0000   13.47586
248800.0000   11.29711
248840.0000   12.73103
248880.0000   11.54413
248920.0000   12.13940
248960.0000   12.07406
249000.0000   11.25415
249040.0000   12.72149
249080.0000   12.90617
249120.0000   12.77962
249160.0000   12.26223
249200.0000   11.43809
249240.0000   13.82514
249280.0000   12.06268
249320.0000   11.97161
249360.0000   12.96257
249400.0000   12.19742
249440.0000   12.47660
249480.0000   13.22999
249520.0000   12.57860
249560.0000   12.88763
249600.0000   13.38941
249640.0000   13.04078
249680.0000   12.51008
249720.0000   11.94696
249760.0000   11.42511
249800.0000   11.10896
249840.0000   11.34341
249880.0000   11.96025
249920.0000   11.10561
249960.0000   10.56849
250000.0000   10.93301
250040.0000   11.35682
250080.0000   11.33550
250120.0000   11.79248
250160.0000   11.37083
250200.0000   10.37633
250240.0000    9.81607
250280.0000   10.83353
250320.0000   11.33710
250360.0000   10.06351
250400.0000   10.38075
250440.0000   11.86393
250480.0000   11.80087
250520.0000   11.64903
250560.0000   12.06824
250600.0000   14.07686
250640.0000   13.24676
250680.0000   11.79006
250720.0000   11.08965
250760.0000   11.95296
250800.0000   12.46853
250840.0000   12.28376
250880.0000   11.25424
250920.0000   11.50449
250960.0000   11.21928
251000.0000   12.00372
251040.0000   12.89979
251080.0000   12.66713
251120.0000   12.13433
251160.0000   10.23557
251200.0000   11.08441
251240.0000   11.96781
251280.0000   11.22921
251320.0000   12.78167
251360.0000   12.06686
251400.0000   12.31726
251440.0000   12.28113
251480.0000   13.28363
251520.0000   12.59901
251560.0000   12.57033
251600.0000   12.14158
251640.0000   12.77173
251680.0000   12.50619
251720.0000   12.89161
251760.0000   12.87426
251800.0000   12.24293
251840.0000   12.85732
251880.0000   12.73668
251920.0000   10.37632
251960.0000   11.00749
252000.0000   12.20072
252040.0000   11.16630
252080.0000    9.92108
252120.0000    8.20543
252160.0000    8.55096
252200.0000    9.58222
252240.0000   10.03783
252280.0000    9.66291
252320.0000   10.82888
252360.0000   11.69954
252400.0000   11.59037
252440.0000   13.03781
252480.0000   12.33209
252520.0000   10.59024
252560.0000   11.22888
252600.0000   12.29646
252640.0000   12.44795
252680.0000   11.92852
252720.0000   12.52563
252760.0000   13.25713
252800.0000   13.77616
252840.0000   14.05615
252880.0000   13.43442
252920.0000   11.40518
252960.0000   12.66843
253000.0000   12.34917
253040.0000   11.95073
253080.0000   11.56555
253120.0000   11.54958
253160.0000   10.74037
253200.0000   11.14742
253240.0000    9.98639
253280.0000   10.95787
253320.0000   12.31888
253360.0000   12.54300
253400.0000   13.51368
253440.0000   13.48116
253480.0000   12.58327
253520.0000   12.79605
253560.0000   11.90229
253600.0000   12.42856
253640.0000   13.24681
253680.0000   12.72224
253720.0000   12.13509
253760.0000   10.73347
253800.0000   12.15668
253840.0000   11.20714
253880.0000   12.19832
253920.0000   12.39674
253960.0000   14.38067
254000.0000   14.50932
254040.0000   13.46184
254080.0000   12.53648
254120.0000   12.81990
254160.0000   11.63746
254200.0000   12.87944
254240.0000   11.73330
254280.0000   11.27488
254320.0000   12.28352
254360.0000   12.51364
254400.0000   11.55620
254440.0000   12.41089
254480.0000   13.15218
254520.0000   13.09766
254560.0000   11.64556
254600.0000   11.55816
254640.0000   11.66134
254680.0000   10.85481
254720.0000   10.86142
254760.0000   10.20633
254800.0000   10.07454
254840.0000   10.39063
254880.0000    9.65364
254920.0000   10.50272
254960.0000   10.12142
255000.0000   12.03217
255040.0000   12.89006
255080.0000   10.94789
255120.0000   12.02403
255160.0000   11.81752
255200.0000   11.56735
255240.0000   10.58967
255280.0000   10.05350
255320.0000    9.87903
255360.0000   11.76852
255400.0000   10.92460
255440.0000   11.39335
255480.0000   11.48241
255520.0000   11.43727
255560.0000   12.68918
255600.0000   13.20570
255640.0000   12.46621
255680.0000   12.24570
255720.0000   12.66887
255760.0000   13.29500
255800.0000   12.08711
255840.0000   11.44866
255880.0000   12.11457
255920.0000   12.47366
255960.0000   11.28974
256000.0000   11.81246
256040.0000   12.23755
256080.0000   12.03536
256120.0000   12.56216
256160.0000   12.13861
256200.0000   12.26086
256240.0000   12.08470
256280.0000   11.51011
256320.0000   12.15872
256360.0000   11.87186
256400.0000   12.92581
256440.0000   12.07078
256480.0000   12.04072
256520.0000   11.62363
256560.0000   12.79400
256600.0000   11.32587
256640.0000   10.73092
256680.0000   10.07895
256720.0000    9.72092
256760.0000   10.09388
256800.0000   11.49996
256840.0000   11.76810
256880.0000   11.19179
256920.0000   12.58919
256960.0000   10.56591
257000.0000   10.87911
257040.0000   11.54183
257080.0000   10.43286
257120.0000   10.54045
257160.0000   11.20469
257200.0000   11.40870
257240.0000   11.05234
257280.0000   12.05581
257320.0000   11.79737
257360.0000   12.17469
257400.0000   12.44780
257440.0000   12.03818
257480.0000   11.46970
257520.0000   11.51342
257560.0000   11.36969
257600.0000   10.88629
257640.0000   10.99132
257680.0000   10.86609
257720.0000   10.17705
257760.0000    9.20952
257800.0000   10.88517
257840.0000   11.85474
257880.0000   12.37659
257920.0000   10.67363
257960.0000   10.79400
258000.0000   12.19463
258040.0000   11.01709
258080.0000   12.05582
258120.0000   12.03085
258160.0000   11.12268
258200.0000   11.67841
258240.0000   10.10280
258280.0000    8.93299
258320.0000    9.73983
258360.0000    7.19678
258400.0000    7.96590
258440.0000    5.87814
258480.0000    8.57959
258520.0000    8.97126
258560.0000    7.80955
258600.0000    8.86696
258640.0000    8.95720
258680.0000    9.31561
258720.0000   10.27067
258760.0000    9.28943
258800.0000   10.27912
258840.0000   10.22145
258880.0000   11.33427
258920.0000   10.24512
258960.0000    9.35687
259000.0000    9.31660
259040.0000    8.71980
259080.0000    9.57743
259120.0000   10.40736
259160.0000    9.63363
259200.0000    8.39909
259240.0000    8.44813
259280.0000    8.53983
259320.0000    6.64790
259360.0000    6.23281
259400.0000    6.04003
259440.0000    6.49819
259480.0000    7.73455
259520.0000    4.05787
259560.0000    5.77915
259600.0000    6.26535
259640.0000    7.48363
259680.0000    8.25896
259720.0000    7.24740
259760.0000    7.89065
259800.0000    9.08908
259840.0000    8.53831
259880.0000    9.96892
259920.0000   10.30748
259960.0000   11.83103
260000.0000   12.56330
260040.0000   11.73969
260080.0000   11.05149
260120.0000   10.88333
260160.0000    8.80080
260200.0000    9.79549
260240.0000   10.26466
260280.0000   10.33898
260320.0000    9.95554
260360.0000    9.82013
260400.0000   10.15302
260440.0000    9.58540
260480.0000    8.71412
260520.0000    8.41681
260560.0000    9.16848
260600.0000    9.36753
260640.0000    9.84066
260680.0000    8.95912
260720.0000    8.96212
260760.0000   10.25330
260800.0000    8.83335
260840.0000    7.53449
260880.0000    8.30990
260920.0000    8.26218
260960.0000    8.99701
261000.0000    9.86765
261040.0000    9.57045
261080.0000   10.05048
261120.0000   10.71398
261160.0000   10.68230
261200.0000   10.36406
261240.0000   12.14897
261280.0000   12.57310
261320.0000   12.57665
261360.0000   12.50247
261400.0000   11.54309
261440.0000   13.26120
261480.0000   11.12457
261520.0000   10.71991
261560.0000   12.60394
261600.0000   11.94335
261640.0000   11.01718
261680.0000    9.73623
261720.0000   10.15740
261760.0000   10.41033
261800.0000   12.04901
261840.0000   11.95358
261880.0000   12.06437
261920.0000   11.47988
261960.0000   10.14478
262000.0000   10.72874
262040.0000   10.27541
262080.0000    9.86454
262120.0000    8.72872
262160.0000    8.29427
262200.0000    8.80700
262240.0000   10.34793
262280.0000   10.27438
262320.0000    9.33296
262360.0000    8.78240
262400.0000    8.49056
262440.0000    9.35560
262480.0000    8.98328
262520.0000    8.45488
262560.0000    8.70172
262600.0000    9.30036
262640.0000    8.25894
262680.0000    9.96952
262720.0000    9.35970
262760.0000   10.54810
262800.0000   10.35211
262840.0000    9.42533
262880.0000   10.29177
262920.0000   10.12004
262960.0000   11.01980
263000.0000   11.11413
263040.0000   10.42419
263080.0000    9.24265
263120.0000    8.49222
263160.0000    9.04870
263200.0000    9.08948
263240.0000    8.13375
263280.0000    8.37314
263320.0000    9.09234
263360.0000    8.69369
263400.0000    9.78257
263440.0000   10.05867
263480.0000    9.97876
263520.0000    9.93494
263560.0000   10.00429
263600.0000    9.37768
263640.0000    8.25104
263680.0000    9.50548
263720.0000   11.02603
263760.0000    9.99437
263800.0000    9.45388
263840.0000   10.18883
263880.0000   11.53397
263920.0000   10.70968
263960.0000    9.87617
264000.0000    7.89279
264040.0000    9.00923
264080.0000    8.68631
264120.0000    8.46077
264160.0000    7.44691
264200.0000    7.91485
264240.0000    8.99192
264280.0000    8.24426
264320.0000    8.74633
264360.0000    9.00813
264400.0000    8.53031
264440.0000   10.01523
264480.0000    9.95574
264520.0000   10.00820
264560.0000    7.92169
264600.0000    7.50925
264640.0000    8.39640
264680.0000    8.73602
264720.0000    7.69672
264760.0000    7.45003
264800.0000    8.94015
264840.0000    9.10110
264880.0000   10.42684
264920.0000    9.28102
264960.0000    8.19979
265000.0000    8.46067
265040.0000    8.37450
265080.0000    9.36215
265120.0000    8.85915
265160.0000    9.11680
265200.0000    8.52087
265240.0000    9.72784
265280.0000    9.40301
265320.0000    7.92924
265360.0000    7.91381
265400.0000    9.27874
265440.0000    8.16338
265480.0000    8.37721
265520.0000    7.95564
265560.0000    9.97679
265600.0000   10.24249
265640.0000   10.58135
265680.0000    9.66063
265720.0000    7.74478
265760.0000    8.76746
265800.0000    8.01291
265840.0000    8.06496
265880.0000    6.74654
265920.0000    7.29519
265960.0000    6.29778
266000.0000    8.86493
266040.0000    6.87994
266080.0000    8.76579
266120.0000   10.86820
266160.0000   10.04684
266200.0000    9.69508
266240.0000    9.83317
266280.0000    9.25447
266320.0000    8.10149
266360.0000    8.48224
266400.0000    9.75695
266440.0000    9.29191
266480.0000    8.86965
266520.0000   11.11740
266560.0000   10.34714
266600.0000    9.99539
266640.0000    9.46155
266680.0000    8.32715
266720.0000    9.72468
266760.0000   10.01083
266800.0000   10.30623
266840.0000   10.51896
266880.0000    9.93161
266920.0000    8.84791
266960.0000    9.77408
267000.0000    9.42288
267040.0000   10.10082
267080.0000   11.93989
267120.0000   11.56153
267160.0000   11.80366
267200.0000   12.99362
267240.0000   13.69109
267280.0000   11.75898
267320.0000   10.12241
267360.0000    9.61653
267400.0000   10.25570
267440.0000    8.79252
267480.0000   10.19126
267520.0000   10.91216
267560.0000   10.21250
267600.0000    9.17390
267640.0000    9.60124
267680.0000   10.87709
267720.0000   10.62384
267760.0000   11.17444
267800.0000    9.36593
267840.0000    9.00283
267880.0000    9.84389
267920.0000    9.21129
267960.0000    9.74876
268000.0000   10.38717
268040.0000    8.34872
268080.0000    8.99340
268120.0000    7.88874
268160.0000    9.84908
268200.0000    9.05127
268240.0000   10.08945
268280.0000    9.82129
268320.0000    8.41013
268360.0000    8.95213
268400.0000    9.07773
268440.0000   10.11690
268480.0000    8.44601
268520.0000    9.21753
268560.0000   10.80821
268600.0000    9.59705
268640.0000    9.67620
268680.0000    8.24039
268720.0000   10.30610
268760.0000   10.04810
268800.0000   10.82688
268840.0000    9.18372
268880.0000    8.57346
268920.0000    8.84241
268960.0000    9.08025
269000.0000    9.45847
269040.0000    9.57168
269080.0000    9.49326
269120.0000    8.42248
269160.0000    8.78823
269200.0000    9.30773
269240.0000    9.27729
269280.0000   10.20513
269320.0000    9.05363
269360.0000    8.98717
269400.0000    9.65959
269440.0000    9.40555
269480.0000   10.39337
269520.0000    9.68505
269560.0000    7.72494
269600.0000    8.13519
269640.0000    9.35037
269680.0000    8.01741
269720.0000    9.50415
269760.0000    8.55324
269800.0000   10.18611
269840.0000   11.18086
269880.0000   10.33274
269920.0000    9.72167
269960.0000    9.70244
270000.0000    9.71856
270040.0000    9.30832
270080.0000    9.41340
270120.0000    8.46680
270160.0000   10.41976
270200.0000    9.75534
270240.0000   10.71276
270280.0000   11.23099
270320.0000    9.90164
270360.0000    9.74729
270400.0000    9.54583
270440.0000    9.15885
270480.0000   10.09180
270520.0000    9.57355
270560.0000    8.36214
270600.0000    8.50682
270640.0000    7.84292
270680.0000    8.13676
270720.0000    6.55659
270760.0000    9.38214
270800.0000   11.47732
270840.0000   10.20937
270880.0000    8.83734
270920.0000    9.85511
270960.0000   10.90693
271000.0000   10.43019
271040.0000   12.25864
271080.0000   13.52147
271120.0000   12.40244
271160.0000   11.88058
271200.0000   11.22816
271240.0000    9.84236
271280.0000    7.51588
271320.0000    6.71570
271360.0000    7.57233
271400.0000    8.19594
271440.0000    8.67837
271480.0000    9.00965
271520.0000    8.39533
271560.0000    8.90685
271600.0000    9.49193
271640.0000    9.56370
271680.0000    8.03320
271720.0000    8.03286
271760.0000    9.26477
271800.0000    8.59968
271840.0000    7.13220
271880.0000    7.77483
271920.0000    8.99239
271960.0000   10.40946
272000.0000    7.16237
272040.0000    8.91125
272080.0000    9.02983
272120.0000    9.72858
272160.0000    9.53416
272200.0000    7.75553
272240.0000    7.98235
272280.0000    8.01252
272320.0000    7.29205
272360.0000    7.26681
272400.0000    8.72071
272440.0000    7.65595
272480.0000    9.53372
272520.0000    9.16090
272560.0000    8.71181
272600.0000    9.38569
272640.0000   10.01021
272680.0000   10.02658
272720.0000    9.37232
272760.0000    9.27942
272800.0000    8.39085
272840.0000    8.31080
272880.0000    8.18330
272920.0000    8.39322
272960.0000    9.86196
273000.0000    8.26246
273040.0000    8.95104
273080.0000    7.11730
273120.0000    6.91079
273160.0000    6.23363
273200.0000    7.72582
273240.0000    7.27102
273280.0000    7.18377
273320.0000    7.30551
273360.0000    7.69692
273400.0000    8.84167
273440.0000    7.47933
273480.0000    9.98797
273520.0000    8.59152
273560.0000   10.21447
273600.0000   12.06422
273640.0000   11.49079
273680.0000   11.07483
273720.0000   11.11736
273760.0000   11.20180
273800.0000   10.87199
273840.0000   11.03154
273880.0000   11.35577
273920.0000   10.41400
273960.0000    9.72154
274000.0000   10.21020
274040.0000   10.96315
274080.0000   10.21945
274120.0000   10.28342
274160.0000    9.05661
274200.0000    9.66437
274240.0000   10.49737
274280.0000    9.81866
274320.0000    9.26121
274360.0000    9.22724
274400.0000    8.97100
274440.0000    9.62669
274480.0000    9.71342
274520.0000    8.19423
274560.0000    8.67711
274600.0000    8.82712
274640.0000    9.93346
274680.0000    9.13962
274720.0000    8.86005
274760.0000    9.02994
274800.0000    8.64533
274840.0000    9.42963
274880.0000    9.52929
274920.0000    9.23262
274960.0000   10.13686
275000.0000   10.31139
275040.0000    9.28777
275080.0000    8.02704
275120.0000    8.92529
275160.0000    9.37965
275200.0000    9.28054
275240.0000    8.75564
275280.0000    8.14340
275320.0000    8.85449
275360.0000   11.02282
275400.0000    8.66220
275440.0000   10.09093
275480.0000   10.56348
275520.0000   11.38120
275560.0000   10.98838
275600.0000   11.42468
275640.0000   10.74846
275680.0000    9.84362
275720.0000   10.68381
275760.0000   11.33717
275800.0000   11.92089
275840.0000   11.22894
275880.0000   11.02339
275920.0000   12.30469
275960.0000   12.49530
276000.0000   12.81003
276040.0000   12.39676
276080.0000   10.75331
276120.0000   12.41904
276160.0000   12.09002
276200.0000   11.83753
276240.0000   12.27575
276280.0000   12.20670
276320.0000   10.81006
276360.0000   10.09844
276400.0000   11.65563
276440.0000   11.94500
276480.0000   10.55284
276520.0000   10.74410
276560.0000   11.66275
276600.0000   11.26466
276640.0000   11.29635
276680.0000   11.77772
276720.0000   11.27825
276760.0000   11.47055
276800.0000   12.70245
276840.0000   11.78804
276880.0000   11.54457
276920.0000   12.30807
276960.0000   11.23226
277000.0000   11.50015
277040.0000   12.00120
277080.0000   11.89857
277120.0000   11.10382
277160.0000   10.90373
277200.0000   11.70763
277240.0000   12.47606
277280.0000   11.95983
277320.0000   11.81707
277360.0000   11.03162
277400.0000   12.25746
277440.0000   12.86105
277480.0000   12.83846
277520.0000   11.98178
277560.0000   12.77008
277600.0000   12.79370
277640.0000   11.38342
277680.0000   12.08570
277720.0000   11.79840
277760.0000   11.06715
277800.0000   11.94521
277840.0000   12.24733
277880.0000   11.77025
277920.0000   11.27185
277960.0000   11.47645
278000.0000   11.55395
278040.0000   12.23705
278080.0000   12.66662
278120.0000   12.28015
278160.0000   11.61918
278200.0000   10.37536
278240.0000    9.56687
278280.0000    7.71332
278320.0000    8.35119
278360.0000    7.90972
278400.0000    7.42841
278440.0000    9.33891
278480.0000    8.47164
278520.0000    8.62304
278560.0000    8.48373
278600.0000    7.46474
278640.0000    7.52583
278680.0000   11.25347
278720.0000   10.45946
278760.0000   11.17670
278800.0000   11.84734
278840.0000   10.17908
278880.0000   11.25356
278920.0000   12.32802
278960.0000   10.27730
279000.0000   10.14487
279040.0000   11.46203
279080.0000   11.39957
279120.0000   12.68616
279160.0000   11.39257
279200.0000   11.06248
279240.0000   10.89761
279280.0000    9.72773
279320.0000   10.77517
279360.0000   11.36765
279400.0000   11.05427
279440.0000   12.01571
279480.0000   10.58809
279520.0000    9.63408
279560.0000    9.98763
279600.0000    8.82500
279640.0000    8.03196
279680.0000    9.07697
279720.0000    9.17139
279760.0000    9.01768
279800.0000    9.96018
279840.0000   10.66905
279880.0000   10.89147
279920.0000    9.46395
279960.0000    8.91259
280000.0000    8.81260
280040.0000    8.77487
280080.0000    7.44371
280120.0000    8.03312
280160.0000    7.49822
280200.0000    9.54865
280240.0000    8.52117
280280.0000    7.04460
280320.0000    6.99991
280360.0000    6.92267
280400.0000    8.07232
280440.0000    7.45917
280480.0000    9.62796
280520.0000    9.38317
280560.0000   10.91919
280600.0000   10.12477
280640.0000   11.85858
280680.0000   10.29206
280720.0000   10.80074
280760.0000   10.05620
280800.0000    8.55247
280840.0000    8.06184
280880.0000    7.93932
280920.0000    7.76718
280960.0000    6.69898
281000.0000    7.17507
281040.0000    7.42068
281080.0000    9.11700
281120.0000    9.29559
281160.0000    8.76730
281200.0000    9.42717
281240.0000    7.45611
281280.0000    7.48882
281320.0000    8.94230
281360.0000    8.19997
281400.0000   10.17702
281440.0000    8.97970
281480.0000    9.45938
281520.0000    8.83417
281560.0000   10.09555
281600.0000    9.54103
281640.0000   10.21489
281680.0000   10.15016
281720.0000    8.42531
281760.0000    8.65290
281800.0000    8.86338
281840.0000    8.93796
281880.0000    8.71881
281920.0000    8.72373
281960.0000    9.22824
282000.0000   10.35188
282040.0000    8.68915
282080.0000    7.80253
282120.0000    7.73948
282160.0000    7.18487
282200.0000    7.39275
282240.0000    7.05024
282280.0000    7.22547
282320.0000    6.79833
282360.0000    6.08194
282400.0000    7.14126
282440.0000    7.16618
282480.0000    6.57957
282520.0000    6.67111
282560.0000    6.81072
282600.0000    6.53505
282640.0000    8.44643
282680.0000    7.95770
282720.0000    7.67729
282760.0000    5.95348
282800.0000    7.08758
282840.0000    8.67141
282880.0000    9.69951
282920.0000    8.80633
282960.0000    7.30803
283000.0000    7.46728
283040.0000    8.52812
283080.0000    7.53161
283120.0000    8.71903
283160.0000   10.10157
283200.0000    9.35656
283240.0000   10.17964
283280.0000   11.51448
283320.0000   10.88088
283360.0000   10.16151
283400.0000    8.99773
283440.0000   10.03976
283480.0000   10.55646
283520.0000   10.97538
283560.0000    9.44567
283600.0000    9.57124
283640.0000    9.05110
283680.0000    8.37419
283720.0000   10.26712
283760.0000    9.18178
283800.0000    9.95885
283840.0000    8.78638
283880.0000    6.75037
283920.0000    8.45448
283960.0000    8.84201
284000.0000    7.54406
284040.0000    8.64620
284080.0000    7.46678
284120.0000    6.99985
284160.0000    6.99666
284200.0000    6.40670
284240.0000    6.29399
284280.0000    6.63996
284320.0000    6.01835
284360.0000    6.30471
284400.0000    5.79869
284440.0000    5.62174
284480.0000    7.30465
284520.0000    7.60735
284560.0000    6.52479
284600.0000    6.05080
284640.0000    7.72364
284680.0000    8.04920
284720.0000    8.75104
284760.0000    9.67151
284800.0000    9.10643
284840.0000    9.86885
284880.0000    9.33889
284920.0000   10.52258
284960.0000   11.57861
285000.0000   11.87257
285040.0000   10.30556
285080.0000   11.88134
285120.0000   11.92075
285160.0000    9.69901
285200.0000   10.59566
285240.0000    9.69806
285280.0000   10.74428
285320.0000   10.37743
285360.0000    9.69062
285400.0000   10.76884
285440.0000   10.28373
285480.0000    9.71004
285520.0000   11.95123
285560.0000   11.62131
285600.0000   12.87131
285640.0000   11.91153
285680.0000   11.41671
285720.0000   11.29620
285760.0000   12.03649
285800.0000   11.21368
285840.0000    8.99208
285880.0000    9.75740
285920.0000   10.19793
285960.0000   11.28012
286000.0000   10.80204
286040.0000   10.70926
286080.0000   11.76782
286120.0000   11.14386
286160.0000   12.08721
286200.0000    9.56647
286240.0000    9.63662
286280.0000    8.65475
286320.0000    9.48043
286360.0000    9.96315
286400.0000   11.35936
286440.0000    8.82682
286480.0000    8.17255
286520.0000    6.81424
286560.0000    7.87662
286600.0000   10.63392
286640.0000    9.83581
286680.0000    8.25852
286720.0000    9.42244
286760.0000    8.89963
286800.0000    9.72600
286840.0000    9.58523
286880.0000    8.87927
286920.0000   10.51987
286960.0000   10.73329
287000.0000   10.48384
287040.0000    8.35370
287080.0000    9.24918
287120.0000    9.36211
287160.0000    8.66935
287200.0000    9.65871
287240.0000    9.77399
287280.0000    8.80151
287320.0000    8.47991
287360.0000    7.75216
287400.0000    5.86430
287440.0000    8.49186
287480.0000    8.80977
287520.0000    7.53890
287560.0000    8.07401
287600.0000    8.96684
287640.0000    7.69434
287680.0000    7.00050
287720.0000    6.72442
287760.0000    7.34413
287800.0000    6.89968
287840.0000    8.18746
287880.0000    7.43397
287920.0000    8.46267
287960.0000    8.74766
288000.0000    9.52903
288040.0000    9.53617
288080.0000    8.74949
288120.0000    9.31245
288160.0000    9.66583
288200.0000    8.46771
288240.0000    8.47098
288280.0000    7.98586
288320.0000    8.80082
288360.0000    9.88205
288400.0000    8.90143
288440.0000   10.32269
288480.0000    9.21706
288520.0000    9.54772
288560.0000   10.79966
288600.0000   10.29402
288640.0000    8.99619
288680.0000    9.14014
288720.0000    8.44879
288760.0000    9.60182
288800.0000    9.73468
288840.0000   10.15351
288880.0000    9.57029
288920.0000    9.54747
288960.0000    9.88317
289000.0000    9.56373
289040.0000    8.61462
289080.0000    9.01269
289120.0000    8.42087
289160.0000    7.01176
289200.0000    8.68740
289240.0000    8.80754
289280.0000   10.05319
289320.0000    9.67020
289360.0000    8.94304
289400.0000    9.15298
289440.0000    7.68373
289480.0000    8.34443
289520.0000    7.77368
289560.0000    8.23480
289600.0000    7.70447
289640.0000    7.58058
289680.0000    7.45108
289720.0000    6.67812
289760.0000    7.43024
289800.0000    8.76593
289840.0000    8.95128
289880.0000    8.44709
289920.0000    8.68088
289960.0000    9.33350
290000.0000    9.46860
290040.0000    9.80264
290080.0000    9.54944
290120.0000    8.95360
290160.0000    7.59759
290200.0000    9.14951
290240.0000    9.77128
290280.0000   10.49017
290320.0000   10.69750
290360.0000    9.65788
290400.0000   13.08541
290440.0000   13.46935
290480.0000   11.37896
290520.0000   10.82976
290560.0000    9.72611
290600.0000   10.03828
290640.0000   11.39861
290680.0000   11.03422
290720.0000   10.44775
290760.0000   11.16278
290800.0000    9.91771
290840.0000   12.30858
290880.0000   12.07324
290920.0000   10.43746
290960.0000   10.80591
291000.0000   11.01957
291040.0000    9.55720
291080.0000   10.47641
291120.0000   10.59972
291160.0000   10.99953
291200.0000   12.09189
291240.0000   10.69989
291280.0000   10.80278
291320.0000   12.17343
291360.0000    8.38407
291400.0000    8.35059
291440.0000    8.95079
291480.0000    8.77034
291520.0000    7.50229
291560.0000    8.73259
291600.0000    7.89894
291640.0000    5.87970
291680.0000    5.30108
291720.0000    8.25677
291760.0000    9.42563
291800.0000    7.68947
291840.0000    8.04404
291880.0000    7.71054
291920.0000    6.55126
291960.0000    6.99436
292000.0000    6.14212
292040.0000    6.65582
292080.0000    7.83171
292120.0000    6.92652
292160.0000    7.73884
292200.0000    9.60367
292240.0000    9.79667
292280.0000    7.98516
292320.0000    7.89131
292360.0000    7.08144
292400.0000    7.65394
292440.0000    7.19319
292480.0000    7.87545
292520.0000    6.81629
292560.0000    7.24584
292600.0000    8.13005
292640.0000    8.65152
292680.0000    7.68123
292720.0000    6.75234
292760.0000    6.82398
292800.0000    6.06415
292840.0000    7.89339
292880.0000    5.97819
292920.0000    8.12792
292960.0000    7.52191
293000.0000    8.80553
293040.0000    9.00686
293080.0000    8.58034
293120.0000    8.92816
293160.0000    7.78437
293200.0000    7.90395
293240.0000    7.05869
293280.0000    6.79256
293320.0000    7.87214
293360.0000    8.54762
293400.0000    9.21187
293440.0000    8.19707
293480.0000    7.89742
293520.0000    8.77548
293560.0000    7.93344
293600.0000    8.33727
293640.0000    6.26046
293680.0000    6.64935
293720.0000    7.27515
293760.0000    6.87301
293800.0000    8.22135
293840.0000    8.94634
293880.0000    8.17770
293920.0000    9.31921
293960.0000    8.66612
294000.0000    8.98778
294040.0000    9.12958
294080.0000    8.06847
294120.0000    8.31330
294160.0000    7.29955
294200.0000    6.80938
294240.0000    7.94113
294280.0000    7.36574
294320.0000    7.81077
294360.0000    6.92326
294400.0000    6.29594
294440.0000    6.59502
294480.0000    6.85724
294520.0000    6.55654
294560.0000    6.14444
294600.0000    6.74414
294640.0000    7.46786
294680.0000    7.41777
294720.0000    6.67945
294760.0000    7.12649
294800.0000    7.33392
294840.0000    7.33447
294880.0000    7.99322
294920.0000    7.68030
294960.0000    8.43334
295000.0000    8.76632
295040.0000    7.17495
295080.0000    6.09892
295120.0000    5.50177
295160.0000    5.63619
295200.0000    7.33912
295240.0000    7.41552
295280.0000    8.25632
295320.0000    9.94530
295360.0000    9.21673
295400.0000   10.33726
295440.0000    9.09388
295480.0000    9.90471
295520.0000   10.37986
295560.0000    9.09420
295600.0000    9.10564
295640.0000    7.74904
295680.0000    7.93968
295720.0000    6.28783
295760.0000    6.51389
295800.0000    7.10805
295840.0000    7.58402
295880.0000    7.40862
295920.0000    7.64339
295960.0000    6.83420
296000.0000    5.41845
296040.0000    5.26823
296080.0000    5.93822
296120.0000    7.22061
296160.0000    6.15307
296200.0000    6.57528
296240.0000    8.19680
296280.0000    6.93340
296320.0000    7.87942
296360.0000    8.56221
296400.0000    8.77176
296440.0000    7.80396
296480.0000    7.68749
296520.0000    9.40701
296560.0000    9.27420
296600.0000    8.19872
296640.0000    7.91561
296680.0000    8.85251
296720.0000    7.04789
296760.0000    7.25633
296800.0000    7.28340
296840.0000    6.71922
296880.0000    7.87549
296920.0000    8.14286
296960.0000    6.86815
297000.0000    8.38673
297040.0000    9.53536
297080.0000    9.21769
297120.0000    9.00920
297160.0000    8.78076
297200.0000    9.76048
297240.0000    9.12753
297280.0000    7.46240
297320.0000    7.48504
297360.0000    7.62663
297400.0000    8.10088
297440.0000    6.80784
297480.0000    7.89751
297520.0000    8.82729
297560.0000    7.78571
297600.0000    9.08610
297640.0000    8.18881
297680.0000    6.15163
297720.0000    6.77593
297760.0000    7.41505
297800.0000    5.98470
297840.0000    7.48796
297880.0000    6.65177
297920.0000    7.05782
297960.0000    6.97601
298000.0000    5.88637
298040.0000    7.59322
298080.0000    8.45377
298120.0000    7.75331
298160.0000    6.39980
298200.0000    8.32183
298240.0000    7.97371
298280.0000    9.75650
298320.0000    8.58046
298360.0000   10.03312
298400.0000    9.85291
298440.0000    8.14648
298480.0000    8.38268
298520.0000    8.23680
298560.0000    7.97159
298600.0000    9.04416
298640.0000   10.91801
298680.0000   11.46388
298720.0000   11.00898
298760.0000   11.29345
298800.0000    9.89351
298840.0000   11.24677
298880.0000   10.73376
298920.0000   11.18894
298960.0000   11.64987
299000.0000   12.64237
299040.0000   11.84457
299080.0000   12.00153
299120.0000   11.35976
299160.0000    9.34617
299200.0000    9.04865
299240.0000   10.16901
299280.0000    9.54203
299320.0000    8.75789
299360.0000    8.34750
299400.0000    8.16068
299440.0000    9.53702
299480.0000    7.22880
299520.0000    8.62183
299560.0000    8.05888
299600.0000    8.48051
299640.0000    8.72184
299680.0000    9.03822
299720.0000   10.38420
299760.0000    8.20951
299800.0000    7.71812
299840.0000    7.62029
299880.0000    6.93398
299920.0000    7.28006
299960.0000    8.96075
300000.0000    8.18920
300040.0000    8.42657
300080.0000    9.72534
300120.0000    9.87379
300160.0000   11.06475
300200.0000   11.43558
300240.0000   10.38557
300280.0000   10.14427
300320.0000   10.07831
300360.0000    7.95676
300400.0000    9.41116
300440.0000    9.15036
300480.0000   10.22918
300520.0000    9.32942
300560.0000    9.78454
300600.0000   11.49752
300640.0000   11.85285
300680.0000   11.26672
300720.0000   10.60125
300760.0000   11.55346
300800.0000   12.36620
300840.0000   11.90082
300880.0000   12.32080
300920.0000   12.22098
300960.0000   12.68913
301000.0000   12.10658
301040.0000   12.62962
301080.0000   11.78266
301120.0000   11.73896
301160.0000   11.22561
301200.0000   10.79070
301240.0000   11.86788
301280.0000    9.95862
301320.0000   10.06983
301360.0000    9.93819
301400.0000   10.75573
301440.0000   10.34415
301480.0000   10.43858
301520.0000   10.21314
301560.0000   10.92252
301600.0000    9.50992
301640.0000    9.70508
301680.0000    9.34624
301720.0000   10.90910
301760.0000    9.68653
301800.0000    9.96285
301840.0000    9.76599
301880.0000   10.94066
301920.0000    9.88704
301960.0000    9.57721
302000.0000    9.38204
302040.0000    9.34784
302080.0000    9.21318
302120.0000    9.27087
302160.0000    8.93202
302200.0000    9.55804
302240.0000   11.62374
302280.0000   11.05627
302320.0000   10.99612
302360.0000   10.87078
302400.0000   11.26316
302440.0000   11.27878
302480.0000    9.41435
302520.0000    9.95456
302560.0000    9.71960
302600.0000    9.85144
302640.0000    9.79261
302680.0000   11.17772
302720.0000   12.30297
302760.0000   10.64421
302800.0000   11.26252
302840.0000   10.63805
302880.0000   11.20425
302920.0000   11.44485
302960.0000   10.41284
303000.0000   10.27581
303040.0000   10.27667
303080.0000    9.83530
303120.0000   10.04376
303160.0000   11.00321
303200.0000    9.46731
303240.0000   10.00251
303280.0000    9.82792
303320.0000   10.81363
303360.0000   10.50273
303400.0000   10.50494
303440.0000    9.90756
303480.0000   12.02446
303520.0000   12.26413
303560.0000   11.38526
303600.0000    9.29587
303640.0000    8.87694
303680.0000    9.75823
303720.0000    8.02213
303760.0000    8.98238
303800.0000    8.33894
303840.0000    9.79868
303880.0000    9.45495
303920.0000    9.61004
303960.0000    9.29332
304000.0000    9.79471
304040.0000    8.88255
304080.0000    8.59588
304120.0000    9.34117
304160.0000    9.12049
304200.0000    9.85036
304240.0000   10.51632
304280.0000    9.39161
304320.0000    9.21598
304360.0000    8.56453
304400.0000    8.68084
304440.0000    8.72163
304480.0000    8.28490
304520.0000    8.65307
304560.0000    9.20954
304600.0000    9.68828
304640.0000    8.71150
304680.0000    8.32530
304720.0000    7.00028
304760.0000    7.97166
304800.0000    6.95218
304840.0000    7.66612
304880.0000    8.44044
304920.0000    7.88772
304960.0000    7.33114
305000.0000    8.33535
305040.0000    9.14644
305080.0000    9.46436
305120.0000    9.04657
305160.0000    8.80453
305200.0000    9.52386
305240.0000    8.46487
305280.0000    8.61562
305320.0000    6.85961
305360.0000    7.58702
305400.0000    7.37287
305440.0000    6.68134
305480.0000    8.81934
305520.0000   10.33617
305560.0000    8.78450
305600.0000   10.35003
305640.0000   10.26693
305680.0000   10.38406
305720.0000   10.21277
305760.0000    9.14385
305800.0000    7.40949
305840.0000    7.97007
305880.0000    9.94395
305920.0000   10.16099
305960.0000   10.04888
306000.0000   10.87439
306040.0000   11.62107
306080.0000   10.54812
306120.0000   12.03441
306160.0000   12.13771
306200.0000   10.93949
306240.0000   10.89400
306280.0000   11.75683
306320.0000   12.12709
306360.0000   11.27590
306400.0000   11.43945
306440.0000   11.63711
306480.0000   11.42353
306520.0000    9.85623
306560.0000    9.20373
306600.0000    9.79592
306640.0000   10.31157
306680.0000    9.64527
306720.0000    8.72696
306760.0000   10.09750
306800.0000    7.33869
306840.0000    6.61904
306880.0000    7.23947
306920.0000    8.55297
306960.0000    7.93221
307000.0000    8.13041
307040.0000    9.13673
307080.0000    8.93323
307120.0000   10.50796
307160.0000   10.73934
307200.0000   11.44998
307240.0000   11.36300
307280.0000    9.86027
307320.0000   10.29866
307360.0000    9.60957
307400.0000   10.53159
307440.0000   10.06398
307480.0000    9.00476
307520.0000    8.62715
307560.0000    7.70063
307600.0000    6.53701
307640.0000    8.09451
307680.0000    6.32383
307720.0000    7.15826
307760.0000    7.07189
307800.0000    6.14791
307840.0000    6.16309
307880.0000    8.06242
307920.0000    7.56242
307960.0000    6.35400
308000.0000    7.41842
308040.0000    9.90788
308080.0000    9.33151
308120.0000   10.14044
308160.0000   10.60594
308200.0000    9.74261
308240.0000    9.99430
308280.0000   10.00356
308320.0000    9.36842
308360.0000   11.00831
308400.0000   11.46312
308440.0000   11.78946
308480.0000   12.41873
308520.0000   11.73926
308560.0000   12.54448
308600.0000   12.92865
308640.0000   12.26685
308680.0000   11.53830
308720.0000   11.20132
308760.0000   11.21865
308800.0000   11.70643
308840.0000   10.25169
308880.0000   12.29555
308920.0000   12.21463
308960.0000   10.86759
309000.0000   11.49834
309040.0000   11.55146
309080.0000   11.53243
309120.0000   11.66065
309160.0000    9.65605
309200.0000    8.03513
309240.0000   10.73281
309280.0000   11.42240
309320.0000   10.77504
309360.0000   12.17464
309400.0000   11.23240
309440.0000   11.87045
309480.0000   11.42130
309520.0000   10.37892
309560.0000    9.48479
309600.0000    9.67418
309640.0000    9.64017
309680.0000   10.27383
309720.0000   10.86724
309760.0000   11.10489
309800.0000   12.60875
309840.0000   13.03857
309880.0000   12.71123
309920.0000   12.98856
309960.0000   12.38729
310000.0000   11.55839
310040.0000   12.92836
310080.0000   12.60157
310120.0000   13.07972
310160.0000   11.56478
310200.0000   11.45739
310240.0000   11.57535
310280.0000   11.43179
310320.0000   10.92731
310360.0000   11.68819
310400.0000   12.40443
310440.0000   12.52880
310480.0000   12.65266
310520.0000   11.95642
310560.0000   11.68616
310600.0000   11.51410
310640.0000   11.99613
310680.0000   12.32684
310720.0000   12.23169
310760.0000   12.65960
310800.0000   11.99961
310840.0000   11.45009
310880.0000   12.09513
310920.0000   11.03027
310960.0000   12.01384
311000.0000   10.73999
311040.0000   12.15498
311080.0000   12.24494
311120.0000   12.31011
311160.0000   10.99337
311200.0000   12.33352
311240.0000   12.59072
311280.0000   11.95733
311320.0000   12.53543
311360.0000   11.36535
311400.0000   11.47670
311440.0000   12.57155
311480.0000   12.52591
311520.0000   11.87734
311560.0000   11.33976
311600.0000   11.01621
311640.0000   10.93913
311680.0000   11.88151
311720.0000   12.54930
311760.0000   12.55017
311800.0000   13.32632
311840.0000   12.44544
311880.0000   11.75188
311920.0000   11.70719
311960.0000   11.73069
312000.0000   12.21758
312040.0000   11.68739
312080.0000   11.94778
312120.0000   11.09943
312160.0000   11.73664
312200.0000   11.87049
312240.0000   12.45956
312280.0000   12.55324
312320.0000   11.75488
312360.0000   11.74879
312400.0000   11.80873
312440.0000   12.74255
312480.0000   11.77066
312520.0000   10.70864
312560.0000   12.54841
312600.0000   12.66693
312640.0000   11.39622
312680.0000   12.18730
312720.0000   11.33401
312760.0000   12.04702
312800.0000   13.01960
312840.0000   12.03117
312880.0000   12.76718
312920.0000   12.36329
312960.0000   12.03061
313000.0000   12.54214
313040.0000   12.16858
313080.0000   12.36478
313120.0000   12.04267
313160.0000   12.97950
313200.0000   11.86738
313240.0000   11.55612
313280.0000   11.88872
313320.0000   12.49470
313360.0000   12.29139
313400.0000   10.84050
313440.0000   12.62955
313480.0000   11.70551
313520.0000   10.98744
313560.0000   12.82845
313600.0000   12.99270
313640.0000   13.57500
313680.0000   12.17880
313720.0000   12.63604
313760.0000   11.77440
313800.0000   12.30870
313840.0000   13.05053
313880.0000   12.23770
313920.0000   12.98528
313960.0000   12.72882
314000.0000   12.65266
314040.0000   12.08822
314080.0000   12.16373
314120.0000   12.99302
314160.0000   12.66629
314200.0000   12.94287
314240.0000   11.39678
314280.0000   11.12678
314320.0000   11.66879
314360.0000   11.37977
314400.0000   11.38792
314440.0000   11.82214
314480.0000   11.56831
314520.0000   11.41061
314560.0000   12.91756
314600.0000   12.89068
314640.0000   12.91278
314680.0000   12.90783
314720.0000   12.98570
314760.0000   12.78831
314800.0000   12.36515
314840.0000   11.79567
314880.0000   11.35074
314920.0000   10.31219
314960.0000   10.78425
315000.0000   11.43346
315040.0000   10.11916
315080.0000   11.24506
315120.0000   10.70700
315160.0000    9.61415
315200.0000   10.70015
315240.0000   11.15042
315280.0000   10.06671
315320.0000   11.37688
315360.0000   11.53831
315400.0000   11.55309
315440.0000   12.06674
315480.0000   11.70366
315520.0000   10.94833
315560.0000   10.55467
315600.0000   11.79824
315640.0000   11.77596
315680.0000   11.22367
315720.0000   11.91295
315760.0000   11.75519
315800.0000   10.41980
315840.0000   11.43313
315880.0000   11.17644
315920.0000   10.80236
315960.0000   12.45662
316000.0000   11.98575
316040.0000   11.17295
316080.0000   12.03273
316120.0000   11.48147
316160.0000   12.54499
316200.0000   13.08456
316240.0000   12.21665
316280.0000   12.84744
316320.0000   11.67375
316360.0000   11.37241
316400.0000   10.56049
316440.0000   12.39821
316480.0000   11.03398
316520.0000   11.03686
316560.0000   10.98841
316600.0000   10.30781
316640.0000   11.01993
316680.0000   11.95609
316720.0000   11.13962
316760.0000   11.87904
316800.0000   12.08209
316840.0000   11.83282
316880.0000   11.23666
316920.0000   11.67189
316960.0000   10.79254
317000.0000   10.70054
317040.0000   10.42467
317080.0000   10.20781
317120.0000   10.92738
317160.0000   10.58283
317200.0000   11.11152
317240.0000   11.61930
317280.0000   10.88397
317320.0000   10.17607
317360.0000   10.52682
317400.0000    9.75220
317440.0000   10.08397
317480.0000   11.50720
317520.0000   10.30185
317560.0000   11.77064
317600.0000   12.49172
317640.0000   11.82454
317680.0000   10.55718
317720.0000   12.03729
317760.0000   11.16141
317800.0000   10.62301
317840.0000   10.02175
317880.0000    9.74040
317920.0000   11.55991
317960.0000   11.15711
318000.0000   11.33975
318040.0000   12.32077
318080.0000   11.89999
318120.0000   11.88391
318160.0000   11.04721
318200.0000   12.44703
318240.0000   10.45364
318280.0000   10.19755
318320.0000   10.63008
318360.0000   10.77637
318400.0000   10.19138
318440.0000   11.70105
318480.0000   11.87676
318520.0000   10.46411
318560.0000   10.09843
318600.0000    9.38984
318640.0000   10.56082
318680.0000   10.48157
318720.0000   10.45479
318760.0000   10.98421
318800.0000   10.29558
318840.0000   10.32575
318880.0000   10.88710
318920.0000   11.21071
318960.0000   11.27513
319000.0000   11.60362
319040.0000   12.13172
319080.0000   12.47231
319120.0000   12.38525
319160.0000   11.84022
319200.0000    9.77574
319240.0000   10.63449
319280.0000   10.48895
319320.0000   11.29469
319360.0000   11.37489
319400.0000   12.57556
319440.0000   12.05177
319480.0000   11.82584
319520.0000   10.69172
319560.0000   10.48958
319600.0000   10.87354
319640.0000   11.00942
319680.0000   10.56060
319720.0000   10.98282
319760.0000   10.83033
319800.0000   11.68788
319840.0000   12.63604
319880.0000   12.59251
319920.0000   14.35764
319960.0000   13.37969
320000.0000   13.25582
320040.0000   13.18434
320080.0000   12.58368
320120.0000   13.25784
320160.0000   12.63937
320200.0000   13.49143
320240.0000   11.97163
320280.0000   12.28557
320320.0000   12.27617
320360.0000   12.70357
320400.0000   13.22956
320440.0000   13.41049
320480.0000   11.99735
320520.0000   11.33098
320560.0000   12.82401
320600.0000   11.85522
320640.0000   13.05052
320680.0000   12.87751
320720.0000   13.13752
320760.0000   12.47235
320800.0000   12.05976
320840.0000   12.24120
320880.0000   13.04033
320920.0000   13.38758
320960.0000   12.39535
321000.0000   12.44429
321040.0000   13.48263
321080.0000   12.48606
321120.0000   12.49589
321160.0000   10.53653
321200.0000   11.85930
321240.0000   12.37599
321280.0000   13.41092
321320.0000   12.54960
321360.0000   13.09527
321400.0000   12.06404
321440.0000   13.04254
321480.0000   12.31371
321520.0000   12.31184
321560.0000   12.18075
321600.0000   11.83571
321640.0000   12.56854
321680.0000   12.76687
321720.0000   14.19536
321760.0000   13.99570
321800.0000   13.14771
321840.0000   13.33866
321880.0000   13.30097
321920.0000   12.79584
321960.0000   13.43551
322000.0000   13.39217
322040.0000   11.83353
322080.0000   11.85184
322120.0000   11.04916
322160.0000   12.27769
322200.0000   11.90337
322240.0000    9.50615
322280.0000   11.77817
322320.0000    9.37668
322360.0000   11.32115
322400.0000   10.30216
322440.0000   11.00150
322480.0000   10.83971
322520.0000    9.17206
322560.0000    9.79029
322600.0000    7.62577
322640.0000    8.44211
322680.0000    9.51752
322720.0000    9.63251
322760.0000    8.95068
322800.0000    8.22071
322840.0000   10.23134
322880.0000   10.01663
322920.0000    9.70430
322960.0000    9.38509
323000.0000    9.16322
323040.0000    8.72116
323080.0000    9.04621
323120.0000    9.22545
323160.0000    8.80625
323200.0000    9.12103
323240.0000    8.31161
323280.0000    8.33352
323320.0000    8.61327
323360.0000    9.03524
323400.0000    9.00388
323440.0000    8.89906
323480.0000    9.80164
323520.0000    9.46805
323560.0000    9.64158
323600.0000    8.96630
323640.0000    9.48663
323680.0000    9.88800
323720.0000   10.73593
323760.0000    9.66243
323800.0000    9.91945
323840.0000    9.48675
323880.0000    9.41841
323920.0000   10.33244
323960.0000   10.40323
324000.0000   11.61548
324040.0000    9.45289
324080.0000    8.43108
324120.0000    8.98730
324160.0000    9.24473
324200.0000    9.05346
324240.0000    8.82203
324280.0000    8.74496
324320.0000    9.66987
324360.0000    9.30614
324400.0000   10.18125
324440.0000   12.08521
324480.0000   11.14724
324520.0000   11.19568
324560.0000   11.26327
324600.0000    9.79917
324640.0000   11.64235
324680.0000   10.03461
324720.0000   10.35010
324760.0000    8.41975
324800.0000    8.71159
324840.0000   10.00198
324880.0000    8.82429
324920.0000    8.75164
324960.0000    8.02963
325000.0000    8.16083
325040.0000    9.51500
325080.0000    8.65503
325120.0000   10.05250
325160.0000    8.27398
325200.0000   10.61066
325240.0000   10.21424
325280.0000    9.25588
325320.0000    8.84264
325360.0000    8.21996
325400.0000    8.30379
325440.0000    8.57856
325480.0000   11.03826
325520.0000    8.66441
325560.0000    9.89487
325600.0000    9.94306
325640.0000   10.50320
325680.0000   10.22536
325720.0000   10.78249
325760.0000   10.63939
325800.0000    9.97643
325840.0000   10.29115
325880.0000   10.84361
325920.0000   10.57575
325960.0000   10.43325
326000.0000   11.07759
326040.0000   11.33844
326080.0000    9.45085
326120.0000   11.10332
326160.0000   10.32297
326200.0000   10.17319
326240.0000   11.31629
326280.0000    9.99507
326320.0000    9.62032
326360.0000    9.96483
326400.0000    9.30388
326440.0000   10.42252
326480.0000   10.01968
326520.0000   11.14508
326560.0000   10.83522
326600.0000   10.83936
326640.0000   11.31263
326680.0000   11.08609
326720.0000   11.11523
326760.0000   10.81288
326800.0000   10.12402
326840.0000   10.33784
326880.0000   10.08672
326920.0000   10.57044
326960.0000   10.21524
327000.0000   10.90381
327040.0000    9.89119
327080.0000    9.49466
327120.0000   10.94059
327160.0000   10.41858
327200.0000    8.96161
327240.0000   10.72216
327280.0000   10.23416
327320.0000   10.24347
327360.0000   10.67363
327400.0000   10.75902
327440.0000   10.78358
327480.0000   10.14499
327520.0000   10.82936
327560.0000   10.63906
327600.0000   11.09033
327640.0000   10.76612
327680.0000   10.41809
327720.0000   10.33814
327760.0000    9.63871
327800.0000   10.41786
327840.0000    9.62635
327880.0000   10.45297
327920.0000   10.64051
327960.0000   10.33288
328000.0000   11.43062
328040.0000   10.71687
328080.0000   10.77604
328120.0000   10.67802
328160.0000   10.14877
328200.0000   10.14020
328240.0000    8.43600
328280.0000    9.82826
328320.0000   10.54570
328360.0000    9.03792
328400.0000   10.42783
328440.0000   10.22340
328480.0000    9.97976
328520.0000    9.49848
328560.0000   10.06573
328600.0000    9.48185
328640.0000    9.18237
328680.0000    8.79492
328720.0000    9.44518
328760.0000    9.41384
328800.0000    9.27807
328840.0000    9.52952
328880.0000    9.47911
328920.0000   11.54421
328960.0000   11.85292
329000.0000   12.94579
329040.0000   12.71625
329080.0000   11.93620
329120.0000   10.90200
329160.0000   11.40393
329200.0000   10.82504
329240.0000   11.36010
329280.0000   11.98219
329320.0000   10.84582
329360.0000   11.61988
329400.0000   10.57396
329440.0000    8.91992
329480.0000    9.07754
329520.0000    9.63637
329560.0000    9.21410
329600.0000   10.39723
329640.0000    9.70016
329680.0000   10.01120
329720.0000    9.61889
329760.0000    9.06421
329800.0000    9.63558
329840.0000    8.76808
329880.0000    8.80077
329920.0000    9.57122
329960.0000    8.80788
330000.0000    9.33473
330040.0000    8.62189
330080.0000    8.49742
330120.0000    9.69942
330160.0000    9.80134
330200.0000    8.19159
330240.0000    8.73956
330280.0000    8.34427
330320.0000    8.67059
330360.0000    8.19009
330400.0000    8.28938
330440.0000    8.73867
330480.0000    8.75687
330520.0000    9.53849
330560.0000    8.43109
330600.0000    9.12205
330640.0000    7.70619
330680.0000    8.22964
330720.0000    9.19966
330760.0000    8.57489
330800.0000    8.81243
330840.0000    9.26744
330880.0000    8.97169
330920.0000    8.78020
330960.0000   10.51249
331000.0000    9.64262
331040.0000    9.39120
331080.0000   10.21699
331120.0000    9.87710
331160.0000   10.52676
331200.0000   10.95277
331240.0000   10.08267
331280.0000   10.00795
331320.0000   11.41749
331360.0000   10.53055
331400.0000   10.47745
331440.0000   10.97427
331480.0000   10.51783
331520.0000   10.84858
331560.0000   11.12108
331600.0000   10.33321
331640.0000    9.90505
331680.0000   10.51590
331720.0000   11.17392
331760.0000   11.31202
331800.0000    9.97187
331840.0000   11.74416
331880.0000   11.34850
331920.0000   11.64198
331960.0000   14.09944
332000.0000   13.21679
332040.0000   13.03913
332080.0000   13.99549
332120.0000   12.38253
332160.0000   12.44535
332200.0000   13.40741
332240.0000   11.73114
332280.0000   12.04900
332320.0000   11.11543
332360.0000   12.00763
332400.0000   11.24243
332440.0000   11.67609
332480.0000   11.19043
332520.0000   10.72238
332560.0000   12.08197
332600.0000   11.96934
332640.0000   12.01717
332680.0000   11.56884
332720.0000   11.68863
332760.0000   14.33423
332800.0000   11.88073
332840.0000   13.04069
332880.0000   12.72004
332920.0000   10.52421
332960.0000   10.21179
333000.0000   11.88156
333040.0000   10.58415
333080.0000   10.78305
333120.0000   10.49752
333160.0000   10.25959
333200.0000    9.53845
333240.0000    9.27842
333280.0000    7.75144
333320.0000    7.38310
333360.0000    9.59746
333400.0000    9.06630
333440.0000    9.03131
333480.0000   10.27594
333520.0000    9.72653
333560.0000    9.54060
333600.0000    9.78718
333640.0000   10.25632
333680.0000   11.05249
333720.0000   10.37790
333760.0000    9.90732
333800.0000    9.73477
333840.0000    9.14040
333880.0000    9.24561
333920.0000    9.72036
333960.0000    8.58690
334000.0000    9.11973
334040.0000   10.72642
334080.0000   10.26421
334120.0000   10.78795
334160.0000   11.11183
334200.0000   11.51125
334240.0000    9.76893
334280.0000    8.94205
334320.0000   10.21079
334360.0000   11.97740
334400.0000   11.25172
334440.0000   12.61399
334480.0000   11.08907
334520.0000    9.69076
334560.0000    9.86970
334600.0000   10.00365
334640.0000    9.64237
334680.0000    8.49137
334720.0000    8.13204
334760.0000    9.18664
334800.0000    9.87966
334840.0000    9.19083
334880.0000    7.14603
334920.0000    7.48358
334960.0000    8.01793
335000.0000    9.06754
335040.0000    8.46549
335080.0000    7.36348
335120.0000    6.89535
335160.0000    8.53266
335200.0000    8.47433
335240.0000    9.48669
335280.0000    8.62013
335320.0000    9.16256
335360.0000    8.55020
335400.0000    9.19106
335440.0000    8.48026
335480.0000    9.35500
335520.0000    9.58606
335560.0000   11.05453
335600.0000    9.92623
335640.0000   10.13217
335680.0000   11.33774
335720.0000   10.77768
335760.0000   10.32606
335800.0000   10.76261
335840.0000   10.05870
335880.0000   10.54028
335920.0000    9.88944
335960.0000   11.55786
336000.0000   10.69602
336040.0000   11.04651
336080.0000   11.42061
336120.0000   10.78387
336160.0000    9.31391
336200.0000    9.18907
336240.0000    9.75605
336280.0000    9.19429
336320.0000    7.67771
336360.0000    6.13826
336400.0000    8.95563
336440.0000    8.05224
336480.0000    6.44654
336520.0000    6.78817
336560.0000    7.36845
336600.0000    7.44596
336640.0000    7.76184
336680.0000    7.19936
336720.0000    7.20767
336760.0000    8.97761
336800.0000    9.18216
336840.0000   10.22884
336880.0000    9.69486
336920.0000    8.79738
336960.0000    9.20681
337000.0000    8.76521
337040.0000    7.23256
337080.0000    9.65477
337120.0000    9.50456
337160.0000    8.99646
337200.0000    9.49636
337240.0000    9.53497
337280.0000   10.57433
337320.0000    9.52471
337360.0000    9.22131
337400.0000    9.98606
337440.0000    8.68633
337480.0000    8.93005
337520.0000    9.26027
337560.0000    8.58111
337600.0000    9.85502
337640.0000    9.54925
337680.0000    9.55033
337720.0000    9.27282
337760.0000    8.36527
337800.0000    9.48176
337840.0000   10.05925
337880.0000   11.53807
337920.0000    9.94988
337960.0000   10.16883
338000.0000   10.04497
338040.0000    9.79678
338080.0000    9.75004
338120.0000    9.53947
338160.0000   10.86033
338200.0000   11.93537
338240.0000   12.78750
338280.0000    9.95195
338320.0000    8.96586
338360.0000   10.47223
338400.0000   10.55786
338440.0000   10.49159
338480.0000   11.59784
338520.0000   10.80687
338560.0000    8.78086
338600.0000    9.14735
338640.0000    9.39230
338680.0000    9.43841
338720.0000    9.72523
338760.0000    9.50093
338800.0000   11.45243
338840.0000   11.15451
338880.0000    9.62332
338920.0000   11.23953
338960.0000   11.97450
339000.0000   10.94377
339040.0000   11.57804
339080.0000   11.39604
339120.0000    9.94228
339160.0000   10.96704
339200.0000   11.54047
339240.0000   11.95847
339280.0000   12.19082
339320.0000   11.24692
339360.0000   10.51554
339400.0000   11.34178
339440.0000   11.56473
339480.0000   12.78602
339520.0000   11.06207
339560.0000   10.32463
339600.0000   11.06105
339640.0000   11.44882
339680.0000   11.94780
339720.0000   12.26675
339760.0000   12.19237
339800.0000   10.85342
339840.0000   11.52005
339880.0000   12.43252
339920.0000   11.53753
339960.0000   11.92275
340000.0000   11.87148
340040.0000   11.04521
340080.0000   11.13044
340120.0000   11.11311
340160.0000   10.52962
340200.0000   11.33200
340240.0000   10.22905
340280.0000    9.98140
340320.0000   10.29710
340360.0000   10.90165
340400.0000   11.31168
340440.0000   11.84070
340480.0000   11.73135
340520.0000   11.69870
340560.0000   11.27012
340600.0000   10.83333
340640.0000   11.16854
340680.0000   11.47733
340720.0000   11.20496
340760.0000   11.70602
340800.0000   12.53194
340840.0000   11.58299
340880.0000   11.72270
340920.0000   10.55245
340960.0000   11.54805
341000.0000   11.52278
341040.0000   11.91525
341080.0000   11.61802
341120.0000   11.23119
341160.0000   10.07025
341200.0000    9.83185
341240.0000   10.36909
341280.0000   11.72526
341320.0000   11.88965
341360.0000   11.13321
341400.0000   10.91213
341440.0000   11.67075
341480.0000   11.06889
341520.0000   10.32913
341560.0000    9.64766
341600.0000    9.14608
341640.0000   10.09975
341680.0000   10.71810
341720.0000   11.52646
341760.0000   11.76829
341800.0000   11.84645
341840.0000   12.35434
341880.0000   11.14292
341920.0000   11.27552
341960.0000   12.39263
342000.0000   12.19304
342040.0000   12.09971
342080.0000   12.63953
342120.0000   12.35290
342160.0000   12.51043
342200.0000   11.90917
342240.0000   11.63015
342280.0000   11.72118
342320.0000   11.76531
342360.0000   10.71486
342400.0000   11.79875
342440.0000   11.84780
342480.0000   11.50929
342520.0000   11.59813
342560.0000   10.47755
342600.0000   10.46314
342640.0000   10.55662
342680.0000   10.86589
342720.0000    9.72268
342760.0000    9.16674
342800.0000    9.28881
342840.0000    8.93147
342880.0000    9.49367
342920.0000   10.75968
342960.0000    9.09144
343000.0000    9.77395
343040.0000   10.65584
343080.0000   10.33840
343120.0000   10.28232
343160.0000   10.14966
343200.0000   10.08309
343240.0000    9.90649
343280.0000   10.33801
343320.0000   10.80925
343360.0000   10.62357
343400.0000   10.10820
343440.0000   10.52535
343480.0000   10.51430
343520.0000   11.19250
343560.0000   10.85764
343600.0000   11.09239
343640.0000   10.50634
343680.0000   10.70299
343720.0000   11.18487
343760.0000   10.90188
343800.0000   10.10377
343840.0000   10.65025
343880.0000    9.44254
343920.0000   10.66897
343960.0000   10.64305
344000.0000   10.78364
344040.0000   10.65860
344080.0000   10.75856
344120.0000   11.71832
344160.0000   11.97521
344200.0000   11.61879
344240.0000   10.93859
344280.0000   10.52401
344320.0000   10.89952
344360.0000   11.40777
344400.0000   11.26373
344440.0000   11.04175
344480.0000   11.79113
344520.0000   11.02763
344560.0000    9.94581
344600.0000   10.32577
344640.0000   10.67028
344680.0000    9.69763
344720.0000    9.44340
344760.0000    9.91753
344800.0000   10.65386
344840.0000   12.18293
344880.0000   11.08618
344920.0000   10.36942
344960.0000   10.61017
345000.0000   10.42137
345040.0000   10.45014
345080.0000   10.53047
345120.0000   10.72045
345160.0000   11.16021
345200.0000   10.67266
345240.0000   10.90505
345280.0000   10.04111
345320.0000   10.53696
345360.0000   11.59337
345400.0000   12.25492
345440.0000   11.15321
345480.0000   11.79364
345520.0000   11.22452
345560.0000    9.43939
345600.0000    9.34178
345640.0000    7.76307
345680.0000    7.24532
345720.0000    8.45739
345760.0000    7.07573
345800.0000    7.53728
345840.0000    9.43540
345880.0000    8.81523
345920.0000    9.18327
345960.0000    9.63471
346000.0000    8.79131
346040.0000   10.93099
346080.0000   11.43766
346120.0000   13.02423
346160.0000   13.17816
346200.0000   12.95146
346240.0000   12.17028
346280.0000   13.90304
346320.0000   13.53731
346360.0000   12.11384
346400.0000   13.66964
346440.0000   13.66128
346480.0000   12.39382
346520.0000   11.25609
346560.0000   12.04651
346600.0000   10.85785
346640.0000   10.38058
346680.0000   10.56885
346720.0000   11.27917
346760.0000   10.73698
346800.0000   11.55050
346840.0000   11.16965
346880.0000   10.68188
346920.0000   10.56930
346960.0000   10.45930
347000.0000   10.45887
347040.0000   10.85040
347080.0000   11.57605
347120.0000   11.26340
347160.0000   10.81439
347200.0000   10.04521
347240.0000   10.04231
347280.0000    8.73012
347320.0000   10.09417
347360.0000   10.77324
347400.0000   11.26813
347440.0000   10.06997
347480.0000   11.39699
347520.0000   10.06188
347560.0000   11.20129
347600.0000   10.69074
347640.0000    9.65202
347680.0000    9.60338
347720.0000    8.77469
347760.0000    8.46899
347800.0000    9.11305
347840.0000    9.67439
347880.0000    9.68182
347920.0000    9.53346
347960.0000    9.21585
348000.0000   10.28325
348040.0000    8.78764
348080.0000    8.78897
348120.0000    9.11843
348160.0000    9.49897
348200.0000    9.34799
348240.0000   10.04127
348280.0000    9.77285
348320.0000   10.46269
348360.0000    9.77517
348400.0000    9.62834
348440.0000   10.40165
348480.0000   10.09096
348520.0000   10.34888
348560.0000   11.43401
348600.0000    9.60509
348640.0000   10.27347
348680.0000   10.73280
348720.0000    9.70924
348760.0000   11.12519
348800.0000   10.06417
348840.0000   10.24681
348880.0000    9.99399
348920.0000   10.49146
348960.0000    8.82988
349000.0000   10.17380
349040.0000    9.39261
349080.0000   10.53233
349120.0000    9.92684
349160.0000    9.82504
349200.0000   11.72331
349240.0000   11.57618
349280.0000   11.43910
349320.0000   11.26292
349360.0000   10.92665
349400.0000   10.26995
349440.0000    8.95936
349480.0000    8.56631
349520.0000   10.28703
349560.0000   10.07523
349600.0000    9.43530
349640.0000   11.04649
349680.0000    9.53768
349720.0000    9.99494
349760.0000   10.86582
349800.0000   11.03467
349840.0000   10.56542
349880.0000   11.75258
349920.0000   11.68648
349960.0000   12.26264
350000.0000   12.04841
350040.0000   11.57588
350080.0000   10.69304
350120.0000   10.61330
350160.0000   10.63890
350200.0000    9.66339
350240.0000   10.45882
350280.0000   10.95669
350320.0000   10.81240
350360.0000   11.38315
350400.0000   10.44518
350440.0000   10.82224
350480.0000    9.53651
350520.0000   10.57194
350560.0000    9.32191
350600.0000    9.55523
350640.0000   11.61242
350680.0000   10.24189
350720.0000    9.83502
350760.0000    8.87008
350800.0000    6.77104
350840.0000    9.21036
350880.0000    9.65690
350920.0000    9.20923
350960.0000    9.65739
351000.0000    9.88278
351040.0000   10.07233
351080.0000   10.01122
351120.0000   10.04591
351160.0000    9.43834
351200.0000    9.27100
351240.0000    9.73677
351280.0000    8.19210
351320.0000    9.67658
351360.0000    9.67926
351400.0000    9.50450
351440.0000    9.35026
351480.0000   10.24408
351520.0000   10.23549
351560.0000    9.63565
351600.0000   10.89997
351640.0000   10.79350
351680.0000   11.70483
351720.0000   10.76933
351760.0000    9.62649
351800.0000   10.84279
351840.0000   10.18423
351880.0000   10.42038
351920.0000    9.98326
351960.0000   11.06101
352000.0000   11.09100
352040.0000   11.17420
352080.0000    9.85989
352120.0000   10.53133
352160.0000   10.45311
352200.0000   10.11048
352240.0000   10.84715
352280.0000   11.12836
352320.0000   11.77190
352360.0000   11.99572
352400.0000   12.06028
352440.0000   11.49438
352480.0000   11.10758
352520.0000   12.35016
352560.0000   12.71460
352600.0000   11.15392
352640.0000   11.07694
352680.0000   10.46925
352720.0000    9.12308
352760.0000    8.74286
352800.0000    8.29252
352840.0000    7.81697
352880.0000    8.71082
352920.0000    8.90022
352960.0000    8.65178
353000.0000    7.54508
353040.0000    7.45906
353080.0000    9.10816
353120.0000    8.72340
353160.0000    7.55646
353200.0000    8.85967
353240.0000   10.39559
353280.0000   10.42066
353320.0000    9.90699
353360.0000   11.91105
353400.0000   11.21641
353440.0000   11.81155
353480.0000   11.91860
353520.0000   11.69821
353560.0000   11.61111
353600.0000   11.86697
353640.0000   10.45653
353680.0000   13.23512
353720.0000   12.57100
353760.0000   11.35256
353800.0000   11.74933
353840.0000   11.13178
353880.0000   12.15859
353920.0000   10.93548
353960.0000   12.28818
354000.0000   10.79195
354040.0000   12.28386
354080.0000   12.73890
354120.0000   12.38789
354160.0000   12.94724
354200.0000   12.17545
354240.0000   12.38348
354280.0000   12.71899
354320.0000   12.30293
354360.0000   11.83973
354400.0000   12.59382
354440.0000   12.27115
354480.0000   12.07294
354520.0000   11.69355
354560.0000   12.89611
354600.0000   14.38779
354640.0000   11.86188
354680.0000   11.79682
354720.0000   11.77746
354760.0000   12.83698
354800.0000   12.32336
354840.0000   13.37833
354880.0000   12.59518
354920.0000   11.80277
354960.0000   10.35295
355000.0000   12.31752
355040.0000   12.34539
355080.0000   12.92801
355120.0000   12.52619
355160.0000   11.49276
355200.0000   12.16611
355240.0000   11.97144
355280.0000   12.46401
355320.0000   12.05312
355360.0000   11.83994
355400.0000   11.09590
355440.0000   10.71639
355480.0000   11.81360
355520.0000   11.84144
355560.0000   12.02640
355600.0000   11.23368
355640.0000   11.10958
355680.0000   11.21990
355720.0000   12.08573
355760.0000   12.06448
355800.0000   10.67483
355840.0000   11.54817
355880.0000   11.23001
355920.0000   10.63451
355960.0000   10.83674
356000.0000   11.41654
356040.0000   10.66487
356080.0000    9.36386
356120.0000    9.20290
356160.0000    9.04764
356200.0000   10.33369
356240.0000    9.52307
356280.0000   11.09025
356320.0000    9.25672
356360.0000   10.45146
356400.0000   11.44742
356440.0000   10.34775
356480.0000   10.63869
356520.0000   11.05254
356560.0000   11.11132
356600.0000   11.55606
356640.0000   12.93137
356680.0000   10.67045
356720.0000   12.75319
356760.0000   11.38417
356800.0000   11.54856
356840.0000   11.54508
356880.0000   11.31037
356920.0000   12.13403
356960.0000   11.42167
357000.0000    9.16239
357040.0000    9.84715
357080.0000   10.69816
357120.0000   11.54021
357160.0000   11.19220
357200.0000   11.20569
357240.0000   10.70515
357280.0000    9.72743
357320.0000   10.91304
357360.0000   10.00593
357400.0000   12.02216
357440.0000   12.99682
357480.0000   11.72923
357520.0000   12.95512
357560.0000   11.48071
357600.0000   12.22046
357640.0000   11.69097
357680.0000   11.67577
357720.0000   11.91468
357760.0000   12.54369
357800.0000   12.62041
357840.0000   11.36273
357880.0000   11.99756
357920.0000   12.80751
357960.0000   12.28598
358000.0000   10.28693
358040.0000    9.81263
358080.0000   12.47486
358120.0000   12.03699
358160.0000   11.91494
358200.0000   11.35275
358240.0000   11.59368
358280.0000   11.49675
358320.0000   11.32369
358360.0000   11.25821
358400.0000   11.33677
358440.0000   11.36971
358480.0000   10.57807
358520.0000   11.95799
358560.0000   12.31912
358600.0000   11.62160
358640.0000   11.70055
358680.0000   10.89023
358720.0000   11.87031
358760.0000   11.30556
358800.0000   11.41805
358840.0000   11.48026
358880.0000   12.06562
358920.0000   10.90612
358960.0000   10.64642
359000.0000   10.04412
359040.0000   10.95961
359080.0000   10.99508
359120.0000   10.62780
359160.0000   10.12104
359200.0000    9.99304
359240.0000    9.70713
359280.0000   10.05366
359320.0000   10.52099
359360.0000   10.58428
359400.0000   11.00046
359440.0000   10.97411
359480.0000   10.13491
359520.0000    8.63410
359560.0000    8.86109
359600.0000    9.94659
359640.0000   10.80561
359680.0000   10.17528
359720.0000   10.60857
359760.0000   10.59446
359800.0000    9.82059
359840.0000   11.06965
359880.0000   10.03858
359920.0000    9.91366
359960.0000    8.64501
360000.0000    9.69655
360040.0000   10.08640
360080.0000    9.85871
360120.0000   10.02993
360160.0000    8.86034
360200.0000    9.27795
360240.0000    9.59188
360280.0000   10.15074
360320.0000   10.90112
360360.0000    8.73858
360400.0000    9.69565
360440.0000   10.91159
360480.0000   11.66838
360520.0000   11.11339
360560.0000    9.86761
360600.0000    9.48720
360640.0000   10.13555
360680.0000   10.45147
360720.0000   10.30102
360760.0000    9.87924
360800.0000    8.80026
360840.0000   10.19776
360880.0000   12.25354
360920.0000   11.28212
360960.0000   10.29926
361000.0000   10.53139
361040.0000    9.08651
361080.0000    9.76904
361120.0000   10.80804
361160.0000   12.00883
361200.0000   12.77589
361240.0000   13.71889
361280.0000   13.36018
361320.0000   13.20668
361360.0000   13.11716
361400.0000   13.06276
361440.0000   12.75289
361480.0000   13.06057
361520.0000   13.04618
361560.0000   13.08552
361600.0000   13.14613
361640.0000   11.54987
361680.0000   11.40973
361720.0000   10.88829
361760.0000   11.83553
361800.0000   11.23938
361840.0000   10.84365
361880.0000   11.89973
361920.0000   12.63013
361960.0000   12.52232
362000.0000   12.25528
362040.0000   12.36152
362080.0000   12.13733
362120.0000   13.15281
362160.0000   13.05629
362200.0000   12.08239
362240.0000   11.92531
362280.0000   11.65597
362320.0000   11.96457
362360.0000   12.77968
362400.0000   13.15847
362440.0000   12.87967
362480.0000   11.80788
362520.0000   11.72158
362560.0000   11.57096
362600.0000   10.30921
362640.0000   10.51463
362680.0000   10.60444
362720.0000   11.79665
362760.0000   11.10873
362800.0000   12.02871
362840.0000   10.94036
362880.0000   11.86605
362920.0000   12.01767
362960.0000   13.14503
363000.0000   11.75193
363040.0000   11.34188
363080.0000   12.03725
363120.0000   12.17419
363160.0000   12.81900
363200.0000   12.95104
363240.0000   11.78534
363280.0000   11.11574
363320.0000   11.75974
363360.0000   11.27976
363400.0000   11.61810
363440.0000   10.93475
363480.0000   11.08438
363520.0000   10.65052
363560.0000   11.62792
363600.0000   13.24843
363640.0000   14.74137
363680.0000   13.89803
363720.0000   14.08763
363760.0000   14.03175
363800.0000   13.92306
363840.0000   13.82015
363880.0000   14.60624
363920.0000   13.38960
363960.0000   13.98537
364000.0000   13.82992
364040.0000   13.34169
364080.0000   13.45444
364120.0000   14.24352
364160.0000   14.04209
364200.0000   14.26239
364240.0000   14.91799
364280.0000   15.33936
364320.0000   13.83289
364360.0000   13.62569
364400.0000   13.56576
364440.0000   13.38776
364480.0000   13.98006
364520.0000   14.07136
364560.0000   14.18956
364600.0000   13.57466
364640.0000   13.97467
364680.0000   13.10418
364720.0000   13.13639
364760.0000   13.52750
364800.0000   13.49966
364840.0000   14.70013
364880.0000   14.41100
364920.0000   14.66120
364960.0000   15.35606
365000.0000   15.31042
365040.0000   14.87235
365080.0000   13.35736
365120.0000   13.35318
365160.0000   14.06563
365200.0000   14.55332
365240.0000   14.40104
365280.0000   13.89529
365320.0000   14.75786
365360.0000   13.30389
365400.0000   14.98804
365440.0000   14.79931
365480.0000   13.70877
365520.0000   14.25198
365560.0000   13.42152
365600.0000   15.73845
365640.0000   15.02590
365680.0000   14.44234
365720.0000   14.30580
365760.0000   15.89054
365800.0000   14.16567
365840.0000   12.90796
365880.0000   12.81250
365920.0000   14.49867
365960.0000   14.60087
366000.0000   14.60372
366040.0000   13.97923
366080.0000   14.64812
366120.0000   13.72139
366160.0000   15.65219
366200.0000   15.48049
366240.0000   13.51251
366280.0000   14.09425
366320.0000   14.39430
366360.0000   15.30564
366400.0000   14.55654
366440.0000   15.12071
366480.0000   14.48753
366520.0000   14.23671
366560.0000   14.55919
366600.0000   14.55700
366640.0000   14.47006
366680.0000   15.21323
366720.0000   14.59933
366760.0000   14.40877
366800.0000   14.75849
366840.0000   14.96731
366880.0000   15.55074
366920.0000   14.18391
366960.0000   12.19569
367000.0000   11.39452
367040.0000   12.58097
367080.0000   12.81212
367120.0000   10.23905
367160.0000   12.56452
367200.0000   10.98514
367240.0000   12.68591
367280.0000   13.22660
367320.0000   13.77722
367360.0000   13.40401
367400.0000   12.45108
367440.0000   11.35571
367480.0000   11.73691
367520.0000   13.35857
367560.0000   11.88566
367600.0000   12.18536
367640.0000   13.27313
367680.0000   12.87154
367720.0000   12.60394
367760.0000   12.97119
367800.0000   13.19717
367840.0000   12.38101
367880.0000   11.55075
367920.0000   11.10664
367960.0000   11.79351
368000.0000   11.12164
368040.0000   10.65905
368080.0000   11.74485
368120.0000   11.70462
368160.0000   11.24649
368200.0000   11.07175
368240.0000   11.72399
368280.0000   11.19065
368320.0000   10.94460
368360.0000   11.12571
368400.0000   12.56002
368440.0000   11.63829
368480.0000   11.70430
368520.0000   11.48750
368560.0000   11.77896
368600.0000   12.43022
368640.0000   13.50296
368680.0000   12.46807
368720.0000   13.35809
368760.0000   12.59438
368800.0000   12.51816
368840.0000   12.30286
368880.0000   12.25134
368920.0000   11.74549
368960.0000   13.46924
369000.0000   13.55973
369040.0000   13.94488
369080.0000   13.34936
369120.0000   13.64205
369160.0000   13.15049
369200.0000   13.03318
369240.0000   13.69741
369280.0000   13.26060
369320.0000   13.78735
369360.0000   14.81539
369400.0000   13.18991
369440.0000   11.72228
369480.0000   10.47305
369520.0000   11.43237
369560.0000   10.03098
369600.0000   11.16941
369640.0000   12.22287
369680.0000   10.71859
369720.0000   10.52132
369760.0000   11.74385
369800.0000   10.94099
369840.0000   11.15184
369880.0000   11.40018
369920.0000   12.50244
369960.0000   13.58226
370000.0000   12.98802
370040.0000   13.61184
370080.0000   14.42616
370120.0000   14.98459
370160.0000   12.03988
370200.0000   13.32971
370240.0000   12.04618
370280.0000   12.58308
370320.0000   14.55577
370360.0000   13.71466
370400.0000   12.27360
370440.0000   12.57720
370480.0000   12.23113
370520.0000   12.13409
370560.0000   11.03024
370600.0000   10.09326
370640.0000   11.01574
370680.0000    8.71089
370720.0000    8.75239
&
