# Supplementary material for: Comment on 'Valid molecular dynamics simulations of human hemoglobin require a surprisingly large box size'
Source: eLife. 2019 Jun 20;8:e44718. doi: 10.7554/eLife.44718 (PMC6586461; doi:10.7554/eLife.44718)
Supplement: Figure 3—source data 1. — The zip archive contains a README file describing which source files correspond to the different panels. [file elife-44718-fig3-data1.zip › figure3/panel_A/hub/small/4/proj.xvg]

@ autoscale onread none
@ with g0
@ g0 on
@ title "projection on eigenvectors (nm)"
@ xaxis  label "Time (ps)"
@ world xmin 0
@ world xmax 362120
@ world ymin -9.88201
@ world ymax 17.1445
@ view xmin 0.15
@ view xmax 0.85
@ view ymin 0.15
@ view ymax 0.85
@ yaxis  label "vec 1"
@ xaxis tick major 100000
@ xaxis tick minor 50000
@ xaxis ticklabel start type spec
@ xaxis ticklabel start -0
@ yaxis tick major 10
@ yaxis tick minor 5
@ yaxis ticklabel start type spec
@ yaxis ticklabel start -0
@ zeroxaxis bar on
@ zeroxaxis bar linestyle 3
    0.0000   -5.11205
   40.0000   -4.71693
   80.0000   -4.76145
  120.0000   -4.64112
  160.0000   -5.90983
  200.0000   -5.30755
  240.0000   -5.01078
  280.0000   -5.24909
  320.0000   -5.31131
  360.0000   -5.39902
  400.0000   -4.00259
  440.0000   -4.17147
  480.0000   -4.96030
  520.0000   -4.68156
  560.0000   -4.87020
  600.0000   -4.03442
  640.0000   -4.24766
  680.0000   -4.26133
  720.0000   -4.89188
  760.0000   -4.93839
  800.0000   -4.80286
  840.0000   -4.77095
  880.0000   -5.31981
  920.0000   -5.64392
  960.0000   -5.29685
 1000.0000   -4.51623
 1040.0000   -3.93487
 1080.0000   -5.04531
 1120.0000   -5.27055
 1160.0000   -4.93908
 1200.0000   -4.71505
 1240.0000   -4.65251
 1280.0000   -4.42496
 1320.0000   -2.42583
 1360.0000   -4.43492
 1400.0000   -4.16526
 1440.0000   -4.09216
 1480.0000   -4.17974
 1520.0000   -4.93186
 1560.0000   -4.67545
 1600.0000   -4.15151
 1640.0000   -4.81452
 1680.0000   -5.18449
 1720.0000   -4.37768
 1760.0000   -4.44595
 1800.0000   -4.45251
 1840.0000   -3.56349
 1880.0000   -4.69616
 1920.0000   -5.00687
 1960.0000   -4.31545
 2000.0000   -3.80153
 2040.0000   -4.55106
 2080.0000   -4.02202
 2120.0000   -3.91413
 2160.0000   -4.16835
 2200.0000   -3.18615
 2240.0000   -4.61663
 2280.0000   -4.26479
 2320.0000   -4.53102
 2360.0000   -5.58077
 2400.0000   -4.74449
 2440.0000   -3.84216
 2480.0000   -5.50837
 2520.0000   -5.58795
 2560.0000   -5.31486
 2600.0000   -5.59030
 2640.0000   -5.96041
 2680.0000   -5.60708
 2720.0000   -5.56657
 2760.0000   -5.84315
 2800.0000   -6.50520
 2840.0000   -5.49690
 2880.0000   -6.03450
 2920.0000   -5.93290
 2960.0000   -5.82785
 3000.0000   -5.36712
 3040.0000   -5.73285
 3080.0000   -5.58038
 3120.0000   -5.26233
 3160.0000   -5.20173
 3200.0000   -5.47627
 3240.0000   -5.60124
 3280.0000   -5.18442
 3320.0000   -6.13830
 3360.0000   -5.81488
 3400.0000   -4.51588
 3440.0000   -3.93737
 3480.0000   -5.46505
 3520.0000   -5.60210
 3560.0000   -5.80758
 3600.0000   -6.44184
 3640.0000   -5.53075
 3680.0000   -5.67369
 3720.0000   -5.27038
 3760.0000   -5.21428
 3800.0000   -6.48756
 3840.0000   -6.26623
 3880.0000   -5.03191
 3920.0000   -5.72365
 3960.0000   -5.84472
 4000.0000   -5.27639
 4040.0000   -5.60225
 4080.0000   -4.98544
 4120.0000   -5.80899
 4160.0000   -4.73437
 4200.0000   -5.53010
 4240.0000   -4.84822
 4280.0000   -4.45511
 4320.0000   -5.51099
 4360.0000   -5.68909
 4400.0000   -6.42424
 4440.0000   -5.57279
 4480.0000   -5.42658
 4520.0000   -5.10229
 4560.0000   -5.86892
 4600.0000   -6.27304
 4640.0000   -5.72397
 4680.0000   -5.92375
 4720.0000   -4.99603
 4760.0000   -4.61150
 4800.0000   -5.73263
 4840.0000   -5.90887
 4880.0000   -5.31354
 4920.0000   -5.46050
 4960.0000   -5.68518
 5000.0000   -4.75049
 5040.0000   -4.88973
 5080.0000   -4.82453
 5120.0000   -4.92304
 5160.0000   -4.64762
 5200.0000   -3.89054
 5240.0000   -4.34935
 5280.0000   -5.49331
 5320.0000   -5.40157
 5360.0000   -5.20933
 5400.0000   -5.92555
 5440.0000   -4.99805
 5480.0000   -4.81893
 5520.0000   -5.13764
 5560.0000   -3.91414
 5600.0000   -5.75895
 5640.0000   -5.04180
 5680.0000   -4.86558
 5720.0000   -5.07375
 5760.0000   -5.66221
 5800.0000   -4.25057
 5840.0000   -4.51080
 5880.0000   -4.88235
 5920.0000   -4.41004
 5960.0000   -5.30957
 6000.0000   -5.20795
 6040.0000   -5.87151
 6080.0000   -5.27896
 6120.0000   -4.92653
 6160.0000   -5.80968
 6200.0000   -5.54513
 6240.0000   -5.90086
 6280.0000   -4.95417
 6320.0000   -5.82983
 6360.0000   -6.41951
 6400.0000   -6.29523
 6440.0000   -5.45131
 6480.0000   -3.95819
 6520.0000   -4.09858
 6560.0000   -4.51049
 6600.0000   -4.95218
 6640.0000   -5.47062
 6680.0000   -4.29596
 6720.0000   -5.05689
 6760.0000   -3.66087
 6800.0000   -4.25164
 6840.0000   -5.44125
 6880.0000   -5.00500
 6920.0000   -5.87035
 6960.0000   -5.63878
 7000.0000   -5.41277
 7040.0000   -5.39028
 7080.0000   -5.85747
 7120.0000   -5.30931
 7160.0000   -5.37981
 7200.0000   -6.08727
 7240.0000   -6.32572
 7280.0000   -5.41999
 7320.0000   -5.48326
 7360.0000   -4.92845
 7400.0000   -5.15199
 7440.0000   -5.26001
 7480.0000   -4.93393
 7520.0000   -5.08983
 7560.0000   -5.28591
 7600.0000   -5.45427
 7640.0000   -4.88130
 7680.0000   -4.82816
 7720.0000   -4.96728
 7760.0000   -5.33049
 7800.0000   -4.92096
 7840.0000   -4.98260
 7880.0000   -4.18638
 7920.0000   -4.64107
 7960.0000   -4.09682
 8000.0000   -5.08254
 8040.0000   -4.29465
 8080.0000   -4.44058
 8120.0000   -5.19453
 8160.0000   -5.12549
 8200.0000   -5.84032
 8240.0000   -4.06825
 8280.0000   -4.57438
 8320.0000   -4.49346
 8360.0000   -4.09725
 8400.0000   -5.26753
 8440.0000   -4.86753
 8480.0000   -5.50195
 8520.0000   -4.54761
 8560.0000   -5.55488
 8600.0000   -5.01083
 8640.0000   -6.72467
 8680.0000   -5.42517
 8720.0000   -5.86826
 8760.0000   -4.73063
 8800.0000   -5.47988
 8840.0000   -6.03998
 8880.0000   -5.47675
 8920.0000   -5.49236
 8960.0000   -5.50078
 9000.0000   -5.39141
 9040.0000   -4.90113
 9080.0000   -5.29372
 9120.0000   -4.88275
 9160.0000   -4.29827
 9200.0000   -4.13125
 9240.0000   -4.60348
 9280.0000   -5.72112
 9320.0000   -4.89096
 9360.0000   -5.10004
 9400.0000   -4.82785
 9440.0000   -4.61236
 9480.0000   -5.77424
 9520.0000   -5.01243
 9560.0000   -5.03023
 9600.0000   -4.69291
 9640.0000   -4.33089
 9680.0000   -5.02737
 9720.0000   -4.84672
 9760.0000   -5.29232
 9800.0000   -5.24681
 9840.0000   -5.04450
 9880.0000   -5.37124
 9920.0000   -4.56772
 9960.0000   -5.50187
10000.0000   -5.30445
10040.0000   -5.20165
10080.0000   -4.77419
10120.0000   -5.12726
10160.0000   -5.52019
10200.0000   -5.29027
10240.0000   -5.36715
10280.0000   -4.74558
10320.0000   -4.91240
10360.0000   -5.31769
10400.0000   -5.05611
10440.0000   -5.71470
10480.0000   -5.09930
10520.0000   -4.67393
10560.0000   -5.27112
10600.0000   -5.55787
10640.0000   -5.38043
10680.0000   -5.22439
10720.0000   -5.21570
10760.0000   -4.45775
10800.0000   -4.88687
10840.0000   -4.56118
10880.0000   -3.78405
10920.0000   -4.32809
10960.0000   -4.99067
11000.0000   -4.38622
11040.0000   -4.72690
11080.0000   -4.82830
11120.0000   -4.42665
11160.0000   -4.52902
11200.0000   -4.62167
11240.0000   -4.98166
11280.0000   -4.73098
11320.0000   -4.82293
11360.0000   -4.76371
11400.0000   -5.31022
11440.0000   -5.20807
11480.0000   -4.16410
11520.0000   -5.01057
11560.0000   -5.38391
11600.0000   -5.32373
11640.0000   -5.40836
11680.0000   -4.91260
11720.0000   -4.72969
11760.0000   -5.50596
11800.0000   -5.19610
11840.0000   -5.12201
11880.0000   -3.83360
11920.0000   -4.77701
11960.0000   -5.17356
12000.0000   -5.52278
12040.0000   -4.64329
12080.0000   -4.26255
12120.0000   -4.30298
12160.0000   -4.95449
12200.0000   -4.51052
12240.0000   -5.22411
12280.0000   -4.81365
12320.0000   -4.37119
12360.0000   -5.42566
12400.0000   -5.07879
12440.0000   -5.38726
12480.0000   -4.85838
12520.0000   -4.16008
12560.0000   -4.62236
12600.0000   -4.37894
12640.0000   -4.55775
12680.0000   -4.38117
12720.0000   -4.58374
12760.0000   -4.57287
12800.0000   -4.57449
12840.0000   -4.12506
12880.0000   -4.95069
12920.0000   -3.85182
12960.0000   -4.13024
13000.0000   -5.48048
13040.0000   -4.67340
13080.0000   -4.59045
13120.0000   -3.71652
13160.0000   -4.43017
13200.0000   -5.70697
13240.0000   -4.10757
13280.0000   -4.79946
13320.0000   -4.62275
13360.0000   -4.58843
13400.0000   -4.99322
13440.0000   -4.99838
13480.0000   -4.86572
13520.0000   -5.35603
13560.0000   -5.12019
13600.0000   -5.41523
13640.0000   -5.10356
13680.0000   -5.52814
13720.0000   -5.43069
13760.0000   -5.14077
13800.0000   -4.76016
13840.0000   -5.53968
13880.0000   -4.93511
13920.0000   -4.43164
13960.0000   -5.16077
14000.0000   -5.36914
14040.0000   -6.09413
14080.0000   -6.07677
14120.0000   -5.56683
14160.0000   -5.70130
14200.0000   -5.97179
14240.0000   -5.36078
14280.0000   -6.44312
14320.0000   -6.37133
14360.0000   -5.76398
14400.0000   -6.86262
14440.0000   -4.99224
14480.0000   -5.21322
14520.0000   -5.33946
14560.0000   -5.07768
14600.0000   -3.94908
14640.0000   -3.89991
14680.0000   -4.51774
14720.0000   -4.67054
14760.0000   -4.62587
14800.0000   -4.51289
14840.0000   -4.90447
14880.0000   -5.60102
14920.0000   -4.26626
14960.0000   -4.61111
15000.0000   -4.79888
15040.0000   -4.74314
15080.0000   -4.57877
15120.0000   -4.78931
15160.0000   -4.81620
15200.0000   -4.77363
15240.0000   -5.39222
15280.0000   -4.87841
15320.0000   -4.25703
15360.0000   -5.45241
15400.0000   -3.82103
15440.0000   -4.34073
15480.0000   -4.19386
15520.0000   -4.39260
15560.0000   -3.50634
15600.0000   -4.50207
15640.0000   -3.81137
15680.0000   -4.22993
15720.0000   -2.66065
15760.0000   -3.07199
15800.0000   -5.00558
15840.0000   -4.54718
15880.0000   -4.85485
15920.0000   -5.83022
15960.0000   -6.45468
16000.0000   -5.06705
16040.0000   -5.02591
16080.0000   -5.47050
16120.0000   -5.27157
16160.0000   -6.02872
16200.0000   -5.15286
16240.0000   -4.84104
16280.0000   -5.84521
16320.0000   -5.59128
16360.0000   -4.89589
16400.0000   -5.40237
16440.0000   -5.37289
16480.0000   -5.87474
16520.0000   -6.01261
16560.0000   -5.27509
16600.0000   -5.06203
16640.0000   -4.88824
16680.0000   -5.36470
16720.0000   -4.49382
16760.0000   -5.20121
16800.0000   -5.83300
16840.0000   -4.80332
16880.0000   -3.89914
16920.0000   -4.01986
16960.0000   -5.02708
17000.0000   -5.09146
17040.0000   -6.79391
17080.0000   -4.94526
17120.0000   -5.81591
17160.0000   -5.14124
17200.0000   -5.35544
17240.0000   -5.50126
17280.0000   -5.40411
17320.0000   -5.39049
17360.0000   -5.60175
17400.0000   -4.86672
17440.0000   -5.24519
17480.0000   -5.23475
17520.0000   -5.51438
17560.0000   -6.03035
17600.0000   -5.93579
17640.0000   -6.40929
17680.0000   -5.08023
17720.0000   -6.17176
17760.0000   -5.77770
17800.0000   -5.64923
17840.0000   -4.90918
17880.0000   -5.37501
17920.0000   -5.31302
17960.0000   -5.86286
18000.0000   -5.77668
18040.0000   -4.67508
18080.0000   -4.14353
18120.0000   -4.80223
18160.0000   -4.50247
18200.0000   -4.74174
18240.0000   -4.74429
18280.0000   -4.86680
18320.0000   -4.95689
18360.0000   -5.04862
18400.0000   -5.22482
18440.0000   -5.48765
18480.0000   -4.53818
18520.0000   -5.88439
18560.0000   -4.25066
18600.0000   -4.66981
18640.0000   -5.51192
18680.0000   -6.03057
18720.0000   -5.09352
18760.0000   -5.89389
18800.0000   -4.80373
18840.0000   -5.18486
18880.0000   -5.49364
18920.0000   -5.62717
18960.0000   -5.87210
19000.0000   -5.33665
19040.0000   -5.23237
19080.0000   -5.19617
19120.0000   -4.65431
19160.0000   -4.74938
19200.0000   -4.53683
19240.0000   -3.99419
19280.0000   -4.85608
19320.0000   -4.96733
19360.0000   -5.48703
19400.0000   -4.84839
19440.0000   -5.24699
19480.0000   -4.68343
19520.0000   -5.17259
19560.0000   -5.20014
19600.0000   -4.70412
19640.0000   -4.92494
19680.0000   -5.14170
19720.0000   -5.83382
19760.0000   -5.52716
19800.0000   -5.34607
19840.0000   -5.44343
19880.0000   -5.26444
19920.0000   -6.19349
19960.0000   -5.51092
20000.0000   -5.09104
20040.0000   -5.43067
20080.0000   -4.65111
20120.0000   -4.64568
20160.0000   -5.60457
20200.0000   -4.54175
20240.0000   -5.42350
20280.0000   -5.15894
20320.0000   -4.78567
20360.0000   -5.74055
20400.0000   -5.32658
20440.0000   -4.76957
20480.0000   -4.71394
20520.0000   -4.79448
20560.0000   -4.36630
20600.0000   -5.16292
20640.0000   -4.81591
20680.0000   -5.11536
20720.0000   -5.66864
20760.0000   -4.74659
20800.0000   -5.01437
20840.0000   -5.20277
20880.0000   -4.73389
20920.0000   -5.23110
20960.0000   -5.27598
21000.0000   -6.06260
21040.0000   -5.56066
21080.0000   -5.14697
21120.0000   -5.19619
21160.0000   -5.03659
21200.0000   -5.41836
21240.0000   -5.38286
21280.0000   -5.98866
21320.0000   -5.49387
21360.0000   -5.06465
21400.0000   -4.94843
21440.0000   -5.42476
21480.0000   -4.89266
21520.0000   -5.09077
21560.0000   -5.11172
21600.0000   -4.95277
21640.0000   -5.04620
21680.0000   -5.36468
21720.0000   -4.46727
21760.0000   -4.01842
21800.0000   -5.40308
21840.0000   -4.94183
21880.0000   -3.80973
21920.0000   -5.22712
21960.0000   -4.51501
22000.0000   -5.01618
22040.0000   -5.03861
22080.0000   -5.15402
22120.0000   -5.81947
22160.0000   -5.71732
22200.0000   -6.09432
22240.0000   -5.64799
22280.0000   -6.34516
22320.0000   -5.50404
22360.0000   -5.13607
22400.0000   -5.06045
22440.0000   -4.71168
22480.0000   -4.02823
22520.0000   -5.02794
22560.0000   -5.69582
22600.0000   -5.65444
22640.0000   -6.07564
22680.0000   -5.29671
22720.0000   -5.43777
22760.0000   -5.66220
22800.0000   -5.83376
22840.0000   -7.02901
22880.0000   -6.92764
22920.0000   -6.76772
22960.0000   -5.18810
23000.0000   -5.40219
23040.0000   -5.93839
23080.0000   -5.37839
23120.0000   -6.71552
23160.0000   -5.47955
23200.0000   -6.22781
23240.0000   -6.15126
23280.0000   -6.15064
23320.0000   -5.82363
23360.0000   -5.56829
23400.0000   -5.85514
23440.0000   -6.78235
23480.0000   -6.41832
23520.0000   -6.56311
23560.0000   -5.93548
23600.0000   -6.05948
23640.0000   -5.93971
23680.0000   -6.06394
23720.0000   -6.20482
23760.0000   -6.20113
23800.0000   -5.56760
23840.0000   -6.08002
23880.0000   -6.01194
23920.0000   -6.56543
23960.0000   -5.74576
24000.0000   -6.17033
24040.0000   -4.82215
24080.0000   -5.41910
24120.0000   -3.44120
24160.0000   -5.03877
24200.0000   -5.05151
24240.0000   -5.30229
24280.0000   -5.73604
24320.0000   -6.32145
24360.0000   -5.62858
24400.0000   -4.74620
24440.0000   -5.13925
24480.0000   -4.88156
24520.0000   -4.56572
24560.0000   -3.79104
24600.0000   -4.50558
24640.0000   -4.64833
24680.0000   -4.42775
24720.0000   -4.03097
24760.0000   -4.87976
24800.0000   -5.42582
24840.0000   -5.16466
24880.0000   -5.69243
24920.0000   -5.82837
24960.0000   -5.72121
25000.0000   -5.25297
25040.0000   -5.20332
25080.0000   -4.19577
25120.0000   -4.51391
25160.0000   -4.41219
25200.0000   -4.85025
25240.0000   -5.48205
25280.0000   -4.67473
25320.0000   -4.81436
25360.0000   -5.56224
25400.0000   -4.62751
25440.0000   -5.56775
25480.0000   -5.13034
25520.0000   -4.46539
25560.0000   -5.29720
25600.0000   -5.42977
25640.0000   -5.18254
25680.0000   -5.11049
25720.0000   -4.77056
25760.0000   -4.65975
25800.0000   -5.67063
25840.0000   -5.61061
25880.0000   -4.60231
25920.0000   -5.02540
25960.0000   -5.43019
26000.0000   -4.92867
26040.0000   -5.52571
26080.0000   -6.19889
26120.0000   -6.00168
26160.0000   -5.09871
26200.0000   -6.01663
26240.0000   -4.85610
26280.0000   -4.69910
26320.0000   -6.63808
26360.0000   -5.25389
26400.0000   -4.83441
26440.0000   -5.07754
26480.0000   -5.14088
26520.0000   -5.18816
26560.0000   -5.02782
26600.0000   -4.69186
26640.0000   -4.65232
26680.0000   -4.52375
26720.0000   -5.03241
26760.0000   -4.79036
26800.0000   -5.30033
26840.0000   -5.98987
26880.0000   -4.62377
26920.0000   -5.01989
26960.0000   -4.72332
27000.0000   -5.43213
27040.0000   -4.77399
27080.0000   -4.92306
27120.0000   -5.01541
27160.0000   -3.83389
27200.0000   -3.85735
27240.0000   -4.97170
27280.0000   -5.36342
27320.0000   -5.06782
27360.0000   -5.05385
27400.0000   -4.79074
27440.0000   -4.64087
27480.0000   -4.71485
27520.0000   -4.17844
27560.0000   -4.17716
27600.0000   -4.24132
27640.0000   -4.40509
27680.0000   -4.66215
27720.0000   -4.48445
27760.0000   -5.65309
27800.0000   -4.71999
27840.0000   -4.55258
27880.0000   -3.34711
27920.0000   -4.71860
27960.0000   -4.50118
28000.0000   -4.51560
28040.0000   -4.80003
28080.0000   -5.37381
28120.0000   -4.81450
28160.0000   -4.86437
28200.0000   -3.89559
28240.0000   -4.38806
28280.0000   -4.82752
28320.0000   -4.47608
28360.0000   -4.58057
28400.0000   -5.20115
28440.0000   -4.98535
28480.0000   -5.12485
28520.0000   -5.11736
28560.0000   -5.69639
28600.0000   -5.48167
28640.0000   -4.89819
28680.0000   -4.82194
28720.0000   -5.30502
28760.0000   -5.18706
28800.0000   -5.64870
28840.0000   -6.31774
28880.0000   -6.00848
28920.0000   -5.81730
28960.0000   -6.25040
29000.0000   -5.15720
29040.0000   -4.48512
29080.0000   -3.88056
29120.0000   -3.95009
29160.0000   -4.58068
29200.0000   -4.84959
29240.0000   -4.16719
29280.0000   -5.02838
29320.0000   -5.96660
29360.0000   -4.84783
29400.0000   -4.41355
29440.0000   -4.82665
29480.0000   -4.39553
29520.0000   -4.67420
29560.0000   -5.79897
29600.0000   -5.47603
29640.0000   -5.47288
29680.0000   -5.56497
29720.0000   -5.29505
29760.0000   -5.53635
29800.0000   -6.04540
29840.0000   -5.02050
29880.0000   -5.81537
29920.0000   -5.77445
29960.0000   -5.60506
30000.0000   -6.02300
30040.0000   -5.69670
30080.0000   -5.50678
30120.0000   -5.03342
30160.0000   -5.48567
30200.0000   -6.18503
30240.0000   -4.50921
30280.0000   -5.07512
30320.0000   -4.62835
30360.0000   -5.30321
30400.0000   -4.67141
30440.0000   -5.46944
30480.0000   -4.79191
30520.0000   -5.70028
30560.0000   -5.69450
30600.0000   -5.32851
30640.0000   -4.31453
30680.0000   -5.12133
30720.0000   -4.77514
30760.0000   -5.26593
30800.0000   -5.10101
30840.0000   -4.71362
30880.0000   -5.46587
30920.0000   -4.68639
30960.0000   -4.93491
31000.0000   -5.16948
31040.0000   -5.52144
31080.0000   -5.68453
31120.0000   -5.69995
31160.0000   -5.03222
31200.0000   -4.90573
31240.0000   -4.33606
31280.0000   -4.34995
31320.0000   -5.23724
31360.0000   -5.02192
31400.0000   -4.46453
31440.0000   -4.46905
31480.0000   -5.00141
31520.0000   -5.03536
31560.0000   -5.73458
31600.0000   -5.03083
31640.0000   -5.31779
31680.0000   -5.03549
31720.0000   -4.58509
31760.0000   -4.89569
31800.0000   -4.99300
31840.0000   -5.43248
31880.0000   -5.03386
31920.0000   -5.50124
31960.0000   -4.70061
32000.0000   -5.12648
32040.0000   -4.96270
32080.0000   -5.44017
32120.0000   -5.75282
32160.0000   -4.40368
32200.0000   -5.28458
32240.0000   -4.40194
32280.0000   -5.00080
32320.0000   -4.80564
32360.0000   -5.35448
32400.0000   -5.24965
32440.0000   -5.26162
32480.0000   -5.47669
32520.0000   -4.63887
32560.0000   -5.66126
32600.0000   -4.95875
32640.0000   -5.12180
32680.0000   -5.84245
32720.0000   -5.33711
32760.0000   -5.02667
32800.0000   -5.15952
32840.0000   -4.99540
32880.0000   -5.52521
32920.0000   -5.41758
32960.0000   -4.81547
33000.0000   -5.16829
33040.0000   -5.86077
33080.0000   -5.66375
33120.0000   -5.92451
33160.0000   -4.89760
33200.0000   -5.38466
33240.0000   -5.23914
33280.0000   -5.37499
33320.0000   -4.66876
33360.0000   -4.40038
33400.0000   -4.39177
33440.0000   -4.87390
33480.0000   -6.19661
33520.0000   -5.28568
33560.0000   -4.54525
33600.0000   -3.70972
33640.0000   -4.62321
33680.0000   -4.78595
33720.0000   -5.25208
33760.0000   -5.49916
33800.0000   -4.96830
33840.0000   -4.87761
33880.0000   -5.38319
33920.0000   -5.78377
33960.0000   -5.08819
34000.0000   -5.32075
34040.0000   -5.25032
34080.0000   -5.28424
34120.0000   -4.69308
34160.0000   -5.28691
34200.0000   -4.84898
34240.0000   -4.74808
34280.0000   -4.80554
34320.0000   -5.27046
34360.0000   -5.48712
34400.0000   -5.09691
34440.0000   -5.24337
34480.0000   -6.09275
34520.0000   -5.86761
34560.0000   -6.10952
34600.0000   -5.31952
34640.0000   -5.29262
34680.0000   -5.96879
34720.0000   -5.63627
34760.0000   -5.78242
34800.0000   -6.00716
34840.0000   -5.64252
34880.0000   -5.68397
34920.0000   -4.96527
34960.0000   -5.99925
35000.0000   -6.48846
35040.0000   -7.27206
35080.0000   -5.24582
35120.0000   -5.04480
35160.0000   -5.15148
35200.0000   -5.22764
35240.0000   -4.27770
35280.0000   -5.24292
35320.0000   -5.81805
35360.0000   -4.76798
35400.0000   -5.87463
35440.0000   -5.42380
35480.0000   -3.97761
35520.0000   -4.66682
35560.0000   -3.90843
35600.0000   -3.93808
35640.0000   -4.17908
35680.0000   -4.45525
35720.0000   -4.17132
35760.0000   -4.20328
35800.0000   -5.73315
35840.0000   -5.08899
35880.0000   -5.41622
35920.0000   -5.00989
35960.0000   -5.63792
36000.0000   -5.71248
36040.0000   -5.45512
36080.0000   -4.47155
36120.0000   -4.20626
36160.0000   -5.37193
36200.0000   -5.72264
36240.0000   -4.81420
36280.0000   -5.55815
36320.0000   -6.04541
36360.0000   -5.57175
36400.0000   -5.19766
36440.0000   -5.96171
36480.0000   -4.65807
36520.0000   -5.23638
36560.0000   -4.32558
36600.0000   -4.82151
36640.0000   -4.38927
36680.0000   -4.62446
36720.0000   -5.00271
36760.0000   -5.95918
36800.0000   -5.76391
36840.0000   -4.66238
36880.0000   -5.24451
36920.0000   -5.50372
36960.0000   -5.44148
37000.0000   -5.31093
37040.0000   -4.92405
37080.0000   -4.91784
37120.0000   -5.49239
37160.0000   -5.86296
37200.0000   -6.05252
37240.0000   -4.92551
37280.0000   -5.41625
37320.0000   -5.35629
37360.0000   -5.31996
37400.0000   -5.64648
37440.0000   -5.04741
37480.0000   -4.54138
37520.0000   -5.28880
37560.0000   -5.05158
37600.0000   -5.05625
37640.0000   -5.69866
37680.0000   -6.23802
37720.0000   -5.28310
37760.0000   -5.19859
37800.0000   -5.16075
37840.0000   -5.52214
37880.0000   -6.58277
37920.0000   -5.26638
37960.0000   -5.42627
38000.0000   -6.16349
38040.0000   -5.68500
38080.0000   -5.24091
38120.0000   -5.82107
38160.0000   -5.54970
38200.0000   -4.64470
38240.0000   -5.06839
38280.0000   -4.44236
38320.0000   -4.89067
38360.0000   -4.71579
38400.0000   -5.25482
38440.0000   -5.38990
38480.0000   -6.16661
38520.0000   -5.45632
38560.0000   -6.54406
38600.0000   -5.38415
38640.0000   -5.51461
38680.0000   -5.35600
38720.0000   -4.60188
38760.0000   -4.04761
38800.0000   -4.92586
38840.0000   -4.68150
38880.0000   -6.00838
38920.0000   -6.10194
38960.0000   -5.36831
39000.0000   -5.61997
39040.0000   -4.65838
39080.0000   -4.22556
39120.0000   -5.23423
39160.0000   -4.52051
39200.0000   -4.36102
39240.0000   -4.48001
39280.0000   -4.53366
39320.0000   -5.45817
39360.0000   -4.97769
39400.0000   -4.98228
39440.0000   -5.04612
39480.0000   -5.60784
39520.0000   -4.67751
39560.0000   -5.05689
39600.0000   -4.83646
39640.0000   -4.33085
39680.0000   -5.56516
39720.0000   -5.59856
39760.0000   -5.64566
39800.0000   -4.65303
39840.0000   -4.39979
39880.0000   -5.83465
39920.0000   -5.59058
39960.0000   -5.62665
40000.0000   -6.27715
40040.0000   -6.49129
40080.0000   -6.07383
40120.0000   -6.03368
40160.0000   -6.10961
40200.0000   -5.37267
40240.0000   -5.87726
40280.0000   -5.78077
40320.0000   -5.88533
40360.0000   -6.46008
40400.0000   -5.27731
40440.0000   -4.89484
40480.0000   -5.27301
40520.0000   -4.76615
40560.0000   -5.21535
40600.0000   -5.14847
40640.0000   -5.11836
40680.0000   -4.83154
40720.0000   -5.35465
40760.0000   -5.00198
40800.0000   -6.13948
40840.0000   -6.50877
40880.0000   -6.17787
40920.0000   -5.93200
40960.0000   -6.29996
41000.0000   -5.90299
41040.0000   -6.12429
41080.0000   -5.25958
41120.0000   -5.64062
41160.0000   -6.33167
41200.0000   -5.96879
41240.0000   -6.14585
41280.0000   -5.54709
41320.0000   -4.99259
41360.0000   -4.39648
41400.0000   -4.81752
41440.0000   -5.24956
41480.0000   -5.34718
41520.0000   -5.11364
41560.0000   -5.59913
41600.0000   -6.08946
41640.0000   -5.42691
41680.0000   -5.70796
41720.0000   -6.00110
41760.0000   -5.72575
41800.0000   -4.73824
41840.0000   -5.43313
41880.0000   -6.22030
41920.0000   -5.30168
41960.0000   -5.28247
42000.0000   -5.97716
42040.0000   -5.50260
42080.0000   -5.87223
42120.0000   -6.02065
42160.0000   -6.09435
42200.0000   -5.20223
42240.0000   -7.01889
42280.0000   -5.39183
42320.0000   -6.15410
42360.0000   -6.66298
42400.0000   -5.63392
42440.0000   -5.06254
42480.0000   -5.36166
42520.0000   -6.22648
42560.0000   -6.06780
42600.0000   -5.73775
42640.0000   -6.16562
42680.0000   -5.45908
42720.0000   -4.63014
42760.0000   -5.54137
42800.0000   -6.07469
42840.0000   -5.24330
42880.0000   -5.46854
42920.0000   -5.89878
42960.0000   -5.95589
43000.0000   -5.48779
43040.0000   -6.11213
43080.0000   -5.99381
43120.0000   -6.47894
43160.0000   -5.69927
43200.0000   -5.16783
43240.0000   -5.65069
43280.0000   -5.66363
43320.0000   -4.56045
43360.0000   -4.59672
43400.0000   -4.73227
43440.0000   -5.23762
43480.0000   -4.83461
43520.0000   -4.93769
43560.0000   -4.54319
43600.0000   -4.28980
43640.0000   -4.64740
43680.0000   -4.89975
43720.0000   -5.15544
43760.0000   -4.81266
43800.0000   -5.10403
43840.0000   -4.88154
43880.0000   -4.90483
43920.0000   -4.76085
43960.0000   -5.09811
44000.0000   -5.81481
44040.0000   -4.89787
44080.0000   -5.86614
44120.0000   -5.82757
44160.0000   -5.49859
44200.0000   -4.85413
44240.0000   -5.11719
44280.0000   -5.25702
44320.0000   -5.77466
44360.0000   -6.17561
44400.0000   -5.43164
44440.0000   -5.49770
44480.0000   -5.40554
44520.0000   -4.67444
44560.0000   -5.01757
44600.0000   -5.13900
44640.0000   -5.33604
44680.0000   -5.69846
44720.0000   -5.92057
44760.0000   -5.86050
44800.0000   -5.65519
44840.0000   -5.98057
44880.0000   -5.94805
44920.0000   -6.31528
44960.0000   -5.51469
45000.0000   -5.68197
45040.0000   -5.19428
45080.0000   -5.81549
45120.0000   -5.23244
45160.0000   -4.98179
45200.0000   -4.92568
45240.0000   -5.40516
45280.0000   -5.40274
45320.0000   -5.58038
45360.0000   -6.07630
45400.0000   -5.37455
45440.0000   -5.35783
45480.0000   -4.55105
45520.0000   -4.61427
45560.0000   -6.43566
45600.0000   -4.54471
45640.0000   -5.11844
45680.0000   -4.16875
45720.0000   -4.76024
45760.0000   -3.75901
45800.0000   -4.72020
45840.0000   -5.14697
45880.0000   -5.46685
45920.0000   -5.19224
45960.0000   -4.81040
46000.0000   -5.92704
46040.0000   -5.48971
46080.0000   -4.93761
46120.0000   -4.92056
46160.0000   -4.88317
46200.0000   -5.12821
46240.0000   -4.43823
46280.0000   -4.79248
46320.0000   -5.28330
46360.0000   -4.89949
46400.0000   -4.43357
46440.0000   -4.53049
46480.0000   -5.02680
46520.0000   -4.88022
46560.0000   -5.77737
46600.0000   -5.82492
46640.0000   -5.78329
46680.0000   -5.61300
46720.0000   -5.36409
46760.0000   -6.00400
46800.0000   -5.26305
46840.0000   -6.99719
46880.0000   -5.56110
46920.0000   -5.56510
46960.0000   -5.15520
47000.0000   -6.26578
47040.0000   -5.60411
47080.0000   -5.46279
47120.0000   -4.89959
47160.0000   -4.09206
47200.0000   -5.19402
47240.0000   -5.44578
47280.0000   -5.26976
47320.0000   -3.72729
47360.0000   -4.68566
47400.0000   -5.87276
47440.0000   -5.04574
47480.0000   -4.83072
47520.0000   -4.43284
47560.0000   -4.36930
47600.0000   -4.71803
47640.0000   -5.45668
47680.0000   -4.76478
47720.0000   -4.78820
47760.0000   -4.14301
47800.0000   -4.66806
47840.0000   -5.14985
47880.0000   -4.33333
47920.0000   -5.14346
47960.0000   -4.92088
48000.0000   -4.30626
48040.0000   -5.14178
48080.0000   -4.43260
48120.0000   -5.19477
48160.0000   -3.90539
48200.0000   -5.26844
48240.0000   -5.50456
48280.0000   -4.30833
48320.0000   -5.68811
48360.0000   -5.82681
48400.0000   -5.90699
48440.0000   -6.72683
48480.0000   -6.00451
48520.0000   -3.82513
48560.0000   -3.99766
48600.0000   -4.74409
48640.0000   -5.09897
48680.0000   -4.92566
48720.0000   -4.99193
48760.0000   -4.09876
48800.0000   -4.48343
48840.0000   -4.97351
48880.0000   -4.76060
48920.0000   -4.43328
48960.0000   -4.57168
49000.0000   -4.75697
49040.0000   -4.84816
49080.0000   -4.51341
49120.0000   -5.72889
49160.0000   -4.86545
49200.0000   -4.28278
49240.0000   -4.02016
49280.0000   -3.66352
49320.0000   -4.05640
49360.0000   -4.27131
49400.0000   -4.50882
49440.0000   -4.46811
49480.0000   -4.16088
49520.0000   -5.76525
49560.0000   -5.76109
49600.0000   -5.08094
49640.0000   -4.29300
49680.0000   -5.48292
49720.0000   -4.82835
49760.0000   -5.90240
49800.0000   -4.95999
49840.0000   -5.70557
49880.0000   -5.35073
49920.0000   -5.12833
49960.0000   -6.22600
50000.0000   -5.18609
50040.0000   -6.28757
50080.0000   -5.88464
50120.0000   -4.85447
50160.0000   -4.98746
50200.0000   -5.68307
50240.0000   -5.04005
50280.0000   -4.92985
50320.0000   -6.30766
50360.0000   -5.37223
50400.0000   -5.41593
50440.0000   -6.19087
50480.0000   -5.47222
50520.0000   -5.23116
50560.0000   -6.54646
50600.0000   -5.91873
50640.0000   -5.88977
50680.0000   -5.56050
50720.0000   -6.44196
50760.0000   -6.28109
50800.0000   -6.04578
50840.0000   -5.67938
50880.0000   -5.57568
50920.0000   -5.96117
50960.0000   -4.34458
51000.0000   -4.78944
51040.0000   -4.99386
51080.0000   -5.34346
51120.0000   -5.38954
51160.0000   -5.71434
51200.0000   -5.65863
51240.0000   -5.79334
51280.0000   -5.14857
51320.0000   -5.64151
51360.0000   -5.43065
51400.0000   -4.92350
51440.0000   -5.18207
51480.0000   -5.10907
51520.0000   -5.73720
51560.0000   -5.94880
51600.0000   -5.43828
51640.0000   -5.89809
51680.0000   -5.11069
51720.0000   -5.06613
51760.0000   -4.75486
51800.0000   -5.53195
51840.0000   -5.05528
51880.0000   -6.43810
51920.0000   -5.93571
51960.0000   -5.71263
52000.0000   -6.06693
52040.0000   -5.32726
52080.0000   -5.56610
52120.0000   -5.51710
52160.0000   -5.55800
52200.0000   -6.27198
52240.0000   -6.22513
52280.0000   -6.49256
52320.0000   -5.64341
52360.0000   -6.33105
52400.0000   -6.77852
52440.0000   -5.91828
52480.0000   -6.18886
52520.0000   -6.90165
52560.0000   -6.62643
52600.0000   -7.12863
52640.0000   -6.67124
52680.0000   -7.42298
52720.0000   -6.82295
52760.0000   -7.01730
52800.0000   -6.63763
52840.0000   -5.89056
52880.0000   -6.42313
52920.0000   -6.33101
52960.0000   -7.08071
53000.0000   -7.64841
53040.0000   -6.42672
53080.0000   -6.63993
53120.0000   -6.90881
53160.0000   -6.73021
53200.0000   -5.95493
53240.0000   -5.61185
53280.0000   -5.65692
53320.0000   -5.20178
53360.0000   -5.42497
53400.0000   -5.49504
53440.0000   -6.00465
53480.0000   -5.13504
53520.0000   -5.69600
53560.0000   -6.41962
53600.0000   -5.13954
53640.0000   -4.26412
53680.0000   -4.75236
53720.0000   -4.32188
53760.0000   -4.07210
53800.0000   -4.70329
53840.0000   -4.97191
53880.0000   -4.59587
53920.0000   -5.38539
53960.0000   -4.42845
54000.0000   -4.62622
54040.0000   -5.40553
54080.0000   -4.67052
54120.0000   -5.46151
54160.0000   -5.27156
54200.0000   -5.72515
54240.0000   -5.27658
54280.0000   -5.21313
54320.0000   -5.35870
54360.0000   -5.11255
54400.0000   -4.20099
54440.0000   -5.44256
54480.0000   -5.87756
54520.0000   -4.84297
54560.0000   -4.34532
54600.0000   -4.73034
54640.0000   -5.16556
54680.0000   -5.40861
54720.0000   -5.60972
54760.0000   -4.90088
54800.0000   -4.17306
54840.0000   -5.91344
54880.0000   -5.63263
54920.0000   -6.57182
54960.0000   -5.47615
55000.0000   -5.33265
55040.0000   -4.58794
55080.0000   -5.84915
55120.0000   -4.91559
55160.0000   -5.37351
55200.0000   -5.11997
55240.0000   -5.00888
55280.0000   -5.06783
55320.0000   -5.85737
55360.0000   -4.77420
55400.0000   -5.73915
55440.0000   -5.99507
55480.0000   -4.81692
55520.0000   -6.33405
55560.0000   -5.93531
55600.0000   -5.46293
55640.0000   -5.57528
55680.0000   -5.48709
55720.0000   -5.30447
55760.0000   -4.48444
55800.0000   -5.27805
55840.0000   -5.58339
55880.0000   -6.35929
55920.0000   -5.45666
55960.0000   -5.93171
56000.0000   -5.62783
56040.0000   -5.32974
56080.0000   -4.34320
56120.0000   -5.49782
56160.0000   -5.76397
56200.0000   -4.88214
56240.0000   -5.62952
56280.0000   -5.20561
56320.0000   -5.32140
56360.0000   -5.72848
56400.0000   -5.08374
56440.0000   -4.38566
56480.0000   -5.40984
56520.0000   -5.58896
56560.0000   -5.72765
56600.0000   -5.45715
56640.0000   -5.88233
56680.0000   -5.78208
56720.0000   -6.12148
56760.0000   -5.69565
56800.0000   -5.16238
56840.0000   -5.93248
56880.0000   -6.56382
56920.0000   -5.98424
56960.0000   -6.06332
57000.0000   -6.81108
57040.0000   -6.50935
57080.0000   -6.16310
57120.0000   -6.35981
57160.0000   -5.93145
57200.0000   -5.97051
57240.0000   -5.22141
57280.0000   -4.81341
57320.0000   -6.05823
57360.0000   -5.41824
57400.0000   -5.57217
57440.0000   -5.69064
57480.0000   -4.64542
57520.0000   -4.88188
57560.0000   -4.29066
57600.0000   -5.40009
57640.0000   -4.71243
57680.0000   -4.65487
57720.0000   -4.84198
57760.0000   -6.04947
57800.0000   -5.73045
57840.0000   -5.72348
57880.0000   -4.32644
57920.0000   -4.87530
57960.0000   -4.38307
58000.0000   -4.81847
58040.0000   -5.08200
58080.0000   -6.10017
58120.0000   -5.97709
58160.0000   -5.29535
58200.0000   -5.35631
58240.0000   -5.18549
58280.0000   -5.40561
58320.0000   -5.48884
58360.0000   -6.22812
58400.0000   -6.36322
58440.0000   -6.46873
58480.0000   -6.17734
58520.0000   -6.21753
58560.0000   -5.76124
58600.0000   -6.68386
58640.0000   -6.62247
58680.0000   -5.94345
58720.0000   -6.27722
58760.0000   -6.15138
58800.0000   -5.19286
58840.0000   -6.30731
58880.0000   -6.42953
58920.0000   -5.49846
58960.0000   -6.55801
59000.0000   -6.61644
59040.0000   -6.37256
59080.0000   -5.98833
59120.0000   -5.35185
59160.0000   -6.49841
59200.0000   -5.41856
59240.0000   -5.32781
59280.0000   -5.77744
59320.0000   -6.75911
59360.0000   -5.24103
59400.0000   -6.37354
59440.0000   -6.13081
59480.0000   -5.57702
59520.0000   -5.43416
59560.0000   -6.22649
59600.0000   -5.20488
59640.0000   -4.81388
59680.0000   -5.14971
59720.0000   -5.42163
59760.0000   -5.36511
59800.0000   -5.59671
59840.0000   -4.77122
59880.0000   -5.57314
59920.0000   -4.44338
59960.0000   -5.53657
60000.0000   -4.85994
60040.0000   -5.44065
60080.0000   -5.99104
60120.0000   -6.32397
60160.0000   -6.01171
60200.0000   -6.47761
60240.0000   -5.75874
60280.0000   -6.23812
60320.0000   -6.95235
60360.0000   -6.46373
60400.0000   -6.27707
60440.0000   -5.61588
60480.0000   -5.78129
60520.0000   -5.81434
60560.0000   -6.38388
60600.0000   -5.93841
60640.0000   -6.11196
60680.0000   -6.58704
60720.0000   -6.40985
60760.0000   -6.52375
60800.0000   -6.83458
60840.0000   -7.15164
60880.0000   -6.38325
60920.0000   -6.75681
60960.0000   -6.05305
61000.0000   -6.80177
61040.0000   -5.84188
61080.0000   -6.00077
61120.0000   -6.08357
61160.0000   -7.02088
61200.0000   -5.89978
61240.0000   -6.26442
61280.0000   -6.29620
61320.0000   -7.01497
61360.0000   -5.96349
61400.0000   -6.31538
61440.0000   -6.46064
61480.0000   -6.35457
61520.0000   -6.04723
61560.0000   -6.09568
61600.0000   -5.39616
61640.0000   -5.06155
61680.0000   -4.92019
61720.0000   -6.02129
61760.0000   -6.35874
61800.0000   -5.41251
61840.0000   -5.57381
61880.0000   -4.87601
61920.0000   -5.72862
61960.0000   -5.74617
62000.0000   -6.15342
62040.0000   -6.09996
62080.0000   -5.06810
62120.0000   -4.04253
62160.0000   -4.75814
62200.0000   -3.59975
62240.0000   -4.69572
62280.0000   -3.08331
62320.0000   -3.92423
62360.0000   -2.46707
62400.0000   -3.10782
62440.0000   -3.51317
62480.0000   -3.22265
62520.0000   -3.54509
62560.0000   -4.11217
62600.0000   -3.22926
62640.0000   -2.60698
62680.0000   -2.89427
62720.0000   -2.45491
62760.0000   -3.10957
62800.0000   -2.43653
62840.0000   -3.25302
62880.0000   -3.13475
62920.0000   -2.64901
62960.0000   -1.81584
63000.0000   -2.55960
63040.0000   -2.28773
63080.0000   -2.15248
63120.0000   -2.05006
63160.0000   -3.41983
63200.0000   -2.77164
63240.0000   -3.52354
63280.0000   -2.82130
63320.0000   -1.69682
63360.0000   -1.79591
63400.0000   -3.53184
63440.0000   -3.67054
63480.0000   -2.85704
63520.0000   -2.68158
63560.0000   -2.07230
63600.0000   -2.12779
63640.0000   -2.29427
63680.0000   -2.23194
63720.0000   -2.45928
63760.0000   -3.68858
63800.0000   -2.97375
63840.0000   -3.32310
63880.0000   -2.97639
63920.0000   -2.47364
63960.0000   -3.99916
64000.0000   -3.69569
64040.0000   -3.04047
64080.0000   -4.26070
64120.0000   -3.08419
64160.0000   -2.82316
64200.0000   -1.29570
64240.0000   -2.28825
64280.0000   -2.48134
64320.0000   -3.11733
64360.0000   -2.88365
64400.0000   -2.27477
64440.0000   -1.94221
64480.0000   -2.57120
64520.0000   -3.06862
64560.0000   -3.06939
64600.0000   -3.26602
64640.0000   -2.61250
64680.0000   -2.82639
64720.0000   -2.95281
64760.0000   -3.25699
64800.0000   -2.26695
64840.0000   -2.72863
64880.0000   -2.88081
64920.0000   -1.61801
64960.0000   -2.46982
65000.0000   -3.11290
65040.0000   -2.86040
65080.0000   -2.21835
65120.0000   -3.16238
65160.0000   -2.04308
65200.0000   -2.06045
65240.0000   -2.09741
65280.0000   -2.29612
65320.0000   -1.73950
65360.0000   -2.60332
65400.0000   -2.22940
65440.0000   -2.91056
65480.0000   -2.11117
65520.0000   -2.48082
65560.0000   -2.37262
65600.0000   -3.18003
65640.0000   -2.47793
65680.0000   -2.23104
65720.0000   -2.47203
65760.0000   -1.65069
65800.0000   -2.04817
65840.0000   -1.86694
65880.0000   -1.85667
65920.0000   -2.31300
65960.0000   -2.53509
66000.0000   -2.53041
66040.0000   -1.61861
66080.0000   -2.42825
66120.0000   -2.34718
66160.0000   -2.44818
66200.0000   -1.07394
66240.0000   -2.44521
66280.0000   -2.78146
66320.0000   -3.18610
66360.0000   -1.45344
66400.0000   -2.34990
66440.0000   -2.16377
66480.0000   -2.16882
66520.0000   -2.52421
66560.0000   -2.15818
66600.0000   -2.51039
66640.0000   -2.18893
66680.0000   -2.57503
66720.0000   -2.82930
66760.0000   -2.15764
66800.0000   -2.90046
66840.0000   -2.55328
66880.0000   -2.73168
66920.0000   -3.06671
66960.0000   -0.98902
67000.0000   -2.07531
67040.0000   -1.95822
67080.0000   -1.89842
67120.0000   -1.40598
67160.0000   -1.48065
67200.0000   -1.90314
67240.0000   -1.14712
67280.0000   -1.84368
67320.0000   -1.69366
67360.0000   -2.38484
67400.0000   -3.51768
67440.0000   -2.92088
67480.0000   -3.11384
67520.0000   -3.20290
67560.0000   -1.93432
67600.0000   -2.11956
67640.0000   -2.72976
67680.0000   -3.46206
67720.0000   -3.13493
67760.0000   -3.25026
67800.0000   -3.17515
67840.0000   -3.12456
67880.0000   -2.85696
67920.0000   -4.18272
67960.0000   -3.90751
68000.0000   -3.61326
68040.0000   -2.98976
68080.0000   -3.38973
68120.0000   -3.69097
68160.0000   -3.08407
68200.0000   -3.87667
68240.0000   -2.64424
68280.0000   -2.95891
68320.0000   -4.10120
68360.0000   -3.02815
68400.0000   -3.61558
68440.0000   -3.23117
68480.0000   -2.88821
68520.0000   -3.28004
68560.0000   -3.14688
68600.0000   -3.60000
68640.0000   -4.15164
68680.0000   -4.04460
68720.0000   -3.68676
68760.0000   -3.38658
68800.0000   -3.98749
68840.0000   -2.84353
68880.0000   -3.71160
68920.0000   -3.67922
68960.0000   -4.98034
69000.0000   -3.43544
69040.0000   -5.23762
69080.0000   -4.30966
69120.0000   -3.19486
69160.0000   -2.74174
69200.0000   -4.15542
69240.0000   -3.88253
69280.0000   -4.44337
69320.0000   -4.17428
69360.0000   -4.87076
69400.0000   -5.64394
69440.0000   -5.80747
69480.0000   -5.07637
69520.0000   -5.41132
69560.0000   -5.71434
69600.0000   -6.25789
69640.0000   -5.01432
69680.0000   -5.11285
69720.0000   -4.20959
69760.0000   -4.77420
69800.0000   -5.26396
69840.0000   -5.38065
69880.0000   -5.97471
69920.0000   -5.35257
69960.0000   -5.21742
70000.0000   -4.73060
70040.0000   -5.63856
70080.0000   -5.82329
70120.0000   -5.70450
70160.0000   -5.74301
70200.0000   -5.28237
70240.0000   -6.29061
70280.0000   -5.47333
70320.0000   -4.63852
70360.0000   -4.98371
70400.0000   -5.23259
70440.0000   -4.93685
70480.0000   -5.84191
70520.0000   -5.51179
70560.0000   -6.14594
70600.0000   -5.98378
70640.0000   -4.59694
70680.0000   -5.54462
70720.0000   -5.75742
70760.0000   -5.79271
70800.0000   -5.57880
70840.0000   -5.38441
70880.0000   -5.27447
70920.0000   -4.60828
70960.0000   -5.53603
71000.0000   -5.25167
71040.0000   -4.90658
71080.0000   -4.17284
71120.0000   -4.81229
71160.0000   -4.41493
71200.0000   -4.28576
71240.0000   -5.44178
71280.0000   -5.50066
71320.0000   -4.64901
71360.0000   -5.68457
71400.0000   -5.73907
71440.0000   -5.15986
71480.0000   -3.91029
71520.0000   -5.17613
71560.0000   -6.51663
71600.0000   -5.21583
71640.0000   -5.97511
71680.0000   -6.06693
71720.0000   -5.67728
71760.0000   -4.84270
71800.0000   -3.95609
71840.0000   -5.47564
71880.0000   -5.22750
71920.0000   -5.12727
71960.0000   -5.11827
72000.0000   -4.57071
72040.0000   -4.47805
72080.0000   -4.55775
72120.0000   -4.94944
72160.0000   -4.43581
72200.0000   -4.41137
72240.0000   -4.61949
72280.0000   -3.75664
72320.0000   -4.23864
72360.0000   -4.57768
72400.0000   -4.72345
72440.0000   -4.91067
72480.0000   -5.80983
72520.0000   -5.75861
72560.0000   -5.92473
72600.0000   -6.65058
72640.0000   -5.63029
72680.0000   -5.10631
72720.0000   -6.14294
72760.0000   -6.32571
72800.0000   -6.33279
72840.0000   -5.32594
72880.0000   -5.91235
72920.0000   -5.06010
72960.0000   -4.21390
73000.0000   -5.79570
73040.0000   -4.61331
73080.0000   -4.30113
73120.0000   -5.57350
73160.0000   -5.54302
73200.0000   -4.45701
73240.0000   -4.17129
73280.0000   -3.74566
73320.0000   -4.76111
73360.0000   -4.22417
73400.0000   -4.05633
73440.0000   -4.38226
73480.0000   -3.95725
73520.0000   -4.98210
73560.0000   -4.63267
73600.0000   -6.37726
73640.0000   -7.22858
73680.0000   -5.82379
73720.0000   -6.76159
73760.0000   -6.84394
73800.0000   -6.27352
73840.0000   -5.71782
73880.0000   -5.74491
73920.0000   -5.74017
73960.0000   -5.51583
74000.0000   -6.73203
74040.0000   -5.51152
74080.0000   -4.79970
74120.0000   -6.05631
74160.0000   -5.33243
74200.0000   -5.51396
74240.0000   -5.56979
74280.0000   -5.86058
74320.0000   -5.93131
74360.0000   -4.85761
74400.0000   -4.33700
74440.0000   -4.26797
74480.0000   -4.93848
74520.0000   -4.46974
74560.0000   -3.70061
74600.0000   -4.07347
74640.0000   -5.33631
74680.0000   -5.64240
74720.0000   -4.82842
74760.0000   -5.15997
74800.0000   -3.80446
74840.0000   -3.67955
74880.0000   -4.12990
74920.0000   -4.43025
74960.0000   -4.35729
75000.0000   -4.90784
75040.0000   -5.19373
75080.0000   -4.09268
75120.0000   -5.16703
75160.0000   -4.38962
75200.0000   -3.63613
75240.0000   -4.29792
75280.0000   -4.35417
75320.0000   -5.55316
75360.0000   -6.19019
75400.0000   -5.79052
75440.0000   -5.59082
75480.0000   -4.57694
75520.0000   -4.47159
75560.0000   -5.85151
75600.0000   -4.33833
75640.0000   -4.75002
75680.0000   -5.38604
75720.0000   -5.62245
75760.0000   -5.52046
75800.0000   -5.64005
75840.0000   -4.69647
75880.0000   -4.84171
75920.0000   -4.90480
75960.0000   -4.78961
76000.0000   -4.78933
76040.0000   -5.49306
76080.0000   -5.58529
76120.0000   -4.51287
76160.0000   -4.35118
76200.0000   -4.57782
76240.0000   -4.62444
76280.0000   -4.38386
76320.0000   -5.06525
76360.0000   -4.10547
76400.0000   -5.57287
76440.0000   -5.78493
76480.0000   -5.88429
76520.0000   -4.63853
76560.0000   -4.49216
76600.0000   -4.52797
76640.0000   -5.19913
76680.0000   -5.02683
76720.0000   -4.82640
76760.0000   -4.91610
76800.0000   -3.75692
76840.0000   -5.02776
76880.0000   -4.18760
76920.0000   -3.16980
76960.0000   -2.83269
77000.0000   -1.92924
77040.0000   -2.32922
77080.0000   -2.81378
77120.0000   -3.18902
77160.0000   -3.02513
77200.0000   -2.88950
77240.0000   -3.08295
77280.0000   -1.56903
77320.0000   -2.16305
77360.0000   -1.04056
77400.0000   -0.56975
77440.0000   -1.17902
77480.0000   -0.58985
77520.0000   -0.65364
77560.0000   -0.14181
77600.0000   -0.47869
77640.0000    0.37836
77680.0000    0.17922
77720.0000    0.39073
77760.0000    0.38197
77800.0000    1.25788
77840.0000    1.44405
77880.0000    0.61367
77920.0000    0.73870
77960.0000    1.74203
78000.0000   -0.05796
78040.0000   -0.54984
78080.0000    0.09296
78120.0000    0.82792
78160.0000    0.37838
78200.0000    1.37057
78240.0000    0.05672
78280.0000   -0.02624
78320.0000   -0.21361
78360.0000   -0.24851
78400.0000   -0.05094
78440.0000    0.33230
78480.0000    0.57713
78520.0000   -0.16004
78560.0000   -0.74464
78600.0000   -0.62768
78640.0000   -0.02674
78680.0000   -0.84768
78720.0000    0.88886
78760.0000   -0.07797
78800.0000   -0.22820
78840.0000    0.36005
78880.0000   -0.24907
78920.0000   -0.34377
78960.0000   -0.81977
79000.0000   -0.01629
79040.0000   -0.16315
79080.0000   -1.44784
79120.0000   -0.40771
79160.0000   -0.85735
79200.0000   -1.69863
79240.0000   -1.69876
79280.0000   -2.20780
79320.0000   -1.35727
79360.0000   -2.58414
79400.0000   -1.90138
79440.0000   -2.07600
79480.0000   -2.13439
79520.0000   -1.49890
79560.0000   -1.84236
79600.0000   -2.91408
79640.0000   -2.26812
79680.0000   -1.89563
79720.0000   -1.20053
79760.0000   -0.94540
79800.0000   -0.11560
79840.0000   -1.08534
79880.0000   -0.93267
79920.0000   -0.77151
79960.0000    0.00190
80000.0000   -0.10335
80040.0000   -0.66009
80080.0000   -0.46094
80120.0000   -0.57125
80160.0000   -1.11306
80200.0000    0.20261
80240.0000   -0.19083
80280.0000   -0.60307
80320.0000   -1.02221
80360.0000   -0.30444
80400.0000   -0.02439
80440.0000    0.25391
80480.0000    0.84981
80520.0000    1.37095
80560.0000    1.18557
80600.0000    0.68378
80640.0000    0.61568
80680.0000    1.41139
80720.0000    1.32688
80760.0000    0.63055
80800.0000    0.69353
80840.0000    1.65198
80880.0000    1.57067
80920.0000    1.43350
80960.0000    0.86249
81000.0000    0.96162
81040.0000    0.67044
81080.0000    1.16345
81120.0000    0.17463
81160.0000    0.70729
81200.0000    1.36321
81240.0000    0.64965
81280.0000    0.96749
81320.0000    1.06546
81360.0000    1.09682
81400.0000    0.91610
81440.0000    0.77779
81480.0000    0.80094
81520.0000    1.20869
81560.0000    0.55497
81600.0000    0.51029
81640.0000   -0.03810
81680.0000    0.11647
81720.0000   -0.03065
81760.0000    0.52443
81800.0000    1.05345
81840.0000    1.72635
81880.0000    0.68814
81920.0000    1.43796
81960.0000    1.13789
82000.0000    0.84309
82040.0000    0.70784
82080.0000    0.09948
82120.0000    0.50834
82160.0000    0.60453
82200.0000    0.75619
82240.0000    0.45833
82280.0000    0.76517
82320.0000    0.37169
82360.0000    0.45182
82400.0000    0.62912
82440.0000   -0.12640
82480.0000    0.33246
82520.0000    0.64561
82560.0000    0.80770
82600.0000    1.20005
82640.0000    1.05996
82680.0000    1.67197
82720.0000    0.68722
82760.0000    0.22242
82800.0000    0.84720
82840.0000    0.86468
82880.0000    0.14769
82920.0000   -0.15088
82960.0000    0.11868
83000.0000    0.16694
83040.0000    0.05743
83080.0000   -0.33482
83120.0000   -0.20051
83160.0000    0.62940
83200.0000   -0.02438
83240.0000    1.09757
83280.0000    0.74159
83320.0000   -0.03869
83360.0000    0.40593
83400.0000    0.18497
83440.0000    0.20007
83480.0000    0.12735
83520.0000    0.62452
83560.0000    0.30541
83600.0000    0.90441
83640.0000    0.87938
83680.0000    0.59472
83720.0000    0.36245
83760.0000    0.36614
83800.0000    0.19869
83840.0000    0.15200
83880.0000    0.75700
83920.0000    0.52634
83960.0000    0.21766
84000.0000    0.42527
84040.0000    0.96066
84080.0000    0.42717
84120.0000   -0.20986
84160.0000    0.63266
84200.0000    1.06068
84240.0000    0.61676
84280.0000    0.81703
84320.0000    0.54066
84360.0000    0.66523
84400.0000    0.17541
84440.0000    0.97239
84480.0000   -0.06411
84520.0000    0.92803
84560.0000    0.81334
84600.0000    0.39471
84640.0000    0.29920
84680.0000    0.12442
84720.0000    0.26897
84760.0000    0.20546
84800.0000   -0.74612
84840.0000    0.20002
84880.0000    0.49434
84920.0000    0.62444
84960.0000    0.98873
85000.0000    0.69016
85040.0000    0.42928
85080.0000    1.25925
85120.0000    0.45236
85160.0000    1.19794
85200.0000    0.41411
85240.0000   -0.06825
85280.0000   -0.00563
85320.0000    0.13050
85360.0000   -0.06814
85400.0000   -0.23079
85440.0000   -0.10068
85480.0000    0.53006
85520.0000    0.14435
85560.0000    0.63861
85600.0000    0.36420
85640.0000    0.46462
85680.0000    0.36862
85720.0000   -0.24420
85760.0000   -0.41447
85800.0000   -0.59502
85840.0000   -0.44788
85880.0000   -0.09689
85920.0000    0.42922
85960.0000    0.67279
86000.0000    0.75732
86040.0000    0.60584
86080.0000   -0.22104
86120.0000    0.58419
86160.0000    1.45713
86200.0000    0.69515
86240.0000    2.03461
86280.0000    1.18243
86320.0000    1.42814
86360.0000    1.71574
86400.0000    1.75334
86440.0000    1.12864
86480.0000    1.51643
86520.0000    1.51984
86560.0000    2.03862
86600.0000    1.13218
86640.0000    1.14212
86680.0000    1.77417
86720.0000    1.90427
86760.0000    1.70021
86800.0000    1.76140
86840.0000    1.00759
86880.0000    0.83713
86920.0000    1.45890
86960.0000    1.30630
87000.0000    0.59367
87040.0000    0.93359
87080.0000    1.22111
87120.0000    1.25707
87160.0000    1.50335
87200.0000    0.69641
87240.0000    0.88654
87280.0000    0.79799
87320.0000    1.40579
87360.0000    0.28383
87400.0000    1.42577
87440.0000    0.77010
87480.0000    1.35661
87520.0000    1.13595
87560.0000    1.03570
87600.0000    0.93439
87640.0000    1.35540
87680.0000    1.01274
87720.0000    2.18991
87760.0000    1.40078
87800.0000    1.59785
87840.0000    1.88110
87880.0000    1.28491
87920.0000    1.11439
87960.0000    1.13257
88000.0000    1.34458
88040.0000    1.05383
88080.0000    1.20663
88120.0000    1.35774
88160.0000    1.48457
88200.0000    1.38200
88240.0000    1.05201
88280.0000    0.77735
88320.0000    1.80300
88360.0000    0.10388
88400.0000    1.24287
88440.0000    1.47949
88480.0000    1.27336
88520.0000    1.88127
88560.0000    1.06054
88600.0000    1.67956
88640.0000    1.20936
88680.0000    0.95717
88720.0000    1.93730
88760.0000    1.13817
88800.0000    0.82791
88840.0000    0.76530
88880.0000    1.24251
88920.0000    1.10710
88960.0000    1.43966
89000.0000    1.50298
89040.0000    1.23444
89080.0000    0.78518
89120.0000    0.76823
89160.0000    0.68709
89200.0000    0.79217
89240.0000    0.72642
89280.0000   -0.26189
89320.0000   -0.08015
89360.0000    1.01531
89400.0000    0.98233
89440.0000    0.00690
89480.0000    0.57035
89520.0000    0.16174
89560.0000    0.69836
89600.0000    1.30378
89640.0000    1.30537
89680.0000    1.24645
89720.0000    0.59884
89760.0000    0.54922
89800.0000    0.07036
89840.0000    0.87416
89880.0000    0.35681
89920.0000    0.52529
89960.0000    0.09173
90000.0000   -0.33153
90040.0000    0.75202
90080.0000    0.31415
90120.0000    1.07923
90160.0000    0.54071
90200.0000    0.83189
90240.0000    0.40830
90280.0000    0.76362
90320.0000    0.72426
90360.0000    1.59642
90400.0000    1.02861
90440.0000    1.93655
90480.0000    1.99113
90520.0000    1.50383
90560.0000    0.85471
90600.0000    1.43932
90640.0000    1.66419
90680.0000    1.99672
90720.0000    1.45092
90760.0000    1.48962
90800.0000    1.28140
90840.0000    1.72127
90880.0000    1.37217
90920.0000    1.94220
90960.0000    2.02147
91000.0000    1.23666
91040.0000    2.28120
91080.0000    1.35794
91120.0000    2.24300
91160.0000    0.66466
91200.0000    1.79338
91240.0000    1.22687
91280.0000    1.70940
91320.0000    1.82240
91360.0000    1.48995
91400.0000    1.88938
91440.0000    1.78705
91480.0000    1.54128
91520.0000    1.46362
91560.0000    1.67319
91600.0000    1.76023
91640.0000    1.48478
91680.0000    1.18603
91720.0000    2.12312
91760.0000    1.84964
91800.0000    2.21578
91840.0000    1.16303
91880.0000    0.89444
91920.0000    1.61097
91960.0000    0.96390
92000.0000    0.97500
92040.0000    1.37219
92080.0000    1.58597
92120.0000    1.14729
92160.0000    1.47758
92200.0000    1.06786
92240.0000    0.49605
92280.0000    0.05612
92320.0000    1.09132
92360.0000    1.49404
92400.0000    0.97092
92440.0000    1.00340
92480.0000    1.35731
92520.0000    0.45389
92560.0000    0.82403
92600.0000    0.98281
92640.0000    0.93190
92680.0000    0.69586
92720.0000    1.48610
92760.0000    0.65155
92800.0000    0.51290
92840.0000    0.76488
92880.0000    0.43327
92920.0000    1.36382
92960.0000    0.96729
93000.0000    1.06683
93040.0000    0.95204
93080.0000    2.10065
93120.0000    1.73846
93160.0000    1.29590
93200.0000    1.35311
93240.0000    1.39339
93280.0000    1.72286
93320.0000    1.73189
93360.0000    1.97029
93400.0000    1.18982
93440.0000    0.69441
93480.0000    1.23046
93520.0000    1.03635
93560.0000    1.37434
93600.0000    1.40667
93640.0000    1.53851
93680.0000    1.54221
93720.0000    1.48941
93760.0000    1.32565
93800.0000    1.53876
93840.0000    0.53732
93880.0000    0.20808
93920.0000    1.75535
93960.0000    0.55497
94000.0000    0.73432
94040.0000    0.19268
94080.0000    0.82206
94120.0000    0.88241
94160.0000    1.90638
94200.0000    2.36652
94240.0000    1.37922
94280.0000    1.65775
94320.0000    1.57905
94360.0000    2.37747
94400.0000    1.59776
94440.0000    2.04842
94480.0000    1.65121
94520.0000    1.20552
94560.0000    1.26036
94600.0000    1.55676
94640.0000    1.06611
94680.0000    1.40907
94720.0000    2.03386
94760.0000    1.65271
94800.0000    1.73036
94840.0000    1.03142
94880.0000    1.22399
94920.0000    0.78554
94960.0000    0.93819
95000.0000    1.15851
95040.0000    0.80616
95080.0000    1.48952
95120.0000    1.06927
95160.0000    1.41069
95200.0000    1.07529
95240.0000    0.13450
95280.0000    0.72237
95320.0000    2.02498
95360.0000    0.73148
95400.0000    0.42513
95440.0000    0.91097
95480.0000    0.23977
95520.0000   -0.52777
95560.0000   -0.25865
95600.0000   -0.37662
95640.0000   -0.10985
95680.0000    0.46171
95720.0000    0.43238
95760.0000    0.61374
95800.0000    1.28693
95840.0000    1.17152
95880.0000    0.91183
95920.0000    0.76458
95960.0000    0.54237
96000.0000    0.60591
96040.0000    0.85447
96080.0000    0.72578
96120.0000    1.19018
96160.0000    0.89083
96200.0000    0.97210
96240.0000    0.42008
96280.0000    0.13220
96320.0000    0.38569
96360.0000    0.79295
96400.0000    0.58498
96440.0000    0.52594
96480.0000    0.75295
96520.0000    1.47013
96560.0000    0.95495
96600.0000    0.96420
96640.0000    1.15376
96680.0000    0.49815
96720.0000    0.95638
96760.0000    1.06895
96800.0000    0.25488
96840.0000    0.67854
96880.0000    0.14878
96920.0000    0.43939
96960.0000    0.43587
97000.0000    0.62414
97040.0000    0.62192
97080.0000    0.26889
97120.0000    0.17947
97160.0000    0.26289
97200.0000    0.18713
97240.0000    0.12510
97280.0000    0.32893
97320.0000    0.10040
97360.0000    0.26673
97400.0000    1.24908
97440.0000    0.31101
97480.0000   -0.40140
97520.0000    0.19553
97560.0000    0.46846
97600.0000   -0.92639
97640.0000    0.03400
97680.0000    0.22738
97720.0000    0.14322
97760.0000    0.08239
97800.0000    0.40373
97840.0000    0.77111
97880.0000    1.67975
97920.0000    1.25179
97960.0000    1.05951
98000.0000    2.27913
98040.0000    1.51099
98080.0000    2.54878
98120.0000    2.22155
98160.0000    1.90491
98200.0000    1.68838
98240.0000    2.21430
98280.0000    1.02051
98320.0000    1.53235
98360.0000    1.91998
98400.0000    1.43176
98440.0000    0.64981
98480.0000    1.85257
98520.0000    2.16187
98560.0000    2.23611
98600.0000    1.08955
98640.0000    0.99226
98680.0000    0.68439
98720.0000    2.39060
98760.0000    0.97948
98800.0000    0.88782
98840.0000    1.65095
98880.0000    2.04103
98920.0000    1.83351
98960.0000    1.69101
99000.0000    1.08236
99040.0000    1.34961
99080.0000    1.27542
99120.0000    0.86452
99160.0000    0.82244
99200.0000    2.14664
99240.0000    2.14597
99280.0000    2.03776
99320.0000    2.39699
99360.0000    1.84040
99400.0000    2.15452
99440.0000    1.61799
99480.0000    1.13934
99520.0000    1.41435
99560.0000    0.86299
99600.0000    1.13457
99640.0000    1.59842
99680.0000    1.10717
99720.0000    1.19472
99760.0000    2.03722
99800.0000    1.50773
99840.0000    0.54994
99880.0000    1.69174
99920.0000    0.56629
99960.0000    1.59878
100000.0000    0.83837
100040.0000    1.04736
100080.0000    1.30280
100120.0000    0.25170
100160.0000    1.11606
100200.0000    0.83912
100240.0000    1.42378
100280.0000    1.27226
100320.0000    0.65900
100360.0000    0.53925
100400.0000    0.55946
100440.0000    1.99868
100480.0000    2.09730
100520.0000    1.47258
100560.0000    2.02193
100600.0000    1.70235
100640.0000    1.99518
100680.0000    1.60248
100720.0000    2.77304
100760.0000    2.29177
100800.0000    2.04253
100840.0000    2.61970
100880.0000    2.55521
100920.0000    2.41967
100960.0000    1.66542
101000.0000    2.05057
101040.0000    2.19524
101080.0000    2.27528
101120.0000    3.03641
101160.0000    2.55940
101200.0000    3.21569
101240.0000    3.71980
101280.0000    2.35314
101320.0000    1.71168
101360.0000    2.04316
101400.0000    2.05438
101440.0000    2.31337
101480.0000    1.71712
101520.0000    2.76389
101560.0000    2.55793
101600.0000    3.27757
101640.0000    3.08179
101680.0000    2.68533
101720.0000    2.41132
101760.0000    2.36830
101800.0000    2.64968
101840.0000    2.30412
101880.0000    3.02277
101920.0000    2.97447
101960.0000    3.56082
102000.0000    2.82877
102040.0000    3.15428
102080.0000    3.12784
102120.0000    2.98642
102160.0000    3.21158
102200.0000    2.95512
102240.0000    3.39008
102280.0000    2.71794
102320.0000    2.07415
102360.0000    2.29650
102400.0000    2.36086
102440.0000    2.77818
102480.0000    3.41954
102520.0000    3.04508
102560.0000    3.07986
102600.0000    2.64795
102640.0000    2.22834
102680.0000    3.25770
102720.0000    1.59315
102760.0000    1.72734
102800.0000    1.61425
102840.0000    2.15703
102880.0000    2.86547
102920.0000    1.98069
102960.0000    2.00695
103000.0000    1.70444
103040.0000    2.31357
103080.0000    3.06716
103120.0000    1.96258
103160.0000    1.83775
103200.0000    2.02077
103240.0000    1.98389
103280.0000    2.50611
103320.0000    2.96212
103360.0000    2.48434
103400.0000    2.41063
103440.0000    2.56143
103480.0000    2.10200
103520.0000    1.51445
103560.0000    1.96341
103600.0000    1.80796
103640.0000    2.16690
103680.0000    1.85068
103720.0000    1.55360
103760.0000    1.90394
103800.0000    1.39737
103840.0000    1.67671
103880.0000    2.26875
103920.0000    1.51370
103960.0000    1.40302
104000.0000    0.92665
104040.0000    1.94852
104080.0000    2.13365
104120.0000    2.20177
104160.0000    1.66408
104200.0000    1.88913
104240.0000    2.23493
104280.0000    2.12689
104320.0000    2.34213
104360.0000    1.71332
104400.0000    1.90733
104440.0000    2.07831
104480.0000    1.31972
104520.0000    0.65863
104560.0000    1.39853
104600.0000    1.28409
104640.0000    1.32384
104680.0000    1.68221
104720.0000    1.01222
104760.0000    1.00837
104800.0000    1.09836
104840.0000    0.46713
104880.0000    1.48026
104920.0000    1.04972
104960.0000    2.26268
105000.0000    1.85030
105040.0000    2.30402
105080.0000    2.16600
105120.0000    1.25141
105160.0000    1.19776
105200.0000    1.50226
105240.0000    1.26467
105280.0000    1.54086
105320.0000    1.14606
105360.0000    1.67927
105400.0000    1.85485
105440.0000    1.29956
105480.0000    0.86568
105520.0000    1.42291
105560.0000    1.16893
105600.0000    2.19108
105640.0000    1.61369
105680.0000    2.07428
105720.0000    1.87382
105760.0000    1.65476
105800.0000    1.31762
105840.0000    1.83903
105880.0000    2.09890
105920.0000    0.50256
105960.0000    1.96067
106000.0000    1.83791
106040.0000    1.96870
106080.0000    2.27693
106120.0000    1.78225
106160.0000    1.49434
106200.0000    1.32368
106240.0000    1.66679
106280.0000    1.14151
106320.0000    1.81558
106360.0000    1.87275
106400.0000    1.67957
106440.0000    1.96089
106480.0000    1.48991
106520.0000    0.96706
106560.0000    1.15369
106600.0000    0.81896
106640.0000    1.35145
106680.0000    1.06667
106720.0000    0.86498
106760.0000    1.70501
106800.0000    0.66312
106840.0000    1.15442
106880.0000    1.04875
106920.0000    0.82327
106960.0000    1.63827
107000.0000    1.09428
107040.0000    0.97485
107080.0000    1.20982
107120.0000    2.06411
107160.0000    0.77472
107200.0000    1.85925
107240.0000    1.33130
107280.0000    1.88389
107320.0000    1.80763
107360.0000    1.11044
107400.0000    1.66737
107440.0000    1.90555
107480.0000    1.75758
107520.0000    1.49144
107560.0000    1.21779
107600.0000    0.83135
107640.0000    0.95144
107680.0000    0.74743
107720.0000    1.19850
107760.0000    0.47407
107800.0000   -0.26508
107840.0000    1.62673
107880.0000    1.25694
107920.0000    1.28321
107960.0000    1.53713
108000.0000    1.21142
108040.0000    0.52879
108080.0000    1.88813
108120.0000    1.55707
108160.0000    1.77953
108200.0000    1.61077
108240.0000    1.58629
108280.0000    1.09879
108320.0000    0.89088
108360.0000    1.62085
108400.0000    1.58989
108440.0000    0.95567
108480.0000    1.29648
108520.0000    1.40580
108560.0000    0.87776
108600.0000    1.60265
108640.0000    1.05832
108680.0000    1.57780
108720.0000    1.53039
108760.0000    1.30679
108800.0000    1.84455
108840.0000    2.21328
108880.0000    2.62457
108920.0000    2.82937
108960.0000    2.12131
109000.0000    2.27140
109040.0000    2.64105
109080.0000    2.96721
109120.0000    1.67823
109160.0000    2.48117
109200.0000    2.51571
109240.0000    2.23616
109280.0000    2.51485
109320.0000    4.12775
109360.0000    3.08114
109400.0000    2.04019
109440.0000    3.67788
109480.0000    3.44483
109520.0000    2.28507
109560.0000    1.72559
109600.0000    2.35100
109640.0000    3.42715
109680.0000    2.65119
109720.0000    1.98765
109760.0000    2.56167
109800.0000    2.42042
109840.0000    2.31607
109880.0000    2.04602
109920.0000    1.95209
109960.0000    2.07219
110000.0000    2.90115
110040.0000    1.52902
110080.0000    2.69523
110120.0000    2.87738
110160.0000    2.43752
110200.0000    2.30502
110240.0000    2.78249
110280.0000    1.78812
110320.0000    2.55571
110360.0000    2.53706
110400.0000    3.16794
110440.0000    2.67269
110480.0000    3.05333
110520.0000    1.67204
110560.0000    1.69932
110600.0000    1.53802
110640.0000    2.69922
110680.0000    3.17033
110720.0000    4.33528
110760.0000    4.18088
110800.0000    3.80331
110840.0000    3.91041
110880.0000    4.02622
110920.0000    4.53787
110960.0000    3.99538
111000.0000    3.61818
111040.0000    4.02556
111080.0000    2.56101
111120.0000    2.68904
111160.0000    3.11066
111200.0000    2.48677
111240.0000    3.27740
111280.0000    3.36359
111320.0000    3.68519
111360.0000    3.94504
111400.0000    3.88367
111440.0000    4.00578
111480.0000    4.11405
111520.0000    4.52207
111560.0000    3.25136
111600.0000    3.48955
111640.0000    3.99487
111680.0000    4.11482
111720.0000    4.18825
111760.0000    3.31696
111800.0000    2.82923
111840.0000    2.00367
111880.0000    2.98124
111920.0000    2.20629
111960.0000    1.89498
112000.0000    2.77383
112040.0000    2.05214
112080.0000    3.62726
112120.0000    3.53911
112160.0000    4.15663
112200.0000    2.63695
112240.0000    1.84227
112280.0000    2.55459
112320.0000    3.27551
112360.0000    4.06458
112400.0000    2.02609
112440.0000    2.06043
112480.0000    1.55971
112520.0000    1.60607
112560.0000    2.38668
112600.0000    1.93864
112640.0000    2.78576
112680.0000    1.83921
112720.0000    3.49593
112760.0000    2.53043
112800.0000    3.46722
112840.0000    3.47850
112880.0000    3.06495
112920.0000    2.84019
112960.0000    1.69377
113000.0000    2.78937
113040.0000    3.12245
113080.0000    3.71488
113120.0000    3.03525
113160.0000    2.08382
113200.0000    2.72159
113240.0000    2.42306
113280.0000    2.68895
113320.0000    2.25886
113360.0000    3.34957
113400.0000    2.65650
113440.0000    3.34426
113480.0000    4.26955
113520.0000    2.56737
113560.0000    4.02312
113600.0000    3.55611
113640.0000    4.04360
113680.0000    4.79971
113720.0000    4.55012
113760.0000    5.01285
113800.0000    5.50345
113840.0000    4.71015
113880.0000    3.67898
113920.0000    3.87545
113960.0000    3.13082
114000.0000    2.63080
114040.0000    2.45426
114080.0000    1.47059
114120.0000    1.80216
114160.0000    1.86162
114200.0000    1.54119
114240.0000    2.00332
114280.0000    1.43818
114320.0000    2.85861
114360.0000    5.08301
114400.0000    3.24639
114440.0000    4.06747
114480.0000    3.59058
114520.0000    2.75227
114560.0000    3.62116
114600.0000    3.38263
114640.0000    3.08283
114680.0000    3.73520
114720.0000    3.38357
114760.0000    2.69547
114800.0000    3.62834
114840.0000    2.78904
114880.0000    3.43014
114920.0000    3.16704
114960.0000    3.39309
115000.0000    3.03931
115040.0000    2.69409
115080.0000    2.16157
115120.0000    4.11393
115160.0000    2.96486
115200.0000    2.67371
115240.0000    2.43055
115280.0000    3.64858
115320.0000    1.41697
115360.0000    0.55126
115400.0000    2.26710
115440.0000    2.28238
115480.0000    1.67358
115520.0000    2.20204
115560.0000    2.74240
115600.0000    1.84259
115640.0000    2.07424
115680.0000    2.00806
115720.0000    2.87726
115760.0000    2.92591
115800.0000    3.66133
115840.0000    2.30416
115880.0000    2.47031
115920.0000    2.50014
115960.0000    2.51747
116000.0000    2.67413
116040.0000    2.52353
116080.0000    2.78096
116120.0000    2.98223
116160.0000    2.10441
116200.0000    2.54166
116240.0000    2.84872
116280.0000    2.77641
116320.0000    2.64323
116360.0000    3.36097
116400.0000    2.74536
116440.0000    3.68951
116480.0000    2.61646
116520.0000    3.13886
116560.0000    3.67059
116600.0000    4.52073
116640.0000    3.46028
116680.0000    4.19532
116720.0000    4.72063
116760.0000    3.07163
116800.0000    3.95466
116840.0000    4.21724
116880.0000    3.86769
116920.0000    3.52205
116960.0000    2.78761
117000.0000    2.70903
117040.0000    3.15390
117080.0000    2.36206
117120.0000    2.44937
117160.0000    3.29895
117200.0000    3.17474
117240.0000    2.78859
117280.0000    2.58643
117320.0000    3.68039
117360.0000    4.01257
117400.0000    4.59823
117440.0000    3.48307
117480.0000    2.44487
117520.0000    3.35578
117560.0000    2.28387
117600.0000    2.41993
117640.0000    1.48558
117680.0000    1.87779
117720.0000    2.71348
117760.0000    3.31218
117800.0000    3.49966
117840.0000    3.27285
117880.0000    3.38861
117920.0000    4.32926
117960.0000    4.33449
118000.0000    4.99521
118040.0000    5.49571
118080.0000    5.75818
118120.0000    7.05600
118160.0000    5.75517
118200.0000    6.39953
118240.0000    5.77980
118280.0000    6.16364
118320.0000    6.02004
118360.0000    7.08200
118400.0000    6.31457
118440.0000    6.93856
118480.0000    7.33938
118520.0000    7.59695
118560.0000    7.22530
118600.0000    7.52953
118640.0000    6.22087
118680.0000    7.95368
118720.0000    8.25946
118760.0000    7.47103
118800.0000    6.06809
118840.0000    7.17450
118880.0000    7.36314
118920.0000    7.14954
118960.0000    7.82041
119000.0000    7.20677
119040.0000    7.51000
119080.0000    7.75180
119120.0000    7.71631
119160.0000    7.64266
119200.0000    6.97847
119240.0000    6.40909
119280.0000    7.12966
119320.0000    7.03588
119360.0000    7.25897
119400.0000    8.08008
119440.0000    8.79411
119480.0000    8.44501
119520.0000    8.72220
119560.0000    8.79932
119600.0000    7.08800
119640.0000    6.63448
119680.0000    6.30423
119720.0000    8.67818
119760.0000    8.53810
119800.0000    6.51231
119840.0000    6.05568
119880.0000    4.61022
119920.0000    5.24805
119960.0000    6.00443
120000.0000    7.01188
120040.0000    7.41702
120080.0000    6.56648
120120.0000    5.61291
120160.0000    5.54120
120200.0000    5.39445
120240.0000    4.80468
120280.0000    5.50435
120320.0000    6.23009
120360.0000    7.59506
120400.0000    6.80184
120440.0000    5.68391
120480.0000    5.53813
120520.0000    4.77703
120560.0000    4.14017
120600.0000    4.31458
120640.0000    4.53075
120680.0000    5.29330
120720.0000    5.69473
120760.0000    4.67718
120800.0000    6.81933
120840.0000    7.27599
120880.0000    7.10545
120920.0000    7.44206
120960.0000    7.48841
121000.0000    7.94875
121040.0000    8.73398
121080.0000    7.36139
121120.0000    6.11189
121160.0000    6.76701
121200.0000    7.59817
121240.0000    8.46769
121280.0000    8.70733
121320.0000    8.93772
121360.0000    8.64942
121400.0000    6.65893
121440.0000    6.60812
121480.0000    8.67532
121520.0000    7.89753
121560.0000    7.45474
121600.0000    6.45548
121640.0000    7.28542
121680.0000    7.03320
121720.0000    6.74216
121760.0000    7.35230
121800.0000    7.14166
121840.0000    5.17323
121880.0000    5.63423
121920.0000    7.00121
121960.0000    6.71910
122000.0000    6.99259
122040.0000    6.79540
122080.0000    7.31258
122120.0000    6.01960
122160.0000    7.12908
122200.0000    6.01978
122240.0000    7.47362
122280.0000    8.25451
122320.0000    9.26712
122360.0000    8.17890
122400.0000    9.27628
122440.0000    9.31306
122480.0000    9.68296
122520.0000   10.66007
122560.0000   10.31302
122600.0000    8.97472
122640.0000   10.48375
122680.0000   11.03933
122720.0000    9.17212
122760.0000    8.91204
122800.0000    8.43701
122840.0000    8.66497
122880.0000    8.47465
122920.0000    7.41784
122960.0000    9.44231
123000.0000    8.31479
123040.0000    8.24455
123080.0000    9.08437
123120.0000    9.60484
123160.0000    9.71744
123200.0000    8.89921
123240.0000    8.91016
123280.0000    9.43367
123320.0000    9.14137
123360.0000    8.82428
123400.0000    9.08740
123440.0000   10.58318
123480.0000   11.14866
123520.0000   11.47531
123560.0000   10.77210
123600.0000   11.02008
123640.0000   10.99841
123680.0000   10.24694
123720.0000   11.98720
123760.0000   11.50030
123800.0000   10.92189
123840.0000   11.16992
123880.0000    8.99099
123920.0000   11.31534
123960.0000   11.55288
124000.0000   11.17074
124040.0000   11.72874
124080.0000   11.39544
124120.0000   12.19073
124160.0000   12.11253
124200.0000   10.64884
124240.0000   11.16689
124280.0000   12.54563
124320.0000   12.49490
124360.0000   12.05429
124400.0000   11.65576
124440.0000   11.31679
124480.0000   12.51076
124520.0000   11.64288
124560.0000   11.62826
124600.0000   11.85015
124640.0000   11.96026
124680.0000   11.90696
124720.0000   11.16168
124760.0000   11.54840
124800.0000   10.75658
124840.0000   11.22807
124880.0000   11.85383
124920.0000   11.53808
124960.0000   11.87492
125000.0000   11.14347
125040.0000   10.67760
125080.0000   10.76149
125120.0000   10.62236
125160.0000   11.55040
125200.0000   11.53206
125240.0000   11.91541
125280.0000   11.99181
125320.0000   11.58954
125360.0000   11.20862
125400.0000   10.15853
125440.0000   11.39429
125480.0000   10.79379
125520.0000   10.69137
125560.0000   10.48751
125600.0000   10.10087
125640.0000   10.14605
125680.0000   10.45548
125720.0000   10.67930
125760.0000   10.00451
125800.0000   10.45394
125840.0000   10.82639
125880.0000   10.32022
125920.0000   10.08275
125960.0000   10.59475
126000.0000   11.28280
126040.0000   10.55255
126080.0000   10.42115
126120.0000    9.70606
126160.0000   10.29087
126200.0000    9.89460
126240.0000   10.27885
126280.0000   10.03772
126320.0000   10.18806
126360.0000   10.20649
126400.0000   10.96006
126440.0000   11.20458
126480.0000   10.39270
126520.0000   10.06478
126560.0000   10.24674
126600.0000    9.24999
126640.0000    9.78842
126680.0000    9.59581
126720.0000   10.07080
126760.0000    9.22684
126800.0000    9.16962
126840.0000    9.13977
126880.0000    9.44909
126920.0000   10.04273
126960.0000    9.33863
127000.0000    8.94118
127040.0000    8.61957
127080.0000    8.75563
127120.0000    8.97642
127160.0000    7.94109
127200.0000    9.70901
127240.0000    9.61836
127280.0000    9.78356
127320.0000   10.02773
127360.0000   10.01306
127400.0000    9.46931
127440.0000    9.66730
127480.0000    9.36305
127520.0000    9.64991
127560.0000   10.30901
127600.0000   10.27136
127640.0000    9.90606
127680.0000    9.59165
127720.0000   10.03813
127760.0000    9.30501
127800.0000   10.03036
127840.0000   10.80999
127880.0000   10.45430
127920.0000   10.61148
127960.0000   10.11833
128000.0000   10.49520
128040.0000    9.95890
128080.0000   10.17820
128120.0000   10.18953
128160.0000    9.63893
128200.0000    8.93760
128240.0000    9.06952
128280.0000    9.61905
128320.0000    8.63209
128360.0000    9.03583
128400.0000    8.84612
128440.0000    9.74867
128480.0000    9.75707
128520.0000   11.16904
128560.0000   10.67552
128600.0000   10.37162
128640.0000   11.20453
128680.0000    9.37209
128720.0000    9.37478
128760.0000   10.53565
128800.0000   10.54159
128840.0000   10.23551
128880.0000   10.03208
128920.0000    9.68636
128960.0000   10.19405
129000.0000   10.08580
129040.0000   10.72535
129080.0000   10.97148
129120.0000   10.41674
129160.0000   10.33624
129200.0000   10.72584
129240.0000    9.78643
129280.0000   10.30606
129320.0000    9.50720
129360.0000    9.98548
129400.0000    9.35393
129440.0000   10.55330
129480.0000    9.09150
129520.0000    9.81793
129560.0000   10.42687
129600.0000   10.29937
129640.0000   10.57783
129680.0000   10.19821
129720.0000    9.69942
129760.0000   10.42543
129800.0000    9.73509
129840.0000    9.47181
129880.0000    9.01604
129920.0000    8.45144
129960.0000    8.70569
130000.0000    9.02608
130040.0000    9.58630
130080.0000    9.92021
130120.0000   10.38068
130160.0000   10.96446
130200.0000   10.83426
130240.0000    9.95579
130280.0000   10.60866
130320.0000   11.36098
130360.0000    9.84657
130400.0000    9.40975
130440.0000   10.05944
130480.0000    9.00443
130520.0000   10.44177
130560.0000   10.61125
130600.0000   10.62014
130640.0000    9.86907
130680.0000   10.27154
130720.0000   11.02551
130760.0000   10.17523
130800.0000    9.99794
130840.0000   10.82697
130880.0000   10.58379
130920.0000   11.67058
130960.0000   10.97486
131000.0000   10.48709
131040.0000   10.69099
131080.0000   10.58731
131120.0000   10.87190
131160.0000   10.79775
131200.0000   10.93347
131240.0000   11.31165
131280.0000   10.54616
131320.0000   10.68797
131360.0000   10.02786
131400.0000    9.82281
131440.0000    9.15652
131480.0000    9.89552
131520.0000   10.02950
131560.0000   10.60667
131600.0000   10.59990
131640.0000   11.31980
131680.0000   10.09396
131720.0000   10.41230
131760.0000   10.30356
131800.0000   11.42171
131840.0000   10.79467
131880.0000   10.29016
131920.0000   10.36782
131960.0000   10.42960
132000.0000   10.24398
132040.0000   10.07800
132080.0000   10.50809
132120.0000   11.47639
132160.0000   11.01873
132200.0000   11.28428
132240.0000    9.86271
132280.0000   10.46962
132320.0000   10.94468
132360.0000   10.86493
132400.0000   10.63476
132440.0000   10.73349
132480.0000   11.39895
132520.0000   11.91409
132560.0000   11.06941
132600.0000   10.59260
132640.0000   10.98292
132680.0000   10.71606
132720.0000   10.19967
132760.0000    9.08734
132800.0000    9.48382
132840.0000   10.23920
132880.0000   10.51536
132920.0000    9.80471
132960.0000    9.87981
133000.0000    8.95969
133040.0000    8.93047
133080.0000   10.27720
133120.0000    9.74426
133160.0000   10.61365
133200.0000   10.71590
133240.0000    9.85344
133280.0000   10.52289
133320.0000    9.54417
133360.0000    9.72181
133400.0000   10.10170
133440.0000   10.72316
133480.0000   10.88447
133520.0000   11.15713
133560.0000   11.21913
133600.0000   10.11026
133640.0000   10.07385
133680.0000    8.45910
133720.0000   10.39419
133760.0000   10.15560
133800.0000   11.00774
133840.0000   11.38915
133880.0000   10.83690
133920.0000   10.03706
133960.0000    9.83943
134000.0000   11.25863
134040.0000   10.42599
134080.0000   10.01144
134120.0000   10.81364
134160.0000   10.31709
134200.0000   10.70427
134240.0000   10.05642
134280.0000   10.77295
134320.0000   10.71704
134360.0000   12.05704
134400.0000   10.88985
134440.0000   10.95105
134480.0000   11.06928
134520.0000   10.95926
134560.0000   11.15887
134600.0000   10.84356
134640.0000   11.30934
134680.0000   10.49954
134720.0000   10.43893
134760.0000   10.43591
134800.0000   10.71598
134840.0000   10.18868
134880.0000    9.97713
134920.0000   10.03984
134960.0000   10.42136
135000.0000   10.73615
135040.0000   10.17543
135080.0000   10.24505
135120.0000   10.10765
135160.0000   10.59853
135200.0000   10.26683
135240.0000   11.23731
135280.0000   10.96506
135320.0000   10.12847
135360.0000    9.81633
135400.0000    9.85056
135440.0000    9.65084
135480.0000    9.71729
135520.0000    9.52713
135560.0000    9.17725
135600.0000    9.06053
135640.0000    9.31746
135680.0000   10.39598
135720.0000   10.18669
135760.0000    9.76930
135800.0000   10.73691
135840.0000   10.41144
135880.0000   11.08711
135920.0000   10.16982
135960.0000    9.44198
136000.0000    9.96784
136040.0000   10.27324
136080.0000   10.95632
136120.0000   11.37651
136160.0000   10.13813
136200.0000    9.90580
136240.0000   11.47380
136280.0000   10.37784
136320.0000   10.35710
136360.0000   10.73939
136400.0000   10.83544
136440.0000   10.62927
136480.0000   10.69036
136520.0000   11.33406
136560.0000   10.54976
136600.0000   10.83900
136640.0000    9.88492
136680.0000   10.73481
136720.0000   10.44274
136760.0000    9.56537
136800.0000   10.36354
136840.0000    9.92229
136880.0000   10.23561
136920.0000   10.25698
136960.0000   10.58397
137000.0000   10.58950
137040.0000   10.75101
137080.0000   10.62488
137120.0000   10.35325
137160.0000   10.11398
137200.0000   10.31960
137240.0000   10.26480
137280.0000    9.31327
137320.0000   10.71180
137360.0000   11.35716
137400.0000   10.60601
137440.0000    9.98120
137480.0000   10.43733
137520.0000   10.42520
137560.0000   10.87398
137600.0000   10.23045
137640.0000    9.22661
137680.0000   10.41907
137720.0000   10.55841
137760.0000    9.89145
137800.0000   10.04978
137840.0000    9.37599
137880.0000    9.52284
137920.0000    8.65774
137960.0000    9.14061
138000.0000    9.62393
138040.0000    9.40584
138080.0000    9.83543
138120.0000   10.64257
138160.0000   10.68778
138200.0000   10.72740
138240.0000   11.00989
138280.0000   11.08714
138320.0000   10.74289
138360.0000   11.20955
138400.0000   10.49951
138440.0000   11.45290
138480.0000   11.77322
138520.0000   10.65362
138560.0000   11.64384
138600.0000   11.02157
138640.0000   11.39405
138680.0000   10.32954
138720.0000   10.30899
138760.0000    9.64553
138800.0000   11.06935
138840.0000   10.79182
138880.0000   10.34640
138920.0000   10.24975
138960.0000   10.33209
139000.0000    9.45470
139040.0000    8.91697
139080.0000    9.32343
139120.0000    8.83763
139160.0000    9.11671
139200.0000    9.76176
139240.0000   10.09119
139280.0000   10.76327
139320.0000    9.87737
139360.0000   10.47309
139400.0000   10.46471
139440.0000   10.66951
139480.0000   10.13561
139520.0000    9.62468
139560.0000    9.73434
139600.0000   10.67289
139640.0000    9.80741
139680.0000    9.67452
139720.0000    8.91049
139760.0000    8.89916
139800.0000    9.69756
139840.0000    8.94908
139880.0000    9.30674
139920.0000    9.54584
139960.0000    9.32183
140000.0000    9.55377
140040.0000   10.25237
140080.0000    9.92059
140120.0000    9.29812
140160.0000    8.94733
140200.0000   10.47845
140240.0000    8.92092
140280.0000   10.02483
140320.0000    9.66063
140360.0000   10.77270
140400.0000   10.23616
140440.0000   10.99578
140480.0000   10.44630
140520.0000   10.06108
140560.0000    9.61764
140600.0000   10.19749
140640.0000    9.51645
140680.0000   10.05727
140720.0000    9.90829
140760.0000   10.09146
140800.0000   10.18842
140840.0000   10.08058
140880.0000   10.18575
140920.0000   10.42893
140960.0000   10.74767
141000.0000   10.24263
141040.0000    9.34938
141080.0000    9.87090
141120.0000    9.93275
141160.0000    9.80421
141200.0000    9.51788
141240.0000    9.90821
141280.0000    9.42099
141320.0000    9.51129
141360.0000    9.78723
141400.0000   10.20656
141440.0000   10.77216
141480.0000    9.95828
141520.0000    9.01945
141560.0000    8.81663
141600.0000   10.15795
141640.0000   10.38449
141680.0000   10.36496
141720.0000   10.08365
141760.0000   10.44083
141800.0000   10.69448
141840.0000   10.12241
141880.0000    9.65708
141920.0000    9.39491
141960.0000    9.26888
142000.0000    8.63843
142040.0000    9.05317
142080.0000    9.85692
142120.0000   10.46999
142160.0000   10.08913
142200.0000   10.49157
142240.0000   10.34339
142280.0000   10.49767
142320.0000   10.35606
142360.0000   10.94644
142400.0000   10.34662
142440.0000    9.69343
142480.0000   10.69476
142520.0000   11.55587
142560.0000   11.87459
142600.0000   11.75273
142640.0000   10.53878
142680.0000   10.33035
142720.0000   11.51427
142760.0000   10.76319
142800.0000    9.90109
142840.0000    9.70626
142880.0000   10.38920
142920.0000   10.83309
142960.0000   10.64704
143000.0000   10.80505
143040.0000   10.36115
143080.0000   10.18483
143120.0000   11.81252
143160.0000   11.72073
143200.0000   10.53616
143240.0000   10.68640
143280.0000   10.90260
143320.0000   11.94422
143360.0000   11.85883
143400.0000   10.89487
143440.0000   12.15439
143480.0000   11.14538
143520.0000   11.58592
143560.0000   11.12125
143600.0000    9.16962
143640.0000    9.97569
143680.0000   10.48479
143720.0000    9.97990
143760.0000   10.10258
143800.0000   10.58619
143840.0000   11.04142
143880.0000   10.99977
143920.0000   10.20704
143960.0000   10.19983
144000.0000   10.13371
144040.0000   11.45113
144080.0000    9.93919
144120.0000   10.85665
144160.0000   11.04655
144200.0000   10.76374
144240.0000    9.93606
144280.0000    9.82226
144320.0000   10.36786
144360.0000   10.43896
144400.0000   10.14715
144440.0000    9.73622
144480.0000    9.89337
144520.0000    9.64586
144560.0000   10.71227
144600.0000   10.94503
144640.0000   11.50840
144680.0000   10.79392
144720.0000   10.69716
144760.0000   10.22160
144800.0000   11.38891
144840.0000    9.93682
144880.0000   11.37308
144920.0000   10.85455
144960.0000   11.14863
145000.0000   11.54979
145040.0000   11.08974
145080.0000   10.28507
145120.0000   10.98155
145160.0000   11.35022
145200.0000   11.25292
145240.0000   10.72681
145280.0000   10.95223
145320.0000   11.30594
145360.0000    9.89785
145400.0000   10.27132
145440.0000   11.31114
145480.0000    9.84625
145520.0000    9.91817
145560.0000    8.40188
145600.0000    9.35284
145640.0000    8.81895
145680.0000    9.28166
145720.0000    8.51182
145760.0000    9.56056
145800.0000    9.31154
145840.0000    8.60181
145880.0000   10.49751
145920.0000   11.06420
145960.0000   10.91027
146000.0000   11.31143
146040.0000   10.49519
146080.0000    9.86237
146120.0000    9.44706
146160.0000   10.27930
146200.0000    9.27703
146240.0000   10.14504
146280.0000   10.44263
146320.0000   11.29647
146360.0000   11.73489
146400.0000   11.56567
146440.0000   10.68418
146480.0000    9.71576
146520.0000    9.75747
146560.0000    9.69602
146600.0000   10.31478
146640.0000   10.98033
146680.0000   10.44017
146720.0000   10.72735
146760.0000   11.43115
146800.0000   10.14795
146840.0000   10.79033
146880.0000    9.97175
146920.0000   11.39481
146960.0000   10.45828
147000.0000   11.60334
147040.0000   11.09462
147080.0000   11.28458
147120.0000   10.85733
147160.0000   10.31079
147200.0000    9.83249
147240.0000   10.49794
147280.0000    8.69135
147320.0000    9.30912
147360.0000    9.68636
147400.0000    8.71569
147440.0000    8.02038
147480.0000    8.96206
147520.0000    9.10438
147560.0000   10.15882
147600.0000    9.47679
147640.0000    9.14688
147680.0000    8.89044
147720.0000    6.96596
147760.0000    7.32747
147800.0000    8.49651
147840.0000    7.96371
147880.0000    7.10147
147920.0000    7.24946
147960.0000    7.84477
148000.0000    8.18833
148040.0000    8.82077
148080.0000    9.28125
148120.0000   10.05744
148160.0000    9.83792
148200.0000    9.18383
148240.0000    8.79431
148280.0000    8.12768
148320.0000    9.14729
148360.0000    9.28860
148400.0000    8.32398
148440.0000    9.16375
148480.0000    9.39640
148520.0000    9.08535
148560.0000    9.43661
148600.0000   10.16595
148640.0000    9.68021
148680.0000    8.83616
148720.0000    9.17085
148760.0000    9.89061
148800.0000    9.50270
148840.0000   10.32752
148880.0000    8.32329
148920.0000    8.61016
148960.0000    8.66254
149000.0000    9.69947
149040.0000    9.66685
149080.0000   10.28099
149120.0000   10.36632
149160.0000   10.29859
149200.0000   10.25339
149240.0000   10.54294
149280.0000   10.52758
149320.0000   11.05841
149360.0000   10.05921
149400.0000   10.93522
149440.0000   10.41072
149480.0000   10.82333
149520.0000   10.91893
149560.0000   11.08889
149600.0000   10.65524
149640.0000   10.69068
149680.0000   10.98437
149720.0000   10.28561
149760.0000   10.35439
149800.0000    9.68225
149840.0000    9.20106
149880.0000    9.41705
149920.0000   10.09304
149960.0000   11.14136
150000.0000    9.84067
150040.0000   11.56733
150080.0000   11.24344
150120.0000   10.71056
150160.0000   10.80998
150200.0000   11.23389
150240.0000   10.96047
150280.0000   10.68916
150320.0000   10.52828
150360.0000    9.67284
150400.0000   10.53889
150440.0000    9.95665
150480.0000   10.35964
150520.0000   10.97105
150560.0000    9.62332
150600.0000   10.65603
150640.0000   10.69846
150680.0000    9.85985
150720.0000   10.00138
150760.0000   10.65792
150800.0000   10.66788
150840.0000   10.40390
150880.0000   10.56250
150920.0000   11.04341
150960.0000   11.21235
151000.0000   11.01803
151040.0000   10.67422
151080.0000   11.08890
151120.0000   11.89709
151160.0000   11.08660
151200.0000   10.46399
151240.0000   11.23908
151280.0000   10.81549
151320.0000   10.68823
151360.0000   10.37903
151400.0000   10.03050
151440.0000   10.68477
151480.0000   10.61435
151520.0000   11.29337
151560.0000    9.94665
151600.0000   10.03625
151640.0000   11.07270
151680.0000   11.67027
151720.0000   11.44921
151760.0000   10.84571
151800.0000   10.86294
151840.0000   10.55148
151880.0000   11.03540
151920.0000   11.25751
151960.0000   10.60316
152000.0000   10.88625
152040.0000   11.22308
152080.0000   10.87352
152120.0000   11.06231
152160.0000   11.00181
152200.0000   10.55724
152240.0000   11.60313
152280.0000   11.66550
152320.0000   11.29533
152360.0000   10.36012
152400.0000   11.01651
152440.0000   11.09290
152480.0000   12.69485
152520.0000   10.45176
152560.0000   11.09486
152600.0000   10.56700
152640.0000   11.24687
152680.0000   12.13033
152720.0000   11.99555
152760.0000   11.66758
152800.0000   11.66397
152840.0000   11.47738
152880.0000   11.44483
152920.0000   11.71158
152960.0000   11.93071
153000.0000   11.58110
153040.0000   11.30801
153080.0000   11.50790
153120.0000   11.34838
153160.0000   10.94620
153200.0000   11.04396
153240.0000   11.16168
153280.0000   11.12239
153320.0000   11.10652
153360.0000   10.52785
153400.0000   11.27203
153440.0000   11.25710
153480.0000   11.31320
153520.0000   12.05481
153560.0000   11.75564
153600.0000   11.24307
153640.0000   11.26017
153680.0000   10.01290
153720.0000   11.23897
153760.0000   11.21624
153800.0000   12.03793
153840.0000   11.47427
153880.0000   11.65359
153920.0000   11.94201
153960.0000   11.90820
154000.0000   11.39649
154040.0000   10.79700
154080.0000   10.77714
154120.0000    9.75921
154160.0000    9.44785
154200.0000   10.03871
154240.0000    9.31299
154280.0000    8.29076
154320.0000   10.03738
154360.0000   10.10301
154400.0000    9.67589
154440.0000    9.44885
154480.0000    9.16462
154520.0000   10.16153
154560.0000   10.22796
154600.0000    9.53897
154640.0000    9.73236
154680.0000    9.64662
154720.0000   10.14444
154760.0000    9.62181
154800.0000   10.08796
154840.0000    9.50789
154880.0000   10.28548
154920.0000   11.38165
154960.0000   10.27186
155000.0000   10.54922
155040.0000   10.30295
155080.0000   10.48139
155120.0000   10.57609
155160.0000    9.53687
155200.0000    9.82005
155240.0000   10.13084
155280.0000   10.02573
155320.0000   10.73663
155360.0000   10.00025
155400.0000   10.54816
155440.0000    9.69497
155480.0000   10.84042
155520.0000    9.47920
155560.0000    9.84414
155600.0000   10.44340
155640.0000    9.43287
155680.0000    9.90543
155720.0000    9.92864
155760.0000    9.86375
155800.0000    9.58316
155840.0000    9.96638
155880.0000   10.12531
155920.0000   10.39803
155960.0000   11.47204
156000.0000   10.86555
156040.0000   10.73583
156080.0000   10.15871
156120.0000   10.03057
156160.0000   10.34902
156200.0000   10.93238
156240.0000   10.49379
156280.0000   10.16215
156320.0000   10.24831
156360.0000   10.18743
156400.0000   10.11384
156440.0000   10.34577
156480.0000   10.76453
156520.0000   10.43199
156560.0000   10.76290
156600.0000   10.44193
156640.0000   10.06671
156680.0000   11.11335
156720.0000   10.09042
156760.0000   10.49976
156800.0000    9.76145
156840.0000    9.88220
156880.0000   11.69315
156920.0000   10.29080
156960.0000    9.55207
157000.0000    9.78502
157040.0000    9.85858
157080.0000   10.19305
157120.0000   11.01361
157160.0000   10.71087
157200.0000   10.30286
157240.0000   10.47757
157280.0000   10.54618
157320.0000   10.63999
157360.0000   11.25792
157400.0000   10.36189
157440.0000   10.90686
157480.0000   11.25299
157520.0000   11.70826
157560.0000   10.27643
157600.0000    9.44182
157640.0000   10.60580
157680.0000   10.79606
157720.0000   10.04981
157760.0000   10.09606
157800.0000   11.15216
157840.0000   10.23660
157880.0000    9.87923
157920.0000    9.96471
157960.0000    9.75182
158000.0000    7.93050
158040.0000    9.33736
158080.0000   10.04335
158120.0000   10.25715
158160.0000   11.17762
158200.0000   10.41143
158240.0000   11.05868
158280.0000   10.29812
158320.0000   10.35156
158360.0000   10.38444
158400.0000   10.35476
158440.0000   10.15255
158480.0000    9.83517
158520.0000   10.21617
158560.0000    9.21977
158600.0000   10.88053
158640.0000   10.91259
158680.0000   11.51338
158720.0000   10.54503
158760.0000    9.40971
158800.0000    9.89344
158840.0000   10.40526
158880.0000   10.18468
158920.0000   10.91472
158960.0000   10.71929
159000.0000   11.03131
159040.0000    9.94860
159080.0000    9.70055
159120.0000    9.90439
159160.0000   10.20368
159200.0000   11.12330
159240.0000    8.89110
159280.0000    9.89069
159320.0000    8.89883
159360.0000    9.00035
159400.0000   10.19182
159440.0000   10.25197
159480.0000    9.31692
159520.0000   10.14902
159560.0000   10.04354
159600.0000   11.34060
159640.0000   10.75530
159680.0000   11.09197
159720.0000   11.38274
159760.0000   10.06366
159800.0000   10.50738
159840.0000    9.91562
159880.0000   11.49270
159920.0000   10.84437
159960.0000   10.84826
160000.0000   11.07636
160040.0000   11.07006
160080.0000   10.88493
160120.0000   10.42474
160160.0000   11.08401
160200.0000   10.90101
160240.0000   10.63830
160280.0000   10.36199
160320.0000   11.46729
160360.0000   11.25809
160400.0000   10.40162
160440.0000    9.29181
160480.0000    9.77132
160520.0000   10.66250
160560.0000   10.50114
160600.0000   11.22952
160640.0000   10.49712
160680.0000   11.11970
160720.0000   10.79994
160760.0000   10.83430
160800.0000   10.15109
160840.0000   10.04414
160880.0000    9.58736
160920.0000    9.59427
160960.0000   10.27808
161000.0000   10.32488
161040.0000    9.55527
161080.0000    9.68733
161120.0000    9.81339
161160.0000   10.63379
161200.0000   10.78433
161240.0000    9.93523
161280.0000   10.16003
161320.0000   10.02340
161360.0000   10.93493
161400.0000   10.58215
161440.0000    9.71538
161480.0000   10.25163
161520.0000   10.60656
161560.0000    9.47869
161600.0000   10.43516
161640.0000   10.73775
161680.0000   10.83978
161720.0000   10.33807
161760.0000   10.42419
161800.0000   10.44525
161840.0000    9.81910
161880.0000   10.03765
161920.0000   10.16224
161960.0000   10.21788
162000.0000    9.81127
162040.0000   10.43871
162080.0000   10.36252
162120.0000    9.21614
162160.0000    9.12920
162200.0000    9.49238
162240.0000    9.49622
162280.0000   10.04888
162320.0000    9.90514
162360.0000    9.71412
162400.0000   10.00917
162440.0000   10.40472
162480.0000   10.43766
162520.0000    9.97634
162560.0000    9.79585
162600.0000    9.35566
162640.0000   10.15798
162680.0000   10.46505
162720.0000   11.25068
162760.0000   11.25338
162800.0000    9.37608
162840.0000    9.45456
162880.0000   10.60576
162920.0000    9.97311
162960.0000    9.45124
163000.0000    9.47738
163040.0000   10.39231
163080.0000   10.22207
163120.0000    9.45880
163160.0000    9.34075
163200.0000    9.94077
163240.0000   10.74103
163280.0000   10.73915
163320.0000   10.56779
163360.0000   10.89365
163400.0000   10.33733
163440.0000    9.90303
163480.0000    9.78194
163520.0000    9.67818
163560.0000    9.33238
163600.0000    9.97566
163640.0000    9.13712
163680.0000   10.50838
163720.0000   10.56394
163760.0000    9.67803
163800.0000   10.46206
163840.0000   10.37885
163880.0000   10.69006
163920.0000   10.39222
163960.0000   10.65059
164000.0000   10.46636
164040.0000    9.15423
164080.0000   10.33822
164120.0000   10.24107
164160.0000   10.64363
164200.0000   10.63124
164240.0000   10.25562
164280.0000   11.09579
164320.0000   10.00353
164360.0000   10.23397
164400.0000    9.92916
164440.0000   10.21350
164480.0000   11.37580
164520.0000   10.61313
164560.0000   10.18593
164600.0000    9.62886
164640.0000    9.17718
164680.0000   10.86475
164720.0000    9.21344
164760.0000   10.04954
164800.0000   11.21010
164840.0000   10.59760
164880.0000   11.44331
164920.0000   10.86998
164960.0000   10.62449
165000.0000   10.30730
165040.0000   10.94185
165080.0000   10.05280
165120.0000   11.15824
165160.0000   10.40681
165200.0000   10.55180
165240.0000    9.63180
165280.0000   10.68341
165320.0000   11.23379
165360.0000   10.73501
165400.0000   10.54590
165440.0000   10.77532
165480.0000   10.86017
165520.0000   10.87155
165560.0000   11.14732
165600.0000   10.39862
165640.0000   10.83354
165680.0000   11.28523
165720.0000   11.37150
165760.0000   10.50379
165800.0000   10.80470
165840.0000    9.59790
165880.0000    9.96816
165920.0000   10.43228
165960.0000    9.69448
166000.0000    9.50576
166040.0000    9.61171
166080.0000   10.06611
166120.0000    9.34048
166160.0000   10.18762
166200.0000   10.10999
166240.0000    9.34047
166280.0000    9.66371
166320.0000    9.74527
166360.0000   10.49142
166400.0000    9.59690
166440.0000   10.90227
166480.0000   10.11391
166520.0000   10.69392
166560.0000   10.52475
166600.0000   11.31430
166640.0000   10.79810
166680.0000   10.14595
166720.0000    9.57019
166760.0000    9.92810
166800.0000   10.12527
166840.0000    9.92214
166880.0000   10.00444
166920.0000   10.73948
166960.0000   10.11411
167000.0000    9.78109
167040.0000   10.45091
167080.0000    9.24264
167120.0000    9.67908
167160.0000    9.04743
167200.0000    9.85186
167240.0000    9.81774
167280.0000    8.96058
167320.0000    9.39043
167360.0000    9.68120
167400.0000    9.79254
167440.0000    9.60244
167480.0000    9.16072
167520.0000    9.79414
167560.0000    9.09035
167600.0000   10.29400
167640.0000    9.64511
167680.0000   10.06351
167720.0000    9.87289
167760.0000    9.41023
167800.0000    9.28953
167840.0000    9.57286
167880.0000    9.75826
167920.0000    9.28553
167960.0000    9.66883
168000.0000   10.20899
168040.0000    9.45047
168080.0000   10.56469
168120.0000    9.30647
168160.0000   10.45222
168200.0000   10.50313
168240.0000   10.35756
168280.0000   10.80637
168320.0000   10.85318
168360.0000   11.34127
168400.0000   10.41314
168440.0000   10.09539
168480.0000   10.01108
168520.0000   10.55005
168560.0000   10.98549
168600.0000    9.73437
168640.0000    9.79143
168680.0000    9.20014
168720.0000    9.22134
168760.0000    9.82048
168800.0000    8.71378
168840.0000   10.62646
168880.0000    9.02328
168920.0000    9.30261
168960.0000    9.68770
169000.0000    9.99602
169040.0000   10.10934
169080.0000   10.54223
169120.0000    9.67872
169160.0000   10.61246
169200.0000   10.63692
169240.0000   10.71919
169280.0000    9.98069
169320.0000   10.57919
169360.0000   10.97884
169400.0000   10.37619
169440.0000    9.97099
169480.0000   10.75114
169520.0000   10.90406
169560.0000   10.30082
169600.0000   10.30963
169640.0000   10.33628
169680.0000   10.11433
169720.0000   10.94767
169760.0000   10.53008
169800.0000   11.47408
169840.0000   10.62019
169880.0000   10.84306
169920.0000   11.02252
169960.0000    9.57342
170000.0000   10.92816
170040.0000   10.26073
170080.0000   11.23025
170120.0000   12.35299
170160.0000   12.35882
170200.0000   10.83172
170240.0000   10.15583
170280.0000   10.49267
170320.0000   10.43674
170360.0000   10.39774
170400.0000   10.15658
170440.0000   10.43036
170480.0000   10.91333
170520.0000   10.96221
170560.0000   10.53555
170600.0000   11.28883
170640.0000   11.25605
170680.0000   11.36528
170720.0000   10.68799
170760.0000   11.84091
170800.0000   11.26651
170840.0000   11.47124
170880.0000   11.67244
170920.0000   10.53236
170960.0000   11.24544
171000.0000   10.22309
171040.0000   10.15810
171080.0000   10.42272
171120.0000   10.19004
171160.0000   10.10385
171200.0000   10.26742
171240.0000   10.39297
171280.0000   11.07076
171320.0000   11.56469
171360.0000    9.69963
171400.0000   10.21597
171440.0000   10.16642
171480.0000    9.74181
171520.0000   10.47482
171560.0000   10.03380
171600.0000   10.17360
171640.0000   10.85848
171680.0000    9.86079
171720.0000   10.37428
171760.0000   10.50458
171800.0000   10.45538
171840.0000   10.28153
171880.0000   10.94013
171920.0000   10.21728
171960.0000   10.29486
172000.0000   10.10358
172040.0000   10.62400
172080.0000   11.02045
172120.0000    9.99364
172160.0000   10.24489
172200.0000   10.86164
172240.0000   10.19762
172280.0000   11.04348
172320.0000   11.14818
172360.0000   11.17690
172400.0000   11.61803
172440.0000    9.90762
172480.0000    9.71348
172520.0000   10.37833
172560.0000   11.04398
172600.0000   11.21383
172640.0000   10.07039
172680.0000    9.68976
172720.0000    9.91035
172760.0000    9.57295
172800.0000    9.93156
172840.0000    8.81187
172880.0000    9.71948
172920.0000    9.88486
172960.0000    9.40022
173000.0000   10.16549
173040.0000    9.21412
173080.0000   10.17225
173120.0000   11.30727
173160.0000   10.75432
173200.0000   10.13296
173240.0000    9.89204
173280.0000   10.87071
173320.0000   10.35105
173360.0000   10.83105
173400.0000   10.13952
173440.0000   10.33554
173480.0000    9.66724
173520.0000    9.71117
173560.0000   10.55897
173600.0000   10.71961
173640.0000    9.56286
173680.0000    9.90595
173720.0000   10.80710
173760.0000   10.58311
173800.0000   10.70298
173840.0000   10.57805
173880.0000   10.97071
173920.0000   10.29558
173960.0000   10.63399
174000.0000   11.18251
174040.0000   11.57366
174080.0000   10.79615
174120.0000   11.04265
174160.0000   11.01470
174200.0000    9.96070
174240.0000    9.79187
174280.0000   10.49032
174320.0000   10.49306
174360.0000   10.04301
174400.0000    9.55509
174440.0000    9.67099
174480.0000    8.65548
174520.0000    8.86571
174560.0000    9.54651
174600.0000   10.71410
174640.0000    9.87297
174680.0000   10.52108
174720.0000   10.74471
174760.0000    9.93493
174800.0000    9.30343
174840.0000   10.67469
174880.0000   10.20602
174920.0000   10.36066
174960.0000   10.98820
175000.0000   10.53631
175040.0000    9.59991
175080.0000    9.33343
175120.0000    9.52923
175160.0000    9.75935
175200.0000    9.78024
175240.0000    9.68707
175280.0000   10.34948
175320.0000   10.08000
175360.0000    9.75056
175400.0000   11.17531
175440.0000   10.21244
175480.0000   10.30659
175520.0000   11.10554
175560.0000   10.65293
175600.0000   10.63675
175640.0000   10.28949
175680.0000   10.67503
175720.0000    9.85791
175760.0000   10.74088
175800.0000   10.14469
175840.0000    9.89892
175880.0000    8.57304
175920.0000    9.23946
175960.0000    9.38208
176000.0000    9.88570
176040.0000   10.36330
176080.0000   10.07635
176120.0000   10.69084
176160.0000    9.87385
176200.0000   10.44852
176240.0000   10.67954
176280.0000   10.65286
176320.0000   10.17260
176360.0000   10.78870
176400.0000   11.09637
176440.0000   10.92528
176480.0000   10.36076
176520.0000   10.37784
176560.0000   10.84712
176600.0000   10.68296
176640.0000   10.35401
176680.0000   10.09820
176720.0000   11.02246
176760.0000   10.46373
176800.0000   10.17180
176840.0000   10.16427
176880.0000   10.80622
176920.0000   10.15439
176960.0000   11.41261
177000.0000   12.82977
177040.0000   12.06955
177080.0000   12.31654
177120.0000   12.10054
177160.0000   10.91868
177200.0000   12.01642
177240.0000   11.08468
177280.0000   11.82951
177320.0000   11.41708
177360.0000   12.42730
177400.0000   12.30087
177440.0000   11.62825
177480.0000   10.41114
177520.0000   10.73702
177560.0000   10.05030
177600.0000   10.24379
177640.0000   10.92927
177680.0000   11.59345
177720.0000   10.60669
177760.0000   10.05674
177800.0000   10.96249
177840.0000   10.93488
177880.0000   10.68198
177920.0000   10.81103
177960.0000    9.62441
178000.0000   10.29711
178040.0000   10.13879
178080.0000   10.65096
178120.0000   10.99006
178160.0000   10.83271
178200.0000   10.73504
178240.0000   10.12506
178280.0000    9.25513
178320.0000    9.59617
178360.0000    9.85730
178400.0000    9.60371
178440.0000   10.32091
178480.0000   10.46998
178520.0000   10.42364
178560.0000   10.37284
178600.0000   11.12350
178640.0000   11.23823
178680.0000   10.88328
178720.0000   10.78358
178760.0000   10.42456
178800.0000   11.55321
178840.0000   11.90686
178880.0000   10.36224
178920.0000   10.46163
178960.0000    9.33053
179000.0000    9.86323
179040.0000    8.03249
179080.0000    6.87467
179120.0000    8.93842
179160.0000    8.82831
179200.0000    8.38475
179240.0000    9.26445
179280.0000    9.72964
179320.0000   10.33624
179360.0000   11.41037
179400.0000   10.44220
179440.0000   10.62572
179480.0000   11.14802
179520.0000   10.89102
179560.0000   10.65976
179600.0000    9.43083
179640.0000    9.76145
179680.0000   11.01812
179720.0000   10.51020
179760.0000   11.04389
179800.0000    9.48431
179840.0000    8.94407
179880.0000    9.31483
179920.0000   10.41090
179960.0000   10.87309
180000.0000   11.15306
180040.0000   10.69717
180080.0000   10.77135
180120.0000   10.44509
180160.0000   10.57824
180200.0000   11.20889
180240.0000   11.53847
180280.0000   12.34338
180320.0000   12.16683
180360.0000   12.14644
180400.0000   12.50987
180440.0000   12.08131
180480.0000   11.87368
180520.0000   11.31071
180560.0000   11.46377
180600.0000   11.44053
180640.0000   12.58434
180680.0000   12.17320
180720.0000   12.60433
180760.0000   11.83236
180800.0000   12.45308
180840.0000   11.80507
180880.0000   11.92669
180920.0000   11.25793
180960.0000   11.73377
181000.0000   11.48652
181040.0000   11.87951
181080.0000   12.40872
181120.0000   11.01075
181160.0000   10.85030
181200.0000   10.34332
181240.0000   10.48096
181280.0000   10.78102
181320.0000   10.65202
181360.0000   11.24366
181400.0000   10.97535
181440.0000   11.02652
181480.0000   10.71429
181520.0000   11.36110
181560.0000   11.36649
181600.0000   11.79805
181640.0000   11.31662
181680.0000   11.11537
181720.0000    9.80624
181760.0000   10.91894
181800.0000   11.44348
181840.0000   11.02632
181880.0000   11.01635
181920.0000   12.16672
181960.0000   11.77283
182000.0000   11.74075
182040.0000   11.28754
182080.0000   11.52523
182120.0000   11.73206
182160.0000   11.42634
182200.0000   12.22659
182240.0000   11.78869
182280.0000   11.91862
182320.0000   11.69292
182360.0000   10.56697
182400.0000   11.21951
182440.0000   11.18509
182480.0000   10.62972
182520.0000   10.11543
182560.0000   10.20250
182600.0000   10.20645
182640.0000    9.65071
182680.0000   10.45312
182720.0000   11.30321
182760.0000   10.85364
182800.0000   10.82255
182840.0000   10.93567
182880.0000   10.42755
182920.0000   10.64451
182960.0000   11.80453
183000.0000   10.78564
183040.0000   11.15915
183080.0000   11.11706
183120.0000   11.48298
183160.0000   10.56337
183200.0000   10.31452
183240.0000    9.82050
183280.0000    9.85499
183320.0000   10.89208
183360.0000   10.69654
183400.0000   11.01000
183440.0000   10.76940
183480.0000   11.34518
183520.0000   11.30304
183560.0000   11.18061
183600.0000   11.42294
183640.0000   11.80187
183680.0000   11.41345
183720.0000   11.72700
183760.0000   12.00714
183800.0000   12.06258
183840.0000   12.42007
183880.0000   12.47200
183920.0000   12.45616
183960.0000   12.48567
184000.0000   11.98819
184040.0000   11.71089
184080.0000   11.75780
184120.0000   11.03968
184160.0000   10.66619
184200.0000   11.54351
184240.0000   10.25293
184280.0000   10.88218
184320.0000   11.49760
184360.0000   10.34216
184400.0000   11.27269
184440.0000   11.56908
184480.0000   11.74583
184520.0000   11.42703
184560.0000   11.32215
184600.0000   11.86980
184640.0000   11.46917
184680.0000   12.23633
184720.0000   11.04311
184760.0000   10.65473
184800.0000    9.55115
184840.0000    9.34848
184880.0000   10.66053
184920.0000    9.90348
184960.0000   10.23205
185000.0000   10.12264
185040.0000    8.68480
185080.0000    9.35506
185120.0000    9.99140
185160.0000    9.81237
185200.0000   10.23615
185240.0000   10.22230
185280.0000   10.57019
185320.0000   11.10650
185360.0000   11.52691
185400.0000   10.91839
185440.0000   10.22353
185480.0000   10.25744
185520.0000   10.94463
185560.0000   10.57478
185600.0000   10.24829
185640.0000   10.78917
185680.0000   11.60928
185720.0000   11.21239
185760.0000   11.55376
185800.0000   11.67556
185840.0000   11.54534
185880.0000   11.71658
185920.0000   10.90887
185960.0000   10.91063
186000.0000   12.18123
186040.0000   11.53338
186080.0000   11.78283
186120.0000   10.42733
186160.0000   11.13235
186200.0000   11.39453
186240.0000   11.02099
186280.0000   10.96408
186320.0000   10.89138
186360.0000   10.87087
186400.0000   10.55924
186440.0000   11.63086
186480.0000   11.50943
186520.0000   11.84382
186560.0000   10.85861
186600.0000   10.28931
186640.0000   11.36881
186680.0000   11.32763
186720.0000   10.96060
186760.0000   10.97014
186800.0000    9.99174
186840.0000    9.95531
186880.0000    9.99255
186920.0000   10.38538
186960.0000   11.06377
187000.0000    9.63813
187040.0000   10.20280
187080.0000   10.01871
187120.0000    9.05868
187160.0000   10.08496
187200.0000    9.51492
187240.0000    9.55949
187280.0000   10.33989
187320.0000   10.37904
187360.0000    9.79379
187400.0000   10.20421
187440.0000   10.44085
187480.0000   11.75964
187520.0000   10.92069
187560.0000   11.25366
187600.0000   10.23221
187640.0000   11.45293
187680.0000   11.88281
187720.0000   10.91067
187760.0000   11.51016
187800.0000   10.52498
187840.0000   10.37571
187880.0000    9.86288
187920.0000    9.86179
187960.0000   10.41743
188000.0000   10.00454
188040.0000    9.66254
188080.0000   10.39770
188120.0000   10.19888
188160.0000    9.64465
188200.0000    9.77940
188240.0000    9.42338
188280.0000    9.55766
188320.0000    9.58342
188360.0000    9.76175
188400.0000    8.91038
188440.0000    9.06562
188480.0000    8.92073
188520.0000    9.33416
188560.0000    9.77482
188600.0000   10.05202
188640.0000   10.19608
188680.0000   10.24628
188720.0000    9.86338
188760.0000    9.40957
188800.0000    8.62578
188840.0000    9.94925
188880.0000    9.85048
188920.0000   10.73301
188960.0000    9.80948
189000.0000   10.24604
189040.0000   10.06747
189080.0000    9.50343
189120.0000    9.20388
189160.0000    8.75333
189200.0000    9.60678
189240.0000    9.32387
189280.0000    9.39767
189320.0000    9.70344
189360.0000    8.97859
189400.0000    9.70047
189440.0000    9.27689
189480.0000   10.25179
189520.0000    9.88767
189560.0000    9.64320
189600.0000    9.00971
189640.0000    9.76978
189680.0000    9.75525
189720.0000    9.44749
189760.0000   10.21965
189800.0000    9.61483
189840.0000    9.22992
189880.0000   10.03709
189920.0000    9.55597
189960.0000   10.06019
190000.0000    9.42437
190040.0000    9.35227
190080.0000    9.86077
190120.0000   10.06543
190160.0000   10.19536
190200.0000   10.40700
190240.0000   10.12970
190280.0000    9.31124
190320.0000   10.03356
190360.0000    9.44501
190400.0000   10.37832
190440.0000   11.12659
190480.0000    9.76733
190520.0000   10.61893
190560.0000   10.64598
190600.0000   10.19411
190640.0000   10.38389
190680.0000    9.99728
190720.0000   10.40617
190760.0000   10.72326
190800.0000   10.33556
190840.0000    9.75192
190880.0000   10.57189
190920.0000   10.98431
190960.0000   10.33120
191000.0000   11.04465
191040.0000   10.72092
191080.0000   11.14339
191120.0000    9.99779
191160.0000   11.51035
191200.0000   10.40463
191240.0000   11.30594
191280.0000   10.78229
191320.0000   10.95481
191360.0000    9.95119
191400.0000   10.57230
191440.0000   10.97440
191480.0000    9.71280
191520.0000   10.86057
191560.0000   10.19517
191600.0000   10.15631
191640.0000   10.59071
191680.0000    9.81191
191720.0000    9.89437
191760.0000   10.52886
191800.0000   10.60481
191840.0000   10.05264
191880.0000   10.43362
191920.0000   10.98424
191960.0000   10.78949
192000.0000   10.77115
192040.0000    8.90442
192080.0000   10.36096
192120.0000   10.14471
192160.0000   10.22862
192200.0000    9.97341
192240.0000   10.06238
192280.0000   11.00871
192320.0000    9.67568
192360.0000    9.67052
192400.0000    9.92650
192440.0000   10.68412
192480.0000   10.22413
192520.0000   10.19478
192560.0000   10.31082
192600.0000   10.37628
192640.0000   10.26444
192680.0000   10.69456
192720.0000   10.49035
192760.0000    9.79626
192800.0000   10.16448
192840.0000   11.09528
192880.0000    9.16829
192920.0000   10.03379
192960.0000   10.15598
193000.0000   10.06554
193040.0000   10.29599
193080.0000   10.66009
193120.0000   11.27985
193160.0000   10.49289
193200.0000    9.98182
193240.0000   10.35777
193280.0000   10.54547
193320.0000    9.86147
193360.0000    9.56610
193400.0000   10.32223
193440.0000   10.25642
193480.0000    9.90018
193520.0000   10.21046
193560.0000   10.43298
193600.0000    9.91255
193640.0000   10.41106
193680.0000   10.61587
193720.0000   10.88486
193760.0000   11.11799
193800.0000   11.96465
193840.0000   10.60298
193880.0000   12.28335
193920.0000   12.74485
193960.0000   12.38000
194000.0000   11.90511
194040.0000   12.80308
194080.0000   12.03940
194120.0000   12.07290
194160.0000   12.22062
194200.0000   13.19103
194240.0000   11.72715
194280.0000   12.56078
194320.0000   12.54218
194360.0000   11.85643
194400.0000   12.75926
194440.0000   12.19040
194480.0000   11.96302
194520.0000   12.06848
194560.0000   11.70765
194600.0000   11.79136
194640.0000   10.80730
194680.0000   10.76240
194720.0000   11.75919
194760.0000   10.78165
194800.0000   11.54617
194840.0000   11.28807
194880.0000   10.91299
194920.0000   10.79532
194960.0000   10.57373
195000.0000   11.06099
195040.0000   10.86305
195080.0000   10.33440
195120.0000   10.21769
195160.0000   10.21814
195200.0000   10.46630
195240.0000   10.59600
195280.0000   10.18511
195320.0000   10.45788
195360.0000   10.75495
195400.0000   10.70975
195440.0000   11.08717
195480.0000   10.74697
195520.0000   10.78714
195560.0000   10.29032
195600.0000    9.36176
195640.0000    9.98720
195680.0000    9.67659
195720.0000    9.75953
195760.0000   10.73157
195800.0000   10.52524
195840.0000   10.11514
195880.0000    9.80624
195920.0000   11.00611
195960.0000   10.45304
196000.0000   10.62612
196040.0000   10.94473
196080.0000   10.38954
196120.0000   11.48233
196160.0000   11.23052
196200.0000   11.05660
196240.0000   11.20305
196280.0000   10.55345
196320.0000   10.53437
196360.0000   11.24909
196400.0000   10.45113
196440.0000   10.53008
196480.0000   10.58569
196520.0000   10.11296
196560.0000   10.54825
196600.0000   10.28837
196640.0000    9.21137
196680.0000   10.73253
196720.0000   10.93150
196760.0000   10.87055
196800.0000   11.70257
196840.0000   11.18003
196880.0000   11.47488
196920.0000   11.14274
196960.0000   11.52272
197000.0000   11.67712
197040.0000   12.04732
197080.0000   10.98222
197120.0000   10.66810
197160.0000   11.04827
197200.0000   11.11249
197240.0000   10.77629
197280.0000   11.20212
197320.0000   11.50537
197360.0000   11.21570
197400.0000   10.43993
197440.0000   10.69884
197480.0000   11.94689
197520.0000   12.06569
197560.0000   10.72528
197600.0000   10.94737
197640.0000   11.59357
197680.0000   11.33725
197720.0000   10.35500
197760.0000   10.71562
197800.0000   10.74381
197840.0000   11.95356
197880.0000   11.46192
197920.0000   11.19228
197960.0000   12.47475
198000.0000   10.82045
198040.0000   12.09151
198080.0000   12.21143
198120.0000   12.03640
198160.0000   12.30179
198200.0000   11.73408
198240.0000   12.17230
198280.0000   12.20738
198320.0000   12.45778
198360.0000   12.33039
198400.0000   12.09096
198440.0000   12.17227
198480.0000   12.39995
198520.0000   11.75315
198560.0000   11.66101
198600.0000   10.74780
198640.0000   11.29540
198680.0000   11.41593
198720.0000   12.21064
198760.0000   12.32392
198800.0000   12.86455
198840.0000   12.65909
198880.0000   11.68247
198920.0000   12.66700
198960.0000   11.68862
199000.0000   11.58289
199040.0000   10.92056
199080.0000   11.05505
199120.0000   11.09729
199160.0000   12.71717
199200.0000   12.84811
199240.0000   11.62545
199280.0000   11.85452
199320.0000   12.05916
199360.0000   14.30791
199400.0000   12.51173
199440.0000   12.61892
199480.0000   11.85503
199520.0000   11.08169
199560.0000   11.86412
199600.0000   12.72052
199640.0000   12.06585
199680.0000   12.53876
199720.0000   11.07763
199760.0000   11.90531
199800.0000   12.02716
199840.0000   11.97676
199880.0000   12.48496
199920.0000   11.75342
199960.0000   11.83916
200000.0000   11.46249
200040.0000   12.13960
200080.0000   12.37901
200120.0000   11.27545
200160.0000   11.41122
200200.0000   11.62790
200240.0000   10.84256
200280.0000   11.42789
200320.0000   11.69870
200360.0000   11.88268
200400.0000   10.93848
200440.0000   10.60931
200480.0000   11.08830
200520.0000   10.66850
200560.0000   10.62778
200600.0000   11.49985
200640.0000   11.49985
200680.0000   11.55015
200720.0000   12.19824
200760.0000   11.30808
200800.0000   11.86458
200840.0000   11.32742
200880.0000   12.34657
200920.0000   11.32221
200960.0000   11.42797
201000.0000   11.29496
201040.0000   11.11355
201080.0000   10.86297
201120.0000   10.60512
201160.0000   10.20490
201200.0000    9.84973
201240.0000   10.07671
201280.0000   10.43229
201320.0000   10.84622
201360.0000   10.63591
201400.0000   10.58352
201440.0000   10.86005
201480.0000   11.77903
201520.0000   12.11773
201560.0000   11.36428
201600.0000   11.02816
201640.0000   11.06991
201680.0000   10.56421
201720.0000   11.12355
201760.0000   10.75440
201800.0000   10.16667
201840.0000   10.15842
201880.0000    9.20750
201920.0000    9.72905
201960.0000    9.54813
202000.0000    9.50234
202040.0000    9.86869
202080.0000   10.44883
202120.0000   10.02385
202160.0000    9.74519
202200.0000    9.96748
202240.0000   10.13975
202280.0000    9.11563
202320.0000    9.62457
202360.0000    9.73486
202400.0000    9.94613
202440.0000   11.53278
202480.0000   10.48833
202520.0000   10.90048
202560.0000   10.01606
202600.0000    9.23529
202640.0000    8.89244
202680.0000    9.45515
202720.0000    9.70503
202760.0000    9.49545
202800.0000    8.84051
202840.0000    9.32443
202880.0000    9.12391
202920.0000    8.02537
202960.0000    8.17718
203000.0000    9.39963
203040.0000    8.72162
203080.0000    8.84159
203120.0000    8.78375
203160.0000    9.01193
203200.0000    9.20043
203240.0000    9.35831
203280.0000    9.19489
203320.0000    9.53448
203360.0000    8.89456
203400.0000    8.72336
203440.0000    8.57600
203480.0000    9.55297
203520.0000   10.98950
203560.0000   10.03618
203600.0000   10.45315
203640.0000   10.25886
203680.0000    9.86016
203720.0000   10.20835
203760.0000    9.74384
203800.0000    9.77057
203840.0000   10.31478
203880.0000    9.71397
203920.0000   10.65556
203960.0000   10.65918
204000.0000   10.17354
204040.0000   10.26377
204080.0000    8.70142
204120.0000    9.22676
204160.0000   10.12812
204200.0000   10.49844
204240.0000   11.12088
204280.0000   10.89168
204320.0000   11.32887
204360.0000   11.37811
204400.0000   11.00490
204440.0000   11.18573
204480.0000   10.44939
204520.0000   11.34283
204560.0000   10.17261
204600.0000   11.00136
204640.0000   11.56132
204680.0000   11.55336
204720.0000   11.43617
204760.0000   12.10040
204800.0000   10.56570
204840.0000   10.86501
204880.0000   10.84083
204920.0000   10.44689
204960.0000   11.43859
205000.0000   11.69370
205040.0000    9.85886
205080.0000   10.34519
205120.0000   10.31073
205160.0000   10.41484
205200.0000    9.89905
205240.0000   10.97489
205280.0000   11.16394
205320.0000   11.14148
205360.0000   10.60173
205400.0000   11.04701
205440.0000   11.45794
205480.0000   10.78335
205520.0000   11.02221
205560.0000   11.34676
205600.0000   11.45733
205640.0000   12.46759
205680.0000   11.13295
205720.0000   10.97338
205760.0000   10.09631
205800.0000    9.87954
205840.0000   10.27826
205880.0000   10.57052
205920.0000   10.52175
205960.0000   10.84172
206000.0000   10.00073
206040.0000    9.92033
206080.0000    9.20823
206120.0000   10.03904
206160.0000    9.67647
206200.0000   10.22150
206240.0000   10.75260
206280.0000    9.98993
206320.0000   10.61852
206360.0000    9.78381
206400.0000   10.04100
206440.0000   10.62896
206480.0000   10.64091
206520.0000   10.83964
206560.0000   10.79821
206600.0000   10.40232
206640.0000    9.57349
206680.0000   10.26841
206720.0000   10.54289
206760.0000   10.68335
206800.0000   10.87184
206840.0000   10.36070
206880.0000   10.35996
206920.0000   11.12436
206960.0000   10.85979
207000.0000   10.96729
207040.0000   11.42451
207080.0000   10.67684
207120.0000   11.12255
207160.0000   10.76739
207200.0000   10.02898
207240.0000   10.53341
207280.0000   11.74624
207320.0000   11.28401
207360.0000   11.07039
207400.0000   10.98403
207440.0000   10.77619
207480.0000   10.90619
207520.0000   11.50365
207560.0000   10.49223
207600.0000   11.24530
207640.0000   10.10972
207680.0000   11.11399
207720.0000   10.44390
207760.0000   12.28169
207800.0000   11.39549
207840.0000   10.68386
207880.0000   10.49793
207920.0000   10.17928
207960.0000   10.93869
208000.0000   10.22933
208040.0000   10.49898
208080.0000   10.26156
208120.0000    9.50631
208160.0000    9.57570
208200.0000   10.85240
208240.0000    9.85368
208280.0000   10.74075
208320.0000   10.94752
208360.0000    9.87441
208400.0000   10.20336
208440.0000   10.05768
208480.0000   10.92840
208520.0000    9.71448
208560.0000   11.09949
208600.0000   10.72529
208640.0000   10.54719
208680.0000    9.64953
208720.0000    9.90395
208760.0000   10.49862
208800.0000   11.51718
208840.0000   11.76731
208880.0000   11.26079
208920.0000   10.81998
208960.0000   11.31593
209000.0000   10.53114
209040.0000   10.09834
209080.0000   10.11822
209120.0000   10.71470
209160.0000   10.45565
209200.0000    9.97081
209240.0000    9.42140
209280.0000    9.61935
209320.0000   10.04164
209360.0000   10.60664
209400.0000   10.35132
209440.0000   11.65523
209480.0000    9.99837
209520.0000   10.58079
209560.0000   10.18281
209600.0000   10.67719
209640.0000   10.08345
209680.0000    9.58666
209720.0000   10.51509
209760.0000    9.55185
209800.0000    8.63331
209840.0000   10.11187
209880.0000   10.37696
209920.0000    8.77541
209960.0000   10.14965
210000.0000   10.28002
210040.0000    9.49698
210080.0000    8.85107
210120.0000    9.58402
210160.0000    9.70971
210200.0000    9.55675
210240.0000    9.34472
210280.0000   10.20791
210320.0000   10.62345
210360.0000    9.31489
210400.0000   10.31888
210440.0000   10.64548
210480.0000   11.15152
210520.0000   11.10060
210560.0000   10.77745
210600.0000   10.98625
210640.0000   10.31387
210680.0000   10.69946
210720.0000   11.14781
210760.0000   12.10570
210800.0000   10.93279
210840.0000   10.35641
210880.0000    9.62993
210920.0000    9.05129
210960.0000   10.13657
211000.0000    9.38601
211040.0000   10.10044
211080.0000   10.26724
211120.0000   10.23080
211160.0000   10.17405
211200.0000    9.92536
211240.0000    9.37329
211280.0000    8.75439
211320.0000    9.00292
211360.0000    9.32283
211400.0000   10.61173
211440.0000    9.68140
211480.0000    9.89287
211520.0000    9.18281
211560.0000   10.98916
211600.0000   10.05808
211640.0000    8.75211
211680.0000    9.62463
211720.0000   10.21311
211760.0000    9.84923
211800.0000    9.28973
211840.0000    8.61409
211880.0000    9.38233
211920.0000    9.64545
211960.0000    8.86127
212000.0000    7.88829
212040.0000    9.58564
212080.0000    9.78288
212120.0000    9.37444
212160.0000   10.36034
212200.0000    9.71961
212240.0000    9.61297
212280.0000   10.06154
212320.0000    9.09368
212360.0000    9.17934
212400.0000    9.65972
212440.0000    9.03832
212480.0000    9.48242
212520.0000    9.62033
212560.0000    8.43000
212600.0000    8.83538
212640.0000    9.63153
212680.0000    8.97595
212720.0000    8.89064
212760.0000    9.38119
212800.0000    8.76118
212840.0000   10.09255
212880.0000    9.54142
212920.0000    9.73016
212960.0000    9.35774
213000.0000    9.11787
213040.0000    9.74875
213080.0000    9.19240
213120.0000   10.15600
213160.0000    9.47593
213200.0000   10.38926
213240.0000   10.42563
213280.0000    9.45006
213320.0000   10.24992
213360.0000    9.13595
213400.0000    8.83645
213440.0000    8.64502
213480.0000    8.87984
213520.0000    8.66174
213560.0000    8.60230
213600.0000    8.59128
213640.0000    9.25086
213680.0000   10.43460
213720.0000    9.45926
213760.0000    9.37261
213800.0000    9.74608
213840.0000    9.47865
213880.0000    9.32698
213920.0000   10.12192
213960.0000   10.33586
214000.0000    9.43984
214040.0000    9.53117
214080.0000   10.10878
214120.0000   10.68774
214160.0000   11.13139
214200.0000   10.90960
214240.0000   10.45523
214280.0000   10.83154
214320.0000   10.13147
214360.0000    9.81074
214400.0000    9.14943
214440.0000    9.76437
214480.0000    8.92211
214520.0000    9.89528
214560.0000    9.46471
214600.0000   10.09073
214640.0000    9.74047
214680.0000   10.13105
214720.0000    9.23776
214760.0000    9.50842
214800.0000    9.55326
214840.0000    8.78334
214880.0000    8.87110
214920.0000    9.35969
214960.0000    9.55744
215000.0000    9.30892
215040.0000   10.03009
215080.0000   10.36328
215120.0000    9.56686
215160.0000    9.23365
215200.0000   10.00985
215240.0000    9.76681
215280.0000    9.98246
215320.0000    9.60824
215360.0000    8.45505
215400.0000    9.84659
215440.0000    9.44417
215480.0000    9.45995
215520.0000    9.62267
215560.0000   10.01101
215600.0000   10.48948
215640.0000   10.68990
215680.0000   10.45175
215720.0000   10.54719
215760.0000   10.22556
215800.0000    9.54622
215840.0000    9.97161
215880.0000   11.03941
215920.0000   11.78305
215960.0000   10.05555
216000.0000   11.30532
216040.0000    9.00829
216080.0000    9.09691
216120.0000   10.15542
216160.0000    9.77968
216200.0000   10.17026
216240.0000    9.41340
216280.0000    9.53428
216320.0000    9.96537
216360.0000    9.56351
216400.0000   10.17749
216440.0000   10.22049
216480.0000    9.99597
216520.0000   10.36742
216560.0000   10.77975
216600.0000   10.72521
216640.0000   11.39041
216680.0000   11.19925
216720.0000   10.97917
216760.0000   11.46092
216800.0000   10.58869
216840.0000   10.44507
216880.0000   11.26500
216920.0000   11.17848
216960.0000   11.01304
217000.0000    9.85546
217040.0000   10.21021
217080.0000   10.41826
217120.0000   10.04325
217160.0000   10.57262
217200.0000   10.68340
217240.0000   10.26620
217280.0000   10.41164
217320.0000   10.41874
217360.0000   11.20309
217400.0000   10.97899
217440.0000   10.23747
217480.0000    9.98524
217520.0000    9.10468
217560.0000   10.41422
217600.0000    9.39428
217640.0000    9.50681
217680.0000    9.59522
217720.0000   10.33885
217760.0000   10.70502
217800.0000   10.22669
217840.0000   10.67829
217880.0000   10.20136
217920.0000   10.47256
217960.0000   11.02736
218000.0000   10.90879
218040.0000    9.87521
218080.0000    9.29502
218120.0000   10.01192
218160.0000    9.78525
218200.0000    9.88158
218240.0000   10.15561
218280.0000    9.60915
218320.0000    9.43139
218360.0000    8.67378
218400.0000    9.67488
218440.0000    9.30275
218480.0000    9.38656
218520.0000   10.67383
218560.0000   10.32762
218600.0000   11.00943
218640.0000   10.12646
218680.0000    9.72276
218720.0000    9.44430
218760.0000   10.05372
218800.0000    9.46048
218840.0000    9.22089
218880.0000    9.79605
218920.0000   10.29428
218960.0000    9.63424
219000.0000    9.62597
219040.0000    9.22876
219080.0000   10.07443
219120.0000    9.70964
219160.0000   10.37409
219200.0000   10.13281
219240.0000    9.92730
219280.0000   10.69016
219320.0000   10.04003
219360.0000    9.04597
219400.0000    9.31158
219440.0000    9.45167
219480.0000    8.58340
219520.0000    8.59245
219560.0000    8.97981
219600.0000    9.34000
219640.0000    8.52968
219680.0000   10.03890
219720.0000   10.19334
219760.0000    9.95065
219800.0000    9.78776
219840.0000   10.75910
219880.0000   10.24644
219920.0000   10.83505
219960.0000   10.10901
220000.0000   10.49746
220040.0000    9.98741
220080.0000    9.94975
220120.0000    9.14465
220160.0000   10.45468
220200.0000   10.15054
220240.0000   10.12991
220280.0000    9.65403
220320.0000    9.15557
220360.0000    8.07913
220400.0000    8.36823
220440.0000    8.47979
220480.0000    9.26413
220520.0000    9.07250
220560.0000    9.25013
220600.0000    9.15465
220640.0000    9.75701
220680.0000    9.98272
220720.0000   10.25626
220760.0000    8.98469
220800.0000    8.63906
220840.0000    9.57431
220880.0000    9.10174
220920.0000    9.79180
220960.0000   10.09319
221000.0000    9.69660
221040.0000    9.82757
221080.0000    9.88469
221120.0000    9.51070
221160.0000   10.11096
221200.0000    8.59722
221240.0000    9.51261
221280.0000    9.82853
221320.0000   10.27131
221360.0000   11.15251
221400.0000   10.75326
221440.0000    9.14923
221480.0000    8.67637
221520.0000    8.25984
221560.0000    8.38283
221600.0000    7.27459
221640.0000    7.54658
221680.0000    8.78734
221720.0000    8.09227
221760.0000    8.81422
221800.0000    9.05989
221840.0000    8.63328
221880.0000    9.30822
221920.0000    8.94762
221960.0000    8.60476
222000.0000    7.99301
222040.0000    7.40251
222080.0000    7.94566
222120.0000    7.94496
222160.0000    8.40616
222200.0000    8.34248
222240.0000    8.81561
222280.0000    9.06227
222320.0000    8.35092
222360.0000    8.58913
222400.0000    8.01571
222440.0000    9.77361
222480.0000    9.98547
222520.0000   10.42632
222560.0000   10.52772
222600.0000    9.82069
222640.0000   10.21995
222680.0000   10.71543
222720.0000    9.98161
222760.0000   10.37384
222800.0000   10.13192
222840.0000   10.12117
222880.0000   10.00848
222920.0000   10.26292
222960.0000   10.51581
223000.0000   10.06018
223040.0000    9.88441
223080.0000   10.54168
223120.0000   10.45965
223160.0000    9.96303
223200.0000    9.66384
223240.0000   10.00279
223280.0000    9.63317
223320.0000    9.08516
223360.0000    9.57557
223400.0000   10.23748
223440.0000   10.43399
223480.0000   10.34884
223520.0000   10.21212
223560.0000   10.28941
223600.0000   10.84112
223640.0000   10.55500
223680.0000   10.28870
223720.0000    9.40642
223760.0000    9.73965
223800.0000    9.88017
223840.0000   10.14808
223880.0000   10.50580
223920.0000    9.53991
223960.0000    8.45820
224000.0000    8.42656
224040.0000    8.13720
224080.0000    9.66669
224120.0000    9.35894
224160.0000   10.55133
224200.0000   10.07765
224240.0000    8.93538
224280.0000    8.66553
224320.0000   10.25054
224360.0000    8.96853
224400.0000    8.98462
224440.0000    9.07000
224480.0000    8.89494
224520.0000    8.67265
224560.0000    8.46960
224600.0000    9.16373
224640.0000    8.77957
224680.0000    9.21052
224720.0000    8.76626
224760.0000    9.68920
224800.0000    8.76747
224840.0000    9.07565
224880.0000    8.76107
224920.0000    9.02719
224960.0000    9.33353
225000.0000    8.82598
225040.0000    9.51101
225080.0000    9.09641
225120.0000    8.28687
225160.0000    9.72573
225200.0000    9.61379
225240.0000   10.18042
225280.0000    9.78918
225320.0000   10.47242
225360.0000   10.58498
225400.0000    9.37752
225440.0000    9.73734
225480.0000    9.20959
225520.0000    9.54922
225560.0000    9.45250
225600.0000    9.84848
225640.0000    9.67300
225680.0000    9.31514
225720.0000    9.81859
225760.0000   10.26272
225800.0000   10.55024
225840.0000    9.88672
225880.0000   10.77497
225920.0000    9.94168
225960.0000   10.49441
226000.0000    9.98505
226040.0000    9.74027
226080.0000   10.40784
226120.0000   10.89203
226160.0000    9.70666
226200.0000    9.40222
226240.0000    9.99810
226280.0000   10.62665
226320.0000    9.21987
226360.0000    9.50725
226400.0000    9.46502
226440.0000    9.18063
226480.0000   10.23419
226520.0000    9.46469
226560.0000    9.41114
226600.0000   10.19348
226640.0000    9.46445
226680.0000    9.99226
226720.0000   10.11090
226760.0000   10.28146
226800.0000    9.65890
226840.0000   10.07737
226880.0000   10.09881
226920.0000   10.83372
226960.0000    9.97758
227000.0000    9.85295
227040.0000    9.99717
227080.0000   10.19112
227120.0000   10.00022
227160.0000    9.18346
227200.0000    8.20570
227240.0000    7.90566
227280.0000    9.12642
227320.0000    8.12989
227360.0000    9.50532
227400.0000    9.17064
227440.0000    9.97382
227480.0000    8.85066
227520.0000    9.87883
227560.0000    9.54703
227600.0000    9.07747
227640.0000    9.87985
227680.0000    9.84509
227720.0000   10.56712
227760.0000    9.89907
227800.0000   10.32986
227840.0000    9.32490
227880.0000    9.18896
227920.0000    9.49745
227960.0000    8.76047
228000.0000    9.14072
228040.0000    9.16948
228080.0000    9.58011
228120.0000    9.60893
228160.0000    8.56776
228200.0000    8.72520
228240.0000    9.68138
228280.0000    9.58333
228320.0000    9.03485
228360.0000    9.35905
228400.0000    9.52398
228440.0000    9.30687
228480.0000    9.91080
228520.0000    8.97833
228560.0000    9.36118
228600.0000    9.14127
228640.0000   10.16837
228680.0000    9.30484
228720.0000    8.97833
228760.0000    8.49764
228800.0000    8.42927
228840.0000    8.89892
228880.0000    7.77513
228920.0000    8.54024
228960.0000    9.23898
229000.0000    8.74427
229040.0000    9.03150
229080.0000    7.39043
229120.0000    7.29108
229160.0000    8.33546
229200.0000    8.32342
229240.0000    8.69747
229280.0000    9.32520
229320.0000    8.85724
229360.0000    8.71846
229400.0000    8.71779
229440.0000    9.36316
229480.0000    8.49177
229520.0000    8.84452
229560.0000    8.81731
229600.0000    8.56101
229640.0000    7.97595
229680.0000    7.64462
229720.0000    8.55773
229760.0000    7.63052
229800.0000    7.04011
229840.0000    7.40331
229880.0000    7.63500
229920.0000    7.57960
229960.0000    7.59464
230000.0000    7.62010
230040.0000    8.07303
230080.0000    7.57592
230120.0000    7.49103
230160.0000    7.83105
230200.0000    7.25121
230240.0000    7.52855
230280.0000    8.62255
230320.0000    7.61600
230360.0000    9.08201
230400.0000    9.53413
230440.0000    9.00166
230480.0000    8.53836
230520.0000    9.57263
230560.0000    9.71112
230600.0000    8.94873
230640.0000    8.73271
230680.0000    9.93825
230720.0000    9.03436
230760.0000    9.89523
230800.0000   10.17002
230840.0000    9.08619
230880.0000    8.92994
230920.0000    8.23035
230960.0000    7.95747
231000.0000    8.26130
231040.0000    8.52086
231080.0000    8.97674
231120.0000    9.61700
231160.0000   10.28784
231200.0000    9.48250
231240.0000    9.73041
231280.0000   10.47373
231320.0000   10.28369
231360.0000    9.01097
231400.0000    8.73213
231440.0000    9.09546
231480.0000    8.58079
231520.0000    9.15618
231560.0000    9.93070
231600.0000   10.25387
231640.0000   10.13390
231680.0000    9.41222
231720.0000    9.43141
231760.0000    9.49396
231800.0000    9.68620
231840.0000    9.18960
231880.0000    9.73223
231920.0000    9.43798
231960.0000    9.96945
232000.0000   10.43318
232040.0000    8.95161
232080.0000    8.98825
232120.0000    8.86374
232160.0000    9.44703
232200.0000    8.87046
232240.0000    8.62523
232280.0000    9.85696
232320.0000    9.36380
232360.0000    9.27346
232400.0000   10.05800
232440.0000   10.12737
232480.0000    9.70881
232520.0000    9.67604
232560.0000    9.97268
232600.0000   10.32476
232640.0000   10.49177
232680.0000   10.52123
232720.0000   10.03241
232760.0000   10.46208
232800.0000    9.99273
232840.0000   10.06432
232880.0000    9.59480
232920.0000    9.25843
232960.0000    9.12605
233000.0000    8.66469
233040.0000    9.37786
233080.0000    9.67215
233120.0000    9.17286
233160.0000    9.17826
233200.0000    8.91925
233240.0000    9.81734
233280.0000    9.60239
233320.0000   10.93737
233360.0000   10.08073
233400.0000   10.27100
233440.0000   10.07268
233480.0000    9.71224
233520.0000    9.99014
233560.0000    9.53104
233600.0000   10.42579
233640.0000    9.38097
233680.0000    9.27579
233720.0000    9.98929
233760.0000    9.55423
233800.0000    9.77242
233840.0000    9.43389
233880.0000    8.55155
233920.0000    9.93350
233960.0000    8.99530
234000.0000    9.32544
234040.0000   10.73463
234080.0000    9.73462
234120.0000    9.70314
234160.0000    9.03184
234200.0000    9.88113
234240.0000    9.75476
234280.0000    8.90311
234320.0000    9.20488
234360.0000    9.88493
234400.0000   10.52829
234440.0000   10.78832
234480.0000   10.27599
234520.0000   10.03435
234560.0000   10.63798
234600.0000    9.67538
234640.0000    9.51059
234680.0000    9.54532
234720.0000    9.66302
234760.0000    9.59555
234800.0000    9.54048
234840.0000    9.37297
234880.0000    9.21818
234920.0000    9.04095
234960.0000    9.16146
235000.0000    9.67154
235040.0000    8.60435
235080.0000    8.79125
235120.0000    8.18135
235160.0000    7.51479
235200.0000    9.19341
235240.0000    8.88313
235280.0000    9.08487
235320.0000    8.97211
235360.0000    8.76600
235400.0000    9.19392
235440.0000    9.50957
235480.0000    9.16239
235520.0000   10.07103
235560.0000    9.79615
235600.0000    9.48415
235640.0000    9.48580
235680.0000    8.60105
235720.0000    8.79875
235760.0000    9.12631
235800.0000    9.82797
235840.0000   10.20525
235880.0000   10.03457
235920.0000   10.26457
235960.0000    9.32155
236000.0000   10.07063
236040.0000    9.74957
236080.0000    8.82947
236120.0000    9.02378
236160.0000    9.71786
236200.0000   10.29848
236240.0000   10.26706
236280.0000   10.15324
236320.0000   11.11539
236360.0000   10.55799
236400.0000   10.46487
236440.0000   10.11783
236480.0000   10.08082
236520.0000   10.11819
236560.0000    9.62980
236600.0000   10.09560
236640.0000   10.76732
236680.0000   11.07455
236720.0000   10.62598
236760.0000   12.01312
236800.0000   11.17844
236840.0000   11.00255
236880.0000    9.81445
236920.0000    9.68953
236960.0000    8.84965
237000.0000    9.67599
237040.0000    9.64421
237080.0000   10.44787
237120.0000   10.37802
237160.0000    9.75007
237200.0000    9.90868
237240.0000   10.06956
237280.0000    9.14472
237320.0000    9.61007
237360.0000    9.87205
237400.0000    9.59790
237440.0000    9.72495
237480.0000   10.03147
237520.0000   10.01230
237560.0000    9.97534
237600.0000    8.50376
237640.0000    9.66796
237680.0000    8.99617
237720.0000    9.52570
237760.0000    9.44313
237800.0000    9.83176
237840.0000    9.90728
237880.0000    8.92747
237920.0000   10.10491
237960.0000   10.49984
238000.0000    9.70611
238040.0000   10.31210
238080.0000    9.85668
238120.0000    9.69696
238160.0000   10.05139
238200.0000    9.11325
238240.0000    9.85511
238280.0000    8.74289
238320.0000    8.58033
238360.0000    9.14963
238400.0000    9.57155
238440.0000   10.12598
238480.0000    9.97735
238520.0000    9.30912
238560.0000   10.57990
238600.0000    9.44803
238640.0000    8.91245
238680.0000    9.42184
238720.0000    9.39403
238760.0000    8.49090
238800.0000    9.55024
238840.0000    8.71705
238880.0000    9.30293
238920.0000    9.49667
238960.0000    8.92544
239000.0000    9.30410
239040.0000    8.87696
239080.0000    8.07370
239120.0000    8.79279
239160.0000    7.98379
239200.0000    8.15670
239240.0000    8.04647
239280.0000    7.70903
239320.0000    8.31044
239360.0000    7.84337
239400.0000    7.85390
239440.0000    8.51769
239480.0000    5.95304
239520.0000    7.31133
239560.0000    6.84605
239600.0000    6.00798
239640.0000    6.24023
239680.0000    9.43610
239720.0000   10.62708
239760.0000    9.38352
239800.0000    9.02447
239840.0000    8.41280
239880.0000    8.87335
239920.0000    8.06301
239960.0000    8.05782
240000.0000    9.11632
240040.0000    8.33942
240080.0000    8.04297
240120.0000    9.35685
240160.0000    9.18506
240200.0000    9.33541
240240.0000    9.17825
240280.0000    8.91442
240320.0000    9.47133
240360.0000    9.66295
240400.0000    9.88334
240440.0000    9.68464
240480.0000    9.53345
240520.0000   11.38166
240560.0000   10.18064
240600.0000   10.75483
240640.0000    9.74564
240680.0000   10.21257
240720.0000   10.09682
240760.0000   10.38253
240800.0000    9.87785
240840.0000   10.95408
240880.0000   10.55460
240920.0000   10.96669
240960.0000   11.20249
241000.0000   10.98315
241040.0000   10.88676
241080.0000   10.55028
241120.0000   10.23103
241160.0000    9.91238
241200.0000   10.21117
241240.0000   10.23371
241280.0000    9.96295
241320.0000   10.46431
241360.0000   10.04237
241400.0000    9.81870
241440.0000    9.74056
241480.0000    9.83628
241520.0000    9.73887
241560.0000   10.57738
241600.0000   10.52583
241640.0000   10.29067
241680.0000   10.38080
241720.0000   10.43163
241760.0000   10.37259
241800.0000   10.32659
241840.0000   10.31587
241880.0000    9.84983
241920.0000   10.88533
241960.0000   11.32709
242000.0000   11.12833
242040.0000   11.14825
242080.0000   11.04222
242120.0000   11.22907
242160.0000   11.16672
242200.0000   10.85836
242240.0000   10.23588
242280.0000   10.22181
242320.0000   10.75436
242360.0000    9.67972
242400.0000    9.33917
242440.0000    9.68206
242480.0000   10.18224
242520.0000   10.38072
242560.0000    9.69838
242600.0000    9.46320
242640.0000    9.49225
242680.0000    9.59891
242720.0000   10.44212
242760.0000   11.16099
242800.0000    9.57813
242840.0000    8.70215
242880.0000    9.72634
242920.0000    9.51632
242960.0000    9.45710
243000.0000    9.30806
243040.0000   10.33396
243080.0000    9.64407
243120.0000   10.16726
243160.0000    9.60338
243200.0000   10.79190
243240.0000   10.28782
243280.0000   10.05586
243320.0000    9.62431
243360.0000    9.38179
243400.0000    9.42391
243440.0000    9.92561
243480.0000   10.50764
243520.0000    9.72616
243560.0000   10.69957
243600.0000   11.05382
243640.0000   10.72592
243680.0000   10.77934
243720.0000   11.21553
243760.0000   10.47702
243800.0000    9.93273
243840.0000   10.43144
243880.0000   10.27665
243920.0000   10.24260
243960.0000   10.31395
244000.0000   11.12062
244040.0000   10.13438
244080.0000   10.52222
244120.0000   10.32223
244160.0000   10.46537
244200.0000   10.12859
244240.0000   10.21011
244280.0000   10.09980
244320.0000   10.90312
244360.0000   10.33661
244400.0000    8.75027
244440.0000    9.38325
244480.0000   10.18772
244520.0000   10.04319
244560.0000   10.44341
244600.0000   10.10197
244640.0000   10.27699
244680.0000    9.88642
244720.0000   10.20678
244760.0000   10.54983
244800.0000    9.51679
244840.0000    9.96095
244880.0000   10.87000
244920.0000   10.23988
244960.0000    9.61342
245000.0000   10.09881
245040.0000    9.59134
245080.0000   10.42951
245120.0000   10.01527
245160.0000   10.40746
245200.0000   10.48889
245240.0000    9.45221
245280.0000    9.15008
245320.0000    9.59187
245360.0000   10.62172
245400.0000    9.86299
245440.0000    9.84957
245480.0000    9.79661
245520.0000    9.56569
245560.0000    9.76393
245600.0000    9.36269
245640.0000   10.16709
245680.0000   10.13764
245720.0000    9.35028
245760.0000    9.87020
245800.0000    9.27297
245840.0000    8.76219
245880.0000    9.13257
245920.0000    8.15486
245960.0000    9.09534
246000.0000    9.31721
246040.0000    9.47173
246080.0000    9.96847
246120.0000    9.92294
246160.0000   10.07868
246200.0000   10.10846
246240.0000    9.30930
246280.0000   10.30441
246320.0000    9.37194
246360.0000   10.22469
246400.0000   10.16746
246440.0000    9.89427
246480.0000   10.10538
246520.0000   10.30735
246560.0000   10.31403
246600.0000   10.19467
246640.0000    9.83501
246680.0000    9.53412
246720.0000    8.64597
246760.0000    7.40095
246800.0000    8.49724
246840.0000    8.58614
246880.0000    8.20885
246920.0000    8.94118
246960.0000    8.96459
247000.0000    9.19172
247040.0000    9.60410
247080.0000   10.90856
247120.0000    9.89946
247160.0000    9.71947
247200.0000   10.91565
247240.0000   10.73794
247280.0000   12.08356
247320.0000   12.21840
247360.0000   11.57723
247400.0000   11.59081
247440.0000   11.31136
247480.0000   11.55645
247520.0000   11.82504
247560.0000   12.96693
247600.0000   11.27449
247640.0000   10.27005
247680.0000   10.47731
247720.0000   10.58480
247760.0000   11.45183
247800.0000   10.91280
247840.0000   10.32656
247880.0000   10.16637
247920.0000   11.06030
247960.0000   10.49490
248000.0000   10.73199
248040.0000   10.16840
248080.0000   10.65977
248120.0000   11.72858
248160.0000   10.26640
248200.0000   11.07465
248240.0000   10.33132
248280.0000   10.15807
248320.0000    9.74858
248360.0000    9.94783
248400.0000    9.58951
248440.0000    9.82077
248480.0000    9.17078
248520.0000   10.00921
248560.0000   10.66369
248600.0000    9.63551
248640.0000   10.14209
248680.0000    9.72282
248720.0000   10.82004
248760.0000    9.50169
248800.0000    9.98287
248840.0000   10.23872
248880.0000   10.56988
248920.0000   10.16152
248960.0000   11.28905
249000.0000   10.41957
249040.0000    9.91574
249080.0000    9.98149
249120.0000   10.86157
249160.0000    9.90016
249200.0000   10.32433
249240.0000   10.19263
249280.0000   10.90678
249320.0000   11.08911
249360.0000    9.86896
249400.0000    8.92699
249440.0000    8.34019
249480.0000    9.64657
249520.0000    9.86340
249560.0000    9.16259
249600.0000   10.35163
249640.0000   10.59302
249680.0000    9.70177
249720.0000   11.26283
249760.0000   12.21244
249800.0000   10.46763
249840.0000   10.08249
249880.0000   10.03706
249920.0000    9.89645
249960.0000    9.95782
250000.0000    9.43827
250040.0000   10.43207
250080.0000    9.87861
250120.0000   10.08920
250160.0000   10.04746
250200.0000   10.11224
250240.0000   10.05372
250280.0000    9.82417
250320.0000    9.97185
250360.0000   10.92713
250400.0000   10.60509
250440.0000    9.67665
250480.0000   10.75633
250520.0000   11.03340
250560.0000   10.51051
250600.0000   10.85945
250640.0000   10.19858
250680.0000   10.83528
250720.0000   10.89028
250760.0000   10.73562
250800.0000   10.61096
250840.0000   10.65724
250880.0000   10.64261
250920.0000   11.48443
250960.0000   10.96133
251000.0000    9.98883
251040.0000   10.32235
251080.0000   10.54924
251120.0000    9.93882
251160.0000   10.62142
251200.0000   10.80634
251240.0000    9.60141
251280.0000    9.95530
251320.0000   10.09041
251360.0000   10.08743
251400.0000   10.89018
251440.0000    9.94427
251480.0000   10.96045
251520.0000   10.65631
251560.0000   10.21679
251600.0000   10.09387
251640.0000   10.42654
251680.0000    9.41195
251720.0000    9.80248
251760.0000    9.94296
251800.0000    9.94347
251840.0000   10.31167
251880.0000   10.32657
251920.0000    9.39837
251960.0000   10.11963
252000.0000   10.24396
252040.0000    9.89392
252080.0000    9.29235
252120.0000    8.86808
252160.0000    8.71856
252200.0000    9.29055
252240.0000    9.50414
252280.0000    9.78689
252320.0000    8.81442
252360.0000    9.98393
252400.0000    9.82170
252440.0000    9.54409
252480.0000    9.81073
252520.0000   10.27080
252560.0000   11.06552
252600.0000   11.26188
252640.0000   10.11584
252680.0000   10.55983
252720.0000   10.55490
252760.0000    9.84205
252800.0000    9.83867
252840.0000    9.88144
252880.0000    9.92930
252920.0000    9.83190
252960.0000   10.07403
253000.0000   10.38461
253040.0000   10.71338
253080.0000   10.07241
253120.0000    9.53029
253160.0000    9.69142
253200.0000    9.99015
253240.0000    9.83998
253280.0000   10.74916
253320.0000   10.96350
253360.0000   11.35489
253400.0000    9.71179
253440.0000   10.97282
253480.0000   10.15160
253520.0000   10.43813
253560.0000   11.38396
253600.0000   10.76686
253640.0000   11.61651
253680.0000   11.40120
253720.0000   12.25447
253760.0000   11.11631
253800.0000   11.21842
253840.0000   12.09641
253880.0000   11.21478
253920.0000   11.08801
253960.0000   11.88382
254000.0000   11.94352
254040.0000   11.70192
254080.0000   10.84773
254120.0000   10.20530
254160.0000   11.00014
254200.0000   11.75773
254240.0000   10.97631
254280.0000   11.04214
254320.0000   12.43405
254360.0000    9.68039
254400.0000    9.79448
254440.0000   11.11220
254480.0000    9.43741
254520.0000   10.05166
254560.0000   10.77140
254600.0000    9.87381
254640.0000   10.54635
254680.0000   10.99068
254720.0000   11.18844
254760.0000   11.09258
254800.0000    9.90608
254840.0000   10.69881
254880.0000   10.66532
254920.0000   10.76764
254960.0000   11.09401
255000.0000   11.11071
255040.0000   10.43298
255080.0000   11.40335
255120.0000   10.68213
255160.0000   10.41425
255200.0000   10.33818
255240.0000   10.19155
255280.0000   10.41697
255320.0000   11.27202
255360.0000   10.31480
255400.0000   10.91667
255440.0000   10.94578
255480.0000   10.94171
255520.0000   11.77030
255560.0000    9.07090
255600.0000    9.93624
255640.0000   10.38856
255680.0000   11.24749
255720.0000   10.59965
255760.0000   10.66913
255800.0000    9.62959
255840.0000    9.42741
255880.0000    9.79554
255920.0000    8.87894
255960.0000    8.38304
256000.0000    8.87340
256040.0000    9.43801
256080.0000    9.15775
256120.0000    9.50424
256160.0000    9.64993
256200.0000    9.04042
256240.0000    9.64219
256280.0000    9.23462
256320.0000    9.21121
256360.0000    9.58619
256400.0000   10.39793
256440.0000   10.14249
256480.0000    9.59149
256520.0000    9.50353
256560.0000   10.00315
256600.0000   10.72878
256640.0000   10.35427
256680.0000   10.44027
256720.0000   10.17526
256760.0000    9.96266
256800.0000   10.19685
256840.0000   10.14023
256880.0000   10.09508
256920.0000    9.90493
256960.0000    9.85146
257000.0000    8.95723
257040.0000    9.91096
257080.0000   10.19485
257120.0000   10.50249
257160.0000   10.05220
257200.0000   10.54777
257240.0000   11.51728
257280.0000   10.97511
257320.0000   11.41488
257360.0000   10.74743
257400.0000   11.60922
257440.0000   11.54075
257480.0000   10.96867
257520.0000   11.47267
257560.0000   11.03070
257600.0000   10.61773
257640.0000    9.67659
257680.0000   10.92748
257720.0000   10.49006
257760.0000   11.13952
257800.0000   10.44267
257840.0000   11.22377
257880.0000   10.87188
257920.0000   10.18759
257960.0000    8.97742
258000.0000   10.27163
258040.0000   11.20420
258080.0000   10.76316
258120.0000   10.18346
258160.0000    9.82319
258200.0000    9.56067
258240.0000    8.79796
258280.0000    9.50750
258320.0000    9.26196
258360.0000    9.45749
258400.0000    9.80910
258440.0000    9.62358
258480.0000    9.82873
258520.0000    9.28177
258560.0000    8.70345
258600.0000    8.30049
258640.0000    8.01679
258680.0000    8.96082
258720.0000    8.56681
258760.0000    8.98015
258800.0000    9.47869
258840.0000    8.48223
258880.0000    8.98012
258920.0000    9.84900
258960.0000    9.73595
259000.0000   10.26641
259040.0000    8.69210
259080.0000    9.11411
259120.0000    8.51561
259160.0000    9.66365
259200.0000    8.63616
259240.0000    8.44469
259280.0000    8.86401
259320.0000    9.30680
259360.0000    8.28262
259400.0000    8.49170
259440.0000    8.38746
259480.0000    8.19589
259520.0000    8.79326
259560.0000    9.00536
259600.0000    9.89575
259640.0000    9.86908
259680.0000    9.68887
259720.0000    9.33031
259760.0000    9.29003
259800.0000    9.07725
259840.0000    9.31122
259880.0000    9.06515
259920.0000    9.18058
259960.0000    9.32681
260000.0000    8.27004
260040.0000    8.65197
260080.0000    9.30889
260120.0000   10.11134
260160.0000    9.46122
260200.0000    8.79509
260240.0000    8.64081
260280.0000    9.58076
260320.0000    9.66402
260360.0000    9.73959
260400.0000    8.83278
260440.0000    8.88587
260480.0000    9.49991
260520.0000    9.13596
260560.0000    8.93732
260600.0000    9.01844
260640.0000    8.85474
260680.0000    9.22488
260720.0000    8.59291
260760.0000    9.28859
260800.0000    9.26035
260840.0000    8.15779
260880.0000    8.64727
260920.0000    8.29364
260960.0000    7.89843
261000.0000    8.27853
261040.0000    7.85103
261080.0000    7.92786
261120.0000    7.97673
261160.0000    8.85423
261200.0000    9.04611
261240.0000    9.05440
261280.0000    8.45579
261320.0000    8.84809
261360.0000    9.70094
261400.0000    8.85378
261440.0000    9.67873
261480.0000    9.23378
261520.0000    9.46417
261560.0000    8.58044
261600.0000    8.80877
261640.0000    8.13080
261680.0000    9.16178
261720.0000    8.12520
261760.0000    8.55376
261800.0000    8.47598
261840.0000    7.81466
261880.0000    8.32031
261920.0000    8.72772
261960.0000    8.60654
262000.0000    8.94476
262040.0000    8.07194
262080.0000    8.54108
262120.0000    9.73074
262160.0000    8.74429
262200.0000    8.83263
262240.0000    8.67877
262280.0000    9.23553
262320.0000    8.83648
262360.0000    8.42654
262400.0000    8.90579
262440.0000    8.15789
262480.0000    7.99999
262520.0000    8.26988
262560.0000    9.19728
262600.0000    8.56984
262640.0000    8.99959
262680.0000    9.21329
262720.0000    8.08156
262760.0000    8.17585
262800.0000    8.56402
262840.0000    8.43728
262880.0000    8.73099
262920.0000    9.84072
262960.0000    9.03534
263000.0000    9.12961
263040.0000    9.09246
263080.0000    7.11526
263120.0000    8.18851
263160.0000    9.14878
263200.0000    8.56704
263240.0000    9.53197
263280.0000    8.89402
263320.0000    8.49850
263360.0000    8.29601
263400.0000    8.79629
263440.0000    9.42656
263480.0000    8.65822
263520.0000   10.08084
263560.0000   10.08026
263600.0000   10.40574
263640.0000    9.62743
263680.0000    9.72231
263720.0000    9.09695
263760.0000    9.95022
263800.0000    8.73178
263840.0000    8.90730
263880.0000   10.13295
263920.0000    9.61930
263960.0000   10.08360
264000.0000    9.13625
264040.0000    9.49837
264080.0000    9.37819
264120.0000   10.79003
264160.0000    8.81523
264200.0000    9.41151
264240.0000    8.95507
264280.0000    8.55422
264320.0000    9.85518
264360.0000    8.81410
264400.0000    9.18565
264440.0000   10.08216
264480.0000   10.11075
264520.0000    9.65667
264560.0000   10.33775
264600.0000   10.23167
264640.0000    9.78204
264680.0000    9.76220
264720.0000   10.41669
264760.0000    9.95302
264800.0000    9.10324
264840.0000    9.16624
264880.0000    9.10045
264920.0000    8.28728
264960.0000    8.67971
265000.0000    8.52477
265040.0000    8.68710
265080.0000    9.13643
265120.0000    8.78673
265160.0000    9.03820
265200.0000    8.91365
265240.0000    8.92230
265280.0000    7.78341
265320.0000    8.35977
265360.0000    7.94138
265400.0000    9.30304
265440.0000    8.44815
265480.0000    7.96696
265520.0000    9.35223
265560.0000    8.67145
265600.0000    9.64995
265640.0000    7.93385
265680.0000    8.42930
265720.0000    8.10070
265760.0000    8.41731
265800.0000    7.82546
265840.0000    8.86089
265880.0000    8.63029
265920.0000    8.00068
265960.0000    7.32992
266000.0000    7.82592
266040.0000    7.82345
266080.0000    8.07055
266120.0000    9.53823
266160.0000    8.17331
266200.0000    8.61063
266240.0000    8.99989
266280.0000    8.44674
266320.0000    9.08940
266360.0000    8.42125
266400.0000    8.55065
266440.0000    8.76114
266480.0000    8.00536
266520.0000    9.05422
266560.0000    9.55213
266600.0000    8.85187
266640.0000    7.37862
266680.0000    7.44664
266720.0000    6.60420
266760.0000    7.49375
266800.0000    7.66170
266840.0000    8.62023
266880.0000    8.42129
266920.0000    8.15355
266960.0000    8.24544
267000.0000    7.53806
267040.0000    8.35056
267080.0000    8.20605
267120.0000    7.86527
267160.0000    8.29299
267200.0000    7.69821
267240.0000    8.22258
267280.0000    7.41223
267320.0000    7.60799
267360.0000    6.90844
267400.0000    7.29949
267440.0000    6.95351
267480.0000    6.91133
267520.0000    7.06680
267560.0000    7.66788
267600.0000    8.36277
267640.0000    7.86392
267680.0000    8.02485
267720.0000    7.40090
267760.0000    7.87615
267800.0000    6.64482
267840.0000    7.09901
267880.0000    7.79514
267920.0000    7.87362
267960.0000    7.75832
268000.0000    6.73383
268040.0000    6.31846
268080.0000    5.82928
268120.0000    5.14210
268160.0000    6.41170
268200.0000    6.43187
268240.0000    6.05635
268280.0000    7.13220
268320.0000    7.99747
268360.0000    6.55069
268400.0000    7.38151
268440.0000    7.85903
268480.0000    7.12516
268520.0000    6.83463
268560.0000    7.57681
268600.0000    7.19160
268640.0000    7.96166
268680.0000    7.49659
268720.0000    7.70008
268760.0000    6.62972
268800.0000    7.45304
268840.0000    6.83443
268880.0000    7.09042
268920.0000    5.45255
268960.0000    7.53454
269000.0000    6.50424
269040.0000    6.76887
269080.0000    7.02177
269120.0000    6.50511
269160.0000    6.80823
269200.0000    6.94929
269240.0000    7.16465
269280.0000    6.75771
269320.0000    7.00782
269360.0000    7.53922
269400.0000    8.37189
269440.0000    8.13447
269480.0000    8.45838
269520.0000    8.80445
269560.0000    6.91743
269600.0000    7.28202
269640.0000    7.92746
269680.0000    7.25962
269720.0000    6.53883
269760.0000    6.54386
269800.0000    6.57338
269840.0000    7.64694
269880.0000    7.50476
269920.0000    8.45802
269960.0000    8.27411
270000.0000    8.71084
270040.0000    7.80481
270080.0000    8.49141
270120.0000    8.54201
270160.0000    9.08747
270200.0000    8.85676
270240.0000    8.62212
270280.0000    9.55180
270320.0000    9.26842
270360.0000    9.30490
270400.0000    8.31124
270440.0000    7.76914
270480.0000    7.38590
270520.0000    7.30643
270560.0000    7.89360
270600.0000    7.51688
270640.0000    8.75213
270680.0000    6.94911
270720.0000    7.90538
270760.0000    6.85929
270800.0000    8.44525
270840.0000    8.97447
270880.0000    9.16932
270920.0000    8.51533
270960.0000    8.78149
271000.0000    8.80419
271040.0000    8.88383
271080.0000    8.16198
271120.0000    9.50650
271160.0000    8.15273
271200.0000    8.90465
271240.0000    9.50397
271280.0000    9.74408
271320.0000    8.25726
271360.0000    8.92640
271400.0000    9.76965
271440.0000    9.34610
271480.0000    9.25792
271520.0000    9.63227
271560.0000    8.39234
271600.0000    8.79279
271640.0000    8.55454
271680.0000    9.46854
271720.0000    9.00447
271760.0000    9.12895
271800.0000    9.34299
271840.0000    8.98077
271880.0000    8.51897
271920.0000    9.53342
271960.0000    9.40766
272000.0000    9.14596
272040.0000    8.81843
272080.0000    8.03644
272120.0000    7.86547
272160.0000    9.71581
272200.0000    8.41806
272240.0000    8.33789
272280.0000    8.40053
272320.0000    9.05579
272360.0000    7.97401
272400.0000    8.89783
272440.0000    9.22902
272480.0000    9.74852
272520.0000    9.06334
272560.0000    9.19819
272600.0000    9.29854
272640.0000    8.67850
272680.0000    8.89403
272720.0000    9.01248
272760.0000    9.75283
272800.0000    9.29974
272840.0000    9.54986
272880.0000    9.44643
272920.0000    9.21856
272960.0000    9.68822
273000.0000    9.41761
273040.0000    9.66554
273080.0000    9.23006
273120.0000    9.15680
273160.0000    8.44859
273200.0000    9.04696
273240.0000    8.24475
273280.0000    8.33220
273320.0000    9.00720
273360.0000    8.80712
273400.0000    8.21960
273440.0000    8.78032
273480.0000    8.72536
273520.0000    8.02995
273560.0000    9.41064
273600.0000    7.92982
273640.0000    9.40744
273680.0000    8.83088
273720.0000    8.43012
273760.0000    9.08212
273800.0000    9.03107
273840.0000    9.51534
273880.0000    8.46482
273920.0000    7.59292
273960.0000    9.13256
274000.0000    8.67153
274040.0000    6.87133
274080.0000    8.29878
274120.0000    8.90669
274160.0000    8.82239
274200.0000    9.90891
274240.0000    9.42696
274280.0000   10.02533
274320.0000    9.03010
274360.0000    8.73327
274400.0000    9.03371
274440.0000    8.39258
274480.0000    9.44149
274520.0000   10.00093
274560.0000    9.82357
274600.0000    9.13797
274640.0000    9.37902
274680.0000    9.96092
274720.0000    9.20444
274760.0000   10.10693
274800.0000    8.60212
274840.0000    9.54093
274880.0000    8.75525
274920.0000    9.72801
274960.0000    8.63550
275000.0000    9.30298
275040.0000   10.04653
275080.0000    9.58483
275120.0000    9.99567
275160.0000    9.84059
275200.0000    8.93161
275240.0000   10.24377
275280.0000    8.50117
275320.0000    8.82731
275360.0000    8.93447
275400.0000    9.40358
275440.0000    8.54341
275480.0000    9.81742
275520.0000    9.58895
275560.0000    8.98538
275600.0000    8.24282
275640.0000    7.63570
275680.0000    5.95028
275720.0000    6.75187
275760.0000    7.28720
275800.0000    8.18019
275840.0000    8.55732
275880.0000    8.37411
275920.0000    7.94046
275960.0000    8.35569
276000.0000    8.16212
276040.0000    7.81583
276080.0000    8.27092
276120.0000    7.79683
276160.0000    8.03027
276200.0000    7.93209
276240.0000    7.75261
276280.0000    6.94543
276320.0000    7.32302
276360.0000    7.23732
276400.0000    7.66178
276440.0000    6.97894
276480.0000    7.80092
276520.0000    7.26748
276560.0000    8.31082
276600.0000    6.72896
276640.0000    8.16556
276680.0000    8.37963
276720.0000    7.81716
276760.0000    8.01294
276800.0000    7.28518
276840.0000    8.06106
276880.0000    7.06494
276920.0000    6.99976
276960.0000    7.44063
277000.0000    8.67177
277040.0000    8.83245
277080.0000    8.07517
277120.0000    8.40414
277160.0000    8.72713
277200.0000    8.83276
277240.0000    8.27082
277280.0000    8.13413
277320.0000    7.79410
277360.0000    8.40146
277400.0000    9.03993
277440.0000    7.87977
277480.0000    8.58335
277520.0000    8.96721
277560.0000    9.29826
277600.0000    8.83926
277640.0000    9.02204
277680.0000    9.09038
277720.0000    9.29614
277760.0000    9.08083
277800.0000    9.29111
277840.0000    9.78025
277880.0000    8.77206
277920.0000    9.87003
277960.0000    8.75479
278000.0000    8.13952
278040.0000    9.63934
278080.0000   10.27018
278120.0000    9.28574
278160.0000    9.72052
278200.0000    8.75981
278240.0000   10.15498
278280.0000   10.39737
278320.0000    8.46220
278360.0000    7.84821
278400.0000    8.48371
278440.0000    7.49045
278480.0000    9.77316
278520.0000    9.35836
278560.0000    9.29091
278600.0000    8.96130
278640.0000    8.78679
278680.0000    8.65561
278720.0000   10.20735
278760.0000    9.27322
278800.0000    9.79494
278840.0000    9.40973
278880.0000    9.40851
278920.0000    9.97570
278960.0000    8.93526
279000.0000   10.29035
279040.0000    9.53374
279080.0000    9.24795
279120.0000    9.69486
279160.0000    9.84315
279200.0000    9.83817
279240.0000   10.33954
279280.0000   10.06555
279320.0000    9.69857
279360.0000    8.96497
279400.0000    9.32202
279440.0000   10.74316
279480.0000   10.43572
279520.0000    9.43122
279560.0000    9.60144
279600.0000   10.18248
279640.0000   10.17295
279680.0000    9.22707
279720.0000    9.88472
279760.0000    9.96356
279800.0000    9.23406
279840.0000    9.74345
279880.0000    8.49514
279920.0000    9.34575
279960.0000    9.47585
280000.0000    9.69623
280040.0000   10.15918
280080.0000    8.98293
280120.0000    9.16824
280160.0000   10.12671
280200.0000   10.12632
280240.0000    9.48350
280280.0000    9.15486
280320.0000    9.39212
280360.0000    7.64239
280400.0000    8.26800
280440.0000    7.97291
280480.0000    8.82078
280520.0000    8.75035
280560.0000    9.53348
280600.0000    9.82511
280640.0000    9.59723
280680.0000    8.80920
280720.0000    8.17398
280760.0000    9.34886
280800.0000   10.10644
280840.0000    9.94755
280880.0000   10.20689
280920.0000    8.39464
280960.0000    8.72181
281000.0000    8.42636
281040.0000    9.68852
281080.0000    9.33018
281120.0000    8.19014
281160.0000    9.56477
281200.0000    9.85478
281240.0000    9.66729
281280.0000    9.83605
281320.0000   10.18076
281360.0000    9.15574
281400.0000    8.68568
281440.0000   10.00109
281480.0000   10.10381
281520.0000   10.55932
281560.0000    8.54218
281600.0000    9.59398
281640.0000   10.75390
281680.0000    9.54747
281720.0000    9.07207
281760.0000    8.15586
281800.0000    8.46643
281840.0000    7.71813
281880.0000    8.08474
281920.0000    7.96983
281960.0000    7.44482
282000.0000    7.54574
282040.0000    7.87049
282080.0000    9.00550
282120.0000    8.26705
282160.0000    8.38402
282200.0000    9.08081
282240.0000    9.48834
282280.0000    9.42468
282320.0000    8.73473
282360.0000    8.96925
282400.0000    8.64257
282440.0000   10.23925
282480.0000    9.68589
282520.0000    8.80419
282560.0000   10.24253
282600.0000   10.10198
282640.0000    8.98376
282680.0000    9.62026
282720.0000    8.78166
282760.0000    9.05810
282800.0000    9.45728
282840.0000    9.34687
282880.0000    9.47317
282920.0000    9.63037
282960.0000    9.12658
283000.0000    9.27147
283040.0000    8.56285
283080.0000    8.28029
283120.0000   10.02990
283160.0000    9.88261
283200.0000    7.67598
283240.0000    8.51289
283280.0000    8.74885
283320.0000    9.07542
283360.0000    8.95420
283400.0000    9.35933
283440.0000    9.04792
283480.0000    8.96266
283520.0000    8.61546
283560.0000    9.37808
283600.0000    9.82498
283640.0000    8.57696
283680.0000    8.07478
283720.0000    8.94372
283760.0000    8.87941
283800.0000    9.84340
283840.0000    8.10859
283880.0000    9.05602
283920.0000    9.10377
283960.0000    8.59838
284000.0000    9.21380
284040.0000    8.70950
284080.0000    8.67296
284120.0000    8.78425
284160.0000    9.01818
284200.0000    8.87435
284240.0000    9.21296
284280.0000    7.82872
284320.0000    7.43670
284360.0000    7.54685
284400.0000    7.32647
284440.0000    8.40328
284480.0000    9.19627
284520.0000    9.16208
284560.0000    7.63721
284600.0000    9.41213
284640.0000    9.32802
284680.0000    8.89199
284720.0000    9.14024
284760.0000    8.81523
284800.0000    9.36420
284840.0000    7.85772
284880.0000    7.60741
284920.0000    8.46940
284960.0000    7.55571
285000.0000    7.85484
285040.0000    7.23409
285080.0000    7.52714
285120.0000    7.93344
285160.0000    8.46360
285200.0000    8.99474
285240.0000    8.15236
285280.0000    7.45887
285320.0000    9.27397
285360.0000    8.34033
285400.0000    8.53662
285440.0000    8.29984
285480.0000    8.79149
285520.0000    9.12910
285560.0000    7.71265
285600.0000    7.98158
285640.0000    7.72344
285680.0000    7.81081
285720.0000    7.94100
285760.0000    8.63379
285800.0000    9.39339
285840.0000    8.28385
285880.0000    8.72683
285920.0000    9.04878
285960.0000    8.45109
286000.0000    9.28872
286040.0000   10.11337
286080.0000   10.21747
286120.0000   10.83973
286160.0000    9.95966
286200.0000   10.50879
286240.0000   10.55673
286280.0000   11.01761
286320.0000   10.61600
286360.0000   10.18710
286400.0000    8.78619
286440.0000   10.32247
286480.0000    9.90280
286520.0000    9.68167
286560.0000    8.12249
286600.0000    8.49278
286640.0000    9.00616
286680.0000    9.28501
286720.0000    9.18023
286760.0000    9.16036
286800.0000    7.84007
286840.0000    8.76294
286880.0000    8.76287
286920.0000    8.10233
286960.0000    7.76705
287000.0000    8.39047
287040.0000    8.74728
287080.0000    8.19226
287120.0000    8.16773
287160.0000    8.69720
287200.0000    9.30945
287240.0000    9.63534
287280.0000    9.37842
287320.0000    9.68330
287360.0000    9.47614
287400.0000    9.33860
287440.0000    9.63219
287480.0000    9.37060
287520.0000   10.64112
287560.0000    9.16727
287600.0000    8.68180
287640.0000    9.38705
287680.0000    9.56614
287720.0000    9.39220
287760.0000    8.83170
287800.0000    9.42229
287840.0000    9.40689
287880.0000    9.89146
287920.0000    9.84954
287960.0000   10.23812
288000.0000   10.13628
288040.0000    9.48391
288080.0000   10.02278
288120.0000    9.05546
288160.0000    9.18410
288200.0000    8.61512
288240.0000    8.52163
288280.0000    8.06470
288320.0000    8.46300
288360.0000    9.05093
288400.0000    8.83955
288440.0000    9.47681
288480.0000    9.52500
288520.0000    8.18572
288560.0000   10.14131
288600.0000   10.06316
288640.0000   10.02252
288680.0000    9.94411
288720.0000    9.54055
288760.0000    8.94995
288800.0000    8.39190
288840.0000    8.96382
288880.0000    8.81302
288920.0000    9.02662
288960.0000    9.22655
289000.0000    8.85433
289040.0000    8.02586
289080.0000    8.41075
289120.0000    9.24024
289160.0000    8.03098
289200.0000    8.54257
289240.0000    8.70428
289280.0000    8.97018
289320.0000    9.49629
289360.0000    8.61443
289400.0000    8.43423
289440.0000    8.98681
289480.0000    9.80808
289520.0000    8.14299
289560.0000    7.73601
289600.0000    9.60366
289640.0000    9.57825
289680.0000    9.79384
289720.0000    9.23039
289760.0000    9.68333
289800.0000    8.21095
289840.0000    7.01021
289880.0000    8.70299
289920.0000    8.94091
289960.0000    9.16101
290000.0000    9.66234
290040.0000    8.97244
290080.0000    9.48141
290120.0000    9.01535
290160.0000   10.47054
290200.0000   10.70117
290240.0000    9.50194
290280.0000   10.11965
290320.0000   10.13982
290360.0000    9.96598
290400.0000   10.32978
290440.0000   10.55879
290480.0000   10.41737
290520.0000    8.55517
290560.0000    8.42384
290600.0000    8.33943
290640.0000    6.94759
290680.0000    8.59409
290720.0000    8.55789
290760.0000   10.40635
290800.0000    9.05668
290840.0000   10.67985
290880.0000   10.72075
290920.0000   10.10243
290960.0000    9.63793
291000.0000   11.21804
291040.0000    9.71843
291080.0000    9.24293
291120.0000    8.92616
291160.0000    9.06121
291200.0000    9.50279
291240.0000    9.66386
291280.0000   11.62403
291320.0000   10.71875
291360.0000   11.89196
291400.0000   11.35242
291440.0000   12.05019
291480.0000   11.79738
291520.0000   11.69868
291560.0000   11.76271
291600.0000   12.71201
291640.0000   12.75839
291680.0000   13.04175
291720.0000   13.54702
291760.0000   13.07266
291800.0000   13.22468
291840.0000   12.45830
291880.0000   12.30271
291920.0000   13.16583
291960.0000   13.08841
292000.0000   13.79490
292040.0000   13.26880
292080.0000   13.12153
292120.0000   13.91586
292160.0000   12.48719
292200.0000   12.07310
292240.0000   11.97192
292280.0000   12.43771
292320.0000   12.24551
292360.0000   11.95442
292400.0000   12.83813
292440.0000   11.35025
292480.0000    9.78065
292520.0000   11.00256
292560.0000    9.32759
292600.0000    8.86974
292640.0000    7.50121
292680.0000    7.90850
292720.0000    6.94550
292760.0000    7.25434
292800.0000    6.06412
292840.0000    7.90339
292880.0000    7.05750
292920.0000    7.45938
292960.0000    8.71263
293000.0000    8.84722
293040.0000    8.91020
293080.0000    9.16497
293120.0000    9.02215
293160.0000    9.92080
293200.0000   10.63690
293240.0000   11.30768
293280.0000   10.72098
293320.0000   11.57861
293360.0000   12.42829
293400.0000   12.25815
293440.0000   14.68755
293480.0000   14.64942
293520.0000   14.53329
293560.0000   14.14752
293600.0000   13.60619
293640.0000   14.43003
293680.0000   13.42732
293720.0000   13.38633
293760.0000   12.18992
293800.0000   13.20961
293840.0000   11.98523
293880.0000   11.79563
293920.0000   11.32127
293960.0000   12.72029
294000.0000   12.67449
294040.0000   11.94350
294080.0000   11.99623
294120.0000   12.97831
294160.0000   13.81106
294200.0000   14.44936
294240.0000   13.64465
294280.0000   12.74861
294320.0000   13.04728
294360.0000   12.13828
294400.0000   13.13296
294440.0000   11.14288
294480.0000   11.51744
294520.0000   12.44561
294560.0000   11.24009
294600.0000   10.39687
294640.0000    9.30057
294680.0000    9.38636
294720.0000    8.81097
294760.0000    8.48406
294800.0000    8.59371
294840.0000   10.16240
294880.0000    9.46125
294920.0000   10.01219
294960.0000   11.38618
295000.0000   10.69988
295040.0000   11.07265
295080.0000    9.66864
295120.0000   10.44305
295160.0000    9.87456
295200.0000   11.20955
295240.0000   10.18283
295280.0000    9.56602
295320.0000   10.73244
295360.0000   10.37394
295400.0000   10.46388
295440.0000   11.88380
295480.0000   11.35278
295520.0000   12.48227
295560.0000   11.95329
295600.0000   13.14741
295640.0000   13.85647
295680.0000   13.79385
295720.0000   12.94368
295760.0000   11.18344
295800.0000   13.33246
295840.0000   12.05236
295880.0000   11.73573
295920.0000   12.01307
295960.0000   12.48791
296000.0000   11.56680
296040.0000   11.83351
296080.0000   11.21305
296120.0000   12.62978
296160.0000   13.44012
296200.0000   12.04482
296240.0000   11.37232
296280.0000   10.43261
296320.0000   10.94197
296360.0000   11.09217
296400.0000   10.30579
296440.0000   11.65526
296480.0000   12.29016
296520.0000   12.58877
296560.0000   12.40789
296600.0000   12.45745
296640.0000   12.10505
296680.0000   12.00954
296720.0000   11.89741
296760.0000   11.18504
296800.0000   11.78795
296840.0000   11.99603
296880.0000   12.14593
296920.0000   13.82102
296960.0000   12.75059
297000.0000   13.22826
297040.0000   12.62767
297080.0000   12.00045
297120.0000   12.15864
297160.0000   11.82505
297200.0000   12.72549
297240.0000   13.28875
297280.0000   12.49895
297320.0000   11.68084
297360.0000   12.49656
297400.0000   11.68533
297440.0000   11.29583
297480.0000   10.83140
297520.0000   10.42445
297560.0000   11.27318
297600.0000   11.48608
297640.0000   12.12411
297680.0000   11.77522
297720.0000   13.73759
297760.0000   13.11608
297800.0000   13.53034
297840.0000   14.15362
297880.0000   12.12772
297920.0000   11.66047
297960.0000   10.96781
298000.0000   11.21705
298040.0000   12.30855
298080.0000   11.39963
298120.0000   11.00799
298160.0000   12.49830
298200.0000   11.16557
298240.0000   11.08510
298280.0000   10.85568
298320.0000   12.63750
298360.0000   11.49927
298400.0000   11.35616
298440.0000   10.65441
298480.0000   11.62284
298520.0000   10.71582
298560.0000   11.44786
298600.0000   11.62837
298640.0000   10.39032
298680.0000   11.02862
298720.0000   10.99111
298760.0000   11.85788
298800.0000   12.66305
298840.0000   12.00054
298880.0000   12.20716
298920.0000   10.25475
298960.0000   10.97600
299000.0000   10.22606
299040.0000   11.36553
299080.0000   10.48201
299120.0000   10.48517
299160.0000   10.71333
299200.0000   11.95729
299240.0000   11.54039
299280.0000   11.71754
299320.0000   10.49273
299360.0000   11.20348
299400.0000   10.55976
299440.0000   10.79359
299480.0000   12.12910
299520.0000   12.18172
299560.0000   11.77398
299600.0000   12.09453
299640.0000   12.64937
299680.0000   11.71247
299720.0000   12.53888
299760.0000   11.91115
299800.0000   11.70447
299840.0000   12.19878
299880.0000   12.88307
299920.0000   11.60994
299960.0000   12.79261
300000.0000   12.33438
300040.0000   13.04443
300080.0000   13.37341
300120.0000   11.73858
300160.0000   13.09324
300200.0000   12.01863
300240.0000   12.59544
300280.0000   11.44022
300320.0000   11.71002
300360.0000   11.70598
300400.0000   11.58971
300440.0000   12.03023
300480.0000   11.77584
300520.0000   10.96051
300560.0000    9.41228
300600.0000   11.00756
300640.0000   10.79113
300680.0000   10.73653
300720.0000   12.51270
300760.0000   12.47852
300800.0000   11.89559
300840.0000   10.48836
300880.0000   10.57421
300920.0000   10.49251
300960.0000   10.28141
301000.0000   12.14880
301040.0000   12.03116
301080.0000   12.32743
301120.0000   12.28900
301160.0000   11.83954
301200.0000   13.08458
301240.0000   12.39879
301280.0000   13.09382
301320.0000   12.22844
301360.0000   12.24444
301400.0000   12.07804
301440.0000   12.14156
301480.0000   12.10029
301520.0000   12.64812
301560.0000   11.57563
301600.0000   10.57987
301640.0000   11.90046
301680.0000   12.33531
301720.0000   11.10629
301760.0000   11.58054
301800.0000    9.88662
301840.0000    8.99737
301880.0000    8.13342
301920.0000    9.80355
301960.0000    9.98296
302000.0000   10.43492
302040.0000   10.02507
302080.0000    9.79210
302120.0000    9.39243
302160.0000    9.39059
302200.0000   10.28534
302240.0000    9.35560
302280.0000    9.23530
302320.0000   10.23990
302360.0000    9.50349
302400.0000    8.62355
302440.0000    8.71914
302480.0000    8.89473
302520.0000   10.13378
302560.0000    9.04072
302600.0000    9.59230
302640.0000   10.58230
302680.0000   10.07123
302720.0000    9.72189
302760.0000   10.38104
302800.0000   10.49195
302840.0000   11.00784
302880.0000   11.57847
302920.0000   11.58426
302960.0000   12.26013
303000.0000   11.02824
303040.0000   10.90335
303080.0000   10.99590
303120.0000   11.51829
303160.0000   10.99721
303200.0000   11.45651
303240.0000    9.84808
303280.0000   11.81645
303320.0000   10.26620
303360.0000   10.16670
303400.0000   10.37115
303440.0000    9.45837
303480.0000    9.66923
303520.0000    9.36373
303560.0000    9.84707
303600.0000   10.50665
303640.0000   12.12219
303680.0000   11.56639
303720.0000   10.84703
303760.0000   10.52813
303800.0000   11.28598
303840.0000   11.52034
303880.0000   11.15497
303920.0000   10.92307
303960.0000   10.84718
304000.0000   11.17954
304040.0000   10.42600
304080.0000    9.56648
304120.0000    9.28110
304160.0000   10.39595
304200.0000   10.36110
304240.0000   11.22348
304280.0000   10.83393
304320.0000   10.82042
304360.0000   11.33324
304400.0000   12.58535
304440.0000   12.03432
304480.0000   11.38793
304520.0000   11.22481
304560.0000   10.73854
304600.0000   10.44387
304640.0000   11.56528
304680.0000   13.53116
304720.0000   12.45559
304760.0000   11.93217
304800.0000   12.04090
304840.0000   11.22821
304880.0000   11.66754
304920.0000   11.77277
304960.0000   11.45701
305000.0000   11.89612
305040.0000   11.14278
305080.0000   11.81873
305120.0000   11.61524
305160.0000   11.15749
305200.0000   11.51457
305240.0000   11.31586
305280.0000   11.33444
305320.0000   11.08027
305360.0000   11.99852
305400.0000   10.75591
305440.0000   10.85350
305480.0000   11.15102
305520.0000   11.01325
305560.0000   11.83881
305600.0000   12.17306
305640.0000   11.49796
305680.0000   10.21873
305720.0000   10.77640
305760.0000   10.25455
305800.0000   10.23670
305840.0000   10.58792
305880.0000   10.19285
305920.0000   10.50247
305960.0000   10.55603
306000.0000   10.13973
306040.0000    9.68365
306080.0000   10.15832
306120.0000    9.67393
306160.0000   10.22529
306200.0000    9.82866
306240.0000    9.52411
306280.0000    8.93353
306320.0000    9.33324
306360.0000   10.12471
306400.0000   10.06528
306440.0000   10.17291
306480.0000    9.95186
306520.0000   11.06229
306560.0000   10.29491
306600.0000   10.43982
306640.0000   10.17720
306680.0000   10.48018
306720.0000    9.96280
306760.0000   10.15304
306800.0000   10.97309
306840.0000   10.12405
306880.0000   10.84449
306920.0000   10.35769
306960.0000   10.91010
307000.0000   12.47992
307040.0000   11.03305
307080.0000   10.96558
307120.0000    9.96151
307160.0000    9.83499
307200.0000   10.28394
307240.0000   10.10770
307280.0000    9.93004
307320.0000    8.99386
307360.0000   11.02708
307400.0000   10.73903
307440.0000   10.24130
307480.0000    9.73637
307520.0000   10.45044
307560.0000    9.57659
307600.0000    9.25929
307640.0000   10.28671
307680.0000   11.43970
307720.0000   10.47172
307760.0000   10.82516
307800.0000   11.06000
307840.0000   12.09625
307880.0000   11.76553
307920.0000   12.53965
307960.0000   11.55944
308000.0000   10.71850
308040.0000    9.88079
308080.0000   10.62988
308120.0000   10.85361
308160.0000   11.71176
308200.0000   11.69941
308240.0000   11.64838
308280.0000   11.18741
308320.0000   10.89768
308360.0000   11.26131
308400.0000   11.34570
308440.0000   10.85926
308480.0000   11.36403
308520.0000   10.59914
308560.0000    9.84132
308600.0000   10.31093
308640.0000   10.81130
308680.0000   11.62179
308720.0000   11.24419
308760.0000   11.50474
308800.0000   10.19525
308840.0000   10.85783
308880.0000   10.19467
308920.0000   10.83357
308960.0000   10.88900
309000.0000   10.21626
309040.0000   10.03440
309080.0000   10.07743
309120.0000   10.33161
309160.0000   10.94374
309200.0000    9.85579
309240.0000   11.02514
309280.0000   10.69903
309320.0000   10.84732
309360.0000   11.10794
309400.0000   11.15858
309440.0000   10.83416
309480.0000   11.08320
309520.0000   10.94294
309560.0000   10.50181
309600.0000    9.84739
309640.0000    9.42949
309680.0000   10.15917
309720.0000   10.80210
309760.0000   10.00565
309800.0000    9.44381
309840.0000   10.04655
309880.0000   10.22946
309920.0000   10.92433
309960.0000   10.47215
310000.0000   10.53046
310040.0000    9.35912
310080.0000   10.33007
310120.0000    9.54932
310160.0000   10.19058
310200.0000   10.30452
310240.0000    8.70326
310280.0000    8.67518
310320.0000    9.11704
310360.0000    9.17778
310400.0000    8.32823
310440.0000    7.65286
310480.0000    8.87745
310520.0000    8.46430
310560.0000    8.97147
310600.0000    9.85562
310640.0000   10.81233
310680.0000   11.31336
310720.0000   10.47945
310760.0000   10.18028
310800.0000    9.66642
310840.0000   10.00421
310880.0000   10.48081
310920.0000   10.81799
310960.0000   10.51291
311000.0000   10.23498
311040.0000   10.59854
311080.0000   11.52960
311120.0000   10.91374
311160.0000   11.24584
311200.0000    9.99010
311240.0000   11.01937
311280.0000   11.23975
311320.0000   10.96654
311360.0000   11.50474
311400.0000   10.11993
311440.0000    9.63378
311480.0000   10.73315
311520.0000   10.80388
311560.0000    9.97098
311600.0000    9.79247
311640.0000    9.86238
311680.0000    9.38272
311720.0000    9.62873
311760.0000    9.41995
311800.0000    9.39419
311840.0000    9.55774
311880.0000    8.39509
311920.0000    9.51362
311960.0000   10.02280
312000.0000    9.34889
312040.0000   10.27159
312080.0000    8.84325
312120.0000    9.28324
312160.0000    8.83769
312200.0000    9.44859
312240.0000    8.73399
312280.0000    9.54812
312320.0000    8.82957
312360.0000    9.38042
312400.0000    8.10371
312440.0000    8.65385
312480.0000    8.26844
312520.0000    9.21069
312560.0000    8.52700
312600.0000    8.83427
312640.0000    8.63171
312680.0000    8.31238
312720.0000    8.24245
312760.0000    8.56096
312800.0000    8.73523
312840.0000    8.42389
312880.0000    8.77204
312920.0000    7.85253
312960.0000    8.58600
313000.0000    7.85197
313040.0000    7.89959
313080.0000    7.85037
313120.0000    7.63803
313160.0000    7.52430
313200.0000    6.89157
313240.0000    7.00047
313280.0000    7.58510
313320.0000    6.95699
313360.0000    8.05611
313400.0000    8.78112
313440.0000    8.82588
313480.0000    9.35636
313520.0000    8.56476
313560.0000    9.34709
313600.0000    8.39966
313640.0000    8.52534
313680.0000    7.75901
313720.0000    8.70641
313760.0000    7.88699
313800.0000    8.27213
313840.0000    8.87763
313880.0000    8.72346
313920.0000    8.46055
313960.0000    8.53829
314000.0000    8.08836
314040.0000    7.65617
314080.0000    8.90411
314120.0000    8.54275
314160.0000    8.14175
314200.0000    8.98122
314240.0000    9.12404
314280.0000   10.62654
314320.0000    9.61761
314360.0000    9.27444
314400.0000    9.29064
314440.0000    8.66037
314480.0000   10.29288
314520.0000    9.08384
314560.0000    9.23534
314600.0000    9.40889
314640.0000    8.01231
314680.0000    7.58669
314720.0000    8.05167
314760.0000    8.77807
314800.0000    8.44029
314840.0000    7.31370
314880.0000    7.98185
314920.0000    6.87543
314960.0000    7.86991
315000.0000    7.78412
315040.0000    8.17793
315080.0000    9.77330
315120.0000   10.14513
315160.0000   10.85290
315200.0000   10.37957
315240.0000   11.11419
315280.0000   10.22356
315320.0000   10.68069
315360.0000    9.83373
315400.0000    9.74649
315440.0000    8.62347
315480.0000    9.00287
315520.0000    8.64140
315560.0000    7.88457
315600.0000    8.56354
315640.0000    9.58944
315680.0000    9.04891
315720.0000    8.98813
315760.0000    8.67119
315800.0000    8.44477
315840.0000    9.12935
315880.0000    8.25046
315920.0000    7.34757
315960.0000    8.87944
316000.0000    8.60322
316040.0000    9.06376
316080.0000    8.56213
316120.0000    8.27045
316160.0000    8.63979
316200.0000   10.33612
316240.0000   10.07245
316280.0000    9.91072
316320.0000    9.40741
316360.0000    9.20839
316400.0000    8.94065
316440.0000    9.33705
316480.0000    9.55203
316520.0000    8.62598
316560.0000    9.25653
316600.0000    8.33933
316640.0000    9.16510
316680.0000    9.77012
316720.0000    9.47800
316760.0000    9.95707
316800.0000    9.24029
316840.0000    8.89006
316880.0000    7.88739
316920.0000    8.10838
316960.0000    7.34091
317000.0000    8.11781
317040.0000    7.79620
317080.0000    8.15644
317120.0000    8.72798
317160.0000    8.40196
317200.0000    9.07211
317240.0000    9.06977
317280.0000    9.07776
317320.0000    7.49837
317360.0000    7.52579
317400.0000    8.22268
317440.0000    7.45817
317480.0000    8.38637
317520.0000    8.82826
317560.0000    8.10180
317600.0000    8.47444
317640.0000    8.64087
317680.0000    9.50594
317720.0000    8.92798
317760.0000    8.26541
317800.0000    9.14249
317840.0000    8.89718
317880.0000    7.85771
317920.0000    8.28165
317960.0000    8.48323
318000.0000    8.37393
318040.0000    7.76265
318080.0000    7.31129
318120.0000    8.23305
318160.0000    8.34052
318200.0000    9.07820
318240.0000    8.93515
318280.0000    9.86189
318320.0000    9.24837
318360.0000    8.71966
318400.0000    8.80714
318440.0000    8.38441
318480.0000    8.92976
318520.0000    8.43908
318560.0000    8.27617
318600.0000    9.04487
318640.0000    9.11732
318680.0000    8.58131
318720.0000    9.28996
318760.0000    9.37252
318800.0000    8.75234
318840.0000    9.60158
318880.0000    9.42201
318920.0000    9.80533
318960.0000    8.37747
319000.0000    9.23134
319040.0000    9.00349
319080.0000    8.84111
319120.0000    8.75470
319160.0000    8.73207
319200.0000    9.08222
319240.0000    8.02120
319280.0000    8.22955
319320.0000    7.71168
319360.0000    8.21289
319400.0000    8.44360
319440.0000    7.98712
319480.0000    8.16029
319520.0000    8.35302
319560.0000    7.97890
319600.0000    7.56385
319640.0000    6.60273
319680.0000    7.17870
319720.0000    7.99482
319760.0000    8.51638
319800.0000    9.17249
319840.0000    8.96767
319880.0000    8.38486
319920.0000    9.76516
319960.0000    9.96012
320000.0000   11.27081
320040.0000   11.11844
320080.0000    9.58202
320120.0000   10.22219
320160.0000   10.55078
320200.0000   11.09321
320240.0000    9.83413
320280.0000    9.67516
320320.0000    9.28955
320360.0000    9.55558
320400.0000   10.49674
320440.0000    9.73338
320480.0000    9.50430
320520.0000    8.92290
320560.0000    8.40171
320600.0000    8.47285
320640.0000    8.62638
320680.0000    8.37338
320720.0000    8.55924
320760.0000    8.88224
320800.0000    8.10729
320840.0000    8.19676
320880.0000    8.65527
320920.0000    8.58917
320960.0000    8.28067
321000.0000    8.31990
321040.0000    8.01878
321080.0000    7.96492
321120.0000    7.95045
321160.0000    7.47860
321200.0000    7.20831
321240.0000    7.95455
321280.0000    7.96790
321320.0000    7.67664
321360.0000    7.59469
321400.0000    8.27565
321440.0000    6.53350
321480.0000    7.24582
321520.0000    7.87881
321560.0000    8.08558
321600.0000    8.53555
321640.0000    8.50386
321680.0000    8.15215
321720.0000    7.79738
321760.0000    6.83431
321800.0000    7.71326
321840.0000    7.24053
321880.0000    6.16689
321920.0000    6.36672
321960.0000    6.35222
322000.0000    6.24680
322040.0000    7.00591
322080.0000    6.88599
322120.0000    6.82974
322160.0000    6.94316
322200.0000    6.81180
322240.0000    7.61333
322280.0000    7.67088
322320.0000    7.47884
322360.0000    7.91556
322400.0000    8.39105
322440.0000    6.76366
322480.0000    6.69911
322520.0000    7.19531
322560.0000    7.62963
322600.0000    8.35252
322640.0000    6.67358
322680.0000    6.31006
322720.0000    7.52870
322760.0000    7.39570
322800.0000    6.83678
322840.0000    6.82897
322880.0000    6.53298
322920.0000    7.64136
322960.0000    6.87751
323000.0000    8.61055
323040.0000    7.87010
323080.0000    8.19582
323120.0000    8.04188
323160.0000    7.77993
323200.0000    6.57640
323240.0000    8.17012
323280.0000    7.58846
323320.0000    7.85406
323360.0000    9.13088
323400.0000    8.36292
323440.0000    7.98645
323480.0000    8.68512
323520.0000    8.70956
323560.0000    9.96052
323600.0000    9.17830
323640.0000    8.78094
323680.0000    8.65792
323720.0000    8.23478
323760.0000    8.28499
323800.0000    7.61243
323840.0000    7.17731
323880.0000    6.57865
323920.0000    7.20153
323960.0000    7.02141
324000.0000    7.16544
324040.0000    7.59521
324080.0000    7.56354
324120.0000    8.18293
324160.0000    8.24331
324200.0000    8.29510
324240.0000    8.49137
324280.0000    8.80392
324320.0000    8.54017
324360.0000    7.80481
324400.0000    7.95747
324440.0000    7.89923
324480.0000    6.69887
324520.0000    4.79920
324560.0000    5.68542
324600.0000    6.56588
324640.0000    6.03301
324680.0000    6.99198
324720.0000    7.19523
324760.0000    7.75372
324800.0000    7.28006
324840.0000    6.84738
324880.0000    7.01658
324920.0000    7.18030
324960.0000    7.88544
325000.0000    8.80535
325040.0000    7.96528
325080.0000    8.10886
325120.0000    8.41319
325160.0000    8.38465
325200.0000    8.47205
325240.0000    9.14053
325280.0000    7.93322
325320.0000    7.69038
325360.0000    8.19206
325400.0000    7.42113
325440.0000    7.37317
325480.0000    7.81036
325520.0000    7.52000
325560.0000    8.67224
325600.0000    8.18710
325640.0000    8.99833
325680.0000    9.53728
325720.0000    9.20682
325760.0000    8.62370
325800.0000    8.24691
325840.0000    9.29675
325880.0000    9.16121
325920.0000    9.01705
325960.0000    9.59984
326000.0000    8.56774
326040.0000    9.34429
326080.0000    8.82259
326120.0000    9.37728
326160.0000    9.41598
326200.0000    8.43997
326240.0000    8.79711
326280.0000    9.19386
326320.0000    9.41666
326360.0000    9.39791
326400.0000    8.82495
326440.0000    8.73254
326480.0000    9.31273
326520.0000    9.35047
326560.0000    9.06334
326600.0000    9.06370
326640.0000    8.61200
326680.0000    8.55202
326720.0000    8.32062
326760.0000    8.38558
326800.0000    8.35575
326840.0000    8.05244
326880.0000    8.16513
326920.0000    8.40383
326960.0000    8.36240
327000.0000    7.91004
327040.0000    8.34416
327080.0000    9.10833
327120.0000    8.17971
327160.0000    9.43606
327200.0000    9.11810
327240.0000    9.28547
327280.0000    8.28457
327320.0000    8.27075
327360.0000    8.65738
327400.0000    8.57949
327440.0000    9.43084
327480.0000    8.50904
327520.0000    8.66098
327560.0000    8.16248
327600.0000    9.07527
327640.0000    9.06790
327680.0000    8.34815
327720.0000    7.91717
327760.0000    8.24964
327800.0000    9.40734
327840.0000    8.89580
327880.0000    9.77822
327920.0000    9.05943
327960.0000    9.91341
328000.0000    9.84903
328040.0000   10.57604
328080.0000    9.55380
328120.0000   10.95217
328160.0000    9.41409
328200.0000    9.35428
328240.0000   10.13235
328280.0000    9.94044
328320.0000   10.14132
328360.0000    9.57929
328400.0000    9.66626
328440.0000    9.47738
328480.0000    8.68881
328520.0000    8.71239
328560.0000    9.19437
328600.0000   10.24224
328640.0000    9.42051
328680.0000    9.74301
328720.0000    9.78428
328760.0000    9.59715
328800.0000    9.95809
328840.0000    9.74666
328880.0000    9.33880
328920.0000    9.92224
328960.0000    9.82983
329000.0000    9.04498
329040.0000    9.79873
329080.0000   10.04273
329120.0000    9.74044
329160.0000    8.68742
329200.0000    8.69248
329240.0000    6.75786
329280.0000    7.97419
329320.0000    7.41521
329360.0000    7.21269
329400.0000    6.38911
329440.0000    6.61413
329480.0000    6.68501
329520.0000    7.86813
329560.0000    8.03076
329600.0000    8.06227
329640.0000    8.62419
329680.0000    9.08987
329720.0000    8.61716
329760.0000    8.98010
329800.0000    9.67317
329840.0000   10.03482
329880.0000    9.52414
329920.0000    9.11073
329960.0000    9.36007
330000.0000    8.69594
330040.0000    7.57883
330080.0000    8.45126
330120.0000    8.73600
330160.0000    8.09000
330200.0000    7.62172
330240.0000    7.26713
330280.0000    8.51457
330320.0000    8.06397
330360.0000    8.55370
330400.0000    7.22835
330440.0000    9.24530
330480.0000    9.20051
330520.0000    8.82869
330560.0000    8.81562
330600.0000    8.64863
330640.0000    9.16897
330680.0000    8.86001
330720.0000    8.87630
330760.0000    8.64349
330800.0000    8.51259
330840.0000    8.70192
330880.0000    9.07582
330920.0000    8.48294
330960.0000    8.63723
331000.0000    8.47108
331040.0000    8.51329
331080.0000    8.32534
331120.0000    6.99912
331160.0000    7.73277
331200.0000    7.83014
331240.0000    8.08409
331280.0000    7.73076
331320.0000    7.11000
331360.0000    6.45466
331400.0000    8.13342
331440.0000    6.77656
331480.0000    7.97610
331520.0000    7.70756
331560.0000    7.43112
331600.0000    6.97265
331640.0000    7.96818
331680.0000    7.90412
331720.0000    8.51554
331760.0000    7.49027
331800.0000    8.03422
331840.0000    7.91704
331880.0000    7.95942
331920.0000    9.17550
331960.0000    8.34776
332000.0000    7.41647
332040.0000    7.90886
332080.0000    8.56971
332120.0000    9.15645
332160.0000    8.63270
332200.0000    8.36739
332240.0000    8.68062
332280.0000    9.34093
332320.0000    9.20107
332360.0000    8.85773
332400.0000    8.61523
332440.0000    8.70752
332480.0000    9.24353
332520.0000    8.41704
332560.0000    8.43937
332600.0000    8.09006
332640.0000    8.19099
332680.0000    7.46476
332720.0000    8.13356
332760.0000    8.30836
332800.0000    8.48197
332840.0000    8.02976
332880.0000    8.85618
332920.0000    8.01469
332960.0000    8.14752
333000.0000    8.04334
333040.0000    7.99714
333080.0000    8.67621
333120.0000    7.45099
333160.0000    8.51301
333200.0000    8.24302
333240.0000    8.99408
333280.0000    8.85884
333320.0000    8.27799
333360.0000    8.72645
333400.0000    9.07167
333440.0000    9.08621
333480.0000    9.20536
333520.0000    9.73143
333560.0000    8.81928
333600.0000    8.98789
333640.0000    8.31223
333680.0000    8.17475
333720.0000    7.89902
333760.0000    8.66841
333800.0000    7.19965
333840.0000    7.23710
333880.0000    7.45461
333920.0000    8.01844
333960.0000    8.22882
334000.0000    8.43528
334040.0000    9.56262
334080.0000    7.53343
334120.0000    7.97867
334160.0000    8.63817
334200.0000    9.10856
334240.0000    9.45385
334280.0000    9.22250
334320.0000    9.07054
334360.0000    8.63734
334400.0000    8.85271
334440.0000   10.40861
334480.0000   10.07465
334520.0000   10.12944
334560.0000    8.30549
334600.0000    9.04404
334640.0000    8.24787
334680.0000    8.10174
334720.0000    8.70552
334760.0000    8.61013
334800.0000    8.47777
334840.0000    8.15012
334880.0000    9.82430
334920.0000    8.99756
334960.0000    8.21809
335000.0000    8.95596
335040.0000    7.79453
335080.0000    8.43001
335120.0000    8.55444
335160.0000    9.16008
335200.0000    9.14404
335240.0000    9.42149
335280.0000    8.98800
335320.0000    9.63200
335360.0000   10.03290
335400.0000   10.56643
335440.0000   10.18631
335480.0000    8.88264
335520.0000    8.83101
335560.0000    8.39235
335600.0000    7.93660
335640.0000    7.75698
335680.0000    8.73260
335720.0000    9.05128
335760.0000    8.76130
335800.0000    8.31381
335840.0000    9.00163
335880.0000    9.70543
335920.0000    9.21708
335960.0000    8.87437
336000.0000    8.85859
336040.0000    8.96989
336080.0000    8.97311
336120.0000    9.58072
336160.0000    9.38451
336200.0000    9.81495
336240.0000    9.25094
336280.0000    8.96677
336320.0000    9.77782
336360.0000    9.61583
336400.0000    9.04533
336440.0000    9.92702
336480.0000    9.58804
336520.0000   10.77428
336560.0000   10.23059
336600.0000   10.59229
336640.0000    9.86314
336680.0000   10.24059
336720.0000   10.67108
336760.0000    9.52246
336800.0000   10.13739
336840.0000   10.89775
336880.0000   10.49992
336920.0000   10.44002
336960.0000   10.29024
337000.0000    9.19977
337040.0000    9.87740
337080.0000   10.22403
337120.0000   10.26933
337160.0000   10.81485
337200.0000   11.01112
337240.0000   10.39684
337280.0000    9.98583
337320.0000   10.45514
337360.0000   10.35513
337400.0000   10.61754
337440.0000   10.35555
337480.0000    9.35445
337520.0000    8.46455
337560.0000    8.69363
337600.0000    9.09492
337640.0000    9.28894
337680.0000    7.72168
337720.0000    8.28881
337760.0000    7.61473
337800.0000   10.08896
337840.0000   10.04909
337880.0000    8.69214
337920.0000    8.47536
337960.0000    7.61123
338000.0000    7.06393
338040.0000    8.77723
338080.0000    8.39383
338120.0000    8.83573
338160.0000    8.38659
338200.0000    9.14107
338240.0000    8.30158
338280.0000    8.25571
338320.0000    8.45015
338360.0000    8.76520
338400.0000    9.45104
338440.0000    9.30906
338480.0000    9.48160
338520.0000   10.60328
338560.0000   10.44463
338600.0000    9.81727
338640.0000    9.35979
338680.0000    9.07611
338720.0000    9.17723
338760.0000    9.13006
338800.0000    9.50782
338840.0000    9.98264
338880.0000    9.40154
338920.0000    9.63879
338960.0000   10.04595
339000.0000   10.79187
339040.0000   10.77275
339080.0000   11.12531
339120.0000   10.40805
339160.0000   10.05237
339200.0000    9.87670
339240.0000   10.17408
339280.0000   10.84111
339320.0000   10.70788
339360.0000   10.88588
339400.0000   10.03196
339440.0000    9.72548
339480.0000   10.51038
339520.0000   11.50635
339560.0000   10.04937
339600.0000    9.90626
339640.0000   10.29725
339680.0000   10.60378
339720.0000    9.19580
339760.0000    7.76384
339800.0000    7.34625
339840.0000    7.82828
339880.0000    7.97291
339920.0000    8.75020
339960.0000    7.96929
340000.0000    8.90114
340040.0000    9.53277
340080.0000    8.61829
340120.0000    9.45871
340160.0000    9.48789
340200.0000    9.66684
340240.0000    9.10612
340280.0000    9.33567
340320.0000    8.88452
340360.0000    9.99311
340400.0000    9.71500
340440.0000    9.83950
340480.0000    8.87560
340520.0000    8.20408
340560.0000    9.92252
340600.0000    9.26425
340640.0000    8.94831
340680.0000   10.14629
340720.0000   10.02393
340760.0000   10.59100
340800.0000   10.69130
340840.0000    9.95444
340880.0000   10.13478
340920.0000   10.19161
340960.0000   11.16408
341000.0000   10.82357
341040.0000    9.51984
341080.0000    9.47993
341120.0000    9.40816
341160.0000    9.81575
341200.0000    9.11779
341240.0000    8.94147
341280.0000    9.90265
341320.0000    8.94363
341360.0000    8.46182
341400.0000    8.80070
341440.0000    9.40705
341480.0000   10.26103
341520.0000    8.09384
341560.0000    7.90139
341600.0000    8.71688
341640.0000    8.28379
341680.0000    8.66054
341720.0000    9.31173
341760.0000    9.34041
341800.0000    9.35734
341840.0000    9.63221
341880.0000   10.28206
341920.0000    9.57730
341960.0000    9.74341
342000.0000    9.47074
342040.0000    9.25100
342080.0000    9.08750
342120.0000    9.65617
342160.0000    8.61013
342200.0000    9.42070
342240.0000    8.44089
342280.0000    8.35747
342320.0000    8.92787
342360.0000    9.19013
342400.0000    8.92516
342440.0000    8.94480
342480.0000    9.26258
342520.0000    8.97951
342560.0000    8.96036
342600.0000    8.56839
342640.0000    9.42495
342680.0000    9.15509
342720.0000   10.25503
342760.0000   10.37331
342800.0000    9.97819
342840.0000    9.89188
342880.0000   10.22479
342920.0000   10.31282
342960.0000   10.24187
343000.0000    9.64325
343040.0000   10.42275
343080.0000   10.19662
343120.0000   10.25812
343160.0000    9.95225
343200.0000    9.61487
343240.0000   10.14328
343280.0000   10.07195
343320.0000   10.64567
343360.0000   10.53967
343400.0000   10.29096
343440.0000    9.96669
343480.0000   10.64491
343520.0000   10.73311
343560.0000   10.71490
343600.0000   10.34670
343640.0000   10.72486
343680.0000   10.86465
343720.0000   10.41525
343760.0000   10.93761
343800.0000   11.09599
343840.0000   10.58947
343880.0000   11.57179
343920.0000   10.94008
343960.0000   10.48097
344000.0000   10.26416
344040.0000   10.59250
344080.0000   10.40745
344120.0000    9.99453
344160.0000    9.98841
344200.0000   10.91794
344240.0000    9.81954
344280.0000   10.14056
344320.0000    9.62302
344360.0000    9.84433
344400.0000    9.75333
344440.0000   10.34205
344480.0000    9.33996
344520.0000    9.06388
344560.0000    9.96902
344600.0000    9.61222
344640.0000    9.46284
344680.0000    9.43156
344720.0000   10.43148
344760.0000   10.64391
344800.0000    9.68175
344840.0000   10.00409
344880.0000    9.23135
344920.0000    9.41334
344960.0000    9.79333
345000.0000    9.68856
345040.0000    9.56082
345080.0000   10.05608
345120.0000    9.33996
345160.0000    8.99674
345200.0000    9.19642
345240.0000    9.03613
345280.0000    9.20127
345320.0000    8.17974
345360.0000    9.04011
345400.0000    8.57121
345440.0000    8.78920
345480.0000    9.83151
345520.0000    8.95905
345560.0000    8.70559
345600.0000    9.42453
345640.0000    9.15244
345680.0000    9.65726
345720.0000    9.91735
345760.0000    9.85807
345800.0000    9.81234
345840.0000    9.95819
345880.0000    9.70325
345920.0000    9.14215
345960.0000   10.07590
346000.0000    9.37374
346040.0000   10.20755
346080.0000    9.98636
346120.0000    9.91086
346160.0000    9.30095
346200.0000    9.93713
346240.0000    9.59219
346280.0000    9.25000
346320.0000    9.29880
346360.0000    9.44504
346400.0000    9.74937
346440.0000    9.45718
346480.0000    9.85622
346520.0000    8.68246
346560.0000    9.12193
346600.0000    9.16761
346640.0000    9.46201
346680.0000   10.04920
346720.0000    9.49804
346760.0000    9.56130
346800.0000    9.48983
346840.0000    9.41811
346880.0000    9.61176
346920.0000    9.02827
346960.0000    8.15407
347000.0000    7.69672
347040.0000    6.60180
347080.0000    6.88124
347120.0000    6.61839
347160.0000    6.85873
347200.0000    8.26449
347240.0000    7.48699
347280.0000    7.07905
347320.0000    6.04618
347360.0000    7.17404
347400.0000    6.99787
347440.0000    6.81855
347480.0000    7.85065
347520.0000    7.68451
347560.0000    8.87933
347600.0000    8.36817
347640.0000    8.02631
347680.0000    8.57587
347720.0000    7.94025
347760.0000    7.92957
347800.0000    6.58345
347840.0000    7.38193
347880.0000    7.83657
347920.0000    7.89059
347960.0000    8.51124
348000.0000    8.54984
348040.0000    8.37790
348080.0000    8.83230
348120.0000    8.67016
348160.0000    8.94937
348200.0000    8.71682
348240.0000    8.77472
348280.0000    7.92732
348320.0000    7.67455
348360.0000    8.15314
348400.0000    7.39158
348440.0000    7.89980
348480.0000    8.37687
348520.0000    7.90724
348560.0000    8.31738
348600.0000    8.60061
348640.0000    9.20622
348680.0000    8.31013
348720.0000    6.72981
348760.0000    7.36834
348800.0000    7.60139
348840.0000    8.00124
348880.0000    7.12821
348920.0000    6.50113
348960.0000    5.77479
349000.0000    4.94910
349040.0000    5.06329
349080.0000    5.52355
349120.0000    6.56076
349160.0000    5.71415
349200.0000    7.02029
349240.0000    7.23978
349280.0000    7.35489
349320.0000    7.41623
349360.0000    8.01716
349400.0000    7.58616
349440.0000    6.41983
349480.0000    7.88072
349520.0000    8.20863
349560.0000    6.48173
349600.0000    6.91514
349640.0000    7.80732
349680.0000    8.40754
349720.0000    7.65564
349760.0000    7.80502
349800.0000    7.63066
349840.0000    7.49827
349880.0000    7.52516
349920.0000    8.34836
349960.0000    7.44883
350000.0000    8.13524
350040.0000    7.63094
350080.0000    8.09371
350120.0000    7.96324
350160.0000    7.51329
350200.0000    8.06837
350240.0000    6.80460
350280.0000    7.64276
350320.0000    7.08974
350360.0000    6.61424
350400.0000    6.55774
350440.0000    6.86077
350480.0000    6.33159
350520.0000    7.50209
350560.0000    7.76903
350600.0000    6.53535
350640.0000    6.24244
350680.0000    6.73657
350720.0000    6.53732
350760.0000    6.91492
350800.0000    6.97894
350840.0000    6.77687
350880.0000    7.17662
350920.0000    7.50312
350960.0000    7.78435
351000.0000    8.03372
351040.0000    7.83392
351080.0000    7.85326
351120.0000    7.76656
351160.0000    7.68568
351200.0000    8.33236
351240.0000    8.51849
351280.0000    8.11953
351320.0000    7.86427
351360.0000    8.53871
351400.0000    7.83931
351440.0000    7.98381
351480.0000    7.58062
351520.0000    7.58211
351560.0000    7.74178
351600.0000    7.71597
351640.0000    8.36342
351680.0000    7.78292
351720.0000    6.85293
351760.0000    6.32558
351800.0000    6.82730
351840.0000    8.12126
351880.0000    7.46101
351920.0000    7.56387
351960.0000    8.17115
352000.0000    8.90925
352040.0000    9.04998
352080.0000    7.83764
352120.0000    7.89006
352160.0000    6.95930
352200.0000    7.42469
352240.0000    6.95285
352280.0000    7.24426
352320.0000    6.27383
352360.0000    6.75637
352400.0000    8.62927
352440.0000    7.93866
352480.0000    6.97213
352520.0000    6.80414
352560.0000    6.68758
352600.0000    7.76794
352640.0000    7.43196
352680.0000    7.67697
352720.0000    8.54085
352760.0000    7.84693
352800.0000    6.86199
352840.0000    7.75222
352880.0000    8.35354
352920.0000    7.63415
352960.0000    7.55058
353000.0000    6.93653
353040.0000    7.52357
353080.0000    7.30032
353120.0000    7.10053
353160.0000    7.23937
353200.0000    7.40603
353240.0000    7.46825
353280.0000    7.66131
353320.0000    6.87715
353360.0000    6.91400
353400.0000    7.29852
353440.0000    7.68997
353480.0000    7.54606
353520.0000    7.47850
353560.0000    8.47470
353600.0000    7.91306
353640.0000    7.86313
353680.0000    7.95107
353720.0000    8.22675
353760.0000    8.72578
353800.0000    8.12106
353840.0000    7.57942
353880.0000    7.55645
353920.0000    7.81173
353960.0000    7.07586
354000.0000    8.30148
354040.0000    7.14102
354080.0000    7.39996
354120.0000    6.68598
354160.0000    6.87290
354200.0000    7.74430
354240.0000    7.46590
354280.0000    6.99065
354320.0000    7.37789
354360.0000    7.79927
354400.0000    8.19390
354440.0000    7.76347
354480.0000    7.24979
354520.0000    7.07548
354560.0000    7.60883
354600.0000    6.96022
354640.0000    6.73196
354680.0000    7.47792
354720.0000    7.28572
354760.0000    8.08109
354800.0000    8.15992
354840.0000    6.78972
354880.0000    7.53373
354920.0000    7.54070
354960.0000    7.04917
355000.0000    7.93073
355040.0000    8.61333
355080.0000    7.72155
355120.0000    6.84696
355160.0000    7.08086
355200.0000    7.60756
355240.0000    7.01827
355280.0000    7.16325
355320.0000    8.09978
355360.0000    8.24138
355400.0000    7.83785
355440.0000    7.23241
355480.0000    7.52588
355520.0000    7.82058
355560.0000    7.48697
355600.0000    8.27198
355640.0000    8.99795
355680.0000    8.80309
355720.0000    8.47634
355760.0000    8.48869
355800.0000    8.50613
355840.0000    7.74832
355880.0000    8.14825
355920.0000    6.52506
355960.0000    6.24906
356000.0000    6.59380
356040.0000    7.07793
356080.0000    7.38091
356120.0000    6.70541
356160.0000    7.37638
356200.0000    7.15088
356240.0000    6.92386
356280.0000    7.54065
356320.0000    6.92598
356360.0000    7.13591
356400.0000    6.85065
356440.0000    6.98607
356480.0000    7.82885
356520.0000    8.24148
356560.0000    7.95669
356600.0000    8.00138
356640.0000    7.21458
356680.0000    7.11769
356720.0000    6.52903
356760.0000    6.18147
356800.0000    5.65390
356840.0000    7.67309
356880.0000    7.30594
356920.0000    7.28523
356960.0000    7.98743
357000.0000    7.07347
357040.0000    6.94641
357080.0000    7.14950
357120.0000    7.19557
357160.0000    6.62053
357200.0000    6.63399
357240.0000    6.68391
357280.0000    7.22007
357320.0000    7.77671
357360.0000    7.86730
357400.0000    7.84518
357440.0000    8.13690
357480.0000    9.96655
357520.0000    9.24522
357560.0000    8.42134
357600.0000    8.33551
357640.0000    8.33389
357680.0000    8.43249
357720.0000    8.34752
357760.0000    8.42515
357800.0000    7.85599
357840.0000    7.82234
357880.0000    7.38015
357920.0000    7.85968
357960.0000    8.17322
358000.0000    7.07038
358040.0000    7.66242
358080.0000    7.55420
358120.0000    6.89592
358160.0000    7.26789
358200.0000    7.58603
358240.0000    7.35997
358280.0000    6.34134
358320.0000    7.15248
358360.0000    6.99621
358400.0000    7.98291
358440.0000    7.99417
358480.0000    7.07107
358520.0000    8.04242
358560.0000    8.01196
358600.0000    7.90946
358640.0000    7.21322
358680.0000    6.79939
358720.0000    7.75196
358760.0000    7.33713
358800.0000    6.75048
358840.0000    6.44607
358880.0000    7.43547
358920.0000    7.52467
358960.0000    7.63011
359000.0000    6.84281
359040.0000    7.01803
359080.0000    7.27091
359120.0000    7.64017
359160.0000    7.94345
359200.0000    7.11646
359240.0000    8.66349
359280.0000    7.78923
359320.0000    8.28422
359360.0000    8.24697
359400.0000    7.44951
359440.0000    7.06441
359480.0000    6.74233
359520.0000    7.47133
359560.0000    7.98572
359600.0000    6.88537
359640.0000    6.61860
359680.0000    6.42018
359720.0000    6.55457
359760.0000    7.29949
359800.0000    6.30821
359840.0000    6.22851
359880.0000    5.44626
359920.0000    5.45074
359960.0000    6.57951
360000.0000    6.65573
360040.0000    6.58838
360080.0000    6.49599
360120.0000    6.89927
360160.0000    6.96558
360200.0000    6.70711
360240.0000    6.68105
360280.0000    7.11284
360320.0000    6.90365
360360.0000    6.73695
360400.0000    6.59644
360440.0000    6.53916
360480.0000    6.98460
360520.0000    7.26516
360560.0000    7.97405
360600.0000    7.59871
360640.0000    7.07947
360680.0000    6.80961
360720.0000    6.77421
360760.0000    6.94259
360800.0000    6.38115
360840.0000    7.17025
360880.0000    6.52074
360920.0000    7.50963
360960.0000    6.87483
361000.0000    6.39136
361040.0000    5.82852
361080.0000    6.23971
361120.0000    6.22806
361160.0000    6.83738
361200.0000    5.80404
361240.0000    5.91184
361280.0000    6.38492
361320.0000    6.39600
361360.0000    6.92450
361400.0000    6.78073
361440.0000    7.46163
361480.0000    5.96815
361520.0000    6.57648
361560.0000    5.99459
361600.0000    6.64519
361640.0000    6.79692
361680.0000    7.19627
361720.0000    6.99639
361760.0000    6.62676
361800.0000    6.13294
361840.0000    7.02616
361880.0000    6.46581
361920.0000    5.66676
361960.0000    6.04514
362000.0000    5.99660
362040.0000    6.87650
362080.0000    7.72900
362120.0000    7.12564
&
