# Supplementary material for: Comment on 'Valid molecular dynamics simulations of human hemoglobin require a surprisingly large box size'
Source: eLife. 2019 Jun 20;8:e44718. doi: 10.7554/eLife.44718 (PMC6586461; doi:10.7554/eLife.44718)
Supplement: Figure 3—source data 1. — The zip archive contains a README file describing which source files correspond to the different panels. [file elife-44718-fig3-data1.zip › figure3/panel_A/hub/small/1/proj.xvg]

@ autoscale onread none
@ with g0
@ g0 on
@ title "projection on eigenvectors (nm)"
@ xaxis  label "Time (ps)"
@ world xmin 0
@ world xmax 237280
@ world ymin -7.28385
@ world ymax 5.19302
@ view xmin 0.15
@ view xmax 0.85
@ view ymin 0.15
@ view ymax 0.85
@ yaxis  label "vec 1"
@ xaxis tick major 50000
@ xaxis tick minor 25000
@ xaxis ticklabel start type spec
@ xaxis ticklabel start -0
@ yaxis tick major 5
@ yaxis tick minor 2.5
@ yaxis ticklabel start type spec
@ yaxis ticklabel start -5
@ zeroxaxis bar on
@ zeroxaxis bar linestyle 3
    0.0000   -5.11205
   40.0000   -5.48992
   80.0000   -4.50103
  120.0000   -5.14874
  160.0000   -5.15347
  200.0000   -5.01808
  240.0000   -5.76748
  280.0000   -5.16156
  320.0000   -5.21943
  360.0000   -5.62444
  400.0000   -5.47519
  440.0000   -5.62117
  480.0000   -5.11524
  520.0000   -4.45516
  560.0000   -4.79585
  600.0000   -5.30121
  640.0000   -5.35685
  680.0000   -4.15426
  720.0000   -3.92920
  760.0000   -5.29066
  800.0000   -4.31736
  840.0000   -4.61348
  880.0000   -4.82525
  920.0000   -5.19681
  960.0000   -3.73020
 1000.0000   -4.50981
 1040.0000   -5.73931
 1080.0000   -5.84844
 1120.0000   -5.98598
 1160.0000   -5.25995
 1200.0000   -5.73233
 1240.0000   -5.63521
 1280.0000   -5.30234
 1320.0000   -5.00720
 1360.0000   -5.28930
 1400.0000   -4.97549
 1440.0000   -4.81533
 1480.0000   -4.64515
 1520.0000   -4.98393
 1560.0000   -4.68705
 1600.0000   -5.19160
 1640.0000   -5.14603
 1680.0000   -5.41939
 1720.0000   -6.02622
 1760.0000   -5.01708
 1800.0000   -5.42072
 1840.0000   -5.29609
 1880.0000   -5.08527
 1920.0000   -4.03500
 1960.0000   -4.48924
 2000.0000   -4.49373
 2040.0000   -4.37620
 2080.0000   -4.55985
 2120.0000   -5.17854
 2160.0000   -4.86097
 2200.0000   -4.06098
 2240.0000   -5.14493
 2280.0000   -3.52445
 2320.0000   -4.03878
 2360.0000   -3.59703
 2400.0000   -3.41945
 2440.0000   -3.15146
 2480.0000   -3.28767
 2520.0000   -4.29187
 2560.0000   -3.90992
 2600.0000   -4.01001
 2640.0000   -3.76046
 2680.0000   -3.45631
 2720.0000   -3.49867
 2760.0000   -3.87406
 2800.0000   -3.65956
 2840.0000   -4.27118
 2880.0000   -4.05366
 2920.0000   -3.93749
 2960.0000   -3.68570
 3000.0000   -4.59300
 3040.0000   -4.15433
 3080.0000   -4.70865
 3120.0000   -4.50071
 3160.0000   -5.37148
 3200.0000   -4.46930
 3240.0000   -4.59073
 3280.0000   -4.38839
 3320.0000   -4.78536
 3360.0000   -3.98571
 3400.0000   -4.83772
 3440.0000   -4.56415
 3480.0000   -4.05530
 3520.0000   -3.00739
 3560.0000   -3.52158
 3600.0000   -2.74439
 3640.0000   -2.72026
 3680.0000   -2.75946
 3720.0000   -4.13191
 3760.0000   -4.09356
 3800.0000   -3.94644
 3840.0000   -3.78383
 3880.0000   -4.56207
 3920.0000   -3.73066
 3960.0000   -3.87374
 4000.0000   -2.86099
 4040.0000   -2.96251
 4080.0000   -2.75608
 4120.0000   -3.26551
 4160.0000   -2.82821
 4200.0000   -3.21619
 4240.0000   -2.37197
 4280.0000   -2.07795
 4320.0000   -1.76796
 4360.0000   -3.08306
 4400.0000   -2.49444
 4440.0000   -2.73080
 4480.0000   -3.53795
 4520.0000   -2.78785
 4560.0000   -2.27421
 4600.0000   -2.00597
 4640.0000   -3.31252
 4680.0000   -3.49478
 4720.0000   -3.56088
 4760.0000   -4.45040
 4800.0000   -4.60085
 4840.0000   -4.66522
 4880.0000   -4.02042
 4920.0000   -3.59501
 4960.0000   -3.74534
 5000.0000   -3.55508
 5040.0000   -4.50451
 5080.0000   -4.30256
 5120.0000   -4.70838
 5160.0000   -3.71628
 5200.0000   -4.91053
 5240.0000   -4.62187
 5280.0000   -4.19888
 5320.0000   -4.00374
 5360.0000   -3.42726
 5400.0000   -3.62997
 5440.0000   -3.52311
 5480.0000   -4.03398
 5520.0000   -4.51276
 5560.0000   -4.20694
 5600.0000   -5.26384
 5640.0000   -4.33028
 5680.0000   -4.51076
 5720.0000   -4.49662
 5760.0000   -4.56283
 5800.0000   -5.05233
 5840.0000   -4.52009
 5880.0000   -5.12033
 5920.0000   -5.10759
 5960.0000   -5.29653
 6000.0000   -4.90393
 6040.0000   -3.72505
 6080.0000   -3.43257
 6120.0000   -4.21813
 6160.0000   -4.13704
 6200.0000   -4.10869
 6240.0000   -3.94887
 6280.0000   -2.76655
 6320.0000   -3.36522
 6360.0000   -3.40714
 6400.0000   -2.66506
 6440.0000   -2.64668
 6480.0000   -3.67189
 6520.0000   -3.49775
 6560.0000   -3.87147
 6600.0000   -4.15189
 6640.0000   -4.52552
 6680.0000   -3.95203
 6720.0000   -4.36694
 6760.0000   -4.84103
 6800.0000   -4.62216
 6840.0000   -4.91763
 6880.0000   -4.37026
 6920.0000   -4.24219
 6960.0000   -5.29932
 7000.0000   -4.27510
 7040.0000   -5.50917
 7080.0000   -5.09540
 7120.0000   -5.11326
 7160.0000   -5.28427
 7200.0000   -4.53692
 7240.0000   -5.39396
 7280.0000   -4.76340
 7320.0000   -5.76707
 7360.0000   -4.83223
 7400.0000   -5.41408
 7440.0000   -5.47463
 7480.0000   -5.78058
 7520.0000   -4.33584
 7560.0000   -4.88024
 7600.0000   -4.29014
 7640.0000   -5.53640
 7680.0000   -5.71041
 7720.0000   -5.26737
 7760.0000   -6.25270
 7800.0000   -5.66142
 7840.0000   -5.25046
 7880.0000   -4.33403
 7920.0000   -4.79259
 7960.0000   -4.82287
 8000.0000   -4.18374
 8040.0000   -5.25585
 8080.0000   -5.48454
 8120.0000   -5.94041
 8160.0000   -4.94180
 8200.0000   -4.97584
 8240.0000   -6.20866
 8280.0000   -5.27109
 8320.0000   -4.56354
 8360.0000   -6.10604
 8400.0000   -6.07706
 8440.0000   -3.91374
 8480.0000   -5.22976
 8520.0000   -4.96067
 8560.0000   -4.87275
 8600.0000   -5.33726
 8640.0000   -5.37924
 8680.0000   -4.76071
 8720.0000   -4.98697
 8760.0000   -4.28531
 8800.0000   -4.30959
 8840.0000   -5.10399
 8880.0000   -4.65626
 8920.0000   -4.37881
 8960.0000   -4.44029
 9000.0000   -4.49871
 9040.0000   -3.34206
 9080.0000   -3.81419
 9120.0000   -3.65030
 9160.0000   -4.23956
 9200.0000   -4.61263
 9240.0000   -4.87154
 9280.0000   -4.95954
 9320.0000   -5.12284
 9360.0000   -4.06328
 9400.0000   -3.76163
 9440.0000   -3.53744
 9480.0000   -4.02547
 9520.0000   -3.97540
 9560.0000   -4.96892
 9600.0000   -4.10644
 9640.0000   -3.91447
 9680.0000   -4.50889
 9720.0000   -3.86466
 9760.0000   -4.44100
 9800.0000   -4.49978
 9840.0000   -3.75965
 9880.0000   -2.90323
 9920.0000   -3.22332
 9960.0000   -3.19401
10000.0000   -3.51952
10040.0000   -3.65360
10080.0000   -4.32169
10120.0000   -3.13538
10160.0000   -3.05351
10200.0000   -3.65256
10240.0000   -4.14504
10280.0000   -4.41745
10320.0000   -3.85844
10360.0000   -4.62149
10400.0000   -4.89197
10440.0000   -4.10197
10480.0000   -5.00762
10520.0000   -4.38687
10560.0000   -4.04677
10600.0000   -4.52338
10640.0000   -4.95271
10680.0000   -3.40847
10720.0000   -4.02135
10760.0000   -4.15575
10800.0000   -4.36977
10840.0000   -4.33209
10880.0000   -4.70313
10920.0000   -5.53564
10960.0000   -4.30922
11000.0000   -3.93702
11040.0000   -4.34142
11080.0000   -4.46619
11120.0000   -4.82064
11160.0000   -4.72345
11200.0000   -5.00500
11240.0000   -5.25625
11280.0000   -4.58544
11320.0000   -4.45044
11360.0000   -4.24682
11400.0000   -4.00369
11440.0000   -3.99800
11480.0000   -3.70124
11520.0000   -3.21336
11560.0000   -3.27658
11600.0000   -2.69496
11640.0000   -2.95115
11680.0000   -3.75326
11720.0000   -3.47621
11760.0000   -3.77792
11800.0000   -3.86615
11840.0000   -4.48510
11880.0000   -4.74009
11920.0000   -4.83742
11960.0000   -4.19187
12000.0000   -5.65904
12040.0000   -5.19499
12080.0000   -5.43224
12120.0000   -3.95856
12160.0000   -3.41971
12200.0000   -3.90065
12240.0000   -4.15824
12280.0000   -3.99899
12320.0000   -4.04515
12360.0000   -3.29843
12400.0000   -3.35688
12440.0000   -1.70092
12480.0000   -2.64133
12520.0000   -2.18215
12560.0000   -3.09699
12600.0000   -1.95783
12640.0000   -2.53660
12680.0000   -1.84566
12720.0000   -2.94476
12760.0000   -2.23511
12800.0000   -1.96229
12840.0000   -2.35708
12880.0000   -2.21229
12920.0000   -2.80450
12960.0000   -2.44660
13000.0000   -2.12293
13040.0000   -2.38504
13080.0000   -2.53985
13120.0000   -2.72708
13160.0000   -3.13314
13200.0000   -3.07594
13240.0000   -2.70573
13280.0000   -3.02039
13320.0000   -2.01877
13360.0000   -1.81607
13400.0000   -2.73675
13440.0000   -2.49336
13480.0000   -2.15345
13520.0000   -1.11496
13560.0000   -3.22761
13600.0000   -1.54169
13640.0000   -2.63163
13680.0000   -2.65477
13720.0000   -2.66872
13760.0000   -1.78230
13800.0000   -1.89771
13840.0000   -1.65217
13880.0000   -2.70006
13920.0000   -1.73435
13960.0000   -1.77835
14000.0000   -1.71992
14040.0000   -1.41137
14080.0000   -1.62300
14120.0000   -1.78106
14160.0000   -1.70662
14200.0000   -3.05212
14240.0000   -3.08256
14280.0000   -2.28694
14320.0000   -3.27498
14360.0000   -3.35223
14400.0000   -3.10643
14440.0000   -2.83131
14480.0000   -3.89318
14520.0000   -4.03595
14560.0000   -3.92045
14600.0000   -3.09263
14640.0000   -3.78434
14680.0000   -4.29138
14720.0000   -4.01586
14760.0000   -4.35310
14800.0000   -4.15298
14840.0000   -3.86522
14880.0000   -4.14223
14920.0000   -4.36316
14960.0000   -4.45879
15000.0000   -4.34690
15040.0000   -3.24017
15080.0000   -3.67466
15120.0000   -3.47110
15160.0000   -4.03958
15200.0000   -5.02934
15240.0000   -3.08115
15280.0000   -2.73010
15320.0000   -3.69104
15360.0000   -3.63323
15400.0000   -3.39694
15440.0000   -3.55464
15480.0000   -2.66621
15520.0000   -4.10686
15560.0000   -3.01243
15600.0000   -3.03825
15640.0000   -2.58600
15680.0000   -2.62423
15720.0000   -2.48931
15760.0000   -2.47555
15800.0000   -2.74939
15840.0000   -3.81078
15880.0000   -3.25731
15920.0000   -3.21079
15960.0000   -3.48884
16000.0000   -3.82950
16040.0000   -4.12066
16080.0000   -4.45313
16120.0000   -3.66214
16160.0000   -2.97953
16200.0000   -3.44864
16240.0000   -4.52202
16280.0000   -3.99030
16320.0000   -4.30848
16360.0000   -3.18114
16400.0000   -3.94920
16440.0000   -2.44146
16480.0000   -4.36212
16520.0000   -4.63712
16560.0000   -4.98357
16600.0000   -4.87159
16640.0000   -3.64652
16680.0000   -3.88740
16720.0000   -4.00378
16760.0000   -4.29465
16800.0000   -4.20001
16840.0000   -4.51383
16880.0000   -3.78626
16920.0000   -4.53522
16960.0000   -4.45497
17000.0000   -3.41829
17040.0000   -4.26916
17080.0000   -3.61453
17120.0000   -3.42099
17160.0000   -3.83589
17200.0000   -3.59088
17240.0000   -3.09717
17280.0000   -3.96710
17320.0000   -4.08501
17360.0000   -3.84389
17400.0000   -3.50926
17440.0000   -3.21591
17480.0000   -3.25017
17520.0000   -4.24125
17560.0000   -4.75049
17600.0000   -4.07712
17640.0000   -3.75664
17680.0000   -3.79359
17720.0000   -3.99505
17760.0000   -3.30436
17800.0000   -2.65994
17840.0000   -3.63716
17880.0000   -3.37694
17920.0000   -3.62393
17960.0000   -3.21961
18000.0000   -2.61435
18040.0000   -2.50204
18080.0000   -2.46851
18120.0000   -1.87050
18160.0000   -2.35609
18200.0000   -2.23451
18240.0000   -2.18372
18280.0000   -2.62038
18320.0000   -2.73541
18360.0000   -2.67065
18400.0000   -3.90040
18440.0000   -3.74204
18480.0000   -3.68942
18520.0000   -3.20020
18560.0000   -3.07556
18600.0000   -2.59752
18640.0000   -3.30667
18680.0000   -3.64864
18720.0000   -2.55539
18760.0000   -3.01348
18800.0000   -3.81986
18840.0000   -2.55162
18880.0000   -2.63482
18920.0000   -2.78264
18960.0000   -3.22283
19000.0000   -3.25278
19040.0000   -2.59988
19080.0000   -2.64776
19120.0000   -3.49041
19160.0000   -3.30837
19200.0000   -3.48067
19240.0000   -3.26746
19280.0000   -3.37887
19320.0000   -3.19167
19360.0000   -3.51625
19400.0000   -3.82736
19440.0000   -4.08939
19480.0000   -3.65858
19520.0000   -3.08108
19560.0000   -3.57771
19600.0000   -2.50005
19640.0000   -2.87424
19680.0000   -2.50749
19720.0000   -3.61565
19760.0000   -3.18073
19800.0000   -2.71783
19840.0000   -3.00461
19880.0000   -3.35803
19920.0000   -4.19412
19960.0000   -3.11117
20000.0000   -2.87799
20040.0000   -2.18532
20080.0000   -2.81018
20120.0000   -3.07901
20160.0000   -3.14519
20200.0000   -4.43778
20240.0000   -3.78651
20280.0000   -4.87401
20320.0000   -4.82696
20360.0000   -3.51483
20400.0000   -2.85259
20440.0000   -4.55292
20480.0000   -3.96209
20520.0000   -3.28151
20560.0000   -3.60290
20600.0000   -3.25468
20640.0000   -3.81644
20680.0000   -4.36002
20720.0000   -4.25659
20760.0000   -4.06885
20800.0000   -3.58618
20840.0000   -2.76041
20880.0000   -3.18701
20920.0000   -3.88427
20960.0000   -3.80997
21000.0000   -4.11233
21040.0000   -4.39949
21080.0000   -3.92557
21120.0000   -3.72678
21160.0000   -4.06951
21200.0000   -3.35609
21240.0000   -3.40381
21280.0000   -3.32030
21320.0000   -3.73567
21360.0000   -2.36002
21400.0000   -3.13802
21440.0000   -2.88871
21480.0000   -3.51061
21520.0000   -2.58679
21560.0000   -3.82142
21600.0000   -3.55618
21640.0000   -3.42334
21680.0000   -4.32937
21720.0000   -4.07898
21760.0000   -3.86329
21800.0000   -3.64055
21840.0000   -3.89002
21880.0000   -3.39822
21920.0000   -3.56268
21960.0000   -2.92852
22000.0000   -3.45387
22040.0000   -4.63560
22080.0000   -3.50465
22120.0000   -2.85341
22160.0000   -4.02591
22200.0000   -3.71553
22240.0000   -3.65335
22280.0000   -3.87265
22320.0000   -3.19662
22360.0000   -3.42623
22400.0000   -3.23932
22440.0000   -2.34368
22480.0000   -3.60430
22520.0000   -3.07400
22560.0000   -3.22277
22600.0000   -2.89429
22640.0000   -3.49191
22680.0000   -3.26975
22720.0000   -3.23680
22760.0000   -3.57537
22800.0000   -3.85488
22840.0000   -4.19472
22880.0000   -4.42015
22920.0000   -4.46747
22960.0000   -3.82512
23000.0000   -4.60033
23040.0000   -4.34119
23080.0000   -3.73988
23120.0000   -3.61300
23160.0000   -3.30542
23200.0000   -4.40486
23240.0000   -3.87991
23280.0000   -3.64266
23320.0000   -3.10888
23360.0000   -2.42425
23400.0000   -2.62806
23440.0000   -3.82163
23480.0000   -4.90154
23520.0000   -3.65292
23560.0000   -3.94031
23600.0000   -4.67628
23640.0000   -4.27172
23680.0000   -4.19714
23720.0000   -4.48489
23760.0000   -3.40636
23800.0000   -3.88944
23840.0000   -4.04259
23880.0000   -4.16471
23920.0000   -4.51749
23960.0000   -3.37419
24000.0000   -3.86641
24040.0000   -3.57524
24080.0000   -4.48025
24120.0000   -3.79639
24160.0000   -3.90517
24200.0000   -3.66119
24240.0000   -3.61222
24280.0000   -2.75213
24320.0000   -3.90575
24360.0000   -4.11762
24400.0000   -3.74025
24440.0000   -4.19086
24480.0000   -4.59751
24520.0000   -3.64232
24560.0000   -4.51604
24600.0000   -3.28550
24640.0000   -3.31707
24680.0000   -3.96297
24720.0000   -4.01571
24760.0000   -5.16675
24800.0000   -3.50345
24840.0000   -3.29495
24880.0000   -3.23620
24920.0000   -3.86825
24960.0000   -4.12327
25000.0000   -4.20300
25040.0000   -3.70894
25080.0000   -3.56170
25120.0000   -4.21205
25160.0000   -2.95604
25200.0000   -4.52780
25240.0000   -4.42141
25280.0000   -4.21538
25320.0000   -4.63363
25360.0000   -4.09419
25400.0000   -5.00657
25440.0000   -4.41916
25480.0000   -4.89281
25520.0000   -4.85311
25560.0000   -4.67251
25600.0000   -4.46852
25640.0000   -4.59216
25680.0000   -3.60309
25720.0000   -2.08169
25760.0000   -2.49371
25800.0000   -2.57618
25840.0000   -3.20778
25880.0000   -2.13626
25920.0000   -2.61119
25960.0000   -3.19716
26000.0000   -3.38204
26040.0000   -3.64922
26080.0000   -3.53803
26120.0000   -3.43628
26160.0000   -3.16852
26200.0000   -3.57039
26240.0000   -2.81661
26280.0000   -2.76738
26320.0000   -3.37582
26360.0000   -3.26243
26400.0000   -2.31207
26440.0000   -2.00831
26480.0000   -1.97113
26520.0000   -1.94663
26560.0000   -1.58300
26600.0000    0.07026
26640.0000   -1.42302
26680.0000   -1.51428
26720.0000   -1.86949
26760.0000   -1.85763
26800.0000   -1.91749
26840.0000   -2.87461
26880.0000   -2.92823
26920.0000   -3.25261
26960.0000   -2.09876
27000.0000   -1.29439
27040.0000   -0.32103
27080.0000   -1.52566
27120.0000   -0.72118
27160.0000   -0.64038
27200.0000   -0.77388
27240.0000   -0.30756
27280.0000   -0.51526
27320.0000   -0.46437
27360.0000    0.65155
27400.0000   -0.28751
27440.0000    0.19271
27480.0000    1.00732
27520.0000    0.05237
27560.0000    1.23509
27600.0000    0.76628
27640.0000    0.29397
27680.0000    0.41244
27720.0000    0.78678
27760.0000    1.48324
27800.0000    2.56557
27840.0000    2.70492
27880.0000    2.03005
27920.0000    2.51716
27960.0000    1.21673
28000.0000    1.99197
28040.0000    1.86876
28080.0000    1.84229
28120.0000    1.62612
28160.0000    1.06580
28200.0000    1.84725
28240.0000    1.81545
28280.0000    1.59210
28320.0000    1.46573
28360.0000    0.96095
28400.0000    1.05636
28440.0000    1.16923
28480.0000    1.40570
28520.0000    0.93838
28560.0000    0.41961
28600.0000    1.44552
28640.0000    0.58163
28680.0000    0.72002
28720.0000    0.48797
28760.0000    0.76132
28800.0000    0.17113
28840.0000   -0.65591
28880.0000    0.15185
28920.0000   -0.48794
28960.0000    0.20896
29000.0000   -0.18943
29040.0000    0.24454
29080.0000    0.31369
29120.0000    1.44187
29160.0000    1.38622
29200.0000    1.52239
29240.0000    0.83761
29280.0000    1.95433
29320.0000    2.50076
29360.0000    1.89945
29400.0000    1.14327
29440.0000    0.67357
29480.0000    1.23560
29520.0000    1.15342
29560.0000    1.46125
29600.0000    1.49159
29640.0000    2.20392
29680.0000    1.73572
29720.0000    1.55793
29760.0000    1.85346
29800.0000    1.78197
29840.0000    1.16654
29880.0000    1.51169
29920.0000    1.27548
29960.0000    1.48397
30000.0000    1.05343
30040.0000    1.12530
30080.0000    1.43200
30120.0000    0.74062
30160.0000    0.54843
30200.0000    1.30541
30240.0000    0.77148
30280.0000    0.96890
30320.0000    0.75504
30360.0000    1.33625
30400.0000    1.54947
30440.0000    0.94256
30480.0000    1.58503
30520.0000    0.72525
30560.0000    1.06003
30600.0000    0.94427
30640.0000    0.68798
30680.0000    1.20516
30720.0000    0.91805
30760.0000    0.82643
30800.0000    0.85898
30840.0000    0.76950
30880.0000    1.42556
30920.0000    1.17707
30960.0000    0.79630
31000.0000    1.57944
31040.0000    1.52282
31080.0000    2.07121
31120.0000    2.23776
31160.0000    1.50041
31200.0000    1.58316
31240.0000    1.07130
31280.0000    2.00340
31320.0000    0.58883
31360.0000    0.44103
31400.0000    0.65929
31440.0000    1.62160
31480.0000    1.64778
31520.0000    1.98911
31560.0000    1.46363
31600.0000    1.32747
31640.0000    0.93955
31680.0000    1.20484
31720.0000    1.14809
31760.0000    1.06828
31800.0000    0.65329
31840.0000    0.58844
31880.0000    0.17873
31920.0000    0.67145
31960.0000    0.38695
32000.0000    1.17886
32040.0000    0.78014
32080.0000    1.25678
32120.0000    0.72807
32160.0000    1.03218
32200.0000    1.64230
32240.0000    0.99146
32280.0000    1.13241
32320.0000    1.09780
32360.0000    1.45961
32400.0000    1.39937
32440.0000    1.24367
32480.0000    0.49016
32520.0000    1.65614
32560.0000    0.90223
32600.0000    0.41172
32640.0000    0.29941
32680.0000    1.16177
32720.0000    0.19799
32760.0000    0.07257
32800.0000    1.13763
32840.0000    0.01578
32880.0000    0.32486
32920.0000    0.03917
32960.0000   -0.04661
33000.0000   -0.23923
33040.0000    0.97305
33080.0000    1.57080
33120.0000    1.62719
33160.0000    0.95426
33200.0000    0.55898
33240.0000    0.91884
33280.0000    0.68074
33320.0000    1.08548
33360.0000    0.05214
33400.0000    1.35142
33440.0000    1.09158
33480.0000    0.76225
33520.0000    1.40073
33560.0000    0.67881
33600.0000   -0.10156
33640.0000    0.40710
33680.0000    0.88538
33720.0000    0.63584
33760.0000    0.22720
33800.0000    1.11311
33840.0000    1.00374
33880.0000    1.85166
33920.0000    0.75744
33960.0000    1.09122
34000.0000    0.84521
34040.0000    0.64401
34080.0000    1.68983
34120.0000   -0.03218
34160.0000    0.14031
34200.0000    0.87627
34240.0000    0.37314
34280.0000    0.11709
34320.0000   -0.67034
34360.0000   -1.31144
34400.0000    0.30764
34440.0000    0.39370
34480.0000   -0.31576
34520.0000    0.42153
34560.0000    1.02742
34600.0000    0.69619
34640.0000    0.46207
34680.0000    0.04046
34720.0000   -0.91561
34760.0000   -1.01049
34800.0000    0.34070
34840.0000    0.07197
34880.0000    1.25337
34920.0000   -0.28687
34960.0000    0.10881
35000.0000   -0.33596
35040.0000    0.70867
35080.0000    1.79442
35120.0000    1.38760
35160.0000    1.43459
35200.0000    0.49883
35240.0000    0.53426
35280.0000    0.55040
35320.0000    0.54711
35360.0000    1.04669
35400.0000    0.12567
35440.0000    0.41268
35480.0000    0.04085
35520.0000    0.00897
35560.0000    0.60980
35600.0000    0.45483
35640.0000    0.36986
35680.0000    0.19070
35720.0000    0.08181
35760.0000    0.26072
35800.0000    0.75978
35840.0000    0.55225
35880.0000    0.13569
35920.0000    0.72388
35960.0000    0.43371
36000.0000   -0.22207
36040.0000    0.37458
36080.0000    0.89326
36120.0000   -0.45493
36160.0000    0.60550
36200.0000    0.41713
36240.0000   -0.11835
36280.0000   -0.39223
36320.0000    0.17265
36360.0000   -0.30279
36400.0000    0.37687
36440.0000   -0.24371
36480.0000    0.44890
36520.0000    1.01339
36560.0000    0.47290
36600.0000    0.86721
36640.0000    0.76618
36680.0000    1.31025
36720.0000    0.56218
36760.0000    0.77587
36800.0000    0.12913
36840.0000    1.82943
36880.0000    1.35480
36920.0000    1.07920
36960.0000    1.16989
37000.0000    1.30059
37040.0000    1.32742
37080.0000    0.97644
37120.0000    1.24940
37160.0000    1.11968
37200.0000    1.16246
37240.0000    1.49065
37280.0000    0.98142
37320.0000    1.30891
37360.0000    1.18991
37400.0000    0.89208
37440.0000    1.41406
37480.0000   -0.06228
37520.0000    0.22445
37560.0000    0.97310
37600.0000    0.56352
37640.0000    0.94254
37680.0000    0.33371
37720.0000    0.28235
37760.0000    0.35175
37800.0000   -0.00238
37840.0000   -0.11331
37880.0000    0.34105
37920.0000    0.44089
37960.0000    0.64451
38000.0000    1.64507
38040.0000    0.88990
38080.0000    0.99428
38120.0000    0.70253
38160.0000    0.69016
38200.0000   -0.03597
38240.0000    0.07013
38280.0000   -0.27811
38320.0000    0.06079
38360.0000   -0.32219
38400.0000   -0.96707
38440.0000   -0.09861
38480.0000    0.11803
38520.0000   -0.01777
38560.0000    0.37441
38600.0000    0.92433
38640.0000    0.32079
38680.0000    0.85200
38720.0000   -0.05732
38760.0000    1.41366
38800.0000    0.41609
38840.0000    1.41061
38880.0000    1.15062
38920.0000    0.70720
38960.0000    0.88709
39000.0000   -0.36086
39040.0000    0.05407
39080.0000    1.14738
39120.0000    0.32774
39160.0000    0.66118
39200.0000    0.56934
39240.0000    0.49554
39280.0000    0.74267
39320.0000    0.84080
39360.0000    0.78180
39400.0000    0.19544
39440.0000    0.38047
39480.0000    0.42390
39520.0000    1.30799
39560.0000    0.91296
39600.0000    1.16091
39640.0000    1.50489
39680.0000    1.33093
39720.0000    1.42781
39760.0000    1.35659
39800.0000    0.99402
39840.0000    1.73827
39880.0000    1.19377
39920.0000    0.66703
39960.0000    1.78335
40000.0000    2.53383
40040.0000    0.72541
40080.0000    0.99701
40120.0000    0.89099
40160.0000   -0.15229
40200.0000    1.46006
40240.0000    1.07310
40280.0000    1.62841
40320.0000    1.82334
40360.0000    2.07941
40400.0000    1.89909
40440.0000    1.83571
40480.0000    1.78757
40520.0000    1.38481
40560.0000    1.48418
40600.0000    0.89613
40640.0000    1.09132
40680.0000    0.62367
40720.0000    0.80985
40760.0000    1.37258
40800.0000    1.01097
40840.0000    0.74861
40880.0000    1.14199
40920.0000    2.30978
40960.0000    1.52926
41000.0000    2.13303
41040.0000    1.47174
41080.0000    1.34244
41120.0000    1.29496
41160.0000    1.18639
41200.0000    1.35266
41240.0000    0.58230
41280.0000    0.19859
41320.0000    1.07022
41360.0000    1.98791
41400.0000    1.08507
41440.0000    0.97407
41480.0000    0.24552
41520.0000    1.17278
41560.0000    1.19273
41600.0000    0.36199
41640.0000    1.11702
41680.0000    1.13146
41720.0000    0.63387
41760.0000    0.60588
41800.0000   -0.56827
41840.0000   -0.47137
41880.0000    0.58021
41920.0000    0.81300
41960.0000    0.41620
42000.0000    0.35504
42040.0000   -0.16905
42080.0000    0.59615
42120.0000    1.17767
42160.0000    0.45606
42200.0000   -0.00564
42240.0000    0.42679
42280.0000   -0.29364
42320.0000    0.59510
42360.0000    0.88172
42400.0000    0.64645
42440.0000   -0.08465
42480.0000    0.54593
42520.0000    1.46693
42560.0000    1.05497
42600.0000   -0.15361
42640.0000   -0.12547
42680.0000    0.74095
42720.0000    0.70802
42760.0000    1.30644
42800.0000    0.34804
42840.0000    0.66077
42880.0000    1.89542
42920.0000    0.24183
42960.0000    1.62343
43000.0000    1.78849
43040.0000    1.46420
43080.0000    1.44181
43120.0000    0.65489
43160.0000    1.10378
43200.0000    1.77308
43240.0000    1.13654
43280.0000    0.38209
43320.0000    0.02205
43360.0000   -0.49633
43400.0000    0.50030
43440.0000    0.02418
43480.0000   -0.22708
43520.0000    0.82652
43560.0000    0.50707
43600.0000    0.30054
43640.0000    0.01614
43680.0000    0.95201
43720.0000    0.55574
43760.0000    1.01400
43800.0000    1.08438
43840.0000    0.60138
43880.0000    0.80503
43920.0000    0.99512
43960.0000    0.40856
44000.0000    0.69198
44040.0000    0.20951
44080.0000    0.56145
44120.0000    0.25317
44160.0000    0.23542
44200.0000    0.39381
44240.0000    0.26699
44280.0000    0.40351
44320.0000    1.36189
44360.0000    0.78978
44400.0000    0.98877
44440.0000    1.08033
44480.0000    1.39028
44520.0000    1.01402
44560.0000    0.52167
44600.0000    0.78031
44640.0000    0.20731
44680.0000    0.90704
44720.0000    0.89243
44760.0000    0.36019
44800.0000    0.80475
44840.0000    0.65067
44880.0000    0.41533
44920.0000    0.33471
44960.0000    0.13649
45000.0000    1.53706
45040.0000    0.66375
45080.0000    0.88879
45120.0000    0.71136
45160.0000    0.40873
45200.0000   -0.18540
45240.0000    0.39131
45280.0000    0.41811
45320.0000    0.35863
45360.0000   -0.05497
45400.0000    0.74679
45440.0000    1.30657
45480.0000    1.70126
45520.0000    0.52700
45560.0000   -0.16947
45600.0000    0.40889
45640.0000    1.16486
45680.0000    0.36710
45720.0000    0.35775
45760.0000    0.14433
45800.0000    0.63277
45840.0000    1.49181
45880.0000    0.81023
45920.0000    0.61628
45960.0000   -0.63258
46000.0000   -0.00765
46040.0000    0.87667
46080.0000    0.35126
46120.0000    1.11947
46160.0000    0.31072
46200.0000   -0.73215
46240.0000    0.44146
46280.0000    0.07431
46320.0000    0.55612
46360.0000    0.50715
46400.0000    0.23206
46440.0000    0.34696
46480.0000   -0.46123
46520.0000    0.36961
46560.0000    0.08924
46600.0000    0.44969
46640.0000   -1.03092
46680.0000   -0.57221
46720.0000    0.28871
46760.0000   -0.01278
46800.0000   -0.66280
46840.0000   -0.91715
46880.0000    0.57902
46920.0000   -0.73580
46960.0000   -0.17114
47000.0000   -0.00211
47040.0000   -0.29102
47080.0000   -0.47280
47120.0000    0.15520
47160.0000   -0.39637
47200.0000   -0.70545
47240.0000   -1.38282
47280.0000   -0.57209
47320.0000   -0.48176
47360.0000   -1.12146
47400.0000   -0.61531
47440.0000   -0.05122
47480.0000   -0.41074
47520.0000   -1.25787
47560.0000   -1.47570
47600.0000   -1.63045
47640.0000   -0.92610
47680.0000   -0.56138
47720.0000   -0.72518
47760.0000    0.14125
47800.0000   -0.17678
47840.0000    0.77230
47880.0000    0.07817
47920.0000   -0.09220
47960.0000    0.10190
48000.0000    1.00079
48040.0000   -0.63077
48080.0000   -0.14242
48120.0000   -1.91421
48160.0000   -1.80647
48200.0000   -1.07838
48240.0000   -0.13023
48280.0000   -0.90845
48320.0000   -0.00300
48360.0000   -0.41243
48400.0000    0.12520
48440.0000   -0.34718
48480.0000   -0.30731
48520.0000   -0.64559
48560.0000   -0.46527
48600.0000    0.20359
48640.0000   -0.56907
48680.0000    0.18107
48720.0000    0.71776
48760.0000    0.30734
48800.0000    0.81633
48840.0000    0.51150
48880.0000    0.28669
48920.0000    0.56613
48960.0000    0.95325
49000.0000    0.52965
49040.0000    0.49707
49080.0000   -0.48592
49120.0000   -1.19343
49160.0000   -0.40923
49200.0000   -0.44680
49240.0000    0.17581
49280.0000    0.13160
49320.0000    0.90433
49360.0000    0.27543
49400.0000    0.70475
49440.0000    0.29452
49480.0000    0.54273
49520.0000    0.85261
49560.0000    0.38467
49600.0000    0.28743
49640.0000   -0.07714
49680.0000    0.38871
49720.0000    0.60068
49760.0000    0.44299
49800.0000    0.96715
49840.0000    0.13311
49880.0000    0.12874
49920.0000    1.10206
49960.0000    1.07490
50000.0000    0.86311
50040.0000    0.89929
50080.0000    0.79383
50120.0000    1.72435
50160.0000    1.24628
50200.0000    1.01569
50240.0000    1.91097
50280.0000    1.95531
50320.0000    1.10961
50360.0000    1.04896
50400.0000    1.24185
50440.0000    0.60146
50480.0000    0.39524
50520.0000    1.26258
50560.0000    1.14243
50600.0000    1.01486
50640.0000    1.08871
50680.0000    1.54765
50720.0000    1.73569
50760.0000    0.71653
50800.0000    1.59343
50840.0000    1.47519
50880.0000    1.44822
50920.0000    1.30404
50960.0000    1.37955
51000.0000    1.62596
51040.0000    1.02117
51080.0000    1.17276
51120.0000    0.62227
51160.0000    1.04655
51200.0000    1.04665
51240.0000    0.54671
51280.0000    0.79166
51320.0000    1.00975
51360.0000    1.09847
51400.0000    1.72690
51440.0000    1.78750
51480.0000    1.29652
51520.0000    1.55145
51560.0000    1.84310
51600.0000    1.57127
51640.0000    0.93814
51680.0000    0.87348
51720.0000    1.02272
51760.0000    1.04011
51800.0000    0.83991
51840.0000    1.82095
51880.0000    0.91227
51920.0000    0.66531
51960.0000    1.30457
52000.0000    1.02709
52040.0000    0.96803
52080.0000    0.43806
52120.0000    0.35550
52160.0000    0.14859
52200.0000    1.07927
52240.0000    0.52322
52280.0000   -0.02716
52320.0000    0.96195
52360.0000    1.46527
52400.0000    1.24000
52440.0000    1.03330
52480.0000    1.23323
52520.0000    1.17644
52560.0000    1.36454
52600.0000    1.39526
52640.0000    1.62079
52680.0000    0.53733
52720.0000    1.17876
52760.0000    1.14436
52800.0000    0.54931
52840.0000    0.61474
52880.0000    0.97458
52920.0000    1.02434
52960.0000    1.43740
53000.0000    1.13673
53040.0000    0.77857
53080.0000    0.55921
53120.0000    0.64816
53160.0000    0.36772
53200.0000    0.53587
53240.0000    0.08214
53280.0000    0.91721
53320.0000    0.62413
53360.0000    1.25050
53400.0000    1.32440
53440.0000    0.74740
53480.0000    0.83528
53520.0000    0.44907
53560.0000    1.40713
53600.0000    0.96828
53640.0000    0.78385
53680.0000    0.74436
53720.0000    0.48217
53760.0000    0.93147
53800.0000    1.35123
53840.0000    1.54685
53880.0000    1.69451
53920.0000    1.66072
53960.0000    2.07882
54000.0000    2.11733
54040.0000    2.41227
54080.0000    2.17068
54120.0000    1.31340
54160.0000    1.88448
54200.0000    2.03131
54240.0000    0.78352
54280.0000    1.03187
54320.0000    1.15511
54360.0000    1.37142
54400.0000    1.21358
54440.0000    0.89732
54480.0000    0.33490
54520.0000    0.79537
54560.0000    1.07764
54600.0000    0.89124
54640.0000    1.22337
54680.0000    1.22317
54720.0000    0.65832
54760.0000    0.61070
54800.0000    1.26358
54840.0000    1.56755
54880.0000    0.91774
54920.0000    1.61951
54960.0000    1.84694
55000.0000    0.47971
55040.0000    1.17410
55080.0000    0.56781
55120.0000    0.52154
55160.0000    0.89053
55200.0000    0.88504
55240.0000    1.12886
55280.0000    0.23205
55320.0000    0.88226
55360.0000    0.06777
55400.0000   -0.08922
55440.0000    0.60260
55480.0000    0.52908
55520.0000    0.39248
55560.0000    0.16482
55600.0000    0.48582
55640.0000    0.79216
55680.0000    1.69917
55720.0000    0.91021
55760.0000    1.35175
55800.0000    0.31197
55840.0000   -0.14838
55880.0000    0.82089
55920.0000    1.19426
55960.0000    1.28552
56000.0000    1.56903
56040.0000    0.55525
56080.0000    1.91924
56120.0000    1.52917
56160.0000    1.46165
56200.0000    1.13568
56240.0000    1.38072
56280.0000    1.55713
56320.0000    0.61975
56360.0000    0.55431
56400.0000    0.97009
56440.0000    1.11401
56480.0000    1.88691
56520.0000    0.89888
56560.0000   -0.14667
56600.0000    1.27109
56640.0000    1.32889
56680.0000    0.64012
56720.0000    1.35024
56760.0000    0.65300
56800.0000    0.13264
56840.0000    0.52670
56880.0000    0.87413
56920.0000    1.46778
56960.0000    0.69852
57000.0000    0.33318
57040.0000    0.93774
57080.0000    0.95255
57120.0000    1.08417
57160.0000    1.73596
57200.0000    1.64234
57240.0000    2.38852
57280.0000    2.26296
57320.0000    2.24189
57360.0000    1.59264
57400.0000    2.00801
57440.0000    2.77097
57480.0000    1.98494
57520.0000    2.70206
57560.0000    1.47191
57600.0000    1.72168
57640.0000    1.54860
57680.0000    1.32707
57720.0000    1.40097
57760.0000    1.82311
57800.0000    1.00512
57840.0000    1.20854
57880.0000    1.95978
57920.0000    1.07551
57960.0000    1.09856
58000.0000    0.95977
58040.0000    0.51020
58080.0000    0.61180
58120.0000    0.72353
58160.0000    0.47937
58200.0000    0.86166
58240.0000    1.17277
58280.0000    0.07285
58320.0000    1.24709
58360.0000    1.03024
58400.0000    0.89568
58440.0000    0.09412
58480.0000    0.43331
58520.0000    0.22041
58560.0000    0.40945
58600.0000    0.99691
58640.0000    1.20138
58680.0000    0.38376
58720.0000    1.37245
58760.0000   -0.02579
58800.0000    1.08246
58840.0000    1.39466
58880.0000    0.64623
58920.0000    0.43415
58960.0000    0.86452
59000.0000    1.65074
59040.0000    1.13500
59080.0000    1.11985
59120.0000    0.61644
59160.0000    0.87703
59200.0000    0.63212
59240.0000    1.17281
59280.0000    1.70160
59320.0000    1.91022
59360.0000    1.27098
59400.0000    1.64441
59440.0000    1.91316
59480.0000    1.62817
59520.0000    1.31446
59560.0000    1.93495
59600.0000    1.62739
59640.0000    1.74822
59680.0000    1.97650
59720.0000    1.33003
59760.0000    1.28812
59800.0000    1.39590
59840.0000    0.52260
59880.0000    1.69930
59920.0000    2.02309
59960.0000    1.67793
60000.0000    1.38139
60040.0000    0.97496
60080.0000    1.39319
60120.0000    1.00607
60160.0000    0.55172
60200.0000    1.48042
60240.0000    1.23399
60280.0000    0.36270
60320.0000    1.22269
60360.0000    1.26280
60400.0000    0.85516
60440.0000    0.42981
60480.0000    0.90220
60520.0000    1.39021
60560.0000    1.24244
60600.0000    0.88794
60640.0000    1.58215
60680.0000    0.90949
60720.0000    0.91048
60760.0000    0.53009
60800.0000    0.58674
60840.0000    1.21607
60880.0000    1.69885
60920.0000    1.76695
60960.0000    0.91398
61000.0000    1.47880
61040.0000    1.28621
61080.0000    0.83071
61120.0000    1.07259
61160.0000    1.17650
61200.0000    0.22285
61240.0000    1.14656
61280.0000    1.72940
61320.0000    1.46281
61360.0000    0.75321
61400.0000    1.19345
61440.0000    0.42374
61480.0000    0.67110
61520.0000    1.13363
61560.0000    1.34689
61600.0000    0.98740
61640.0000    1.56977
61680.0000    1.86207
61720.0000    1.69419
61760.0000    1.46469
61800.0000    1.01539
61840.0000    1.07940
61880.0000    0.30487
61920.0000    0.38165
61960.0000   -0.27166
62000.0000    0.59154
62040.0000    0.35844
62080.0000    0.08882
62120.0000    0.01052
62160.0000    1.25919
62200.0000    0.58079
62240.0000    0.75877
62280.0000    1.11754
62320.0000    0.40422
62360.0000    0.84792
62400.0000    1.38409
62440.0000    0.92310
62480.0000    0.20285
62520.0000    1.37686
62560.0000   -0.08610
62600.0000   -0.09474
62640.0000   -0.06554
62680.0000    0.09068
62720.0000    0.27911
62760.0000    0.47443
62800.0000    0.35196
62840.0000    1.02731
62880.0000    1.46849
62920.0000    1.16434
62960.0000    0.63024
63000.0000    0.49732
63040.0000    0.42600
63080.0000    0.71646
63120.0000    0.36562
63160.0000    0.43475
63200.0000    0.71560
63240.0000    1.14913
63280.0000   -0.06948
63320.0000    1.08004
63360.0000    1.06337
63400.0000    0.73199
63440.0000   -0.13621
63480.0000    0.34511
63520.0000    1.03315
63560.0000    0.95911
63600.0000    1.15824
63640.0000    0.56665
63680.0000    1.49172
63720.0000    1.15513
63760.0000    0.03844
63800.0000    1.69678
63840.0000    0.76715
63880.0000    1.23723
63920.0000    0.39384
63960.0000    1.06222
64000.0000    0.37644
64040.0000    0.01907
64080.0000    0.55826
64120.0000    0.49999
64160.0000    0.27612
64200.0000    1.26054
64240.0000    1.89277
64280.0000    0.16928
64320.0000    0.19344
64360.0000    0.67464
64400.0000    0.55886
64440.0000    1.55470
64480.0000    0.26730
64520.0000    0.64342
64560.0000   -0.15774
64600.0000    1.02269
64640.0000    0.27643
64680.0000    0.97321
64720.0000    0.61774
64760.0000   -0.17291
64800.0000    0.84041
64840.0000    0.81126
64880.0000    1.64136
64920.0000    1.16834
64960.0000    0.81208
65000.0000    1.33621
65040.0000    1.23899
65080.0000    0.85943
65120.0000    0.70157
65160.0000   -0.04370
65200.0000   -0.18378
65240.0000    0.76992
65280.0000    0.59116
65320.0000    0.01210
65360.0000    0.71494
65400.0000    1.25963
65440.0000    0.85337
65480.0000    0.32242
65520.0000    1.34864
65560.0000    1.10643
65600.0000    1.54798
65640.0000    0.80064
65680.0000    0.72997
65720.0000    0.36848
65760.0000    1.07026
65800.0000    0.04196
65840.0000    0.31054
65880.0000    1.79145
65920.0000    1.09996
65960.0000    0.05596
66000.0000    0.07766
66040.0000    1.41189
66080.0000    0.60498
66120.0000    1.04911
66160.0000    0.58012
66200.0000    0.91088
66240.0000   -0.02647
66280.0000    0.47088
66320.0000    0.20844
66360.0000    0.60119
66400.0000    1.96855
66440.0000    1.25056
66480.0000    0.71781
66520.0000    0.70586
66560.0000    1.01261
66600.0000    0.87008
66640.0000    0.17064
66680.0000    0.97301
66720.0000   -0.25473
66760.0000    0.77544
66800.0000    0.62113
66840.0000    0.97722
66880.0000    0.75049
66920.0000    0.96883
66960.0000    1.06921
67000.0000    0.58058
67040.0000    1.68703
67080.0000    1.01898
67120.0000    1.50075
67160.0000    1.46685
67200.0000    1.93193
67240.0000    1.61719
67280.0000    1.72577
67320.0000    1.26848
67360.0000    1.40973
67400.0000    2.44767
67440.0000    1.51038
67480.0000    1.95899
67520.0000    1.02280
67560.0000    1.50967
67600.0000    1.16702
67640.0000    0.83591
67680.0000    0.42476
67720.0000    1.07429
67760.0000    1.27539
67800.0000    0.89433
67840.0000    0.60257
67880.0000    0.90858
67920.0000    0.26965
67960.0000    0.46160
68000.0000   -0.20447
68040.0000    0.15869
68080.0000    0.38966
68120.0000    0.93914
68160.0000    1.59025
68200.0000    1.28547
68240.0000    1.26668
68280.0000    1.25087
68320.0000    1.61760
68360.0000    1.43357
68400.0000    1.22169
68440.0000    0.90800
68480.0000    0.97436
68520.0000    2.24126
68560.0000    0.67981
68600.0000    1.18128
68640.0000    0.68981
68680.0000    1.21203
68720.0000    0.18582
68760.0000    1.02267
68800.0000    0.39294
68840.0000    0.22525
68880.0000    0.54916
68920.0000    0.82801
68960.0000    0.78041
69000.0000    1.39912
69040.0000    1.02130
69080.0000    0.56024
69120.0000    1.41818
69160.0000    1.63758
69200.0000    1.74886
69240.0000    2.12872
69280.0000    2.29020
69320.0000    2.38664
69360.0000    2.30908
69400.0000    2.16374
69440.0000    2.29848
69480.0000    2.77458
69520.0000    1.07459
69560.0000    1.62797
69600.0000    1.86905
69640.0000    2.28838
69680.0000    1.03344
69720.0000    2.04554
69760.0000    1.32543
69800.0000    0.99117
69840.0000    1.77067
69880.0000    2.15253
69920.0000    2.48012
69960.0000    1.64329
70000.0000    1.96159
70040.0000    2.42310
70080.0000    1.50022
70120.0000    0.91869
70160.0000    1.91580
70200.0000    1.66999
70240.0000    1.20300
70280.0000    2.00995
70320.0000    1.51071
70360.0000    0.71672
70400.0000    2.21809
70440.0000    1.34926
70480.0000    0.96682
70520.0000    1.30207
70560.0000    0.74140
70600.0000    0.82914
70640.0000    1.32097
70680.0000    1.94187
70720.0000    0.61831
70760.0000    1.06033
70800.0000    1.24782
70840.0000    0.63122
70880.0000    0.32941
70920.0000    0.96489
70960.0000    0.72504
71000.0000    0.71434
71040.0000    1.06503
71080.0000    1.37489
71120.0000    1.18703
71160.0000    1.37262
71200.0000    1.36778
71240.0000    0.94666
71280.0000    1.98375
71320.0000    0.70607
71360.0000    1.28285
71400.0000    1.78662
71440.0000    1.83226
71480.0000    2.91605
71520.0000    3.04714
71560.0000    2.39603
71600.0000    0.73400
71640.0000   -0.06756
71680.0000    1.60846
71720.0000    2.35359
71760.0000    1.95758
71800.0000   -0.08605
71840.0000    2.00817
71880.0000    1.25000
71920.0000    0.57057
71960.0000    1.93804
72000.0000    2.40200
72040.0000    1.48442
72080.0000    1.54536
72120.0000    1.02083
72160.0000    2.09716
72200.0000    1.13236
72240.0000    2.98866
72280.0000    2.47358
72320.0000    2.86284
72360.0000    1.57401
72400.0000    1.47626
72440.0000    1.42463
72480.0000    1.25899
72520.0000    0.74597
72560.0000    1.09481
72600.0000    1.26429
72640.0000    1.16639
72680.0000    1.51710
72720.0000    2.38537
72760.0000    2.36089
72800.0000    3.17907
72840.0000    2.90449
72880.0000    2.59875
72920.0000    2.70001
72960.0000    1.59738
73000.0000    1.04256
73040.0000    0.63808
73080.0000    1.40915
73120.0000    1.21284
73160.0000    1.24089
73200.0000    1.41453
73240.0000    1.46522
73280.0000    1.91503
73320.0000    2.29499
73360.0000    2.62653
73400.0000    2.22581
73440.0000    1.61837
73480.0000    1.74268
73520.0000    1.08672
73560.0000    1.62974
73600.0000    1.80715
73640.0000    1.71408
73680.0000    2.13798
73720.0000    1.89924
73760.0000    2.21871
73800.0000    1.83056
73840.0000    1.89725
73880.0000    1.57092
73920.0000    1.52041
73960.0000    1.93012
74000.0000    1.71460
74040.0000    1.49983
74080.0000    1.66443
74120.0000    1.36035
74160.0000    1.40832
74200.0000    1.70358
74240.0000    1.68890
74280.0000    1.74225
74320.0000    1.04003
74360.0000    1.07996
74400.0000    1.53481
74440.0000    1.43577
74480.0000    1.24479
74520.0000    0.80391
74560.0000    0.94790
74600.0000    1.20743
74640.0000    1.53094
74680.0000    0.85418
74720.0000    1.53284
74760.0000    2.01044
74800.0000    2.24636
74840.0000    2.52326
74880.0000    1.68213
74920.0000    1.96340
74960.0000    2.86219
75000.0000    2.19167
75040.0000    1.58448
75080.0000    2.09719
75120.0000    1.82408
75160.0000    1.97469
75200.0000    2.00513
75240.0000    2.53301
75280.0000    1.24902
75320.0000    1.98164
75360.0000    2.02622
75400.0000    1.97206
75440.0000    2.50531
75480.0000    1.75044
75520.0000    1.63961
75560.0000    2.99690
75600.0000    2.51345
75640.0000    2.55265
75680.0000    2.08055
75720.0000    1.66882
75760.0000    1.29713
75800.0000    1.18470
75840.0000    2.32346
75880.0000    1.85231
75920.0000    1.83410
75960.0000    1.56077
76000.0000    1.72755
76040.0000    1.38542
76080.0000    1.86777
76120.0000    1.66984
76160.0000    2.10836
76200.0000    1.83150
76240.0000    1.82367
76280.0000    2.02021
76320.0000    1.55448
76360.0000    1.49417
76400.0000    2.20183
76440.0000    2.28128
76480.0000    1.36112
76520.0000    1.91862
76560.0000    1.39876
76600.0000    2.24920
76640.0000    1.00258
76680.0000    1.34197
76720.0000    1.59720
76760.0000    2.29856
76800.0000    2.20221
76840.0000    1.71202
76880.0000    2.29314
76920.0000    1.42218
76960.0000    2.10683
77000.0000    0.91423
77040.0000    1.37393
77080.0000    2.03211
77120.0000    1.50632
77160.0000    1.90466
77200.0000    2.18657
77240.0000    2.30880
77280.0000    1.50605
77320.0000    2.44039
77360.0000    2.52739
77400.0000    1.95323
77440.0000    1.36816
77480.0000    1.81987
77520.0000    2.17586
77560.0000    1.64764
77600.0000    1.90086
77640.0000    1.58347
77680.0000    1.77966
77720.0000    1.09123
77760.0000    1.61425
77800.0000    1.49375
77840.0000    2.17826
77880.0000    1.64745
77920.0000    2.01828
77960.0000    2.36267
78000.0000    2.15290
78040.0000    1.86453
78080.0000    1.24114
78120.0000    1.70411
78160.0000    1.85734
78200.0000    2.54922
78240.0000    3.13794
78280.0000    2.35496
78320.0000    2.64404
78360.0000    2.32377
78400.0000    2.58783
78440.0000    1.41726
78480.0000    1.94946
78520.0000    2.26019
78560.0000    1.86800
78600.0000    2.20263
78640.0000    1.86373
78680.0000    2.54961
78720.0000    2.26793
78760.0000    2.06681
78800.0000    1.50202
78840.0000    2.44807
78880.0000    2.31502
78920.0000    2.75808
78960.0000    2.05730
79000.0000    2.88328
79040.0000    2.96780
79080.0000    2.75385
79120.0000    2.63549
79160.0000    2.41481
79200.0000    2.12001
79240.0000    1.76357
79280.0000    2.20077
79320.0000    2.68248
79360.0000    2.50502
79400.0000    2.40377
79440.0000    2.11664
79480.0000    2.29879
79520.0000    1.80734
79560.0000    2.89991
79600.0000    1.61029
79640.0000    2.85960
79680.0000    2.79668
79720.0000    2.80157
79760.0000    2.75401
79800.0000    2.66898
79840.0000    2.40222
79880.0000    2.15020
79920.0000    2.56684
79960.0000    2.17994
80000.0000    2.93036
80040.0000    2.96813
80080.0000    3.55107
80120.0000    3.45153
80160.0000    3.57942
80200.0000    4.05876
80240.0000    3.23743
80280.0000    3.59296
80320.0000    2.72889
80360.0000    3.67322
80400.0000    3.15303
80440.0000    2.85240
80480.0000    3.18798
80520.0000    3.48423
80560.0000    3.05256
80600.0000    2.04443
80640.0000    2.29457
80680.0000    2.70714
80720.0000    2.14669
80760.0000    2.19731
80800.0000    2.78588
80840.0000    3.28631
80880.0000    2.86023
80920.0000    2.71230
80960.0000    2.23950
81000.0000    2.80772
81040.0000    2.34498
81080.0000    2.29862
81120.0000    2.31051
81160.0000    2.30582
81200.0000    2.13434
81240.0000    1.81211
81280.0000    1.65959
81320.0000    1.56322
81360.0000    1.73993
81400.0000    1.20653
81440.0000    1.74594
81480.0000    1.67568
81520.0000    1.17524
81560.0000    2.33171
81600.0000    1.73138
81640.0000    1.79104
81680.0000    1.07119
81720.0000    1.40073
81760.0000    2.44329
81800.0000    1.95618
81840.0000    0.48017
81880.0000    1.90971
81920.0000    2.31832
81960.0000    2.21520
82000.0000    2.81269
82040.0000    1.88220
82080.0000    1.76106
82120.0000    2.75991
82160.0000    2.45833
82200.0000    1.57979
82240.0000    2.09074
82280.0000    2.06921
82320.0000    1.78376
82360.0000    2.46087
82400.0000    2.72918
82440.0000    2.91976
82480.0000    2.85693
82520.0000    1.91828
82560.0000    1.98515
82600.0000    2.47976
82640.0000    2.71223
82680.0000    2.36006
82720.0000    2.01676
82760.0000    1.23327
82800.0000    2.11763
82840.0000    2.30640
82880.0000    1.92166
82920.0000    1.80052
82960.0000    1.95481
83000.0000    2.52725
83040.0000    1.63122
83080.0000    2.38193
83120.0000    2.60237
83160.0000    1.70108
83200.0000    2.46218
83240.0000    2.64445
83280.0000    2.63365
83320.0000    2.60198
83360.0000    2.55891
83400.0000    2.25245
83440.0000    2.18530
83480.0000    2.55643
83520.0000    1.53565
83560.0000    1.33145
83600.0000    1.96105
83640.0000    1.47941
83680.0000    2.48030
83720.0000    2.08740
83760.0000    2.12132
83800.0000    2.28299
83840.0000    2.36447
83880.0000    3.24439
83920.0000    2.50595
83960.0000    1.24456
84000.0000    2.43579
84040.0000    1.77754
84080.0000    1.99061
84120.0000    1.76292
84160.0000    1.80032
84200.0000    1.62796
84240.0000    2.00020
84280.0000    1.50775
84320.0000    1.83444
84360.0000    1.59559
84400.0000    1.81589
84440.0000    1.50736
84480.0000    1.86780
84520.0000    3.64399
84560.0000    2.98400
84600.0000    2.28118
84640.0000    2.33060
84680.0000    1.74350
84720.0000    2.04524
84760.0000    2.24206
84800.0000    2.39075
84840.0000    2.07012
84880.0000    1.36125
84920.0000    1.31602
84960.0000    1.67237
85000.0000    1.89456
85040.0000    1.42077
85080.0000    1.30742
85120.0000    2.36317
85160.0000    2.64061
85200.0000    2.32586
85240.0000    2.13494
85280.0000    1.78320
85320.0000    2.42319
85360.0000    1.90759
85400.0000    1.85201
85440.0000    2.13893
85480.0000    1.47407
85520.0000    1.81626
85560.0000    1.95216
85600.0000    1.59901
85640.0000    1.54009
85680.0000    1.73929
85720.0000    2.41999
85760.0000    3.50044
85800.0000    3.23609
85840.0000    2.89844
85880.0000    2.04937
85920.0000    2.13567
85960.0000    2.92727
86000.0000    3.67066
86040.0000    3.73373
86080.0000    3.05645
86120.0000    2.57580
86160.0000    2.42399
86200.0000    2.28943
86240.0000    3.25396
86280.0000    2.36009
86320.0000    3.49278
86360.0000    2.89603
86400.0000    2.48134
86440.0000    3.21819
86480.0000    2.84233
86520.0000    3.14708
86560.0000    2.59713
86600.0000    2.48979
86640.0000    2.18809
86680.0000    2.66747
86720.0000    2.84724
86760.0000    3.43367
86800.0000    2.55329
86840.0000    2.36927
86880.0000    3.37458
86920.0000    2.06008
86960.0000    2.67265
87000.0000    3.47236
87040.0000    3.35875
87080.0000    3.05688
87120.0000    2.62386
87160.0000    3.21488
87200.0000    2.83334
87240.0000    2.32560
87280.0000    3.29929
87320.0000    1.58848
87360.0000    2.29135
87400.0000    2.64530
87440.0000    1.94255
87480.0000    2.78330
87520.0000    2.79665
87560.0000    3.25761
87600.0000    2.92427
87640.0000    2.55572
87680.0000    2.78931
87720.0000    2.51160
87760.0000    2.71307
87800.0000    1.60367
87840.0000    2.51739
87880.0000    1.63409
87920.0000    2.05990
87960.0000    1.35057
88000.0000    1.74085
88040.0000    2.16105
88080.0000    1.93691
88120.0000    1.75129
88160.0000    2.20974
88200.0000    2.36341
88240.0000    1.99035
88280.0000    1.92301
88320.0000    2.45139
88360.0000    2.08699
88400.0000    1.25136
88440.0000    2.18723
88480.0000    1.50291
88520.0000    1.41047
88560.0000    1.31780
88600.0000    2.05094
88640.0000    1.47919
88680.0000    1.84239
88720.0000    1.61041
88760.0000    2.82747
88800.0000    2.99779
88840.0000    2.95234
88880.0000    2.63102
88920.0000    2.09538
88960.0000    1.88990
89000.0000    2.54651
89040.0000    3.04716
89080.0000    2.69763
89120.0000    2.82321
89160.0000    2.89869
89200.0000    3.27605
89240.0000    2.98831
89280.0000    3.85257
89320.0000    2.56622
89360.0000    2.58913
89400.0000    2.08895
89440.0000    2.21734
89480.0000    2.28530
89520.0000    1.93882
89560.0000    2.95916
89600.0000    2.23767
89640.0000    2.00457
89680.0000    2.68183
89720.0000    3.12061
89760.0000    2.27939
89800.0000    2.65786
89840.0000    2.92708
89880.0000    2.96751
89920.0000    2.85013
89960.0000    1.73788
90000.0000    1.99086
90040.0000    1.96603
90080.0000    2.30895
90120.0000    2.85863
90160.0000    2.79689
90200.0000    2.16209
90240.0000    2.63879
90280.0000    2.46367
90320.0000    2.41325
90360.0000    2.79147
90400.0000    2.19276
90440.0000    2.63920
90480.0000    2.30633
90520.0000    3.84616
90560.0000    2.86397
90600.0000    3.15263
90640.0000    2.37800
90680.0000    2.10533
90720.0000    1.61698
90760.0000    2.43361
90800.0000    2.04243
90840.0000    3.16829
90880.0000    3.07582
90920.0000    3.20740
90960.0000    2.21095
91000.0000    2.67093
91040.0000    2.58956
91080.0000    2.33892
91120.0000    2.26143
91160.0000    2.85749
91200.0000    3.24956
91240.0000    2.94229
91280.0000    2.72561
91320.0000    3.04011
91360.0000    3.63770
91400.0000    2.38425
91440.0000    2.44658
91480.0000    2.43686
91520.0000    2.36206
91560.0000    1.95708
91600.0000    2.47161
91640.0000    2.67809
91680.0000    1.82050
91720.0000    2.09971
91760.0000    0.90149
91800.0000    2.12412
91840.0000    1.82990
91880.0000    2.28296
91920.0000    2.76405
91960.0000    2.72888
92000.0000    2.67286
92040.0000    2.06676
92080.0000    2.09953
92120.0000    1.96060
92160.0000    2.42462
92200.0000    2.07166
92240.0000    2.01437
92280.0000    1.02653
92320.0000    0.99220
92360.0000    1.18784
92400.0000    1.98295
92440.0000    0.92795
92480.0000    0.93534
92520.0000    1.43599
92560.0000    1.41290
92600.0000    1.14362
92640.0000    1.63395
92680.0000    1.61925
92720.0000    1.03690
92760.0000    1.01361
92800.0000    2.91932
92840.0000    1.95234
92880.0000    2.51995
92920.0000    1.63551
92960.0000    1.27942
93000.0000    1.90212
93040.0000    1.86182
93080.0000    1.49471
93120.0000    2.29495
93160.0000    1.60040
93200.0000    2.02732
93240.0000    1.08644
93280.0000    1.12621
93320.0000    1.05573
93360.0000    1.98707
93400.0000    1.42591
93440.0000    0.84371
93480.0000    0.39616
93520.0000    0.90606
93560.0000    1.61813
93600.0000    1.03594
93640.0000    0.67403
93680.0000    1.27731
93720.0000   -0.30957
93760.0000    1.37306
93800.0000    2.31458
93840.0000    1.57068
93880.0000    1.96821
93920.0000    0.84140
93960.0000    0.73655
94000.0000    1.20081
94040.0000    1.09852
94080.0000    1.52512
94120.0000    1.05954
94160.0000    1.16997
94200.0000    1.99144
94240.0000    1.28067
94280.0000    0.79223
94320.0000    1.45905
94360.0000    1.50986
94400.0000    1.04199
94440.0000    1.11785
94480.0000    0.60067
94520.0000    0.41255
94560.0000    0.45287
94600.0000    1.13193
94640.0000    1.51845
94680.0000    1.39185
94720.0000    0.83201
94760.0000    1.62891
94800.0000    0.59170
94840.0000    1.18886
94880.0000    0.40335
94920.0000    2.08295
94960.0000    1.55274
95000.0000    0.58836
95040.0000    1.30771
95080.0000    2.07557
95120.0000    1.86552
95160.0000    1.04724
95200.0000    0.22583
95240.0000    1.34366
95280.0000    2.21338
95320.0000    1.94271
95360.0000    1.50272
95400.0000    1.10182
95440.0000    0.92874
95480.0000    1.74197
95520.0000    1.34507
95560.0000    0.92108
95600.0000    0.90689
95640.0000    1.89247
95680.0000    1.77994
95720.0000   -0.09584
95760.0000    1.84477
95800.0000    1.64162
95840.0000    1.42420
95880.0000    1.04635
95920.0000    0.87359
95960.0000    0.89026
96000.0000    1.10107
96040.0000    1.83886
96080.0000    0.86868
96120.0000    1.24612
96160.0000    1.52650
96200.0000    1.09403
96240.0000    1.38323
96280.0000    0.84201
96320.0000    0.91701
96360.0000    0.79873
96400.0000    0.93777
96440.0000    1.16175
96480.0000    0.79000
96520.0000    1.55030
96560.0000    0.78169
96600.0000    0.21810
96640.0000    0.99462
96680.0000    0.82549
96720.0000    0.86776
96760.0000    1.82957
96800.0000    1.75189
96840.0000    0.96062
96880.0000    1.36165
96920.0000    1.46733
96960.0000    0.80436
97000.0000    1.34525
97040.0000    0.72751
97080.0000    0.39417
97120.0000    1.04748
97160.0000    0.54756
97200.0000    1.01701
97240.0000    1.80993
97280.0000    1.26518
97320.0000    1.37606
97360.0000    1.44603
97400.0000    1.10395
97440.0000    1.64866
97480.0000    1.63080
97520.0000    1.11454
97560.0000    0.52864
97600.0000    0.76341
97640.0000    1.62333
97680.0000    1.33390
97720.0000    0.97826
97760.0000    1.32004
97800.0000    1.15156
97840.0000    1.39746
97880.0000    0.90777
97920.0000    0.46587
97960.0000    0.23685
98000.0000    0.70510
98040.0000   -0.36442
98080.0000    0.80554
98120.0000    0.35706
98160.0000   -0.28274
98200.0000    0.93417
98240.0000    0.38089
98280.0000    1.55760
98320.0000    0.90959
98360.0000    0.94780
98400.0000    0.99100
98440.0000    0.30500
98480.0000    0.74085
98520.0000    0.58520
98560.0000    0.23269
98600.0000    1.16461
98640.0000    1.21084
98680.0000    0.46276
98720.0000    0.95166
98760.0000   -0.18888
98800.0000    0.36507
98840.0000    1.46718
98880.0000    1.18911
98920.0000    1.32189
98960.0000    0.50637
99000.0000    0.70788
99040.0000    0.98444
99080.0000    1.56142
99120.0000    0.39673
99160.0000    0.77059
99200.0000    0.55306
99240.0000    0.28303
99280.0000    1.04959
99320.0000    1.39738
99360.0000    1.34567
99400.0000    1.22530
99440.0000    1.54714
99480.0000    1.43749
99520.0000    1.34529
99560.0000    1.75960
99600.0000    0.94765
99640.0000    0.63551
99680.0000    0.68071
99720.0000    0.95681
99760.0000    0.13094
99800.0000   -0.18104
99840.0000    0.68580
99880.0000    0.45690
99920.0000    0.32976
99960.0000    0.10149
100000.0000    1.20988
100040.0000    0.95220
100080.0000    1.08374
100120.0000    0.65624
100160.0000    0.01777
100200.0000   -0.66460
100240.0000    0.04108
100280.0000    0.09485
100320.0000    0.74852
100360.0000    0.15621
100400.0000    1.06253
100440.0000    0.49764
100480.0000    0.98683
100520.0000    0.59409
100560.0000    1.05108
100600.0000    0.44755
100640.0000    0.48311
100680.0000    0.23525
100720.0000    0.63527
100760.0000    0.41794
100800.0000    0.48926
100840.0000   -0.01102
100880.0000    0.35062
100920.0000    0.18204
100960.0000    0.07226
101000.0000    1.17662
101040.0000    1.08395
101080.0000    0.26360
101120.0000    1.02791
101160.0000    0.90518
101200.0000    0.58715
101240.0000    0.88934
101280.0000    0.57373
101320.0000    0.83649
101360.0000    0.57267
101400.0000    0.79396
101440.0000    0.07389
101480.0000    0.70015
101520.0000    0.39798
101560.0000    0.71783
101600.0000    0.98363
101640.0000    1.56644
101680.0000    1.17987
101720.0000    1.15848
101760.0000    0.60278
101800.0000    0.89666
101840.0000    0.22224
101880.0000    1.72351
101920.0000    1.70969
101960.0000    1.30940
102000.0000    1.90438
102040.0000    1.21837
102080.0000    0.50436
102120.0000    0.35284
102160.0000    0.49128
102200.0000   -0.10766
102240.0000    0.31561
102280.0000    0.19447
102320.0000    0.42921
102360.0000    0.17917
102400.0000    0.99437
102440.0000    0.50711
102480.0000    1.04931
102520.0000    1.10665
102560.0000    0.43438
102600.0000    0.08022
102640.0000    0.25336
102680.0000    0.06720
102720.0000    1.81997
102760.0000    0.72561
102800.0000    0.10906
102840.0000   -0.19337
102880.0000    1.01125
102920.0000    1.00228
102960.0000    0.72514
103000.0000    0.88413
103040.0000    0.56091
103080.0000    0.58228
103120.0000    0.35345
103160.0000    1.36534
103200.0000    0.32165
103240.0000    0.24808
103280.0000    0.66235
103320.0000    0.65622
103360.0000    0.33575
103400.0000    0.57463
103440.0000    0.68043
103480.0000    0.77267
103520.0000   -0.21174
103560.0000    0.72083
103600.0000    0.50315
103640.0000   -0.05454
103680.0000    0.21472
103720.0000    0.72101
103760.0000    1.04134
103800.0000    0.67349
103840.0000    0.39159
103880.0000    0.78761
103920.0000   -0.25921
103960.0000    0.84415
104000.0000    0.29542
104040.0000    0.47637
104080.0000    0.33211
104120.0000   -0.05603
104160.0000    0.90225
104200.0000    0.85256
104240.0000    1.04571
104280.0000   -0.20418
104320.0000   -0.32783
104360.0000    0.09796
104400.0000    0.95925
104440.0000    0.65676
104480.0000   -0.25635
104520.0000    0.24209
104560.0000    0.89570
104600.0000    0.63780
104640.0000    0.64331
104680.0000    0.96397
104720.0000    1.04390
104760.0000    0.92421
104800.0000    0.40828
104840.0000    0.39343
104880.0000    0.17011
104920.0000    0.21166
104960.0000   -0.22831
105000.0000    0.28244
105040.0000    0.36415
105080.0000    0.65637
105120.0000    0.75502
105160.0000    0.50889
105200.0000    0.21325
105240.0000    1.07526
105280.0000    0.53196
105320.0000    0.68074
105360.0000    0.91966
105400.0000    0.94672
105440.0000    1.60650
105480.0000    1.61991
105520.0000    0.92634
105560.0000    1.55739
105600.0000    1.01087
105640.0000    1.08523
105680.0000    1.27387
105720.0000    0.27519
105760.0000    0.50696
105800.0000    1.04994
105840.0000    0.60710
105880.0000    0.32578
105920.0000    0.94486
105960.0000    1.94775
106000.0000    1.44583
106040.0000    1.98462
106080.0000    1.30105
106120.0000    1.71344
106160.0000    1.94307
106200.0000    1.56203
106240.0000    1.39924
106280.0000    1.81316
106320.0000    1.29851
106360.0000    1.76519
106400.0000    1.99068
106440.0000    1.03296
106480.0000    0.57858
106520.0000    1.59146
106560.0000    0.55758
106600.0000    1.71850
106640.0000    1.06735
106680.0000    1.78506
106720.0000    1.42216
106760.0000    2.07780
106800.0000    0.89615
106840.0000    1.46416
106880.0000    1.04324
106920.0000    1.23850
106960.0000    1.41179
107000.0000    1.72032
107040.0000    1.34155
107080.0000    1.07249
107120.0000    0.47977
107160.0000    0.92695
107200.0000    0.72253
107240.0000    1.55045
107280.0000    1.35714
107320.0000    1.09494
107360.0000    1.28607
107400.0000    2.18441
107440.0000    0.90221
107480.0000    0.67205
107520.0000    1.24626
107560.0000    0.43232
107600.0000    0.90958
107640.0000    0.70997
107680.0000    0.59681
107720.0000    0.30650
107760.0000    0.75185
107800.0000    0.43803
107840.0000    1.09395
107880.0000    0.71182
107920.0000    0.85598
107960.0000    0.33080
108000.0000    0.34657
108040.0000    0.18015
108080.0000    0.17423
108120.0000    0.42437
108160.0000    0.04765
108200.0000    0.85085
108240.0000    1.08564
108280.0000    0.46507
108320.0000    0.47467
108360.0000    1.26223
108400.0000    0.28420
108440.0000    0.90709
108480.0000    1.18733
108520.0000    1.69543
108560.0000    0.85416
108600.0000    0.29103
108640.0000    0.21167
108680.0000    0.98450
108720.0000    0.31829
108760.0000    0.59979
108800.0000    0.32910
108840.0000    0.94110
108880.0000    1.60964
108920.0000    1.18103
108960.0000    0.11917
109000.0000    0.40436
109040.0000    0.73994
109080.0000    0.65452
109120.0000    1.87870
109160.0000    1.13643
109200.0000   -0.24170
109240.0000    0.27275
109280.0000    1.05913
109320.0000    0.94784
109360.0000    0.80292
109400.0000    0.36858
109440.0000    0.84634
109480.0000    1.15398
109520.0000    0.74452
109560.0000    1.38385
109600.0000    1.11987
109640.0000    0.86227
109680.0000    1.26067
109720.0000    0.77286
109760.0000    1.45247
109800.0000    1.22247
109840.0000    0.79036
109880.0000    1.14064
109920.0000    1.61112
109960.0000    1.31178
110000.0000    1.03125
110040.0000    1.12648
110080.0000    0.84886
110120.0000    0.81529
110160.0000    0.53428
110200.0000    0.25420
110240.0000    0.15628
110280.0000    0.98149
110320.0000    1.14199
110360.0000    0.78662
110400.0000    1.48750
110440.0000    0.71985
110480.0000    0.21650
110520.0000    0.49579
110560.0000   -0.12697
110600.0000    0.35787
110640.0000   -0.01302
110680.0000    0.47695
110720.0000    0.19485
110760.0000    0.79740
110800.0000    0.87801
110840.0000    0.90543
110880.0000    1.46477
110920.0000    1.03675
110960.0000    0.82341
111000.0000    0.76169
111040.0000    0.79060
111080.0000    1.82923
111120.0000    1.22846
111160.0000   -0.53327
111200.0000    0.86265
111240.0000    1.10768
111280.0000    0.95994
111320.0000    0.59782
111360.0000    1.30890
111400.0000    0.31505
111440.0000    0.03213
111480.0000    0.39456
111520.0000   -0.30556
111560.0000   -0.30056
111600.0000   -0.33872
111640.0000    0.26025
111680.0000    0.85076
111720.0000    0.63464
111760.0000    0.37655
111800.0000    0.51740
111840.0000    0.25965
111880.0000    0.31538
111920.0000   -0.24835
111960.0000    1.15796
112000.0000    0.15602
112040.0000   -0.64667
112080.0000   -0.23798
112120.0000    0.04165
112160.0000    0.42418
112200.0000   -0.62200
112240.0000   -0.41194
112280.0000   -0.02610
112320.0000   -0.16887
112360.0000    0.88089
112400.0000   -0.06975
112440.0000   -0.93747
112480.0000    0.44593
112520.0000   -0.05647
112560.0000   -0.14291
112600.0000   -0.52934
112640.0000   -0.00968
112680.0000   -0.47713
112720.0000    0.37448
112760.0000    0.33605
112800.0000    0.20370
112840.0000    0.12639
112880.0000    0.94564
112920.0000    0.58504
112960.0000    0.31654
113000.0000    0.33614
113040.0000    0.37816
113080.0000    0.18020
113120.0000    0.80783
113160.0000    0.68009
113200.0000    0.96746
113240.0000    0.87773
113280.0000    0.56548
113320.0000    0.00283
113360.0000    0.84367
113400.0000    0.77163
113440.0000    0.86496
113480.0000    0.11248
113520.0000    0.57093
113560.0000    0.01496
113600.0000   -0.56173
113640.0000    0.07288
113680.0000   -0.11663
113720.0000    0.57500
113760.0000    0.18461
113800.0000    0.10512
113840.0000    0.08714
113880.0000    0.69491
113920.0000    1.75963
113960.0000    0.74429
114000.0000    0.67043
114040.0000    0.17421
114080.0000    0.56701
114120.0000    0.68483
114160.0000    0.52612
114200.0000   -0.18715
114240.0000   -0.02869
114280.0000    0.75165
114320.0000    0.37670
114360.0000    0.61006
114400.0000    0.01420
114440.0000    0.27474
114480.0000    0.29936
114520.0000    0.12713
114560.0000   -0.24590
114600.0000    1.28990
114640.0000    0.14281
114680.0000    0.64885
114720.0000    0.55776
114760.0000    0.80011
114800.0000    0.28453
114840.0000    1.01077
114880.0000    1.28552
114920.0000    0.27198
114960.0000    0.02707
115000.0000   -0.26184
115040.0000    0.68650
115080.0000    0.33541
115120.0000    0.25991
115160.0000    0.75005
115200.0000    0.31612
115240.0000    0.49089
115280.0000    1.10569
115320.0000    0.71244
115360.0000    0.86162
115400.0000    1.36431
115440.0000    0.46435
115480.0000    0.85801
115520.0000    0.83236
115560.0000    0.88535
115600.0000   -0.11905
115640.0000    0.29342
115680.0000   -0.32493
115720.0000    0.53139
115760.0000    0.81258
115800.0000    0.98212
115840.0000    0.47242
115880.0000    0.29516
115920.0000    0.43694
115960.0000    0.33955
116000.0000    1.05856
116040.0000    0.79649
116080.0000    0.16300
116120.0000    0.41052
116160.0000   -0.14608
116200.0000    0.84984
116240.0000   -0.21184
116280.0000   -0.89665
116320.0000   -0.57848
116360.0000   -0.14844
116400.0000   -0.33749
116440.0000    0.20403
116480.0000   -0.70982
116520.0000    0.00899
116560.0000    0.09022
116600.0000    0.27743
116640.0000    0.40219
116680.0000    0.77396
116720.0000    1.15332
116760.0000    0.63350
116800.0000    0.50860
116840.0000    0.73553
116880.0000   -0.00742
116920.0000    0.53377
116960.0000    0.85116
117000.0000    1.06084
117040.0000    0.33721
117080.0000    0.21644
117120.0000    0.28471
117160.0000    0.38540
117200.0000    0.33440
117240.0000    1.07671
117280.0000    0.86578
117320.0000    0.76967
117360.0000    0.37255
117400.0000    0.88795
117440.0000    1.73050
117480.0000    1.16658
117520.0000    0.76050
117560.0000    0.98537
117600.0000    1.09872
117640.0000    1.28413
117680.0000    1.57914
117720.0000    2.38118
117760.0000    1.74594
117800.0000    1.89869
117840.0000    1.91542
117880.0000    0.94067
117920.0000    0.61000
117960.0000    0.18572
118000.0000    0.82325
118040.0000    0.24629
118080.0000    0.73328
118120.0000    1.71921
118160.0000    1.28455
118200.0000    1.86453
118240.0000    1.85038
118280.0000    1.63964
118320.0000    1.14215
118360.0000    0.74507
118400.0000    0.77920
118440.0000    1.12188
118480.0000    1.00221
118520.0000    1.26053
118560.0000    0.98070
118600.0000    2.23011
118640.0000    1.30475
118680.0000    1.05852
118720.0000    0.79833
118760.0000    1.05396
118800.0000    0.81021
118840.0000    0.23575
118880.0000    0.23842
118920.0000   -0.12000
118960.0000    0.90892
119000.0000    1.35311
119040.0000    1.17536
119080.0000    1.17258
119120.0000    0.61821
119160.0000    0.68502
119200.0000    1.16725
119240.0000    0.29282
119280.0000    1.54862
119320.0000    0.55135
119360.0000   -0.07521
119400.0000    0.27656
119440.0000    0.16995
119480.0000   -0.40813
119520.0000   -0.05625
119560.0000    0.45675
119600.0000   -0.16514
119640.0000   -0.17028
119680.0000   -0.06548
119720.0000    0.16312
119760.0000    0.08138
119800.0000    0.93441
119840.0000    1.53371
119880.0000    0.20010
119920.0000   -0.07980
119960.0000    0.63415
120000.0000    0.34618
120040.0000    0.48864
120080.0000    0.11910
120120.0000    0.63370
120160.0000   -0.56263
120200.0000    0.90979
120240.0000    0.36341
120280.0000    0.26765
120320.0000    0.54977
120360.0000    1.07407
120400.0000    1.22619
120440.0000    0.57899
120480.0000    1.10861
120520.0000    1.00316
120560.0000    0.65944
120600.0000    1.13560
120640.0000    0.45780
120680.0000    1.50789
120720.0000    0.47061
120760.0000    1.08141
120800.0000    1.08383
120840.0000    0.47044
120880.0000    0.10909
120920.0000    1.53234
120960.0000    0.90902
121000.0000    1.68540
121040.0000    1.29791
121080.0000    1.33836
121120.0000    1.16758
121160.0000    0.93398
121200.0000    0.77960
121240.0000    0.88678
121280.0000    0.06781
121320.0000    0.30656
121360.0000    0.33564
121400.0000    0.88554
121440.0000    0.36045
121480.0000    1.27209
121520.0000    0.30753
121560.0000   -0.15660
121600.0000    0.11585
121640.0000   -0.10107
121680.0000    0.99364
121720.0000    0.39186
121760.0000    1.20336
121800.0000    0.60623
121840.0000    1.07812
121880.0000    0.24544
121920.0000    0.11813
121960.0000    0.37915
122000.0000    0.15057
122040.0000   -0.31566
122080.0000    0.80137
122120.0000    1.09741
122160.0000    0.72995
122200.0000   -0.54073
122240.0000    0.13878
122280.0000    0.35414
122320.0000    0.74043
122360.0000    1.23579
122400.0000    0.58867
122440.0000    1.31691
122480.0000    0.83393
122520.0000    1.40442
122560.0000    1.17014
122600.0000    1.30112
122640.0000    1.32418
122680.0000    1.54873
122720.0000    1.43646
122760.0000    1.38207
122800.0000    1.21174
122840.0000    1.66582
122880.0000    1.55003
122920.0000    1.87395
122960.0000    1.05736
123000.0000    0.42917
123040.0000    0.95338
123080.0000    0.99672
123120.0000    1.86919
123160.0000    1.64400
123200.0000    1.30158
123240.0000    1.04907
123280.0000    1.64733
123320.0000    1.72552
123360.0000    1.71863
123400.0000    0.84505
123440.0000    0.27456
123480.0000   -0.92732
123520.0000   -0.33347
123560.0000    0.76232
123600.0000    1.11558
123640.0000    1.43721
123680.0000   -0.15468
123720.0000   -0.88844
123760.0000   -0.67973
123800.0000   -0.65825
123840.0000    0.18397
123880.0000   -0.54439
123920.0000   -0.40937
123960.0000    0.57131
124000.0000    0.87745
124040.0000    0.11933
124080.0000   -0.22190
124120.0000    0.32899
124160.0000   -0.30313
124200.0000    0.25632
124240.0000   -0.55358
124280.0000   -0.47641
124320.0000   -0.48104
124360.0000    0.27493
124400.0000    0.92855
124440.0000    1.14790
124480.0000    0.74647
124520.0000    0.28811
124560.0000    0.53491
124600.0000    0.56705
124640.0000    0.03925
124680.0000    0.90574
124720.0000    1.03002
124760.0000    0.85800
124800.0000    1.17020
124840.0000    1.59962
124880.0000    1.16804
124920.0000   -0.41511
124960.0000   -1.23226
125000.0000   -0.77023
125040.0000   -0.32116
125080.0000    0.41622
125120.0000   -0.38857
125160.0000    0.28524
125200.0000    0.02240
125240.0000    0.00183
125280.0000    0.38543
125320.0000    0.53320
125360.0000    0.79814
125400.0000    0.56790
125440.0000    0.73921
125480.0000    0.99910
125520.0000    1.19186
125560.0000    2.04231
125600.0000    1.52991
125640.0000    1.28452
125680.0000    1.13204
125720.0000    0.22994
125760.0000    0.88917
125800.0000    0.96001
125840.0000    0.21724
125880.0000    1.79266
125920.0000    1.11601
125960.0000    1.21249
126000.0000    0.60739
126040.0000    1.10018
126080.0000    0.70317
126120.0000    1.00887
126160.0000    1.52098
126200.0000    1.20610
126240.0000    2.02651
126280.0000    0.82393
126320.0000    0.91878
126360.0000    0.73015
126400.0000    1.83246
126440.0000    1.04589
126480.0000    1.29203
126520.0000    0.67581
126560.0000    0.86189
126600.0000    0.27861
126640.0000    0.80498
126680.0000    0.57643
126720.0000    0.32076
126760.0000   -0.00444
126800.0000    0.32397
126840.0000    0.73540
126880.0000   -0.14517
126920.0000    0.58918
126960.0000    0.91168
127000.0000    1.25489
127040.0000    0.67532
127080.0000    1.55377
127120.0000    0.75270
127160.0000    0.21258
127200.0000    0.73602
127240.0000    0.80549
127280.0000    0.45952
127320.0000    0.02301
127360.0000    0.52263
127400.0000   -1.30540
127440.0000   -0.51976
127480.0000   -0.62653
127520.0000    1.10324
127560.0000   -0.09571
127600.0000   -0.86127
127640.0000    0.48135
127680.0000    0.58661
127720.0000    0.24709
127760.0000   -0.51146
127800.0000    0.29501
127840.0000    0.09074
127880.0000   -0.28634
127920.0000   -0.49810
127960.0000    0.45809
128000.0000    0.83910
128040.0000    0.71380
128080.0000    0.76667
128120.0000   -0.04814
128160.0000    0.99225
128200.0000    0.42102
128240.0000   -0.01456
128280.0000   -0.41756
128320.0000    0.39763
128360.0000    1.14947
128400.0000    0.61302
128440.0000    0.56944
128480.0000    0.68226
128520.0000    0.82384
128560.0000    1.37506
128600.0000    0.52788
128640.0000    1.31495
128680.0000   -0.42918
128720.0000    0.19281
128760.0000   -0.18084
128800.0000    0.07592
128840.0000    0.57405
128880.0000    0.60775
128920.0000    0.21291
128960.0000   -0.20567
129000.0000   -0.76304
129040.0000   -0.18639
129080.0000    0.85426
129120.0000    0.17817
129160.0000    0.40704
129200.0000    1.07789
129240.0000    0.85235
129280.0000    1.97481
129320.0000    1.31398
129360.0000    2.34170
129400.0000    1.91475
129440.0000    1.46606
129480.0000    1.08847
129520.0000    1.45801
129560.0000    1.74289
129600.0000    1.55976
129640.0000    1.17686
129680.0000    1.27418
129720.0000    1.97761
129760.0000    1.61473
129800.0000    1.75240
129840.0000    1.27829
129880.0000    1.23641
129920.0000    2.15996
129960.0000    2.27577
130000.0000    1.66307
130040.0000    1.36135
130080.0000    1.13483
130120.0000    1.08325
130160.0000    2.01114
130200.0000    2.10426
130240.0000    1.52742
130280.0000    1.62942
130320.0000    1.67168
130360.0000    2.22422
130400.0000    1.91491
130440.0000    2.51128
130480.0000    2.86745
130520.0000    3.00824
130560.0000    1.99763
130600.0000    2.11623
130640.0000    1.37174
130680.0000    2.05384
130720.0000    1.25717
130760.0000    2.16151
130800.0000    1.58865
130840.0000    1.80198
130880.0000    1.17731
130920.0000    0.94900
130960.0000    1.30895
131000.0000    1.28111
131040.0000    0.92164
131080.0000    0.08471
131120.0000    0.20999
131160.0000    0.36101
131200.0000   -0.14589
131240.0000    0.26557
131280.0000    0.58311
131320.0000    1.70811
131360.0000    1.08417
131400.0000    0.97924
131440.0000    0.22310
131480.0000    1.56597
131520.0000    1.10302
131560.0000    1.64954
131600.0000    1.29969
131640.0000    0.75305
131680.0000    1.54511
131720.0000    2.09088
131760.0000    2.10343
131800.0000    1.33894
131840.0000    1.21154
131880.0000    0.69217
131920.0000    2.12171
131960.0000    1.19139
132000.0000    1.16117
132040.0000    1.40860
132080.0000    1.51968
132120.0000    1.57724
132160.0000    0.92357
132200.0000    1.00401
132240.0000    0.87143
132280.0000    1.92123
132320.0000    1.70625
132360.0000    1.98435
132400.0000    0.76968
132440.0000    1.92407
132480.0000    1.27168
132520.0000    0.69628
132560.0000    1.57964
132600.0000    1.77896
132640.0000    1.75235
132680.0000    1.04414
132720.0000    1.08315
132760.0000    1.06124
132800.0000    1.54551
132840.0000    1.19930
132880.0000    0.81416
132920.0000    1.77588
132960.0000    1.02054
133000.0000    1.85832
133040.0000    1.25594
133080.0000    0.88997
133120.0000    0.33001
133160.0000    1.04079
133200.0000    0.52017
133240.0000    0.45510
133280.0000   -0.06058
133320.0000    0.46551
133360.0000   -0.03250
133400.0000    0.62249
133440.0000    1.21963
133480.0000    0.63053
133520.0000    0.86847
133560.0000    0.59770
133600.0000    0.99511
133640.0000    0.43697
133680.0000    1.26592
133720.0000    1.15259
133760.0000    0.44196
133800.0000    0.22502
133840.0000    0.80734
133880.0000    0.79539
133920.0000    0.94653
133960.0000    0.64175
134000.0000    1.28675
134040.0000    1.29658
134080.0000    0.97393
134120.0000    0.40233
134160.0000    1.57523
134200.0000    0.64461
134240.0000    1.20229
134280.0000    0.70625
134320.0000   -0.42718
134360.0000   -0.39774
134400.0000    0.12681
134440.0000    0.73239
134480.0000    0.58835
134520.0000    1.15931
134560.0000    1.11703
134600.0000    1.47715
134640.0000    1.17612
134680.0000    0.24413
134720.0000    0.80553
134760.0000    1.07933
134800.0000    1.07561
134840.0000    0.62890
134880.0000    0.27662
134920.0000    0.79891
134960.0000    0.55355
135000.0000    1.09555
135040.0000    0.34709
135080.0000    0.54521
135120.0000   -0.16781
135160.0000    0.05788
135200.0000    0.44922
135240.0000    0.37829
135280.0000    0.33953
135320.0000   -0.36647
135360.0000    0.76864
135400.0000    0.32604
135440.0000    0.74933
135480.0000   -0.22810
135520.0000    0.97645
135560.0000    0.21873
135600.0000    0.37044
135640.0000   -0.27250
135680.0000    0.71748
135720.0000    0.04668
135760.0000    0.16255
135800.0000    0.06939
135840.0000   -0.24917
135880.0000    0.07829
135920.0000   -0.81274
135960.0000    0.12598
136000.0000    0.33196
136040.0000    1.05162
136080.0000    0.44921
136120.0000    0.28639
136160.0000    1.29640
136200.0000    1.19678
136240.0000    0.79845
136280.0000    0.82408
136320.0000    1.26264
136360.0000    0.80667
136400.0000    0.67926
136440.0000    0.31260
136480.0000    0.67345
136520.0000   -0.12184
136560.0000    0.12248
136600.0000    0.24129
136640.0000    0.50789
136680.0000    0.32564
136720.0000    0.62093
136760.0000    1.92770
136800.0000    1.05375
136840.0000    1.51123
136880.0000    1.33155
136920.0000    1.13890
136960.0000    0.87531
137000.0000    1.64834
137040.0000    0.96627
137080.0000    0.93380
137120.0000    0.92000
137160.0000    0.84199
137200.0000    0.99177
137240.0000    0.55559
137280.0000    0.85549
137320.0000    0.44755
137360.0000    1.29315
137400.0000    0.51141
137440.0000    1.04913
137480.0000    1.42783
137520.0000    0.74819
137560.0000    0.15608
137600.0000    0.43098
137640.0000    0.35282
137680.0000    1.14601
137720.0000   -0.12130
137760.0000    0.72093
137800.0000    0.44056
137840.0000    0.85382
137880.0000    0.68302
137920.0000    0.19871
137960.0000   -0.09224
138000.0000    0.17756
138040.0000    0.43706
138080.0000    1.03615
138120.0000    0.06422
138160.0000    0.71802
138200.0000   -0.12095
138240.0000    0.46972
138280.0000    1.30147
138320.0000    0.93260
138360.0000    0.60211
138400.0000    0.66729
138440.0000    0.51100
138480.0000    0.54677
138520.0000   -0.22585
138560.0000   -0.09581
138600.0000    0.59399
138640.0000    1.53359
138680.0000    0.87029
138720.0000    1.18984
138760.0000    1.47274
138800.0000    1.51078
138840.0000    1.78761
138880.0000    1.95899
138920.0000    1.42611
138960.0000    1.61729
139000.0000    0.04577
139040.0000    0.88451
139080.0000   -0.08269
139120.0000   -0.21735
139160.0000    0.47234
139200.0000    0.24100
139240.0000    0.22595
139280.0000    0.09158
139320.0000    0.06931
139360.0000    0.01721
139400.0000    0.63863
139440.0000    0.94220
139480.0000    1.03763
139520.0000    1.05964
139560.0000    0.88956
139600.0000    0.92386
139640.0000    0.28041
139680.0000    0.74268
139720.0000    0.77865
139760.0000    0.93588
139800.0000    1.59370
139840.0000    0.77808
139880.0000    2.50585
139920.0000    1.47029
139960.0000    1.67025
140000.0000    1.28659
140040.0000    0.79708
140080.0000    0.62829
140120.0000    1.04557
140160.0000    0.07676
140200.0000    0.74202
140240.0000    0.05299
140280.0000   -0.61549
140320.0000    0.20418
140360.0000    0.02944
140400.0000    0.00580
140440.0000    0.51690
140480.0000   -0.73741
140520.0000   -0.44196
140560.0000   -0.69780
140600.0000   -0.28583
140640.0000   -0.50679
140680.0000   -0.00413
140720.0000   -1.10101
140760.0000   -0.26094
140800.0000    0.08184
140840.0000    0.30596
140880.0000    0.35506
140920.0000   -0.70723
140960.0000   -0.26539
141000.0000   -0.23853
141040.0000    0.82457
141080.0000   -0.06628
141120.0000    0.31043
141160.0000   -0.02219
141200.0000    0.00656
141240.0000    0.55422
141280.0000   -0.49932
141320.0000    0.12945
141360.0000    0.36067
141400.0000    0.35642
141440.0000    0.66973
141480.0000    0.85766
141520.0000    0.84217
141560.0000    1.18798
141600.0000    0.28821
141640.0000    0.65396
141680.0000    0.64215
141720.0000    0.62479
141760.0000    0.62428
141800.0000   -0.05611
141840.0000   -0.06470
141880.0000    1.64361
141920.0000    0.17400
141960.0000    1.27870
142000.0000    0.71896
142040.0000    0.49550
142080.0000    0.20434
142120.0000    0.59233
142160.0000    1.06669
142200.0000    0.57780
142240.0000    0.27923
142280.0000    0.12189
142320.0000   -0.11292
142360.0000    0.40696
142400.0000    0.93233
142440.0000    0.96623
142480.0000    0.53141
142520.0000    0.84767
142560.0000    1.22341
142600.0000    0.90635
142640.0000    0.87095
142680.0000    1.06386
142720.0000    1.59115
142760.0000    1.09743
142800.0000    1.09107
142840.0000    1.35258
142880.0000    0.88693
142920.0000    0.70292
142960.0000    0.78735
143000.0000    0.90612
143040.0000    0.72700
143080.0000    0.91111
143120.0000    0.21809
143160.0000   -0.40018
143200.0000    0.57857
143240.0000   -0.18604
143280.0000    0.17586
143320.0000    0.28474
143360.0000    0.63196
143400.0000   -0.06921
143440.0000    0.49495
143480.0000    0.50049
143520.0000    0.45617
143560.0000    0.73677
143600.0000    0.76963
143640.0000   -0.37667
143680.0000    0.38677
143720.0000   -0.01804
143760.0000    0.31303
143800.0000   -0.30049
143840.0000    0.66295
143880.0000   -0.09831
143920.0000    0.69884
143960.0000    0.46487
144000.0000   -0.34751
144040.0000    0.83006
144080.0000    0.17375
144120.0000   -0.30714
144160.0000    0.10330
144200.0000   -0.61086
144240.0000   -0.88838
144280.0000    0.64224
144320.0000    0.15729
144360.0000    1.16498
144400.0000    1.26880
144440.0000    0.78299
144480.0000    0.85003
144520.0000    0.70869
144560.0000    1.88919
144600.0000    0.90116
144640.0000    0.75273
144680.0000    0.26739
144720.0000    1.31758
144760.0000    1.31393
144800.0000    1.09591
144840.0000    1.29791
144880.0000    0.75835
144920.0000    0.32997
144960.0000    1.22873
145000.0000    1.29365
145040.0000    0.64650
145080.0000    0.56920
145120.0000    0.92601
145160.0000    0.47954
145200.0000    1.00262
145240.0000    1.18744
145280.0000    1.22420
145320.0000   -0.19494
145360.0000    0.63933
145400.0000    0.66556
145440.0000    0.26841
145480.0000   -0.44176
145520.0000    0.00185
145560.0000   -0.22311
145600.0000    0.09044
145640.0000   -0.20771
145680.0000   -0.07242
145720.0000   -0.17671
145760.0000    0.13348
145800.0000    0.86752
145840.0000    1.06962
145880.0000   -0.13238
145920.0000    1.08030
145960.0000    1.52226
146000.0000    1.43091
146040.0000    0.68571
146080.0000    0.77393
146120.0000    1.18665
146160.0000    0.11532
146200.0000    0.41149
146240.0000    0.82845
146280.0000    0.93364
146320.0000    0.84665
146360.0000    1.18371
146400.0000    0.51673
146440.0000    0.43471
146480.0000   -0.11787
146520.0000    0.67461
146560.0000    0.53443
146600.0000    1.28552
146640.0000    0.88448
146680.0000    0.80700
146720.0000    0.86917
146760.0000    0.60809
146800.0000    0.26385
146840.0000    0.07841
146880.0000    0.60574
146920.0000    0.45007
146960.0000    1.09999
147000.0000    0.02086
147040.0000    0.84502
147080.0000    0.73061
147120.0000    1.00899
147160.0000    1.23955
147200.0000   -0.32201
147240.0000    1.00794
147280.0000    1.31455
147320.0000    0.04356
147360.0000    0.45986
147400.0000   -0.03179
147440.0000    0.38064
147480.0000    0.42530
147520.0000    0.40146
147560.0000    0.30601
147600.0000   -0.11209
147640.0000   -0.38789
147680.0000    0.11217
147720.0000    0.15306
147760.0000   -0.05782
147800.0000   -0.10259
147840.0000   -0.00424
147880.0000    0.80747
147920.0000    0.27997
147960.0000   -0.25813
148000.0000    0.07130
148040.0000   -0.44375
148080.0000   -0.00231
148120.0000    0.49936
148160.0000   -0.10517
148200.0000   -0.50405
148240.0000    0.92607
148280.0000    0.74696
148320.0000    0.03998
148360.0000    0.29715
148400.0000    0.02943
148440.0000    1.18873
148480.0000    0.69714
148520.0000    0.10187
148560.0000    0.26712
148600.0000    0.35726
148640.0000    0.35996
148680.0000    0.80195
148720.0000    1.28778
148760.0000    1.35908
148800.0000    0.72484
148840.0000    1.30602
148880.0000    1.57208
148920.0000    0.29023
148960.0000    0.57197
149000.0000    0.92943
149040.0000    1.10173
149080.0000    1.30237
149120.0000    0.85423
149160.0000    0.28727
149200.0000    0.34367
149240.0000    1.19563
149280.0000    1.47003
149320.0000    1.05824
149360.0000    1.06538
149400.0000    1.37947
149440.0000    0.95925
149480.0000    0.70827
149520.0000    1.53003
149560.0000    0.91407
149600.0000    0.00477
149640.0000    0.54252
149680.0000   -0.24574
149720.0000    0.49236
149760.0000   -0.13955
149800.0000    0.68540
149840.0000    0.57831
149880.0000    0.46299
149920.0000    1.06335
149960.0000    1.95499
150000.0000    1.29921
150040.0000    0.95688
150080.0000    0.84540
150120.0000    2.05676
150160.0000    1.14507
150200.0000    1.00094
150240.0000    1.63988
150280.0000    1.45837
150320.0000    1.85887
150360.0000    1.34410
150400.0000    1.10093
150440.0000    1.38525
150480.0000    1.03581
150520.0000    0.51967
150560.0000    1.12434
150600.0000    0.38568
150640.0000    0.26231
150680.0000    0.97249
150720.0000    0.73210
150760.0000    0.59887
150800.0000    0.27361
150840.0000    1.01474
150880.0000    0.96599
150920.0000    1.51895
150960.0000    1.28455
151000.0000    0.19959
151040.0000   -0.33227
151080.0000    0.06482
151120.0000    0.26791
151160.0000   -0.06472
151200.0000   -0.56391
151240.0000   -0.18907
151280.0000    1.30930
151320.0000    0.32091
151360.0000    1.08938
151400.0000    1.21365
151440.0000    0.94454
151480.0000    0.35148
151520.0000    0.69094
151560.0000    0.46901
151600.0000    0.76295
151640.0000    0.03730
151680.0000    0.03840
151720.0000   -0.69473
151760.0000   -0.34399
151800.0000   -0.07563
151840.0000    0.10659
151880.0000    0.60892
151920.0000    0.83171
151960.0000    0.43448
152000.0000    0.11355
152040.0000    0.86638
152080.0000    0.86545
152120.0000    0.75795
152160.0000    0.82713
152200.0000    1.36383
152240.0000    0.92108
152280.0000    0.13363
152320.0000   -0.02590
152360.0000    0.62633
152400.0000    0.75613
152440.0000    0.48998
152480.0000    1.45222
152520.0000    0.31320
152560.0000    1.29658
152600.0000    0.99114
152640.0000    0.58963
152680.0000    0.30573
152720.0000    0.66011
152760.0000    0.24823
152800.0000    1.20874
152840.0000    0.78010
152880.0000    1.72597
152920.0000    1.12358
152960.0000    0.68030
153000.0000    1.12998
153040.0000    1.12213
153080.0000    0.88628
153120.0000    0.60526
153160.0000    0.34280
153200.0000    0.63616
153240.0000    1.33728
153280.0000   -0.18078
153320.0000    0.52609
153360.0000    0.65053
153400.0000    0.83293
153440.0000    1.51768
153480.0000    0.86510
153520.0000    0.70266
153560.0000    0.52991
153600.0000    0.83537
153640.0000    0.44998
153680.0000    0.34510
153720.0000    0.58355
153760.0000    1.09022
153800.0000    0.73938
153840.0000    0.69150
153880.0000    0.77602
153920.0000    1.79081
153960.0000    1.43468
154000.0000    1.80360
154040.0000    1.28386
154080.0000    0.40779
154120.0000    0.79202
154160.0000    0.20940
154200.0000    0.53668
154240.0000    0.55154
154280.0000    0.82815
154320.0000    1.52123
154360.0000    1.34147
154400.0000    0.74893
154440.0000    0.39642
154480.0000    0.21734
154520.0000   -0.28261
154560.0000    1.16978
154600.0000    0.87640
154640.0000    0.09503
154680.0000   -0.38568
154720.0000    0.46798
154760.0000    0.12378
154800.0000    0.44317
154840.0000    1.18792
154880.0000    0.56492
154920.0000    0.05742
154960.0000    0.51895
155000.0000    0.53894
155040.0000    0.37337
155080.0000    0.11018
155120.0000    0.89167
155160.0000   -0.24038
155200.0000    0.61230
155240.0000    1.67596
155280.0000    0.78214
155320.0000    1.16081
155360.0000    1.80077
155400.0000    0.36810
155440.0000    0.54959
155480.0000    0.76583
155520.0000    1.15057
155560.0000    0.75120
155600.0000   -0.38953
155640.0000    0.01302
155680.0000    0.97404
155720.0000    0.19951
155760.0000    1.09460
155800.0000    0.08988
155840.0000    0.82574
155880.0000    1.08942
155920.0000    1.40852
155960.0000    1.75338
156000.0000    1.72400
156040.0000    0.81678
156080.0000    0.52194
156120.0000    0.72596
156160.0000    0.79050
156200.0000    0.58850
156240.0000   -0.52097
156280.0000    0.48964
156320.0000    0.51730
156360.0000    1.26834
156400.0000    0.25603
156440.0000    0.61792
156480.0000   -0.28151
156520.0000    0.31890
156560.0000   -0.34921
156600.0000   -0.43483
156640.0000    0.54116
156680.0000    0.80412
156720.0000    0.33162
156760.0000    0.25304
156800.0000    1.12777
156840.0000    0.07362
156880.0000    0.01152
156920.0000    1.24701
156960.0000    0.71225
157000.0000    1.01432
157040.0000    1.70140
157080.0000    0.87314
157120.0000    0.70073
157160.0000    0.98347
157200.0000    1.03426
157240.0000    1.09666
157280.0000    1.29291
157320.0000    0.88968
157360.0000    0.95742
157400.0000    1.24053
157440.0000    1.53031
157480.0000    1.38257
157520.0000    1.13321
157560.0000    1.68425
157600.0000    1.17413
157640.0000    0.87947
157680.0000    1.27405
157720.0000    1.31464
157760.0000    0.67547
157800.0000    1.13346
157840.0000    0.95795
157880.0000    1.06801
157920.0000    1.92205
157960.0000    3.09188
158000.0000    1.58494
158040.0000    1.36207
158080.0000    1.66325
158120.0000    0.95090
158160.0000    0.60872
158200.0000   -0.05216
158240.0000   -0.26376
158280.0000   -0.41377
158320.0000    0.79172
158360.0000    0.54791
158400.0000    1.10585
158440.0000    0.76938
158480.0000    1.07980
158520.0000    1.55696
158560.0000    1.07578
158600.0000    1.04130
158640.0000    0.90398
158680.0000    0.84879
158720.0000    1.11383
158760.0000    0.22328
158800.0000    0.90297
158840.0000   -0.07211
158880.0000    0.22536
158920.0000   -0.35730
158960.0000    0.01622
159000.0000    0.67278
159040.0000    0.86671
159080.0000    1.21456
159120.0000    0.72524
159160.0000    1.12315
159200.0000    1.07103
159240.0000    0.15384
159280.0000    0.24902
159320.0000   -0.00511
159360.0000   -0.26636
159400.0000    1.04727
159440.0000    0.55505
159480.0000    1.07261
159520.0000    0.39019
159560.0000    0.85483
159600.0000    0.58767
159640.0000    0.53514
159680.0000    0.22382
159720.0000    0.26751
159760.0000    0.02179
159800.0000    0.36689
159840.0000    0.43303
159880.0000    0.61046
159920.0000   -0.49310
159960.0000    0.03783
160000.0000   -0.01297
160040.0000    0.12387
160080.0000   -0.00932
160120.0000    0.40139
160160.0000    0.70376
160200.0000   -0.18306
160240.0000    0.10585
160280.0000    0.35052
160320.0000   -0.34728
160360.0000   -0.31049
160400.0000    0.12693
160440.0000   -0.10650
160480.0000    0.51970
160520.0000    0.21210
160560.0000    1.05944
160600.0000    0.51036
160640.0000    0.14728
160680.0000   -0.78881
160720.0000    0.20139
160760.0000   -0.10417
160800.0000    0.13998
160840.0000   -0.73909
160880.0000   -1.09366
160920.0000    0.67683
160960.0000    0.71600
161000.0000   -0.22246
161040.0000    0.32332
161080.0000   -0.70967
161120.0000    0.72697
161160.0000    0.30497
161200.0000    0.51184
161240.0000    0.59942
161280.0000    0.00063
161320.0000    0.29372
161360.0000    0.17939
161400.0000   -0.45792
161440.0000    0.22721
161480.0000   -0.65217
161520.0000   -0.59332
161560.0000   -0.11369
161600.0000   -0.66409
161640.0000   -0.40056
161680.0000   -0.59784
161720.0000   -0.62434
161760.0000   -0.73901
161800.0000    0.88111
161840.0000    0.45817
161880.0000   -0.56868
161920.0000    0.15819
161960.0000   -0.19597
162000.0000    1.56800
162040.0000    0.22818
162080.0000    0.31593
162120.0000   -0.00816
162160.0000    0.02824
162200.0000   -0.30239
162240.0000    0.61140
162280.0000    0.83340
162320.0000    0.22766
162360.0000    0.58373
162400.0000    1.16324
162440.0000    0.25387
162480.0000   -0.18969
162520.0000    0.36108
162560.0000   -0.03446
162600.0000    0.40142
162640.0000    0.44681
162680.0000    1.11111
162720.0000    0.55284
162760.0000    0.71670
162800.0000   -0.03883
162840.0000    0.57096
162880.0000    0.41400
162920.0000    0.15381
162960.0000   -0.56987
163000.0000   -0.21657
163040.0000   -0.02875
163080.0000    0.43773
163120.0000   -0.20366
163160.0000    0.22149
163200.0000    0.00085
163240.0000    0.80528
163280.0000    0.31415
163320.0000    1.21365
163360.0000    0.77769
163400.0000    0.96039
163440.0000    1.13257
163480.0000    1.07486
163520.0000    0.80609
163560.0000    0.08244
163600.0000    0.69669
163640.0000    0.78644
163680.0000    0.50515
163720.0000    0.67936
163760.0000    0.69197
163800.0000    0.84406
163840.0000    0.12939
163880.0000    0.89687
163920.0000    0.50739
163960.0000    0.36515
164000.0000    0.43797
164040.0000    1.06193
164080.0000    1.52566
164120.0000    0.80527
164160.0000    0.06258
164200.0000    0.71264
164240.0000    0.11858
164280.0000   -0.08583
164320.0000   -0.68503
164360.0000    0.02003
164400.0000   -0.07535
164440.0000   -0.55719
164480.0000    0.13131
164520.0000    0.41584
164560.0000    0.03741
164600.0000    0.97330
164640.0000    0.42439
164680.0000    0.84451
164720.0000    0.72553
164760.0000    0.07453
164800.0000    0.22070
164840.0000   -0.29467
164880.0000   -0.60536
164920.0000   -0.37666
164960.0000    0.76561
165000.0000    0.44781
165040.0000   -0.46843
165080.0000   -0.25657
165120.0000   -0.99618
165160.0000   -0.34343
165200.0000   -1.49983
165240.0000   -0.20907
165280.0000   -0.66294
165320.0000   -0.15859
165360.0000    0.15339
165400.0000   -1.07591
165440.0000   -0.33615
165480.0000    0.25245
165520.0000   -0.32774
165560.0000   -0.52725
165600.0000    0.27927
165640.0000   -0.18952
165680.0000    0.45872
165720.0000    0.24888
165760.0000    0.46968
165800.0000    0.69942
165840.0000    1.67108
165880.0000    0.34597
165920.0000    0.60056
165960.0000    0.81031
166000.0000    1.04310
166040.0000    1.35843
166080.0000    1.09904
166120.0000    1.30579
166160.0000    0.55810
166200.0000   -0.05448
166240.0000    0.69707
166280.0000    0.39545
166320.0000    0.22334
166360.0000   -0.09294
166400.0000    0.35850
166440.0000    0.71762
166480.0000    1.01288
166520.0000    0.50451
166560.0000    0.16173
166600.0000   -0.06101
166640.0000    0.58623
166680.0000   -0.01621
166720.0000    0.01070
166760.0000   -0.10994
166800.0000    0.56386
166840.0000   -0.45134
166880.0000   -0.30313
166920.0000    1.23115
166960.0000    1.63165
167000.0000    0.79627
167040.0000    0.40599
167080.0000    0.34914
167120.0000    0.71421
167160.0000    0.71203
167200.0000    0.74821
167240.0000    0.38950
167280.0000    0.76017
167320.0000    0.42014
167360.0000    0.80206
167400.0000    0.28822
167440.0000    0.10264
167480.0000   -0.26901
167520.0000   -0.09796
167560.0000    0.11544
167600.0000    0.18045
167640.0000    0.99659
167680.0000    0.41748
167720.0000    1.03615
167760.0000    0.72272
167800.0000    1.05613
167840.0000    0.55887
167880.0000    1.65311
167920.0000    1.60165
167960.0000    2.30115
168000.0000    1.99002
168040.0000    0.36615
168080.0000    0.58345
168120.0000    0.12977
168160.0000    0.94996
168200.0000    1.16603
168240.0000    0.19672
168280.0000    0.47095
168320.0000    0.90731
168360.0000    0.96100
168400.0000    1.26316
168440.0000    0.86195
168480.0000    0.62718
168520.0000    0.28979
168560.0000    1.23188
168600.0000    0.47200
168640.0000    0.37397
168680.0000    0.89621
168720.0000    0.02162
168760.0000   -0.04935
168800.0000   -0.14446
168840.0000    0.49718
168880.0000   -0.07235
168920.0000    0.03993
168960.0000    0.75622
169000.0000    0.85008
169040.0000    0.73543
169080.0000    0.84351
169120.0000    0.43402
169160.0000    1.38918
169200.0000    1.35777
169240.0000    0.63931
169280.0000    1.49788
169320.0000    0.82076
169360.0000    0.62131
169400.0000    1.16272
169440.0000    1.45303
169480.0000    1.36205
169520.0000    1.64321
169560.0000    1.08020
169600.0000    0.34943
169640.0000    1.12429
169680.0000    0.60773
169720.0000    1.01603
169760.0000    0.93431
169800.0000    0.83129
169840.0000    1.42817
169880.0000    0.71410
169920.0000    0.37773
169960.0000    1.05846
170000.0000    1.44757
170040.0000    1.36804
170080.0000    0.42715
170120.0000    0.59489
170160.0000    0.52504
170200.0000    1.09308
170240.0000    0.83860
170280.0000    1.84773
170320.0000    0.99778
170360.0000    1.46241
170400.0000    0.65891
170440.0000    1.25817
170480.0000    1.64262
170520.0000    1.39896
170560.0000    0.87558
170600.0000    1.57012
170640.0000    0.92792
170680.0000    0.47313
170720.0000    0.48171
170760.0000    1.11949
170800.0000    0.60623
170840.0000    0.92862
170880.0000    0.93905
170920.0000    0.36410
170960.0000    0.62523
171000.0000    0.71912
171040.0000    0.97774
171080.0000    0.64013
171120.0000    0.66285
171160.0000    0.62157
171200.0000    0.47784
171240.0000   -0.25091
171280.0000    0.68416
171320.0000    0.43552
171360.0000    0.33802
171400.0000    0.45108
171440.0000    1.11187
171480.0000    0.79021
171520.0000    0.65953
171560.0000    0.86995
171600.0000    0.49122
171640.0000    0.49528
171680.0000    0.87325
171720.0000    0.33717
171760.0000   -0.02739
171800.0000    0.45891
171840.0000    0.43846
171880.0000   -0.01642
171920.0000   -0.26181
171960.0000    0.62764
172000.0000   -0.02143
172040.0000    0.08800
172080.0000    0.18246
172120.0000   -0.81547
172160.0000   -0.55217
172200.0000    0.20475
172240.0000   -0.03111
172280.0000    0.73966
172320.0000   -0.60092
172360.0000    0.04480
172400.0000    0.40011
172440.0000    0.65925
172480.0000    0.13958
172520.0000   -0.56961
172560.0000    0.46356
172600.0000    0.00733
172640.0000   -0.21512
172680.0000   -0.58655
172720.0000   -0.47301
172760.0000   -0.30907
172800.0000   -0.14686
172840.0000    0.72874
172880.0000    1.24870
172920.0000    0.61862
172960.0000   -0.34977
173000.0000    0.72725
173040.0000    0.72373
173080.0000    0.33705
173120.0000   -0.24661
173160.0000    0.13158
173200.0000    0.51165
173240.0000    0.94975
173280.0000    0.68587
173320.0000    1.90313
173360.0000    1.43243
173400.0000    0.65739
173440.0000   -0.32828
173480.0000   -0.34648
173520.0000   -0.92109
173560.0000   -0.22370
173600.0000   -0.90319
173640.0000   -0.38939
173680.0000   -0.62046
173720.0000   -0.30262
173760.0000   -0.55687
173800.0000   -0.35900
173840.0000   -0.59252
173880.0000   -0.44252
173920.0000   -0.25304
173960.0000   -0.66079
174000.0000   -1.07898
174040.0000   -0.71439
174080.0000   -1.06321
174120.0000   -0.83109
174160.0000   -0.54733
174200.0000   -1.40921
174240.0000   -1.48237
174280.0000   -1.69331
174320.0000   -1.37492
174360.0000   -0.41132
174400.0000    0.05300
174440.0000   -1.07421
174480.0000   -1.96555
174520.0000   -0.40422
174560.0000   -0.86855
174600.0000    0.37039
174640.0000    0.02627
174680.0000    0.35907
174720.0000    1.43266
174760.0000    0.77937
174800.0000   -0.20337
174840.0000    0.63252
174880.0000    0.21715
174920.0000   -0.40288
174960.0000    0.10784
175000.0000    0.54384
175040.0000    0.77593
175080.0000    1.07340
175120.0000    0.76817
175160.0000    0.45978
175200.0000    0.41539
175240.0000   -1.32014
175280.0000   -0.55577
175320.0000   -0.32327
175360.0000   -0.66315
175400.0000   -0.51010
175440.0000   -0.33418
175480.0000   -0.39347
175520.0000    0.22227
175560.0000   -0.22963
175600.0000   -0.84680
175640.0000   -0.60762
175680.0000   -0.18311
175720.0000    0.15315
175760.0000    0.41529
175800.0000    0.60798
175840.0000    0.79776
175880.0000   -0.05847
175920.0000    0.37727
175960.0000    0.43584
176000.0000    0.77166
176040.0000    0.36155
176080.0000    0.99602
176120.0000    0.77478
176160.0000    0.45751
176200.0000    0.03670
176240.0000   -0.57194
176280.0000   -0.70467
176320.0000    0.51926
176360.0000   -0.26473
176400.0000   -0.75475
176440.0000    0.03455
176480.0000   -0.50868
176520.0000    0.14790
176560.0000    0.60513
176600.0000    0.17447
176640.0000    0.42099
176680.0000   -0.49712
176720.0000    0.41253
176760.0000    0.76215
176800.0000   -0.54470
176840.0000    0.90954
176880.0000    0.72966
176920.0000    1.10044
176960.0000    0.16057
177000.0000    0.03494
177040.0000    0.40488
177080.0000    0.48445
177120.0000   -0.08460
177160.0000    0.85864
177200.0000    0.17207
177240.0000   -0.44497
177280.0000    0.61947
177320.0000    0.89830
177360.0000    1.64028
177400.0000    0.21254
177440.0000    0.44750
177480.0000    0.44222
177520.0000   -0.36915
177560.0000    0.06771
177600.0000    0.25199
177640.0000   -0.36566
177680.0000    0.03742
177720.0000   -0.79628
177760.0000   -0.17451
177800.0000    0.34624
177840.0000    0.38552
177880.0000   -0.38963
177920.0000   -0.67494
177960.0000    0.16305
178000.0000    0.63067
178040.0000    0.70401
178080.0000    0.99343
178120.0000    1.46533
178160.0000    0.62425
178200.0000    0.29824
178240.0000    0.67081
178280.0000    1.02952
178320.0000    1.49332
178360.0000    1.11448
178400.0000    0.24070
178440.0000    0.64254
178480.0000    0.57529
178520.0000    0.39552
178560.0000    0.35168
178600.0000   -0.38355
178640.0000   -0.34245
178680.0000    0.50534
178720.0000    0.44267
178760.0000    0.55954
178800.0000   -0.04182
178840.0000   -0.18905
178880.0000    0.53824
178920.0000   -0.28686
178960.0000    0.35549
179000.0000   -0.37604
179040.0000   -0.00248
179080.0000    0.22182
179120.0000    0.57458
179160.0000    0.14116
179200.0000    0.55556
179240.0000   -0.27519
179280.0000   -0.20591
179320.0000   -0.30631
179360.0000   -0.17898
179400.0000    0.25549
179440.0000    0.36674
179480.0000   -0.30725
179520.0000    0.09126
179560.0000    0.45372
179600.0000    0.55987
179640.0000   -0.21304
179680.0000   -0.38137
179720.0000   -0.62379
179760.0000   -0.26020
179800.0000    0.08538
179840.0000    0.28406
179880.0000    0.47346
179920.0000    0.41138
179960.0000    0.30984
180000.0000    0.40902
180040.0000    0.14762
180080.0000   -0.40010
180120.0000    1.11671
180160.0000   -0.05603
180200.0000    0.51182
180240.0000    0.09730
180280.0000    0.27128
180320.0000    0.02277
180360.0000    0.67745
180400.0000    0.46399
180440.0000   -0.00429
180480.0000   -0.50479
180520.0000    0.01068
180560.0000    0.60892
180600.0000    0.11447
180640.0000    0.57111
180680.0000    0.62717
180720.0000    0.35360
180760.0000    1.21086
180800.0000    1.01573
180840.0000    0.95134
180880.0000    0.66115
180920.0000    1.21077
180960.0000    1.75486
181000.0000    1.38704
181040.0000    0.92454
181080.0000    1.67665
181120.0000    1.34994
181160.0000    1.24087
181200.0000    1.65157
181240.0000    2.45817
181280.0000    0.43652
181320.0000    1.54512
181360.0000    1.07936
181400.0000    0.97801
181440.0000    0.98423
181480.0000    0.43467
181520.0000    1.04451
181560.0000    1.19874
181600.0000    0.84382
181640.0000    0.82104
181680.0000    0.58311
181720.0000    1.82088
181760.0000    1.49340
181800.0000    1.93176
181840.0000    0.98509
181880.0000    1.66265
181920.0000    1.51607
181960.0000    1.07422
182000.0000    2.12474
182040.0000    0.93751
182080.0000    1.64565
182120.0000    1.73703
182160.0000    0.70781
182200.0000    1.31985
182240.0000    0.76930
182280.0000    0.62265
182320.0000    1.47174
182360.0000    0.68154
182400.0000    0.93705
182440.0000    1.73923
182480.0000    1.69499
182520.0000    0.88137
182560.0000    1.22330
182600.0000    1.26863
182640.0000    0.90403
182680.0000    0.66331
182720.0000    1.22767
182760.0000    1.05333
182800.0000    1.51846
182840.0000    1.38197
182880.0000    1.02052
182920.0000    1.08815
182960.0000    1.31435
183000.0000    1.12512
183040.0000    1.41484
183080.0000    1.20871
183120.0000    1.43002
183160.0000    1.98003
183200.0000    2.03785
183240.0000    1.82446
183280.0000    1.34783
183320.0000    1.56138
183360.0000    1.85822
183400.0000    1.38684
183440.0000    2.32056
183480.0000    2.18281
183520.0000    1.81687
183560.0000    1.59501
183600.0000    2.28985
183640.0000    2.14815
183680.0000    1.20266
183720.0000    0.84052
183760.0000    1.39951
183800.0000    1.39617
183840.0000    1.39579
183880.0000    1.78625
183920.0000    0.86843
183960.0000    0.21848
184000.0000    1.64310
184040.0000    1.32051
184080.0000    1.53909
184120.0000    1.16918
184160.0000    0.85548
184200.0000    0.88061
184240.0000    1.29639
184280.0000    1.71051
184320.0000    0.60033
184360.0000    1.24522
184400.0000    1.63916
184440.0000    1.75433
184480.0000    1.69857
184520.0000    0.80838
184560.0000    1.34034
184600.0000    1.35165
184640.0000    2.08590
184680.0000    0.66705
184720.0000    1.79152
184760.0000    1.18481
184800.0000    0.89821
184840.0000    0.85176
184880.0000    1.61174
184920.0000    2.08355
184960.0000    1.84141
185000.0000    1.07630
185040.0000    0.68912
185080.0000    0.44317
185120.0000    1.60173
185160.0000    1.22090
185200.0000    1.03728
185240.0000    1.35382
185280.0000    0.75047
185320.0000    1.80563
185360.0000    0.23375
185400.0000    0.83754
185440.0000    0.94523
185480.0000    0.34563
185520.0000    0.55452
185560.0000    1.36184
185600.0000    0.40497
185640.0000   -0.21144
185680.0000    0.71279
185720.0000    0.86190
185760.0000    0.22019
185800.0000    0.86521
185840.0000    0.53751
185880.0000    0.58095
185920.0000   -0.29492
185960.0000   -0.00149
186000.0000    0.42603
186040.0000    0.15324
186080.0000   -0.10602
186120.0000   -0.01502
186160.0000   -0.68796
186200.0000    0.44985
186240.0000   -0.12978
186280.0000    0.32004
186320.0000   -0.86812
186360.0000    0.08586
186400.0000    0.55755
186440.0000    0.68616
186480.0000    0.89198
186520.0000    1.46663
186560.0000    1.70075
186600.0000    1.52022
186640.0000    0.67914
186680.0000    0.47977
186720.0000    0.82462
186760.0000    1.23894
186800.0000    0.47917
186840.0000    1.38475
186880.0000    1.36385
186920.0000    1.19992
186960.0000    1.62576
187000.0000    1.64953
187040.0000    1.76732
187080.0000    0.96668
187120.0000    1.32479
187160.0000    0.65144
187200.0000    1.22060
187240.0000    1.34305
187280.0000    0.64383
187320.0000    0.65352
187360.0000    1.23759
187400.0000    0.85713
187440.0000    0.92303
187480.0000   -0.28861
187520.0000   -0.78151
187560.0000    0.15197
187600.0000    0.68454
187640.0000   -0.68274
187680.0000   -0.29688
187720.0000    0.39533
187760.0000    0.40377
187800.0000    0.87139
187840.0000    1.63922
187880.0000    0.89743
187920.0000    0.69660
187960.0000    0.87161
188000.0000    0.56964
188040.0000    1.00347
188080.0000    1.42587
188120.0000    1.63753
188160.0000    1.33525
188200.0000    1.10501
188240.0000    0.85362
188280.0000    1.40711
188320.0000    1.93643
188360.0000    1.39643
188400.0000    0.58327
188440.0000    0.57103
188480.0000    0.97391
188520.0000    1.27223
188560.0000    0.91945
188600.0000    0.88888
188640.0000    1.95021
188680.0000    1.30272
188720.0000    1.40480
188760.0000    1.33514
188800.0000    2.34820
188840.0000    2.28540
188880.0000    1.41877
188920.0000    2.35192
188960.0000    2.67811
189000.0000    1.87957
189040.0000    1.68713
189080.0000    1.43634
189120.0000    2.38523
189160.0000    4.04336
189200.0000    3.25081
189240.0000    2.76104
189280.0000    3.12935
189320.0000    2.80963
189360.0000    2.97138
189400.0000    1.43775
189440.0000    1.78931
189480.0000    2.12348
189520.0000    3.19178
189560.0000    2.92913
189600.0000    2.04035
189640.0000    3.01276
189680.0000    2.94434
189720.0000    3.20800
189760.0000    2.56429
189800.0000    3.08901
189840.0000    2.84548
189880.0000    3.52309
189920.0000    3.09397
189960.0000    3.01996
190000.0000    3.00363
190040.0000    3.20898
190080.0000    1.90035
190120.0000    1.25063
190160.0000    2.16317
190200.0000    1.68250
190240.0000    1.71815
190280.0000    2.37589
190320.0000    2.50791
190360.0000    2.52600
190400.0000    1.53418
190440.0000    2.31328
190480.0000    1.86023
190520.0000    2.61627
190560.0000    1.43449
190600.0000    1.37532
190640.0000    1.40118
190680.0000    1.25465
190720.0000    1.01319
190760.0000    1.90707
190800.0000    1.83944
190840.0000    1.99467
190880.0000    2.19281
190920.0000    2.17959
190960.0000    1.21151
191000.0000    1.80728
191040.0000    2.08116
191080.0000    1.73394
191120.0000    1.01623
191160.0000    0.52804
191200.0000    0.04835
191240.0000    0.45960
191280.0000    0.27906
191320.0000    0.92656
191360.0000    1.01423
191400.0000    0.69309
191440.0000    0.88135
191480.0000    0.19174
191520.0000    0.64791
191560.0000    0.64063
191600.0000    1.18559
191640.0000    0.99390
191680.0000    1.14697
191720.0000    1.53841
191760.0000    1.84752
191800.0000    1.79296
191840.0000    1.16020
191880.0000    1.75227
191920.0000    0.70680
191960.0000    0.29700
192000.0000   -0.26202
192040.0000    0.13455
192080.0000    0.82927
192120.0000    1.09461
192160.0000    1.81097
192200.0000    1.14953
192240.0000    1.67265
192280.0000    1.73016
192320.0000    2.34444
192360.0000    2.40219
192400.0000    2.14869
192440.0000    2.46306
192480.0000    2.02784
192520.0000    2.28240
192560.0000    1.90854
192600.0000    0.66763
192640.0000    0.07578
192680.0000    1.16810
192720.0000    0.98816
192760.0000    1.05956
192800.0000    0.91020
192840.0000    1.38171
192880.0000    0.81449
192920.0000    1.10412
192960.0000    0.92264
193000.0000    0.66952
193040.0000    1.96951
193080.0000    1.85995
193120.0000    1.20830
193160.0000    1.67391
193200.0000    1.38599
193240.0000    1.71382
193280.0000    1.67655
193320.0000    1.62237
193360.0000    1.05433
193400.0000    1.80116
193440.0000    2.15134
193480.0000    1.97412
193520.0000    2.48976
193560.0000    1.64336
193600.0000    1.58668
193640.0000    1.34855
193680.0000    1.45392
193720.0000    1.33369
193760.0000    1.54507
193800.0000    1.08192
193840.0000    1.57538
193880.0000    1.13344
193920.0000    1.67155
193960.0000    1.73659
194000.0000    2.28963
194040.0000    2.02920
194080.0000    1.72072
194120.0000    2.02702
194160.0000    2.20785
194200.0000    2.41597
194240.0000    2.06275
194280.0000    1.72129
194320.0000    2.79152
194360.0000    3.53918
194400.0000    2.47652
194440.0000    2.62669
194480.0000    2.54491
194520.0000    2.41496
194560.0000    2.28244
194600.0000    2.26511
194640.0000    1.46093
194680.0000    1.75445
194720.0000    1.83481
194760.0000    1.29703
194800.0000    1.96344
194840.0000    2.22984
194880.0000    1.30170
194920.0000    1.83097
194960.0000    2.10003
195000.0000    1.89081
195040.0000    1.59377
195080.0000    1.13978
195120.0000    1.50472
195160.0000    1.50184
195200.0000    1.78377
195240.0000    0.84685
195280.0000    1.62015
195320.0000    0.90908
195360.0000    0.88077
195400.0000    1.10367
195440.0000    1.23529
195480.0000    1.18655
195520.0000    1.11345
195560.0000    1.27678
195600.0000    1.38618
195640.0000    1.95863
195680.0000    1.75631
195720.0000    1.96456
195760.0000    1.36957
195800.0000    2.07101
195840.0000    2.44458
195880.0000    0.95763
195920.0000    0.82440
195960.0000    1.60521
196000.0000    1.29008
196040.0000    0.98865
196080.0000    1.02560
196120.0000    1.43131
196160.0000    2.55393
196200.0000    1.89640
196240.0000    1.58321
196280.0000    1.76203
196320.0000    1.86385
196360.0000    1.28032
196400.0000    2.14549
196440.0000    2.26053
196480.0000    1.61801
196520.0000    1.63961
196560.0000    1.34051
196600.0000    1.32645
196640.0000    0.99574
196680.0000    0.51850
196720.0000    1.27159
196760.0000    1.71764
196800.0000    1.69026
196840.0000    1.22701
196880.0000    0.96147
196920.0000    0.79895
196960.0000    0.80155
197000.0000    0.26598
197040.0000    1.11541
197080.0000    0.93723
197120.0000    1.29752
197160.0000    1.31372
197200.0000    1.38922
197240.0000    1.33713
197280.0000    1.12672
197320.0000    1.24742
197360.0000    1.64866
197400.0000    2.09182
197440.0000    1.83134
197480.0000    1.43769
197520.0000    0.41408
197560.0000    0.09394
197600.0000    0.46366
197640.0000    0.51507
197680.0000    0.57310
197720.0000    0.78057
197760.0000    1.61111
197800.0000    1.35943
197840.0000    1.50169
197880.0000    1.61173
197920.0000    1.89619
197960.0000    1.77898
198000.0000    2.05165
198040.0000    1.39150
198080.0000    1.47109
198120.0000    1.24484
198160.0000    1.31124
198200.0000    1.54857
198240.0000    1.20056
198280.0000    1.01144
198320.0000    1.10993
198360.0000    0.53317
198400.0000    1.28275
198440.0000    1.81158
198480.0000    0.94867
198520.0000    1.28942
198560.0000    1.47499
198600.0000    1.12307
198640.0000    1.19717
198680.0000    0.85385
198720.0000    1.07910
198760.0000    0.96549
198800.0000    1.17208
198840.0000    0.87819
198880.0000    1.06815
198920.0000    1.13469
198960.0000    1.02478
199000.0000    1.17895
199040.0000    1.73399
199080.0000    0.99461
199120.0000    1.22833
199160.0000    0.66247
199200.0000    1.01832
199240.0000    1.42802
199280.0000    0.87874
199320.0000    1.54705
199360.0000    0.98280
199400.0000    1.21438
199440.0000    1.48072
199480.0000    1.28458
199520.0000    1.52702
199560.0000    0.61253
199600.0000    0.67775
199640.0000    1.28148
199680.0000    1.51464
199720.0000    1.50896
199760.0000    1.38803
199800.0000    1.53417
199840.0000    1.83619
199880.0000    1.28520
199920.0000    1.79216
199960.0000    1.43499
200000.0000    0.85618
200040.0000    1.54097
200080.0000    1.17848
200120.0000    0.92539
200160.0000    1.35860
200200.0000    0.61483
200240.0000    0.53743
200280.0000    0.58667
200320.0000    1.02634
200360.0000    0.77714
200400.0000    1.58196
200440.0000    0.76783
200480.0000    1.17550
200520.0000    1.06295
200560.0000    1.00170
200600.0000    0.95134
200640.0000    0.82402
200680.0000    0.31798
200720.0000    0.25434
200760.0000    1.00528
200800.0000    0.96127
200840.0000    0.73968
200880.0000    0.55368
200920.0000    1.34930
200960.0000    1.11408
201000.0000    0.81946
201040.0000    0.37376
201080.0000    1.04892
201120.0000    0.48682
201160.0000   -0.04435
201200.0000    0.20264
201240.0000    0.64691
201280.0000    0.72275
201320.0000    0.71398
201360.0000    0.85537
201400.0000    1.02567
201440.0000    1.15687
201480.0000    1.16046
201520.0000    1.54047
201560.0000    1.31629
201600.0000    1.51888
201640.0000    0.83835
201680.0000    0.60533
201720.0000    0.90764
201760.0000    0.49148
201800.0000    0.03880
201840.0000    0.67162
201880.0000    0.81280
201920.0000    0.82103
201960.0000    1.11438
202000.0000    0.55329
202040.0000    0.95375
202080.0000    1.76026
202120.0000    0.92151
202160.0000    1.14064
202200.0000    1.42911
202240.0000    1.03017
202280.0000    0.07486
202320.0000    0.50190
202360.0000    0.25747
202400.0000    1.09998
202440.0000   -0.27112
202480.0000    0.78251
202520.0000    0.89625
202560.0000    0.45012
202600.0000    1.18835
202640.0000   -0.03309
202680.0000    0.83132
202720.0000    0.43082
202760.0000    0.08499
202800.0000    0.92339
202840.0000    1.15345
202880.0000    0.72497
202920.0000    0.80830
202960.0000    0.55358
203000.0000    1.18941
203040.0000    0.44651
203080.0000    1.41794
203120.0000    1.70286
203160.0000    1.18570
203200.0000    1.25489
203240.0000    1.98740
203280.0000    1.28562
203320.0000    0.53301
203360.0000    1.25389
203400.0000    1.17266
203440.0000    0.27375
203480.0000    1.18993
203520.0000    1.17593
203560.0000    1.27253
203600.0000    0.56795
203640.0000    1.02938
203680.0000    1.33109
203720.0000    1.64934
203760.0000    1.09074
203800.0000    1.60113
203840.0000    2.04053
203880.0000    1.58054
203920.0000    1.17883
203960.0000    2.03677
204000.0000    1.01214
204040.0000    1.64021
204080.0000    1.24329
204120.0000    2.04442
204160.0000    2.33994
204200.0000    1.79397
204240.0000    1.54561
204280.0000    1.87043
204320.0000    2.40120
204360.0000    1.72734
204400.0000    1.19103
204440.0000    1.15245
204480.0000    1.70665
204520.0000    1.29628
204560.0000    2.15736
204600.0000    1.69861
204640.0000    1.08718
204680.0000    1.47306
204720.0000    1.97689
204760.0000    2.01854
204800.0000    1.00566
204840.0000    0.68466
204880.0000    1.54082
204920.0000    1.47516
204960.0000    2.01068
205000.0000    1.51963
205040.0000    2.13099
205080.0000    2.56297
205120.0000    1.64207
205160.0000    1.55294
205200.0000    2.17313
205240.0000    1.47499
205280.0000    2.30909
205320.0000    2.21007
205360.0000    1.90440
205400.0000    1.27681
205440.0000    1.92676
205480.0000    2.29455
205520.0000    2.84024
205560.0000    2.61953
205600.0000    2.68755
205640.0000    2.54600
205680.0000    1.59414
205720.0000    1.67982
205760.0000    1.99383
205800.0000    2.28583
205840.0000    3.17776
205880.0000    2.91796
205920.0000    3.06714
205960.0000    2.55584
206000.0000    2.16308
206040.0000    1.56133
206080.0000    2.48792
206120.0000    2.08541
206160.0000    2.44440
206200.0000    2.20432
206240.0000    1.44482
206280.0000    1.42851
206320.0000    2.46083
206360.0000    1.78566
206400.0000    1.59664
206440.0000    2.22820
206480.0000    1.99896
206520.0000    2.02694
206560.0000    2.73603
206600.0000    2.81248
206640.0000    2.33632
206680.0000    2.46122
206720.0000    1.84502
206760.0000    1.60565
206800.0000    1.56538
206840.0000    3.37655
206880.0000    2.59586
206920.0000    2.66398
206960.0000    3.18099
207000.0000    2.72931
207040.0000    2.25251
207080.0000    2.99887
207120.0000    3.44951
207160.0000    3.36908
207200.0000    2.46767
207240.0000    1.86221
207280.0000    2.18805
207320.0000    2.41997
207360.0000    2.09355
207400.0000    3.20639
207440.0000    2.36138
207480.0000    2.91512
207520.0000    2.99343
207560.0000    2.84561
207600.0000    3.13347
207640.0000    2.74595
207680.0000    1.83400
207720.0000    2.30512
207760.0000    2.45112
207800.0000    2.84799
207840.0000    2.36398
207880.0000    2.37206
207920.0000    2.50906
207960.0000    2.24354
208000.0000    2.96423
208040.0000    3.14864
208080.0000    2.92371
208120.0000    2.37627
208160.0000    2.99700
208200.0000    1.86988
208240.0000    2.19379
208280.0000    2.52816
208320.0000    2.00818
208360.0000    2.73281
208400.0000    3.23649
208440.0000    2.94405
208480.0000    2.81681
208520.0000    2.84183
208560.0000    2.42584
208600.0000    2.84977
208640.0000    2.74559
208680.0000    2.63268
208720.0000    3.40397
208760.0000    1.92277
208800.0000    2.43808
208840.0000    2.20077
208880.0000    2.48824
208920.0000    2.82353
208960.0000    3.07574
209000.0000    2.30558
209040.0000    2.51665
209080.0000    2.79803
209120.0000    2.30706
209160.0000    2.51326
209200.0000    1.85137
209240.0000    2.39907
209280.0000    2.88330
209320.0000    1.73145
209360.0000    1.45415
209400.0000    2.39913
209440.0000    2.13739
209480.0000    1.73685
209520.0000    1.65001
209560.0000    1.69198
209600.0000    2.11986
209640.0000    1.84997
209680.0000    2.26475
209720.0000    2.58839
209760.0000    1.93764
209800.0000    2.73438
209840.0000    3.53615
209880.0000    2.61037
209920.0000    3.30315
209960.0000    2.96326
210000.0000    3.16808
210040.0000    3.35085
210080.0000    3.58975
210120.0000    3.64031
210160.0000    3.13190
210200.0000    3.07826
210240.0000    3.66715
210280.0000    3.83235
210320.0000    2.86079
210360.0000    3.85138
210400.0000    2.41266
210440.0000    2.92002
210480.0000    2.15095
210520.0000    2.65397
210560.0000    2.52243
210600.0000    3.23073
210640.0000    3.31236
210680.0000    2.53636
210720.0000    2.61365
210760.0000    2.46977
210800.0000    2.98215
210840.0000    1.88260
210880.0000    1.75084
210920.0000    2.29131
210960.0000    2.01273
211000.0000    1.57917
211040.0000    2.49737
211080.0000    2.59594
211120.0000    2.49956
211160.0000    2.04378
211200.0000    1.56799
211240.0000    2.35012
211280.0000    1.72134
211320.0000    1.41686
211360.0000    1.84875
211400.0000    2.66532
211440.0000    2.58529
211480.0000    2.98685
211520.0000    2.42985
211560.0000    2.50028
211600.0000    2.59314
211640.0000    1.56717
211680.0000    2.69724
211720.0000    3.18766
211760.0000    3.41890
211800.0000    3.40727
211840.0000    3.60159
211880.0000    3.02736
211920.0000    3.63550
211960.0000    3.18433
212000.0000    2.60107
212040.0000    3.40229
212080.0000    1.93455
212120.0000    2.93425
212160.0000    3.42981
212200.0000    3.21406
212240.0000    2.10714
212280.0000    2.44007
212320.0000    2.94434
212360.0000    2.59382
212400.0000    2.48414
212440.0000    2.32804
212480.0000    2.55751
212520.0000    2.59173
212560.0000    3.06390
212600.0000    2.83533
212640.0000    2.46440
212680.0000    2.88571
212720.0000    2.54220
212760.0000    2.63032
212800.0000    2.45234
212840.0000    2.17665
212880.0000    2.78498
212920.0000    2.36634
212960.0000    2.19786
213000.0000    2.09739
213040.0000    2.05736
213080.0000    2.67121
213120.0000    2.72381
213160.0000    2.78359
213200.0000    2.86311
213240.0000    3.06423
213280.0000    2.26275
213320.0000    2.96428
213360.0000    3.37040
213400.0000    3.44376
213440.0000    3.21305
213480.0000    2.89082
213520.0000    3.14964
213560.0000    2.19723
213600.0000    2.41930
213640.0000    2.17719
213680.0000    2.76299
213720.0000    2.41161
213760.0000    2.58794
213800.0000    3.12680
213840.0000    2.62727
213880.0000    3.14723
213920.0000    3.20527
213960.0000    3.32832
214000.0000    2.97722
214040.0000    2.81695
214080.0000    2.78279
214120.0000    2.89334
214160.0000    1.60174
214200.0000    2.00257
214240.0000    1.67808
214280.0000    2.73172
214320.0000    2.17691
214360.0000    2.40379
214400.0000    2.68425
214440.0000    3.04875
214480.0000    3.02019
214520.0000    3.29063
214560.0000    2.97219
214600.0000    2.51267
214640.0000    3.08850
214680.0000    3.19796
214720.0000    2.19248
214760.0000    2.51323
214800.0000    2.35214
214840.0000    2.65789
214880.0000    2.94748
214920.0000    3.26708
214960.0000    3.04243
215000.0000    2.27575
215040.0000    2.75131
215080.0000    2.40875
215120.0000    2.76039
215160.0000    3.26799
215200.0000    2.27940
215240.0000    1.88630
215280.0000    2.75670
215320.0000    3.59219
215360.0000    2.63429
215400.0000    2.94455
215440.0000    3.88809
215480.0000    3.94545
215520.0000    3.83750
215560.0000    4.03050
215600.0000    3.23435
215640.0000    3.23255
215680.0000    2.39024
215720.0000    2.40569
215760.0000    2.09681
215800.0000    2.50732
215840.0000    2.35251
215880.0000    2.07084
215920.0000    2.43159
215960.0000    2.70822
216000.0000    2.46845
216040.0000    2.72445
216080.0000    3.01941
216120.0000    2.43051
216160.0000    3.12233
216200.0000    3.04485
216240.0000    3.22133
216280.0000    2.87589
216320.0000    3.15057
216360.0000    2.49398
216400.0000    2.63187
216440.0000    2.96889
216480.0000    1.97725
216520.0000    1.89281
216560.0000    2.59885
216600.0000    3.03968
216640.0000    2.93702
216680.0000    2.65130
216720.0000    2.26314
216760.0000    2.61474
216800.0000    2.02585
216840.0000    1.68360
216880.0000    2.14409
216920.0000    1.79768
216960.0000    1.56364
217000.0000    2.34703
217040.0000    2.02695
217080.0000    2.35021
217120.0000    2.20388
217160.0000    2.02130
217200.0000    2.76002
217240.0000    2.28744
217280.0000    2.18694
217320.0000    1.92596
217360.0000    2.10844
217400.0000    1.64620
217440.0000    1.79728
217480.0000    2.80235
217520.0000    2.35133
217560.0000    1.50008
217600.0000    2.31411
217640.0000    2.12726
217680.0000    1.94267
217720.0000    2.87149
217760.0000    2.80259
217800.0000    2.55999
217840.0000    3.00121
217880.0000    3.13614
217920.0000    2.46723
217960.0000    3.42686
218000.0000    3.68032
218040.0000    3.28120
218080.0000    3.23372
218120.0000    2.57798
218160.0000    2.57242
218200.0000    2.61863
218240.0000    2.50015
218280.0000    1.98029
218320.0000    2.61749
218360.0000    2.67176
218400.0000    2.27514
218440.0000    2.51047
218480.0000    2.37003
218520.0000    2.17774
218560.0000    2.37268
218600.0000    1.67423
218640.0000    2.15286
218680.0000    2.52591
218720.0000    2.81400
218760.0000    2.60906
218800.0000    3.01284
218840.0000    2.78300
218880.0000    2.60316
218920.0000    2.25855
218960.0000    2.74992
219000.0000    2.38599
219040.0000    1.65223
219080.0000    2.18026
219120.0000    2.05310
219160.0000    3.05516
219200.0000    2.00710
219240.0000    1.96179
219280.0000    1.84386
219320.0000    3.32573
219360.0000    1.78054
219400.0000    2.61459
219440.0000    2.37435
219480.0000    2.10998
219520.0000    2.25346
219560.0000    1.33348
219600.0000    2.06806
219640.0000    1.41287
219680.0000    2.32144
219720.0000    1.79269
219760.0000    1.54876
219800.0000    2.60471
219840.0000    1.64902
219880.0000    2.15640
219920.0000    2.22592
219960.0000    2.07255
220000.0000    2.33582
220040.0000    2.62020
220080.0000    2.27609
220120.0000    2.34280
220160.0000    2.22965
220200.0000    1.81960
220240.0000    2.28214
220280.0000    2.87058
220320.0000    2.48963
220360.0000    2.38848
220400.0000    2.27720
220440.0000    2.62181
220480.0000    2.71982
220520.0000    2.97587
220560.0000    2.61677
220600.0000    2.14800
220640.0000    2.47466
220680.0000    2.62568
220720.0000    3.45120
220760.0000    3.12485
220800.0000    2.50285
220840.0000    2.56620
220880.0000    2.37269
220920.0000    2.04968
220960.0000    2.19415
221000.0000    2.23708
221040.0000    1.90293
221080.0000    2.24584
221120.0000    2.35668
221160.0000    2.35640
221200.0000    1.89525
221240.0000    2.96880
221280.0000    2.63552
221320.0000    2.85115
221360.0000    2.89709
221400.0000    3.07471
221440.0000    2.46450
221480.0000    2.32366
221520.0000    1.83600
221560.0000    2.28441
221600.0000    1.97072
221640.0000    2.50773
221680.0000    2.40438
221720.0000    2.09558
221760.0000    1.62906
221800.0000    1.56335
221840.0000    1.13822
221880.0000    1.87794
221920.0000    1.43761
221960.0000    0.88010
222000.0000    0.46026
222040.0000    0.88718
222080.0000    1.08719
222120.0000    1.25136
222160.0000    1.82591
222200.0000    0.80409
222240.0000    1.45448
222280.0000    1.68844
222320.0000    1.73504
222360.0000    1.06633
222400.0000    1.58562
222440.0000    1.24976
222480.0000    0.78418
222520.0000    0.83166
222560.0000    0.47288
222600.0000    0.91745
222640.0000    0.76639
222680.0000    1.55149
222720.0000    0.97190
222760.0000    1.18969
222800.0000    0.98399
222840.0000    0.78250
222880.0000    1.91850
222920.0000    1.59141
222960.0000    1.40459
223000.0000    1.60867
223040.0000    1.78119
223080.0000    1.01026
223120.0000    0.97405
223160.0000    1.71464
223200.0000    2.47177
223240.0000    0.95543
223280.0000    1.36883
223320.0000    1.78337
223360.0000    1.33569
223400.0000    1.55074
223440.0000    1.50972
223480.0000    1.25806
223520.0000    1.23241
223560.0000    0.90659
223600.0000    0.61845
223640.0000    1.30425
223680.0000    1.41206
223720.0000    1.76107
223760.0000    1.07392
223800.0000    0.65828
223840.0000    1.71133
223880.0000    1.41391
223920.0000    1.44290
223960.0000    1.41782
224000.0000    1.82342
224040.0000    1.25217
224080.0000    1.37159
224120.0000    1.26215
224160.0000    1.95686
224200.0000    1.87386
224240.0000    1.67852
224280.0000    2.51557
224320.0000    2.50863
224360.0000    1.48496
224400.0000    1.66091
224440.0000    1.00613
224480.0000    1.18291
224520.0000    0.87703
224560.0000    1.55225
224600.0000    1.10464
224640.0000    0.66854
224680.0000    1.70538
224720.0000    1.60038
224760.0000    1.54298
224800.0000    1.04006
224840.0000    1.27754
224880.0000    1.45256
224920.0000    1.35790
224960.0000    1.50061
225000.0000    0.73851
225040.0000    1.03611
225080.0000    1.45340
225120.0000    0.79394
225160.0000    1.91578
225200.0000    1.61303
225240.0000    1.11455
225280.0000    1.71517
225320.0000    2.05506
225360.0000    1.15741
225400.0000    1.63832
225440.0000    1.59173
225480.0000    1.24050
225520.0000    1.12387
225560.0000    1.87351
225600.0000    1.78809
225640.0000    0.86296
225680.0000    0.93878
225720.0000    1.22516
225760.0000    1.52169
225800.0000    1.48814
225840.0000    1.84038
225880.0000    1.47217
225920.0000    1.44608
225960.0000    1.02662
226000.0000    1.14753
226040.0000    1.25245
226080.0000    1.18154
226120.0000    1.60341
226160.0000    1.81119
226200.0000    1.42879
226240.0000    1.93500
226280.0000    1.42700
226320.0000    1.05434
226360.0000    1.49034
226400.0000    1.81440
226440.0000    1.47459
226480.0000    0.43210
226520.0000    1.17159
226560.0000    0.60072
226600.0000    1.36783
226640.0000    1.51593
226680.0000    1.02070
226720.0000    0.59980
226760.0000    1.75503
226800.0000    1.54207
226840.0000    2.41582
226880.0000    1.04203
226920.0000    1.90114
226960.0000    1.29629
227000.0000    0.60485
227040.0000    0.75844
227080.0000    1.26547
227120.0000    0.93154
227160.0000    0.63957
227200.0000    0.76191
227240.0000    1.41548
227280.0000    2.17062
227320.0000    1.68865
227360.0000    1.76902
227400.0000    1.24137
227440.0000    1.51388
227480.0000    1.68102
227520.0000    1.91514
227560.0000    1.24671
227600.0000    1.63554
227640.0000    1.25423
227680.0000    0.45611
227720.0000    0.32282
227760.0000    1.13611
227800.0000    1.25535
227840.0000    0.90819
227880.0000    1.37807
227920.0000    1.09517
227960.0000    1.75697
228000.0000    1.51821
228040.0000    1.28590
228080.0000    1.42548
228120.0000    1.30837
228160.0000    1.34939
228200.0000   -0.30192
228240.0000    1.07996
228280.0000    0.50240
228320.0000    0.14778
228360.0000    0.88868
228400.0000    0.80477
228440.0000    0.26208
228480.0000    0.92916
228520.0000    2.24722
228560.0000    1.50988
228600.0000    1.60591
228640.0000    1.41860
228680.0000    2.17701
228720.0000    2.41161
228760.0000    2.23022
228800.0000    1.76821
228840.0000    2.07965
228880.0000    2.59636
228920.0000    1.54929
228960.0000    1.00412
229000.0000    1.32976
229040.0000    1.45630
229080.0000    1.45471
229120.0000    2.11869
229160.0000    1.82444
229200.0000    2.66720
229240.0000    2.75428
229280.0000    2.46324
229320.0000    2.28879
229360.0000    2.89269
229400.0000    1.77407
229440.0000    1.44825
229480.0000    1.61572
229520.0000    1.56752
229560.0000    0.80517
229600.0000    1.33980
229640.0000    1.59651
229680.0000    1.47872
229720.0000    0.71308
229760.0000    1.22099
229800.0000    1.81781
229840.0000    1.81882
229880.0000    1.64519
229920.0000    1.02860
229960.0000    1.28490
230000.0000    0.93169
230040.0000    1.64356
230080.0000    1.26378
230120.0000    1.57594
230160.0000    0.57404
230200.0000    0.88321
230240.0000    1.64491
230280.0000    1.01743
230320.0000   -0.16252
230360.0000   -0.83071
230400.0000    0.45466
230440.0000    1.02865
230480.0000    0.56783
230520.0000    1.12844
230560.0000    1.91251
230600.0000    0.95551
230640.0000    1.11590
230680.0000    1.57646
230720.0000    0.50430
230760.0000    1.57691
230800.0000    1.57736
230840.0000    1.84168
230880.0000    1.60651
230920.0000    1.54737
230960.0000    1.31356
231000.0000    3.09268
231040.0000    2.87631
231080.0000    2.24028
231120.0000    2.35717
231160.0000    1.19532
231200.0000    1.92153
231240.0000    1.43772
231280.0000    1.80030
231320.0000    1.73366
231360.0000    2.20559
231400.0000    1.41135
231440.0000    1.50394
231480.0000    1.33658
231520.0000    1.09633
231560.0000    1.35487
231600.0000    2.05099
231640.0000    1.54359
231680.0000    2.10778
231720.0000    1.03702
231760.0000    1.30603
231800.0000    1.75222
231840.0000    2.35621
231880.0000    2.44072
231920.0000    2.50912
231960.0000    2.18147
232000.0000    2.04913
232040.0000    1.94688
232080.0000    2.13064
232120.0000    2.54217
232160.0000    1.71146
232200.0000    1.24001
232240.0000    1.48457
232280.0000    1.70922
232320.0000    0.61933
232360.0000    1.03285
232400.0000    0.65212
232440.0000    1.32589
232480.0000    1.79770
232520.0000    1.12601
232560.0000    1.32231
232600.0000    1.60792
232640.0000    0.01330
232680.0000    1.37847
232720.0000    0.71268
232760.0000    0.79258
232800.0000    0.08836
232840.0000    1.87118
232880.0000    0.85514
232920.0000    1.22777
232960.0000    1.16600
233000.0000    1.38987
233040.0000    0.97355
233080.0000    0.75227
233120.0000    0.87450
233160.0000    1.59035
233200.0000    1.04905
233240.0000    0.75807
233280.0000    0.75417
233320.0000    0.40298
233360.0000    0.62953
233400.0000    0.21189
233440.0000    0.35111
233480.0000   -0.23196
233520.0000    0.50850
233560.0000    0.23101
233600.0000    0.35915
233640.0000    1.05826
233680.0000    0.37131
233720.0000    0.29934
233760.0000    1.52866
233800.0000    0.23452
233840.0000   -0.51144
233880.0000    0.10984
233920.0000    0.62795
233960.0000    1.00042
234000.0000    1.47377
234040.0000    1.21975
234080.0000    1.18622
234120.0000    1.63402
234160.0000    1.89693
234200.0000    0.45630
234240.0000    0.71226
234280.0000    0.40515
234320.0000    1.37846
234360.0000    0.43904
234400.0000   -0.03638
234440.0000    0.82650
234480.0000    0.86903
234520.0000    0.62579
234560.0000    0.25116
234600.0000   -0.09541
234640.0000    0.87565
234680.0000    1.02010
234720.0000    1.10862
234760.0000    1.18195
234800.0000    0.90343
234840.0000    0.45055
234880.0000    1.03929
234920.0000    0.41674
234960.0000    0.15383
235000.0000    0.66331
235040.0000    0.13410
235080.0000    0.56935
235120.0000   -0.05678
235160.0000    0.35004
235200.0000    0.87701
235240.0000    1.44652
235280.0000    1.65552
235320.0000    1.53787
235360.0000    2.12071
235400.0000    1.24903
235440.0000    1.35614
235480.0000    1.44774
235520.0000    1.40166
235560.0000    2.22272
235600.0000    1.83852
235640.0000    0.88003
235680.0000    1.04892
235720.0000    0.43925
235760.0000    0.94988
235800.0000    2.01086
235840.0000    0.94397
235880.0000    0.13914
235920.0000    0.05617
235960.0000   -0.57162
236000.0000    0.30898
236040.0000    0.07609
236080.0000    1.86125
236120.0000    0.32107
236160.0000   -0.58841
236200.0000    0.33396
236240.0000   -0.38070
236280.0000   -1.39214
236320.0000   -0.01911
236360.0000   -0.66429
236400.0000    1.25410
236440.0000    1.74686
236480.0000    1.82510
236520.0000    1.24823
236560.0000    0.59434
236600.0000    0.86594
236640.0000    0.83350
236680.0000    1.20399
236720.0000    1.00316
236760.0000    1.54030
236800.0000    0.73646
236840.0000    0.15908
236880.0000    0.96365
236920.0000    0.77671
236960.0000    1.02664
237000.0000    1.24006
237040.0000    0.01321
237080.0000   -0.10390
237120.0000    0.35621
237160.0000    0.51282
237200.0000    0.53773
237240.0000    0.78459
237280.0000    0.11410
&
