# Supplementary material for: Comment on 'Valid molecular dynamics simulations of human hemoglobin require a surprisingly large box size'
Source: eLife. 2019 Jun 20;8:e44718. doi: 10.7554/eLife.44718 (PMC6586461; doi:10.7554/eLife.44718)
Supplement: Figure 3—source data 1. — The zip archive contains a README file describing which source files correspond to the different panels. [file elife-44718-fig3-data1.zip › figure3/panel_A/hub/small/6/proj.xvg]

@ autoscale onread none
@ with g0
@ g0 on
@ title "projection on eigenvectors (nm)"
@ xaxis  label "Time (ps)"
@ world xmin 0
@ world xmax 198720
@ world ymin -8.68657
@ world ymax 2.13055
@ view xmin 0.15
@ view xmax 0.85
@ view ymin 0.15
@ view ymax 0.85
@ yaxis  label "vec 1"
@ xaxis tick major 50000
@ xaxis tick minor 25000
@ xaxis ticklabel start type spec
@ xaxis ticklabel start -0
@ yaxis tick major 5
@ yaxis tick minor 2.5
@ yaxis ticklabel start type spec
@ yaxis ticklabel start -5
@ zeroxaxis bar on
@ zeroxaxis bar linestyle 3
    0.0000   -5.11205
   40.0000   -5.29900
   80.0000   -4.76950
  120.0000   -5.60540
  160.0000   -4.70390
  200.0000   -6.23733
  240.0000   -5.39371
  280.0000   -5.04250
  320.0000   -6.50010
  360.0000   -6.35586
  400.0000   -7.31281
  440.0000   -6.08426
  480.0000   -6.40594
  520.0000   -5.82346
  560.0000   -6.54283
  600.0000   -6.17299
  640.0000   -5.86700
  680.0000   -5.56319
  720.0000   -5.58220
  760.0000   -4.87079
  800.0000   -5.80561
  840.0000   -6.17515
  880.0000   -6.09949
  920.0000   -6.05679
  960.0000   -5.74568
 1000.0000   -5.84213
 1040.0000   -6.73796
 1080.0000   -5.85710
 1120.0000   -6.16473
 1160.0000   -5.76086
 1200.0000   -5.51812
 1240.0000   -5.64276
 1280.0000   -3.51435
 1320.0000   -4.31184
 1360.0000   -5.43239
 1400.0000   -4.64090
 1440.0000   -4.71326
 1480.0000   -4.57068
 1520.0000   -4.59679
 1560.0000   -3.95052
 1600.0000   -3.90132
 1640.0000   -5.03548
 1680.0000   -4.88682
 1720.0000   -5.38911
 1760.0000   -5.43085
 1800.0000   -5.86987
 1840.0000   -5.57665
 1880.0000   -5.67869
 1920.0000   -5.97260
 1960.0000   -5.25942
 2000.0000   -5.47780
 2040.0000   -5.74206
 2080.0000   -5.39750
 2120.0000   -4.43421
 2160.0000   -5.19884
 2200.0000   -4.62942
 2240.0000   -4.75406
 2280.0000   -4.73597
 2320.0000   -5.43586
 2360.0000   -5.36901
 2400.0000   -4.28089
 2440.0000   -5.12408
 2480.0000   -4.23207
 2520.0000   -4.22570
 2560.0000   -5.15686
 2600.0000   -4.69268
 2640.0000   -4.96281
 2680.0000   -4.37462
 2720.0000   -4.04332
 2760.0000   -5.40268
 2800.0000   -5.06966
 2840.0000   -5.64434
 2880.0000   -5.63439
 2920.0000   -5.01808
 2960.0000   -5.97488
 3000.0000   -4.63265
 3040.0000   -3.62790
 3080.0000   -5.07999
 3120.0000   -5.57173
 3160.0000   -4.98180
 3200.0000   -5.34407
 3240.0000   -4.32572
 3280.0000   -4.75376
 3320.0000   -4.56032
 3360.0000   -5.73059
 3400.0000   -5.78928
 3440.0000   -4.11727
 3480.0000   -6.09587
 3520.0000   -5.21728
 3560.0000   -5.17895
 3600.0000   -5.67846
 3640.0000   -5.46494
 3680.0000   -5.72771
 3720.0000   -5.40352
 3760.0000   -4.69878
 3800.0000   -5.77606
 3840.0000   -6.68662
 3880.0000   -5.88780
 3920.0000   -5.95076
 3960.0000   -6.06145
 4000.0000   -5.77022
 4040.0000   -5.99158
 4080.0000   -5.87675
 4120.0000   -5.32947
 4160.0000   -5.62476
 4200.0000   -5.68370
 4240.0000   -6.01515
 4280.0000   -5.12546
 4320.0000   -6.07767
 4360.0000   -5.43939
 4400.0000   -6.77043
 4440.0000   -5.65085
 4480.0000   -6.28636
 4520.0000   -5.70906
 4560.0000   -5.45435
 4600.0000   -6.00420
 4640.0000   -5.44366
 4680.0000   -5.00057
 4720.0000   -5.18402
 4760.0000   -4.72544
 4800.0000   -5.46409
 4840.0000   -5.33336
 4880.0000   -5.33935
 4920.0000   -4.68751
 4960.0000   -4.89759
 5000.0000   -4.67616
 5040.0000   -5.37235
 5080.0000   -4.97903
 5120.0000   -5.84941
 5160.0000   -5.09473
 5200.0000   -5.24126
 5240.0000   -3.64363
 5280.0000   -4.42205
 5320.0000   -4.52477
 5360.0000   -5.04376
 5400.0000   -5.24868
 5440.0000   -5.32723
 5480.0000   -6.11707
 5520.0000   -4.60991
 5560.0000   -4.99216
 5600.0000   -4.84553
 5640.0000   -3.95726
 5680.0000   -4.49456
 5720.0000   -4.87762
 5760.0000   -4.13253
 5800.0000   -4.20102
 5840.0000   -5.03300
 5880.0000   -5.17177
 5920.0000   -5.22704
 5960.0000   -5.27816
 6000.0000   -5.50700
 6040.0000   -5.64423
 6080.0000   -5.14502
 6120.0000   -5.62798
 6160.0000   -5.03455
 6200.0000   -5.31146
 6240.0000   -5.44496
 6280.0000   -6.64954
 6320.0000   -5.60953
 6360.0000   -6.33473
 6400.0000   -5.53909
 6440.0000   -6.45998
 6480.0000   -5.66613
 6520.0000   -6.30303
 6560.0000   -5.80172
 6600.0000   -5.20692
 6640.0000   -5.74311
 6680.0000   -5.58117
 6720.0000   -5.74695
 6760.0000   -5.66733
 6800.0000   -4.86344
 6840.0000   -5.05267
 6880.0000   -4.65573
 6920.0000   -3.95451
 6960.0000   -4.58977
 7000.0000   -3.58014
 7040.0000   -5.32515
 7080.0000   -4.21764
 7120.0000   -4.80967
 7160.0000   -5.24612
 7200.0000   -5.25108
 7240.0000   -5.87805
 7280.0000   -5.38730
 7320.0000   -4.96896
 7360.0000   -4.96069
 7400.0000   -4.95716
 7440.0000   -5.01756
 7480.0000   -5.58672
 7520.0000   -5.02331
 7560.0000   -4.99634
 7600.0000   -5.46062
 7640.0000   -4.47027
 7680.0000   -4.94391
 7720.0000   -5.39180
 7760.0000   -4.32333
 7800.0000   -5.14128
 7840.0000   -5.41658
 7880.0000   -4.18064
 7920.0000   -4.43670
 7960.0000   -5.31082
 8000.0000   -4.77500
 8040.0000   -5.58074
 8080.0000   -5.47932
 8120.0000   -4.45259
 8160.0000   -5.77508
 8200.0000   -5.42655
 8240.0000   -5.66959
 8280.0000   -5.57705
 8320.0000   -4.43025
 8360.0000   -5.94149
 8400.0000   -6.08039
 8440.0000   -5.22380
 8480.0000   -4.70619
 8520.0000   -5.10495
 8560.0000   -4.45838
 8600.0000   -5.13131
 8640.0000   -4.43041
 8680.0000   -4.55484
 8720.0000   -5.24184
 8760.0000   -4.80975
 8800.0000   -5.11285
 8840.0000   -5.06496
 8880.0000   -4.74162
 8920.0000   -4.78634
 8960.0000   -4.22296
 9000.0000   -4.77369
 9040.0000   -4.43814
 9080.0000   -4.33553
 9120.0000   -4.55561
 9160.0000   -5.14239
 9200.0000   -4.91660
 9240.0000   -5.57641
 9280.0000   -5.22968
 9320.0000   -6.00159
 9360.0000   -5.37734
 9400.0000   -5.77956
 9440.0000   -4.23762
 9480.0000   -4.86162
 9520.0000   -5.17075
 9560.0000   -4.89514
 9600.0000   -4.68809
 9640.0000   -5.22681
 9680.0000   -5.02331
 9720.0000   -5.37846
 9760.0000   -6.30256
 9800.0000   -6.32901
 9840.0000   -5.33044
 9880.0000   -5.09854
 9920.0000   -4.53269
 9960.0000   -4.45799
10000.0000   -4.65415
10040.0000   -5.16429
10080.0000   -5.84080
10120.0000   -6.15612
10160.0000   -6.46166
10200.0000   -6.09519
10240.0000   -5.33947
10280.0000   -5.55651
10320.0000   -5.51055
10360.0000   -5.93427
10400.0000   -5.75579
10440.0000   -6.51774
10480.0000   -6.77708
10520.0000   -5.75110
10560.0000   -6.86890
10600.0000   -5.14696
10640.0000   -6.14801
10680.0000   -6.11583
10720.0000   -6.31049
10760.0000   -7.16383
10800.0000   -6.62111
10840.0000   -6.94045
10880.0000   -6.11231
10920.0000   -6.43100
10960.0000   -5.53318
11000.0000   -5.11278
11040.0000   -5.99355
11080.0000   -6.41933
11120.0000   -5.88644
11160.0000   -5.62249
11200.0000   -5.31944
11240.0000   -6.14424
11280.0000   -4.35009
11320.0000   -5.29660
11360.0000   -5.81326
11400.0000   -6.10893
11440.0000   -5.04870
11480.0000   -5.41123
11520.0000   -5.36526
11560.0000   -5.23793
11600.0000   -4.96181
11640.0000   -5.85921
11680.0000   -4.86865
11720.0000   -4.44782
11760.0000   -5.52451
11800.0000   -5.37627
11840.0000   -5.90860
11880.0000   -3.95884
11920.0000   -5.51406
11960.0000   -4.97624
12000.0000   -5.01913
12040.0000   -5.27992
12080.0000   -6.29658
12120.0000   -5.41515
12160.0000   -5.85340
12200.0000   -5.49879
12240.0000   -5.24963
12280.0000   -5.84851
12320.0000   -5.06363
12360.0000   -6.94215
12400.0000   -6.79388
12440.0000   -5.31066
12480.0000   -4.52013
12520.0000   -5.65349
12560.0000   -5.16765
12600.0000   -5.44215
12640.0000   -5.22186
12680.0000   -5.68211
12720.0000   -6.24256
12760.0000   -6.41389
12800.0000   -5.51730
12840.0000   -5.62100
12880.0000   -5.39841
12920.0000   -5.72870
12960.0000   -5.83363
13000.0000   -5.07208
13040.0000   -5.57444
13080.0000   -5.36871
13120.0000   -5.46609
13160.0000   -5.49841
13200.0000   -4.05603
13240.0000   -4.53301
13280.0000   -4.77442
13320.0000   -4.93650
13360.0000   -5.02062
13400.0000   -4.86775
13440.0000   -4.70555
13480.0000   -5.02531
13520.0000   -4.17788
13560.0000   -5.82346
13600.0000   -5.61812
13640.0000   -5.51849
13680.0000   -5.21702
13720.0000   -4.59538
13760.0000   -5.39835
13800.0000   -4.75730
13840.0000   -4.96591
13880.0000   -4.89801
13920.0000   -5.14671
13960.0000   -5.40441
14000.0000   -5.75001
14040.0000   -5.43638
14080.0000   -5.13221
14120.0000   -5.27169
14160.0000   -5.12399
14200.0000   -5.63195
14240.0000   -4.75642
14280.0000   -4.63789
14320.0000   -5.49355
14360.0000   -4.48749
14400.0000   -5.19241
14440.0000   -5.49928
14480.0000   -3.95915
14520.0000   -6.35886
14560.0000   -6.56508
14600.0000   -6.17991
14640.0000   -5.71334
14680.0000   -6.17148
14720.0000   -6.07238
14760.0000   -4.92475
14800.0000   -5.29294
14840.0000   -5.25660
14880.0000   -6.03191
14920.0000   -6.00255
14960.0000   -5.25699
15000.0000   -5.74969
15040.0000   -4.71036
15080.0000   -5.89286
15120.0000   -5.33815
15160.0000   -4.78161
15200.0000   -4.88266
15240.0000   -4.92301
15280.0000   -4.77609
15320.0000   -4.97672
15360.0000   -4.63627
15400.0000   -4.68192
15440.0000   -4.98147
15480.0000   -5.92491
15520.0000   -5.47686
15560.0000   -5.83488
15600.0000   -5.12706
15640.0000   -5.43071
15680.0000   -5.10610
15720.0000   -6.11642
15760.0000   -4.69985
15800.0000   -4.64257
15840.0000   -5.79104
15880.0000   -5.16248
15920.0000   -4.47159
15960.0000   -5.37345
16000.0000   -5.06117
16040.0000   -5.03081
16080.0000   -5.66856
16120.0000   -5.83721
16160.0000   -5.22125
16200.0000   -5.09813
16240.0000   -4.69184
16280.0000   -5.60547
16320.0000   -5.71288
16360.0000   -5.06902
16400.0000   -5.40081
16440.0000   -5.71940
16480.0000   -5.79695
16520.0000   -4.94948
16560.0000   -5.85477
16600.0000   -5.52867
16640.0000   -5.92681
16680.0000   -4.39379
16720.0000   -4.94263
16760.0000   -4.98522
16800.0000   -5.46810
16840.0000   -4.82014
16880.0000   -6.32718
16920.0000   -6.06196
16960.0000   -6.72302
17000.0000   -5.35750
17040.0000   -5.50679
17080.0000   -4.81036
17120.0000   -4.39477
17160.0000   -4.46981
17200.0000   -5.21192
17240.0000   -5.19940
17280.0000   -4.80821
17320.0000   -5.01584
17360.0000   -5.33614
17400.0000   -6.01269
17440.0000   -4.93165
17480.0000   -5.44076
17520.0000   -5.10641
17560.0000   -5.10300
17600.0000   -5.58878
17640.0000   -5.28998
17680.0000   -5.74188
17720.0000   -6.28876
17760.0000   -6.26202
17800.0000   -5.65655
17840.0000   -5.67292
17880.0000   -6.12665
17920.0000   -5.07173
17960.0000   -4.96016
18000.0000   -5.01185
18040.0000   -4.90730
18080.0000   -5.15491
18120.0000   -5.26854
18160.0000   -5.29014
18200.0000   -4.78184
18240.0000   -4.95353
18280.0000   -5.33274
18320.0000   -5.46974
18360.0000   -5.33827
18400.0000   -4.66432
18440.0000   -4.82450
18480.0000   -5.28705
18520.0000   -4.98434
18560.0000   -5.68090
18600.0000   -5.17336
18640.0000   -5.06439
18680.0000   -5.03421
18720.0000   -4.86268
18760.0000   -4.46873
18800.0000   -5.36034
18840.0000   -5.37784
18880.0000   -5.78210
18920.0000   -5.60973
18960.0000   -5.85457
19000.0000   -5.58590
19040.0000   -5.28825
19080.0000   -5.70036
19120.0000   -6.29855
19160.0000   -4.76034
19200.0000   -5.17326
19240.0000   -4.92285
19280.0000   -5.77274
19320.0000   -5.24299
19360.0000   -5.33057
19400.0000   -5.19145
19440.0000   -4.53092
19480.0000   -5.00087
19520.0000   -5.61792
19560.0000   -5.22795
19600.0000   -5.07711
19640.0000   -5.17194
19680.0000   -5.54962
19720.0000   -5.25144
19760.0000   -4.59962
19800.0000   -5.22473
19840.0000   -5.06609
19880.0000   -4.03373
19920.0000   -4.71991
19960.0000   -5.08825
20000.0000   -4.99065
20040.0000   -5.12811
20080.0000   -4.66887
20120.0000   -4.64313
20160.0000   -4.54558
20200.0000   -4.68254
20240.0000   -4.55215
20280.0000   -4.16474
20320.0000   -4.89982
20360.0000   -4.51270
20400.0000   -5.02461
20440.0000   -4.74434
20480.0000   -5.97250
20520.0000   -5.78617
20560.0000   -5.95342
20600.0000   -5.47215
20640.0000   -5.13437
20680.0000   -6.02328
20720.0000   -6.23959
20760.0000   -5.99506
20800.0000   -5.20012
20840.0000   -5.92616
20880.0000   -5.62406
20920.0000   -5.10807
20960.0000   -6.38225
21000.0000   -5.89670
21040.0000   -5.92601
21080.0000   -5.47419
21120.0000   -5.33055
21160.0000   -5.61964
21200.0000   -5.69480
21240.0000   -5.19581
21280.0000   -5.68990
21320.0000   -5.66589
21360.0000   -4.83247
21400.0000   -5.02412
21440.0000   -5.30269
21480.0000   -4.78689
21520.0000   -5.15319
21560.0000   -4.48157
21600.0000   -4.40163
21640.0000   -4.31809
21680.0000   -5.15245
21720.0000   -4.65515
21760.0000   -4.64333
21800.0000   -5.49977
21840.0000   -4.83358
21880.0000   -5.02915
21920.0000   -4.93300
21960.0000   -4.65571
22000.0000   -4.29450
22040.0000   -5.15197
22080.0000   -5.88924
22120.0000   -5.75390
22160.0000   -4.63730
22200.0000   -4.60034
22240.0000   -5.10615
22280.0000   -5.65132
22320.0000   -5.46810
22360.0000   -5.29418
22400.0000   -4.69901
22440.0000   -5.37247
22480.0000   -5.57134
22520.0000   -5.92253
22560.0000   -5.25076
22600.0000   -5.02885
22640.0000   -5.79017
22680.0000   -4.12886
22720.0000   -5.44381
22760.0000   -6.02915
22800.0000   -4.58776
22840.0000   -5.03177
22880.0000   -5.58309
22920.0000   -4.56075
22960.0000   -5.48248
23000.0000   -5.65582
23040.0000   -5.51269
23080.0000   -5.81101
23120.0000   -5.71270
23160.0000   -5.04240
23200.0000   -5.38021
23240.0000   -4.82078
23280.0000   -5.61268
23320.0000   -4.74808
23360.0000   -5.43315
23400.0000   -5.14471
23440.0000   -5.17066
23480.0000   -4.54275
23520.0000   -4.94511
23560.0000   -5.06420
23600.0000   -5.16644
23640.0000   -5.57340
23680.0000   -5.07740
23720.0000   -5.30571
23760.0000   -6.38259
23800.0000   -5.31272
23840.0000   -5.96847
23880.0000   -6.36792
23920.0000   -5.32898
23960.0000   -5.21847
24000.0000   -5.77686
24040.0000   -6.32252
24080.0000   -5.86634
24120.0000   -6.24974
24160.0000   -5.57141
24200.0000   -5.74304
24240.0000   -4.46288
24280.0000   -4.68397
24320.0000   -4.60440
24360.0000   -4.53842
24400.0000   -4.82437
24440.0000   -4.51229
24480.0000   -5.62925
24520.0000   -4.86857
24560.0000   -4.84427
24600.0000   -4.11818
24640.0000   -4.08703
24680.0000   -4.35296
24720.0000   -4.31918
24760.0000   -5.33528
24800.0000   -5.59328
24840.0000   -5.00323
24880.0000   -5.36254
24920.0000   -4.54270
24960.0000   -4.75017
25000.0000   -4.33172
25040.0000   -4.09086
25080.0000   -5.19561
25120.0000   -4.72699
25160.0000   -4.46374
25200.0000   -4.95354
25240.0000   -5.61598
25280.0000   -4.99236
25320.0000   -4.44039
25360.0000   -4.91614
25400.0000   -5.42256
25440.0000   -5.20276
25480.0000   -5.20229
25520.0000   -5.46100
25560.0000   -4.98113
25600.0000   -4.33733
25640.0000   -5.09177
25680.0000   -4.51757
25720.0000   -5.10160
25760.0000   -5.62536
25800.0000   -5.57625
25840.0000   -6.07563
25880.0000   -4.78849
25920.0000   -6.08242
25960.0000   -5.74443
26000.0000   -5.30789
26040.0000   -5.16345
26080.0000   -6.02145
26120.0000   -6.03395
26160.0000   -5.59794
26200.0000   -5.70592
26240.0000   -5.00283
26280.0000   -5.34670
26320.0000   -4.82898
26360.0000   -4.89776
26400.0000   -5.27769
26440.0000   -5.24894
26480.0000   -4.80054
26520.0000   -4.82205
26560.0000   -4.48725
26600.0000   -5.45502
26640.0000   -5.12984
26680.0000   -5.78835
26720.0000   -5.78527
26760.0000   -5.20646
26800.0000   -4.79826
26840.0000   -4.90883
26880.0000   -4.56609
26920.0000   -4.91764
26960.0000   -4.37119
27000.0000   -5.28432
27040.0000   -5.82154
27080.0000   -5.96761
27120.0000   -5.64557
27160.0000   -5.80501
27200.0000   -5.43645
27240.0000   -4.93006
27280.0000   -4.94998
27320.0000   -4.41496
27360.0000   -4.87222
27400.0000   -5.00164
27440.0000   -5.34823
27480.0000   -5.38378
27520.0000   -4.51819
27560.0000   -4.24236
27600.0000   -4.59099
27640.0000   -4.23059
27680.0000   -4.07053
27720.0000   -4.24278
27760.0000   -4.22044
27800.0000   -4.49453
27840.0000   -4.92938
27880.0000   -4.38204
27920.0000   -4.47804
27960.0000   -3.78219
28000.0000   -4.26648
28040.0000   -3.22990
28080.0000   -3.57804
28120.0000   -4.09736
28160.0000   -4.89517
28200.0000   -3.67055
28240.0000   -4.33461
28280.0000   -5.10654
28320.0000   -4.28806
28360.0000   -5.93772
28400.0000   -5.31324
28440.0000   -4.67814
28480.0000   -4.31563
28520.0000   -4.53272
28560.0000   -4.12817
28600.0000   -4.33619
28640.0000   -5.49150
28680.0000   -3.66408
28720.0000   -4.75431
28760.0000   -5.07264
28800.0000   -4.66224
28840.0000   -5.00414
28880.0000   -6.17803
28920.0000   -5.71272
28960.0000   -5.02605
29000.0000   -4.54989
29040.0000   -4.03578
29080.0000   -5.27322
29120.0000   -5.09832
29160.0000   -5.21357
29200.0000   -5.60489
29240.0000   -5.15809
29280.0000   -4.84929
29320.0000   -4.66190
29360.0000   -4.86675
29400.0000   -6.23914
29440.0000   -5.77621
29480.0000   -5.93607
29520.0000   -6.21283
29560.0000   -6.13745
29600.0000   -5.32733
29640.0000   -5.20888
29680.0000   -4.87955
29720.0000   -5.28533
29760.0000   -4.97721
29800.0000   -4.56492
29840.0000   -4.60321
29880.0000   -4.62115
29920.0000   -4.45309
29960.0000   -4.45815
30000.0000   -4.86320
30040.0000   -5.05531
30080.0000   -4.15931
30120.0000   -4.41910
30160.0000   -4.33977
30200.0000   -5.15723
30240.0000   -5.76402
30280.0000   -5.02189
30320.0000   -4.94780
30360.0000   -4.88288
30400.0000   -4.71204
30440.0000   -5.94244
30480.0000   -5.52747
30520.0000   -5.53091
30560.0000   -4.58042
30600.0000   -5.40026
30640.0000   -5.50005
30680.0000   -5.15982
30720.0000   -6.09656
30760.0000   -5.57115
30800.0000   -5.63183
30840.0000   -5.24874
30880.0000   -6.30173
30920.0000   -6.11298
30960.0000   -5.57921
31000.0000   -5.91917
31040.0000   -6.29544
31080.0000   -6.02529
31120.0000   -6.33229
31160.0000   -6.48403
31200.0000   -6.12963
31240.0000   -6.38001
31280.0000   -6.18417
31320.0000   -7.10850
31360.0000   -6.62361
31400.0000   -6.47450
31440.0000   -5.48566
31480.0000   -5.84855
31520.0000   -5.86228
31560.0000   -5.83913
31600.0000   -6.81722
31640.0000   -6.33686
31680.0000   -7.31828
31720.0000   -6.79102
31760.0000   -6.02769
31800.0000   -6.76274
31840.0000   -7.12530
31880.0000   -6.75901
31920.0000   -6.59167
31960.0000   -7.79259
32000.0000   -6.56688
32040.0000   -5.08323
32080.0000   -5.68274
32120.0000   -6.84446
32160.0000   -7.12486
32200.0000   -6.44466
32240.0000   -6.25102
32280.0000   -6.05551
32320.0000   -5.11402
32360.0000   -5.71681
32400.0000   -5.84394
32440.0000   -6.08999
32480.0000   -5.76169
32520.0000   -4.32740
32560.0000   -5.66198
32600.0000   -5.29213
32640.0000   -5.41420
32680.0000   -5.71808
32720.0000   -5.19271
32760.0000   -5.42898
32800.0000   -5.86825
32840.0000   -5.89691
32880.0000   -5.71012
32920.0000   -5.87155
32960.0000   -5.76894
33000.0000   -5.90646
33040.0000   -5.60519
33080.0000   -5.40566
33120.0000   -5.93745
33160.0000   -5.90914
33200.0000   -5.87066
33240.0000   -6.04430
33280.0000   -5.74057
33320.0000   -4.85789
33360.0000   -6.42220
33400.0000   -6.21884
33440.0000   -6.63299
33480.0000   -6.47069
33520.0000   -6.54455
33560.0000   -5.16299
33600.0000   -6.27147
33640.0000   -7.33797
33680.0000   -6.87444
33720.0000   -6.16214
33760.0000   -5.58631
33800.0000   -6.19540
33840.0000   -5.46623
33880.0000   -5.92667
33920.0000   -5.30014
33960.0000   -6.20253
34000.0000   -5.75561
34040.0000   -5.36405
34080.0000   -5.74418
34120.0000   -6.51116
34160.0000   -6.03648
34200.0000   -6.24388
34240.0000   -5.92175
34280.0000   -5.97806
34320.0000   -6.57835
34360.0000   -6.03962
34400.0000   -6.62702
34440.0000   -5.57332
34480.0000   -6.21696
34520.0000   -6.67562
34560.0000   -6.00686
34600.0000   -5.96170
34640.0000   -6.40583
34680.0000   -5.31844
34720.0000   -6.04790
34760.0000   -5.23180
34800.0000   -6.01412
34840.0000   -5.10591
34880.0000   -5.12113
34920.0000   -5.21522
34960.0000   -5.80989
35000.0000   -6.42260
35040.0000   -5.93163
35080.0000   -5.11812
35120.0000   -5.89654
35160.0000   -5.56085
35200.0000   -5.85413
35240.0000   -6.57940
35280.0000   -7.14950
35320.0000   -5.95713
35360.0000   -5.43226
35400.0000   -6.21434
35440.0000   -5.91729
35480.0000   -5.96760
35520.0000   -5.43689
35560.0000   -6.14251
35600.0000   -6.56686
35640.0000   -6.30304
35680.0000   -5.99735
35720.0000   -5.36002
35760.0000   -5.67479
35800.0000   -6.21100
35840.0000   -5.92748
35880.0000   -6.39684
35920.0000   -5.74329
35960.0000   -6.43067
36000.0000   -5.07968
36040.0000   -5.71809
36080.0000   -5.81933
36120.0000   -5.13390
36160.0000   -4.48701
36200.0000   -5.95567
36240.0000   -4.74498
36280.0000   -5.12920
36320.0000   -4.28153
36360.0000   -4.74721
36400.0000   -5.29853
36440.0000   -5.56845
36480.0000   -5.78985
36520.0000   -5.97276
36560.0000   -5.46749
36600.0000   -5.57992
36640.0000   -6.35687
36680.0000   -6.06078
36720.0000   -6.27937
36760.0000   -5.72698
36800.0000   -5.81704
36840.0000   -6.61495
36880.0000   -5.77045
36920.0000   -5.74809
36960.0000   -6.87089
37000.0000   -6.09148
37040.0000   -5.88347
37080.0000   -5.20474
37120.0000   -6.29014
37160.0000   -6.51313
37200.0000   -6.80949
37240.0000   -6.62069
37280.0000   -5.65152
37320.0000   -6.72324
37360.0000   -6.96959
37400.0000   -6.22194
37440.0000   -6.98534
37480.0000   -6.03909
37520.0000   -5.91808
37560.0000   -5.51097
37600.0000   -6.38473
37640.0000   -6.28006
37680.0000   -6.06621
37720.0000   -5.87813
37760.0000   -5.77064
37800.0000   -6.21190
37840.0000   -6.85436
37880.0000   -7.01027
37920.0000   -6.54120
37960.0000   -5.80689
38000.0000   -5.57543
38040.0000   -5.82638
38080.0000   -4.96345
38120.0000   -4.48908
38160.0000   -4.19322
38200.0000   -4.78936
38240.0000   -5.02137
38280.0000   -5.86781
38320.0000   -6.42161
38360.0000   -6.51555
38400.0000   -6.71804
38440.0000   -6.76297
38480.0000   -5.95944
38520.0000   -5.94504
38560.0000   -6.38989
38600.0000   -5.90761
38640.0000   -6.16033
38680.0000   -5.55549
38720.0000   -5.46493
38760.0000   -4.96661
38800.0000   -4.58603
38840.0000   -4.69402
38880.0000   -5.47295
38920.0000   -5.48163
38960.0000   -6.02764
39000.0000   -5.31654
39040.0000   -5.30219
39080.0000   -6.05042
39120.0000   -5.72299
39160.0000   -4.87746
39200.0000   -5.36732
39240.0000   -5.39234
39280.0000   -5.35781
39320.0000   -4.84605
39360.0000   -5.64587
39400.0000   -5.71810
39440.0000   -5.55806
39480.0000   -5.19219
39520.0000   -6.01349
39560.0000   -5.94154
39600.0000   -5.87897
39640.0000   -6.73702
39680.0000   -6.36184
39720.0000   -5.43748
39760.0000   -4.71254
39800.0000   -4.29091
39840.0000   -5.02566
39880.0000   -5.54068
39920.0000   -6.28959
39960.0000   -5.37241
40000.0000   -4.34020
40040.0000   -5.41483
40080.0000   -5.71560
40120.0000   -5.59590
40160.0000   -6.92541
40200.0000   -6.35564
40240.0000   -5.79831
40280.0000   -6.42043
40320.0000   -7.27703
40360.0000   -5.71935
40400.0000   -5.98178
40440.0000   -6.50620
40480.0000   -6.60901
40520.0000   -5.42958
40560.0000   -5.68716
40600.0000   -4.63384
40640.0000   -6.03881
40680.0000   -6.31904
40720.0000   -6.62317
40760.0000   -6.77483
40800.0000   -6.73439
40840.0000   -6.04304
40880.0000   -4.62388
40920.0000   -5.30631
40960.0000   -5.05697
41000.0000   -5.33935
41040.0000   -6.12221
41080.0000   -5.76460
41120.0000   -6.40586
41160.0000   -6.04246
41200.0000   -6.03666
41240.0000   -5.74813
41280.0000   -5.70630
41320.0000   -6.18436
41360.0000   -5.59625
41400.0000   -5.72048
41440.0000   -6.38506
41480.0000   -6.58359
41520.0000   -6.70747
41560.0000   -6.18939
41600.0000   -6.35265
41640.0000   -6.12722
41680.0000   -5.84995
41720.0000   -5.90927
41760.0000   -6.24337
41800.0000   -6.70868
41840.0000   -6.10288
41880.0000   -5.74834
41920.0000   -5.71405
41960.0000   -5.92801
42000.0000   -5.68327
42040.0000   -4.95028
42080.0000   -5.67153
42120.0000   -6.59982
42160.0000   -6.52359
42200.0000   -6.27865
42240.0000   -5.81207
42280.0000   -5.66507
42320.0000   -5.99247
42360.0000   -6.50786
42400.0000   -5.88821
42440.0000   -6.22963
42480.0000   -5.77733
42520.0000   -5.48953
42560.0000   -5.55954
42600.0000   -6.18415
42640.0000   -6.87320
42680.0000   -4.93658
42720.0000   -6.39869
42760.0000   -5.91417
42800.0000   -5.73462
42840.0000   -5.32519
42880.0000   -4.39507
42920.0000   -6.37085
42960.0000   -6.24080
43000.0000   -6.64845
43040.0000   -6.53782
43080.0000   -6.81252
43120.0000   -5.92791
43160.0000   -5.51200
43200.0000   -5.60768
43240.0000   -6.37616
43280.0000   -6.10504
43320.0000   -4.95922
43360.0000   -5.01304
43400.0000   -5.12884
43440.0000   -5.02902
43480.0000   -5.86045
43520.0000   -5.86165
43560.0000   -6.00827
43600.0000   -5.51205
43640.0000   -6.40665
43680.0000   -5.54568
43720.0000   -5.56900
43760.0000   -5.53194
43800.0000   -5.65590
43840.0000   -6.39129
43880.0000   -6.60620
43920.0000   -6.56346
43960.0000   -6.36338
44000.0000   -5.31573
44040.0000   -5.26006
44080.0000   -4.90863
44120.0000   -5.50120
44160.0000   -5.14765
44200.0000   -5.81214
44240.0000   -6.27782
44280.0000   -7.21540
44320.0000   -5.21816
44360.0000   -5.20276
44400.0000   -5.71385
44440.0000   -4.25077
44480.0000   -5.84386
44520.0000   -4.65992
44560.0000   -4.06188
44600.0000   -4.80347
44640.0000   -5.35875
44680.0000   -5.18838
44720.0000   -5.87297
44760.0000   -5.48098
44800.0000   -4.62786
44840.0000   -4.78698
44880.0000   -4.65890
44920.0000   -5.88038
44960.0000   -5.43819
45000.0000   -5.12950
45040.0000   -4.89988
45080.0000   -4.83320
45120.0000   -5.33787
45160.0000   -5.48851
45200.0000   -4.04239
45240.0000   -5.18121
45280.0000   -4.42920
45320.0000   -5.78124
45360.0000   -5.07154
45400.0000   -5.59762
45440.0000   -4.70022
45480.0000   -5.03423
45520.0000   -4.79773
45560.0000   -6.13553
45600.0000   -5.61104
45640.0000   -5.41720
45680.0000   -6.11300
45720.0000   -5.64282
45760.0000   -6.27128
45800.0000   -5.96064
45840.0000   -6.09411
45880.0000   -4.92144
45920.0000   -5.17840
45960.0000   -5.19099
46000.0000   -6.53189
46040.0000   -7.35606
46080.0000   -6.09062
46120.0000   -5.48670
46160.0000   -5.18928
46200.0000   -5.94363
46240.0000   -4.95436
46280.0000   -5.83106
46320.0000   -5.24464
46360.0000   -5.56968
46400.0000   -5.24285
46440.0000   -4.83263
46480.0000   -5.02650
46520.0000   -4.65219
46560.0000   -4.24638
46600.0000   -6.95953
46640.0000   -5.60618
46680.0000   -5.83682
46720.0000   -6.17274
46760.0000   -5.82835
46800.0000   -5.80516
46840.0000   -5.41823
46880.0000   -4.87438
46920.0000   -5.17759
46960.0000   -5.40327
47000.0000   -5.09994
47040.0000   -6.18148
47080.0000   -5.66270
47120.0000   -5.26381
47160.0000   -5.33580
47200.0000   -5.74416
47240.0000   -5.31522
47280.0000   -6.18360
47320.0000   -5.44796
47360.0000   -5.94137
47400.0000   -6.00538
47440.0000   -5.44775
47480.0000   -5.41433
47520.0000   -4.84745
47560.0000   -5.98024
47600.0000   -5.59119
47640.0000   -5.87053
47680.0000   -3.81482
47720.0000   -5.01455
47760.0000   -5.35887
47800.0000   -5.23313
47840.0000   -4.84917
47880.0000   -5.16804
47920.0000   -5.21074
47960.0000   -6.01818
48000.0000   -5.23985
48040.0000   -4.57089
48080.0000   -5.30556
48120.0000   -5.21057
48160.0000   -5.24639
48200.0000   -5.73307
48240.0000   -6.12253
48280.0000   -5.66994
48320.0000   -6.74002
48360.0000   -6.36265
48400.0000   -5.99571
48440.0000   -5.90421
48480.0000   -6.36747
48520.0000   -5.49582
48560.0000   -5.71622
48600.0000   -4.84924
48640.0000   -4.89457
48680.0000   -5.28502
48720.0000   -6.02107
48760.0000   -5.82857
48800.0000   -6.27765
48840.0000   -5.96623
48880.0000   -6.17341
48920.0000   -6.24612
48960.0000   -5.44396
49000.0000   -5.20186
49040.0000   -5.03625
49080.0000   -4.70676
49120.0000   -4.78645
49160.0000   -5.62229
49200.0000   -5.51655
49240.0000   -5.02186
49280.0000   -4.76110
49320.0000   -5.03124
49360.0000   -5.80879
49400.0000   -5.01008
49440.0000   -4.80278
49480.0000   -4.88123
49520.0000   -5.14712
49560.0000   -5.14918
49600.0000   -5.79940
49640.0000   -6.07199
49680.0000   -5.60942
49720.0000   -4.30800
49760.0000   -4.92915
49800.0000   -4.87196
49840.0000   -4.55968
49880.0000   -5.44025
49920.0000   -4.65971
49960.0000   -4.94410
50000.0000   -4.97086
50040.0000   -4.22658
50080.0000   -4.49492
50120.0000   -4.70351
50160.0000   -4.53569
50200.0000   -4.96899
50240.0000   -4.62864
50280.0000   -4.46927
50320.0000   -4.90599
50360.0000   -4.87657
50400.0000   -4.76515
50440.0000   -4.58363
50480.0000   -4.99743
50520.0000   -4.76010
50560.0000   -4.80982
50600.0000   -5.17712
50640.0000   -4.83042
50680.0000   -5.30370
50720.0000   -6.07646
50760.0000   -5.59964
50800.0000   -5.82336
50840.0000   -4.61326
50880.0000   -4.73416
50920.0000   -6.25142
50960.0000   -6.65009
51000.0000   -5.93957
51040.0000   -5.91695
51080.0000   -5.51223
51120.0000   -4.88083
51160.0000   -5.18029
51200.0000   -6.35069
51240.0000   -5.70259
51280.0000   -4.99391
51320.0000   -5.88791
51360.0000   -5.49811
51400.0000   -5.60421
51440.0000   -5.78468
51480.0000   -4.98389
51520.0000   -5.53353
51560.0000   -4.95981
51600.0000   -6.38293
51640.0000   -6.33646
51680.0000   -5.53750
51720.0000   -5.25011
51760.0000   -4.85738
51800.0000   -4.07360
51840.0000   -5.41957
51880.0000   -4.39713
51920.0000   -4.49697
51960.0000   -5.36904
52000.0000   -5.79085
52040.0000   -7.41902
52080.0000   -6.06843
52120.0000   -5.26021
52160.0000   -5.12312
52200.0000   -5.07619
52240.0000   -5.89326
52280.0000   -6.34171
52320.0000   -4.70455
52360.0000   -4.94314
52400.0000   -4.42157
52440.0000   -4.09828
52480.0000   -5.41890
52520.0000   -5.46062
52560.0000   -4.79868
52600.0000   -5.89262
52640.0000   -5.47110
52680.0000   -6.25578
52720.0000   -5.89336
52760.0000   -5.40186
52800.0000   -5.96728
52840.0000   -5.66893
52880.0000   -5.41758
52920.0000   -5.98111
52960.0000   -5.22454
53000.0000   -5.51095
53040.0000   -5.54534
53080.0000   -5.43767
53120.0000   -5.50730
53160.0000   -5.40138
53200.0000   -4.98516
53240.0000   -5.98016
53280.0000   -5.31133
53320.0000   -5.67827
53360.0000   -4.78123
53400.0000   -5.34576
53440.0000   -5.65111
53480.0000   -6.15002
53520.0000   -5.47856
53560.0000   -4.99742
53600.0000   -5.66771
53640.0000   -4.84823
53680.0000   -4.79693
53720.0000   -4.98916
53760.0000   -4.91079
53800.0000   -4.35775
53840.0000   -4.81086
53880.0000   -5.28127
53920.0000   -6.16497
53960.0000   -6.08780
54000.0000   -5.69580
54040.0000   -6.25805
54080.0000   -5.61573
54120.0000   -7.07374
54160.0000   -6.40669
54200.0000   -4.47778
54240.0000   -4.85260
54280.0000   -5.99499
54320.0000   -5.30877
54360.0000   -6.31699
54400.0000   -5.50097
54440.0000   -4.79373
54480.0000   -5.47427
54520.0000   -5.05629
54560.0000   -4.94092
54600.0000   -5.12583
54640.0000   -6.01963
54680.0000   -6.62278
54720.0000   -5.16933
54760.0000   -5.56544
54800.0000   -5.50137
54840.0000   -5.21091
54880.0000   -5.49916
54920.0000   -5.39782
54960.0000   -5.47013
55000.0000   -6.04552
55040.0000   -4.81380
55080.0000   -5.20659
55120.0000   -5.70458
55160.0000   -5.30408
55200.0000   -6.05931
55240.0000   -6.80476
55280.0000   -6.29122
55320.0000   -6.12417
55360.0000   -6.34391
55400.0000   -6.15644
55440.0000   -6.74560
55480.0000   -5.63150
55520.0000   -5.58874
55560.0000   -5.89041
55600.0000   -5.74314
55640.0000   -5.46268
55680.0000   -5.62317
55720.0000   -4.82642
55760.0000   -5.31427
55800.0000   -4.85591
55840.0000   -5.02497
55880.0000   -5.31153
55920.0000   -5.29879
55960.0000   -6.11027
56000.0000   -6.00757
56040.0000   -6.08372
56080.0000   -6.67676
56120.0000   -5.99065
56160.0000   -5.71079
56200.0000   -5.81711
56240.0000   -5.98271
56280.0000   -6.60462
56320.0000   -5.33459
56360.0000   -6.13037
56400.0000   -6.17917
56440.0000   -6.23418
56480.0000   -5.93611
56520.0000   -5.38810
56560.0000   -6.11374
56600.0000   -5.92190
56640.0000   -4.67911
56680.0000   -5.36680
56720.0000   -5.38651
56760.0000   -5.25761
56800.0000   -5.51537
56840.0000   -5.27240
56880.0000   -4.50188
56920.0000   -4.77960
56960.0000   -6.11334
57000.0000   -6.01332
57040.0000   -6.19119
57080.0000   -5.47612
57120.0000   -5.81976
57160.0000   -5.36336
57200.0000   -5.36522
57240.0000   -4.25653
57280.0000   -4.12379
57320.0000   -5.14344
57360.0000   -4.64318
57400.0000   -5.20181
57440.0000   -4.64933
57480.0000   -5.59517
57520.0000   -5.67824
57560.0000   -5.80177
57600.0000   -5.26222
57640.0000   -5.05980
57680.0000   -5.85239
57720.0000   -5.90963
57760.0000   -6.09443
57800.0000   -5.80516
57840.0000   -6.08200
57880.0000   -5.83496
57920.0000   -5.50592
57960.0000   -6.13101
58000.0000   -5.53654
58040.0000   -6.00105
58080.0000   -6.13048
58120.0000   -4.60024
58160.0000   -5.43053
58200.0000   -5.94437
58240.0000   -5.19504
58280.0000   -5.58618
58320.0000   -5.60952
58360.0000   -6.48121
58400.0000   -5.32911
58440.0000   -5.72558
58480.0000   -5.23482
58520.0000   -4.71724
58560.0000   -5.47832
58600.0000   -5.88368
58640.0000   -6.56114
58680.0000   -5.69088
58720.0000   -4.95461
58760.0000   -5.24204
58800.0000   -6.77958
58840.0000   -5.81917
58880.0000   -5.48014
58920.0000   -6.14173
58960.0000   -5.84592
59000.0000   -5.70374
59040.0000   -4.70946
59080.0000   -5.08962
59120.0000   -5.22307
59160.0000   -5.22788
59200.0000   -6.60750
59240.0000   -6.24211
59280.0000   -5.43028
59320.0000   -5.33143
59360.0000   -6.50319
59400.0000   -5.80661
59440.0000   -5.68926
59480.0000   -6.86830
59520.0000   -6.94395
59560.0000   -6.54219
59600.0000   -5.53945
59640.0000   -5.07564
59680.0000   -5.55861
59720.0000   -5.56364
59760.0000   -5.93930
59800.0000   -5.76678
59840.0000   -6.16343
59880.0000   -5.42961
59920.0000   -5.31274
59960.0000   -5.69940
60000.0000   -5.59233
60040.0000   -4.84145
60080.0000   -5.05821
60120.0000   -4.97099
60160.0000   -5.04579
60200.0000   -4.59602
60240.0000   -5.10262
60280.0000   -4.81709
60320.0000   -5.59678
60360.0000   -5.09445
60400.0000   -4.41804
60440.0000   -4.80997
60480.0000   -4.25276
60520.0000   -4.55892
60560.0000   -4.64164
60600.0000   -5.06845
60640.0000   -5.79048
60680.0000   -5.39465
60720.0000   -5.89655
60760.0000   -4.66568
60800.0000   -4.48397
60840.0000   -4.89296
60880.0000   -4.43288
60920.0000   -5.01173
60960.0000   -4.94321
61000.0000   -5.54701
61040.0000   -5.41681
61080.0000   -5.45913
61120.0000   -4.35005
61160.0000   -5.65087
61200.0000   -3.63954
61240.0000   -5.50768
61280.0000   -6.40432
61320.0000   -6.06199
61360.0000   -5.70782
61400.0000   -6.64372
61440.0000   -6.47016
61480.0000   -5.11708
61520.0000   -4.73697
61560.0000   -4.85589
61600.0000   -4.65892
61640.0000   -4.68853
61680.0000   -4.97287
61720.0000   -4.37652
61760.0000   -5.01180
61800.0000   -5.68206
61840.0000   -5.13160
61880.0000   -5.21069
61920.0000   -4.55270
61960.0000   -4.41085
62000.0000   -3.81015
62040.0000   -4.61485
62080.0000   -5.33019
62120.0000   -5.50325
62160.0000   -5.71960
62200.0000   -5.59948
62240.0000   -4.82117
62280.0000   -4.88409
62320.0000   -5.28450
62360.0000   -4.79130
62400.0000   -4.43303
62440.0000   -5.09346
62480.0000   -5.96009
62520.0000   -5.17329
62560.0000   -5.63035
62600.0000   -5.37602
62640.0000   -5.85948
62680.0000   -4.74297
62720.0000   -3.93958
62760.0000   -4.99732
62800.0000   -4.89981
62840.0000   -4.88884
62880.0000   -5.92987
62920.0000   -5.17541
62960.0000   -4.82702
63000.0000   -4.28060
63040.0000   -4.76892
63080.0000   -4.58798
63120.0000   -5.38787
63160.0000   -5.69907
63200.0000   -5.46976
63240.0000   -6.76107
63280.0000   -6.03906
63320.0000   -5.79915
63360.0000   -5.49172
63400.0000   -4.94727
63440.0000   -5.22200
63480.0000   -5.65150
63520.0000   -6.18423
63560.0000   -7.20583
63600.0000   -5.68209
63640.0000   -5.79108
63680.0000   -6.10137
63720.0000   -6.18103
63760.0000   -6.32200
63800.0000   -5.38294
63840.0000   -5.24230
63880.0000   -5.92281
63920.0000   -6.72850
63960.0000   -5.97375
64000.0000   -5.67541
64040.0000   -6.72103
64080.0000   -5.83305
64120.0000   -5.02656
64160.0000   -5.75058
64200.0000   -5.41306
64240.0000   -5.50585
64280.0000   -6.42322
64320.0000   -5.49749
64360.0000   -5.48721
64400.0000   -6.12259
64440.0000   -6.01077
64480.0000   -5.92153
64520.0000   -6.27350
64560.0000   -5.61469
64600.0000   -6.16872
64640.0000   -5.89146
64680.0000   -5.48695
64720.0000   -5.28906
64760.0000   -5.29303
64800.0000   -5.80865
64840.0000   -4.79085
64880.0000   -5.02549
64920.0000   -5.49757
64960.0000   -5.29352
65000.0000   -4.75897
65040.0000   -6.09597
65080.0000   -6.01822
65120.0000   -4.80208
65160.0000   -5.25092
65200.0000   -5.66393
65240.0000   -6.36808
65280.0000   -5.98076
65320.0000   -6.61854
65360.0000   -6.21964
65400.0000   -6.11292
65440.0000   -5.43291
65480.0000   -6.19114
65520.0000   -5.72243
65560.0000   -5.36004
65600.0000   -4.64930
65640.0000   -5.04864
65680.0000   -5.18380
65720.0000   -4.82268
65760.0000   -5.31583
65800.0000   -4.88531
65840.0000   -4.69610
65880.0000   -4.75888
65920.0000   -4.61769
65960.0000   -4.98541
66000.0000   -5.19434
66040.0000   -4.94559
66080.0000   -5.57984
66120.0000   -5.20557
66160.0000   -5.28802
66200.0000   -5.96284
66240.0000   -5.76244
66280.0000   -4.72110
66320.0000   -5.75152
66360.0000   -5.82895
66400.0000   -6.10300
66440.0000   -5.64421
66480.0000   -5.81655
66520.0000   -5.62311
66560.0000   -5.26820
66600.0000   -4.88085
66640.0000   -5.70297
66680.0000   -5.16429
66720.0000   -5.12268
66760.0000   -4.50457
66800.0000   -4.52161
66840.0000   -5.85194
66880.0000   -5.58895
66920.0000   -4.80866
66960.0000   -5.27403
67000.0000   -4.97536
67040.0000   -5.56741
67080.0000   -4.99654
67120.0000   -4.84458
67160.0000   -5.14808
67200.0000   -5.19591
67240.0000   -5.97733
67280.0000   -6.10897
67320.0000   -6.45718
67360.0000   -5.56586
67400.0000   -5.30334
67440.0000   -5.74711
67480.0000   -6.61806
67520.0000   -4.41860
67560.0000   -5.63657
67600.0000   -5.72932
67640.0000   -6.16030
67680.0000   -6.23894
67720.0000   -6.64836
67760.0000   -6.07082
67800.0000   -5.20647
67840.0000   -5.65774
67880.0000   -6.36197
67920.0000   -5.90103
67960.0000   -5.74119
68000.0000   -5.63603
68040.0000   -5.55329
68080.0000   -5.70930
68120.0000   -5.57166
68160.0000   -5.71535
68200.0000   -5.65826
68240.0000   -4.90999
68280.0000   -5.62092
68320.0000   -5.83056
68360.0000   -5.24499
68400.0000   -4.91075
68440.0000   -5.37728
68480.0000   -5.82516
68520.0000   -6.18547
68560.0000   -5.21552
68600.0000   -6.43083
68640.0000   -6.92397
68680.0000   -6.34496
68720.0000   -5.16987
68760.0000   -6.07693
68800.0000   -6.01457
68840.0000   -6.71352
68880.0000   -5.41041
68920.0000   -5.66714
68960.0000   -6.26167
69000.0000   -6.17164
69040.0000   -7.23457
69080.0000   -6.74133
69120.0000   -5.33741
69160.0000   -5.63509
69200.0000   -5.38841
69240.0000   -5.20846
69280.0000   -6.12627
69320.0000   -6.21865
69360.0000   -5.08942
69400.0000   -5.80354
69440.0000   -6.12534
69480.0000   -6.40160
69520.0000   -5.64785
69560.0000   -6.17077
69600.0000   -6.21884
69640.0000   -5.35128
69680.0000   -5.10783
69720.0000   -5.13896
69760.0000   -5.21359
69800.0000   -5.04952
69840.0000   -4.29937
69880.0000   -3.96540
69920.0000   -3.29116
69960.0000   -4.85874
70000.0000   -4.37231
70040.0000   -5.37257
70080.0000   -5.24378
70120.0000   -4.76282
70160.0000   -5.62734
70200.0000   -5.00070
70240.0000   -6.06950
70280.0000   -5.24566
70320.0000   -4.31937
70360.0000   -3.99515
70400.0000   -5.13888
70440.0000   -4.72459
70480.0000   -5.48938
70520.0000   -5.48963
70560.0000   -5.52073
70600.0000   -5.31477
70640.0000   -5.04962
70680.0000   -5.13581
70720.0000   -5.54619
70760.0000   -5.75962
70800.0000   -4.94063
70840.0000   -5.36266
70880.0000   -4.73553
70920.0000   -5.48725
70960.0000   -6.82991
71000.0000   -5.63349
71040.0000   -4.94531
71080.0000   -4.22640
71120.0000   -4.30688
71160.0000   -5.03429
71200.0000   -5.39587
71240.0000   -5.81475
71280.0000   -5.32881
71320.0000   -6.41121
71360.0000   -6.12521
71400.0000   -5.73887
71440.0000   -4.71635
71480.0000   -5.55706
71520.0000   -5.68167
71560.0000   -5.29246
71600.0000   -4.83712
71640.0000   -5.21221
71680.0000   -5.48509
71720.0000   -6.11180
71760.0000   -6.70305
71800.0000   -5.95087
71840.0000   -5.41771
71880.0000   -6.05556
71920.0000   -6.63548
71960.0000   -6.39646
72000.0000   -5.25372
72040.0000   -5.45787
72080.0000   -5.68985
72120.0000   -5.46147
72160.0000   -5.37081
72200.0000   -5.90004
72240.0000   -4.71135
72280.0000   -5.90798
72320.0000   -4.89753
72360.0000   -6.03994
72400.0000   -5.80606
72440.0000   -5.90536
72480.0000   -6.29569
72520.0000   -6.79772
72560.0000   -6.30590
72600.0000   -5.39474
72640.0000   -6.38155
72680.0000   -5.54942
72720.0000   -5.33251
72760.0000   -5.39319
72800.0000   -5.97582
72840.0000   -6.71166
72880.0000   -5.68557
72920.0000   -5.57164
72960.0000   -5.32850
73000.0000   -5.94735
73040.0000   -5.66492
73080.0000   -5.32791
73120.0000   -6.38049
73160.0000   -5.75398
73200.0000   -4.67633
73240.0000   -6.02123
73280.0000   -6.86910
73320.0000   -5.80186
73360.0000   -6.42189
73400.0000   -6.40736
73440.0000   -6.72357
73480.0000   -6.13820
73520.0000   -6.88079
73560.0000   -5.60739
73600.0000   -6.45238
73640.0000   -5.81331
73680.0000   -5.68394
73720.0000   -6.73582
73760.0000   -5.32903
73800.0000   -5.95993
73840.0000   -6.28408
73880.0000   -5.14236
73920.0000   -5.40648
73960.0000   -5.68396
74000.0000   -5.23967
74040.0000   -5.49964
74080.0000   -5.20805
74120.0000   -4.91590
74160.0000   -5.35738
74200.0000   -5.23820
74240.0000   -5.85742
74280.0000   -5.42441
74320.0000   -5.53813
74360.0000   -5.76951
74400.0000   -5.77801
74440.0000   -6.27646
74480.0000   -5.78738
74520.0000   -5.93531
74560.0000   -5.58920
74600.0000   -6.12104
74640.0000   -5.89303
74680.0000   -6.69461
74720.0000   -6.52634
74760.0000   -6.27316
74800.0000   -5.45108
74840.0000   -6.80900
74880.0000   -6.13336
74920.0000   -6.71428
74960.0000   -6.03684
75000.0000   -6.58936
75040.0000   -5.69000
75080.0000   -6.54294
75120.0000   -5.94378
75160.0000   -5.76948
75200.0000   -5.61565
75240.0000   -5.19231
75280.0000   -5.37538
75320.0000   -5.43583
75360.0000   -5.67318
75400.0000   -6.16655
75440.0000   -5.15783
75480.0000   -5.39525
75520.0000   -5.69837
75560.0000   -5.52004
75600.0000   -4.44898
75640.0000   -6.14257
75680.0000   -5.26642
75720.0000   -4.74446
75760.0000   -4.42433
75800.0000   -5.09160
75840.0000   -4.65319
75880.0000   -5.57102
75920.0000   -5.09890
75960.0000   -5.66949
76000.0000   -5.65851
76040.0000   -5.09298
76080.0000   -5.37933
76120.0000   -4.04089
76160.0000   -4.77601
76200.0000   -5.61283
76240.0000   -5.18158
76280.0000   -5.28464
76320.0000   -5.21978
76360.0000   -4.77199
76400.0000   -5.46680
76440.0000   -5.94473
76480.0000   -5.72214
76520.0000   -5.10324
76560.0000   -4.32093
76600.0000   -6.18013
76640.0000   -5.94053
76680.0000   -6.04067
76720.0000   -5.31186
76760.0000   -5.76340
76800.0000   -5.14558
76840.0000   -6.20735
76880.0000   -4.82968
76920.0000   -5.21859
76960.0000   -5.02291
77000.0000   -4.64138
77040.0000   -5.08913
77080.0000   -5.07059
77120.0000   -3.87565
77160.0000   -3.93516
77200.0000   -4.69122
77240.0000   -4.83555
77280.0000   -5.08691
77320.0000   -4.89741
77360.0000   -5.94655
77400.0000   -4.50308
77440.0000   -5.51300
77480.0000   -4.94811
77520.0000   -5.42880
77560.0000   -5.82662
77600.0000   -4.82182
77640.0000   -4.81544
77680.0000   -4.89148
77720.0000   -4.71210
77760.0000   -4.91196
77800.0000   -4.91822
77840.0000   -6.05249
77880.0000   -6.43495
77920.0000   -5.21169
77960.0000   -5.69361
78000.0000   -5.16885
78040.0000   -5.23078
78080.0000   -4.91545
78120.0000   -4.77959
78160.0000   -5.35696
78200.0000   -5.35294
78240.0000   -4.31215
78280.0000   -4.20294
78320.0000   -4.21178
78360.0000   -5.91536
78400.0000   -5.38052
78440.0000   -5.08662
78480.0000   -4.59666
78520.0000   -5.33991
78560.0000   -5.26343
78600.0000   -4.82944
78640.0000   -5.41379
78680.0000   -5.28062
78720.0000   -4.93733
78760.0000   -4.51142
78800.0000   -4.66597
78840.0000   -4.69669
78880.0000   -5.56038
78920.0000   -5.75351
78960.0000   -5.46024
79000.0000   -5.10096
79040.0000   -5.17622
79080.0000   -4.50593
79120.0000   -5.60578
79160.0000   -5.10024
79200.0000   -5.39749
79240.0000   -5.43385
79280.0000   -5.05467
79320.0000   -5.73342
79360.0000   -5.25100
79400.0000   -5.41939
79440.0000   -5.37499
79480.0000   -5.70187
79520.0000   -6.61228
79560.0000   -5.92672
79600.0000   -4.96120
79640.0000   -5.71923
79680.0000   -5.32867
79720.0000   -5.79488
79760.0000   -5.30273
79800.0000   -5.39604
79840.0000   -5.70242
79880.0000   -5.30658
79920.0000   -5.70883
79960.0000   -5.95304
80000.0000   -5.10951
80040.0000   -5.01662
80080.0000   -4.91206
80120.0000   -5.19391
80160.0000   -5.45450
80200.0000   -5.94945
80240.0000   -4.98131
80280.0000   -4.83820
80320.0000   -4.83726
80360.0000   -5.08960
80400.0000   -5.49273
80440.0000   -5.39563
80480.0000   -5.58822
80520.0000   -5.46850
80560.0000   -4.78706
80600.0000   -4.86068
80640.0000   -5.64724
80680.0000   -5.37431
80720.0000   -5.52489
80760.0000   -5.83535
80800.0000   -5.96297
80840.0000   -5.82837
80880.0000   -5.86689
80920.0000   -6.26646
80960.0000   -6.59686
81000.0000   -5.80492
81040.0000   -4.73877
81080.0000   -4.72692
81120.0000   -4.46868
81160.0000   -6.11288
81200.0000   -6.76452
81240.0000   -6.00943
81280.0000   -5.94372
81320.0000   -5.94621
81360.0000   -5.26868
81400.0000   -5.89217
81440.0000   -6.10737
81480.0000   -5.36236
81520.0000   -5.48180
81560.0000   -4.62877
81600.0000   -5.10470
81640.0000   -6.32032
81680.0000   -4.51530
81720.0000   -4.98543
81760.0000   -6.24948
81800.0000   -5.10022
81840.0000   -5.63670
81880.0000   -5.28871
81920.0000   -5.15722
81960.0000   -4.97783
82000.0000   -5.56054
82040.0000   -5.78102
82080.0000   -5.49785
82120.0000   -5.64357
82160.0000   -4.96068
82200.0000   -6.89477
82240.0000   -5.57493
82280.0000   -5.60844
82320.0000   -5.96956
82360.0000   -6.05747
82400.0000   -5.55344
82440.0000   -4.87171
82480.0000   -5.99765
82520.0000   -5.06429
82560.0000   -5.27879
82600.0000   -5.73023
82640.0000   -5.01447
82680.0000   -5.45816
82720.0000   -6.11949
82760.0000   -5.63449
82800.0000   -5.72376
82840.0000   -4.92825
82880.0000   -5.92298
82920.0000   -5.11444
82960.0000   -5.44899
83000.0000   -5.74174
83040.0000   -5.04742
83080.0000   -5.54550
83120.0000   -5.01364
83160.0000   -4.90855
83200.0000   -4.88228
83240.0000   -5.31838
83280.0000   -5.16012
83320.0000   -4.93937
83360.0000   -5.06539
83400.0000   -4.91387
83440.0000   -4.82533
83480.0000   -4.79454
83520.0000   -4.96107
83560.0000   -4.38618
83600.0000   -4.69577
83640.0000   -4.75171
83680.0000   -4.89924
83720.0000   -5.14997
83760.0000   -5.54084
83800.0000   -5.42726
83840.0000   -5.03996
83880.0000   -4.70598
83920.0000   -5.08605
83960.0000   -4.74099
84000.0000   -5.22508
84040.0000   -5.98414
84080.0000   -5.21241
84120.0000   -5.35007
84160.0000   -5.64491
84200.0000   -4.87750
84240.0000   -5.65149
84280.0000   -4.80347
84320.0000   -4.67855
84360.0000   -4.73791
84400.0000   -5.07572
84440.0000   -5.60604
84480.0000   -5.01608
84520.0000   -5.50125
84560.0000   -6.10354
84600.0000   -5.56970
84640.0000   -6.00787
84680.0000   -5.10916
84720.0000   -5.54614
84760.0000   -5.12266
84800.0000   -5.75858
84840.0000   -5.87119
84880.0000   -4.77812
84920.0000   -5.02366
84960.0000   -5.36461
85000.0000   -4.76640
85040.0000   -4.13287
85080.0000   -4.57839
85120.0000   -4.99342
85160.0000   -5.36298
85200.0000   -4.87312
85240.0000   -4.99796
85280.0000   -4.86008
85320.0000   -5.60672
85360.0000   -5.17012
85400.0000   -4.73160
85440.0000   -5.14225
85480.0000   -4.63598
85520.0000   -5.55569
85560.0000   -5.29026
85600.0000   -6.00959
85640.0000   -5.14649
85680.0000   -4.40513
85720.0000   -5.52646
85760.0000   -5.69334
85800.0000   -4.80714
85840.0000   -4.70615
85880.0000   -5.76847
85920.0000   -5.59418
85960.0000   -5.22653
86000.0000   -5.21980
86040.0000   -4.98790
86080.0000   -5.09090
86120.0000   -4.88976
86160.0000   -5.01286
86200.0000   -5.61890
86240.0000   -5.02113
86280.0000   -5.07283
86320.0000   -5.24186
86360.0000   -6.05297
86400.0000   -5.53815
86440.0000   -7.54184
86480.0000   -5.36482
86520.0000   -4.81328
86560.0000   -5.35550
86600.0000   -5.30450
86640.0000   -5.68968
86680.0000   -5.31080
86720.0000   -5.73114
86760.0000   -5.86411
86800.0000   -6.27185
86840.0000   -5.51911
86880.0000   -6.45776
86920.0000   -5.97249
86960.0000   -4.72736
87000.0000   -5.46364
87040.0000   -6.34257
87080.0000   -5.50834
87120.0000   -5.63918
87160.0000   -6.51740
87200.0000   -5.51316
87240.0000   -6.43433
87280.0000   -5.55138
87320.0000   -5.68211
87360.0000   -5.26653
87400.0000   -5.55108
87440.0000   -5.80157
87480.0000   -5.73410
87520.0000   -6.10477
87560.0000   -6.28182
87600.0000   -6.16100
87640.0000   -5.44548
87680.0000   -5.86292
87720.0000   -5.97293
87760.0000   -5.44929
87800.0000   -5.38065
87840.0000   -6.09468
87880.0000   -5.13375
87920.0000   -5.53812
87960.0000   -6.19754
88000.0000   -5.21355
88040.0000   -5.25603
88080.0000   -5.31403
88120.0000   -5.73902
88160.0000   -5.87341
88200.0000   -4.49669
88240.0000   -4.81473
88280.0000   -4.94989
88320.0000   -5.28795
88360.0000   -5.58838
88400.0000   -5.69175
88440.0000   -5.31321
88480.0000   -5.13017
88520.0000   -4.43338
88560.0000   -5.18961
88600.0000   -4.85351
88640.0000   -5.78402
88680.0000   -5.29573
88720.0000   -4.50447
88760.0000   -4.48335
88800.0000   -5.23749
88840.0000   -5.47593
88880.0000   -5.17618
88920.0000   -4.97758
88960.0000   -4.87240
89000.0000   -4.91735
89040.0000   -5.50385
89080.0000   -5.32768
89120.0000   -5.68048
89160.0000   -5.46915
89200.0000   -6.25761
89240.0000   -4.94452
89280.0000   -5.00095
89320.0000   -5.13750
89360.0000   -5.53761
89400.0000   -5.25191
89440.0000   -4.38379
89480.0000   -4.90387
89520.0000   -5.21597
89560.0000   -5.37993
89600.0000   -5.40663
89640.0000   -5.27248
89680.0000   -4.61358
89720.0000   -4.96017
89760.0000   -5.33918
89800.0000   -5.49863
89840.0000   -5.87782
89880.0000   -5.81069
89920.0000   -4.99297
89960.0000   -5.75773
90000.0000   -5.18021
90040.0000   -6.19142
90080.0000   -6.10651
90120.0000   -5.89137
90160.0000   -4.75656
90200.0000   -5.21473
90240.0000   -6.07478
90280.0000   -5.01515
90320.0000   -5.64434
90360.0000   -4.73493
90400.0000   -4.44120
90440.0000   -4.16719
90480.0000   -4.92049
90520.0000   -4.68920
90560.0000   -5.30810
90600.0000   -4.48846
90640.0000   -5.67669
90680.0000   -5.56494
90720.0000   -5.78956
90760.0000   -4.70263
90800.0000   -5.37564
90840.0000   -5.75020
90880.0000   -5.41452
90920.0000   -6.58086
90960.0000   -5.46635
91000.0000   -5.23053
91040.0000   -5.29781
91080.0000   -4.74356
91120.0000   -5.35585
91160.0000   -5.14986
91200.0000   -4.65918
91240.0000   -4.74058
91280.0000   -5.11649
91320.0000   -5.03377
91360.0000   -4.98673
91400.0000   -5.25070
91440.0000   -5.75768
91480.0000   -5.46351
91520.0000   -5.16436
91560.0000   -5.37486
91600.0000   -5.03289
91640.0000   -5.40924
91680.0000   -5.76778
91720.0000   -6.18505
91760.0000   -6.23945
91800.0000   -4.89241
91840.0000   -4.94643
91880.0000   -5.58334
91920.0000   -5.50163
91960.0000   -5.11854
92000.0000   -4.09412
92040.0000   -4.95003
92080.0000   -5.37979
92120.0000   -5.19728
92160.0000   -5.21543
92200.0000   -5.06891
92240.0000   -5.88506
92280.0000   -5.56797
92320.0000   -5.67471
92360.0000   -4.42989
92400.0000   -5.48450
92440.0000   -6.48354
92480.0000   -5.32065
92520.0000   -4.70422
92560.0000   -5.14002
92600.0000   -4.80501
92640.0000   -5.61685
92680.0000   -5.42556
92720.0000   -5.94201
92760.0000   -5.93850
92800.0000   -6.76360
92840.0000   -5.82800
92880.0000   -5.58211
92920.0000   -5.36139
92960.0000   -5.53000
93000.0000   -4.62731
93040.0000   -4.97335
93080.0000   -5.57862
93120.0000   -5.64774
93160.0000   -5.48092
93200.0000   -5.89488
93240.0000   -5.16769
93280.0000   -5.62340
93320.0000   -6.24264
93360.0000   -5.05927
93400.0000   -4.77478
93440.0000   -6.29989
93480.0000   -6.28490
93520.0000   -5.84965
93560.0000   -5.68038
93600.0000   -5.65239
93640.0000   -5.45462
93680.0000   -4.75139
93720.0000   -5.32919
93760.0000   -4.97882
93800.0000   -5.34458
93840.0000   -5.68291
93880.0000   -6.24513
93920.0000   -4.98711
93960.0000   -4.81947
94000.0000   -4.69052
94040.0000   -5.00336
94080.0000   -5.60353
94120.0000   -5.07114
94160.0000   -5.43152
94200.0000   -4.79245
94240.0000   -5.49585
94280.0000   -5.23171
94320.0000   -5.98559
94360.0000   -5.23583
94400.0000   -5.88192
94440.0000   -6.05927
94480.0000   -6.29447
94520.0000   -6.43660
94560.0000   -5.89795
94600.0000   -6.14387
94640.0000   -6.16282
94680.0000   -5.93934
94720.0000   -6.32212
94760.0000   -6.41843
94800.0000   -6.40243
94840.0000   -5.33478
94880.0000   -5.19776
94920.0000   -5.15375
94960.0000   -5.17317
95000.0000   -4.90541
95040.0000   -5.36583
95080.0000   -4.02945
95120.0000   -5.36803
95160.0000   -4.88027
95200.0000   -4.53463
95240.0000   -4.95651
95280.0000   -4.28528
95320.0000   -5.22554
95360.0000   -4.85056
95400.0000   -4.87108
95440.0000   -5.24961
95480.0000   -5.55097
95520.0000   -4.80403
95560.0000   -5.87867
95600.0000   -5.48886
95640.0000   -5.67386
95680.0000   -5.27614
95720.0000   -5.63614
95760.0000   -6.91617
95800.0000   -6.05048
95840.0000   -6.55759
95880.0000   -5.12396
95920.0000   -5.28468
95960.0000   -5.41057
96000.0000   -5.04958
96040.0000   -5.92804
96080.0000   -4.34961
96120.0000   -5.57904
96160.0000   -4.71362
96200.0000   -5.42879
96240.0000   -6.33630
96280.0000   -5.83108
96320.0000   -6.16829
96360.0000   -6.66825
96400.0000   -6.07372
96440.0000   -5.57169
96480.0000   -5.58527
96520.0000   -6.01177
96560.0000   -5.42427
96600.0000   -4.98097
96640.0000   -5.84903
96680.0000   -5.00327
96720.0000   -5.62157
96760.0000   -5.00762
96800.0000   -5.80216
96840.0000   -5.31206
96880.0000   -4.99855
96920.0000   -5.99587
96960.0000   -4.55943
97000.0000   -5.80047
97040.0000   -5.81884
97080.0000   -5.58786
97120.0000   -6.38022
97160.0000   -6.45986
97200.0000   -5.50029
97240.0000   -5.85833
97280.0000   -5.41823
97320.0000   -5.49704
97360.0000   -5.54811
97400.0000   -5.02810
97440.0000   -4.97068
97480.0000   -5.84305
97520.0000   -4.98746
97560.0000   -5.02616
97600.0000   -6.38056
97640.0000   -5.39959
97680.0000   -5.92041
97720.0000   -5.81724
97760.0000   -6.76574
97800.0000   -6.31109
97840.0000   -6.06514
97880.0000   -5.42793
97920.0000   -5.80506
97960.0000   -5.76070
98000.0000   -5.82800
98040.0000   -5.35130
98080.0000   -5.19553
98120.0000   -6.18964
98160.0000   -5.26251
98200.0000   -5.43666
98240.0000   -4.95790
98280.0000   -4.81555
98320.0000   -4.20263
98360.0000   -5.86127
98400.0000   -4.98263
98440.0000   -4.77344
98480.0000   -4.49837
98520.0000   -4.94744
98560.0000   -5.07601
98600.0000   -5.76418
98640.0000   -6.81723
98680.0000   -6.31660
98720.0000   -5.32152
98760.0000   -5.31266
98800.0000   -5.67675
98840.0000   -5.43533
98880.0000   -5.12583
98920.0000   -5.03915
98960.0000   -5.63787
99000.0000   -4.98953
99040.0000   -5.40849
99080.0000   -4.66942
99120.0000   -4.38886
99160.0000   -5.20024
99200.0000   -5.14568
99240.0000   -4.89815
99280.0000   -4.35155
99320.0000   -4.38817
99360.0000   -5.04291
99400.0000   -5.12584
99440.0000   -4.98063
99480.0000   -5.98319
99520.0000   -4.57745
99560.0000   -5.31617
99600.0000   -5.89407
99640.0000   -4.78753
99680.0000   -5.22575
99720.0000   -4.38168
99760.0000   -4.30661
99800.0000   -4.43040
99840.0000   -4.68651
99880.0000   -5.24740
99920.0000   -5.81330
99960.0000   -4.86629
100000.0000   -5.28850
100040.0000   -5.44724
100080.0000   -4.60830
100120.0000   -5.29061
100160.0000   -4.92974
100200.0000   -4.97338
100240.0000   -4.70020
100280.0000   -5.03818
100320.0000   -5.65463
100360.0000   -6.04425
100400.0000   -5.48190
100440.0000   -5.61447
100480.0000   -5.16263
100520.0000   -5.59657
100560.0000   -5.37320
100600.0000   -6.07761
100640.0000   -5.68023
100680.0000   -5.60357
100720.0000   -6.34672
100760.0000   -6.25330
100800.0000   -7.44023
100840.0000   -5.25555
100880.0000   -5.74464
100920.0000   -5.10537
100960.0000   -4.60952
101000.0000   -4.56116
101040.0000   -4.06214
101080.0000   -5.28084
101120.0000   -5.06708
101160.0000   -4.91832
101200.0000   -4.67749
101240.0000   -5.60981
101280.0000   -5.14454
101320.0000   -4.33258
101360.0000   -5.34053
101400.0000   -4.45435
101440.0000   -5.16062
101480.0000   -4.68702
101520.0000   -5.32285
101560.0000   -4.97728
101600.0000   -5.93623
101640.0000   -4.97350
101680.0000   -5.03986
101720.0000   -5.42379
101760.0000   -5.06547
101800.0000   -5.33635
101840.0000   -4.13320
101880.0000   -5.70082
101920.0000   -5.06920
101960.0000   -5.30581
102000.0000   -5.86300
102040.0000   -5.08334
102080.0000   -6.59161
102120.0000   -6.15717
102160.0000   -6.84936
102200.0000   -6.19067
102240.0000   -5.71714
102280.0000   -5.74956
102320.0000   -5.25415
102360.0000   -5.65347
102400.0000   -5.91117
102440.0000   -6.36405
102480.0000   -6.16808
102520.0000   -4.33604
102560.0000   -5.77227
102600.0000   -5.14090
102640.0000   -5.66160
102680.0000   -5.51423
102720.0000   -5.14953
102760.0000   -4.48992
102800.0000   -5.04120
102840.0000   -5.07192
102880.0000   -4.74407
102920.0000   -4.26239
102960.0000   -4.42504
103000.0000   -4.31071
103040.0000   -5.04702
103080.0000   -4.92315
103120.0000   -3.97157
103160.0000   -4.38524
103200.0000   -5.36571
103240.0000   -4.23809
103280.0000   -4.85831
103320.0000   -4.60405
103360.0000   -5.53215
103400.0000   -5.23371
103440.0000   -5.16040
103480.0000   -4.72395
103520.0000   -4.55904
103560.0000   -5.04578
103600.0000   -4.87213
103640.0000   -4.77721
103680.0000   -5.68571
103720.0000   -4.68057
103760.0000   -5.60981
103800.0000   -5.59130
103840.0000   -5.29248
103880.0000   -4.45779
103920.0000   -4.90940
103960.0000   -4.54974
104000.0000   -6.10984
104040.0000   -4.61957
104080.0000   -3.46296
104120.0000   -4.77251
104160.0000   -4.56557
104200.0000   -4.70572
104240.0000   -5.52518
104280.0000   -5.22822
104320.0000   -3.90594
104360.0000   -5.02046
104400.0000   -5.73919
104440.0000   -5.94315
104480.0000   -5.58181
104520.0000   -5.79151
104560.0000   -5.61935
104600.0000   -4.82467
104640.0000   -4.36966
104680.0000   -3.75690
104720.0000   -4.37435
104760.0000   -4.12840
104800.0000   -4.29498
104840.0000   -4.46285
104880.0000   -4.20791
104920.0000   -4.82733
104960.0000   -4.72099
105000.0000   -4.33069
105040.0000   -4.48516
105080.0000   -4.92515
105120.0000   -4.40485
105160.0000   -4.55788
105200.0000   -4.48588
105240.0000   -4.40773
105280.0000   -5.04073
105320.0000   -4.88751
105360.0000   -4.04324
105400.0000   -5.30603
105440.0000   -5.60561
105480.0000   -5.17469
105520.0000   -4.75638
105560.0000   -4.62476
105600.0000   -4.81291
105640.0000   -4.01420
105680.0000   -4.32165
105720.0000   -3.22489
105760.0000   -4.90488
105800.0000   -4.28646
105840.0000   -4.68078
105880.0000   -4.58802
105920.0000   -5.29957
105960.0000   -5.58893
106000.0000   -4.88692
106040.0000   -4.59289
106080.0000   -4.87078
106120.0000   -4.87955
106160.0000   -5.05939
106200.0000   -5.04730
106240.0000   -5.46625
106280.0000   -5.58198
106320.0000   -5.35455
106360.0000   -4.54859
106400.0000   -4.61919
106440.0000   -5.34294
106480.0000   -4.49521
106520.0000   -4.40495
106560.0000   -4.78930
106600.0000   -5.82703
106640.0000   -5.19972
106680.0000   -4.96985
106720.0000   -5.14517
106760.0000   -4.95180
106800.0000   -5.03459
106840.0000   -4.47918
106880.0000   -4.96125
106920.0000   -4.30104
106960.0000   -4.57677
107000.0000   -4.58579
107040.0000   -4.27529
107080.0000   -4.83564
107120.0000   -4.95658
107160.0000   -6.49160
107200.0000   -4.90284
107240.0000   -5.32453
107280.0000   -5.24343
107320.0000   -5.50595
107360.0000   -5.27378
107400.0000   -5.47490
107440.0000   -5.83445
107480.0000   -5.61890
107520.0000   -5.26821
107560.0000   -5.69418
107600.0000   -4.39571
107640.0000   -3.91595
107680.0000   -4.61912
107720.0000   -4.83201
107760.0000   -4.50412
107800.0000   -5.26015
107840.0000   -4.30399
107880.0000   -5.34466
107920.0000   -5.03001
107960.0000   -4.09010
108000.0000   -4.47969
108040.0000   -5.41128
108080.0000   -5.78597
108120.0000   -4.37191
108160.0000   -4.85210
108200.0000   -5.41890
108240.0000   -4.98883
108280.0000   -4.67999
108320.0000   -4.98627
108360.0000   -5.72019
108400.0000   -4.99419
108440.0000   -4.54683
108480.0000   -4.00980
108520.0000   -4.52058
108560.0000   -4.76850
108600.0000   -3.79576
108640.0000   -4.54031
108680.0000   -4.51122
108720.0000   -4.62599
108760.0000   -4.31592
108800.0000   -4.84366
108840.0000   -5.44846
108880.0000   -4.49593
108920.0000   -3.94598
108960.0000   -3.99850
109000.0000   -5.67825
109040.0000   -5.07329
109080.0000   -5.24533
109120.0000   -5.07366
109160.0000   -3.99289
109200.0000   -4.80902
109240.0000   -5.13672
109280.0000   -5.09167
109320.0000   -4.76166
109360.0000   -5.46429
109400.0000   -5.15659
109440.0000   -5.27756
109480.0000   -5.43463
109520.0000   -4.08283
109560.0000   -5.08797
109600.0000   -5.23362
109640.0000   -4.99901
109680.0000   -4.96496
109720.0000   -5.22763
109760.0000   -4.82999
109800.0000   -5.42256
109840.0000   -5.65599
109880.0000   -6.00171
109920.0000   -5.18001
109960.0000   -4.19647
110000.0000   -5.61077
110040.0000   -5.22762
110080.0000   -5.45623
110120.0000   -4.99986
110160.0000   -5.13102
110200.0000   -5.13441
110240.0000   -5.26410
110280.0000   -6.00543
110320.0000   -4.47565
110360.0000   -4.51666
110400.0000   -4.51855
110440.0000   -4.53953
110480.0000   -5.42438
110520.0000   -5.13158
110560.0000   -4.26655
110600.0000   -4.46915
110640.0000   -4.23477
110680.0000   -4.57508
110720.0000   -4.96758
110760.0000   -4.39024
110800.0000   -4.83279
110840.0000   -4.58577
110880.0000   -5.54582
110920.0000   -4.72034
110960.0000   -4.94688
111000.0000   -5.27737
111040.0000   -5.55744
111080.0000   -5.10230
111120.0000   -5.42332
111160.0000   -4.87088
111200.0000   -5.37336
111240.0000   -5.54170
111280.0000   -4.88059
111320.0000   -5.75397
111360.0000   -4.59178
111400.0000   -5.68809
111440.0000   -5.35529
111480.0000   -4.99209
111520.0000   -4.23256
111560.0000   -5.29749
111600.0000   -4.68800
111640.0000   -5.25720
111680.0000   -5.19192
111720.0000   -4.95326
111760.0000   -5.22336
111800.0000   -5.40004
111840.0000   -5.08399
111880.0000   -5.95934
111920.0000   -4.65759
111960.0000   -5.31317
112000.0000   -4.64537
112040.0000   -4.91394
112080.0000   -5.56805
112120.0000   -5.86298
112160.0000   -5.64798
112200.0000   -5.20367
112240.0000   -5.53000
112280.0000   -5.16799
112320.0000   -4.97042
112360.0000   -4.74352
112400.0000   -5.80158
112440.0000   -5.01665
112480.0000   -5.76334
112520.0000   -6.17881
112560.0000   -5.25202
112600.0000   -5.80652
112640.0000   -5.50543
112680.0000   -5.47291
112720.0000   -5.20081
112760.0000   -5.20342
112800.0000   -4.79828
112840.0000   -4.96342
112880.0000   -5.60773
112920.0000   -5.42034
112960.0000   -4.99894
113000.0000   -5.74892
113040.0000   -5.69414
113080.0000   -5.68237
113120.0000   -4.25581
113160.0000   -5.46815
113200.0000   -5.07812
113240.0000   -5.64499
113280.0000   -5.29746
113320.0000   -4.68160
113360.0000   -4.93763
113400.0000   -4.67955
113440.0000   -5.84772
113480.0000   -6.07612
113520.0000   -4.69976
113560.0000   -5.99789
113600.0000   -5.99956
113640.0000   -4.69477
113680.0000   -4.40339
113720.0000   -4.59647
113760.0000   -5.46595
113800.0000   -5.45577
113840.0000   -5.42036
113880.0000   -5.34100
113920.0000   -6.00782
113960.0000   -5.06969
114000.0000   -4.80204
114040.0000   -4.87442
114080.0000   -4.98490
114120.0000   -5.29124
114160.0000   -5.43780
114200.0000   -5.14242
114240.0000   -5.96749
114280.0000   -4.76237
114320.0000   -5.24716
114360.0000   -5.42965
114400.0000   -4.41512
114440.0000   -5.28848
114480.0000   -5.02482
114520.0000   -6.06609
114560.0000   -5.08924
114600.0000   -5.21572
114640.0000   -5.05656
114680.0000   -5.14635
114720.0000   -5.12609
114760.0000   -5.61642
114800.0000   -5.82506
114840.0000   -5.96358
114880.0000   -5.63836
114920.0000   -6.58128
114960.0000   -5.38583
115000.0000   -5.25390
115040.0000   -5.98381
115080.0000   -5.37678
115120.0000   -5.40218
115160.0000   -5.87609
115200.0000   -5.43522
115240.0000   -5.32160
115280.0000   -5.77694
115320.0000   -5.15899
115360.0000   -5.04152
115400.0000   -5.17770
115440.0000   -5.99013
115480.0000   -5.25245
115520.0000   -5.50768
115560.0000   -5.46819
115600.0000   -6.05384
115640.0000   -6.34145
115680.0000   -6.30146
115720.0000   -6.49563
115760.0000   -5.69504
115800.0000   -5.90372
115840.0000   -5.15069
115880.0000   -5.12846
115920.0000   -5.36770
115960.0000   -6.07617
116000.0000   -5.99978
116040.0000   -4.67451
116080.0000   -5.61109
116120.0000   -5.27699
116160.0000   -5.62417
116200.0000   -4.86166
116240.0000   -4.78416
116280.0000   -5.72816
116320.0000   -5.17703
116360.0000   -5.66696
116400.0000   -5.17534
116440.0000   -5.96903
116480.0000   -4.52913
116520.0000   -4.96696
116560.0000   -4.78670
116600.0000   -5.38798
116640.0000   -5.40707
116680.0000   -5.36916
116720.0000   -4.70297
116760.0000   -5.16763
116800.0000   -5.44992
116840.0000   -5.26410
116880.0000   -6.10349
116920.0000   -5.62852
116960.0000   -4.99925
117000.0000   -5.47233
117040.0000   -4.97238
117080.0000   -5.65230
117120.0000   -5.25562
117160.0000   -6.20420
117200.0000   -6.12726
117240.0000   -5.45824
117280.0000   -5.90726
117320.0000   -5.48146
117360.0000   -5.36205
117400.0000   -5.28013
117440.0000   -6.11195
117480.0000   -5.80603
117520.0000   -4.50435
117560.0000   -5.18749
117600.0000   -5.90301
117640.0000   -5.49793
117680.0000   -6.23208
117720.0000   -5.78820
117760.0000   -5.45104
117800.0000   -5.12691
117840.0000   -4.75799
117880.0000   -4.51412
117920.0000   -5.16924
117960.0000   -5.54466
118000.0000   -6.00615
118040.0000   -5.60756
118080.0000   -5.04841
118120.0000   -4.35570
118160.0000   -3.53751
118200.0000   -5.03888
118240.0000   -5.32027
118280.0000   -4.75859
118320.0000   -4.66138
118360.0000   -4.48240
118400.0000   -5.02434
118440.0000   -6.36271
118480.0000   -5.86197
118520.0000   -5.60695
118560.0000   -5.75345
118600.0000   -5.60159
118640.0000   -5.80718
118680.0000   -5.03206
118720.0000   -4.87805
118760.0000   -4.19835
118800.0000   -4.50102
118840.0000   -4.64729
118880.0000   -4.73565
118920.0000   -5.95683
118960.0000   -5.75104
119000.0000   -5.56099
119040.0000   -5.48532
119080.0000   -5.63227
119120.0000   -5.16913
119160.0000   -6.17547
119200.0000   -5.87237
119240.0000   -5.07749
119280.0000   -4.98139
119320.0000   -5.33914
119360.0000   -6.31289
119400.0000   -5.06583
119440.0000   -6.28410
119480.0000   -5.41626
119520.0000   -6.11856
119560.0000   -6.60547
119600.0000   -6.12257
119640.0000   -5.17165
119680.0000   -4.95040
119720.0000   -5.87087
119760.0000   -4.80915
119800.0000   -4.86031
119840.0000   -3.71847
119880.0000   -5.54530
119920.0000   -5.43176
119960.0000   -5.11615
120000.0000   -4.25422
120040.0000   -5.12440
120080.0000   -4.91506
120120.0000   -4.68416
120160.0000   -5.11832
120200.0000   -5.44182
120240.0000   -4.96671
120280.0000   -5.54101
120320.0000   -4.57356
120360.0000   -4.79763
120400.0000   -5.15423
120440.0000   -4.36892
120480.0000   -6.11755
120520.0000   -5.40609
120560.0000   -5.28643
120600.0000   -5.93608
120640.0000   -5.42409
120680.0000   -5.28139
120720.0000   -5.39023
120760.0000   -4.86074
120800.0000   -4.95587
120840.0000   -5.09381
120880.0000   -4.96924
120920.0000   -4.65809
120960.0000   -4.94170
121000.0000   -5.81797
121040.0000   -5.70372
121080.0000   -5.05660
121120.0000   -5.17867
121160.0000   -5.45981
121200.0000   -5.57773
121240.0000   -4.59351
121280.0000   -5.31155
121320.0000   -4.39790
121360.0000   -5.54061
121400.0000   -4.76435
121440.0000   -5.28227
121480.0000   -5.14537
121520.0000   -5.97609
121560.0000   -5.59868
121600.0000   -5.36971
121640.0000   -5.52522
121680.0000   -5.45595
121720.0000   -4.96222
121760.0000   -5.32321
121800.0000   -4.37630
121840.0000   -4.52716
121880.0000   -4.85295
121920.0000   -3.89772
121960.0000   -4.51132
122000.0000   -5.72041
122040.0000   -4.22177
122080.0000   -4.21257
122120.0000   -5.34797
122160.0000   -5.01397
122200.0000   -4.51807
122240.0000   -5.04661
122280.0000   -4.39379
122320.0000   -4.30918
122360.0000   -5.14077
122400.0000   -4.03935
122440.0000   -5.29316
122480.0000   -5.27290
122520.0000   -5.33082
122560.0000   -6.21447
122600.0000   -5.90016
122640.0000   -5.47144
122680.0000   -5.39785
122720.0000   -4.75244
122760.0000   -4.95536
122800.0000   -4.36176
122840.0000   -5.14195
122880.0000   -4.52260
122920.0000   -4.58360
122960.0000   -4.80348
123000.0000   -4.90466
123040.0000   -5.03564
123080.0000   -4.95239
123120.0000   -5.18926
123160.0000   -4.72751
123200.0000   -5.16645
123240.0000   -4.36577
123280.0000   -4.92276
123320.0000   -4.65006
123360.0000   -4.70888
123400.0000   -4.92548
123440.0000   -4.42073
123480.0000   -4.01936
123520.0000   -4.65034
123560.0000   -3.84009
123600.0000   -3.56055
123640.0000   -4.43930
123680.0000   -4.31202
123720.0000   -3.95617
123760.0000   -4.89967
123800.0000   -5.29969
123840.0000   -4.94261
123880.0000   -5.34349
123920.0000   -5.66488
123960.0000   -5.52357
124000.0000   -5.20776
124040.0000   -5.66403
124080.0000   -5.13143
124120.0000   -5.50223
124160.0000   -4.96902
124200.0000   -5.02433
124240.0000   -4.32441
124280.0000   -4.65381
124320.0000   -5.41739
124360.0000   -5.57338
124400.0000   -5.99186
124440.0000   -5.85588
124480.0000   -6.30072
124520.0000   -5.63068
124560.0000   -5.80366
124600.0000   -6.05951
124640.0000   -5.42413
124680.0000   -5.76077
124720.0000   -6.23678
124760.0000   -5.52763
124800.0000   -5.54548
124840.0000   -5.05901
124880.0000   -5.28446
124920.0000   -4.85790
124960.0000   -5.04442
125000.0000   -5.97618
125040.0000   -6.55339
125080.0000   -5.60100
125120.0000   -5.52463
125160.0000   -4.56386
125200.0000   -5.88371
125240.0000   -5.03008
125280.0000   -5.36691
125320.0000   -4.86191
125360.0000   -4.67779
125400.0000   -5.29054
125440.0000   -5.84577
125480.0000   -5.09471
125520.0000   -6.26162
125560.0000   -5.85210
125600.0000   -5.09117
125640.0000   -5.33242
125680.0000   -4.68320
125720.0000   -5.08656
125760.0000   -5.36502
125800.0000   -5.92914
125840.0000   -5.00142
125880.0000   -5.38809
125920.0000   -4.93204
125960.0000   -4.96301
126000.0000   -5.86783
126040.0000   -5.97931
126080.0000   -5.53696
126120.0000   -4.57504
126160.0000   -5.62179
126200.0000   -5.65996
126240.0000   -5.19552
126280.0000   -4.74078
126320.0000   -4.15074
126360.0000   -5.65795
126400.0000   -5.32303
126440.0000   -5.69744
126480.0000   -4.44882
126520.0000   -4.36155
126560.0000   -5.46092
126600.0000   -4.77376
126640.0000   -5.20927
126680.0000   -5.46546
126720.0000   -6.05969
126760.0000   -4.93695
126800.0000   -5.51846
126840.0000   -5.45393
126880.0000   -4.69702
126920.0000   -5.46845
126960.0000   -5.04012
127000.0000   -4.77506
127040.0000   -3.74612
127080.0000   -5.08281
127120.0000   -5.19831
127160.0000   -4.85894
127200.0000   -4.87506
127240.0000   -4.69845
127280.0000   -4.95828
127320.0000   -4.17221
127360.0000   -5.32216
127400.0000   -4.41258
127440.0000   -4.27307
127480.0000   -5.42248
127520.0000   -6.07204
127560.0000   -5.87167
127600.0000   -6.48197
127640.0000   -5.96866
127680.0000   -5.53369
127720.0000   -5.92604
127760.0000   -5.62396
127800.0000   -5.67643
127840.0000   -3.97992
127880.0000   -5.35697
127920.0000   -5.75015
127960.0000   -6.02745
128000.0000   -5.85995
128040.0000   -5.93215
128080.0000   -5.40992
128120.0000   -4.79677
128160.0000   -5.48112
128200.0000   -4.79503
128240.0000   -4.47914
128280.0000   -3.56985
128320.0000   -4.57166
128360.0000   -4.05244
128400.0000   -4.67499
128440.0000   -4.45065
128480.0000   -5.16543
128520.0000   -5.13547
128560.0000   -5.51342
128600.0000   -4.33355
128640.0000   -5.25464
128680.0000   -5.08107
128720.0000   -5.37441
128760.0000   -4.27583
128800.0000   -4.53807
128840.0000   -4.29806
128880.0000   -5.61123
128920.0000   -4.77990
128960.0000   -4.99152
129000.0000   -5.00985
129040.0000   -5.34301
129080.0000   -4.69387
129120.0000   -5.53977
129160.0000   -5.88646
129200.0000   -5.73686
129240.0000   -5.65497
129280.0000   -6.26528
129320.0000   -6.21651
129360.0000   -6.09078
129400.0000   -5.79907
129440.0000   -6.40576
129480.0000   -6.06424
129520.0000   -4.89173
129560.0000   -4.92325
129600.0000   -4.53779
129640.0000   -4.87089
129680.0000   -5.30074
129720.0000   -6.39640
129760.0000   -5.34943
129800.0000   -4.89842
129840.0000   -4.74112
129880.0000   -4.69692
129920.0000   -4.90461
129960.0000   -4.96069
130000.0000   -4.79364
130040.0000   -4.96439
130080.0000   -5.72166
130120.0000   -5.42490
130160.0000   -5.73898
130200.0000   -6.25674
130240.0000   -5.12986
130280.0000   -6.00806
130320.0000   -6.44356
130360.0000   -5.23102
130400.0000   -5.22802
130440.0000   -4.78658
130480.0000   -5.06158
130520.0000   -5.92113
130560.0000   -6.13102
130600.0000   -5.83850
130640.0000   -4.83899
130680.0000   -5.24759
130720.0000   -6.57719
130760.0000   -6.01047
130800.0000   -5.67810
130840.0000   -5.34060
130880.0000   -5.48402
130920.0000   -6.01409
130960.0000   -4.83928
131000.0000   -4.95359
131040.0000   -5.45390
131080.0000   -5.75409
131120.0000   -6.04498
131160.0000   -5.78385
131200.0000   -6.05569
131240.0000   -5.78992
131280.0000   -6.23442
131320.0000   -5.48337
131360.0000   -4.60887
131400.0000   -5.69568
131440.0000   -5.52489
131480.0000   -4.68740
131520.0000   -4.92466
131560.0000   -5.36003
131600.0000   -6.40527
131640.0000   -5.94410
131680.0000   -5.81837
131720.0000   -4.88283
131760.0000   -5.83165
131800.0000   -5.80033
131840.0000   -5.51337
131880.0000   -5.31287
131920.0000   -5.34842
131960.0000   -5.25594
132000.0000   -5.05951
132040.0000   -4.67409
132080.0000   -4.66625
132120.0000   -3.24020
132160.0000   -3.84365
132200.0000   -4.60882
132240.0000   -4.14025
132280.0000   -4.12495
132320.0000   -6.36370
132360.0000   -4.93936
132400.0000   -5.03328
132440.0000   -4.63470
132480.0000   -5.11208
132520.0000   -5.54626
132560.0000   -4.96810
132600.0000   -4.65878
132640.0000   -4.77299
132680.0000   -5.09583
132720.0000   -5.01523
132760.0000   -5.49963
132800.0000   -5.54836
132840.0000   -5.15070
132880.0000   -5.06104
132920.0000   -5.06515
132960.0000   -5.39849
133000.0000   -5.24813
133040.0000   -5.27506
133080.0000   -5.38009
133120.0000   -4.99023
133160.0000   -5.82344
133200.0000   -4.65747
133240.0000   -5.51011
133280.0000   -4.02096
133320.0000   -4.87642
133360.0000   -4.58234
133400.0000   -5.35806
133440.0000   -5.04675
133480.0000   -4.05751
133520.0000   -4.73430
133560.0000   -4.65478
133600.0000   -5.73249
133640.0000   -5.71092
133680.0000   -5.83269
133720.0000   -4.91877
133760.0000   -6.16878
133800.0000   -6.29786
133840.0000   -5.87390
133880.0000   -5.54660
133920.0000   -5.81502
133960.0000   -6.24931
134000.0000   -5.25198
134040.0000   -4.01699
134080.0000   -4.53543
134120.0000   -3.69268
134160.0000   -3.72618
134200.0000   -5.51828
134240.0000   -4.20091
134280.0000   -5.14139
134320.0000   -5.67609
134360.0000   -3.97688
134400.0000   -4.30168
134440.0000   -5.20185
134480.0000   -5.05845
134520.0000   -5.56217
134560.0000   -4.97999
134600.0000   -5.62255
134640.0000   -3.22558
134680.0000   -4.12411
134720.0000   -3.91480
134760.0000   -3.89254
134800.0000   -4.10509
134840.0000   -4.18303
134880.0000   -4.06537
134920.0000   -4.75031
134960.0000   -4.69346
135000.0000   -3.67483
135040.0000   -3.35497
135080.0000   -3.72253
135120.0000   -4.08936
135160.0000   -4.22733
135200.0000   -3.53614
135240.0000   -4.46269
135280.0000   -5.39408
135320.0000   -4.77217
135360.0000   -4.56055
135400.0000   -4.04908
135440.0000   -3.51831
135480.0000   -3.57454
135520.0000   -3.52083
135560.0000   -3.45958
135600.0000   -2.98053
135640.0000   -2.23691
135680.0000   -3.31711
135720.0000   -2.66740
135760.0000   -3.23510
135800.0000   -2.52122
135840.0000   -2.04663
135880.0000   -3.61103
135920.0000   -3.78784
135960.0000   -3.92496
136000.0000   -4.27226
136040.0000   -4.80137
136080.0000   -4.78853
136120.0000   -5.02655
136160.0000   -5.32361
136200.0000   -4.79120
136240.0000   -4.67580
136280.0000   -5.02440
136320.0000   -4.59941
136360.0000   -3.52417
136400.0000   -3.88896
136440.0000   -3.73587
136480.0000   -3.33411
136520.0000   -3.54140
136560.0000   -4.63595
136600.0000   -4.64740
136640.0000   -4.64252
136680.0000   -4.95946
136720.0000   -3.02978
136760.0000   -3.32291
136800.0000   -3.66302
136840.0000   -3.15650
136880.0000   -3.28866
136920.0000   -3.57785
136960.0000   -3.88117
137000.0000   -3.73335
137040.0000   -4.12697
137080.0000   -5.07730
137120.0000   -5.37684
137160.0000   -5.62095
137200.0000   -5.78711
137240.0000   -4.79937
137280.0000   -4.12436
137320.0000   -4.68076
137360.0000   -3.53301
137400.0000   -3.84849
137440.0000   -3.56764
137480.0000   -3.98705
137520.0000   -4.32294
137560.0000   -4.71564
137600.0000   -4.39481
137640.0000   -5.03399
137680.0000   -3.54606
137720.0000   -4.63684
137760.0000   -4.32849
137800.0000   -4.76894
137840.0000   -5.53944
137880.0000   -4.51312
137920.0000   -5.01161
137960.0000   -4.04937
138000.0000   -5.32440
138040.0000   -5.29215
138080.0000   -3.56802
138120.0000   -3.83124
138160.0000   -3.00190
138200.0000   -3.13177
138240.0000   -3.69091
138280.0000   -3.54329
138320.0000   -5.15594
138360.0000   -5.37185
138400.0000   -4.43988
138440.0000   -3.47566
138480.0000   -4.50663
138520.0000   -3.78408
138560.0000   -2.91461
138600.0000   -3.84830
138640.0000   -3.36220
138680.0000   -3.91861
138720.0000   -3.75177
138760.0000   -3.50147
138800.0000   -4.50892
138840.0000   -3.66698
138880.0000   -3.80836
138920.0000   -3.35918
138960.0000   -3.24098
139000.0000   -3.34263
139040.0000   -2.27854
139080.0000   -3.91296
139120.0000   -3.80081
139160.0000   -4.13488
139200.0000   -4.07055
139240.0000   -3.56340
139280.0000   -2.69178
139320.0000   -1.53973
139360.0000   -2.70906
139400.0000   -2.87282
139440.0000   -3.14858
139480.0000   -2.16022
139520.0000   -1.71664
139560.0000   -2.14646
139600.0000   -2.15145
139640.0000   -2.73108
139680.0000   -3.77939
139720.0000   -2.04283
139760.0000   -2.73008
139800.0000   -3.53613
139840.0000   -4.25180
139880.0000   -5.02327
139920.0000   -4.35940
139960.0000   -3.62102
140000.0000   -3.73310
140040.0000   -3.31337
140080.0000   -3.17045
140120.0000   -2.45590
140160.0000   -1.81550
140200.0000   -3.49399
140240.0000   -3.85033
140280.0000   -3.46938
140320.0000   -3.86916
140360.0000   -3.89122
140400.0000   -3.99768
140440.0000   -4.20802
140480.0000   -3.10817
140520.0000   -3.29486
140560.0000   -3.78308
140600.0000   -3.78551
140640.0000   -3.87324
140680.0000   -4.90930
140720.0000   -4.70711
140760.0000   -5.80813
140800.0000   -4.48518
140840.0000   -5.29401
140880.0000   -4.01154
140920.0000   -4.33991
140960.0000   -3.54057
141000.0000   -3.39111
141040.0000   -2.33344
141080.0000   -2.81709
141120.0000   -3.67483
141160.0000   -3.82053
141200.0000   -3.02705
141240.0000   -3.47563
141280.0000   -3.35751
141320.0000   -4.45517
141360.0000   -4.02673
141400.0000   -3.06631
141440.0000   -4.65187
141480.0000   -3.32252
141520.0000   -3.85781
141560.0000   -3.64159
141600.0000   -3.62268
141640.0000   -3.16170
141680.0000   -1.76890
141720.0000   -2.11812
141760.0000   -1.88510
141800.0000   -2.30253
141840.0000   -2.80272
141880.0000   -1.68148
141920.0000   -2.25530
141960.0000   -2.36519
142000.0000   -2.80035
142040.0000   -1.98300
142080.0000   -4.00848
142120.0000   -2.63295
142160.0000   -2.29946
142200.0000   -3.13463
142240.0000   -2.43938
142280.0000   -2.64571
142320.0000   -2.99309
142360.0000   -2.64315
142400.0000   -2.54916
142440.0000   -3.41216
142480.0000   -3.08402
142520.0000   -4.12361
142560.0000   -4.32544
142600.0000   -4.04993
142640.0000   -4.79908
142680.0000   -4.81466
142720.0000   -5.06073
142760.0000   -4.81111
142800.0000   -4.42832
142840.0000   -5.45770
142880.0000   -5.06585
142920.0000   -5.43942
142960.0000   -4.39482
143000.0000   -3.49322
143040.0000   -3.67689
143080.0000   -2.92294
143120.0000   -2.90972
143160.0000   -4.23094
143200.0000   -2.17998
143240.0000   -2.60273
143280.0000   -2.80443
143320.0000   -4.66857
143360.0000   -5.23358
143400.0000   -4.16655
143440.0000   -3.83531
143480.0000   -2.98060
143520.0000   -2.96441
143560.0000   -4.12829
143600.0000   -4.34177
143640.0000   -4.15983
143680.0000   -5.58817
143720.0000   -4.60932
143760.0000   -5.67833
143800.0000   -5.98237
143840.0000   -5.69166
143880.0000   -4.52150
143920.0000   -4.98465
143960.0000   -5.42156
144000.0000   -5.24427
144040.0000   -5.24129
144080.0000   -4.12957
144120.0000   -5.32330
144160.0000   -5.66170
144200.0000   -5.72998
144240.0000   -5.68993
144280.0000   -6.07850
144320.0000   -6.04959
144360.0000   -5.56817
144400.0000   -5.36349
144440.0000   -5.26744
144480.0000   -5.42026
144520.0000   -5.59598
144560.0000   -4.71560
144600.0000   -6.18500
144640.0000   -5.57546
144680.0000   -5.13471
144720.0000   -4.57015
144760.0000   -5.06545
144800.0000   -5.53831
144840.0000   -5.69211
144880.0000   -6.05115
144920.0000   -5.97348
144960.0000   -5.87097
145000.0000   -5.69513
145040.0000   -6.13892
145080.0000   -5.45640
145120.0000   -4.04263
145160.0000   -5.36347
145200.0000   -5.64337
145240.0000   -4.51860
145280.0000   -4.72244
145320.0000   -4.66121
145360.0000   -5.54571
145400.0000   -4.79506
145440.0000   -5.01002
145480.0000   -4.67854
145520.0000   -4.89536
145560.0000   -4.89949
145600.0000   -4.41459
145640.0000   -4.91677
145680.0000   -4.73901
145720.0000   -4.58668
145760.0000   -4.49891
145800.0000   -4.86744
145840.0000   -5.02989
145880.0000   -4.29016
145920.0000   -4.68135
145960.0000   -4.88687
146000.0000   -4.85964
146040.0000   -4.26755
146080.0000   -3.88180
146120.0000   -3.83070
146160.0000   -3.29309
146200.0000   -4.06018
146240.0000   -3.91824
146280.0000   -3.98379
146320.0000   -4.79446
146360.0000   -3.89663
146400.0000   -4.10508
146440.0000   -4.90784
146480.0000   -3.77425
146520.0000   -5.08542
146560.0000   -5.47199
146600.0000   -4.79275
146640.0000   -5.15429
146680.0000   -5.75665
146720.0000   -5.46987
146760.0000   -5.24192
146800.0000   -4.91276
146840.0000   -5.87779
146880.0000   -5.39952
146920.0000   -5.38037
146960.0000   -4.23461
147000.0000   -4.95385
147040.0000   -5.20958
147080.0000   -4.70234
147120.0000   -5.28674
147160.0000   -5.72268
147200.0000   -5.53118
147240.0000   -5.18943
147280.0000   -5.32434
147320.0000   -4.63825
147360.0000   -4.92847
147400.0000   -6.16711
147440.0000   -5.70589
147480.0000   -6.11593
147520.0000   -5.70281
147560.0000   -5.87077
147600.0000   -5.28809
147640.0000   -5.45417
147680.0000   -5.11542
147720.0000   -5.04840
147760.0000   -5.53073
147800.0000   -5.01559
147840.0000   -4.67774
147880.0000   -4.98958
147920.0000   -4.68921
147960.0000   -4.87739
148000.0000   -4.64291
148040.0000   -4.37724
148080.0000   -5.78361
148120.0000   -5.68816
148160.0000   -6.06112
148200.0000   -6.48805
148240.0000   -5.77634
148280.0000   -5.51228
148320.0000   -6.09152
148360.0000   -5.56971
148400.0000   -5.00266
148440.0000   -4.74019
148480.0000   -4.72233
148520.0000   -4.83364
148560.0000   -4.23195
148600.0000   -5.09035
148640.0000   -5.34316
148680.0000   -5.22176
148720.0000   -4.95936
148760.0000   -3.88415
148800.0000   -4.89433
148840.0000   -5.44264
148880.0000   -5.89438
148920.0000   -4.97498
148960.0000   -4.30268
149000.0000   -4.27111
149040.0000   -4.62163
149080.0000   -4.88196
149120.0000   -4.77332
149160.0000   -4.87418
149200.0000   -5.11763
149240.0000   -3.92362
149280.0000   -3.92005
149320.0000   -4.62720
149360.0000   -5.54117
149400.0000   -5.15228
149440.0000   -5.49606
149480.0000   -4.78273
149520.0000   -5.71381
149560.0000   -6.03437
149600.0000   -5.27869
149640.0000   -4.96713
149680.0000   -6.17132
149720.0000   -5.55440
149760.0000   -5.97007
149800.0000   -6.50350
149840.0000   -5.77577
149880.0000   -5.33928
149920.0000   -4.10328
149960.0000   -4.91469
150000.0000   -4.26114
150040.0000   -4.35737
150080.0000   -4.10160
150120.0000   -4.91640
150160.0000   -4.17024
150200.0000   -5.23609
150240.0000   -4.96377
150280.0000   -5.65438
150320.0000   -4.98701
150360.0000   -5.82843
150400.0000   -4.77582
150440.0000   -5.76682
150480.0000   -5.04870
150520.0000   -5.60561
150560.0000   -5.54708
150600.0000   -4.83261
150640.0000   -4.36874
150680.0000   -3.77836
150720.0000   -5.13735
150760.0000   -5.61486
150800.0000   -5.40721
150840.0000   -5.44799
150880.0000   -4.61923
150920.0000   -5.05137
150960.0000   -4.72230
151000.0000   -5.30459
151040.0000   -3.90545
151080.0000   -4.58233
151120.0000   -5.29643
151160.0000   -5.74768
151200.0000   -4.68352
151240.0000   -4.80888
151280.0000   -4.34715
151320.0000   -4.15873
151360.0000   -4.32258
151400.0000   -5.94120
151440.0000   -5.85875
151480.0000   -5.74529
151520.0000   -4.94577
151560.0000   -4.00769
151600.0000   -5.77781
151640.0000   -4.91882
151680.0000   -4.57543
151720.0000   -4.85526
151760.0000   -5.81685
151800.0000   -6.66932
151840.0000   -6.01664
151880.0000   -5.86933
151920.0000   -5.48878
151960.0000   -6.21458
152000.0000   -6.28434
152040.0000   -5.39832
152080.0000   -5.67155
152120.0000   -5.75555
152160.0000   -5.77390
152200.0000   -5.95922
152240.0000   -6.57938
152280.0000   -5.60972
152320.0000   -5.01477
152360.0000   -5.97601
152400.0000   -5.52819
152440.0000   -5.20155
152480.0000   -4.77793
152520.0000   -4.90986
152560.0000   -4.41026
152600.0000   -5.58554
152640.0000   -4.83554
152680.0000   -6.07516
152720.0000   -6.04240
152760.0000   -5.98245
152800.0000   -5.59316
152840.0000   -5.28639
152880.0000   -5.82879
152920.0000   -6.12898
152960.0000   -5.43336
153000.0000   -6.43431
153040.0000   -6.30034
153080.0000   -6.09944
153120.0000   -5.22582
153160.0000   -5.41688
153200.0000   -5.17955
153240.0000   -5.96428
153280.0000   -5.51074
153320.0000   -5.68461
153360.0000   -6.54458
153400.0000   -4.63494
153440.0000   -5.19856
153480.0000   -5.96791
153520.0000   -6.02675
153560.0000   -6.25961
153600.0000   -6.22970
153640.0000   -5.63298
153680.0000   -6.03290
153720.0000   -6.09219
153760.0000   -5.36247
153800.0000   -5.71329
153840.0000   -5.27677
153880.0000   -5.79812
153920.0000   -6.19780
153960.0000   -7.12526
154000.0000   -6.28982
154040.0000   -6.12144
154080.0000   -5.64198
154120.0000   -5.98724
154160.0000   -5.66683
154200.0000   -5.46480
154240.0000   -6.39855
154280.0000   -6.85897
154320.0000   -5.80314
154360.0000   -6.26540
154400.0000   -6.31194
154440.0000   -6.26063
154480.0000   -6.00528
154520.0000   -6.09652
154560.0000   -5.83189
154600.0000   -5.55903
154640.0000   -5.90980
154680.0000   -5.57334
154720.0000   -5.15460
154760.0000   -5.28548
154800.0000   -6.44757
154840.0000   -5.21965
154880.0000   -6.14216
154920.0000   -5.59606
154960.0000   -6.14568
155000.0000   -5.15687
155040.0000   -5.22327
155080.0000   -5.97971
155120.0000   -5.96896
155160.0000   -5.53764
155200.0000   -5.98941
155240.0000   -5.33014
155280.0000   -5.22288
155320.0000   -5.08366
155360.0000   -5.62259
155400.0000   -5.68676
155440.0000   -5.65399
155480.0000   -5.08415
155520.0000   -5.32069
155560.0000   -4.78407
155600.0000   -4.69933
155640.0000   -4.77180
155680.0000   -4.11492
155720.0000   -5.35877
155760.0000   -5.03060
155800.0000   -3.84104
155840.0000   -5.28768
155880.0000   -5.44783
155920.0000   -5.43517
155960.0000   -5.11270
156000.0000   -5.00426
156040.0000   -5.76699
156080.0000   -5.87675
156120.0000   -5.06680
156160.0000   -5.00714
156200.0000   -4.77079
156240.0000   -5.45279
156280.0000   -4.49203
156320.0000   -4.54342
156360.0000   -5.09242
156400.0000   -5.02995
156440.0000   -5.02941
156480.0000   -4.68107
156520.0000   -5.25780
156560.0000   -6.33759
156600.0000   -5.33368
156640.0000   -5.71782
156680.0000   -5.60842
156720.0000   -3.69330
156760.0000   -4.54644
156800.0000   -5.05597
156840.0000   -5.73036
156880.0000   -5.59351
156920.0000   -4.46166
156960.0000   -4.79290
157000.0000   -5.47992
157040.0000   -5.71934
157080.0000   -5.61301
157120.0000   -4.93040
157160.0000   -5.64156
157200.0000   -6.09242
157240.0000   -5.36117
157280.0000   -5.50456
157320.0000   -5.95869
157360.0000   -6.04512
157400.0000   -5.51090
157440.0000   -5.59374
157480.0000   -5.56063
157520.0000   -4.60508
157560.0000   -4.79883
157600.0000   -4.65921
157640.0000   -4.22278
157680.0000   -3.96928
157720.0000   -4.54290
157760.0000   -5.60542
157800.0000   -5.79927
157840.0000   -4.55758
157880.0000   -4.48157
157920.0000   -4.97907
157960.0000   -5.82083
158000.0000   -5.99687
158040.0000   -6.35257
158080.0000   -6.05249
158120.0000   -5.78132
158160.0000   -5.13775
158200.0000   -4.44007
158240.0000   -5.27879
158280.0000   -6.19556
158320.0000   -5.73753
158360.0000   -5.52092
158400.0000   -5.69720
158440.0000   -6.57634
158480.0000   -5.98677
158520.0000   -5.69095
158560.0000   -6.09675
158600.0000   -6.96518
158640.0000   -5.47572
158680.0000   -5.57749
158720.0000   -5.61517
158760.0000   -5.54436
158800.0000   -5.36683
158840.0000   -5.34400
158880.0000   -5.25856
158920.0000   -5.37219
158960.0000   -4.34569
159000.0000   -4.57717
159040.0000   -5.25836
159080.0000   -5.93032
159120.0000   -6.32119
159160.0000   -5.65320
159200.0000   -5.49047
159240.0000   -6.68131
159280.0000   -5.10629
159320.0000   -5.70563
159360.0000   -5.07317
159400.0000   -5.23414
159440.0000   -4.37990
159480.0000   -4.56793
159520.0000   -5.16166
159560.0000   -5.73185
159600.0000   -5.20337
159640.0000   -4.93086
159680.0000   -4.75943
159720.0000   -5.67192
159760.0000   -6.14037
159800.0000   -4.80317
159840.0000   -4.94432
159880.0000   -6.33639
159920.0000   -6.62088
159960.0000   -6.39201
160000.0000   -5.99557
160040.0000   -5.28048
160080.0000   -4.82277
160120.0000   -5.51609
160160.0000   -5.25990
160200.0000   -5.49833
160240.0000   -6.03639
160280.0000   -5.79421
160320.0000   -4.77866
160360.0000   -5.17504
160400.0000   -6.13588
160440.0000   -5.31066
160480.0000   -5.64921
160520.0000   -5.45706
160560.0000   -5.34212
160600.0000   -5.33173
160640.0000   -5.21281
160680.0000   -4.71160
160720.0000   -4.27773
160760.0000   -5.34653
160800.0000   -5.66311
160840.0000   -6.31055
160880.0000   -5.53634
160920.0000   -5.50316
160960.0000   -5.26703
161000.0000   -5.24767
161040.0000   -5.60749
161080.0000   -5.63459
161120.0000   -4.17900
161160.0000   -6.28045
161200.0000   -5.89115
161240.0000   -5.33787
161280.0000   -5.45574
161320.0000   -5.05207
161360.0000   -5.75407
161400.0000   -5.62395
161440.0000   -5.25192
161480.0000   -5.73453
161520.0000   -5.09350
161560.0000   -4.65857
161600.0000   -4.66739
161640.0000   -5.19820
161680.0000   -5.48231
161720.0000   -4.76259
161760.0000   -5.37685
161800.0000   -4.85488
161840.0000   -4.72693
161880.0000   -5.39016
161920.0000   -5.10618
161960.0000   -5.58494
162000.0000   -4.81423
162040.0000   -4.29903
162080.0000   -5.14831
162120.0000   -6.57974
162160.0000   -5.88067
162200.0000   -5.51029
162240.0000   -5.97383
162280.0000   -6.00493
162320.0000   -5.72798
162360.0000   -5.55113
162400.0000   -5.55679
162440.0000   -6.38704
162480.0000   -5.86260
162520.0000   -5.17253
162560.0000   -5.76217
162600.0000   -6.58284
162640.0000   -6.46879
162680.0000   -6.74827
162720.0000   -5.36071
162760.0000   -5.58653
162800.0000   -5.75534
162840.0000   -6.03580
162880.0000   -6.53050
162920.0000   -5.33426
162960.0000   -5.35262
163000.0000   -4.99546
163040.0000   -5.20368
163080.0000   -5.89603
163120.0000   -5.24989
163160.0000   -4.98554
163200.0000   -5.86179
163240.0000   -5.70528
163280.0000   -5.53186
163320.0000   -5.67672
163360.0000   -5.24648
163400.0000   -5.76793
163440.0000   -5.92797
163480.0000   -4.78785
163520.0000   -4.97819
163560.0000   -4.90100
163600.0000   -5.75635
163640.0000   -5.58810
163680.0000   -7.09390
163720.0000   -6.27843
163760.0000   -5.74560
163800.0000   -5.85657
163840.0000   -5.32597
163880.0000   -5.84909
163920.0000   -4.87827
163960.0000   -4.75804
164000.0000   -4.81738
164040.0000   -5.58031
164080.0000   -4.98784
164120.0000   -6.17506
164160.0000   -5.36070
164200.0000   -5.03978
164240.0000   -4.94463
164280.0000   -4.81110
164320.0000   -5.76749
164360.0000   -5.27972
164400.0000   -5.08845
164440.0000   -5.51815
164480.0000   -5.21023
164520.0000   -4.76173
164560.0000   -6.23578
164600.0000   -6.35417
164640.0000   -5.74343
164680.0000   -5.54137
164720.0000   -5.33039
164760.0000   -6.85174
164800.0000   -5.94002
164840.0000   -5.64164
164880.0000   -5.17338
164920.0000   -5.50831
164960.0000   -5.85824
165000.0000   -5.90183
165040.0000   -6.89127
165080.0000   -6.77709
165120.0000   -6.10477
165160.0000   -6.37767
165200.0000   -5.81592
165240.0000   -6.34027
165280.0000   -6.02094
165320.0000   -6.30701
165360.0000   -6.29686
165400.0000   -6.17073
165440.0000   -6.08681
165480.0000   -5.45393
165520.0000   -5.37289
165560.0000   -6.59969
165600.0000   -6.42458
165640.0000   -5.57249
165680.0000   -6.38648
165720.0000   -6.37021
165760.0000   -6.84705
165800.0000   -6.61450
165840.0000   -6.94960
165880.0000   -5.78760
165920.0000   -6.74307
165960.0000   -6.95778
166000.0000   -6.10271
166040.0000   -5.39248
166080.0000   -6.72892
166120.0000   -5.94674
166160.0000   -5.70196
166200.0000   -5.67184
166240.0000   -5.55019
166280.0000   -5.28679
166320.0000   -5.90207
166360.0000   -6.33464
166400.0000   -4.30664
166440.0000   -4.98070
166480.0000   -4.49138
166520.0000   -4.91818
166560.0000   -5.49236
166600.0000   -5.90004
166640.0000   -5.89868
166680.0000   -5.82043
166720.0000   -5.62089
166760.0000   -5.11166
166800.0000   -5.93198
166840.0000   -5.20991
166880.0000   -5.53027
166920.0000   -5.06352
166960.0000   -4.62959
167000.0000   -5.17912
167040.0000   -5.55595
167080.0000   -5.07572
167120.0000   -5.02639
167160.0000   -5.46929
167200.0000   -5.83539
167240.0000   -5.67296
167280.0000   -5.17003
167320.0000   -6.10689
167360.0000   -5.38049
167400.0000   -5.20448
167440.0000   -5.59160
167480.0000   -5.54673
167520.0000   -4.30107
167560.0000   -4.37478
167600.0000   -4.24093
167640.0000   -4.90917
167680.0000   -4.92684
167720.0000   -4.59405
167760.0000   -6.59820
167800.0000   -5.53994
167840.0000   -5.21563
167880.0000   -5.07144
167920.0000   -5.06969
167960.0000   -5.46195
168000.0000   -4.88753
168040.0000   -5.40215
168080.0000   -5.03289
168120.0000   -4.12138
168160.0000   -4.64456
168200.0000   -4.50165
168240.0000   -5.72408
168280.0000   -5.93864
168320.0000   -5.03983
168360.0000   -5.54959
168400.0000   -5.30748
168440.0000   -5.32121
168480.0000   -5.30789
168520.0000   -6.00730
168560.0000   -6.23487
168600.0000   -4.73910
168640.0000   -4.82765
168680.0000   -4.68671
168720.0000   -4.39267
168760.0000   -5.36747
168800.0000   -5.40501
168840.0000   -4.41358
168880.0000   -5.03945
168920.0000   -4.48195
168960.0000   -5.07546
169000.0000   -5.65729
169040.0000   -5.95313
169080.0000   -6.82519
169120.0000   -5.48406
169160.0000   -5.48243
169200.0000   -5.45265
169240.0000   -5.68059
169280.0000   -5.65021
169320.0000   -5.15131
169360.0000   -4.65864
169400.0000   -5.71095
169440.0000   -6.25425
169480.0000   -5.96479
169520.0000   -5.86236
169560.0000   -4.31944
169600.0000   -4.49047
169640.0000   -4.48748
169680.0000   -5.30805
169720.0000   -4.79906
169760.0000   -4.98337
169800.0000   -5.82302
169840.0000   -5.35719
169880.0000   -5.00300
169920.0000   -5.25786
169960.0000   -5.50760
170000.0000   -5.44605
170040.0000   -6.44670
170080.0000   -5.73008
170120.0000   -6.31756
170160.0000   -6.24371
170200.0000   -5.30529
170240.0000   -4.92025
170280.0000   -5.77374
170320.0000   -4.86704
170360.0000   -5.44493
170400.0000   -5.50200
170440.0000   -5.38883
170480.0000   -5.85406
170520.0000   -5.28294
170560.0000   -5.14049
170600.0000   -5.56961
170640.0000   -5.65916
170680.0000   -4.93377
170720.0000   -4.47521
170760.0000   -4.39226
170800.0000   -4.44918
170840.0000   -5.10626
170880.0000   -4.10375
170920.0000   -5.17006
170960.0000   -4.99716
171000.0000   -5.55003
171040.0000   -5.25639
171080.0000   -6.22512
171120.0000   -5.80924
171160.0000   -5.92486
171200.0000   -5.29162
171240.0000   -5.55354
171280.0000   -5.81680
171320.0000   -6.64940
171360.0000   -5.92605
171400.0000   -5.43834
171440.0000   -6.07103
171480.0000   -6.19923
171520.0000   -5.90740
171560.0000   -5.72900
171600.0000   -5.89369
171640.0000   -5.17028
171680.0000   -5.27308
171720.0000   -5.83733
171760.0000   -5.85512
171800.0000   -4.81552
171840.0000   -4.32308
171880.0000   -4.98584
171920.0000   -4.75839
171960.0000   -5.24351
172000.0000   -4.39516
172040.0000   -4.14284
172080.0000   -4.55970
172120.0000   -4.52831
172160.0000   -5.59371
172200.0000   -5.40296
172240.0000   -4.76126
172280.0000   -4.19517
172320.0000   -4.90080
172360.0000   -3.88825
172400.0000   -5.05799
172440.0000   -4.72263
172480.0000   -5.05641
172520.0000   -4.56849
172560.0000   -4.66019
172600.0000   -4.92637
172640.0000   -4.44223
172680.0000   -4.69068
172720.0000   -4.93805
172760.0000   -4.80133
172800.0000   -3.50483
172840.0000   -3.71738
172880.0000   -4.49638
172920.0000   -4.65365
172960.0000   -5.06621
173000.0000   -4.44548
173040.0000   -4.84485
173080.0000   -4.45265
173120.0000   -5.07748
173160.0000   -4.94776
173200.0000   -4.38345
173240.0000   -5.40727
173280.0000   -4.03628
173320.0000   -4.66377
173360.0000   -4.47745
173400.0000   -4.30312
173440.0000   -4.89411
173480.0000   -4.71358
173520.0000   -4.90654
173560.0000   -4.42520
173600.0000   -4.16815
173640.0000   -4.46670
173680.0000   -3.86555
173720.0000   -4.68051
173760.0000   -5.38761
173800.0000   -5.37570
173840.0000   -4.75698
173880.0000   -5.57218
173920.0000   -5.18663
173960.0000   -4.15850
174000.0000   -4.92695
174040.0000   -3.40479
174080.0000   -4.61564
174120.0000   -3.27736
174160.0000   -4.04873
174200.0000   -4.45965
174240.0000   -3.91726
174280.0000   -3.93275
174320.0000   -3.98354
174360.0000   -4.22938
174400.0000   -3.88439
174440.0000   -4.95193
174480.0000   -3.97875
174520.0000   -3.77767
174560.0000   -4.44401
174600.0000   -4.40265
174640.0000   -4.32695
174680.0000   -4.76830
174720.0000   -3.82810
174760.0000   -3.44941
174800.0000   -4.19579
174840.0000   -3.92956
174880.0000   -4.75028
174920.0000   -4.08649
174960.0000   -4.18526
175000.0000   -3.84791
175040.0000   -3.58862
175080.0000   -4.02627
175120.0000   -4.64806
175160.0000   -3.73844
175200.0000   -3.63025
175240.0000   -5.28532
175280.0000   -4.04440
175320.0000   -3.87439
175360.0000   -4.41054
175400.0000   -4.42438
175440.0000   -4.64078
175480.0000   -4.79835
175520.0000   -4.68158
175560.0000   -4.99734
175600.0000   -5.63417
175640.0000   -5.04549
175680.0000   -5.49803
175720.0000   -4.41876
175760.0000   -3.99519
175800.0000   -5.44979
175840.0000   -5.93970
175880.0000   -5.74370
175920.0000   -5.01450
175960.0000   -4.72716
176000.0000   -4.17561
176040.0000   -4.89470
176080.0000   -6.01928
176120.0000   -4.66105
176160.0000   -3.95310
176200.0000   -4.70153
176240.0000   -4.28198
176280.0000   -4.39167
176320.0000   -5.17529
176360.0000   -4.14905
176400.0000   -5.09865
176440.0000   -4.30208
176480.0000   -4.01064
176520.0000   -4.22653
176560.0000   -4.57634
176600.0000   -4.39011
176640.0000   -3.89851
176680.0000   -3.57125
176720.0000   -3.49857
176760.0000   -4.16001
176800.0000   -5.08666
176840.0000   -4.16478
176880.0000   -3.24434
176920.0000   -3.47242
176960.0000   -4.15577
177000.0000   -3.61580
177040.0000   -5.25604
177080.0000   -4.42850
177120.0000   -4.43688
177160.0000   -4.56731
177200.0000   -4.65128
177240.0000   -5.04530
177280.0000   -5.20448
177320.0000   -5.76926
177360.0000   -4.39538
177400.0000   -4.71114
177440.0000   -4.29100
177480.0000   -5.07086
177520.0000   -4.83744
177560.0000   -5.53381
177600.0000   -4.88995
177640.0000   -4.13678
177680.0000   -4.23542
177720.0000   -5.23048
177760.0000   -4.86891
177800.0000   -6.01303
177840.0000   -5.31086
177880.0000   -4.36462
177920.0000   -4.96940
177960.0000   -5.25010
178000.0000   -6.00886
178040.0000   -4.42058
178080.0000   -5.44973
178120.0000   -5.13543
178160.0000   -4.83527
178200.0000   -5.45299
178240.0000   -4.92959
178280.0000   -5.89510
178320.0000   -5.38038
178360.0000   -5.78191
178400.0000   -5.41252
178440.0000   -5.52515
178480.0000   -4.88124
178520.0000   -5.59803
178560.0000   -4.85931
178600.0000   -5.23540
178640.0000   -4.96346
178680.0000   -5.45684
178720.0000   -5.39214
178760.0000   -5.02022
178800.0000   -3.84856
178840.0000   -4.17264
178880.0000   -4.44158
178920.0000   -4.16017
178960.0000   -4.04687
179000.0000   -3.59451
179040.0000   -4.73788
179080.0000   -5.88791
179120.0000   -4.44693
179160.0000   -3.77542
179200.0000   -4.45761
179240.0000   -4.28044
179280.0000   -4.22887
179320.0000   -3.91699
179360.0000   -3.49520
179400.0000   -4.33197
179440.0000   -4.59354
179480.0000   -3.92267
179520.0000   -3.46029
179560.0000   -4.03127
179600.0000   -2.72482
179640.0000   -2.95663
179680.0000   -3.56693
179720.0000   -3.23200
179760.0000   -3.16107
179800.0000   -4.17487
179840.0000   -4.34363
179880.0000   -4.77127
179920.0000   -3.66959
179960.0000   -3.62968
180000.0000   -4.32276
180040.0000   -3.52510
180080.0000   -3.19351
180120.0000   -4.70641
180160.0000   -3.67523
180200.0000   -4.23439
180240.0000   -3.72797
180280.0000   -4.06453
180320.0000   -3.80862
180360.0000   -3.63058
180400.0000   -4.46525
180440.0000   -4.48897
180480.0000   -4.02003
180520.0000   -4.59204
180560.0000   -4.18770
180600.0000   -3.68780
180640.0000   -3.54729
180680.0000   -3.92398
180720.0000   -3.52574
180760.0000   -2.46744
180800.0000   -3.54116
180840.0000   -3.21015
180880.0000   -3.56473
180920.0000   -3.56798
180960.0000   -3.51632
181000.0000   -3.76790
181040.0000   -3.83909
181080.0000   -3.30098
181120.0000   -3.20640
181160.0000   -3.78715
181200.0000   -3.03097
181240.0000   -4.59878
181280.0000   -5.10791
181320.0000   -5.32145
181360.0000   -5.12637
181400.0000   -4.11869
181440.0000   -3.90463
181480.0000   -4.37603
181520.0000   -4.69218
181560.0000   -4.22987
181600.0000   -5.40463
181640.0000   -5.06642
181680.0000   -5.72164
181720.0000   -4.29711
181760.0000   -4.39066
181800.0000   -5.03760
181840.0000   -4.59916
181880.0000   -4.77758
181920.0000   -4.21217
181960.0000   -4.48386
182000.0000   -2.84251
182040.0000   -2.23477
182080.0000   -1.91096
182120.0000   -1.70989
182160.0000   -2.16219
182200.0000   -2.49999
182240.0000   -1.60477
182280.0000   -1.95669
182320.0000   -1.31451
182360.0000   -1.50981
182400.0000   -1.21937
182440.0000   -0.96746
182480.0000   -1.07755
182520.0000   -0.68596
182560.0000   -2.04286
182600.0000   -0.80206
182640.0000   -2.59998
182680.0000   -1.75690
182720.0000   -2.29733
182760.0000   -0.66169
182800.0000   -0.76332
182840.0000   -1.26166
182880.0000   -0.32519
182920.0000   -1.02168
182960.0000   -1.12937
183000.0000   -0.75140
183040.0000   -0.69899
183080.0000   -2.09077
183120.0000   -2.51084
183160.0000   -2.13530
183200.0000   -1.93253
183240.0000   -1.68656
183280.0000   -1.62107
183320.0000   -1.70831
183360.0000   -1.80157
183400.0000   -0.79173
183440.0000   -1.99331
183480.0000   -1.95497
183520.0000   -2.02942
183560.0000   -1.44974
183600.0000   -1.52835
183640.0000   -0.48661
183680.0000   -0.81349
183720.0000   -1.32090
183760.0000   -0.98710
183800.0000   -1.32711
183840.0000   -1.92574
183880.0000   -1.79968
183920.0000   -2.00048
183960.0000   -3.01584
184000.0000   -2.23464
184040.0000   -1.89955
184080.0000   -1.94153
184120.0000   -1.56226
184160.0000   -1.64544
184200.0000   -3.40685
184240.0000   -3.86906
184280.0000   -3.52563
184320.0000   -2.79824
184360.0000   -2.47164
184400.0000   -3.00497
184440.0000   -2.31756
184480.0000   -1.89379
184520.0000   -2.17488
184560.0000   -1.12006
184600.0000   -1.69003
184640.0000   -1.43423
184680.0000   -1.97069
184720.0000   -2.17587
184760.0000   -2.40131
184800.0000   -1.97561
184840.0000   -1.77325
184880.0000   -2.02141
184920.0000   -1.40427
184960.0000   -1.07017
185000.0000   -1.52627
185040.0000   -1.65789
185080.0000   -1.24783
185120.0000   -1.94767
185160.0000   -1.34871
185200.0000   -1.00898
185240.0000   -1.65511
185280.0000   -1.67714
185320.0000   -0.65391
185360.0000    0.14055
185400.0000   -0.21863
185440.0000   -1.31316
185480.0000   -1.49819
185520.0000   -0.85796
185560.0000   -1.23207
185600.0000   -0.76359
185640.0000   -1.04230
185680.0000   -0.29565
185720.0000   -0.09868
185760.0000   -0.90689
185800.0000   -1.25266
185840.0000   -1.16343
185880.0000   -1.15195
185920.0000   -0.86287
185960.0000   -1.81289
186000.0000   -0.95915
186040.0000   -0.84791
186080.0000   -1.51046
186120.0000   -2.02162
186160.0000   -1.19658
186200.0000   -2.61449
186240.0000   -2.64376
186280.0000   -2.37190
186320.0000   -2.57934
186360.0000   -3.20024
186400.0000   -2.75223
186440.0000   -3.01281
186480.0000   -2.81791
186520.0000   -2.93027
186560.0000   -3.10459
186600.0000   -3.31524
186640.0000   -2.44792
186680.0000   -1.43306
186720.0000   -1.01450
186760.0000   -1.53073
186800.0000   -1.92863
186840.0000   -1.77245
186880.0000   -1.30585
186920.0000   -0.45010
186960.0000   -0.75684
187000.0000   -0.78015
187040.0000   -1.23859
187080.0000   -1.05809
187120.0000   -1.91312
187160.0000   -0.71531
187200.0000   -0.52293
187240.0000   -0.32580
187280.0000    0.00955
187320.0000   -0.85477
187360.0000    0.19783
187400.0000   -0.16734
187440.0000   -0.35823
187480.0000   -1.01639
187520.0000   -1.94561
187560.0000   -0.28953
187600.0000   -0.86308
187640.0000    0.41918
187680.0000    0.12858
187720.0000    0.12469
187760.0000   -0.40219
187800.0000   -0.83606
187840.0000   -0.97222
187880.0000   -0.64402
187920.0000   -0.46187
187960.0000   -0.18288
188000.0000    0.13244
188040.0000   -0.90838
188080.0000   -1.45851
188120.0000   -1.37144
188160.0000   -1.78196
188200.0000   -1.49906
188240.0000    0.11265
188280.0000   -0.36994
188320.0000   -0.44471
188360.0000   -0.92208
188400.0000   -1.79305
188440.0000   -0.55891
188480.0000   -0.54751
188520.0000   -0.42441
188560.0000   -1.13237
188600.0000   -1.98868
188640.0000   -0.78010
188680.0000   -1.68314
188720.0000   -1.44663
188760.0000   -1.85698
188800.0000   -1.24622
188840.0000   -2.12811
188880.0000   -1.61519
188920.0000   -1.06348
188960.0000   -1.05499
189000.0000   -0.92369
189040.0000   -1.08076
189080.0000   -0.71292
189120.0000   -0.68878
189160.0000   -0.16408
189200.0000   -1.00937
189240.0000   -1.09199
189280.0000   -0.66585
189320.0000   -1.04198
189360.0000   -0.79280
189400.0000   -1.79367
189440.0000   -0.82794
189480.0000   -0.44819
189520.0000   -0.63516
189560.0000   -0.63416
189600.0000   -0.43774
189640.0000   -1.20035
189680.0000   -0.50280
189720.0000   -0.67471
189760.0000   -0.39931
189800.0000   -1.30449
189840.0000   -0.97536
189880.0000   -1.11375
189920.0000   -1.76886
189960.0000   -0.99021
190000.0000   -1.61216
190040.0000   -0.77718
190080.0000   -0.82539
190120.0000   -1.15262
190160.0000   -0.90618
190200.0000   -1.34641
190240.0000   -1.26149
190280.0000   -0.87675
190320.0000   -0.14763
190360.0000   -0.96246
190400.0000   -0.15814
190440.0000   -0.92656
190480.0000   -1.52772
190520.0000   -2.03261
190560.0000   -1.72322
190600.0000   -0.92170
190640.0000   -1.03589
190680.0000   -1.14810
190720.0000   -1.71250
190760.0000   -1.52203
190800.0000   -1.49329
190840.0000   -1.56117
190880.0000   -2.27848
190920.0000   -2.12057
190960.0000   -1.67552
191000.0000   -1.26325
191040.0000   -1.19138
191080.0000   -1.16831
191120.0000   -0.06647
191160.0000   -0.71295
191200.0000   -0.25953
191240.0000   -0.38870
191280.0000    0.05814
191320.0000   -0.02763
191360.0000   -0.10265
191400.0000    0.45380
191440.0000   -1.32197
191480.0000   -1.06285
191520.0000   -0.19131
191560.0000   -0.42905
191600.0000    0.52904
191640.0000   -0.49667
191680.0000   -0.98073
191720.0000   -0.78401
191760.0000   -0.81011
191800.0000   -0.62848
191840.0000   -0.86763
191880.0000   -1.51034
191920.0000   -0.88454
191960.0000   -0.04366
192000.0000   -1.41706
192040.0000   -1.74926
192080.0000   -0.58316
192120.0000   -1.74168
192160.0000   -1.17574
192200.0000   -2.00070
192240.0000   -0.98284
192280.0000   -1.07595
192320.0000   -1.72412
192360.0000   -1.73036
192400.0000   -1.06515
192440.0000   -1.70817
192480.0000   -1.58681
192520.0000   -1.51014
192560.0000   -2.07942
192600.0000   -2.36407
192640.0000   -1.68849
192680.0000   -0.54204
192720.0000   -1.54169
192760.0000   -1.83144
192800.0000   -2.11293
192840.0000   -1.92154
192880.0000   -1.98322
192920.0000   -1.43613
192960.0000   -1.40617
193000.0000   -0.95551
193040.0000   -1.40050
193080.0000   -0.87295
193120.0000   -0.32701
193160.0000   -0.43232
193200.0000   -0.31959
193240.0000   -0.37034
193280.0000    0.38814
193320.0000   -0.59639
193360.0000   -0.33706
193400.0000   -0.37777
193440.0000   -0.33119
193480.0000    0.04575
193520.0000   -0.35609
193560.0000   -0.69926
193600.0000   -1.95503
193640.0000   -1.51876
193680.0000   -1.44343
193720.0000   -1.67501
193760.0000   -1.33024
193800.0000   -0.78196
193840.0000   -0.57488
193880.0000   -2.06280
193920.0000   -1.06243
193960.0000   -1.05994
194000.0000   -0.67369
194040.0000   -1.02044
194080.0000   -0.36290
194120.0000    0.41942
194160.0000   -0.54303
194200.0000   -0.24881
194240.0000   -0.30247
194280.0000   -0.04528
194320.0000   -0.36803
194360.0000    0.11281
194400.0000   -0.34544
194440.0000   -0.94145
194480.0000   -2.17788
194520.0000   -2.15597
194560.0000   -1.95865
194600.0000   -1.83634
194640.0000   -0.24176
194680.0000   -1.00053
194720.0000   -1.17543
194760.0000   -1.68149
194800.0000   -0.64337
194840.0000   -1.97534
194880.0000   -1.44848
194920.0000    0.06908
194960.0000    0.17937
195000.0000    0.25147
195040.0000   -0.69121
195080.0000   -0.66593
195120.0000   -0.50176
195160.0000   -0.15689
195200.0000   -0.61598
195240.0000   -0.89067
195280.0000   -0.98004
195320.0000   -1.24538
195360.0000   -1.05232
195400.0000   -1.46719
195440.0000   -2.06129
195480.0000   -1.03671
195520.0000   -0.85297
195560.0000   -0.41039
195600.0000   -1.03473
195640.0000   -0.64817
195680.0000   -0.09279
195720.0000   -0.09842
195760.0000    0.00876
195800.0000   -0.79461
195840.0000   -0.26620
195880.0000   -0.74636
195920.0000    1.14717
195960.0000   -1.08724
196000.0000   -0.36324
196040.0000   -1.05368
196080.0000   -1.27711
196120.0000   -2.16034
196160.0000   -2.09704
196200.0000   -1.17267
196240.0000   -1.50837
196280.0000   -0.77641
196320.0000   -0.12736
196360.0000   -0.10780
196400.0000   -1.47309
196440.0000   -1.17407
196480.0000   -1.73684
196520.0000   -1.05190
196560.0000   -0.35051
196600.0000   -0.87593
196640.0000   -1.02882
196680.0000   -1.71876
196720.0000   -0.73565
196760.0000   -1.49852
196800.0000   -1.00158
196840.0000   -0.59633
196880.0000   -0.90380
196920.0000   -0.69995
196960.0000   -1.32793
197000.0000   -0.80615
197040.0000   -0.25207
197080.0000   -0.76245
197120.0000   -0.79369
197160.0000   -0.33750
197200.0000   -0.06135
197240.0000   -0.19708
197280.0000   -0.21147
197320.0000   -0.57093
197360.0000   -1.40964
197400.0000   -1.11397
197440.0000   -0.82325
197480.0000   -1.44079
197520.0000   -1.48883
197560.0000   -1.25218
197600.0000   -0.74840
197640.0000   -1.25336
197680.0000   -0.74172
197720.0000   -0.69795
197760.0000   -1.35992
197800.0000   -0.09528
197840.0000   -0.56093
197880.0000   -0.43078
197920.0000   -0.12905
197960.0000   -0.40462
198000.0000   -0.13591
198040.0000   -0.06355
198080.0000   -0.69025
198120.0000   -0.43924
198160.0000    0.15767
198200.0000    0.17503
198240.0000   -0.72289
198280.0000   -0.93475
198320.0000   -0.33449
198360.0000   -0.92703
198400.0000   -0.28466
198440.0000    0.39827
198480.0000   -0.33547
198520.0000   -1.00821
198560.0000   -1.06996
198600.0000   -0.71755
198640.0000   -1.78161
198680.0000   -0.74770
198720.0000   -0.14849
&
