# Supplementary material for: Comment on 'Valid molecular dynamics simulations of human hemoglobin require a surprisingly large box size'
Source: eLife. 2019 Jun 20;8:e44718. doi: 10.7554/eLife.44718 (PMC6586461; doi:10.7554/eLife.44718)
Supplement: Figure 3—source data 1. — The zip archive contains a README file describing which source files correspond to the different panels. [file elife-44718-fig3-data1.zip › figure3/panel_A/hub/small/0/proj.xvg]

@ autoscale onread none
@ with g0
@ g0 on
@ title "projection on eigenvectors (nm)"
@ xaxis  label "Time (ps)"
@ world xmin 0
@ world xmax 253920
@ world ymin -9.54147
@ world ymax 9.25356
@ view xmin 0.15
@ view xmax 0.85
@ view ymin 0.15
@ view ymax 0.85
@ yaxis  label "vec 1"
@ xaxis tick major 50000
@ xaxis tick minor 25000
@ xaxis ticklabel start type spec
@ xaxis ticklabel start -0
@ yaxis tick major 5
@ yaxis tick minor 2.5
@ yaxis ticklabel start type spec
@ yaxis ticklabel start -5
@ zeroxaxis bar on
@ zeroxaxis bar linestyle 3
    0.0000   -5.11205
   40.0000   -4.78381
   80.0000   -5.10320
  120.0000   -5.71788
  160.0000   -5.80733
  200.0000   -5.80164
  240.0000   -5.04396
  280.0000   -5.66764
  320.0000   -5.07037
  360.0000   -4.37649
  400.0000   -5.85650
  440.0000   -4.84720
  480.0000   -6.69369
  520.0000   -7.31299
  560.0000   -6.29545
  600.0000   -6.14206
  640.0000   -6.12091
  680.0000   -5.34006
  720.0000   -5.54280
  760.0000   -5.51675
  800.0000   -4.46681
  840.0000   -5.52726
  880.0000   -5.72578
  920.0000   -5.65330
  960.0000   -5.40031
 1000.0000   -5.25973
 1040.0000   -6.44510
 1080.0000   -5.39675
 1120.0000   -5.15972
 1160.0000   -5.94466
 1200.0000   -5.96527
 1240.0000   -5.03475
 1280.0000   -5.49450
 1320.0000   -5.16088
 1360.0000   -5.42915
 1400.0000   -5.19704
 1440.0000   -5.31202
 1480.0000   -5.56561
 1520.0000   -5.41646
 1560.0000   -5.40191
 1600.0000   -5.23270
 1640.0000   -5.37243
 1680.0000   -5.64969
 1720.0000   -4.13738
 1760.0000   -4.30606
 1800.0000   -4.62922
 1840.0000   -4.98614
 1880.0000   -4.67801
 1920.0000   -4.17302
 1960.0000   -4.15776
 2000.0000   -4.66670
 2040.0000   -4.98760
 2080.0000   -5.66408
 2120.0000   -5.01680
 2160.0000   -5.27704
 2200.0000   -4.65704
 2240.0000   -5.84184
 2280.0000   -5.86508
 2320.0000   -5.34108
 2360.0000   -4.83059
 2400.0000   -5.00245
 2440.0000   -4.09490
 2480.0000   -4.60083
 2520.0000   -4.63564
 2560.0000   -3.45918
 2600.0000   -4.52562
 2640.0000   -5.78466
 2680.0000   -4.55576
 2720.0000   -4.53969
 2760.0000   -5.21310
 2800.0000   -4.39623
 2840.0000   -3.51883
 2880.0000   -4.96290
 2920.0000   -4.83223
 2960.0000   -5.32711
 3000.0000   -4.64966
 3040.0000   -4.33999
 3080.0000   -4.43357
 3120.0000   -5.44292
 3160.0000   -3.92925
 3200.0000   -4.51464
 3240.0000   -4.58985
 3280.0000   -4.97100
 3320.0000   -4.79251
 3360.0000   -4.64942
 3400.0000   -4.64161
 3440.0000   -4.32527
 3480.0000   -3.88404
 3520.0000   -3.95377
 3560.0000   -3.71201
 3600.0000   -3.86817
 3640.0000   -5.12587
 3680.0000   -4.48146
 3720.0000   -4.43179
 3760.0000   -3.80498
 3800.0000   -3.43673
 3840.0000   -2.96833
 3880.0000   -3.61192
 3920.0000   -2.95265
 3960.0000   -3.52389
 4000.0000   -3.12312
 4040.0000   -4.50778
 4080.0000   -4.79081
 4120.0000   -3.98587
 4160.0000   -4.24097
 4200.0000   -4.26938
 4240.0000   -3.24399
 4280.0000   -4.56350
 4320.0000   -3.76187
 4360.0000   -4.27539
 4400.0000   -3.88347
 4440.0000   -4.83332
 4480.0000   -4.76885
 4520.0000   -4.93880
 4560.0000   -5.76688
 4600.0000   -4.88512
 4640.0000   -4.12062
 4680.0000   -4.12576
 4720.0000   -3.57516
 4760.0000   -3.50232
 4800.0000   -4.34423
 4840.0000   -5.11374
 4880.0000   -4.86411
 4920.0000   -4.82313
 4960.0000   -4.47264
 5000.0000   -3.61464
 5040.0000   -3.95804
 5080.0000   -4.88811
 5120.0000   -4.43280
 5160.0000   -3.00112
 5200.0000   -3.54860
 5240.0000   -3.74715
 5280.0000   -3.93229
 5320.0000   -4.03880
 5360.0000   -4.44912
 5400.0000   -5.04749
 5440.0000   -4.29744
 5480.0000   -3.67534
 5520.0000   -3.29270
 5560.0000   -3.93440
 5600.0000   -4.29244
 5640.0000   -4.67373
 5680.0000   -3.84657
 5720.0000   -4.71612
 5760.0000   -4.10734
 5800.0000   -4.62570
 5840.0000   -4.20076
 5880.0000   -4.15045
 5920.0000   -4.03276
 5960.0000   -3.68724
 6000.0000   -3.98271
 6040.0000   -5.04938
 6080.0000   -4.47246
 6120.0000   -4.81788
 6160.0000   -4.68889
 6200.0000   -4.45981
 6240.0000   -4.36340
 6280.0000   -4.43278
 6320.0000   -4.71826
 6360.0000   -4.85962
 6400.0000   -5.68182
 6440.0000   -4.40680
 6480.0000   -4.60605
 6520.0000   -4.68914
 6560.0000   -4.20420
 6600.0000   -4.55052
 6640.0000   -3.81432
 6680.0000   -4.57715
 6720.0000   -4.38573
 6760.0000   -4.20596
 6800.0000   -4.95883
 6840.0000   -4.26355
 6880.0000   -4.78499
 6920.0000   -4.85071
 6960.0000   -5.46510
 7000.0000   -5.88587
 7040.0000   -5.02070
 7080.0000   -4.85716
 7120.0000   -5.23845
 7160.0000   -6.27890
 7200.0000   -5.94869
 7240.0000   -5.41598
 7280.0000   -4.99605
 7320.0000   -5.27692
 7360.0000   -4.23131
 7400.0000   -5.03039
 7440.0000   -4.96853
 7480.0000   -4.60015
 7520.0000   -4.62337
 7560.0000   -5.70871
 7600.0000   -5.68126
 7640.0000   -6.14236
 7680.0000   -5.96698
 7720.0000   -5.50095
 7760.0000   -4.86315
 7800.0000   -4.90365
 7840.0000   -4.12051
 7880.0000   -4.80438
 7920.0000   -5.23243
 7960.0000   -5.48909
 8000.0000   -6.53565
 8040.0000   -5.98696
 8080.0000   -5.41762
 8120.0000   -6.44206
 8160.0000   -5.51759
 8200.0000   -5.32129
 8240.0000   -5.53348
 8280.0000   -4.36228
 8320.0000   -5.15892
 8360.0000   -4.58572
 8400.0000   -4.79411
 8440.0000   -3.70208
 8480.0000   -5.38976
 8520.0000   -5.66206
 8560.0000   -5.25374
 8600.0000   -6.78751
 8640.0000   -6.31904
 8680.0000   -5.99230
 8720.0000   -5.18605
 8760.0000   -6.60525
 8800.0000   -5.17335
 8840.0000   -5.90922
 8880.0000   -6.35732
 8920.0000   -5.74301
 8960.0000   -5.03894
 9000.0000   -4.84664
 9040.0000   -5.52097
 9080.0000   -4.83293
 9120.0000   -5.28320
 9160.0000   -5.01413
 9200.0000   -5.52790
 9240.0000   -5.44409
 9280.0000   -4.13987
 9320.0000   -5.74829
 9360.0000   -5.34935
 9400.0000   -4.12104
 9440.0000   -4.61558
 9480.0000   -5.71443
 9520.0000   -5.24100
 9560.0000   -4.75879
 9600.0000   -4.49059
 9640.0000   -4.31568
 9680.0000   -4.05472
 9720.0000   -4.31315
 9760.0000   -4.48818
 9800.0000   -4.37032
 9840.0000   -4.80441
 9880.0000   -4.33022
 9920.0000   -4.20613
 9960.0000   -4.63616
10000.0000   -4.92525
10040.0000   -4.65483
10080.0000   -5.93035
10120.0000   -5.85397
10160.0000   -4.94835
10200.0000   -4.89902
10240.0000   -4.19083
10280.0000   -4.03960
10320.0000   -4.33348
10360.0000   -4.40016
10400.0000   -5.69819
10440.0000   -5.40617
10480.0000   -5.35129
10520.0000   -4.18327
10560.0000   -5.07194
10600.0000   -4.45810
10640.0000   -4.46725
10680.0000   -4.63599
10720.0000   -4.21776
10760.0000   -5.19052
10800.0000   -4.98911
10840.0000   -5.54261
10880.0000   -4.86867
10920.0000   -5.22945
10960.0000   -4.45409
11000.0000   -4.52537
11040.0000   -4.54309
11080.0000   -4.42371
11120.0000   -3.92979
11160.0000   -4.36281
11200.0000   -3.74751
11240.0000   -3.34631
11280.0000   -4.26371
11320.0000   -3.42970
11360.0000   -3.77265
11400.0000   -5.04813
11440.0000   -3.95698
11480.0000   -4.16573
11520.0000   -4.20495
11560.0000   -3.13893
11600.0000   -3.68934
11640.0000   -3.88250
11680.0000   -3.33515
11720.0000   -3.10761
11760.0000   -3.86553
11800.0000   -3.67865
11840.0000   -4.07354
11880.0000   -3.67547
11920.0000   -3.73993
11960.0000   -3.43066
12000.0000   -3.66021
12040.0000   -3.14467
12080.0000   -4.82000
12120.0000   -4.10974
12160.0000   -4.05379
12200.0000   -3.34785
12240.0000   -3.94249
12280.0000   -4.05194
12320.0000   -3.61326
12360.0000   -4.18106
12400.0000   -4.34558
12440.0000   -4.11917
12480.0000   -3.34493
12520.0000   -3.34156
12560.0000   -4.27037
12600.0000   -3.08426
12640.0000   -4.30931
12680.0000   -3.50200
12720.0000   -2.98216
12760.0000   -3.65467
12800.0000   -4.11426
12840.0000   -3.58809
12880.0000   -3.63132
12920.0000   -3.81417
12960.0000   -4.08372
13000.0000   -4.04025
13040.0000   -3.94490
13080.0000   -3.85374
13120.0000   -3.19363
13160.0000   -3.73591
13200.0000   -4.05793
13240.0000   -3.80653
13280.0000   -3.50275
13320.0000   -4.38576
13360.0000   -4.18418
13400.0000   -4.21349
13440.0000   -4.84874
13480.0000   -3.65328
13520.0000   -4.43736
13560.0000   -4.79073
13600.0000   -3.85367
13640.0000   -3.96845
13680.0000   -4.17302
13720.0000   -4.69242
13760.0000   -4.04416
13800.0000   -3.95129
13840.0000   -3.23332
13880.0000   -3.82128
13920.0000   -3.55747
13960.0000   -3.17215
14000.0000   -3.34515
14040.0000   -3.53189
14080.0000   -3.55640
14120.0000   -4.81973
14160.0000   -5.03550
14200.0000   -5.46594
14240.0000   -5.18757
14280.0000   -5.25637
14320.0000   -5.29606
14360.0000   -4.77232
14400.0000   -4.99601
14440.0000   -4.55382
14480.0000   -5.45810
14520.0000   -6.01220
14560.0000   -6.48049
14600.0000   -6.21806
14640.0000   -6.21538
14680.0000   -6.12376
14720.0000   -5.20329
14760.0000   -5.65656
14800.0000   -5.96595
14840.0000   -5.80945
14880.0000   -6.59989
14920.0000   -5.01796
14960.0000   -6.14116
15000.0000   -6.00725
15040.0000   -6.00143
15080.0000   -6.82919
15120.0000   -6.31171
15160.0000   -6.34459
15200.0000   -6.30193
15240.0000   -6.51074
15280.0000   -6.54289
15320.0000   -6.61305
15360.0000   -6.27075
15400.0000   -6.32768
15440.0000   -5.77692
15480.0000   -5.89742
15520.0000   -6.12991
15560.0000   -5.42313
15600.0000   -6.60627
15640.0000   -5.97367
15680.0000   -7.45313
15720.0000   -6.19884
15760.0000   -4.49573
15800.0000   -5.95461
15840.0000   -6.37995
15880.0000   -5.70896
15920.0000   -7.98816
15960.0000   -6.81071
16000.0000   -6.26101
16040.0000   -6.49736
16080.0000   -7.02814
16120.0000   -6.08026
16160.0000   -7.52916
16200.0000   -6.26431
16240.0000   -6.47755
16280.0000   -5.58807
16320.0000   -7.05611
16360.0000   -5.40243
16400.0000   -5.67737
16440.0000   -6.33804
16480.0000   -7.32745
16520.0000   -6.28838
16560.0000   -7.07793
16600.0000   -6.78977
16640.0000   -5.67901
16680.0000   -6.43831
16720.0000   -6.92511
16760.0000   -6.25451
16800.0000   -7.01801
16840.0000   -6.34228
16880.0000   -6.53807
16920.0000   -5.66676
16960.0000   -5.91194
17000.0000   -5.37219
17040.0000   -5.53290
17080.0000   -6.03749
17120.0000   -6.00265
17160.0000   -5.16479
17200.0000   -6.02062
17240.0000   -5.70740
17280.0000   -5.33606
17320.0000   -5.76780
17360.0000   -5.73390
17400.0000   -5.66720
17440.0000   -4.85225
17480.0000   -5.81778
17520.0000   -6.57660
17560.0000   -6.13881
17600.0000   -6.48038
17640.0000   -6.94045
17680.0000   -6.70893
17720.0000   -6.66861
17760.0000   -6.90816
17800.0000   -6.39284
17840.0000   -6.56677
17880.0000   -5.43070
17920.0000   -5.64786
17960.0000   -5.90852
18000.0000   -5.72756
18040.0000   -5.56916
18080.0000   -6.35565
18120.0000   -5.46816
18160.0000   -5.93100
18200.0000   -6.47473
18240.0000   -5.06983
18280.0000   -4.60639
18320.0000   -4.34505
18360.0000   -5.58511
18400.0000   -6.27311
18440.0000   -5.90120
18480.0000   -5.59090
18520.0000   -5.95525
18560.0000   -6.10652
18600.0000   -5.91324
18640.0000   -5.53508
18680.0000   -5.88012
18720.0000   -6.07132
18760.0000   -6.32357
18800.0000   -6.17713
18840.0000   -5.74092
18880.0000   -5.60515
18920.0000   -5.67984
18960.0000   -6.01123
19000.0000   -5.42617
19040.0000   -6.41208
19080.0000   -5.60590
19120.0000   -5.86725
19160.0000   -5.62370
19200.0000   -6.04432
19240.0000   -5.07864
19280.0000   -5.87799
19320.0000   -5.87567
19360.0000   -4.70603
19400.0000   -5.88735
19440.0000   -6.51306
19480.0000   -5.37042
19520.0000   -6.40771
19560.0000   -6.16606
19600.0000   -5.62443
19640.0000   -5.58199
19680.0000   -5.58695
19720.0000   -3.96932
19760.0000   -6.00883
19800.0000   -5.58943
19840.0000   -6.15064
19880.0000   -6.21163
19920.0000   -5.88643
19960.0000   -5.95874
20000.0000   -5.58104
20040.0000   -6.09145
20080.0000   -5.26620
20120.0000   -5.23228
20160.0000   -5.43486
20200.0000   -5.47546
20240.0000   -5.33169
20280.0000   -4.78316
20320.0000   -5.19949
20360.0000   -5.01095
20400.0000   -5.21481
20440.0000   -6.40356
20480.0000   -6.56590
20520.0000   -5.53994
20560.0000   -5.49177
20600.0000   -6.42348
20640.0000   -5.75458
20680.0000   -5.88672
20720.0000   -6.00063
20760.0000   -5.45436
20800.0000   -5.32184
20840.0000   -5.63657
20880.0000   -5.45268
20920.0000   -4.91725
20960.0000   -4.67498
21000.0000   -4.80118
21040.0000   -5.82639
21080.0000   -5.44553
21120.0000   -5.66553
21160.0000   -5.81284
21200.0000   -4.96207
21240.0000   -6.11380
21280.0000   -6.80091
21320.0000   -6.36910
21360.0000   -5.48947
21400.0000   -5.28646
21440.0000   -3.97934
21480.0000   -3.90983
21520.0000   -5.00535
21560.0000   -3.80854
21600.0000   -4.26561
21640.0000   -4.22526
21680.0000   -4.23791
21720.0000   -4.69371
21760.0000   -5.34671
21800.0000   -3.76257
21840.0000   -4.46265
21880.0000   -4.63444
21920.0000   -4.33376
21960.0000   -3.99985
22000.0000   -3.72316
22040.0000   -4.88364
22080.0000   -4.62302
22120.0000   -5.28224
22160.0000   -3.65478
22200.0000   -4.76995
22240.0000   -4.26110
22280.0000   -5.04236
22320.0000   -4.79448
22360.0000   -5.48324
22400.0000   -5.49030
22440.0000   -5.31286
22480.0000   -4.54725
22520.0000   -4.52118
22560.0000   -5.29491
22600.0000   -4.22047
22640.0000   -4.98905
22680.0000   -5.22453
22720.0000   -3.87082
22760.0000   -4.99355
22800.0000   -5.27969
22840.0000   -4.32805
22880.0000   -5.54508
22920.0000   -5.19570
22960.0000   -4.32115
23000.0000   -5.14136
23040.0000   -5.10797
23080.0000   -4.62762
23120.0000   -5.00721
23160.0000   -4.49600
23200.0000   -5.13953
23240.0000   -5.84947
23280.0000   -5.61907
23320.0000   -4.94368
23360.0000   -4.77563
23400.0000   -5.51930
23440.0000   -5.04309
23480.0000   -4.28450
23520.0000   -5.09692
23560.0000   -5.31706
23600.0000   -4.84727
23640.0000   -5.43355
23680.0000   -4.68392
23720.0000   -4.43353
23760.0000   -3.88662
23800.0000   -5.13250
23840.0000   -5.22023
23880.0000   -5.03467
23920.0000   -4.70628
23960.0000   -4.29388
24000.0000   -4.83812
24040.0000   -4.38141
24080.0000   -4.63487
24120.0000   -4.80628
24160.0000   -5.94042
24200.0000   -5.11315
24240.0000   -5.14907
24280.0000   -5.25356
24320.0000   -6.33278
24360.0000   -6.20898
24400.0000   -6.52370
24440.0000   -4.65580
24480.0000   -5.77361
24520.0000   -5.79460
24560.0000   -5.84873
24600.0000   -5.31430
24640.0000   -6.47993
24680.0000   -5.21719
24720.0000   -5.30818
24760.0000   -4.66271
24800.0000   -5.78065
24840.0000   -6.32708
24880.0000   -5.13763
24920.0000   -5.14002
24960.0000   -6.21994
25000.0000   -4.70653
25040.0000   -5.35769
25080.0000   -5.10145
25120.0000   -5.28971
25160.0000   -5.45825
25200.0000   -6.25125
25240.0000   -5.23833
25280.0000   -4.82530
25320.0000   -4.38351
25360.0000   -3.16692
25400.0000   -3.74195
25440.0000   -4.37630
25480.0000   -4.34949
25520.0000   -3.75151
25560.0000   -4.15389
25600.0000   -3.59233
25640.0000   -3.92537
25680.0000   -4.66283
25720.0000   -4.78625
25760.0000   -4.49906
25800.0000   -4.20583
25840.0000   -5.46356
25880.0000   -5.41750
25920.0000   -6.33856
25960.0000   -5.79453
26000.0000   -5.73635
26040.0000   -5.28512
26080.0000   -5.07711
26120.0000   -4.81408
26160.0000   -5.82695
26200.0000   -5.08878
26240.0000   -5.13694
26280.0000   -5.49969
26320.0000   -6.20293
26360.0000   -5.47507
26400.0000   -4.52637
26440.0000   -5.83055
26480.0000   -5.38374
26520.0000   -6.07593
26560.0000   -5.33505
26600.0000   -6.21291
26640.0000   -5.97246
26680.0000   -6.18300
26720.0000   -6.58921
26760.0000   -5.49329
26800.0000   -4.96652
26840.0000   -5.53523
26880.0000   -5.36730
26920.0000   -5.36457
26960.0000   -5.66267
27000.0000   -6.17134
27040.0000   -6.03327
27080.0000   -6.82014
27120.0000   -4.91763
27160.0000   -5.45320
27200.0000   -6.45933
27240.0000   -5.55721
27280.0000   -6.69468
27320.0000   -5.82873
27360.0000   -5.39942
27400.0000   -6.74928
27440.0000   -6.13884
27480.0000   -6.03979
27520.0000   -5.60404
27560.0000   -5.31210
27600.0000   -5.55204
27640.0000   -6.18903
27680.0000   -5.19387
27720.0000   -5.07360
27760.0000   -5.45648
27800.0000   -5.70013
27840.0000   -5.28483
27880.0000   -5.54197
27920.0000   -4.94380
27960.0000   -5.64638
28000.0000   -5.96912
28040.0000   -5.54729
28080.0000   -5.72109
28120.0000   -5.08099
28160.0000   -5.21407
28200.0000   -5.72258
28240.0000   -5.52286
28280.0000   -5.60058
28320.0000   -5.60572
28360.0000   -5.03065
28400.0000   -4.89732
28440.0000   -5.61259
28480.0000   -4.85076
28520.0000   -5.43720
28560.0000   -5.88146
28600.0000   -5.41368
28640.0000   -4.34885
28680.0000   -6.21729
28720.0000   -5.44523
28760.0000   -4.92059
28800.0000   -4.82898
28840.0000   -5.15089
28880.0000   -4.62294
28920.0000   -5.30245
28960.0000   -4.71338
29000.0000   -3.54534
29040.0000   -4.80572
29080.0000   -5.75735
29120.0000   -6.58057
29160.0000   -6.35568
29200.0000   -5.80026
29240.0000   -5.51325
29280.0000   -4.81091
29320.0000   -4.51093
29360.0000   -5.33162
29400.0000   -4.56874
29440.0000   -4.93503
29480.0000   -4.55185
29520.0000   -5.02791
29560.0000   -4.58718
29600.0000   -4.43222
29640.0000   -4.95453
29680.0000   -5.59436
29720.0000   -5.51132
29760.0000   -6.64847
29800.0000   -5.86336
29840.0000   -5.62562
29880.0000   -5.61101
29920.0000   -5.24740
29960.0000   -4.64157
30000.0000   -5.13450
30040.0000   -5.92758
30080.0000   -6.71808
30120.0000   -6.36873
30160.0000   -5.63595
30200.0000   -6.34108
30240.0000   -6.02841
30280.0000   -5.43680
30320.0000   -5.43761
30360.0000   -5.56558
30400.0000   -5.80707
30440.0000   -6.22395
30480.0000   -5.65516
30520.0000   -6.08544
30560.0000   -5.29184
30600.0000   -5.14555
30640.0000   -5.28346
30680.0000   -5.69520
30720.0000   -4.66798
30760.0000   -5.71282
30800.0000   -4.61543
30840.0000   -5.09642
30880.0000   -5.51170
30920.0000   -5.75826
30960.0000   -4.35335
31000.0000   -5.25877
31040.0000   -5.40452
31080.0000   -4.32817
31120.0000   -5.48986
31160.0000   -5.12689
31200.0000   -4.69430
31240.0000   -5.70155
31280.0000   -4.58358
31320.0000   -5.66383
31360.0000   -5.38474
31400.0000   -4.92004
31440.0000   -5.52360
31480.0000   -5.44118
31520.0000   -5.23783
31560.0000   -5.04781
31600.0000   -4.89368
31640.0000   -4.71846
31680.0000   -4.80320
31720.0000   -4.45168
31760.0000   -5.24974
31800.0000   -4.82115
31840.0000   -4.08382
31880.0000   -3.57869
31920.0000   -3.47457
31960.0000   -4.65148
32000.0000   -4.42418
32040.0000   -4.29715
32080.0000   -4.34410
32120.0000   -4.77999
32160.0000   -3.89584
32200.0000   -4.33543
32240.0000   -4.04864
32280.0000   -3.94582
32320.0000   -4.70263
32360.0000   -4.39252
32400.0000   -4.44378
32440.0000   -4.22018
32480.0000   -4.61036
32520.0000   -3.65972
32560.0000   -4.67633
32600.0000   -4.30228
32640.0000   -4.46397
32680.0000   -4.32837
32720.0000   -4.35908
32760.0000   -5.29439
32800.0000   -3.97689
32840.0000   -4.45974
32880.0000   -5.52300
32920.0000   -5.49097
32960.0000   -5.18928
33000.0000   -5.67261
33040.0000   -5.00350
33080.0000   -5.80174
33120.0000   -6.12296
33160.0000   -5.50501
33200.0000   -5.25160
33240.0000   -5.68885
33280.0000   -5.31217
33320.0000   -5.82431
33360.0000   -5.18428
33400.0000   -5.22934
33440.0000   -5.41773
33480.0000   -5.13088
33520.0000   -5.37303
33560.0000   -4.96575
33600.0000   -4.69005
33640.0000   -4.59482
33680.0000   -4.84843
33720.0000   -4.97906
33760.0000   -5.82256
33800.0000   -5.22672
33840.0000   -5.46824
33880.0000   -4.83760
33920.0000   -5.46241
33960.0000   -4.59219
34000.0000   -5.01329
34040.0000   -5.13397
34080.0000   -6.12696
34120.0000   -4.89483
34160.0000   -5.23189
34200.0000   -5.19766
34240.0000   -5.41682
34280.0000   -5.32133
34320.0000   -5.59973
34360.0000   -5.77795
34400.0000   -5.46605
34440.0000   -5.30050
34480.0000   -5.30362
34520.0000   -5.76356
34560.0000   -4.48078
34600.0000   -5.55042
34640.0000   -6.09225
34680.0000   -5.86151
34720.0000   -5.74777
34760.0000   -5.04162
34800.0000   -5.75200
34840.0000   -4.94726
34880.0000   -5.86771
34920.0000   -5.06909
34960.0000   -5.98749
35000.0000   -5.41203
35040.0000   -5.66539
35080.0000   -5.86110
35120.0000   -4.92621
35160.0000   -4.41307
35200.0000   -5.07517
35240.0000   -5.49325
35280.0000   -5.02936
35320.0000   -4.65520
35360.0000   -5.35154
35400.0000   -5.57800
35440.0000   -4.96221
35480.0000   -5.21368
35520.0000   -5.11577
35560.0000   -5.24589
35600.0000   -5.27518
35640.0000   -6.09839
35680.0000   -5.53121
35720.0000   -5.23235
35760.0000   -5.15277
35800.0000   -6.24148
35840.0000   -4.76100
35880.0000   -5.47077
35920.0000   -5.72638
35960.0000   -5.36627
36000.0000   -6.80727
36040.0000   -5.89284
36080.0000   -6.32790
36120.0000   -5.78568
36160.0000   -6.67268
36200.0000   -6.15173
36240.0000   -6.81926
36280.0000   -7.37320
36320.0000   -6.11201
36360.0000   -6.00113
36400.0000   -6.35573
36440.0000   -5.95159
36480.0000   -7.05511
36520.0000   -6.32513
36560.0000   -5.94321
36600.0000   -6.59899
36640.0000   -6.69821
36680.0000   -6.12646
36720.0000   -5.75968
36760.0000   -5.99424
36800.0000   -5.93026
36840.0000   -6.16911
36880.0000   -5.91392
36920.0000   -5.98243
36960.0000   -5.91670
37000.0000   -6.12546
37040.0000   -6.30701
37080.0000   -6.95823
37120.0000   -5.83778
37160.0000   -6.65361
37200.0000   -5.33497
37240.0000   -6.38955
37280.0000   -6.59828
37320.0000   -6.93328
37360.0000   -5.51182
37400.0000   -5.68383
37440.0000   -6.03526
37480.0000   -5.78022
37520.0000   -4.91540
37560.0000   -5.50235
37600.0000   -5.57090
37640.0000   -6.21636
37680.0000   -6.19948
37720.0000   -6.06661
37760.0000   -5.48635
37800.0000   -6.39514
37840.0000   -6.36969
37880.0000   -5.32883
37920.0000   -6.47137
37960.0000   -6.29569
38000.0000   -5.83829
38040.0000   -6.41836
38080.0000   -6.37235
38120.0000   -5.77002
38160.0000   -6.35402
38200.0000   -5.68498
38240.0000   -6.90482
38280.0000   -5.94518
38320.0000   -6.40191
38360.0000   -6.45871
38400.0000   -6.80013
38440.0000   -7.59932
38480.0000   -6.54650
38520.0000   -6.33564
38560.0000   -6.63312
38600.0000   -6.42340
38640.0000   -6.63933
38680.0000   -7.12921
38720.0000   -6.87222
38760.0000   -5.81068
38800.0000   -5.88494
38840.0000   -6.41646
38880.0000   -6.12432
38920.0000   -6.03386
38960.0000   -5.16064
39000.0000   -5.83367
39040.0000   -6.73599
39080.0000   -5.87682
39120.0000   -5.70976
39160.0000   -6.34160
39200.0000   -5.81134
39240.0000   -4.99907
39280.0000   -5.68491
39320.0000   -5.47424
39360.0000   -4.37703
39400.0000   -5.01578
39440.0000   -5.21992
39480.0000   -4.37928
39520.0000   -4.91751
39560.0000   -5.49537
39600.0000   -5.68350
39640.0000   -5.96558
39680.0000   -4.76809
39720.0000   -6.25825
39760.0000   -5.90384
39800.0000   -6.42355
39840.0000   -6.53643
39880.0000   -6.89042
39920.0000   -5.69979
39960.0000   -5.62610
40000.0000   -5.64117
40040.0000   -5.51169
40080.0000   -5.43663
40120.0000   -5.89742
40160.0000   -5.97360
40200.0000   -6.14811
40240.0000   -6.13175
40280.0000   -4.29190
40320.0000   -4.21160
40360.0000   -4.95638
40400.0000   -4.62074
40440.0000   -5.33160
40480.0000   -5.80308
40520.0000   -5.22848
40560.0000   -5.10834
40600.0000   -5.55184
40640.0000   -5.29009
40680.0000   -5.99656
40720.0000   -5.31360
40760.0000   -4.95317
40800.0000   -4.73273
40840.0000   -5.59731
40880.0000   -4.83157
40920.0000   -4.88875
40960.0000   -5.88708
41000.0000   -5.91889
41040.0000   -6.02368
41080.0000   -5.66136
41120.0000   -6.93788
41160.0000   -6.76544
41200.0000   -5.83140
41240.0000   -6.02177
41280.0000   -6.17924
41320.0000   -6.09234
41360.0000   -6.00093
41400.0000   -5.01255
41440.0000   -5.49380
41480.0000   -6.27883
41520.0000   -7.00074
41560.0000   -5.85825
41600.0000   -6.75899
41640.0000   -6.88181
41680.0000   -6.02811
41720.0000   -6.09508
41760.0000   -5.67063
41800.0000   -5.62396
41840.0000   -6.59830
41880.0000   -6.11820
41920.0000   -5.32429
41960.0000   -6.04422
42000.0000   -6.21472
42040.0000   -5.48061
42080.0000   -6.41732
42120.0000   -5.77936
42160.0000   -4.97768
42200.0000   -5.66511
42240.0000   -5.94833
42280.0000   -5.77132
42320.0000   -5.64323
42360.0000   -6.45044
42400.0000   -4.68274
42440.0000   -5.92753
42480.0000   -5.52204
42520.0000   -5.72023
42560.0000   -5.18864
42600.0000   -4.97541
42640.0000   -5.69284
42680.0000   -6.28059
42720.0000   -6.69363
42760.0000   -6.21301
42800.0000   -6.33813
42840.0000   -6.05073
42880.0000   -5.65055
42920.0000   -4.64593
42960.0000   -5.31471
43000.0000   -5.44203
43040.0000   -5.63405
43080.0000   -5.16763
43120.0000   -5.63084
43160.0000   -5.06962
43200.0000   -4.81655
43240.0000   -6.30308
43280.0000   -6.04414
43320.0000   -5.83091
43360.0000   -5.18560
43400.0000   -4.76034
43440.0000   -6.16266
43480.0000   -5.43637
43520.0000   -5.94873
43560.0000   -5.52621
43600.0000   -6.04429
43640.0000   -6.20414
43680.0000   -5.69841
43720.0000   -5.11205
43760.0000   -4.77522
43800.0000   -4.53480
43840.0000   -5.01345
43880.0000   -6.14901
43920.0000   -5.89725
43960.0000   -5.64079
44000.0000   -6.30475
44040.0000   -6.54287
44080.0000   -6.00380
44120.0000   -6.92041
44160.0000   -7.36981
44200.0000   -6.70455
44240.0000   -6.26236
44280.0000   -6.40929
44320.0000   -6.88634
44360.0000   -6.73167
44400.0000   -6.62199
44440.0000   -5.52598
44480.0000   -5.49739
44520.0000   -4.96167
44560.0000   -4.95552
44600.0000   -3.83852
44640.0000   -5.59544
44680.0000   -5.60907
44720.0000   -5.25760
44760.0000   -5.19234
44800.0000   -5.70880
44840.0000   -5.70630
44880.0000   -5.39325
44920.0000   -5.03528
44960.0000   -4.95786
45000.0000   -6.20899
45040.0000   -5.48541
45080.0000   -5.44495
45120.0000   -5.90099
45160.0000   -6.66293
45200.0000   -5.16815
45240.0000   -5.85495
45280.0000   -5.54589
45320.0000   -5.24146
45360.0000   -5.00491
45400.0000   -5.53549
45440.0000   -5.00110
45480.0000   -5.63015
45520.0000   -5.78439
45560.0000   -5.51459
45600.0000   -5.06620
45640.0000   -5.60089
45680.0000   -6.03996
45720.0000   -4.06029
45760.0000   -4.35457
45800.0000   -4.16654
45840.0000   -4.66357
45880.0000   -4.36478
45920.0000   -4.52241
45960.0000   -4.08718
46000.0000   -4.20884
46040.0000   -3.43741
46080.0000   -3.61979
46120.0000   -4.18368
46160.0000   -5.18697
46200.0000   -5.12408
46240.0000   -5.02065
46280.0000   -4.85760
46320.0000   -4.58174
46360.0000   -4.43751
46400.0000   -4.95357
46440.0000   -5.94895
46480.0000   -4.67307
46520.0000   -5.74426
46560.0000   -4.81043
46600.0000   -4.97143
46640.0000   -5.07835
46680.0000   -5.20758
46720.0000   -4.60712
46760.0000   -5.13775
46800.0000   -5.01766
46840.0000   -4.88106
46880.0000   -4.58213
46920.0000   -6.21667
46960.0000   -6.44969
47000.0000   -4.98423
47040.0000   -5.41482
47080.0000   -4.58220
47120.0000   -5.17165
47160.0000   -5.09816
47200.0000   -6.20068
47240.0000   -4.10921
47280.0000   -4.75056
47320.0000   -3.57894
47360.0000   -4.17628
47400.0000   -4.58981
47440.0000   -4.01020
47480.0000   -2.99293
47520.0000   -3.17796
47560.0000   -3.12253
47600.0000   -3.55555
47640.0000   -3.42397
47680.0000   -2.69846
47720.0000   -3.40130
47760.0000   -3.89363
47800.0000   -3.04775
47840.0000   -2.56070
47880.0000   -2.46924
47920.0000   -2.73364
47960.0000   -2.82405
48000.0000   -2.03624
48040.0000   -2.75166
48080.0000   -2.78001
48120.0000   -2.28363
48160.0000   -1.75943
48200.0000   -1.82314
48240.0000   -1.70436
48280.0000   -2.26865
48320.0000   -2.27101
48360.0000   -3.10090
48400.0000   -2.83810
48440.0000   -3.28024
48480.0000   -3.09108
48520.0000   -3.24781
48560.0000   -3.43832
48600.0000   -3.31858
48640.0000   -2.84618
48680.0000   -2.11957
48720.0000   -2.60818
48760.0000   -2.61404
48800.0000   -2.79173
48840.0000   -2.33198
48880.0000   -1.71098
48920.0000   -1.48486
48960.0000   -1.83560
49000.0000   -2.87095
49040.0000   -2.79902
49080.0000   -2.27635
49120.0000   -2.65298
49160.0000   -2.69847
49200.0000   -2.62053
49240.0000   -2.22440
49280.0000   -2.01892
49320.0000   -1.75179
49360.0000   -1.80380
49400.0000   -1.58771
49440.0000   -2.57470
49480.0000   -1.78067
49520.0000   -1.54888
49560.0000   -2.04090
49600.0000   -1.39355
49640.0000   -1.88729
49680.0000   -1.38732
49720.0000   -1.92943
49760.0000   -2.15793
49800.0000   -1.93319
49840.0000   -2.42351
49880.0000   -2.42087
49920.0000   -2.45256
49960.0000   -2.68523
50000.0000   -2.19864
50040.0000   -0.59121
50080.0000   -0.09136
50120.0000   -1.18086
50160.0000   -1.34260
50200.0000   -1.78332
50240.0000   -2.35611
50280.0000   -2.36939
50320.0000   -1.97562
50360.0000   -2.30669
50400.0000   -2.08649
50440.0000   -1.47289
50480.0000   -1.18723
50520.0000   -1.20106
50560.0000   -0.44786
50600.0000   -0.71830
50640.0000   -1.31060
50680.0000   -1.58592
50720.0000   -1.51300
50760.0000   -2.59451
50800.0000   -1.17010
50840.0000   -1.86803
50880.0000   -2.07737
50920.0000   -1.82832
50960.0000   -1.63102
51000.0000   -1.92245
51040.0000   -0.86553
51080.0000   -1.31037
51120.0000   -0.54002
51160.0000   -1.52668
51200.0000   -1.67108
51240.0000   -0.93688
51280.0000   -2.21340
51320.0000   -1.58197
51360.0000   -2.41941
51400.0000   -2.01186
51440.0000   -1.43772
51480.0000   -0.90890
51520.0000   -2.14842
51560.0000   -1.62957
51600.0000   -1.02430
51640.0000   -1.18275
51680.0000   -1.83975
51720.0000   -1.13507
51760.0000   -1.15430
51800.0000   -1.60943
51840.0000   -0.73468
51880.0000   -0.14389
51920.0000   -2.13464
51960.0000   -1.43438
52000.0000   -1.63459
52040.0000   -1.51254
52080.0000   -1.78624
52120.0000   -2.11890
52160.0000   -1.57933
52200.0000   -1.29902
52240.0000   -0.80622
52280.0000   -1.45463
52320.0000   -1.08218
52360.0000   -1.24718
52400.0000   -1.36582
52440.0000   -2.15903
52480.0000   -1.65773
52520.0000   -2.39859
52560.0000   -1.54386
52600.0000   -1.37632
52640.0000   -1.81144
52680.0000   -2.27766
52720.0000   -1.59095
52760.0000   -2.95800
52800.0000   -2.61280
52840.0000   -2.39659
52880.0000   -2.58408
52920.0000   -2.08192
52960.0000   -2.12836
53000.0000   -2.86854
53040.0000   -2.54305
53080.0000   -3.74020
53120.0000   -2.21576
53160.0000   -2.35384
53200.0000   -2.40346
53240.0000   -2.11254
53280.0000   -2.38708
53320.0000   -2.45300
53360.0000   -2.10557
53400.0000   -2.41233
53440.0000   -2.09232
53480.0000   -2.32414
53520.0000   -2.74627
53560.0000   -2.73689
53600.0000   -2.74324
53640.0000   -2.02779
53680.0000   -2.29996
53720.0000   -1.99535
53760.0000   -1.79181
53800.0000   -1.54666
53840.0000   -1.51847
53880.0000   -1.10807
53920.0000   -1.95643
53960.0000   -1.76217
54000.0000   -1.10256
54040.0000   -1.72975
54080.0000   -1.74487
54120.0000   -0.88431
54160.0000   -1.32254
54200.0000   -1.30560
54240.0000   -1.40022
54280.0000   -1.47632
54320.0000   -2.04734
54360.0000   -2.09305
54400.0000   -1.84972
54440.0000   -2.08790
54480.0000   -1.37166
54520.0000   -1.99550
54560.0000   -1.97804
54600.0000   -1.80889
54640.0000   -2.83275
54680.0000   -2.36114
54720.0000   -1.76734
54760.0000   -2.50063
54800.0000   -2.95350
54840.0000   -1.95490
54880.0000   -2.26445
54920.0000   -2.29859
54960.0000   -2.76571
55000.0000   -2.45048
55040.0000   -2.40309
55080.0000   -2.38418
55120.0000   -2.27029
55160.0000   -2.26268
55200.0000   -2.20620
55240.0000   -1.58284
55280.0000   -1.65839
55320.0000   -1.63395
55360.0000   -1.10531
55400.0000   -1.62346
55440.0000   -0.94991
55480.0000   -0.34841
55520.0000   -0.77849
55560.0000    0.16424
55600.0000   -0.68324
55640.0000   -0.46884
55680.0000   -0.54904
55720.0000   -0.35215
55760.0000   -0.25864
55800.0000   -0.27032
55840.0000   -0.25355
55880.0000   -0.34368
55920.0000   -0.66957
55960.0000   -0.63917
56000.0000   -1.20218
56040.0000   -0.92331
56080.0000   -0.76519
56120.0000   -0.02599
56160.0000   -0.18190
56200.0000    0.53693
56240.0000    1.28837
56280.0000    1.79511
56320.0000    1.82163
56360.0000    1.21911
56400.0000    1.43402
56440.0000    1.07330
56480.0000    1.07737
56520.0000    1.06401
56560.0000    0.72208
56600.0000    0.44770
56640.0000    0.48066
56680.0000   -0.06512
56720.0000    1.46993
56760.0000    0.86060
56800.0000    1.64657
56840.0000    1.64549
56880.0000    1.32235
56920.0000    1.24114
56960.0000    0.99546
57000.0000    1.57860
57040.0000    1.19496
57080.0000    1.02399
57120.0000    1.83016
57160.0000    1.47298
57200.0000    1.72276
57240.0000    1.09812
57280.0000    1.18010
57320.0000    0.95248
57360.0000    1.37489
57400.0000    1.25765
57440.0000    1.28180
57480.0000    1.03951
57520.0000    1.44455
57560.0000    0.85415
57600.0000    2.04904
57640.0000    1.39299
57680.0000    1.48360
57720.0000    1.43966
57760.0000    1.53296
57800.0000    2.27805
57840.0000    2.32040
57880.0000    1.75745
57920.0000    1.96940
57960.0000    2.01877
58000.0000    3.02780
58040.0000    2.03427
58080.0000    0.82721
58120.0000    1.26623
58160.0000    1.23522
58200.0000    2.55380
58240.0000    1.72373
58280.0000    2.45691
58320.0000    2.17351
58360.0000    1.70563
58400.0000    1.59203
58440.0000    1.79817
58480.0000    2.52630
58520.0000    1.95444
58560.0000    2.10553
58600.0000    2.16569
58640.0000    1.95744
58680.0000    2.76171
58720.0000    2.23415
58760.0000    2.04592
58800.0000    2.04453
58840.0000    1.81517
58880.0000    2.45654
58920.0000    3.34593
58960.0000    3.61943
59000.0000    2.48651
59040.0000    2.98508
59080.0000    1.66124
59120.0000    2.34620
59160.0000    1.97813
59200.0000    2.37117
59240.0000    1.84533
59280.0000    2.63978
59320.0000    2.05824
59360.0000    1.73840
59400.0000    2.51137
59440.0000    2.49860
59480.0000    2.32150
59520.0000    2.54771
59560.0000    2.48966
59600.0000    2.65110
59640.0000    2.02032
59680.0000    1.91189
59720.0000    2.90215
59760.0000    2.35394
59800.0000    1.77124
59840.0000    2.45261
59880.0000    2.67574
59920.0000    2.89817
59960.0000    1.93242
60000.0000    2.65412
60040.0000    2.64739
60080.0000    3.01094
60120.0000    2.44568
60160.0000    2.09171
60200.0000    2.25836
60240.0000    2.24770
60280.0000    1.90909
60320.0000    2.14739
60360.0000    1.77892
60400.0000    1.28994
60440.0000    2.71524
60480.0000    2.65702
60520.0000    2.34197
60560.0000    1.93809
60600.0000    1.93946
60640.0000    2.13674
60680.0000    2.10846
60720.0000    2.79007
60760.0000    3.28188
60800.0000    3.45147
60840.0000    2.96266
60880.0000    3.00161
60920.0000    3.29423
60960.0000    3.34674
61000.0000    3.06807
61040.0000    2.91816
61080.0000    2.89328
61120.0000    2.59048
61160.0000    2.24365
61200.0000    2.18532
61240.0000    2.56906
61280.0000    3.06557
61320.0000    4.10814
61360.0000    3.58020
61400.0000    3.52168
61440.0000    3.66971
61480.0000    3.97090
61520.0000    3.59940
61560.0000    4.57391
61600.0000    3.98002
61640.0000    4.42771
61680.0000    3.90533
61720.0000    3.76269
61760.0000    2.73040
61800.0000    3.34651
61840.0000    2.52203
61880.0000    1.60434
61920.0000    2.02037
61960.0000    2.10362
62000.0000    2.22602
62040.0000    1.94112
62080.0000    2.81388
62120.0000    1.76255
62160.0000    2.36093
62200.0000    3.04353
62240.0000    3.36305
62280.0000    3.95919
62320.0000    4.25730
62360.0000    3.88530
62400.0000    4.70540
62440.0000    4.30759
62480.0000    4.04774
62520.0000    4.39089
62560.0000    4.67396
62600.0000    4.49856
62640.0000    4.65665
62680.0000    4.36074
62720.0000    4.15869
62760.0000    4.26484
62800.0000    3.60629
62840.0000    3.53553
62880.0000    3.65391
62920.0000    3.29319
62960.0000    3.57359
63000.0000    2.68572
63040.0000    4.47541
63080.0000    3.22121
63120.0000    2.86976
63160.0000    2.31909
63200.0000    2.42267
63240.0000    2.37556
63280.0000    4.30684
63320.0000    3.04657
63360.0000    3.16109
63400.0000    3.43339
63440.0000    3.71744
63480.0000    3.25056
63520.0000    3.07443
63560.0000    2.09809
63600.0000    3.13303
63640.0000    2.85127
63680.0000    3.42640
63720.0000    3.47533
63760.0000    1.73259
63800.0000    2.80059
63840.0000    2.34442
63880.0000    2.20525
63920.0000    3.51589
63960.0000    4.39018
64000.0000    4.15808
64040.0000    3.89963
64080.0000    4.09819
64120.0000    4.36636
64160.0000    4.56869
64200.0000    4.04500
64240.0000    3.81130
64280.0000    4.64550
64320.0000    4.42270
64360.0000    4.14395
64400.0000    3.91818
64440.0000    4.69151
64480.0000    5.35631
64520.0000    5.09467
64560.0000    4.64237
64600.0000    3.85828
64640.0000    4.37124
64680.0000    3.39773
64720.0000    4.16867
64760.0000    4.51098
64800.0000    4.25455
64840.0000    3.16936
64880.0000    3.38423
64920.0000    3.68467
64960.0000    4.34224
65000.0000    4.02873
65040.0000    4.33937
65080.0000    4.63212
65120.0000    4.55744
65160.0000    5.05924
65200.0000    5.88059
65240.0000    6.44603
65280.0000    6.41787
65320.0000    5.96214
65360.0000    6.17324
65400.0000    6.77646
65440.0000    5.59673
65480.0000    6.23503
65520.0000    5.34305
65560.0000    5.16814
65600.0000    5.96131
65640.0000    5.52755
65680.0000    5.42290
65720.0000    5.47405
65760.0000    6.03328
65800.0000    5.43093
65840.0000    5.51120
65880.0000    4.72410
65920.0000    5.33109
65960.0000    5.79279
66000.0000    5.96724
66040.0000    4.62007
66080.0000    4.93546
66120.0000    5.16776
66160.0000    5.45679
66200.0000    5.70229
66240.0000    5.61343
66280.0000    5.62882
66320.0000    5.92832
66360.0000    5.20655
66400.0000    5.05841
66440.0000    4.68919
66480.0000    4.96134
66520.0000    4.55051
66560.0000    4.41125
66600.0000    5.15491
66640.0000    4.76409
66680.0000    4.91622
66720.0000    5.22552
66760.0000    4.46552
66800.0000    5.27906
66840.0000    5.27512
66880.0000    5.54506
66920.0000    5.10699
66960.0000    5.33476
67000.0000    4.98342
67040.0000    4.09065
67080.0000    4.84912
67120.0000    4.54974
67160.0000    4.83299
67200.0000    4.83268
67240.0000    4.43109
67280.0000    4.69027
67320.0000    4.66133
67360.0000    4.15855
67400.0000    4.40612
67440.0000    4.44200
67480.0000    3.59464
67520.0000    4.48818
67560.0000    4.34943
67600.0000    3.94692
67640.0000    4.56616
67680.0000    5.17991
67720.0000    5.15534
67760.0000    5.13574
67800.0000    4.31752
67840.0000    3.80463
67880.0000    4.55967
67920.0000    5.23885
67960.0000    4.52186
68000.0000    5.16870
68040.0000    4.55835
68080.0000    5.08580
68120.0000    5.12675
68160.0000    6.26894
68200.0000    3.89381
68240.0000    4.23057
68280.0000    4.70539
68320.0000    4.07818
68360.0000    4.75774
68400.0000    4.13438
68440.0000    4.53161
68480.0000    4.70100
68520.0000    4.87225
68560.0000    4.54328
68600.0000    5.35029
68640.0000    5.04414
68680.0000    5.04073
68720.0000    5.19568
68760.0000    5.06331
68800.0000    4.76317
68840.0000    5.71369
68880.0000    4.96002
68920.0000    4.76993
68960.0000    5.68615
69000.0000    5.82632
69040.0000    5.90892
69080.0000    5.39977
69120.0000    4.96222
69160.0000    5.66232
69200.0000    5.08733
69240.0000    4.93907
69280.0000    5.59748
69320.0000    5.92039
69360.0000    5.38742
69400.0000    5.51270
69440.0000    5.01410
69480.0000    5.50878
69520.0000    4.80625
69560.0000    4.31310
69600.0000    4.34696
69640.0000    4.24598
69680.0000    5.34414
69720.0000    5.17488
69760.0000    4.28786
69800.0000    4.21391
69840.0000    5.23936
69880.0000    5.24109
69920.0000    4.69525
69960.0000    4.47064
70000.0000    4.34152
70040.0000    3.91608
70080.0000    4.45993
70120.0000    3.71395
70160.0000    3.41468
70200.0000    3.20452
70240.0000    4.39918
70280.0000    3.56520
70320.0000    3.28409
70360.0000    3.43184
70400.0000    2.86204
70440.0000    2.41446
70480.0000    3.83924
70520.0000    3.90976
70560.0000    3.44178
70600.0000    3.59249
70640.0000    3.35267
70680.0000    3.49380
70720.0000    3.10686
70760.0000    3.12745
70800.0000    3.08093
70840.0000    3.25959
70880.0000    2.82409
70920.0000    3.79441
70960.0000    4.08624
71000.0000    3.22320
71040.0000    2.41425
71080.0000    2.05506
71120.0000    3.22039
71160.0000    3.26496
71200.0000    4.01181
71240.0000    3.86310
71280.0000    4.40493
71320.0000    5.21429
71360.0000    4.48834
71400.0000    4.68781
71440.0000    4.96842
71480.0000    5.10140
71520.0000    4.53680
71560.0000    4.41507
71600.0000    5.42746
71640.0000    4.42381
71680.0000    5.10169
71720.0000    4.67676
71760.0000    4.27414
71800.0000    4.24629
71840.0000    4.29625
71880.0000    4.23052
71920.0000    4.27515
71960.0000    3.83770
72000.0000    3.09473
72040.0000    4.10441
72080.0000    4.54434
72120.0000    4.71359
72160.0000    5.05179
72200.0000    4.35364
72240.0000    4.49291
72280.0000    4.96108
72320.0000    4.72589
72360.0000    4.91322
72400.0000    4.61468
72440.0000    5.44183
72480.0000    5.21025
72520.0000    5.22784
72560.0000    5.77127
72600.0000    5.02297
72640.0000    5.53019
72680.0000    5.85327
72720.0000    4.69057
72760.0000    5.17643
72800.0000    5.44352
72840.0000    4.26650
72880.0000    3.86030
72920.0000    4.46859
72960.0000    5.25389
73000.0000    3.61389
73040.0000    4.44271
73080.0000    2.93294
73120.0000    4.14316
73160.0000    3.23181
73200.0000    4.24593
73240.0000    4.26998
73280.0000    3.90427
73320.0000    3.07099
73360.0000    2.73354
73400.0000    2.90617
73440.0000    3.11602
73480.0000    3.90861
73520.0000    3.65266
73560.0000    4.70134
73600.0000    3.51111
73640.0000    3.74430
73680.0000    4.29760
73720.0000    3.77331
73760.0000    3.49868
73800.0000    2.52385
73840.0000    3.97850
73880.0000    3.93424
73920.0000    2.62168
73960.0000    3.54284
74000.0000    3.19496
74040.0000    3.51289
74080.0000    4.49266
74120.0000    3.64706
74160.0000    3.76725
74200.0000    4.44552
74240.0000    4.56858
74280.0000    4.16667
74320.0000    4.56548
74360.0000    4.25360
74400.0000    4.93979
74440.0000    3.11269
74480.0000    3.06505
74520.0000    2.50981
74560.0000    2.83424
74600.0000    3.34620
74640.0000    2.34900
74680.0000    4.28774
74720.0000    4.06114
74760.0000    4.50068
74800.0000    3.99664
74840.0000    4.63032
74880.0000    4.37152
74920.0000    4.25758
74960.0000    3.20360
75000.0000    3.65803
75040.0000    4.13724
75080.0000    3.52276
75120.0000    4.09238
75160.0000    3.67687
75200.0000    3.59031
75240.0000    3.34314
75280.0000    3.93801
75320.0000    2.98809
75360.0000    3.07582
75400.0000    2.24175
75440.0000    1.95552
75480.0000    3.18830
75520.0000    2.83011
75560.0000    2.90318
75600.0000    2.82796
75640.0000    4.00221
75680.0000    2.86743
75720.0000    2.58044
75760.0000    1.94311
75800.0000    1.95110
75840.0000    2.45953
75880.0000    2.83425
75920.0000    1.29735
75960.0000    1.77154
76000.0000    2.15037
76040.0000    1.58288
76080.0000    2.05910
76120.0000    2.92286
76160.0000    2.70922
76200.0000    3.84497
76240.0000    3.25205
76280.0000    3.10129
76320.0000    3.17905
76360.0000    3.07300
76400.0000    2.25773
76440.0000    2.30420
76480.0000    2.68046
76520.0000    3.20257
76560.0000    2.41559
76600.0000    3.34006
76640.0000    2.82272
76680.0000    2.97764
76720.0000    3.23728
76760.0000    2.46855
76800.0000    2.59568
76840.0000    3.03509
76880.0000    2.20943
76920.0000    1.60524
76960.0000    1.28623
77000.0000    2.69743
77040.0000    2.38171
77080.0000    4.13013
77120.0000    3.06710
77160.0000    2.56168
77200.0000    1.88591
77240.0000    2.30149
77280.0000    2.19926
77320.0000    1.90656
77360.0000    3.23874
77400.0000    3.73613
77440.0000    2.89923
77480.0000    3.74827
77520.0000    4.07516
77560.0000    1.92648
77600.0000    1.95275
77640.0000    2.69084
77680.0000    2.76234
77720.0000    2.44593
77760.0000    3.06179
77800.0000    2.23092
77840.0000    2.38640
77880.0000    1.95893
77920.0000    2.77297
77960.0000    2.77926
78000.0000    4.10670
78040.0000    3.62438
78080.0000    2.66162
78120.0000    3.55428
78160.0000    2.98844
78200.0000    2.76039
78240.0000    4.45941
78280.0000    3.71652
78320.0000    3.16890
78360.0000    2.90783
78400.0000    2.56985
78440.0000    2.65204
78480.0000    2.01386
78520.0000    2.16853
78560.0000    2.81581
78600.0000    3.61598
78640.0000    3.88363
78680.0000    2.34950
78720.0000    3.28038
78760.0000    3.73379
78800.0000    3.01916
78840.0000    2.79849
78880.0000    2.96868
78920.0000    4.21617
78960.0000    4.90958
79000.0000    3.04032
79040.0000    4.97947
79080.0000    4.63227
79120.0000    4.43552
79160.0000    4.78201
79200.0000    4.51427
79240.0000    4.55515
79280.0000    3.25318
79320.0000    2.62545
79360.0000    3.25888
79400.0000    3.08922
79440.0000    3.05088
79480.0000    1.90392
79520.0000    2.62115
79560.0000    3.22187
79600.0000    3.63880
79640.0000    3.92090
79680.0000    3.51053
79720.0000    3.38805
79760.0000    3.86125
79800.0000    3.78708
79840.0000    4.14240
79880.0000    2.58345
79920.0000    2.19208
79960.0000    2.54910
80000.0000    2.96334
80040.0000    3.18669
80080.0000    2.95316
80120.0000    2.76915
80160.0000    2.54565
80200.0000    3.50761
80240.0000    4.21279
80280.0000    4.70118
80320.0000    4.64316
80360.0000    4.30687
80400.0000    4.93549
80440.0000    4.17006
80480.0000    3.87658
80520.0000    3.97438
80560.0000    3.72234
80600.0000    4.09563
80640.0000    3.33497
80680.0000    2.07932
80720.0000    2.81466
80760.0000    2.23303
80800.0000    3.16809
80840.0000    4.01568
80880.0000    3.13705
80920.0000    3.25683
80960.0000    2.57005
81000.0000    2.25823
81040.0000    2.42513
81080.0000    3.05600
81120.0000    2.98867
81160.0000    3.05325
81200.0000    3.25986
81240.0000    2.71251
81280.0000    1.49368
81320.0000    1.67898
81360.0000    2.49944
81400.0000    3.19074
81440.0000    3.09055
81480.0000    3.20408
81520.0000    2.73850
81560.0000    2.16303
81600.0000    2.35994
81640.0000    2.33121
81680.0000    3.50066
81720.0000    2.87204
81760.0000    3.10300
81800.0000    3.30057
81840.0000    4.58211
81880.0000    4.23372
81920.0000    4.19678
81960.0000    3.40868
82000.0000    3.88203
82040.0000    3.54429
82080.0000    4.42743
82120.0000    3.60679
82160.0000    3.88594
82200.0000    4.19049
82240.0000    4.05413
82280.0000    3.09196
82320.0000    3.97005
82360.0000    4.37673
82400.0000    3.36527
82440.0000    3.13189
82480.0000    3.42186
82520.0000    4.03461
82560.0000    4.45289
82600.0000    4.20652
82640.0000    2.99228
82680.0000    3.71980
82720.0000    3.90306
82760.0000    2.95878
82800.0000    3.40105
82840.0000    3.56516
82880.0000    3.82708
82920.0000    2.71815
82960.0000    3.12423
83000.0000    3.08317
83040.0000    2.44679
83080.0000    2.20593
83120.0000    3.14971
83160.0000    2.82152
83200.0000    2.92115
83240.0000    3.80304
83280.0000    4.28934
83320.0000    3.54270
83360.0000    3.71100
83400.0000    3.97704
83440.0000    4.01739
83480.0000    3.87425
83520.0000    4.16802
83560.0000    4.57808
83600.0000    5.22843
83640.0000    5.46443
83680.0000    4.00853
83720.0000    3.93953
83760.0000    3.36806
83800.0000    3.22101
83840.0000    4.20423
83880.0000    2.23164
83920.0000    2.89096
83960.0000    2.41835
84000.0000    1.36531
84040.0000    2.27924
84080.0000    3.14869
84120.0000    3.05228
84160.0000    2.79199
84200.0000    3.04165
84240.0000    3.01305
84280.0000    3.04483
84320.0000    3.47581
84360.0000    3.89431
84400.0000    2.44050
84440.0000    2.20636
84480.0000    3.36057
84520.0000    2.94486
84560.0000    3.80646
84600.0000    2.84456
84640.0000    3.43332
84680.0000    2.78067
84720.0000    3.16341
84760.0000    3.31390
84800.0000    3.72775
84840.0000    3.78038
84880.0000    3.46236
84920.0000    3.45044
84960.0000    3.22519
85000.0000    3.44751
85040.0000    2.91386
85080.0000    3.52241
85120.0000    2.89868
85160.0000    2.86554
85200.0000    3.60223
85240.0000    3.40110
85280.0000    3.84981
85320.0000    4.31971
85360.0000    4.36065
85400.0000    4.27371
85440.0000    3.81187
85480.0000    3.27574
85520.0000    4.04733
85560.0000    4.02685
85600.0000    3.66740
85640.0000    4.05901
85680.0000    4.31371
85720.0000    4.99620
85760.0000    4.85402
85800.0000    5.35725
85840.0000    5.38868
85880.0000    4.35362
85920.0000    5.03936
85960.0000    4.54336
86000.0000    3.72652
86040.0000    3.91158
86080.0000    3.52873
86120.0000    5.33582
86160.0000    2.94630
86200.0000    3.87738
86240.0000    3.52508
86280.0000    3.69166
86320.0000    2.95314
86360.0000    3.57665
86400.0000    3.40459
86440.0000    4.98145
86480.0000    3.11447
86520.0000    3.26042
86560.0000    2.79737
86600.0000    2.40656
86640.0000    3.39323
86680.0000    3.45219
86720.0000    2.73680
86760.0000    2.21100
86800.0000    2.58687
86840.0000    2.74085
86880.0000    2.31656
86920.0000    3.32314
86960.0000    3.52543
87000.0000    4.31503
87040.0000    3.00068
87080.0000    3.00063
87120.0000    2.49891
87160.0000    2.71401
87200.0000    3.02290
87240.0000    2.29437
87280.0000    2.30023
87320.0000    2.58634
87360.0000    3.39931
87400.0000    3.75113
87440.0000    3.16540
87480.0000    2.70861
87520.0000    2.93975
87560.0000    3.86042
87600.0000    3.89277
87640.0000    3.38937
87680.0000    2.76419
87720.0000    3.00997
87760.0000    3.48105
87800.0000    3.91961
87840.0000    3.28509
87880.0000    3.67513
87920.0000    3.46214
87960.0000    3.57288
88000.0000    3.09038
88040.0000    3.09714
88080.0000    2.67732
88120.0000    3.99771
88160.0000    2.79236
88200.0000    3.21298
88240.0000    3.51676
88280.0000    2.82219
88320.0000    2.36841
88360.0000    1.74065
88400.0000    2.54004
88440.0000    3.50166
88480.0000    2.61761
88520.0000    2.50986
88560.0000    3.37682
88600.0000    3.78789
88640.0000    2.98153
88680.0000    3.44557
88720.0000    3.30946
88760.0000    3.53691
88800.0000    2.83451
88840.0000    2.80055
88880.0000    3.34289
88920.0000    3.53778
88960.0000    4.14794
89000.0000    3.69675
89040.0000    3.87329
89080.0000    3.45397
89120.0000    3.49247
89160.0000    3.18018
89200.0000    4.79710
89240.0000    3.43282
89280.0000    3.93781
89320.0000    3.40785
89360.0000    4.17152
89400.0000    4.16488
89440.0000    4.38577
89480.0000    4.11785
89520.0000    4.31230
89560.0000    3.62879
89600.0000    3.59132
89640.0000    3.75302
89680.0000    3.85918
89720.0000    3.71685
89760.0000    4.19566
89800.0000    3.76235
89840.0000    4.51872
89880.0000    4.77945
89920.0000    3.92202
89960.0000    3.38850
90000.0000    3.83856
90040.0000    2.46160
90080.0000    3.12713
90120.0000    3.10679
90160.0000    3.86436
90200.0000    3.92182
90240.0000    3.48156
90280.0000    2.82699
90320.0000    4.35500
90360.0000    3.11610
90400.0000    3.30811
90440.0000    3.49572
90480.0000    3.53742
90520.0000    3.52964
90560.0000    2.49292
90600.0000    3.42086
90640.0000    3.45436
90680.0000    2.88299
90720.0000    3.05160
90760.0000    2.97395
90800.0000    2.51887
90840.0000    2.45979
90880.0000    2.98211
90920.0000    2.88551
90960.0000    2.79712
91000.0000    3.26319
91040.0000    2.12000
91080.0000    2.53931
91120.0000    3.13555
91160.0000    2.80814
91200.0000    2.67271
91240.0000    3.45291
91280.0000    3.58668
91320.0000    2.73791
91360.0000    3.46612
91400.0000    3.27674
91440.0000    3.95896
91480.0000    4.08470
91520.0000    2.95027
91560.0000    3.45656
91600.0000    2.83791
91640.0000    3.81106
91680.0000    2.29403
91720.0000    2.46307
91760.0000    3.66256
91800.0000    3.44235
91840.0000    3.63669
91880.0000    2.96517
91920.0000    3.81348
91960.0000    3.86537
92000.0000    2.70380
92040.0000    2.71722
92080.0000    3.63104
92120.0000    4.22599
92160.0000    3.30159
92200.0000    2.98004
92240.0000    2.95803
92280.0000    2.89505
92320.0000    4.83595
92360.0000    4.00147
92400.0000    4.43418
92440.0000    5.04908
92480.0000    4.53241
92520.0000    4.07505
92560.0000    3.95040
92600.0000    4.07217
92640.0000    2.97737
92680.0000    3.70151
92720.0000    3.36285
92760.0000    2.99034
92800.0000    3.88567
92840.0000    3.44218
92880.0000    2.82673
92920.0000    3.16388
92960.0000    3.81180
93000.0000    2.79812
93040.0000    3.19424
93080.0000    3.50162
93120.0000    4.45169
93160.0000    4.04196
93200.0000    4.12497
93240.0000    3.45207
93280.0000    3.40149
93320.0000    3.71384
93360.0000    4.66210
93400.0000    3.86501
93440.0000    3.48800
93480.0000    4.13551
93520.0000    4.58778
93560.0000    3.71478
93600.0000    3.93194
93640.0000    4.48795
93680.0000    4.44227
93720.0000    5.37570
93760.0000    5.47442
93800.0000    4.04612
93840.0000    4.29278
93880.0000    3.51880
93920.0000    3.08883
93960.0000    4.06766
94000.0000    5.10436
94040.0000    4.63174
94080.0000    4.39817
94120.0000    3.57356
94160.0000    3.95953
94200.0000    4.50399
94240.0000    4.31017
94280.0000    3.81364
94320.0000    3.66231
94360.0000    3.15852
94400.0000    2.78270
94440.0000    3.30684
94480.0000    3.14962
94520.0000    2.19198
94560.0000    1.29733
94600.0000    2.32244
94640.0000    2.70677
94680.0000    2.74194
94720.0000    3.38747
94760.0000    3.23483
94800.0000    2.22420
94840.0000    2.56056
94880.0000    4.02965
94920.0000    2.72458
94960.0000    3.09684
95000.0000    3.60405
95040.0000    3.17720
95080.0000    2.48238
95120.0000    3.93320
95160.0000    4.05888
95200.0000    3.16873
95240.0000    4.51005
95280.0000    3.77058
95320.0000    3.95765
95360.0000    2.86636
95400.0000    2.94565
95440.0000    2.85566
95480.0000    2.00111
95520.0000    3.23029
95560.0000    3.49087
95600.0000    3.07523
95640.0000    1.87795
95680.0000    2.28646
95720.0000    2.51319
95760.0000    2.78607
95800.0000    2.83471
95840.0000    2.76510
95880.0000    3.02727
95920.0000    2.63064
95960.0000    2.92934
96000.0000    2.51869
96040.0000    3.11960
96080.0000    3.58418
96120.0000    3.43320
96160.0000    3.19872
96200.0000    3.72036
96240.0000    3.81680
96280.0000    2.63829
96320.0000    3.04468
96360.0000    3.25839
96400.0000    2.84860
96440.0000    2.54632
96480.0000    2.95060
96520.0000    3.93323
96560.0000    3.15045
96600.0000    3.93703
96640.0000    3.05197
96680.0000    3.31901
96720.0000    4.26545
96760.0000    3.44510
96800.0000    2.37083
96840.0000    3.54843
96880.0000    2.94630
96920.0000    3.92664
96960.0000    3.78209
97000.0000    3.54966
97040.0000    2.80539
97080.0000    3.52917
97120.0000    3.06169
97160.0000    3.25185
97200.0000    3.38466
97240.0000    3.22380
97280.0000    3.22614
97320.0000    3.64063
97360.0000    2.97781
97400.0000    3.25035
97440.0000    3.19699
97480.0000    3.67895
97520.0000    2.83777
97560.0000    3.74742
97600.0000    3.02816
97640.0000    3.20121
97680.0000    2.22352
97720.0000    3.90662
97760.0000    4.14173
97800.0000    3.92449
97840.0000    3.16953
97880.0000    4.03772
97920.0000    3.73568
97960.0000    3.49903
98000.0000    4.81394
98040.0000    3.65637
98080.0000    4.15184
98120.0000    4.24710
98160.0000    4.14962
98200.0000    4.65400
98240.0000    4.13761
98280.0000    3.48614
98320.0000    3.28305
98360.0000    2.55016
98400.0000    3.19726
98440.0000    2.37887
98480.0000    1.69151
98520.0000    4.53080
98560.0000    3.24358
98600.0000    3.04467
98640.0000    3.05480
98680.0000    3.10346
98720.0000    3.29628
98760.0000    3.54103
98800.0000    4.19082
98840.0000    2.82714
98880.0000    3.34211
98920.0000    3.57485
98960.0000    3.01412
99000.0000    3.52843
99040.0000    3.87829
99080.0000    3.19639
99120.0000    3.60880
99160.0000    2.75195
99200.0000    4.08125
99240.0000    2.94683
99280.0000    2.85346
99320.0000    4.22342
99360.0000    3.91297
99400.0000    3.53388
99440.0000    4.23714
99480.0000    4.98147
99520.0000    4.48110
99560.0000    5.02796
99600.0000    5.75460
99640.0000    5.74331
99680.0000    5.01793
99720.0000    5.02891
99760.0000    4.29472
99800.0000    3.74759
99840.0000    3.56160
99880.0000    2.33199
99920.0000    4.01591
99960.0000    4.37193
100000.0000    3.82833
100040.0000    3.33557
100080.0000    3.17122
100120.0000    2.82646
100160.0000    2.77445
100200.0000    3.86081
100240.0000    4.23118
100280.0000    3.66874
100320.0000    3.14493
100360.0000    3.38998
100400.0000    4.28293
100440.0000    3.34513
100480.0000    3.80283
100520.0000    4.59904
100560.0000    4.45999
100600.0000    3.66499
100640.0000    4.45261
100680.0000    3.19013
100720.0000    2.74143
100760.0000    3.89277
100800.0000    4.30277
100840.0000    3.37123
100880.0000    3.81748
100920.0000    3.93857
100960.0000    3.02583
101000.0000    4.02668
101040.0000    4.10962
101080.0000    3.33070
101120.0000    3.79070
101160.0000    4.43331
101200.0000    3.93994
101240.0000    3.58930
101280.0000    4.33816
101320.0000    4.30801
101360.0000    4.14598
101400.0000    4.49807
101440.0000    4.69470
101480.0000    4.61008
101520.0000    5.25643
101560.0000    4.06314
101600.0000    5.10896
101640.0000    4.03522
101680.0000    3.70398
101720.0000    4.32432
101760.0000    3.94538
101800.0000    4.48328
101840.0000    3.64651
101880.0000    4.08221
101920.0000    3.57198
101960.0000    4.23103
102000.0000    5.12112
102040.0000    4.87040
102080.0000    4.95406
102120.0000    3.74239
102160.0000    4.07601
102200.0000    5.16721
102240.0000    4.50012
102280.0000    4.50437
102320.0000    4.11758
102360.0000    3.79149
102400.0000    3.57992
102440.0000    4.70318
102480.0000    3.92267
102520.0000    3.72823
102560.0000    4.26283
102600.0000    4.88006
102640.0000    4.13508
102680.0000    4.19543
102720.0000    3.68840
102760.0000    5.49382
102800.0000    5.33300
102840.0000    5.23809
102880.0000    4.64664
102920.0000    4.21054
102960.0000    5.05918
103000.0000    5.03720
103040.0000    4.90891
103080.0000    4.36927
103120.0000    5.20544
103160.0000    5.13584
103200.0000    4.06188
103240.0000    4.16765
103280.0000    3.77787
103320.0000    2.70259
103360.0000    3.17554
103400.0000    3.64610
103440.0000    2.46246
103480.0000    2.61570
103520.0000    2.74784
103560.0000    1.92352
103600.0000    2.68231
103640.0000    2.54767
103680.0000    3.51551
103720.0000    3.40294
103760.0000    3.43619
103800.0000    3.24811
103840.0000    2.45467
103880.0000    3.34056
103920.0000    3.11239
103960.0000    4.10628
104000.0000    4.38140
104040.0000    3.20740
104080.0000    2.94636
104120.0000    2.69990
104160.0000    2.73527
104200.0000    2.69385
104240.0000    2.25207
104280.0000    2.97864
104320.0000    2.72941
104360.0000    2.94929
104400.0000    3.34119
104440.0000    2.82463
104480.0000    2.80950
104520.0000    3.12120
104560.0000    3.82373
104600.0000    3.92978
104640.0000    3.46153
104680.0000    1.92896
104720.0000    2.47862
104760.0000    3.34681
104800.0000    3.06293
104840.0000    3.86827
104880.0000    3.93912
104920.0000    4.26288
104960.0000    4.28160
105000.0000    3.79311
105040.0000    4.60908
105080.0000    3.93466
105120.0000    3.86905
105160.0000    3.31756
105200.0000    3.41378
105240.0000    3.50040
105280.0000    4.64792
105320.0000    4.87678
105360.0000    3.49969
105400.0000    3.66174
105440.0000    3.82190
105480.0000    3.09697
105520.0000    3.29754
105560.0000    2.61500
105600.0000    1.68393
105640.0000    2.26247
105680.0000    2.98745
105720.0000    3.12336
105760.0000    2.87491
105800.0000    3.47308
105840.0000    3.01978
105880.0000    3.46671
105920.0000    3.79858
105960.0000    3.68839
106000.0000    3.51533
106040.0000    3.07822
106080.0000    3.53715
106120.0000    4.30279
106160.0000    4.25694
106200.0000    3.22950
106240.0000    3.18544
106280.0000    3.31013
106320.0000    3.11516
106360.0000    3.43916
106400.0000    3.72386
106440.0000    3.71041
106480.0000    2.78750
106520.0000    3.00362
106560.0000    2.57205
106600.0000    3.39246
106640.0000    3.25744
106680.0000    3.26482
106720.0000    2.78897
106760.0000    3.85600
106800.0000    3.10962
106840.0000    3.63384
106880.0000    3.96586
106920.0000    4.12565
106960.0000    4.10190
107000.0000    4.92438
107040.0000    4.12979
107080.0000    4.00195
107120.0000    4.36788
107160.0000    4.07067
107200.0000    4.39394
107240.0000    3.08167
107280.0000    3.34184
107320.0000    3.78750
107360.0000    4.08648
107400.0000    3.59079
107440.0000    4.33136
107480.0000    3.47774
107520.0000    3.48773
107560.0000    3.00724
107600.0000    3.30781
107640.0000    2.84652
107680.0000    3.56773
107720.0000    3.51246
107760.0000    3.51824
107800.0000    3.74493
107840.0000    3.83636
107880.0000    2.78517
107920.0000    4.36363
107960.0000    3.12582
108000.0000    4.58244
108040.0000    4.05172
108080.0000    3.74074
108120.0000    4.30241
108160.0000    3.60836
108200.0000    3.87205
108240.0000    3.30247
108280.0000    3.80053
108320.0000    3.64418
108360.0000    3.94885
108400.0000    3.45291
108440.0000    3.98177
108480.0000    4.62162
108520.0000    4.14407
108560.0000    3.54697
108600.0000    4.00170
108640.0000    3.63047
108680.0000    3.80876
108720.0000    4.11986
108760.0000    3.91708
108800.0000    5.11289
108840.0000    3.96394
108880.0000    4.04905
108920.0000    5.12543
108960.0000    3.71427
109000.0000    4.02744
109040.0000    3.25618
109080.0000    3.18500
109120.0000    3.06404
109160.0000    2.92018
109200.0000    2.76096
109240.0000    3.15955
109280.0000    2.29809
109320.0000    3.97671
109360.0000    3.64719
109400.0000    3.20655
109440.0000    2.90310
109480.0000    2.96128
109520.0000    3.70095
109560.0000    4.11705
109600.0000    3.66441
109640.0000    4.81677
109680.0000    3.71199
109720.0000    3.81095
109760.0000    4.60491
109800.0000    4.33783
109840.0000    5.39486
109880.0000    5.08830
109920.0000    4.71267
109960.0000    4.18988
110000.0000    4.63523
110040.0000    4.64930
110080.0000    4.96074
110120.0000    5.63701
110160.0000    4.91993
110200.0000    4.38470
110240.0000    4.61224
110280.0000    4.87902
110320.0000    3.41292
110360.0000    4.17533
110400.0000    4.14621
110440.0000    4.25029
110480.0000    4.74405
110520.0000    4.89279
110560.0000    5.13802
110600.0000    4.22627
110640.0000    3.64663
110680.0000    3.80281
110720.0000    4.11559
110760.0000    3.05953
110800.0000    3.68377
110840.0000    3.43784
110880.0000    3.88761
110920.0000    2.77332
110960.0000    2.94819
111000.0000    3.11492
111040.0000    3.61354
111080.0000    3.80071
111120.0000    3.33253
111160.0000    3.68087
111200.0000    4.18283
111240.0000    4.17023
111280.0000    4.08475
111320.0000    4.42145
111360.0000    5.00948
111400.0000    4.38537
111440.0000    3.89911
111480.0000    4.73274
111520.0000    4.50355
111560.0000    3.99168
111600.0000    5.02888
111640.0000    4.77156
111680.0000    5.23202
111720.0000    3.42582
111760.0000    3.64846
111800.0000    4.48996
111840.0000    4.52069
111880.0000    3.05884
111920.0000    2.56817
111960.0000    3.01548
112000.0000    3.73936
112040.0000    3.59451
112080.0000    4.88110
112120.0000    4.06270
112160.0000    4.45560
112200.0000    4.36005
112240.0000    4.25345
112280.0000    3.72415
112320.0000    3.78376
112360.0000    4.87028
112400.0000    4.80688
112440.0000    3.68983
112480.0000    4.22930
112520.0000    4.95793
112560.0000    4.37581
112600.0000    3.81210
112640.0000    3.42061
112680.0000    3.76507
112720.0000    3.31177
112760.0000    4.07129
112800.0000    4.39872
112840.0000    4.51811
112880.0000    4.70686
112920.0000    4.53001
112960.0000    4.32912
113000.0000    4.61050
113040.0000    4.61353
113080.0000    4.01451
113120.0000    3.99761
113160.0000    4.01485
113200.0000    3.65277
113240.0000    4.13235
113280.0000    3.78050
113320.0000    3.69359
113360.0000    4.40864
113400.0000    3.24009
113440.0000    3.11959
113480.0000    3.51286
113520.0000    2.87347
113560.0000    4.18337
113600.0000    3.63154
113640.0000    3.00620
113680.0000    4.05159
113720.0000    3.20384
113760.0000    3.48997
113800.0000    3.52988
113840.0000    3.33931
113880.0000    3.19351
113920.0000    4.17700
113960.0000    4.35583
114000.0000    4.20478
114040.0000    4.15300
114080.0000    3.88883
114120.0000    3.89464
114160.0000    3.93081
114200.0000    4.22649
114240.0000    4.28107
114280.0000    4.74353
114320.0000    3.79943
114360.0000    4.08417
114400.0000    4.26949
114440.0000    3.41423
114480.0000    3.56856
114520.0000    4.16255
114560.0000    3.62071
114600.0000    3.74218
114640.0000    4.06438
114680.0000    4.02547
114720.0000    3.61677
114760.0000    3.76440
114800.0000    3.45559
114840.0000    4.02858
114880.0000    4.18886
114920.0000    2.78263
114960.0000    3.88178
115000.0000    4.03483
115040.0000    3.74790
115080.0000    4.02542
115120.0000    4.24291
115160.0000    4.28828
115200.0000    4.17790
115240.0000    3.96163
115280.0000    3.63831
115320.0000    3.79879
115360.0000    3.64765
115400.0000    4.09672
115440.0000    4.01709
115480.0000    3.86354
115520.0000    3.74592
115560.0000    3.62880
115600.0000    3.91829
115640.0000    3.94177
115680.0000    3.61220
115720.0000    2.85954
115760.0000    4.02769
115800.0000    3.96378
115840.0000    3.58109
115880.0000    4.03411
115920.0000    3.71039
115960.0000    5.03764
116000.0000    4.71932
116040.0000    4.53372
116080.0000    4.37723
116120.0000    5.18945
116160.0000    5.48597
116200.0000    5.31470
116240.0000    4.89018
116280.0000    4.76672
116320.0000    4.22548
116360.0000    4.63600
116400.0000    5.10331
116440.0000    3.67049
116480.0000    3.86332
116520.0000    4.01259
116560.0000    3.95319
116600.0000    4.61526
116640.0000    4.36686
116680.0000    4.77856
116720.0000    5.42488
116760.0000    5.56114
116800.0000    5.03636
116840.0000    5.12124
116880.0000    5.62464
116920.0000    5.01461
116960.0000    5.75907
117000.0000    5.33645
117040.0000    5.02940
117080.0000    4.76250
117120.0000    4.52729
117160.0000    5.32560
117200.0000    5.27746
117240.0000    5.96615
117280.0000    5.43933
117320.0000    5.40923
117360.0000    5.63233
117400.0000    4.69988
117440.0000    5.75732
117480.0000    5.32856
117520.0000    5.58715
117560.0000    4.95750
117600.0000    4.97908
117640.0000    5.69049
117680.0000    5.05741
117720.0000    5.31319
117760.0000    4.91631
117800.0000    5.48337
117840.0000    4.68658
117880.0000    4.97584
117920.0000    4.90859
117960.0000    5.16346
118000.0000    5.37288
118040.0000    6.10617
118080.0000    6.12768
118120.0000    6.50699
118160.0000    6.00226
118200.0000    6.27823
118240.0000    6.30716
118280.0000    4.29360
118320.0000    5.92389
118360.0000    5.95179
118400.0000    5.35502
118440.0000    6.18648
118480.0000    5.75226
118520.0000    6.24039
118560.0000    5.41302
118600.0000    5.99496
118640.0000    5.88692
118680.0000    5.16656
118720.0000    5.74670
118760.0000    5.28809
118800.0000    5.47939
118840.0000    6.92759
118880.0000    5.00626
118920.0000    5.75626
118960.0000    5.48147
119000.0000    4.41591
119040.0000    4.68044
119080.0000    5.29190
119120.0000    5.47687
119160.0000    5.59209
119200.0000    5.02747
119240.0000    5.55313
119280.0000    5.09369
119320.0000    5.37670
119360.0000    5.27615
119400.0000    5.75659
119440.0000    4.98104
119480.0000    5.58778
119520.0000    5.50633
119560.0000    6.24459
119600.0000    5.28100
119640.0000    5.11152
119680.0000    4.39711
119720.0000    4.66317
119760.0000    5.13731
119800.0000    4.98821
119840.0000    5.11482
119880.0000    5.33448
119920.0000    5.66663
119960.0000    5.89489
120000.0000    5.27215
120040.0000    5.51369
120080.0000    5.45466
120120.0000    5.24688
120160.0000    5.40258
120200.0000    5.09425
120240.0000    5.36799
120280.0000    5.29735
120320.0000    5.30296
120360.0000    5.43944
120400.0000    5.05043
120440.0000    6.00905
120480.0000    5.06833
120520.0000    5.91656
120560.0000    5.95541
120600.0000    6.57543
120640.0000    4.92193
120680.0000    4.63979
120720.0000    4.22403
120760.0000    4.78114
120800.0000    4.47839
120840.0000    5.16030
120880.0000    4.62866
120920.0000    5.11303
120960.0000    6.14455
121000.0000    5.13418
121040.0000    5.56540
121080.0000    5.46057
121120.0000    4.91516
121160.0000    5.21424
121200.0000    4.66518
121240.0000    4.83098
121280.0000    4.34967
121320.0000    4.55225
121360.0000    4.44153
121400.0000    5.37393
121440.0000    5.18000
121480.0000    6.04864
121520.0000    5.67771
121560.0000    6.67467
121600.0000    7.06886
121640.0000    6.32336
121680.0000    5.27614
121720.0000    5.88868
121760.0000    6.12576
121800.0000    6.55772
121840.0000    6.53333
121880.0000    5.72916
121920.0000    6.03204
121960.0000    6.43677
122000.0000    6.16273
122040.0000    6.60741
122080.0000    6.60384
122120.0000    6.27002
122160.0000    5.75780
122200.0000    6.31639
122240.0000    5.82032
122280.0000    5.98639
122320.0000    5.98982
122360.0000    5.48112
122400.0000    5.95682
122440.0000    5.80424
122480.0000    5.76677
122520.0000    6.47467
122560.0000    6.07167
122600.0000    5.76806
122640.0000    5.68501
122680.0000    6.39796
122720.0000    5.23593
122760.0000    6.21994
122800.0000    6.06756
122840.0000    5.86201
122880.0000    6.22685
122920.0000    5.83716
122960.0000    5.72418
123000.0000    6.22590
123040.0000    5.30813
123080.0000    5.55288
123120.0000    5.83524
123160.0000    5.42211
123200.0000    5.11584
123240.0000    5.77183
123280.0000    5.71397
123320.0000    6.12012
123360.0000    5.68326
123400.0000    4.94953
123440.0000    5.84809
123480.0000    5.26732
123520.0000    4.46694
123560.0000    4.41427
123600.0000    5.24911
123640.0000    5.39702
123680.0000    5.08942
123720.0000    5.49710
123760.0000    5.25328
123800.0000    4.87467
123840.0000    4.74496
123880.0000    4.65955
123920.0000    5.02266
123960.0000    5.73756
124000.0000    6.31451
124040.0000    5.69144
124080.0000    5.19685
124120.0000    5.81885
124160.0000    5.74200
124200.0000    6.28227
124240.0000    5.16706
124280.0000    5.73692
124320.0000    5.12132
124360.0000    5.35045
124400.0000    5.42426
124440.0000    4.84760
124480.0000    5.69102
124520.0000    6.58820
124560.0000    5.86000
124600.0000    5.27206
124640.0000    5.56780
124680.0000    4.90986
124720.0000    5.13469
124760.0000    5.18792
124800.0000    6.05128
124840.0000    5.93910
124880.0000    4.66628
124920.0000    5.16453
124960.0000    4.78167
125000.0000    4.93710
125040.0000    4.58472
125080.0000    5.62850
125120.0000    6.10048
125160.0000    5.24936
125200.0000    5.55856
125240.0000    6.11042
125280.0000    5.76245
125320.0000    5.81580
125360.0000    6.31537
125400.0000    6.06651
125440.0000    5.54775
125480.0000    5.33551
125520.0000    5.47550
125560.0000    5.57454
125600.0000    5.04113
125640.0000    5.27872
125680.0000    6.20725
125720.0000    5.60967
125760.0000    4.95528
125800.0000    6.30556
125840.0000    6.01117
125880.0000    6.05335
125920.0000    5.22263
125960.0000    4.82653
126000.0000    5.57944
126040.0000    6.38144
126080.0000    5.46359
126120.0000    5.44861
126160.0000    5.09655
126200.0000    5.69422
126240.0000    5.77245
126280.0000    6.04157
126320.0000    5.42783
126360.0000    5.11030
126400.0000    5.98751
126440.0000    5.00499
126480.0000    5.44852
126520.0000    5.92020
126560.0000    5.43609
126600.0000    4.64782
126640.0000    5.52987
126680.0000    5.58292
126720.0000    5.63610
126760.0000    5.70184
126800.0000    5.97661
126840.0000    5.72020
126880.0000    5.70283
126920.0000    5.56444
126960.0000    5.88615
127000.0000    6.70616
127040.0000    5.95092
127080.0000    6.40528
127120.0000    6.00764
127160.0000    6.14314
127200.0000    6.10305
127240.0000    5.13579
127280.0000    6.01367
127320.0000    5.07990
127360.0000    5.54682
127400.0000    5.40002
127440.0000    4.58917
127480.0000    5.67680
127520.0000    5.94693
127560.0000    6.07462
127600.0000    5.35845
127640.0000    5.31574
127680.0000    5.64248
127720.0000    5.72915
127760.0000    5.52299
127800.0000    4.88684
127840.0000    4.75730
127880.0000    4.42953
127920.0000    5.45358
127960.0000    4.89751
128000.0000    4.34136
128040.0000    4.13923
128080.0000    4.86156
128120.0000    4.31706
128160.0000    4.05157
128200.0000    4.65565
128240.0000    2.46410
128280.0000    2.97080
128320.0000    4.50842
128360.0000    4.48195
128400.0000    4.54854
128440.0000    4.34246
128480.0000    3.78703
128520.0000    4.32741
128560.0000    4.39054
128600.0000    5.64988
128640.0000    7.15051
128680.0000    6.72330
128720.0000    5.93641
128760.0000    5.02343
128800.0000    5.33319
128840.0000    5.28314
128880.0000    5.33963
128920.0000    5.57704
128960.0000    5.44856
129000.0000    5.14866
129040.0000    6.39967
129080.0000    6.87872
129120.0000    6.66023
129160.0000    5.50479
129200.0000    5.49427
129240.0000    6.42068
129280.0000    6.09048
129320.0000    6.43295
129360.0000    6.21469
129400.0000    5.78981
129440.0000    5.99739
129480.0000    5.09020
129520.0000    4.81116
129560.0000    3.06576
129600.0000    4.28444
129640.0000    4.04039
129680.0000    3.55024
129720.0000    3.62292
129760.0000    4.65619
129800.0000    5.12510
129840.0000    4.78811
129880.0000    4.92598
129920.0000    4.85487
129960.0000    4.98745
130000.0000    5.65953
130040.0000    3.75369
130080.0000    5.34006
130120.0000    5.03854
130160.0000    4.55632
130200.0000    5.10277
130240.0000    4.48459
130280.0000    3.32888
130320.0000    4.80473
130360.0000    4.78311
130400.0000    6.09961
130440.0000    5.91715
130480.0000    6.70330
130520.0000    6.03593
130560.0000    6.85997
130600.0000    6.66908
130640.0000    7.04382
130680.0000    6.66592
130720.0000    6.64218
130760.0000    6.09047
130800.0000    4.73065
130840.0000    5.21680
130880.0000    4.76671
130920.0000    5.60666
130960.0000    6.18429
131000.0000    6.01658
131040.0000    5.77878
131080.0000    5.43030
131120.0000    5.62007
131160.0000    4.77484
131200.0000    4.78023
131240.0000    5.68403
131280.0000    5.23231
131320.0000    4.58051
131360.0000    5.66568
131400.0000    6.20202
131440.0000    6.76697
131480.0000    7.41732
131520.0000    7.42964
131560.0000    7.38125
131600.0000    6.98717
131640.0000    6.81519
131680.0000    7.13636
131720.0000    5.85513
131760.0000    5.13748
131800.0000    5.47797
131840.0000    5.58391
131880.0000    5.60178
131920.0000    4.73883
131960.0000    5.15916
132000.0000    4.92320
132040.0000    4.68481
132080.0000    4.49189
132120.0000    5.86938
132160.0000    5.62516
132200.0000    5.12154
132240.0000    4.06187
132280.0000    4.15776
132320.0000    3.22779
132360.0000    3.37755
132400.0000    3.06209
132440.0000    2.75627
132480.0000    2.97551
132520.0000    2.76476
132560.0000    4.09413
132600.0000    3.84011
132640.0000    3.57922
132680.0000    3.56010
132720.0000    3.78150
132760.0000    3.56512
132800.0000    3.87845
132840.0000    3.16272
132880.0000    3.26650
132920.0000    3.32495
132960.0000    3.34845
133000.0000    3.99821
133040.0000    3.99667
133080.0000    4.36654
133120.0000    3.53998
133160.0000    3.61216
133200.0000    3.46172
133240.0000    3.11248
133280.0000    2.41877
133320.0000    3.18504
133360.0000    3.63021
133400.0000    4.49292
133440.0000    4.14247
133480.0000    4.32223
133520.0000    4.92935
133560.0000    5.21698
133600.0000    5.00720
133640.0000    5.34445
133680.0000    5.33468
133720.0000    4.99076
133760.0000    4.03289
133800.0000    4.34134
133840.0000    4.44059
133880.0000    4.57994
133920.0000    4.18701
133960.0000    3.84837
134000.0000    4.69090
134040.0000    4.64468
134080.0000    4.92540
134120.0000    4.45919
134160.0000    4.05329
134200.0000    4.23653
134240.0000    4.21336
134280.0000    4.81709
134320.0000    4.51502
134360.0000    4.28140
134400.0000    4.61480
134440.0000    5.00661
134480.0000    3.53067
134520.0000    3.98100
134560.0000    3.33912
134600.0000    2.11171
134640.0000    3.08880
134680.0000    3.72582
134720.0000    3.97918
134760.0000    4.74540
134800.0000    4.65064
134840.0000    4.24692
134880.0000    4.41006
134920.0000    3.77173
134960.0000    3.87478
135000.0000    4.39145
135040.0000    3.75088
135080.0000    3.20783
135120.0000    3.43925
135160.0000    3.15896
135200.0000    4.16456
135240.0000    3.05973
135280.0000    3.68379
135320.0000    2.44205
135360.0000    2.20403
135400.0000    2.98820
135440.0000    2.49093
135480.0000    1.95600
135520.0000    2.09320
135560.0000    1.06671
135600.0000    1.75898
135640.0000    2.62804
135680.0000    1.81743
135720.0000    1.89049
135760.0000    2.64711
135800.0000    3.25252
135840.0000    3.19436
135880.0000    3.64029
135920.0000    4.31360
135960.0000    3.87762
136000.0000    3.73577
136040.0000    2.98481
136080.0000    3.70731
136120.0000    4.05073
136160.0000    4.44066
136200.0000    3.84990
136240.0000    4.33434
136280.0000    3.15388
136320.0000    2.80181
136360.0000    2.45704
136400.0000    3.04412
136440.0000    4.38679
136480.0000    3.09085
136520.0000    3.17550
136560.0000    2.58579
136600.0000    3.48075
136640.0000    3.99090
136680.0000    4.36212
136720.0000    4.25726
136760.0000    4.49538
136800.0000    4.69946
136840.0000    4.86514
136880.0000    4.72145
136920.0000    5.19666
136960.0000    4.46894
137000.0000    4.81438
137040.0000    4.81227
137080.0000    5.03527
137120.0000    4.20821
137160.0000    4.24525
137200.0000    3.42154
137240.0000    3.64961
137280.0000    4.56028
137320.0000    4.16739
137360.0000    4.77457
137400.0000    4.50624
137440.0000    4.12877
137480.0000    3.42561
137520.0000    4.13779
137560.0000    3.58436
137600.0000    4.15474
137640.0000    3.52855
137680.0000    3.72762
137720.0000    4.32280
137760.0000    4.66974
137800.0000    4.40838
137840.0000    3.50956
137880.0000    4.28815
137920.0000    4.37999
137960.0000    3.86800
138000.0000    4.12885
138040.0000    3.95606
138080.0000    2.72832
138120.0000    4.15364
138160.0000    3.82133
138200.0000    4.35523
138240.0000    2.81412
138280.0000    3.08825
138320.0000    3.48357
138360.0000    4.76597
138400.0000    4.27529
138440.0000    3.95843
138480.0000    2.57407
138520.0000    3.86046
138560.0000    3.19334
138600.0000    2.25183
138640.0000    2.54673
138680.0000    3.12064
138720.0000    3.07322
138760.0000    3.48297
138800.0000    3.00285
138840.0000    2.67465
138880.0000    1.58401
138920.0000    2.43127
138960.0000    1.91521
139000.0000    2.01965
139040.0000    2.49394
139080.0000    2.58998
139120.0000    3.31239
139160.0000    3.08284
139200.0000    3.21028
139240.0000    2.52531
139280.0000    2.72643
139320.0000    2.40140
139360.0000    3.69366
139400.0000    4.78413
139440.0000    2.62744
139480.0000    3.81832
139520.0000    3.05480
139560.0000    3.89315
139600.0000    3.19710
139640.0000    3.30932
139680.0000    2.82454
139720.0000    3.31933
139760.0000    3.04017
139800.0000    3.01727
139840.0000    3.15198
139880.0000    2.98429
139920.0000    3.60486
139960.0000    2.19678
140000.0000    3.01942
140040.0000    2.71073
140080.0000    4.07509
140120.0000    3.36382
140160.0000    3.84862
140200.0000    3.25005
140240.0000    3.76858
140280.0000    3.91274
140320.0000    3.93265
140360.0000    3.23514
140400.0000    3.05173
140440.0000    4.99710
140480.0000    4.78933
140520.0000    4.22226
140560.0000    4.10963
140600.0000    4.80151
140640.0000    4.44195
140680.0000    3.75454
140720.0000    4.86403
140760.0000    3.99624
140800.0000    4.73282
140840.0000    4.63024
140880.0000    4.08372
140920.0000    4.76114
140960.0000    4.51607
141000.0000    4.24316
141040.0000    4.67115
141080.0000    4.30014
141120.0000    4.33787
141160.0000    4.27350
141200.0000    3.87401
141240.0000    3.43388
141280.0000    4.56518
141320.0000    4.20421
141360.0000    4.98873
141400.0000    4.37841
141440.0000    4.44438
141480.0000    4.26215
141520.0000    4.85612
141560.0000    4.40623
141600.0000    3.52719
141640.0000    4.09252
141680.0000    3.56287
141720.0000    4.43355
141760.0000    3.77608
141800.0000    4.15739
141840.0000    4.40436
141880.0000    4.11122
141920.0000    3.94883
141960.0000    3.82582
142000.0000    4.20081
142040.0000    3.67180
142080.0000    4.28080
142120.0000    3.95708
142160.0000    3.80853
142200.0000    4.63574
142240.0000    4.00943
142280.0000    4.50525
142320.0000    4.38246
142360.0000    4.13721
142400.0000    4.45327
142440.0000    4.12403
142480.0000    4.76831
142520.0000    4.43810
142560.0000    3.86303
142600.0000    4.19468
142640.0000    4.14000
142680.0000    4.09490
142720.0000    4.57115
142760.0000    4.29210
142800.0000    4.09773
142840.0000    4.77860
142880.0000    4.09036
142920.0000    4.55526
142960.0000    3.78054
143000.0000    4.80778
143040.0000    4.49637
143080.0000    3.89205
143120.0000    3.90836
143160.0000    3.79888
143200.0000    3.36826
143240.0000    3.94975
143280.0000    4.14971
143320.0000    4.33728
143360.0000    3.98309
143400.0000    3.70257
143440.0000    4.64715
143480.0000    5.10970
143520.0000    4.55067
143560.0000    4.13521
143600.0000    4.73835
143640.0000    4.06908
143680.0000    4.20191
143720.0000    4.87253
143760.0000    4.22872
143800.0000    4.51528
143840.0000    4.68397
143880.0000    4.91015
143920.0000    4.54063
143960.0000    3.84849
144000.0000    4.74824
144040.0000    4.14373
144080.0000    4.50815
144120.0000    4.75459
144160.0000    4.30950
144200.0000    5.09780
144240.0000    4.39551
144280.0000    4.04901
144320.0000    3.88325
144360.0000    4.08423
144400.0000    4.47644
144440.0000    4.47823
144480.0000    4.16329
144520.0000    4.30879
144560.0000    4.14549
144600.0000    4.33583
144640.0000    3.85979
144680.0000    4.09563
144720.0000    4.30104
144760.0000    3.76217
144800.0000    4.53981
144840.0000    4.24579
144880.0000    4.04965
144920.0000    3.58770
144960.0000    3.94995
145000.0000    4.40368
145040.0000    4.09675
145080.0000    4.32433
145120.0000    3.74517
145160.0000    3.50744
145200.0000    4.13351
145240.0000    3.41999
145280.0000    3.79772
145320.0000    4.62485
145360.0000    5.04774
145400.0000    4.46629
145440.0000    5.43720
145480.0000    4.43941
145520.0000    4.54515
145560.0000    5.10168
145600.0000    4.00357
145640.0000    4.18884
145680.0000    4.28838
145720.0000    4.07819
145760.0000    4.21023
145800.0000    4.14779
145840.0000    4.72163
145880.0000    4.36493
145920.0000    5.16589
145960.0000    4.78144
146000.0000    4.37185
146040.0000    4.45295
146080.0000    4.15999
146120.0000    4.58508
146160.0000    3.97865
146200.0000    4.15324
146240.0000    3.94510
146280.0000    4.68751
146320.0000    4.13502
146360.0000    3.86806
146400.0000    3.93741
146440.0000    3.92503
146480.0000    4.46474
146520.0000    4.87358
146560.0000    4.41300
146600.0000    5.00591
146640.0000    4.37309
146680.0000    4.44246
146720.0000    4.30893
146760.0000    4.32022
146800.0000    4.33468
146840.0000    4.36390
146880.0000    3.86309
146920.0000    3.29930
146960.0000    4.54927
147000.0000    4.35224
147040.0000    4.88644
147080.0000    4.78059
147120.0000    4.47185
147160.0000    4.12485
147200.0000    4.71325
147240.0000    5.12181
147280.0000    4.24482
147320.0000    4.05669
147360.0000    4.23229
147400.0000    4.51016
147440.0000    4.19111
147480.0000    3.88944
147520.0000    4.20488
147560.0000    4.38155
147600.0000    4.32484
147640.0000    4.06268
147680.0000    4.08267
147720.0000    4.38153
147760.0000    5.21914
147800.0000    4.96536
147840.0000    5.01988
147880.0000    3.43524
147920.0000    3.59994
147960.0000    3.34238
148000.0000    3.97351
148040.0000    4.10539
148080.0000    3.96071
148120.0000    3.99584
148160.0000    3.89206
148200.0000    3.83152
148240.0000    3.40056
148280.0000    3.77412
148320.0000    4.43893
148360.0000    4.58953
148400.0000    4.25391
148440.0000    4.73439
148480.0000    4.39097
148520.0000    4.35814
148560.0000    3.82264
148600.0000    4.09305
148640.0000    4.21477
148680.0000    3.98115
148720.0000    5.07247
148760.0000    4.37500
148800.0000    3.92577
148840.0000    4.78406
148880.0000    3.93095
148920.0000    4.02516
148960.0000    3.26861
149000.0000    4.14155
149040.0000    3.54618
149080.0000    4.20837
149120.0000    3.95808
149160.0000    4.51031
149200.0000    4.61220
149240.0000    4.78949
149280.0000    3.86083
149320.0000    4.80914
149360.0000    4.06349
149400.0000    4.04036
149440.0000    4.61062
149480.0000    4.80839
149520.0000    4.63926
149560.0000    4.11237
149600.0000    4.20939
149640.0000    3.98131
149680.0000    4.61898
149720.0000    3.77947
149760.0000    4.16154
149800.0000    4.39642
149840.0000    3.98454
149880.0000    4.52199
149920.0000    3.95608
149960.0000    4.19975
150000.0000    4.33570
150040.0000    5.23786
150080.0000    4.14745
150120.0000    4.76098
150160.0000    4.70287
150200.0000    4.07426
150240.0000    5.23864
150280.0000    3.96251
150320.0000    4.52421
150360.0000    4.58911
150400.0000    4.52423
150440.0000    5.23076
150480.0000    4.41906
150520.0000    4.03400
150560.0000    3.83745
150600.0000    4.22258
150640.0000    4.34192
150680.0000    4.16780
150720.0000    5.07845
150760.0000    4.81040
150800.0000    4.68027
150840.0000    4.55975
150880.0000    4.06645
150920.0000    4.33260
150960.0000    4.21025
151000.0000    5.24428
151040.0000    4.68085
151080.0000    4.33486
151120.0000    4.90359
151160.0000    4.20972
151200.0000    4.83827
151240.0000    5.15904
151280.0000    5.30958
151320.0000    4.40032
151360.0000    4.63147
151400.0000    4.55536
151440.0000    4.39983
151480.0000    4.86544
151520.0000    4.24415
151560.0000    4.59916
151600.0000    3.54883
151640.0000    4.54040
151680.0000    4.08299
151720.0000    4.59801
151760.0000    4.12203
151800.0000    4.27066
151840.0000    4.14988
151880.0000    4.22853
151920.0000    4.29705
151960.0000    4.61416
152000.0000    4.09432
152040.0000    4.40055
152080.0000    5.39696
152120.0000    4.82484
152160.0000    4.41386
152200.0000    4.09206
152240.0000    4.73516
152280.0000    4.05708
152320.0000    4.34791
152360.0000    3.94925
152400.0000    4.00283
152440.0000    4.32321
152480.0000    4.59069
152520.0000    4.28352
152560.0000    3.68088
152600.0000    4.59164
152640.0000    3.97895
152680.0000    4.18991
152720.0000    4.66227
152760.0000    4.25705
152800.0000    4.40916
152840.0000    4.63419
152880.0000    3.93687
152920.0000    4.48603
152960.0000    4.96873
153000.0000    4.60735
153040.0000    4.98908
153080.0000    4.08714
153120.0000    3.93363
153160.0000    3.87038
153200.0000    3.55401
153240.0000    4.04949
153280.0000    3.70548
153320.0000    4.06450
153360.0000    3.27235
153400.0000    3.65702
153440.0000    4.30834
153480.0000    3.92987
153520.0000    4.06791
153560.0000    3.48015
153600.0000    4.61164
153640.0000    4.04908
153680.0000    3.69489
153720.0000    4.70540
153760.0000    3.92603
153800.0000    4.09563
153840.0000    3.14760
153880.0000    4.11754
153920.0000    3.80976
153960.0000    4.59160
154000.0000    3.95777
154040.0000    5.13218
154080.0000    3.98691
154120.0000    4.04187
154160.0000    3.63586
154200.0000    5.14585
154240.0000    4.76567
154280.0000    4.46223
154320.0000    4.59065
154360.0000    4.07549
154400.0000    4.41908
154440.0000    4.75546
154480.0000    4.89146
154520.0000    4.16337
154560.0000    4.14690
154600.0000    4.30657
154640.0000    4.25653
154680.0000    4.17714
154720.0000    4.32059
154760.0000    4.73400
154800.0000    4.39866
154840.0000    3.91782
154880.0000    4.14181
154920.0000    4.68013
154960.0000    4.96199
155000.0000    4.42798
155040.0000    4.95030
155080.0000    4.95925
155120.0000    4.62790
155160.0000    4.29870
155200.0000    4.83850
155240.0000    4.25145
155280.0000    4.55783
155320.0000    5.08559
155360.0000    4.41091
155400.0000    4.94312
155440.0000    4.36720
155480.0000    4.71648
155520.0000    4.39527
155560.0000    5.43665
155600.0000    4.02747
155640.0000    5.20978
155680.0000    5.05919
155720.0000    4.41238
155760.0000    4.42638
155800.0000    4.48611
155840.0000    4.85118
155880.0000    3.69912
155920.0000    4.93325
155960.0000    4.46984
156000.0000    4.02590
156040.0000    3.90751
156080.0000    4.12734
156120.0000    4.12355
156160.0000    3.94741
156200.0000    3.74684
156240.0000    4.32489
156280.0000    4.26680
156320.0000    4.16243
156360.0000    4.42429
156400.0000    4.12144
156440.0000    4.27845
156480.0000    4.33649
156520.0000    4.44082
156560.0000    4.52014
156600.0000    4.24018
156640.0000    4.76313
156680.0000    4.36206
156720.0000    4.60972
156760.0000    3.82471
156800.0000    4.54566
156840.0000    4.12740
156880.0000    4.23575
156920.0000    4.05244
156960.0000    3.92527
157000.0000    4.23573
157040.0000    4.02207
157080.0000    3.95128
157120.0000    5.05587
157160.0000    4.59330
157200.0000    4.54565
157240.0000    4.49057
157280.0000    3.85346
157320.0000    4.03271
157360.0000    3.85668
157400.0000    3.97138
157440.0000    3.76368
157480.0000    3.15204
157520.0000    3.99587
157560.0000    4.01005
157600.0000    4.08559
157640.0000    4.66225
157680.0000    5.05581
157720.0000    4.77224
157760.0000    5.04014
157800.0000    5.17820
157840.0000    4.65229
157880.0000    4.35234
157920.0000    3.71990
157960.0000    3.71562
158000.0000    4.57355
158040.0000    4.00708
158080.0000    3.98783
158120.0000    4.01384
158160.0000    4.71760
158200.0000    4.06652
158240.0000    4.04473
158280.0000    4.54747
158320.0000    3.77930
158360.0000    4.22366
158400.0000    4.34836
158440.0000    4.72731
158480.0000    5.31448
158520.0000    3.99943
158560.0000    4.36078
158600.0000    4.99496
158640.0000    4.55174
158680.0000    4.31329
158720.0000    4.28729
158760.0000    4.76038
158800.0000    4.52807
158840.0000    5.26174
158880.0000    4.34205
158920.0000    4.21638
158960.0000    3.60802
159000.0000    3.91897
159040.0000    3.80278
159080.0000    4.44983
159120.0000    3.66988
159160.0000    4.21430
159200.0000    4.31032
159240.0000    3.75846
159280.0000    3.90841
159320.0000    4.17121
159360.0000    4.62432
159400.0000    3.51423
159440.0000    3.64519
159480.0000    4.06222
159520.0000    3.72843
159560.0000    4.30575
159600.0000    4.20347
159640.0000    4.26923
159680.0000    4.66470
159720.0000    4.38593
159760.0000    4.34345
159800.0000    5.28215
159840.0000    4.81385
159880.0000    4.35481
159920.0000    4.85575
159960.0000    4.16797
160000.0000    4.26308
160040.0000    4.60773
160080.0000    3.71966
160120.0000    4.79513
160160.0000    5.12471
160200.0000    3.87475
160240.0000    3.80701
160280.0000    4.16334
160320.0000    4.60368
160360.0000    3.25936
160400.0000    4.08425
160440.0000    3.88985
160480.0000    3.95318
160520.0000    3.52014
160560.0000    4.22108
160600.0000    3.12883
160640.0000    2.92320
160680.0000    2.48316
160720.0000    2.89314
160760.0000    3.82149
160800.0000    4.26927
160840.0000    3.84662
160880.0000    3.07032
160920.0000    3.62337
160960.0000    3.74505
161000.0000    4.13099
161040.0000    3.94312
161080.0000    3.42971
161120.0000    3.12935
161160.0000    4.10978
161200.0000    4.39070
161240.0000    4.36224
161280.0000    4.47564
161320.0000    4.20719
161360.0000    3.43598
161400.0000    3.33335
161440.0000    3.83300
161480.0000    3.83204
161520.0000    4.13880
161560.0000    3.74719
161600.0000    4.03292
161640.0000    4.04294
161680.0000    3.47856
161720.0000    3.63970
161760.0000    3.49341
161800.0000    4.14596
161840.0000    4.04807
161880.0000    4.22221
161920.0000    4.14590
161960.0000    3.50442
162000.0000    3.89398
162040.0000    3.94422
162080.0000    4.29901
162120.0000    3.83244
162160.0000    3.65630
162200.0000    3.56095
162240.0000    3.83985
162280.0000    4.16359
162320.0000    3.95478
162360.0000    4.51149
162400.0000    4.23740
162440.0000    4.08525
162480.0000    3.73198
162520.0000    4.37700
162560.0000    3.50932
162600.0000    3.69127
162640.0000    3.36078
162680.0000    3.44158
162720.0000    3.01777
162760.0000    3.54526
162800.0000    3.41510
162840.0000    3.48662
162880.0000    3.66142
162920.0000    3.75461
162960.0000    4.22314
163000.0000    3.68754
163040.0000    3.80147
163080.0000    3.32824
163120.0000    4.26921
163160.0000    4.18781
163200.0000    3.95438
163240.0000    4.03550
163280.0000    3.39337
163320.0000    3.77999
163360.0000    4.07529
163400.0000    4.02045
163440.0000    3.44390
163480.0000    4.10783
163520.0000    4.02158
163560.0000    4.79166
163600.0000    4.42948
163640.0000    4.14937
163680.0000    3.94621
163720.0000    3.85780
163760.0000    4.01313
163800.0000    4.46028
163840.0000    4.13233
163880.0000    4.13519
163920.0000    4.35073
163960.0000    4.46373
164000.0000    4.19545
164040.0000    4.23172
164080.0000    4.33295
164120.0000    4.28383
164160.0000    3.98008
164200.0000    4.25129
164240.0000    3.99200
164280.0000    5.10317
164320.0000    4.59331
164360.0000    4.93063
164400.0000    4.21483
164440.0000    4.25529
164480.0000    3.29891
164520.0000    3.29340
164560.0000    3.86907
164600.0000    3.42248
164640.0000    3.24008
164680.0000    4.72800
164720.0000    3.78015
164760.0000    4.00158
164800.0000    4.04374
164840.0000    4.26307
164880.0000    3.87579
164920.0000    3.86495
164960.0000    2.88195
165000.0000    3.52478
165040.0000    3.74963
165080.0000    3.46569
165120.0000    3.64330
165160.0000    3.91979
165200.0000    3.91428
165240.0000    3.77585
165280.0000    3.68787
165320.0000    4.00142
165360.0000    3.83728
165400.0000    3.77044
165440.0000    3.58810
165480.0000    3.72744
165520.0000    3.56300
165560.0000    3.56266
165600.0000    3.05859
165640.0000    3.22945
165680.0000    2.82825
165720.0000    3.59536
165760.0000    3.73491
165800.0000    3.82927
165840.0000    3.52890
165880.0000    3.88034
165920.0000    2.60174
165960.0000    3.47576
166000.0000    3.63977
166040.0000    3.36607
166080.0000    3.67622
166120.0000    3.43326
166160.0000    3.71979
166200.0000    3.21565
166240.0000    3.41574
166280.0000    2.78036
166320.0000    3.83479
166360.0000    3.99350
166400.0000    3.79639
166440.0000    2.96888
166480.0000    3.36484
166520.0000    3.36487
166560.0000    4.08716
166600.0000    4.02705
166640.0000    3.32941
166680.0000    3.75722
166720.0000    4.28281
166760.0000    3.72574
166800.0000    4.13547
166840.0000    3.85616
166880.0000    3.70864
166920.0000    3.85857
166960.0000    3.62404
167000.0000    3.56106
167040.0000    3.58105
167080.0000    3.58853
167120.0000    2.95687
167160.0000    4.09465
167200.0000    4.04189
167240.0000    4.20870
167280.0000    3.51664
167320.0000    3.28656
167360.0000    3.98558
167400.0000    3.02910
167440.0000    4.35807
167480.0000    4.09096
167520.0000    4.44618
167560.0000    4.30173
167600.0000    3.71025
167640.0000    3.87819
167680.0000    3.14967
167720.0000    2.76220
167760.0000    3.95305
167800.0000    3.83441
167840.0000    4.01228
167880.0000    3.31749
167920.0000    3.52250
167960.0000    3.17850
168000.0000    3.83039
168040.0000    3.33371
168080.0000    3.32224
168120.0000    3.56926
168160.0000    3.09284
168200.0000    4.04443
168240.0000    3.50199
168280.0000    3.79460
168320.0000    3.89262
168360.0000    3.88300
168400.0000    4.08035
168440.0000    3.82039
168480.0000    2.73133
168520.0000    3.72405
168560.0000    3.84364
168600.0000    3.66880
168640.0000    3.57125
168680.0000    3.21326
168720.0000    3.00112
168760.0000    3.40594
168800.0000    3.20683
168840.0000    3.19845
168880.0000    3.35813
168920.0000    2.54125
168960.0000    3.55512
169000.0000    3.65162
169040.0000    3.45224
169080.0000    3.27604
169120.0000    3.76867
169160.0000    3.68128
169200.0000    3.33381
169240.0000    3.42019
169280.0000    3.88664
169320.0000    3.88843
169360.0000    3.49333
169400.0000    2.71598
169440.0000    2.98155
169480.0000    3.63891
169520.0000    3.50509
169560.0000    3.21226
169600.0000    3.72432
169640.0000    3.43688
169680.0000    3.50441
169720.0000    3.75987
169760.0000    3.39196
169800.0000    3.44345
169840.0000    2.46415
169880.0000    3.50840
169920.0000    3.79177
169960.0000    3.86701
170000.0000    3.50175
170040.0000    3.16252
170080.0000    3.27425
170120.0000    3.77757
170160.0000    3.19861
170200.0000    3.88608
170240.0000    3.77473
170280.0000    3.32127
170320.0000    2.52470
170360.0000    3.12315
170400.0000    3.33916
170440.0000    2.27833
170480.0000    2.38496
170520.0000    3.05005
170560.0000    3.59603
170600.0000    3.26239
170640.0000    3.49119
170680.0000    2.75922
170720.0000    3.15038
170760.0000    2.50639
170800.0000    2.84974
170840.0000    2.94213
170880.0000    3.13441
170920.0000    3.76000
170960.0000    4.01595
171000.0000    3.08586
171040.0000    2.93226
171080.0000    2.89957
171120.0000    3.31643
171160.0000    2.97081
171200.0000    3.11759
171240.0000    3.15613
171280.0000    4.10779
171320.0000    3.87669
171360.0000    4.12334
171400.0000    3.26150
171440.0000    4.20632
171480.0000    3.48474
171520.0000    3.30976
171560.0000    3.89957
171600.0000    3.20386
171640.0000    3.06010
171680.0000    4.22119
171720.0000    3.55973
171760.0000    3.17779
171800.0000    3.33896
171840.0000    3.23083
171880.0000    3.61691
171920.0000    2.83523
171960.0000    3.58144
172000.0000    3.40869
172040.0000    3.14478
172080.0000    3.76652
172120.0000    3.29640
172160.0000    3.65933
172200.0000    3.57375
172240.0000    3.37205
172280.0000    3.07828
172320.0000    3.89202
172360.0000    3.36905
172400.0000    3.25755
172440.0000    3.42425
172480.0000    3.28464
172520.0000    3.03035
172560.0000    4.27331
172600.0000    3.07811
172640.0000    3.56849
172680.0000    3.90012
172720.0000    3.48498
172760.0000    3.56548
172800.0000    3.99479
172840.0000    3.62477
172880.0000    4.25175
172920.0000    3.58991
172960.0000    4.31219
173000.0000    4.05917
173040.0000    4.17153
173080.0000    4.78476
173120.0000    3.88699
173160.0000    4.44312
173200.0000    4.59953
173240.0000    4.19664
173280.0000    4.58134
173320.0000    4.39322
173360.0000    4.22917
173400.0000    4.51088
173440.0000    4.45985
173480.0000    4.07806
173520.0000    3.39642
173560.0000    3.93399
173600.0000    4.13014
173640.0000    4.51886
173680.0000    4.51778
173720.0000    4.83637
173760.0000    3.77775
173800.0000    5.16269
173840.0000    3.78803
173880.0000    4.21107
173920.0000    3.68896
173960.0000    3.58392
174000.0000    3.50014
174040.0000    4.41679
174080.0000    4.06430
174120.0000    4.22650
174160.0000    4.07519
174200.0000    3.60751
174240.0000    4.41489
174280.0000    4.16627
174320.0000    4.04551
174360.0000    4.67099
174400.0000    4.53452
174440.0000    4.95132
174480.0000    4.60687
174520.0000    4.81295
174560.0000    4.90782
174600.0000    4.75226
174640.0000    4.60255
174680.0000    4.07827
174720.0000    4.29876
174760.0000    4.18269
174800.0000    3.75639
174840.0000    3.75825
174880.0000    3.47947
174920.0000    3.71987
174960.0000    3.92442
175000.0000    3.74914
175040.0000    3.69476
175080.0000    3.49466
175120.0000    3.61120
175160.0000    3.58370
175200.0000    3.57223
175240.0000    3.73772
175280.0000    3.30252
175320.0000    3.29158
175360.0000    3.53800
175400.0000    3.32411
175440.0000    3.09427
175480.0000    3.65095
175520.0000    3.05930
175560.0000    3.66790
175600.0000    4.23044
175640.0000    3.47558
175680.0000    4.11400
175720.0000    3.79810
175760.0000    3.18821
175800.0000    3.66973
175840.0000    3.92088
175880.0000    3.07510
175920.0000    3.95647
175960.0000    4.49835
176000.0000    3.31837
176040.0000    3.97848
176080.0000    4.28044
176120.0000    3.72461
176160.0000    4.10665
176200.0000    4.36914
176240.0000    4.03619
176280.0000    4.14148
176320.0000    3.71560
176360.0000    3.30553
176400.0000    2.98025
176440.0000    3.57370
176480.0000    3.41299
176520.0000    3.21758
176560.0000    3.18330
176600.0000    3.36305
176640.0000    4.42887
176680.0000    4.75049
176720.0000    4.13035
176760.0000    4.00695
176800.0000    3.42722
176840.0000    3.46853
176880.0000    3.72904
176920.0000    3.92982
176960.0000    2.78222
177000.0000    3.08982
177040.0000    4.15874
177080.0000    4.27390
177120.0000    3.77682
177160.0000    3.41035
177200.0000    3.88128
177240.0000    3.69609
177280.0000    3.39023
177320.0000    3.44290
177360.0000    3.44056
177400.0000    3.95229
177440.0000    2.88045
177480.0000    4.02059
177520.0000    3.99585
177560.0000    3.29417
177600.0000    3.94079
177640.0000    3.47539
177680.0000    3.99109
177720.0000    3.50455
177760.0000    3.76494
177800.0000    3.99005
177840.0000    3.81557
177880.0000    3.22203
177920.0000    3.34793
177960.0000    3.73654
178000.0000    4.47807
178040.0000    4.25950
178080.0000    4.24586
178120.0000    4.14811
178160.0000    4.09782
178200.0000    3.93893
178240.0000    3.88432
178280.0000    3.16270
178320.0000    3.76496
178360.0000    3.89431
178400.0000    3.62214
178440.0000    3.45281
178480.0000    4.28562
178520.0000    3.71609
178560.0000    3.32062
178600.0000    3.59764
178640.0000    4.03657
178680.0000    3.65126
178720.0000    3.52891
178760.0000    3.59466
178800.0000    2.89574
178840.0000    3.29072
178880.0000    3.52067
178920.0000    3.85872
178960.0000    3.67161
179000.0000    3.13692
179040.0000    3.78653
179080.0000    3.38282
179120.0000    3.22034
179160.0000    3.29302
179200.0000    3.71894
179240.0000    3.03968
179280.0000    3.98502
179320.0000    3.32033
179360.0000    2.65342
179400.0000    2.83529
179440.0000    2.55547
179480.0000    2.51134
179520.0000    3.51961
179560.0000    2.71223
179600.0000    2.25600
179640.0000    2.47023
179680.0000    2.53299
179720.0000    2.68375
179760.0000    3.56578
179800.0000    3.75310
179840.0000    2.98675
179880.0000    3.84417
179920.0000    2.94569
179960.0000    3.17754
180000.0000    3.57530
180040.0000    2.80993
180080.0000    2.84066
180120.0000    3.54005
180160.0000    3.69016
180200.0000    3.37554
180240.0000    4.14743
180280.0000    4.63394
180320.0000    3.04267
180360.0000    3.65294
180400.0000    4.11835
180440.0000    4.31158
180480.0000    3.36670
180520.0000    3.32471
180560.0000    3.62500
180600.0000    3.97028
180640.0000    3.33923
180680.0000    3.32667
180720.0000    2.84191
180760.0000    3.77079
180800.0000    2.91990
180840.0000    3.64948
180880.0000    3.65378
180920.0000    3.67095
180960.0000    4.53272
181000.0000    3.79344
181040.0000    3.65309
181080.0000    3.67400
181120.0000    3.88165
181160.0000    4.00889
181200.0000    3.74741
181240.0000    4.23397
181280.0000    3.65636
181320.0000    4.02831
181360.0000    3.61416
181400.0000    3.84014
181440.0000    3.81283
181480.0000    3.26399
181520.0000    3.25247
181560.0000    3.63201
181600.0000    3.62747
181640.0000    3.09060
181680.0000    3.39150
181720.0000    3.26528
181760.0000    3.46912
181800.0000    3.71674
181840.0000    4.04721
181880.0000    3.34563
181920.0000    3.69751
181960.0000    4.07652
182000.0000    3.58809
182040.0000    4.45187
182080.0000    4.02735
182120.0000    3.67351
182160.0000    3.41000
182200.0000    3.08407
182240.0000    3.86891
182280.0000    2.58678
182320.0000    3.95543
182360.0000    3.61423
182400.0000    2.82179
182440.0000    3.21546
182480.0000    3.18871
182520.0000    3.23843
182560.0000    3.05758
182600.0000    2.94309
182640.0000    2.31603
182680.0000    2.63320
182720.0000    3.05832
182760.0000    3.82864
182800.0000    2.48188
182840.0000    3.45231
182880.0000    3.19756
182920.0000    2.22519
182960.0000    2.31825
183000.0000    1.85619
183040.0000    2.84696
183080.0000    2.66211
183120.0000    2.06862
183160.0000    2.81085
183200.0000    2.31700
183240.0000    2.61178
183280.0000    2.60708
183320.0000    2.76960
183360.0000    2.26864
183400.0000    2.57573
183440.0000    2.07167
183480.0000    2.54978
183520.0000    2.95372
183560.0000    2.70536
183600.0000    3.49147
183640.0000    3.50095
183680.0000    2.70962
183720.0000    3.19081
183760.0000    3.40305
183800.0000    2.68760
183840.0000    3.46925
183880.0000    3.64235
183920.0000    3.42621
183960.0000    3.35178
184000.0000    3.03318
184040.0000    2.75269
184080.0000    2.47529
184120.0000    2.79197
184160.0000    3.20745
184200.0000    3.61203
184240.0000    3.37234
184280.0000    2.84526
184320.0000    3.26751
184360.0000    3.48031
184400.0000    3.51862
184440.0000    3.44221
184480.0000    3.11425
184520.0000    3.04830
184560.0000    2.53053
184600.0000    3.31962
184640.0000    3.28867
184680.0000    3.13938
184720.0000    2.65635
184760.0000    3.41939
184800.0000    2.99258
184840.0000    2.35105
184880.0000    3.00562
184920.0000    2.93709
184960.0000    3.44633
185000.0000    3.44816
185040.0000    3.24349
185080.0000    2.80262
185120.0000    3.65064
185160.0000    4.16956
185200.0000    4.09790
185240.0000    3.72072
185280.0000    3.25562
185320.0000    3.18365
185360.0000    3.62707
185400.0000    3.93911
185440.0000    4.08911
185480.0000    3.60202
185520.0000    4.02584
185560.0000    4.25847
185600.0000    3.05440
185640.0000    3.32311
185680.0000    4.47997
185720.0000    3.50828
185760.0000    3.50298
185800.0000    4.13960
185840.0000    3.16044
185880.0000    2.96528
185920.0000    2.64787
185960.0000    3.28490
186000.0000    2.67887
186040.0000    2.58454
186080.0000    3.07616
186120.0000    4.04547
186160.0000    3.70558
186200.0000    3.23415
186240.0000    3.63547
186280.0000    3.86354
186320.0000    3.83281
186360.0000    3.22434
186400.0000    3.44824
186440.0000    3.91411
186480.0000    3.98004
186520.0000    4.00026
186560.0000    4.10747
186600.0000    4.51787
186640.0000    4.81353
186680.0000    4.06862
186720.0000    4.04539
186760.0000    4.85873
186800.0000    4.10832
186840.0000    3.84047
186880.0000    4.35674
186920.0000    3.18679
186960.0000    3.59701
187000.0000    4.18143
187040.0000    4.24572
187080.0000    4.58219
187120.0000    3.34797
187160.0000    3.09972
187200.0000    3.77320
187240.0000    3.57581
187280.0000    3.44786
187320.0000    4.07174
187360.0000    4.56528
187400.0000    3.76050
187440.0000    3.59256
187480.0000    3.49867
187520.0000    3.91977
187560.0000    3.87517
187600.0000    4.08705
187640.0000    3.69343
187680.0000    3.58539
187720.0000    3.46187
187760.0000    4.02055
187800.0000    3.61608
187840.0000    4.63289
187880.0000    4.43862
187920.0000    4.14114
187960.0000    4.19300
188000.0000    4.17109
188040.0000    3.61149
188080.0000    3.10374
188120.0000    4.16162
188160.0000    4.08597
188200.0000    3.94327
188240.0000    3.12734
188280.0000    3.77642
188320.0000    3.19846
188360.0000    3.45864
188400.0000    4.34197
188440.0000    3.85168
188480.0000    3.83948
188520.0000    4.02553
188560.0000    4.58638
188600.0000    4.47048
188640.0000    3.86446
188680.0000    4.39790
188720.0000    4.65094
188760.0000    3.73708
188800.0000    3.49072
188840.0000    3.71370
188880.0000    3.24354
188920.0000    3.57081
188960.0000    4.01211
189000.0000    3.75484
189040.0000    4.09908
189080.0000    3.87000
189120.0000    3.70969
189160.0000    3.85191
189200.0000    4.70719
189240.0000    4.62619
189280.0000    4.69830
189320.0000    4.68502
189360.0000    4.95830
189400.0000    4.59383
189440.0000    4.11544
189480.0000    3.58713
189520.0000    4.63805
189560.0000    4.74039
189600.0000    5.25106
189640.0000    4.23812
189680.0000    5.47617
189720.0000    4.82132
189760.0000    4.72303
189800.0000    5.25568
189840.0000    4.53800
189880.0000    4.55870
189920.0000    4.99778
189960.0000    3.96689
190000.0000    4.55129
190040.0000    3.66417
190080.0000    4.42251
190120.0000    4.58306
190160.0000    4.74563
190200.0000    4.05266
190240.0000    4.14915
190280.0000    4.26522
190320.0000    4.36553
190360.0000    3.07946
190400.0000    4.29850
190440.0000    3.63087
190480.0000    3.13676
190520.0000    3.69409
190560.0000    4.05479
190600.0000    3.70378
190640.0000    4.27007
190680.0000    4.08412
190720.0000    4.03518
190760.0000    4.29970
190800.0000    3.97287
190840.0000    3.21825
190880.0000    3.31896
190920.0000    4.50861
190960.0000    4.20516
191000.0000    4.24130
191040.0000    4.81924
191080.0000    4.45523
191120.0000    3.86361
191160.0000    4.55069
191200.0000    4.56687
191240.0000    4.55460
191280.0000    4.71518
191320.0000    4.41322
191360.0000    3.85082
191400.0000    4.25522
191440.0000    4.09203
191480.0000    4.09769
191520.0000    3.95341
191560.0000    4.31301
191600.0000    3.60921
191640.0000    3.46470
191680.0000    3.84405
191720.0000    3.45151
191760.0000    4.24387
191800.0000    4.45529
191840.0000    4.68232
191880.0000    4.91942
191920.0000    4.73330
191960.0000    4.45243
192000.0000    4.23537
192040.0000    3.48785
192080.0000    3.85812
192120.0000    4.25404
192160.0000    4.12392
192200.0000    4.74939
192240.0000    4.22323
192280.0000    4.01959
192320.0000    4.77015
192360.0000    4.11704
192400.0000    4.10276
192440.0000    4.89554
192480.0000    3.88333
192520.0000    4.57186
192560.0000    4.62117
192600.0000    4.31459
192640.0000    4.06360
192680.0000    3.96998
192720.0000    4.32648
192760.0000    3.76712
192800.0000    4.36280
192840.0000    4.68948
192880.0000    4.34148
192920.0000    4.91028
192960.0000    4.25759
193000.0000    3.41527
193040.0000    4.49701
193080.0000    4.07391
193120.0000    4.07376
193160.0000    4.39690
193200.0000    4.80030
193240.0000    4.59901
193280.0000    4.68350
193320.0000    4.62140
193360.0000    3.77077
193400.0000    3.65327
193440.0000    2.84013
193480.0000    2.87797
193520.0000    3.80674
193560.0000    3.36748
193600.0000    3.10463
193640.0000    3.03075
193680.0000    3.60846
193720.0000    3.91614
193760.0000    3.17932
193800.0000    4.05572
193840.0000    4.61861
193880.0000    4.30252
193920.0000    3.19880
193960.0000    4.06667
194000.0000    4.10790
194040.0000    2.56672
194080.0000    2.37635
194120.0000    2.83022
194160.0000    2.81882
194200.0000    3.23174
194240.0000    2.94702
194280.0000    3.63132
194320.0000    3.99793
194360.0000    3.58132
194400.0000    4.74933
194440.0000    5.31820
194480.0000    5.16945
194520.0000    4.70542
194560.0000    4.84364
194600.0000    5.14600
194640.0000    5.34334
194680.0000    3.53313
194720.0000    4.37376
194760.0000    3.99858
194800.0000    3.74850
194840.0000    3.65328
194880.0000    4.06854
194920.0000    3.98348
194960.0000    4.43319
195000.0000    3.89469
195040.0000    3.73052
195080.0000    3.98151
195120.0000    4.02417
195160.0000    3.96498
195200.0000    3.38826
195240.0000    3.91280
195280.0000    3.54089
195320.0000    4.04215
195360.0000    3.51767
195400.0000    3.37206
195440.0000    3.21895
195480.0000    3.56419
195520.0000    3.62233
195560.0000    2.72226
195600.0000    3.30102
195640.0000    2.64598
195680.0000    2.60181
195720.0000    2.66733
195760.0000    2.96006
195800.0000    3.15049
195840.0000    3.16318
195880.0000    2.21266
195920.0000    3.13961
195960.0000    3.45459
196000.0000    2.74160
196040.0000    3.18798
196080.0000    2.83012
196120.0000    3.27005
196160.0000    3.30109
196200.0000    3.66182
196240.0000    3.21788
196280.0000    3.82978
196320.0000    3.72494
196360.0000    3.72126
196400.0000    3.81070
196440.0000    3.24918
196480.0000    3.54866
196520.0000    3.62176
196560.0000    4.18076
196600.0000    4.16734
196640.0000    3.92061
196680.0000    3.42812
196720.0000    3.54588
196760.0000    3.63378
196800.0000    3.00080
196840.0000    3.47218
196880.0000    3.16475
196920.0000    2.51687
196960.0000    3.24401
197000.0000    3.38557
197040.0000    2.92918
197080.0000    3.79351
197120.0000    3.33502
197160.0000    3.63201
197200.0000    4.19123
197240.0000    4.47697
197280.0000    3.75348
197320.0000    3.69154
197360.0000    3.59611
197400.0000    3.66821
197440.0000    3.86193
197480.0000    3.70477
197520.0000    3.68626
197560.0000    4.31498
197600.0000    3.95054
197640.0000    3.35384
197680.0000    3.76110
197720.0000    3.39265
197760.0000    4.12426
197800.0000    4.31407
197840.0000    4.37080
197880.0000    3.85145
197920.0000    3.88944
197960.0000    4.32550
198000.0000    4.09554
198040.0000    4.23074
198080.0000    4.35260
198120.0000    4.34712
198160.0000    3.98697
198200.0000    4.25268
198240.0000    4.52209
198280.0000    4.32866
198320.0000    3.32358
198360.0000    3.89984
198400.0000    3.40335
198440.0000    3.62511
198480.0000    3.62433
198520.0000    3.94760
198560.0000    3.97360
198600.0000    4.01599
198640.0000    4.54129
198680.0000    3.83843
198720.0000    3.86657
198760.0000    3.24908
198800.0000    3.46609
198840.0000    4.06912
198880.0000    4.59442
198920.0000    4.61985
198960.0000    3.95816
199000.0000    3.81640
199040.0000    4.12860
199080.0000    3.57905
199120.0000    3.90039
199160.0000    4.15079
199200.0000    4.39832
199240.0000    4.65785
199280.0000    4.23382
199320.0000    3.55787
199360.0000    4.51999
199400.0000    3.99980
199440.0000    3.79155
199480.0000    4.32732
199520.0000    4.00055
199560.0000    4.09164
199600.0000    3.84031
199640.0000    4.34771
199680.0000    3.81942
199720.0000    3.79871
199760.0000    3.10324
199800.0000    3.28968
199840.0000    3.41867
199880.0000    4.52174
199920.0000    3.77853
199960.0000    4.12121
200000.0000    3.62755
200040.0000    3.07361
200080.0000    3.04766
200120.0000    3.43358
200160.0000    3.17763
200200.0000    3.88323
200240.0000    3.98438
200280.0000    3.96836
200320.0000    4.07194
200360.0000    3.36312
200400.0000    2.90669
200440.0000    3.09758
200480.0000    2.73234
200520.0000    4.10938
200560.0000    3.32298
200600.0000    3.31945
200640.0000    3.35290
200680.0000    3.44597
200720.0000    2.91344
200760.0000    3.94090
200800.0000    3.70434
200840.0000    3.67667
200880.0000    3.97903
200920.0000    3.75191
200960.0000    3.49795
201000.0000    4.26675
201040.0000    3.42351
201080.0000    3.47640
201120.0000    3.35031
201160.0000    2.92523
201200.0000    2.90653
201240.0000    4.67234
201280.0000    4.13660
201320.0000    4.72390
201360.0000    4.85423
201400.0000    5.03494
201440.0000    4.84437
201480.0000    4.86177
201520.0000    5.19834
201560.0000    4.77292
201600.0000    4.55481
201640.0000    4.49913
201680.0000    4.51739
201720.0000    4.63622
201760.0000    4.81807
201800.0000    4.54404
201840.0000    4.29575
201880.0000    4.49211
201920.0000    4.46386
201960.0000    3.99076
202000.0000    3.96534
202040.0000    4.70770
202080.0000    5.56656
202120.0000    4.43531
202160.0000    4.52605
202200.0000    4.65096
202240.0000    5.53725
202280.0000    5.21362
202320.0000    4.96564
202360.0000    4.45568
202400.0000    4.89198
202440.0000    4.96875
202480.0000    5.14405
202520.0000    4.93436
202560.0000    4.78620
202600.0000    4.37768
202640.0000    4.07351
202680.0000    4.99141
202720.0000    5.07996
202760.0000    4.17072
202800.0000    4.95011
202840.0000    5.29481
202880.0000    4.69378
202920.0000    5.38395
202960.0000    5.12904
203000.0000    6.39882
203040.0000    5.43987
203080.0000    4.84924
203120.0000    5.10791
203160.0000    5.09590
203200.0000    4.63421
203240.0000    5.13669
203280.0000    5.67240
203320.0000    5.40996
203360.0000    4.60554
203400.0000    5.37346
203440.0000    6.20646
203480.0000    5.85743
203520.0000    5.51856
203560.0000    6.13041
203600.0000    5.45795
203640.0000    5.77902
203680.0000    6.50325
203720.0000    7.54492
203760.0000    5.96825
203800.0000    5.94030
203840.0000    4.98031
203880.0000    5.07786
203920.0000    5.11979
203960.0000    5.15485
204000.0000    5.18116
204040.0000    5.52241
204080.0000    5.72180
204120.0000    5.77362
204160.0000    5.94800
204200.0000    5.84406
204240.0000    5.07441
204280.0000    5.78050
204320.0000    5.41097
204360.0000    5.97417
204400.0000    5.49267
204440.0000    5.22233
204480.0000    4.64869
204520.0000    4.46883
204560.0000    4.74923
204600.0000    5.10478
204640.0000    4.52032
204680.0000    4.86223
204720.0000    4.85909
204760.0000    4.52550
204800.0000    5.40931
204840.0000    4.37405
204880.0000    4.99847
204920.0000    4.69906
204960.0000    4.76035
205000.0000    4.79826
205040.0000    4.11356
205080.0000    4.27730
205120.0000    4.11220
205160.0000    3.76217
205200.0000    3.63455
205240.0000    4.41881
205280.0000    4.24811
205320.0000    4.34268
205360.0000    4.99199
205400.0000    4.65657
205440.0000    5.02893
205480.0000    4.01851
205520.0000    4.13479
205560.0000    4.81662
205600.0000    3.70108
205640.0000    4.73664
205680.0000    3.88927
205720.0000    4.67454
205760.0000    4.91705
205800.0000    4.88944
205840.0000    4.11839
205880.0000    4.70105
205920.0000    5.06616
205960.0000    4.87296
206000.0000    4.38444
206040.0000    5.28034
206080.0000    5.55553
206120.0000    5.47258
206160.0000    5.32458
206200.0000    6.09491
206240.0000    5.23506
206280.0000    5.48361
206320.0000    6.49299
206360.0000    6.45627
206400.0000    5.96151
206440.0000    5.50268
206480.0000    6.05350
206520.0000    7.33137
206560.0000    6.41373
206600.0000    6.01638
206640.0000    6.57468
206680.0000    6.77109
206720.0000    6.23968
206760.0000    5.97334
206800.0000    5.31389
206840.0000    6.45298
206880.0000    5.66572
206920.0000    5.72252
206960.0000    4.87109
207000.0000    5.75062
207040.0000    5.47410
207080.0000    5.46254
207120.0000    5.72994
207160.0000    5.79318
207200.0000    5.03413
207240.0000    5.98683
207280.0000    6.52637
207320.0000    6.20347
207360.0000    4.74945
207400.0000    5.65173
207440.0000    5.45779
207480.0000    5.69248
207520.0000    6.34989
207560.0000    5.94950
207600.0000    6.29101
207640.0000    6.63465
207680.0000    5.57481
207720.0000    5.53397
207760.0000    6.56205
207800.0000    5.83959
207840.0000    5.96671
207880.0000    6.39885
207920.0000    5.72869
207960.0000    6.23704
208000.0000    5.78599
208040.0000    5.15718
208080.0000    5.62672
208120.0000    4.66671
208160.0000    4.73421
208200.0000    5.46342
208240.0000    5.28113
208280.0000    5.53105
208320.0000    4.86464
208360.0000    4.24239
208400.0000    4.77289
208440.0000    5.01245
208480.0000    4.88785
208520.0000    4.07383
208560.0000    5.54458
208600.0000    4.61363
208640.0000    5.31315
208680.0000    5.35679
208720.0000    4.45761
208760.0000    4.45275
208800.0000    5.24825
208840.0000    5.00789
208880.0000    4.44396
208920.0000    5.73810
208960.0000    5.34796
209000.0000    4.80789
209040.0000    4.91918
209080.0000    5.20715
209120.0000    5.65790
209160.0000    6.00775
209200.0000    4.35559
209240.0000    5.26853
209280.0000    5.26216
209320.0000    5.61277
209360.0000    5.29772
209400.0000    5.28905
209440.0000    5.02784
209480.0000    4.93562
209520.0000    6.08351
209560.0000    5.42316
209600.0000    4.85814
209640.0000    4.99485
209680.0000    5.70427
209720.0000    4.72185
209760.0000    4.97935
209800.0000    5.26037
209840.0000    5.51472
209880.0000    4.63084
209920.0000    5.68905
209960.0000    5.27318
210000.0000    5.43986
210040.0000    4.85636
210080.0000    4.96375
210120.0000    5.13992
210160.0000    4.84147
210200.0000    5.09446
210240.0000    5.64557
210280.0000    5.39309
210320.0000    5.35911
210360.0000    4.65882
210400.0000    4.98850
210440.0000    4.95674
210480.0000    5.06518
210520.0000    4.91310
210560.0000    5.37246
210600.0000    4.92385
210640.0000    4.96833
210680.0000    4.84478
210720.0000    5.20028
210760.0000    5.60964
210800.0000    5.38149
210840.0000    5.27377
210880.0000    5.79675
210920.0000    5.28968
210960.0000    5.17465
211000.0000    4.88900
211040.0000    4.49741
211080.0000    4.96019
211120.0000    4.74907
211160.0000    4.90229
211200.0000    4.43708
211240.0000    3.98546
211280.0000    4.50614
211320.0000    4.90156
211360.0000    4.23266
211400.0000    4.43057
211440.0000    4.74338
211480.0000    4.91988
211520.0000    4.54940
211560.0000    4.44923
211600.0000    5.07139
211640.0000    4.84073
211680.0000    5.32731
211720.0000    4.57207
211760.0000    4.52812
211800.0000    4.74324
211840.0000    4.63634
211880.0000    4.36538
211920.0000    5.00779
211960.0000    4.36137
212000.0000    4.01293
212040.0000    4.66016
212080.0000    4.54101
212120.0000    4.48333
212160.0000    4.58750
212200.0000    5.03509
212240.0000    5.06027
212280.0000    5.21123
212320.0000    5.62219
212360.0000    5.16490
212400.0000    4.97642
212440.0000    4.94336
212480.0000    4.88952
212520.0000    4.18901
212560.0000    5.35470
212600.0000    4.26300
212640.0000    5.25789
212680.0000    4.90336
212720.0000    4.65977
212760.0000    5.13031
212800.0000    5.09937
212840.0000    4.70021
212880.0000    5.32752
212920.0000    5.41360
212960.0000    5.75108
213000.0000    5.25791
213040.0000    6.04301
213080.0000    5.86258
213120.0000    5.94256
213160.0000    5.89707
213200.0000    5.51763
213240.0000    5.02194
213280.0000    5.41162
213320.0000    5.16234
213360.0000    5.14485
213400.0000    5.14420
213440.0000    5.48093
213480.0000    5.18880
213520.0000    5.13844
213560.0000    4.73800
213600.0000    4.45657
213640.0000    3.77276
213680.0000    5.58876
213720.0000    4.20451
213760.0000    5.32267
213800.0000    5.53047
213840.0000    5.23531
213880.0000    5.14093
213920.0000    5.47420
213960.0000    5.32636
214000.0000    5.23455
214040.0000    5.35132
214080.0000    5.47252
214120.0000    7.00446
214160.0000    6.22668
214200.0000    5.69072
214240.0000    5.59895
214280.0000    5.64763
214320.0000    5.57640
214360.0000    5.30485
214400.0000    4.93703
214440.0000    4.08895
214480.0000    5.27697
214520.0000    5.70841
214560.0000    5.19730
214600.0000    5.49954
214640.0000    5.53800
214680.0000    4.37913
214720.0000    5.26964
214760.0000    4.66471
214800.0000    5.30064
214840.0000    4.99767
214880.0000    5.19130
214920.0000    3.41294
214960.0000    4.82542
215000.0000    4.40754
215040.0000    4.66905
215080.0000    5.08912
215120.0000    4.64376
215160.0000    5.23570
215200.0000    4.76004
215240.0000    4.49897
215280.0000    5.26469
215320.0000    5.46226
215360.0000    4.95918
215400.0000    4.48869
215440.0000    3.47430
215480.0000    4.78363
215520.0000    4.71614
215560.0000    4.87733
215600.0000    4.89301
215640.0000    4.58479
215680.0000    3.80917
215720.0000    4.84418
215760.0000    5.34031
215800.0000    5.28798
215840.0000    4.43598
215880.0000    4.25558
215920.0000    4.24103
215960.0000    3.80501
216000.0000    4.23361
216040.0000    4.97686
216080.0000    4.13322
216120.0000    4.64056
216160.0000    4.53003
216200.0000    3.96529
216240.0000    5.24637
216280.0000    4.25182
216320.0000    4.84138
216360.0000    4.95344
216400.0000    4.03668
216440.0000    4.44269
216480.0000    4.33799
216520.0000    4.34517
216560.0000    3.88626
216600.0000    3.99642
216640.0000    4.73833
216680.0000    4.00744
216720.0000    4.98409
216760.0000    4.46772
216800.0000    4.99964
216840.0000    4.69897
216880.0000    5.04314
216920.0000    4.59167
216960.0000    4.41131
217000.0000    4.67875
217040.0000    3.87413
217080.0000    4.34639
217120.0000    4.34458
217160.0000    4.53218
217200.0000    4.31417
217240.0000    4.79114
217280.0000    4.84522
217320.0000    5.09171
217360.0000    5.36186
217400.0000    4.71716
217440.0000    4.08054
217480.0000    5.49711
217520.0000    5.34458
217560.0000    5.30671
217600.0000    5.39682
217640.0000    5.65538
217680.0000    5.54554
217720.0000    4.49505
217760.0000    4.34484
217800.0000    4.44702
217840.0000    4.09118
217880.0000    5.14087
217920.0000    5.65663
217960.0000    5.33709
218000.0000    4.70868
218040.0000    5.26095
218080.0000    4.10770
218120.0000    5.50571
218160.0000    5.14212
218200.0000    4.97449
218240.0000    4.58800
218280.0000    4.31179
218320.0000    4.39057
218360.0000    4.29910
218400.0000    4.10156
218440.0000    3.64512
218480.0000    4.97238
218520.0000    4.72928
218560.0000    4.91462
218600.0000    5.30053
218640.0000    5.65397
218680.0000    5.85401
218720.0000    4.34946
218760.0000    5.18915
218800.0000    5.76864
218840.0000    5.25030
218880.0000    6.14919
218920.0000    5.89553
218960.0000    6.45659
219000.0000    5.56538
219040.0000    5.22234
219080.0000    4.82682
219120.0000    4.20152
219160.0000    4.24738
219200.0000    4.40510
219240.0000    4.66954
219280.0000    4.36547
219320.0000    5.20572
219360.0000    4.49143
219400.0000    4.01611
219440.0000    4.74970
219480.0000    4.90510
219520.0000    4.72577
219560.0000    4.15828
219600.0000    4.52413
219640.0000    4.84073
219680.0000    4.79821
219720.0000    4.38985
219760.0000    5.04334
219800.0000    5.37241
219840.0000    4.81601
219880.0000    5.06955
219920.0000    4.38758
219960.0000    4.21432
220000.0000    4.86565
220040.0000    4.54204
220080.0000    4.40897
220120.0000    4.26340
220160.0000    5.58108
220200.0000    4.81012
220240.0000    4.93464
220280.0000    4.09921
220320.0000    4.28422
220360.0000    4.53030
220400.0000    4.03542
220440.0000    4.50085
220480.0000    5.40796
220520.0000    5.01493
220560.0000    5.19505
220600.0000    5.23373
220640.0000    5.63360
220680.0000    4.74870
220720.0000    5.11795
220760.0000    4.59753
220800.0000    4.70741
220840.0000    4.14292
220880.0000    4.03761
220920.0000    3.80952
220960.0000    3.57110
221000.0000    3.72604
221040.0000    4.42865
221080.0000    4.90618
221120.0000    4.95414
221160.0000    5.37751
221200.0000    5.35589
221240.0000    4.87772
221280.0000    5.27022
221320.0000    4.38631
221360.0000    5.07431
221400.0000    4.22071
221440.0000    4.24112
221480.0000    4.05720
221520.0000    4.90370
221560.0000    4.04540
221600.0000    4.96183
221640.0000    4.30128
221680.0000    4.95397
221720.0000    4.63853
221760.0000    5.31968
221800.0000    4.72735
221840.0000    4.45797
221880.0000    5.00059
221920.0000    5.06681
221960.0000    3.92099
222000.0000    5.09936
222040.0000    4.87532
222080.0000    5.19375
222120.0000    5.16026
222160.0000    5.16051
222200.0000    5.60403
222240.0000    5.96377
222280.0000    5.27713
222320.0000    5.60200
222360.0000    4.81603
222400.0000    4.75395
222440.0000    5.13549
222480.0000    5.19695
222520.0000    4.99137
222560.0000    5.60466
222600.0000    4.91162
222640.0000    4.39880
222680.0000    5.08375
222720.0000    4.19580
222760.0000    5.81910
222800.0000    4.49100
222840.0000    4.69746
222880.0000    4.25719
222920.0000    5.26121
222960.0000    4.99129
223000.0000    3.92703
223040.0000    3.91657
223080.0000    3.37491
223120.0000    3.91317
223160.0000    4.09345
223200.0000    4.84894
223240.0000    3.52757
223280.0000    3.83080
223320.0000    4.43066
223360.0000    4.80971
223400.0000    4.65833
223440.0000    3.67980
223480.0000    4.22619
223520.0000    4.01132
223560.0000    3.84052
223600.0000    4.47638
223640.0000    5.39613
223680.0000    4.55158
223720.0000    4.55649
223760.0000    5.59420
223800.0000    5.10959
223840.0000    4.21937
223880.0000    4.38453
223920.0000    4.82332
223960.0000    4.70965
224000.0000    3.45915
224040.0000    3.00292
224080.0000    3.91381
224120.0000    3.46036
224160.0000    3.96185
224200.0000    3.48031
224240.0000    3.93167
224280.0000    4.00494
224320.0000    3.55049
224360.0000    4.44299
224400.0000    3.99849
224440.0000    5.00803
224480.0000    4.20934
224520.0000    4.83849
224560.0000    5.09150
224600.0000    3.96915
224640.0000    4.53481
224680.0000    4.70328
224720.0000    4.19489
224760.0000    4.50124
224800.0000    4.57901
224840.0000    5.07806
224880.0000    4.36928
224920.0000    6.44205
224960.0000    3.95340
225000.0000    4.88935
225040.0000    5.41322
225080.0000    5.02223
225120.0000    4.96631
225160.0000    5.04498
225200.0000    5.62075
225240.0000    4.68761
225280.0000    5.20878
225320.0000    4.59115
225360.0000    4.18555
225400.0000    4.38091
225440.0000    5.51515
225480.0000    4.81275
225520.0000    3.81367
225560.0000    4.90667
225600.0000    3.57534
225640.0000    4.39988
225680.0000    4.50197
225720.0000    4.34369
225760.0000    4.50701
225800.0000    3.91326
225840.0000    4.19183
225880.0000    4.10895
225920.0000    3.85755
225960.0000    2.60023
226000.0000    2.91896
226040.0000    3.91764
226080.0000    4.10372
226120.0000    4.19301
226160.0000    3.46033
226200.0000    3.95203
226240.0000    4.26829
226280.0000    3.88776
226320.0000    3.10333
226360.0000    4.55684
226400.0000    4.16294
226440.0000    3.90560
226480.0000    4.29402
226520.0000    3.95628
226560.0000    3.88069
226600.0000    3.88540
226640.0000    3.71032
226680.0000    4.28587
226720.0000    3.74009
226760.0000    4.50911
226800.0000    5.16411
226840.0000    5.34551
226880.0000    4.63798
226920.0000    4.85780
226960.0000    3.43762
227000.0000    4.07885
227040.0000    3.08601
227080.0000    4.17558
227120.0000    3.66506
227160.0000    3.08890
227200.0000    3.54740
227240.0000    3.46843
227280.0000    3.57577
227320.0000    4.68117
227360.0000    2.97477
227400.0000    3.91998
227440.0000    2.92888
227480.0000    3.11451
227520.0000    3.18911
227560.0000    2.75943
227600.0000    2.85806
227640.0000    2.71267
227680.0000    2.94290
227720.0000    2.45112
227760.0000    3.50789
227800.0000    2.66341
227840.0000    3.21539
227880.0000    2.97805
227920.0000    3.52173
227960.0000    3.76457
228000.0000    2.41384
228040.0000    2.57297
228080.0000    3.04654
228120.0000    2.68929
228160.0000    1.96817
228200.0000    2.73617
228240.0000    2.56804
228280.0000    3.28128
228320.0000    2.94208
228360.0000    3.12888
228400.0000    2.98893
228440.0000    2.71393
228480.0000    3.22182
228520.0000    2.75116
228560.0000    2.64371
228600.0000    3.55480
228640.0000    3.17395
228680.0000    2.20916
228720.0000    3.30085
228760.0000    3.15320
228800.0000    3.47444
228840.0000    4.00874
228880.0000    2.97168
228920.0000    3.36662
228960.0000    4.06544
229000.0000    3.71910
229040.0000    3.77658
229080.0000    3.57071
229120.0000    3.73027
229160.0000    3.96608
229200.0000    3.88310
229240.0000    3.61717
229280.0000    3.78893
229320.0000    3.65350
229360.0000    3.50707
229400.0000    3.54870
229440.0000    3.89935
229480.0000    4.23079
229520.0000    3.46338
229560.0000    3.56578
229600.0000    3.33127
229640.0000    3.55384
229680.0000    3.21752
229720.0000    3.28960
229760.0000    3.85632
229800.0000    3.30813
229840.0000    3.53094
229880.0000    3.62802
229920.0000    2.93199
229960.0000    2.96364
230000.0000    3.54420
230040.0000    2.85432
230080.0000    3.30985
230120.0000    2.60356
230160.0000    3.46874
230200.0000    3.60601
230240.0000    3.32229
230280.0000    3.47186
230320.0000    3.06467
230360.0000    3.21583
230400.0000    3.39936
230440.0000    3.78579
230480.0000    2.64769
230520.0000    3.42246
230560.0000    3.97172
230600.0000    3.86220
230640.0000    3.88749
230680.0000    3.50813
230720.0000    3.03395
230760.0000    3.74568
230800.0000    3.04291
230840.0000    2.93070
230880.0000    3.16165
230920.0000    3.65348
230960.0000    3.60007
231000.0000    3.30832
231040.0000    3.13495
231080.0000    2.79892
231120.0000    2.59392
231160.0000    3.49119
231200.0000    3.53479
231240.0000    3.52275
231280.0000    3.37419
231320.0000    3.07182
231360.0000    2.96162
231400.0000    2.55406
231440.0000    2.72607
231480.0000    2.74022
231520.0000    2.73301
231560.0000    1.85686
231600.0000    2.39998
231640.0000    3.14759
231680.0000    3.24650
231720.0000    3.25069
231760.0000    3.09554
231800.0000    3.72091
231840.0000    3.70124
231880.0000    3.65529
231920.0000    3.09525
231960.0000    3.54525
232000.0000    3.83289
232040.0000    3.71099
232080.0000    3.22736
232120.0000    3.66352
232160.0000    3.19155
232200.0000    4.11329
232240.0000    4.04403
232280.0000    3.46737
232320.0000    3.14592
232360.0000    3.65509
232400.0000    3.78209
232440.0000    2.83496
232480.0000    2.97974
232520.0000    3.67394
232560.0000    3.19028
232600.0000    4.18934
232640.0000    3.60879
232680.0000    3.27030
232720.0000    2.65160
232760.0000    3.10302
232800.0000    3.60785
232840.0000    3.20441
232880.0000    3.67911
232920.0000    3.07137
232960.0000    3.44747
233000.0000    2.94533
233040.0000    2.94292
233080.0000    3.94651
233120.0000    3.16816
233160.0000    3.24885
233200.0000    3.83811
233240.0000    3.91760
233280.0000    3.28130
233320.0000    3.13457
233360.0000    3.36469
233400.0000    3.53301
233440.0000    3.12481
233480.0000    3.82919
233520.0000    3.76540
233560.0000    3.51850
233600.0000    3.16774
233640.0000    3.65447
233680.0000    3.66185
233720.0000    3.16283
233760.0000    3.38517
233800.0000    3.91554
233840.0000    3.98216
233880.0000    3.28513
233920.0000    3.34124
233960.0000    4.16714
234000.0000    3.78618
234040.0000    4.22435
234080.0000    3.83522
234120.0000    3.00822
234160.0000    3.31306
234200.0000    3.65376
234240.0000    4.10681
234280.0000    4.27843
234320.0000    3.72057
234360.0000    3.77842
234400.0000    3.41726
234440.0000    3.47356
234480.0000    3.73914
234520.0000    3.81557
234560.0000    3.45771
234600.0000    3.50212
234640.0000    4.35579
234680.0000    4.24733
234720.0000    4.76855
234760.0000    4.21204
234800.0000    3.80957
234840.0000    4.14745
234880.0000    4.30815
234920.0000    3.67626
234960.0000    3.56826
235000.0000    3.27089
235040.0000    4.03657
235080.0000    3.71111
235120.0000    3.47527
235160.0000    3.33734
235200.0000    3.77782
235240.0000    3.39229
235280.0000    3.45898
235320.0000    3.78906
235360.0000    3.89187
235400.0000    3.18982
235440.0000    3.93886
235480.0000    3.85619
235520.0000    4.05475
235560.0000    3.80110
235600.0000    4.47762
235640.0000    3.43641
235680.0000    3.45982
235720.0000    3.54803
235760.0000    3.62212
235800.0000    4.21438
235840.0000    4.34787
235880.0000    4.22957
235920.0000    4.19551
235960.0000    3.10298
236000.0000    3.44414
236040.0000    3.18033
236080.0000    2.91252
236120.0000    3.38227
236160.0000    2.92924
236200.0000    2.50491
236240.0000    2.29452
236280.0000    3.24618
236320.0000    3.45049
236360.0000    3.88399
236400.0000    3.98396
236440.0000    4.17266
236480.0000    4.00537
236520.0000    5.20691
236560.0000    5.47021
236600.0000    5.74230
236640.0000    5.80256
236680.0000    5.65003
236720.0000    4.76229
236760.0000    6.02669
236800.0000    5.25554
236840.0000    5.41193
236880.0000    5.32367
236920.0000    5.55244
236960.0000    5.02601
237000.0000    4.89537
237040.0000    5.55680
237080.0000    4.66700
237120.0000    5.34292
237160.0000    5.97931
237200.0000    5.27231
237240.0000    5.93748
237280.0000    4.85392
237320.0000    4.62895
237360.0000    3.74840
237400.0000    5.57559
237440.0000    5.57737
237480.0000    4.66916
237520.0000    4.50496
237560.0000    4.58044
237600.0000    4.79649
237640.0000    4.37537
237680.0000    4.67600
237720.0000    4.67659
237760.0000    5.18584
237800.0000    4.49385
237840.0000    5.11444
237880.0000    5.00627
237920.0000    5.43826
237960.0000    5.36729
238000.0000    4.53448
238040.0000    4.13125
238080.0000    4.76882
238120.0000    4.35247
238160.0000    3.97509
238200.0000    4.03310
238240.0000    4.52326
238280.0000    4.72255
238320.0000    4.75577
238360.0000    6.24066
238400.0000    5.83241
238440.0000    6.05236
238480.0000    5.40248
238520.0000    4.77032
238560.0000    4.89530
238600.0000    4.35410
238640.0000    5.41857
238680.0000    4.35458
238720.0000    4.86583
238760.0000    6.25875
238800.0000    5.20466
238840.0000    4.76489
238880.0000    4.99276
238920.0000    4.64769
238960.0000    4.67883
239000.0000    3.90603
239040.0000    3.48889
239080.0000    4.38010
239120.0000    3.77690
239160.0000    3.48064
239200.0000    4.41939
239240.0000    4.11388
239280.0000    3.93777
239320.0000    4.21077
239360.0000    4.86383
239400.0000    3.92478
239440.0000    4.70888
239480.0000    5.16914
239520.0000    4.84427
239560.0000    4.69801
239600.0000    4.59721
239640.0000    4.25182
239680.0000    4.40109
239720.0000    4.81834
239760.0000    4.55051
239800.0000    4.45420
239840.0000    4.59539
239880.0000    3.50614
239920.0000    3.75906
239960.0000    4.53639
240000.0000    4.51628
240040.0000    4.16839
240080.0000    4.23543
240120.0000    4.10681
240160.0000    3.59788
240200.0000    3.38689
240240.0000    4.09137
240280.0000    4.10469
240320.0000    4.67957
240360.0000    4.34095
240400.0000    3.90579
240440.0000    4.05995
240480.0000    4.06861
240520.0000    4.12345
240560.0000    4.32818
240600.0000    4.04211
240640.0000    4.44732
240680.0000    4.37889
240720.0000    4.58164
240760.0000    4.24430
240800.0000    4.04630
240840.0000    4.31880
240880.0000    4.51948
240920.0000    4.14728
240960.0000    3.74122
241000.0000    4.47157
241040.0000    3.60091
241080.0000    4.38705
241120.0000    4.46834
241160.0000    3.78559
241200.0000    3.76801
241240.0000    3.55096
241280.0000    3.70984
241320.0000    3.38023
241360.0000    2.88701
241400.0000    2.94955
241440.0000    2.56925
241480.0000    2.60341
241520.0000    2.76938
241560.0000    3.30273
241600.0000    2.96652
241640.0000    3.02970
241680.0000    2.48786
241720.0000    2.53586
241760.0000    2.97284
241800.0000    3.26450
241840.0000    2.74176
241880.0000    3.67694
241920.0000    3.94807
241960.0000    3.64649
242000.0000    3.53207
242040.0000    3.60162
242080.0000    3.45719
242120.0000    3.28617
242160.0000    3.53942
242200.0000    3.43412
242240.0000    2.56431
242280.0000    4.44155
242320.0000    4.43209
242360.0000    3.98751
242400.0000    4.09081
242440.0000    4.99784
242480.0000    5.28166
242520.0000    4.89560
242560.0000    4.55149
242600.0000    3.94524
242640.0000    3.35291
242680.0000    3.18914
242720.0000    3.63907
242760.0000    4.04843
242800.0000    3.36136
242840.0000    3.08438
242880.0000    3.51532
242920.0000    3.49213
242960.0000    3.11144
243000.0000    3.36220
243040.0000    2.75929
243080.0000    3.15945
243120.0000    2.58777
243160.0000    3.93878
243200.0000    3.63740
243240.0000    4.38162
243280.0000    3.60738
243320.0000    4.47453
243360.0000    3.89371
243400.0000    3.65943
243440.0000    3.32024
243480.0000    3.24306
243520.0000    3.72424
243560.0000    3.68198
243600.0000    3.88523
243640.0000    4.05321
243680.0000    3.47467
243720.0000    3.57097
243760.0000    3.13537
243800.0000    4.70164
243840.0000    4.68249
243880.0000    4.38319
243920.0000    3.54750
243960.0000    4.37362
244000.0000    4.74097
244040.0000    3.91007
244080.0000    4.10223
244120.0000    4.20811
244160.0000    4.70332
244200.0000    3.92039
244240.0000    3.66173
244280.0000    4.29862
244320.0000    3.69660
244360.0000    4.70591
244400.0000    3.87185
244440.0000    3.70510
244480.0000    3.80436
244520.0000    4.07419
244560.0000    3.11202
244600.0000    3.82248
244640.0000    5.15102
244680.0000    4.88313
244720.0000    4.82438
244760.0000    4.63499
244800.0000    5.38603
244840.0000    4.40287
244880.0000    4.99655
244920.0000    4.68004
244960.0000    4.12274
245000.0000    4.23106
245040.0000    3.53259
245080.0000    4.36630
245120.0000    3.66461
245160.0000    4.53612
245200.0000    3.97285
245240.0000    4.06404
245280.0000    4.44553
245320.0000    5.24236
245360.0000    4.56489
245400.0000    4.88204
245440.0000    4.66495
245480.0000    4.18022
245520.0000    4.71442
245560.0000    3.88251
245600.0000    3.25222
245640.0000    3.85074
245680.0000    3.89899
245720.0000    4.00903
245760.0000    3.73092
245800.0000    4.05294
245840.0000    3.81906
245880.0000    4.07587
245920.0000    4.15167
245960.0000    4.11551
246000.0000    4.08985
246040.0000    3.28478
246080.0000    3.60520
246120.0000    3.82027
246160.0000    4.14719
246200.0000    4.33520
246240.0000    3.57998
246280.0000    3.60144
246320.0000    4.28311
246360.0000    4.53285
246400.0000    4.52691
246440.0000    3.89605
246480.0000    4.11677
246520.0000    4.79967
246560.0000    4.96473
246600.0000    4.46986
246640.0000    4.18609
246680.0000    3.63127
246720.0000    3.94976
246760.0000    3.78133
246800.0000    4.04811
246840.0000    4.09792
246880.0000    3.72403
246920.0000    4.07442
246960.0000    3.89133
247000.0000    4.29054
247040.0000    3.61341
247080.0000    4.05027
247120.0000    3.69041
247160.0000    4.43883
247200.0000    3.84979
247240.0000    5.53435
247280.0000    4.99658
247320.0000    3.86828
247360.0000    3.71040
247400.0000    2.82670
247440.0000    2.39555
247480.0000    3.12683
247520.0000    2.54364
247560.0000    3.37877
247600.0000    3.30771
247640.0000    2.97688
247680.0000    3.03996
247720.0000    3.51451
247760.0000    2.79541
247800.0000    3.76020
247840.0000    4.13066
247880.0000    3.50774
247920.0000    3.91765
247960.0000    4.17016
248000.0000    3.57887
248040.0000    3.73092
248080.0000    3.23315
248120.0000    3.77730
248160.0000    3.88003
248200.0000    3.11842
248240.0000    3.19135
248280.0000    2.76912
248320.0000    3.69640
248360.0000    3.62410
248400.0000    4.06548
248440.0000    3.38270
248480.0000    3.34222
248520.0000    4.54414
248560.0000    3.21503
248600.0000    3.37701
248640.0000    3.71769
248680.0000    3.57710
248720.0000    3.93567
248760.0000    4.44254
248800.0000    4.52676
248840.0000    4.05723
248880.0000    3.94444
248920.0000    3.02610
248960.0000    4.05814
249000.0000    3.67006
249040.0000    3.36997
249080.0000    4.62211
249120.0000    4.71377
249160.0000    4.00134
249200.0000    3.85079
249240.0000    3.83068
249280.0000    3.32776
249320.0000    3.91289
249360.0000    3.13097
249400.0000    3.44352
249440.0000    3.91348
249480.0000    3.18477
249520.0000    3.43484
249560.0000    3.01423
249600.0000    3.09954
249640.0000    3.98595
249680.0000    3.05875
249720.0000    3.20693
249760.0000    3.76549
249800.0000    4.19405
249840.0000    4.73931
249880.0000    3.32148
249920.0000    4.03386
249960.0000    4.04051
250000.0000    3.92372
250040.0000    3.01894
250080.0000    3.14216
250120.0000    3.81082
250160.0000    2.73735
250200.0000    2.92125
250240.0000    3.36710
250280.0000    3.00839
250320.0000    2.91878
250360.0000    2.53560
250400.0000    2.55705
250440.0000    3.52353
250480.0000    3.16803
250520.0000    3.90706
250560.0000    3.77454
250600.0000    3.74691
250640.0000    4.15724
250680.0000    3.38480
250720.0000    3.60816
250760.0000    3.96117
250800.0000    3.69903
250840.0000    3.09271
250880.0000    3.28154
250920.0000    4.53762
250960.0000    3.22392
251000.0000    3.94447
251040.0000    3.46634
251080.0000    3.66818
251120.0000    2.64877
251160.0000    2.68652
251200.0000    3.67729
251240.0000    4.59986
251280.0000    4.14645
251320.0000    4.34255
251360.0000    4.28438
251400.0000    3.72381
251440.0000    4.41690
251480.0000    4.23163
251520.0000    4.68371
251560.0000    5.26893
251600.0000    4.68423
251640.0000    5.14758
251680.0000    4.35073
251720.0000    4.54956
251760.0000    4.94372
251800.0000    4.68780
251840.0000    4.04351
251880.0000    3.93673
251920.0000    4.11982
251960.0000    4.42425
252000.0000    3.41582
252040.0000    3.62229
252080.0000    3.60823
252120.0000    3.66708
252160.0000    2.97716
252200.0000    2.03845
252240.0000    2.79537
252280.0000    3.02163
252320.0000    2.76084
252360.0000    2.82845
252400.0000    3.67117
252440.0000    3.61491
252480.0000    3.82410
252520.0000    4.21448
252560.0000    3.62795
252600.0000    3.11948
252640.0000    3.24818
252680.0000    3.48353
252720.0000    3.06944
252760.0000    3.34465
252800.0000    2.66987
252840.0000    3.15208
252880.0000    3.98741
252920.0000    3.51583
252960.0000    2.76491
253000.0000    2.56527
253040.0000    2.22203
253080.0000    3.72822
253120.0000    3.93912
253160.0000    3.74781
253200.0000    3.69924
253240.0000    3.82061
253280.0000    3.61572
253320.0000    3.13306
253360.0000    3.60925
253400.0000    3.73477
253440.0000    2.73689
253480.0000    3.04812
253520.0000    3.01106
253560.0000    3.45558
253600.0000    4.77939
253640.0000    3.50768
253680.0000    3.84492
253720.0000    3.50481
253760.0000    3.94729
253800.0000    3.69028
253840.0000    2.99517
253880.0000    4.26124
253920.0000    2.89010
&
