# Supplementary material for: Comment on 'Valid molecular dynamics simulations of human hemoglobin require a surprisingly large box size'
Source: eLife. 2019 Jun 20;8:e44718. doi: 10.7554/eLife.44718 (PMC6586461; doi:10.7554/eLife.44718)
Supplement: Figure 3—source data 1. — The zip archive contains a README file describing which source files correspond to the different panels. [file elife-44718-fig3-data1.zip › figure3/panel_A/hub/large/5/proj.xvg]

@ autoscale onread none
@ with g0
@ g0 on
@ title "projection on eigenvectors (nm)"
@ xaxis  label "Time (ps)"
@ world xmin 0
@ world xmax 41960
@ world ymin -8.68165
@ world ymax 2.69131
@ view xmin 0.15
@ view xmax 0.85
@ view ymin 0.15
@ view ymax 0.85
@ yaxis  label "vec 1"
@ xaxis tick major 10000
@ xaxis tick minor 5000
@ xaxis ticklabel start type spec
@ xaxis ticklabel start -0
@ yaxis tick major 5
@ yaxis tick minor 2.5
@ yaxis ticklabel start type spec
@ yaxis ticklabel start -5
@ zeroxaxis bar on
@ zeroxaxis bar linestyle 3
    0.0000   -4.95599
   40.0000   -4.35163
   80.0000   -5.08025
  120.0000   -4.80777
  160.0000   -5.03940
  200.0000   -6.42494
  240.0000   -5.62323
  280.0000   -5.36293
  320.0000   -5.92976
  360.0000   -5.42715
  400.0000   -5.70188
  440.0000   -5.61962
  480.0000   -6.11766
  520.0000   -5.75521
  560.0000   -6.29244
  600.0000   -5.88607
  640.0000   -6.14124
  680.0000   -5.50971
  720.0000   -6.30103
  760.0000   -5.97036
  800.0000   -5.40776
  840.0000   -5.64017
  880.0000   -5.35132
  920.0000   -5.78939
  960.0000   -6.58580
 1000.0000   -6.26792
 1040.0000   -5.90827
 1080.0000   -5.32049
 1120.0000   -5.20388
 1160.0000   -5.30961
 1200.0000   -5.10618
 1240.0000   -5.34525
 1280.0000   -5.77813
 1320.0000   -4.49823
 1360.0000   -5.64795
 1400.0000   -6.52163
 1440.0000   -5.32476
 1480.0000   -5.76720
 1520.0000   -5.26804
 1560.0000   -5.66364
 1600.0000   -5.58582
 1640.0000   -5.44857
 1680.0000   -4.67365
 1720.0000   -5.84539
 1760.0000   -5.96530
 1800.0000   -5.93892
 1840.0000   -5.82244
 1880.0000   -5.91029
 1920.0000   -6.65226
 1960.0000   -6.14835
 2000.0000   -6.01247
 2040.0000   -6.00487
 2080.0000   -6.01292
 2120.0000   -5.89563
 2160.0000   -6.05781
 2200.0000   -5.33591
 2240.0000   -5.25421
 2280.0000   -5.94827
 2320.0000   -5.49220
 2360.0000   -6.08214
 2400.0000   -5.46798
 2440.0000   -6.61189
 2480.0000   -6.25635
 2520.0000   -6.10489
 2560.0000   -5.82442
 2600.0000   -6.47404
 2640.0000   -6.02728
 2680.0000   -6.30893
 2720.0000   -5.33009
 2760.0000   -4.74429
 2800.0000   -5.58081
 2840.0000   -5.75758
 2880.0000   -6.24652
 2920.0000   -6.01284
 2960.0000   -6.41715
 3000.0000   -6.08244
 3040.0000   -5.96102
 3080.0000   -5.93949
 3120.0000   -6.86624
 3160.0000   -6.32320
 3200.0000   -5.82816
 3240.0000   -5.29156
 3280.0000   -6.11380
 3320.0000   -6.71599
 3360.0000   -5.32515
 3400.0000   -5.42961
 3440.0000   -5.77903
 3480.0000   -5.71631
 3520.0000   -4.86762
 3560.0000   -5.36668
 3600.0000   -5.42066
 3640.0000   -5.00027
 3680.0000   -5.69764
 3720.0000   -5.37965
 3760.0000   -5.87250
 3800.0000   -6.04554
 3840.0000   -6.02721
 3880.0000   -6.21837
 3920.0000   -6.05018
 3960.0000   -5.63088
 4000.0000   -6.01318
 4040.0000   -5.54645
 4080.0000   -6.50727
 4120.0000   -6.73914
 4160.0000   -5.52935
 4200.0000   -6.36290
 4240.0000   -5.79131
 4280.0000   -5.80026
 4320.0000   -6.55119
 4360.0000   -4.97975
 4400.0000   -5.68242
 4440.0000   -5.58052
 4480.0000   -5.21149
 4520.0000   -5.39755
 4560.0000   -5.61572
 4600.0000   -4.89768
 4640.0000   -4.80325
 4680.0000   -5.50394
 4720.0000   -5.39851
 4760.0000   -5.61511
 4800.0000   -4.73669
 4840.0000   -4.75195
 4880.0000   -4.99183
 4920.0000   -5.85188
 4960.0000   -6.76703
 5000.0000   -5.88647
 5040.0000   -6.11639
 5080.0000   -6.11589
 5120.0000   -6.73372
 5160.0000   -6.83968
 5200.0000   -6.67543
 5240.0000   -6.48223
 5280.0000   -6.18171
 5320.0000   -6.50338
 5360.0000   -5.16890
 5400.0000   -6.63370
 5440.0000   -6.50257
 5480.0000   -5.90050
 5520.0000   -6.33727
 5560.0000   -6.00122
 5600.0000   -5.96860
 5640.0000   -5.84267
 5680.0000   -6.72771
 5720.0000   -5.73417
 5760.0000   -5.81606
 5800.0000   -5.78933
 5840.0000   -6.21794
 5880.0000   -6.08958
 5920.0000   -6.14477
 5960.0000   -6.53209
 6000.0000   -6.44149
 6040.0000   -5.66276
 6080.0000   -5.31514
 6120.0000   -6.28838
 6160.0000   -5.00675
 6200.0000   -5.44587
 6240.0000   -5.84160
 6280.0000   -5.84079
 6320.0000   -5.51960
 6360.0000   -6.61069
 6400.0000   -6.98315
 6440.0000   -5.68684
 6480.0000   -5.50217
 6520.0000   -6.71900
 6560.0000   -6.20950
 6600.0000   -5.35702
 6640.0000   -5.08703
 6680.0000   -6.32750
 6720.0000   -6.60987
 6760.0000   -6.40570
 6800.0000   -6.64931
 6840.0000   -6.48229
 6880.0000   -6.29166
 6920.0000   -6.86941
 6960.0000   -6.24100
 7000.0000   -5.04611
 7040.0000   -5.67872
 7080.0000   -5.40593
 7120.0000   -5.92165
 7160.0000   -5.35036
 7200.0000   -5.52525
 7240.0000   -5.81479
 7280.0000   -4.98881
 7320.0000   -4.39123
 7360.0000   -5.35113
 7400.0000   -5.38904
 7440.0000   -5.89021
 7480.0000   -5.41569
 7520.0000   -5.20058
 7560.0000   -4.94925
 7600.0000   -4.53570
 7640.0000   -5.58441
 7680.0000   -4.86142
 7720.0000   -5.79123
 7760.0000   -4.84715
 7800.0000   -4.96480
 7840.0000   -4.30176
 7880.0000   -4.12788
 7920.0000   -4.99234
 7960.0000   -4.87478
 8000.0000   -4.50743
 8040.0000   -4.30985
 8080.0000   -4.93143
 8120.0000   -4.88788
 8160.0000   -4.40250
 8200.0000   -4.56859
 8240.0000   -4.87931
 8280.0000   -4.43431
 8320.0000   -4.27653
 8360.0000   -5.64804
 8400.0000   -5.24865
 8440.0000   -4.32413
 8480.0000   -5.20989
 8520.0000   -4.79209
 8560.0000   -4.60242
 8600.0000   -4.96632
 8640.0000   -5.58079
 8680.0000   -4.96894
 8720.0000   -4.55556
 8760.0000   -4.47540
 8800.0000   -5.06585
 8840.0000   -5.16571
 8880.0000   -5.28378
 8920.0000   -5.49602
 8960.0000   -5.02761
 9000.0000   -5.13484
 9040.0000   -5.25886
 9080.0000   -5.67225
 9120.0000   -5.85389
 9160.0000   -6.00369
 9200.0000   -5.00998
 9240.0000   -5.39118
 9280.0000   -5.38939
 9320.0000   -5.58231
 9360.0000   -5.71939
 9400.0000   -5.01727
 9440.0000   -5.54415
 9480.0000   -6.06045
 9520.0000   -5.08668
 9560.0000   -5.59568
 9600.0000   -5.90899
 9640.0000   -5.40676
 9680.0000   -4.81204
 9720.0000   -5.21300
 9760.0000   -5.85156
 9800.0000   -5.15910
 9840.0000   -5.81926
 9880.0000   -5.32019
 9920.0000   -4.81520
 9960.0000   -6.51954
10000.0000   -5.81179
10040.0000   -6.38671
10080.0000   -5.82073
10120.0000   -6.12777
10160.0000   -6.21304
10200.0000   -5.04150
10240.0000   -5.11978
10280.0000   -6.10546
10320.0000   -5.44283
10360.0000   -5.30162
10400.0000   -5.88725
10440.0000   -5.52322
10480.0000   -5.48730
10520.0000   -6.15229
10560.0000   -5.58261
10600.0000   -6.00381
10640.0000   -6.03225
10680.0000   -6.19608
10720.0000   -5.60452
10760.0000   -5.46136
10800.0000   -6.04496
10840.0000   -5.98203
10880.0000   -6.74181
10920.0000   -5.90576
10960.0000   -5.60491
11000.0000   -5.85490
11040.0000   -6.17756
11080.0000   -5.72712
11120.0000   -7.74173
11160.0000   -6.69395
11200.0000   -5.68146
11240.0000   -6.38482
11280.0000   -5.63330
11320.0000   -5.76841
11360.0000   -6.17782
11400.0000   -5.36989
11440.0000   -6.23135
11480.0000   -5.34364
11520.0000   -5.18357
11560.0000   -4.77344
11600.0000   -5.93358
11640.0000   -5.37655
11680.0000   -5.28217
11720.0000   -5.19557
11760.0000   -5.87394
11800.0000   -4.94933
11840.0000   -4.67717
11880.0000   -3.65295
11920.0000   -5.13467
11960.0000   -5.49013
12000.0000   -4.92244
12040.0000   -5.26000
12080.0000   -5.81897
12120.0000   -5.63325
12160.0000   -5.42350
12200.0000   -5.04775
12240.0000   -4.49675
12280.0000   -5.55865
12320.0000   -5.45775
12360.0000   -6.11178
12400.0000   -6.28419
12440.0000   -6.48346
12480.0000   -5.34578
12520.0000   -5.62549
12560.0000   -6.33085
12600.0000   -5.13667
12640.0000   -5.23038
12680.0000   -5.49043
12720.0000   -5.08603
12760.0000   -5.17738
12800.0000   -5.61313
12840.0000   -4.95398
12880.0000   -5.66915
12920.0000   -5.09011
12960.0000   -5.30007
13000.0000   -4.59407
13040.0000   -4.97123
13080.0000   -4.82010
13120.0000   -5.35482
13160.0000   -5.81057
13200.0000   -6.01178
13240.0000   -5.68218
13280.0000   -6.18299
13320.0000   -5.81420
13360.0000   -5.98865
13400.0000   -5.30031
13440.0000   -4.56430
13480.0000   -4.40286
13520.0000   -5.05337
13560.0000   -5.39083
13600.0000   -4.93646
13640.0000   -5.87112
13680.0000   -5.35943
13720.0000   -5.63533
13760.0000   -5.96102
13800.0000   -5.68154
13840.0000   -6.72452
13880.0000   -6.04080
13920.0000   -5.97340
13960.0000   -5.79225
14000.0000   -6.01600
14040.0000   -5.53165
14080.0000   -5.79458
14120.0000   -6.22409
14160.0000   -5.75371
14200.0000   -5.20638
14240.0000   -4.95016
14280.0000   -6.21376
14320.0000   -6.15729
14360.0000   -5.57218
14400.0000   -4.99321
14440.0000   -6.42205
14480.0000   -6.44033
14520.0000   -7.30786
14560.0000   -6.23436
14600.0000   -5.57471
14640.0000   -6.26822
14680.0000   -6.22937
14720.0000   -5.59724
14760.0000   -6.94083
14800.0000   -5.38031
14840.0000   -5.32858
14880.0000   -4.90532
14920.0000   -5.25943
14960.0000   -5.60063
15000.0000   -6.52101
15040.0000   -5.66164
15080.0000   -5.14406
15120.0000   -5.32373
15160.0000   -5.14860
15200.0000   -5.46756
15240.0000   -5.59815
15280.0000   -5.52699
15320.0000   -6.27612
15360.0000   -5.85498
15400.0000   -6.01483
15440.0000   -5.40536
15480.0000   -6.20497
15520.0000   -5.61499
15560.0000   -6.27287
15600.0000   -5.31132
15640.0000   -5.02475
15680.0000   -5.12564
15720.0000   -5.65820
15760.0000   -5.85247
15800.0000   -5.43583
15840.0000   -5.00233
15880.0000   -5.70511
15920.0000   -5.26814
15960.0000   -6.12996
16000.0000   -5.56075
16040.0000   -5.42978
16080.0000   -5.84995
16120.0000   -5.57870
16160.0000   -5.28580
16200.0000   -5.70680
16240.0000   -6.17165
16280.0000   -5.20130
16320.0000   -5.86342
16360.0000   -6.14336
16400.0000   -7.14240
16440.0000   -6.22112
16480.0000   -5.35420
16520.0000   -5.26325
16560.0000   -5.07305
16600.0000   -5.72284
16640.0000   -5.30187
16680.0000   -6.25511
16720.0000   -5.72610
16760.0000   -5.19495
16800.0000   -5.54427
16840.0000   -4.60564
16880.0000   -4.51646
16920.0000   -5.59111
16960.0000   -5.96883
17000.0000   -5.89887
17040.0000   -5.80405
17080.0000   -5.90128
17120.0000   -6.13735
17160.0000   -5.92723
17200.0000   -6.17157
17240.0000   -5.37304
17280.0000   -6.09572
17320.0000   -5.73283
17360.0000   -5.34450
17400.0000   -4.60984
17440.0000   -5.65014
17480.0000   -5.07914
17520.0000   -5.56072
17560.0000   -5.34211
17600.0000   -5.94179
17640.0000   -5.35634
17680.0000   -4.58768
17720.0000   -5.64046
17760.0000   -5.20101
17800.0000   -4.77777
17840.0000   -5.24432
17880.0000   -5.32119
17920.0000   -5.90858
17960.0000   -5.25965
18000.0000   -6.43077
18040.0000   -5.99195
18080.0000   -5.11167
18120.0000   -5.29840
18160.0000   -6.14850
18200.0000   -5.46945
18240.0000   -5.46490
18280.0000   -6.67574
18320.0000   -6.16337
18360.0000   -6.34971
18400.0000   -5.97993
18440.0000   -6.26102
18480.0000   -5.47626
18520.0000   -6.34930
18560.0000   -5.76357
18600.0000   -6.11575
18640.0000   -6.13627
18680.0000   -6.48208
18720.0000   -6.08217
18760.0000   -6.59071
18800.0000   -5.82275
18840.0000   -5.99017
18880.0000   -6.13581
18920.0000   -6.31013
18960.0000   -5.94681
19000.0000   -4.60605
19040.0000   -6.38675
19080.0000   -5.85918
19120.0000   -5.83138
19160.0000   -5.88900
19200.0000   -6.58464
19240.0000   -6.11374
19280.0000   -5.84177
19320.0000   -5.68056
19360.0000   -6.16302
19400.0000   -6.43958
19440.0000   -5.69671
19480.0000   -6.04427
19520.0000   -5.88120
19560.0000   -5.13875
19600.0000   -5.70691
19640.0000   -5.38608
19680.0000   -6.41548
19720.0000   -6.11338
19760.0000   -6.14144
19800.0000   -6.16281
19840.0000   -6.20922
19880.0000   -6.60849
19920.0000   -6.91837
19960.0000   -6.11397
20000.0000   -6.09485
20040.0000   -5.08247
20080.0000   -5.69893
20120.0000   -6.25427
20160.0000   -6.97457
20200.0000   -5.91512
20240.0000   -6.63359
20280.0000   -5.98943
20320.0000   -6.34254
20360.0000   -5.45228
20400.0000   -5.45636
20440.0000   -5.43209
20480.0000   -5.81106
20520.0000   -5.54332
20560.0000   -5.21273
20600.0000   -5.14016
20640.0000   -5.48863
20680.0000   -6.32324
20720.0000   -4.83411
20760.0000   -5.74406
20800.0000   -5.52057
20840.0000   -5.50138
20880.0000   -5.57513
20920.0000   -5.10386
20960.0000   -5.08214
21000.0000   -5.58906
21040.0000   -5.11846
21080.0000   -4.93473
21120.0000   -5.20746
21160.0000   -4.84890
21200.0000   -5.69450
21240.0000   -5.44389
21280.0000   -5.59529
21320.0000   -5.33282
21360.0000   -5.25842
21400.0000   -5.10972
21440.0000   -5.77843
21480.0000   -5.50603
21520.0000   -5.44492
21560.0000   -4.95156
21600.0000   -5.35807
21640.0000   -4.85829
21680.0000   -4.68169
21720.0000   -5.31005
21760.0000   -5.79277
21800.0000   -4.71095
21840.0000   -4.12224
21880.0000   -4.02744
21920.0000   -4.32814
21960.0000   -4.77637
22000.0000   -5.18503
22040.0000   -4.80705
22080.0000   -4.64794
22120.0000   -5.47495
22160.0000   -4.61003
22200.0000   -5.56003
22240.0000   -4.64487
22280.0000   -4.50129
22320.0000   -4.35781
22360.0000   -5.36396
22400.0000   -4.62547
22440.0000   -5.93221
22480.0000   -4.57799
22520.0000   -5.46118
22560.0000   -4.19457
22600.0000   -4.38554
22640.0000   -4.31154
22680.0000   -3.85654
22720.0000   -4.17330
22760.0000   -5.08137
22800.0000   -4.67852
22840.0000   -4.73921
22880.0000   -4.73070
22920.0000   -4.34871
22960.0000   -5.11450
23000.0000   -4.25316
23040.0000   -4.75967
23080.0000   -4.30838
23120.0000   -5.41195
23160.0000   -4.65027
23200.0000   -4.30667
23240.0000   -5.13823
23280.0000   -3.78161
23320.0000   -4.54420
23360.0000   -5.12570
23400.0000   -4.64363
23440.0000   -4.85250
23480.0000   -5.49847
23520.0000   -6.13833
23560.0000   -5.10406
23600.0000   -4.97172
23640.0000   -4.20448
23680.0000   -4.44606
23720.0000   -4.69390
23760.0000   -5.11456
23800.0000   -5.93300
23840.0000   -5.27007
23880.0000   -4.46537
23920.0000   -3.75589
23960.0000   -4.82281
24000.0000   -4.25109
24040.0000   -5.05797
24080.0000   -5.65463
24120.0000   -5.39559
24160.0000   -5.15984
24200.0000   -6.25924
24240.0000   -5.12794
24280.0000   -5.30109
24320.0000   -4.80178
24360.0000   -5.33209
24400.0000   -5.75445
24440.0000   -4.74910
24480.0000   -4.92568
24520.0000   -5.54269
24560.0000   -5.64189
24600.0000   -5.99158
24640.0000   -5.75744
24680.0000   -4.52884
24720.0000   -5.30462
24760.0000   -4.40509
24800.0000   -4.44320
24840.0000   -4.09968
24880.0000   -4.47745
24920.0000   -4.49425
24960.0000   -4.62393
25000.0000   -4.97429
25040.0000   -4.27513
25080.0000   -2.94046
25120.0000   -3.01963
25160.0000   -2.93914
25200.0000   -3.24981
25240.0000   -4.09491
25280.0000   -4.10300
25320.0000   -3.82913
25360.0000   -4.18298
25400.0000   -3.68447
25440.0000   -3.89416
25480.0000   -3.86590
25520.0000   -3.76127
25560.0000   -3.21752
25600.0000   -3.14656
25640.0000   -2.28201
25680.0000   -2.63248
25720.0000   -1.60270
25760.0000   -2.25129
25800.0000   -1.15112
25840.0000   -1.21644
25880.0000   -0.58978
25920.0000   -1.30294
25960.0000   -2.41027
26000.0000   -1.55739
26040.0000   -1.95967
26080.0000   -0.87581
26120.0000   -0.69929
26160.0000   -2.84782
26200.0000   -3.24232
26240.0000   -3.03849
26280.0000   -3.91059
26320.0000   -4.19366
26360.0000   -3.48105
26400.0000   -2.53241
26440.0000   -2.71174
26480.0000   -2.17841
26520.0000   -2.15983
26560.0000   -2.13558
26600.0000   -1.55929
26640.0000   -2.65707
26680.0000   -1.88638
26720.0000   -2.22188
26760.0000   -1.78986
26800.0000   -1.32451
26840.0000   -1.76298
26880.0000   -1.37958
26920.0000   -2.24298
26960.0000   -1.67324
27000.0000   -1.76502
27040.0000   -1.39871
27080.0000   -1.21656
27120.0000   -1.74879
27160.0000   -1.50393
27200.0000   -1.52416
27240.0000   -1.73730
27280.0000   -1.82346
27320.0000   -1.09730
27360.0000   -2.09735
27400.0000   -2.04373
27440.0000   -1.04956
27480.0000   -0.91617
27520.0000   -0.31702
27560.0000   -1.02887
27600.0000   -1.58320
27640.0000   -1.11562
27680.0000   -1.65764
27720.0000   -1.23876
27760.0000   -1.89242
27800.0000   -1.60851
27840.0000   -2.36910
27880.0000   -1.38175
27920.0000   -1.98733
27960.0000   -0.61133
28000.0000   -0.83918
28040.0000   -0.71244
28080.0000   -0.31357
28120.0000   -0.98973
28160.0000   -0.95422
28200.0000   -0.80056
28240.0000    0.11130
28280.0000   -0.84233
28320.0000   -0.86597
28360.0000   -0.52623
28400.0000   -0.98275
28440.0000   -0.44720
28480.0000   -0.34163
28520.0000   -0.10103
28560.0000   -0.00252
28600.0000   -0.15390
28640.0000    0.36100
28680.0000    0.42035
28720.0000    0.30921
28760.0000    0.91364
28800.0000    0.24915
28840.0000    0.75085
28880.0000    0.88042
28920.0000    0.88676
28960.0000    0.70505
29000.0000    0.89858
29040.0000    0.25355
29080.0000    0.66447
29120.0000    0.46000
29160.0000    0.52859
29200.0000    0.55616
29240.0000    0.10772
29280.0000    0.36311
29320.0000    0.53313
29360.0000    0.12539
29400.0000    0.49475
29440.0000    0.74939
29480.0000    0.75939
29520.0000    0.74996
29560.0000    0.86588
29600.0000    0.73186
29640.0000    0.55917
29680.0000    0.18430
29720.0000   -0.42196
29760.0000    0.20457
29800.0000    1.18033
29840.0000    0.42934
29880.0000    0.21399
29920.0000    0.82139
29960.0000    1.41771
30000.0000    0.33627
30040.0000    0.52482
30080.0000    0.12047
30120.0000    0.71303
30160.0000    0.60812
30200.0000    0.66311
30240.0000    0.25237
30280.0000    0.26637
30320.0000    0.18805
30360.0000    0.76560
30400.0000   -0.03737
30440.0000   -0.30938
30480.0000   -0.29338
30520.0000    0.36721
30560.0000   -0.51291
30600.0000   -0.00124
30640.0000   -0.17109
30680.0000    1.65741
30720.0000    0.20934
30760.0000    0.64189
30800.0000    0.54339
30840.0000    0.60359
30880.0000    1.33452
30920.0000    0.20320
30960.0000    0.15341
31000.0000    1.21018
31040.0000    0.77390
31080.0000    1.05853
31120.0000    0.80394
31160.0000    0.78942
31200.0000    0.59297
31240.0000    0.46975
31280.0000   -0.11568
31320.0000    0.35207
31360.0000    0.11066
31400.0000   -0.18430
31440.0000   -0.53001
31480.0000    0.03342
31520.0000   -0.71977
31560.0000   -0.33970
31600.0000    0.30031
31640.0000   -0.38580
31680.0000    0.38130
31720.0000    0.17955
31760.0000    0.53830
31800.0000    0.08248
31840.0000   -0.24927
31880.0000   -0.36322
31920.0000   -1.13735
31960.0000   -1.23092
32000.0000    0.44099
32040.0000   -0.52198
32080.0000    0.49306
32120.0000    0.13164
32160.0000   -0.04151
32200.0000   -0.07942
32240.0000   -0.58472
32280.0000    0.18490
32320.0000    0.64176
32360.0000    0.12270
32400.0000    0.46596
32440.0000    0.46570
32480.0000    1.16332
32520.0000    0.29414
32560.0000    0.60119
32600.0000    1.05667
32640.0000    1.00574
32680.0000    0.22788
32720.0000   -0.00153
32760.0000    1.06684
32800.0000    0.57458
32840.0000    0.01592
32880.0000    0.21741
32920.0000    0.48854
32960.0000    0.26674
33000.0000    0.44312
33040.0000   -0.17305
33080.0000    0.11029
33120.0000    0.66039
33160.0000    0.32775
33200.0000    0.17986
33240.0000    0.76149
33280.0000    0.54868
33320.0000    0.28004
33360.0000   -0.10060
33400.0000   -0.17510
33440.0000   -0.14004
33480.0000    0.36688
33520.0000    0.96919
33560.0000    0.45584
33600.0000    0.48786
33640.0000    0.41602
33680.0000   -0.29468
33720.0000   -0.41471
33760.0000    0.14945
33800.0000    0.04774
33840.0000    0.08630
33880.0000    0.31083
33920.0000    0.25420
33960.0000    0.52214
34000.0000   -0.27436
34040.0000    0.25593
34080.0000    0.11439
34120.0000    0.67620
34160.0000    0.50940
34200.0000    0.40550
34240.0000   -0.18540
34280.0000   -0.38636
34320.0000   -0.53373
34360.0000   -0.59553
34400.0000    0.29431
34440.0000   -0.18930
34480.0000    0.42546
34520.0000    0.49904
34560.0000   -0.20170
34600.0000   -0.31089
34640.0000    0.17828
34680.0000   -0.20926
34720.0000    0.13641
34760.0000    0.47361
34800.0000   -0.05915
34840.0000    0.36648
34880.0000   -0.20564
34920.0000   -0.31826
34960.0000    0.47341
35000.0000   -0.23580
35040.0000    0.41569
35080.0000    0.34633
35120.0000    0.48357
35160.0000    0.61188
35200.0000   -0.42702
35240.0000    0.30308
35280.0000   -0.31883
35320.0000   -0.79811
35360.0000    0.06733
35400.0000   -0.31752
35440.0000    0.18708
35480.0000    0.62142
35520.0000   -0.01278
35560.0000   -0.42835
35600.0000    0.40148
35640.0000    0.62705
35680.0000    0.15902
35720.0000    0.99499
35760.0000    0.39819
35800.0000    1.07386
35840.0000    1.46312
35880.0000    1.35648
35920.0000    1.10710
35960.0000    0.98266
36000.0000    0.41747
36040.0000    0.17147
36080.0000   -0.07465
36120.0000    0.21361
36160.0000    0.81744
36200.0000    0.38962
36240.0000    0.55622
36280.0000    0.27981
36320.0000   -0.26586
36360.0000    0.15538
36400.0000    0.10770
36440.0000    0.71893
36480.0000    0.71551
36520.0000    0.43971
36560.0000    0.66388
36600.0000    0.19504
36640.0000    0.22966
36680.0000    0.75742
36720.0000    0.97238
36760.0000    0.37849
36800.0000    0.40162
36840.0000    0.10804
36880.0000   -0.10473
36920.0000    0.76033
36960.0000    0.52344
37000.0000    0.04766
37040.0000    0.45760
37080.0000    0.56706
37120.0000    0.68404
37160.0000    1.10213
37200.0000    0.39383
37240.0000    0.31471
37280.0000    0.18552
37320.0000    0.52145
37360.0000    0.68847
37400.0000    0.28717
37440.0000    0.25394
37480.0000    0.09357
37520.0000    0.47547
37560.0000    0.77313
37600.0000    0.45619
37640.0000    0.13709
37680.0000    0.14065
37720.0000    0.60091
37760.0000    0.72490
37800.0000    0.58745
37840.0000    0.79258
37880.0000    1.04466
37920.0000    0.73453
37960.0000    0.82174
38000.0000    1.33587
38040.0000    0.30315
38080.0000    0.16744
38120.0000    0.63855
38160.0000    0.32226
38200.0000   -0.55316
38240.0000    0.48809
38280.0000    0.07002
38320.0000   -0.26707
38360.0000   -0.90597
38400.0000   -0.76540
38440.0000   -0.65130
38480.0000   -0.81877
38520.0000    0.23162
38560.0000    0.67597
38600.0000    0.50137
38640.0000    0.32221
38680.0000   -0.37227
38720.0000    0.45781
38760.0000   -0.17120
38800.0000    0.48906
38840.0000   -0.39898
38880.0000    0.17467
38920.0000    0.53915
38960.0000    1.32104
39000.0000    0.86225
39040.0000    0.26378
39080.0000    0.51826
39120.0000    0.32949
39160.0000   -0.26979
39200.0000   -0.24387
39240.0000    0.23237
39280.0000    0.19633
39320.0000   -0.11891
39360.0000    0.17591
39400.0000   -0.23184
39440.0000    0.71636
39480.0000    0.74223
39520.0000    0.58696
39560.0000    0.81526
39600.0000   -0.67776
39640.0000    0.22156
39680.0000    0.75626
39720.0000   -0.42564
39760.0000   -0.63841
39800.0000   -0.05560
39840.0000    0.51859
39880.0000    0.22100
39920.0000   -0.13310
39960.0000   -0.27684
40000.0000    0.26495
40040.0000    0.83163
40080.0000    0.89133
40120.0000    0.18787
40160.0000    0.00401
40200.0000   -0.06371
40240.0000    0.28946
40280.0000    0.18106
40320.0000    0.65931
40360.0000    0.09795
40400.0000   -0.40330
40440.0000   -0.22857
40480.0000   -0.51436
40520.0000    0.62987
40560.0000   -0.23600
40600.0000    0.85030
40640.0000    0.13300
40680.0000    0.08566
40720.0000   -0.66453
40760.0000   -0.39534
40800.0000    0.32690
40840.0000   -0.28335
40880.0000    0.38526
40920.0000    0.61203
40960.0000    1.59187
41000.0000    0.81544
41040.0000    1.54163
41080.0000    1.12521
41120.0000    0.46576
41160.0000    0.90187
41200.0000    0.41126
41240.0000    0.63798
41280.0000    1.15676
41320.0000    0.99695
41360.0000    1.37801
41400.0000    0.08449
41440.0000    0.56218
41480.0000    1.18520
41520.0000    0.76131
41560.0000    0.77490
41600.0000    0.63404
41640.0000    0.27745
41680.0000    0.13726
41720.0000    0.21119
41760.0000    0.50651
41800.0000    0.98705
41840.0000    0.68927
41880.0000    0.11897
41920.0000    0.71930
41960.0000    0.03843
42000 5
42040 5
42080 5
42120 5
42160 5
42200 5
42240 5
42280 5
42320 5
42360 5
42400 5
42440 5
42480 5
42520 5
42560 5
42600 5
42640 5
42680 5
42720 5
42760 5
42800 5
42840 5
42880 5
42920 5
42960 5
43000 5
43040 5
43080 5
43120 5
43160 5
43200 5
43240 5
43280 5
43320 5
43360 5
43400 5
43440 5
43480 5
43520 5
43560 5
43600 5
43640 5
43680 5
43720 5
43760 5
43800 5
43840 5
43880 5
43920 5
43960 5
44000 5
44040 5
44080 5
44120 5
44160 5
44200 5
44240 5
44280 5
44320 5
44360 5
44400 5
44440 5
44480 5
44520 5
44560 5
44600 5
44640 5
44680 5
44720 5
44760 5
44800 5
44840 5
44880 5
44920 5
44960 5
45000 5
45040 5
45080 5
45120 5
45160 5
45200 5
45240 5
45280 5
45320 5
45360 5
45400 5
45440 5
45480 5
45520 5
45560 5
45600 5
45640 5
45680 5
45720 5
45760 5
45800 5
45840 5
45880 5
45920 5
45960 5
46000 5
46040 5
46080 5
46120 5
46160 5
46200 5
46240 5
46280 5
46320 5
46360 5
46400 5
46440 5
46480 5
46520 5
46560 5
46600 5
46640 5
46680 5
46720 5
46760 5
46800 5
46840 5
46880 5
46920 5
46960 5
47000 5
47040 5
47080 5
47120 5
47160 5
47200 5
47240 5
47280 5
47320 5
47360 5
47400 5
47440 5
47480 5
47520 5
47560 5
47600 5
47640 5
47680 5
47720 5
47760 5
47800 5
47840 5
47880 5
47920 5
47960 5
48000 5
48040 5
48080 5
48120 5
48160 5
48200 5
48240 5
48280 5
48320 5
48360 5
48400 5
48440 5
48480 5
48520 5
48560 5
48600 5
48640 5
48680 5
48720 5
48760 5
48800 5
48840 5
48880 5
48920 5
48960 5
49000 5
49040 5
49080 5
49120 5
49160 5
49200 5
49240 5
49280 5
49320 5
49360 5
49400 5
49440 5
49480 5
49520 5
49560 5
49600 5
49640 5
49680 5
49720 5
49760 5
49800 5
49840 5
49880 5
49920 5
49960 5
50000 5
50040 5
50080 5
50120 5
50160 5
50200 5
50240 5
50280 5
50320 5
50360 5
50400 5
50440 5
50480 5
50520 5
50560 5
50600 5
50640 5
50680 5
50720 5
50760 5
50800 5
50840 5
50880 5
50920 5
50960 5
51000 5
51040 5
51080 5
51120 5
51160 5
51200 5
51240 5
51280 5
51320 5
51360 5
51400 5
51440 5
51480 5
51520 5
51560 5
51600 5
51640 5
51680 5
51720 5
51760 5
51800 5
51840 5
51880 5
51920 5
51960 5
52000 5
52040 5
52080 5
52120 5
52160 5
52200 5
52240 5
52280 5
52320 5
52360 5
52400 5
52440 5
52480 5
52520 5
52560 5
52600 5
52640 5
52680 5
52720 5
52760 5
52800 5
52840 5
52880 5
52920 5
52960 5
53000 5
53040 5
53080 5
53120 5
53160 5
53200 5
53240 5
53280 5
53320 5
53360 5
53400 5
53440 5
53480 5
53520 5
53560 5
53600 5
53640 5
53680 5
53720 5
53760 5
53800 5
53840 5
53880 5
53920 5
53960 5
54000 5
54040 5
54080 5
54120 5
54160 5
54200 5
54240 5
54280 5
54320 5
54360 5
54400 5
54440 5
54480 5
54520 5
54560 5
54600 5
54640 5
54680 5
54720 5
54760 5
54800 5
54840 5
54880 5
54920 5
54960 5
55000 5
55040 5
55080 5
55120 5
55160 5
55200 5
55240 5
55280 5
55320 5
55360 5
55400 5
55440 5
55480 5
55520 5
55560 5
55600 5
55640 5
55680 5
55720 5
55760 5
55800 5
55840 5
55880 5
55920 5
55960 5
56000 5
56040 5
56080 5
56120 5
56160 5
56200 5
56240 5
56280 5
56320 5
56360 5
56400 5
56440 5
56480 5
56520 5
56560 5
56600 5
56640 5
56680 5
56720 5
56760 5
56800 5
56840 5
56880 5
56920 5
56960 5
57000 5
57040 5
57080 5
57120 5
57160 5
57200 5
57240 5
57280 5
57320 5
57360 5
57400 5
57440 5
57480 5
57520 5
57560 5
57600 5
57640 5
57680 5
57720 5
57760 5
57800 5
57840 5
57880 5
57920 5
57960 5
58000 5
58040 5
58080 5
58120 5
58160 5
58200 5
58240 5
58280 5
58320 5
58360 5
58400 5
58440 5
58480 5
58520 5
58560 5
58600 5
58640 5
58680 5
58720 5
58760 5
58800 5
58840 5
58880 5
58920 5
58960 5
59000 5
59040 5
59080 5
59120 5
59160 5
59200 5
59240 5
59280 5
59320 5
59360 5
59400 5
59440 5
59480 5
59520 5
59560 5
59600 5
59640 5
59680 5
59720 5
59760 5
59800 5
59840 5
59880 5
59920 5
59960 5
60000 5
60040 5
60080 5
60120 5
60160 5
60200 5
60240 5
60280 5
60320 5
60360 5
60400 5
60440 5
60480 5
60520 5
60560 5
60600 5
60640 5
60680 5
60720 5
60760 5
60800 5
60840 5
60880 5
60920 5
60960 5
61000 5
61040 5
61080 5
61120 5
61160 5
61200 5
61240 5
61280 5
61320 5
61360 5
61400 5
61440 5
61480 5
61520 5
61560 5
61600 5
61640 5
61680 5
61720 5
61760 5
61800 5
61840 5
61880 5
61920 5
61960 5
62000 5
62040 5
62080 5
62120 5
62160 5
62200 5
62240 5
62280 5
62320 5
62360 5
62400 5
62440 5
62480 5
62520 5
62560 5
62600 5
62640 5
62680 5
62720 5
62760 5
62800 5
62840 5
62880 5
62920 5
62960 5
63000 5
63040 5
63080 5
63120 5
63160 5
63200 5
63240 5
63280 5
63320 5
63360 5
63400 5
63440 5
63480 5
63520 5
63560 5
63600 5
63640 5
63680 5
63720 5
63760 5
63800 5
63840 5
63880 5
63920 5
63960 5
64000 5
64040 5
64080 5
64120 5
64160 5
64200 5
64240 5
64280 5
64320 5
64360 5
64400 5
64440 5
64480 5
64520 5
64560 5
64600 5
64640 5
64680 5
64720 5
64760 5
64800 5
64840 5
64880 5
64920 5
64960 5
65000 5
65040 5
65080 5
65120 5
65160 5
65200 5
65240 5
65280 5
65320 5
65360 5
65400 5
65440 5
65480 5
65520 5
65560 5
65600 5
65640 5
65680 5
65720 5
65760 5
65800 5
65840 5
65880 5
65920 5
65960 5
66000 5
66040 5
66080 5
66120 5
66160 5
66200 5
66240 5
66280 5
66320 5
66360 5
66400 5
66440 5
66480 5
66520 5
66560 5
66600 5
66640 5
66680 5
66720 5
66760 5
66800 5
66840 5
66880 5
66920 5
66960 5
67000 5
67040 5
67080 5
67120 5
67160 5
67200 5
67240 5
67280 5
67320 5
67360 5
67400 5
67440 5
67480 5
67520 5
67560 5
67600 5
67640 5
67680 5
67720 5
67760 5
67800 5
67840 5
67880 5
67920 5
67960 5
68000 5
68040 5
68080 5
68120 5
68160 5
68200 5
68240 5
68280 5
68320 5
68360 5
68400 5
68440 5
68480 5
68520 5
68560 5
68600 5
68640 5
68680 5
68720 5
68760 5
68800 5
68840 5
68880 5
68920 5
68960 5
69000 5
69040 5
69080 5
69120 5
69160 5
69200 5
69240 5
69280 5
69320 5
69360 5
69400 5
69440 5
69480 5
69520 5
69560 5
69600 5
69640 5
69680 5
69720 5
69760 5
69800 5
69840 5
69880 5
69920 5
69960 5
70000 5
70040 5
70080 5
70120 5
70160 5
70200 5
70240 5
70280 5
70320 5
70360 5
70400 5
70440 5
70480 5
70520 5
70560 5
70600 5
70640 5
70680 5
70720 5
70760 5
70800 5
70840 5
70880 5
70920 5
70960 5
71000 5
71040 5
71080 5
71120 5
71160 5
71200 5
71240 5
71280 5
71320 5
71360 5
71400 5
71440 5
71480 5
71520 5
71560 5
71600 5
71640 5
71680 5
71720 5
71760 5
71800 5
71840 5
71880 5
71920 5
71960 5
72000 5
72040 5
72080 5
72120 5
72160 5
72200 5
72240 5
72280 5
72320 5
72360 5
72400 5
72440 5
72480 5
72520 5
72560 5
72600 5
72640 5
72680 5
72720 5
72760 5
72800 5
72840 5
72880 5
72920 5
72960 5
73000 5
73040 5
73080 5
73120 5
73160 5
73200 5
73240 5
73280 5
73320 5
73360 5
73400 5
73440 5
73480 5
73520 5
73560 5
73600 5
73640 5
73680 5
73720 5
73760 5
73800 5
73840 5
73880 5
73920 5
73960 5
74000 5
74040 5
74080 5
74120 5
74160 5
74200 5
74240 5
74280 5
74320 5
74360 5
74400 5
74440 5
74480 5
74520 5
74560 5
74600 5
74640 5
74680 5
74720 5
74760 5
74800 5
74840 5
74880 5
74920 5
74960 5
75000 5
75040 5
75080 5
75120 5
75160 5
75200 5
75240 5
75280 5
75320 5
75360 5
75400 5
75440 5
75480 5
75520 5
75560 5
75600 5
75640 5
75680 5
75720 5
75760 5
75800 5
75840 5
75880 5
75920 5
75960 5
76000 5
76040 5
76080 5
76120 5
76160 5
76200 5
76240 5
76280 5
76320 5
76360 5
76400 5
76440 5
76480 5
76520 5
76560 5
76600 5
76640 5
76680 5
76720 5
76760 5
76800 5
76840 5
76880 5
76920 5
76960 5
77000 5
77040 5
77080 5
77120 5
77160 5
77200 5
77240 5
77280 5
77320 5
77360 5
77400 5
77440 5
77480 5
77520 5
77560 5
77600 5
77640 5
77680 5
77720 5
77760 5
77800 5
77840 5
77880 5
77920 5
77960 5
78000 5
78040 5
78080 5
78120 5
78160 5
78200 5
78240 5
78280 5
78320 5
78360 5
78400 5
78440 5
78480 5
78520 5
78560 5
78600 5
78640 5
78680 5
78720 5
78760 5
78800 5
78840 5
78880 5
78920 5
78960 5
79000 5
79040 5
79080 5
79120 5
79160 5
79200 5
79240 5
79280 5
79320 5
79360 5
79400 5
79440 5
79480 5
79520 5
79560 5
79600 5
79640 5
79680 5
79720 5
79760 5
79800 5
79840 5
79880 5
79920 5
79960 5
80000 5
80040 5
80080 5
80120 5
80160 5
80200 5
80240 5
80280 5
80320 5
80360 5
80400 5
80440 5
80480 5
80520 5
80560 5
80600 5
80640 5
80680 5
80720 5
80760 5
80800 5
80840 5
80880 5
80920 5
80960 5
81000 5
81040 5
81080 5
81120 5
81160 5
81200 5
81240 5
81280 5
81320 5
81360 5
81400 5
81440 5
81480 5
81520 5
81560 5
81600 5
81640 5
81680 5
81720 5
81760 5
81800 5
81840 5
81880 5
81920 5
81960 5
82000 5
82040 5
82080 5
82120 5
82160 5
82200 5
82240 5
82280 5
82320 5
82360 5
82400 5
82440 5
82480 5
82520 5
82560 5
82600 5
82640 5
82680 5
82720 5
82760 5
82800 5
82840 5
82880 5
82920 5
82960 5
83000 5
83040 5
83080 5
83120 5
83160 5
83200 5
83240 5
83280 5
83320 5
83360 5
83400 5
83440 5
83480 5
83520 5
83560 5
83600 5
83640 5
83680 5
83720 5
83760 5
83800 5
83840 5
83880 5
83920 5
83960 5
84000 5
84040 5
84080 5
84120 5
84160 5
84200 5
84240 5
84280 5
84320 5
84360 5
84400 5
84440 5
84480 5
84520 5
84560 5
84600 5
84640 5
84680 5
84720 5
84760 5
84800 5
84840 5
84880 5
84920 5
84960 5
85000 5
85040 5
85080 5
85120 5
85160 5
85200 5
85240 5
85280 5
85320 5
85360 5
85400 5
85440 5
85480 5
85520 5
85560 5
85600 5
85640 5
85680 5
85720 5
85760 5
85800 5
85840 5
85880 5
85920 5
85960 5
86000 5
86040 5
86080 5
86120 5
86160 5
86200 5
86240 5
86280 5
86320 5
86360 5
86400 5
86440 5
86480 5
86520 5
86560 5
86600 5
86640 5
86680 5
86720 5
86760 5
86800 5
86840 5
86880 5
86920 5
86960 5
87000 5
87040 5
87080 5
87120 5
87160 5
87200 5
87240 5
87280 5
87320 5
87360 5
87400 5
87440 5
87480 5
87520 5
87560 5
87600 5
87640 5
87680 5
87720 5
87760 5
87800 5
87840 5
87880 5
87920 5
87960 5
88000 5
88040 5
88080 5
88120 5
88160 5
88200 5
88240 5
88280 5
88320 5
88360 5
88400 5
88440 5
88480 5
88520 5
88560 5
88600 5
88640 5
88680 5
88720 5
88760 5
88800 5
88840 5
88880 5
88920 5
88960 5
89000 5
89040 5
89080 5
89120 5
89160 5
89200 5
89240 5
89280 5
89320 5
89360 5
89400 5
89440 5
89480 5
89520 5
89560 5
89600 5
89640 5
89680 5
89720 5
89760 5
89800 5
89840 5
89880 5
89920 5
89960 5
90000 5
90040 5
90080 5
90120 5
90160 5
90200 5
90240 5
90280 5
90320 5
90360 5
90400 5
90440 5
90480 5
90520 5
90560 5
90600 5
90640 5
90680 5
90720 5
90760 5
90800 5
90840 5
90880 5
90920 5
90960 5
91000 5
91040 5
91080 5
91120 5
91160 5
91200 5
91240 5
91280 5
91320 5
91360 5
91400 5
91440 5
91480 5
91520 5
91560 5
91600 5
91640 5
91680 5
91720 5
91760 5
91800 5
91840 5
91880 5
91920 5
91960 5
92000 5
92040 5
92080 5
92120 5
92160 5
92200 5
92240 5
92280 5
92320 5
92360 5
92400 5
92440 5
92480 5
92520 5
92560 5
92600 5
92640 5
92680 5
92720 5
92760 5
92800 5
92840 5
92880 5
92920 5
92960 5
93000 5
93040 5
93080 5
93120 5
93160 5
93200 5
93240 5
93280 5
93320 5
93360 5
93400 5
93440 5
93480 5
93520 5
93560 5
93600 5
93640 5
93680 5
93720 5
93760 5
93800 5
93840 5
93880 5
93920 5
93960 5
94000 5
94040 5
94080 5
94120 5
94160 5
94200 5
94240 5
94280 5
94320 5
94360 5
94400 5
94440 5
94480 5
94520 5
94560 5
94600 5
94640 5
94680 5
94720 5
94760 5
94800 5
94840 5
94880 5
94920 5
94960 5
95000 5
95040 5
95080 5
95120 5
95160 5
95200 5
95240 5
95280 5
95320 5
95360 5
95400 5
95440 5
95480 5
95520 5
95560 5
95600 5
95640 5
95680 5
95720 5
95760 5
95800 5
95840 5
95880 5
95920 5
95960 5
96000 5
96040 5
96080 5
96120 5
96160 5
96200 5
96240 5
96280 5
96320 5
96360 5
96400 5
96440 5
96480 5
96520 5
96560 5
96600 5
96640 5
96680 5
96720 5
96760 5
96800 5
96840 5
96880 5
96920 5
96960 5
97000 5
97040 5
97080 5
97120 5
97160 5
97200 5
97240 5
97280 5
97320 5
97360 5
97400 5
97440 5
97480 5
97520 5
97560 5
97600 5
97640 5
97680 5
97720 5
97760 5
97800 5
97840 5
97880 5
97920 5
97960 5
98000 5
98040 5
98080 5
98120 5
98160 5
98200 5
98240 5
98280 5
98320 5
98360 5
98400 5
98440 5
98480 5
98520 5
98560 5
98600 5
98640 5
98680 5
98720 5
98760 5
98800 5
98840 5
98880 5
98920 5
98960 5
99000 5
99040 5
99080 5
99120 5
99160 5
99200 5
99240 5
99280 5
99320 5
99360 5
99400 5
99440 5
99480 5
99520 5
99560 5
99600 5
99640 5
99680 5
99720 5
99760 5
99800 5
99840 5
99880 5
99920 5
99960 5
100000 5
100040 5
100080 5
100120 5
100160 5
100200 5
100240 5
100280 5
100320 5
100360 5
100400 5
100440 5
100480 5
100520 5
100560 5
100600 5
100640 5
100680 5
100720 5
100760 5
100800 5
100840 5
100880 5
100920 5
100960 5
101000 5
101040 5
101080 5
101120 5
101160 5
101200 5
101240 5
101280 5
101320 5
101360 5
101400 5
101440 5
101480 5
101520 5
101560 5
101600 5
101640 5
101680 5
101720 5
101760 5
101800 5
101840 5
101880 5
101920 5
101960 5
102000 5
102040 5
102080 5
102120 5
102160 5
102200 5
102240 5
102280 5
102320 5
102360 5
102400 5
102440 5
102480 5
102520 5
102560 5
102600 5
102640 5
102680 5
102720 5
102760 5
102800 5
102840 5
102880 5
102920 5
102960 5
103000 5
103040 5
103080 5
103120 5
103160 5
103200 5
103240 5
103280 5
103320 5
103360 5
103400 5
103440 5
103480 5
103520 5
103560 5
103600 5
103640 5
103680 5
103720 5
103760 5
103800 5
103840 5
103880 5
103920 5
103960 5
104000 5
104040 5
104080 5
104120 5
104160 5
104200 5
104240 5
104280 5
104320 5
104360 5
104400 5
104440 5
104480 5
104520 5
104560 5
104600 5
104640 5
104680 5
104720 5
104760 5
104800 5
104840 5
104880 5
104920 5
104960 5
105000 5
105040 5
105080 5
105120 5
105160 5
105200 5
105240 5
105280 5
105320 5
105360 5
105400 5
105440 5
105480 5
105520 5
105560 5
105600 5
105640 5
105680 5
105720 5
105760 5
105800 5
105840 5
105880 5
105920 5
105960 5
106000 5
106040 5
106080 5
106120 5
106160 5
106200 5
106240 5
106280 5
106320 5
106360 5
106400 5
106440 5
106480 5
106520 5
106560 5
106600 5
106640 5
106680 5
106720 5
106760 5
106800 5
106840 5
106880 5
106920 5
106960 5
107000 5
107040 5
107080 5
107120 5
107160 5
107200 5
107240 5
107280 5
107320 5
107360 5
107400 5
107440 5
107480 5
107520 5
107560 5
107600 5
107640 5
107680 5
107720 5
107760 5
107800 5
107840 5
107880 5
107920 5
107960 5
108000 5
108040 5
108080 5
108120 5
108160 5
108200 5
108240 5
108280 5
108320 5
108360 5
108400 5
108440 5
108480 5
108520 5
108560 5
108600 5
108640 5
108680 5
108720 5
108760 5
108800 5
108840 5
108880 5
108920 5
108960 5
109000 5
109040 5
109080 5
109120 5
109160 5
109200 5
109240 5
109280 5
109320 5
109360 5
109400 5
109440 5
109480 5
109520 5
109560 5
109600 5
109640 5
109680 5
109720 5
109760 5
109800 5
109840 5
109880 5
109920 5
109960 5
110000 5
110040 5
110080 5
110120 5
110160 5
110200 5
110240 5
110280 5
110320 5
110360 5
110400 5
110440 5
110480 5
110520 5
110560 5
110600 5
110640 5
110680 5
110720 5
110760 5
110800 5
110840 5
110880 5
110920 5
110960 5
111000 5
111040 5
111080 5
111120 5
111160 5
111200 5
111240 5
111280 5
111320 5
111360 5
111400 5
111440 5
111480 5
111520 5
111560 5
111600 5
111640 5
111680 5
111720 5
111760 5
111800 5
111840 5
111880 5
111920 5
111960 5
112000 5
112040 5
112080 5
112120 5
112160 5
112200 5
112240 5
112280 5
112320 5
112360 5
112400 5
112440 5
112480 5
112520 5
112560 5
112600 5
112640 5
112680 5
112720 5
112760 5
112800 5
112840 5
112880 5
112920 5
112960 5
113000 5
113040 5
113080 5
113120 5
113160 5
113200 5
113240 5
113280 5
113320 5
113360 5
113400 5
113440 5
113480 5
113520 5
113560 5
113600 5
113640 5
113680 5
113720 5
113760 5
113800 5
113840 5
113880 5
113920 5
113960 5
114000 5
114040 5
114080 5
114120 5
114160 5
114200 5
114240 5
114280 5
114320 5
114360 5
114400 5
114440 5
114480 5
114520 5
114560 5
114600 5
114640 5
114680 5
114720 5
114760 5
114800 5
114840 5
114880 5
114920 5
114960 5
115000 5
115040 5
115080 5
115120 5
115160 5
115200 5
115240 5
115280 5
115320 5
115360 5
115400 5
115440 5
115480 5
115520 5
115560 5
115600 5
115640 5
115680 5
115720 5
115760 5
115800 5
115840 5
115880 5
115920 5
115960 5
116000 5
116040 5
116080 5
116120 5
116160 5
116200 5
116240 5
116280 5
116320 5
116360 5
116400 5
116440 5
116480 5
116520 5
116560 5
116600 5
116640 5
116680 5
116720 5
116760 5
116800 5
116840 5
116880 5
116920 5
116960 5
117000 5
117040 5
117080 5
117120 5
117160 5
117200 5
117240 5
117280 5
117320 5
117360 5
117400 5
117440 5
117480 5
117520 5
117560 5
117600 5
117640 5
117680 5
117720 5
117760 5
117800 5
117840 5
117880 5
117920 5
117960 5
118000 5
118040 5
118080 5
118120 5
118160 5
118200 5
118240 5
118280 5
118320 5
118360 5
118400 5
118440 5
118480 5
118520 5
118560 5
118600 5
118640 5
118680 5
118720 5
118760 5
118800 5
118840 5
118880 5
118920 5
118960 5
119000 5
119040 5
119080 5
119120 5
119160 5
119200 5
119240 5
119280 5
119320 5
119360 5
119400 5
119440 5
119480 5
119520 5
119560 5
119600 5
119640 5
119680 5
119720 5
119760 5
119800 5
119840 5
119880 5
119920 5
119960 5
120000 5
120040 5
120080 5
120120 5
120160 5
120200 5
120240 5
120280 5
120320 5
120360 5
120400 5
120440 5
120480 5
120520 5
120560 5
120600 5
120640 5
120680 5
120720 5
120760 5
120800 5
120840 5
120880 5
120920 5
120960 5
121000 5
121040 5
121080 5
121120 5
121160 5
121200 5
121240 5
121280 5
121320 5
121360 5
121400 5
121440 5
121480 5
121520 5
121560 5
121600 5
121640 5
121680 5
121720 5
121760 5
121800 5
121840 5
121880 5
121920 5
121960 5
122000 5
122040 5
122080 5
122120 5
122160 5
122200 5
122240 5
122280 5
122320 5
122360 5
122400 5
122440 5
122480 5
122520 5
122560 5
122600 5
122640 5
122680 5
122720 5
122760 5
122800 5
122840 5
122880 5
122920 5
122960 5
123000 5
123040 5
123080 5
123120 5
123160 5
123200 5
123240 5
123280 5
123320 5
123360 5
123400 5
123440 5
123480 5
123520 5
123560 5
123600 5
123640 5
123680 5
123720 5
123760 5
123800 5
123840 5
123880 5
123920 5
123960 5
124000 5
124040 5
124080 5
124120 5
124160 5
124200 5
124240 5
124280 5
124320 5
124360 5
124400 5
124440 5
124480 5
124520 5
124560 5
124600 5
124640 5
124680 5
124720 5
124760 5
124800 5
124840 5
124880 5
124920 5
124960 5
125000 5
125040 5
125080 5
125120 5
125160 5
125200 5
125240 5
125280 5
125320 5
125360 5
125400 5
125440 5
125480 5
125520 5
125560 5
125600 5
125640 5
125680 5
125720 5
125760 5
125800 5
125840 5
125880 5
125920 5
125960 5
126000 5
126040 5
126080 5
126120 5
126160 5
126200 5
126240 5
126280 5
126320 5
126360 5
126400 5
126440 5
126480 5
126520 5
126560 5
126600 5
126640 5
126680 5
126720 5
126760 5
126800 5
126840 5
126880 5
126920 5
126960 5
127000 5
127040 5
127080 5
127120 5
127160 5
127200 5
127240 5
127280 5
127320 5
127360 5
127400 5
127440 5
127480 5
127520 5
127560 5
127600 5
127640 5
127680 5
127720 5
127760 5
127800 5
127840 5
127880 5
127920 5
127960 5
128000 5
128040 5
128080 5
128120 5
128160 5
128200 5
128240 5
128280 5
128320 5
128360 5
128400 5
128440 5
128480 5
128520 5
128560 5
128600 5
128640 5
128680 5
128720 5
128760 5
128800 5
128840 5
128880 5
128920 5
128960 5
129000 5
129040 5
129080 5
129120 5
129160 5
129200 5
129240 5
129280 5
129320 5
129360 5
129400 5
129440 5
129480 5
129520 5
129560 5
129600 5
129640 5
129680 5
129720 5
129760 5
129800 5
129840 5
129880 5
129920 5
129960 5
130000 5
130040 5
130080 5
130120 5
130160 5
130200 5
130240 5
130280 5
130320 5
130360 5
130400 5
130440 5
130480 5
130520 5
130560 5
130600 5
130640 5
130680 5
130720 5
130760 5
130800 5
130840 5
130880 5
130920 5
130960 5
131000 5
131040 5
131080 5
131120 5
131160 5
131200 5
131240 5
131280 5
131320 5
131360 5
131400 5
131440 5
131480 5
131520 5
131560 5
131600 5
131640 5
131680 5
131720 5
131760 5
131800 5
131840 5
131880 5
131920 5
131960 5
132000 5
132040 5
132080 5
132120 5
132160 5
132200 5
132240 5
132280 5
132320 5
132360 5
132400 5
132440 5
132480 5
132520 5
132560 5
132600 5
132640 5
132680 5
132720 5
132760 5
132800 5
132840 5
132880 5
132920 5
132960 5
133000 5
133040 5
133080 5
133120 5
133160 5
133200 5
133240 5
133280 5
133320 5
133360 5
133400 5
133440 5
133480 5
133520 5
133560 5
133600 5
133640 5
133680 5
133720 5
133760 5
133800 5
133840 5
133880 5
133920 5
133960 5
134000 5
134040 5
134080 5
134120 5
134160 5
134200 5
134240 5
134280 5
134320 5
134360 5
134400 5
134440 5
134480 5
134520 5
134560 5
134600 5
134640 5
134680 5
134720 5
134760 5
134800 5
134840 5
134880 5
134920 5
134960 5
135000 5
135040 5
135080 5
135120 5
135160 5
135200 5
135240 5
135280 5
135320 5
135360 5
135400 5
135440 5
135480 5
135520 5
135560 5
135600 5
135640 5
135680 5
135720 5
135760 5
135800 5
135840 5
135880 5
135920 5
135960 5
136000 5
136040 5
136080 5
136120 5
136160 5
136200 5
136240 5
136280 5
136320 5
136360 5
136400 5
136440 5
136480 5
136520 5
136560 5
136600 5
136640 5
136680 5
136720 5
136760 5
136800 5
136840 5
136880 5
136920 5
136960 5
137000 5
137040 5
137080 5
137120 5
137160 5
137200 5
137240 5
137280 5
137320 5
137360 5
137400 5
137440 5
137480 5
137520 5
137560 5
137600 5
137640 5
137680 5
137720 5
137760 5
137800 5
137840 5
137880 5
137920 5
137960 5
138000 5
138040 5
138080 5
138120 5
138160 5
138200 5
138240 5
138280 5
138320 5
138360 5
138400 5
138440 5
138480 5
138520 5
138560 5
138600 5
138640 5
138680 5
138720 5
138760 5
138800 5
138840 5
138880 5
138920 5
138960 5
139000 5
139040 5
139080 5
139120 5
139160 5
139200 5
139240 5
139280 5
139320 5
139360 5
139400 5
139440 5
139480 5
139520 5
139560 5
139600 5
139640 5
139680 5
139720 5
139760 5
139800 5
139840 5
139880 5
139920 5
139960 5
140000 5
140040 5
140080 5
140120 5
140160 5
140200 5
140240 5
140280 5
140320 5
140360 5
140400 5
140440 5
140480 5
140520 5
140560 5
140600 5
140640 5
140680 5
140720 5
140760 5
140800 5
140840 5
140880 5
140920 5
140960 5
141000 5
141040 5
141080 5
141120 5
141160 5
141200 5
141240 5
141280 5
141320 5
141360 5
141400 5
141440 5
141480 5
141520 5
141560 5
141600 5
141640 5
141680 5
141720 5
141760 5
141800 5
141840 5
141880 5
141920 5
141960 5
142000 5
142040 5
142080 5
142120 5
142160 5
142200 5
142240 5
142280 5
142320 5
142360 5
142400 5
142440 5
142480 5
142520 5
142560 5
142600 5
142640 5
142680 5
142720 5
142760 5
142800 5
142840 5
142880 5
142920 5
142960 5
143000 5
143040 5
143080 5
143120 5
143160 5
143200 5
143240 5
143280 5
143320 5
143360 5
143400 5
143440 5
143480 5
143520 5
143560 5
143600 5
143640 5
143680 5
143720 5
143760 5
143800 5
143840 5
143880 5
143920 5
143960 5
144000 5
144040 5
144080 5
144120 5
144160 5
144200 5
144240 5
144280 5
144320 5
144360 5
144400 5
144440 5
144480 5
144520 5
144560 5
144600 5
144640 5
144680 5
144720 5
144760 5
144800 5
144840 5
144880 5
144920 5
144960 5
145000 5
145040 5
145080 5
145120 5
145160 5
145200 5
145240 5
145280 5
145320 5
145360 5
145400 5
145440 5
145480 5
145520 5
145560 5
145600 5
145640 5
145680 5
145720 5
145760 5
145800 5
145840 5
145880 5
145920 5
145960 5
146000 5
146040 5
146080 5
146120 5
146160 5
146200 5
146240 5
146280 5
146320 5
146360 5
146400 5
146440 5
146480 5
146520 5
146560 5
146600 5
146640 5
146680 5
146720 5
146760 5
146800 5
146840 5
146880 5
146920 5
146960 5
147000 5
147040 5
147080 5
147120 5
147160 5
147200 5
147240 5
147280 5
147320 5
147360 5
147400 5
147440 5
147480 5
147520 5
147560 5
147600 5
147640 5
147680 5
147720 5
147760 5
147800 5
147840 5
147880 5
147920 5
147960 5
148000 5
148040 5
148080 5
148120 5
148160 5
148200 5
148240 5
148280 5
148320 5
148360 5
148400 5
148440 5
148480 5
148520 5
148560 5
148600 5
148640 5
148680 5
148720 5
148760 5
148800 5
148840 5
148880 5
148920 5
148960 5
149000 5
149040 5
149080 5
149120 5
149160 5
149200 5
149240 5
149280 5
149320 5
149360 5
149400 5
149440 5
149480 5
149520 5
149560 5
149600 5
149640 5
149680 5
149720 5
149760 5
149800 5
149840 5
149880 5
149920 5
149960 5
150000 5
150040 5
150080 5
150120 5
150160 5
150200 5
150240 5
150280 5
150320 5
150360 5
150400 5
150440 5
150480 5
150520 5
150560 5
150600 5
150640 5
150680 5
150720 5
150760 5
150800 5
150840 5
150880 5
150920 5
150960 5
151000 5
151040 5
151080 5
151120 5
151160 5
151200 5
151240 5
151280 5
151320 5
151360 5
151400 5
151440 5
151480 5
151520 5
151560 5
151600 5
151640 5
151680 5
151720 5
151760 5
151800 5
151840 5
151880 5
151920 5
151960 5
152000 5
152040 5
152080 5
152120 5
152160 5
152200 5
152240 5
152280 5
152320 5
152360 5
152400 5
152440 5
152480 5
152520 5
152560 5
152600 5
152640 5
152680 5
152720 5
152760 5
152800 5
152840 5
152880 5
152920 5
152960 5
153000 5
153040 5
153080 5
153120 5
153160 5
153200 5
153240 5
153280 5
153320 5
153360 5
153400 5
153440 5
153480 5
153520 5
153560 5
153600 5
153640 5
153680 5
153720 5
153760 5
153800 5
153840 5
153880 5
153920 5
153960 5
154000 5
154040 5
154080 5
154120 5
154160 5
154200 5
154240 5
154280 5
154320 5
154360 5
154400 5
154440 5
154480 5
154520 5
154560 5
154600 5
154640 5
154680 5
154720 5
154760 5
154800 5
154840 5
154880 5
154920 5
154960 5
155000 5
155040 5
155080 5
155120 5
155160 5
155200 5
155240 5
155280 5
155320 5
155360 5
155400 5
155440 5
155480 5
155520 5
155560 5
155600 5
155640 5
155680 5
155720 5
155760 5
155800 5
155840 5
155880 5
155920 5
155960 5
156000 5
156040 5
156080 5
156120 5
156160 5
156200 5
156240 5
156280 5
156320 5
156360 5
156400 5
156440 5
156480 5
156520 5
156560 5
156600 5
156640 5
156680 5
156720 5
156760 5
156800 5
156840 5
156880 5
156920 5
156960 5
157000 5
157040 5
157080 5
157120 5
157160 5
157200 5
157240 5
157280 5
157320 5
157360 5
157400 5
157440 5
157480 5
157520 5
157560 5
157600 5
157640 5
157680 5
157720 5
157760 5
157800 5
157840 5
157880 5
157920 5
157960 5
158000 5
158040 5
158080 5
158120 5
158160 5
158200 5
158240 5
158280 5
158320 5
158360 5
158400 5
158440 5
158480 5
158520 5
158560 5
158600 5
158640 5
158680 5
158720 5
158760 5
158800 5
158840 5
158880 5
158920 5
158960 5
159000 5
159040 5
159080 5
159120 5
159160 5
159200 5
159240 5
159280 5
159320 5
159360 5
159400 5
159440 5
159480 5
159520 5
159560 5
159600 5
159640 5
159680 5
159720 5
159760 5
159800 5
159840 5
159880 5
159920 5
159960 5
160000 5
160040 5
160080 5
160120 5
160160 5
160200 5
160240 5
160280 5
160320 5
160360 5
160400 5
160440 5
160480 5
160520 5
160560 5
160600 5
160640 5
160680 5
160720 5
160760 5
160800 5
160840 5
160880 5
160920 5
160960 5
161000 5
161040 5
161080 5
161120 5
161160 5
161200 5
161240 5
161280 5
161320 5
161360 5
161400 5
161440 5
161480 5
161520 5
161560 5
161600 5
161640 5
161680 5
161720 5
161760 5
161800 5
161840 5
161880 5
161920 5
161960 5
162000 5
162040 5
162080 5
162120 5
162160 5
162200 5
162240 5
162280 5
162320 5
162360 5
162400 5
162440 5
162480 5
162520 5
162560 5
162600 5
162640 5
162680 5
162720 5
162760 5
162800 5
162840 5
162880 5
162920 5
162960 5
163000 5
163040 5
163080 5
163120 5
163160 5
163200 5
163240 5
163280 5
163320 5
163360 5
163400 5
163440 5
163480 5
163520 5
163560 5
163600 5
163640 5
163680 5
163720 5
163760 5
163800 5
163840 5
163880 5
163920 5
163960 5
164000 5
164040 5
164080 5
164120 5
164160 5
164200 5
164240 5
164280 5
164320 5
164360 5
164400 5
164440 5
164480 5
164520 5
164560 5
164600 5
164640 5
164680 5
164720 5
164760 5
164800 5
164840 5
164880 5
164920 5
164960 5
165000 5
165040 5
165080 5
165120 5
165160 5
165200 5
165240 5
165280 5
165320 5
165360 5
165400 5
165440 5
165480 5
165520 5
165560 5
165600 5
165640 5
165680 5
165720 5
165760 5
165800 5
165840 5
165880 5
165920 5
165960 5
166000 5
166040 5
166080 5
166120 5
166160 5
166200 5
166240 5
166280 5
166320 5
166360 5
166400 5
166440 5
166480 5
166520 5
166560 5
166600 5
166640 5
166680 5
166720 5
166760 5
166800 5
166840 5
166880 5
166920 5
166960 5
167000 5
167040 5
167080 5
167120 5
167160 5
167200 5
167240 5
167280 5
167320 5
167360 5
167400 5
167440 5
167480 5
167520 5
167560 5
167600 5
167640 5
167680 5
167720 5
167760 5
167800 5
167840 5
167880 5
167920 5
167960 5
168000 5
168040 5
168080 5
168120 5
168160 5
168200 5
168240 5
168280 5
168320 5
168360 5
168400 5
168440 5
168480 5
168520 5
168560 5
168600 5
168640 5
168680 5
168720 5
168760 5
168800 5
168840 5
168880 5
168920 5
168960 5
169000 5
169040 5
169080 5
169120 5
169160 5
169200 5
169240 5
169280 5
169320 5
169360 5
169400 5
169440 5
169480 5
169520 5
169560 5
169600 5
169640 5
169680 5
169720 5
169760 5
169800 5
169840 5
169880 5
169920 5
169960 5
170000 5
170040 5
170080 5
170120 5
170160 5
170200 5
170240 5
170280 5
170320 5
170360 5
170400 5
170440 5
170480 5
170520 5
170560 5
170600 5
170640 5
170680 5
170720 5
170760 5
170800 5
170840 5
170880 5
170920 5
170960 5
171000 5
171040 5
171080 5
171120 5
171160 5
171200 5
171240 5
171280 5
171320 5
171360 5
171400 5
171440 5
171480 5
171520 5
171560 5
171600 5
171640 5
171680 5
171720 5
171760 5
171800 5
171840 5
171880 5
171920 5
171960 5
172000 5
172040 5
172080 5
172120 5
172160 5
172200 5
172240 5
172280 5
172320 5
172360 5
172400 5
172440 5
172480 5
172520 5
172560 5
172600 5
172640 5
172680 5
172720 5
172760 5
172800 5
172840 5
172880 5
172920 5
172960 5
173000 5
173040 5
173080 5
173120 5
173160 5
173200 5
173240 5
173280 5
173320 5
173360 5
173400 5
173440 5
173480 5
173520 5
173560 5
173600 5
173640 5
173680 5
173720 5
173760 5
173800 5
173840 5
173880 5
173920 5
173960 5
174000 5
174040 5
174080 5
174120 5
174160 5
174200 5
174240 5
174280 5
174320 5
174360 5
174400 5
174440 5
174480 5
174520 5
174560 5
174600 5
174640 5
174680 5
174720 5
174760 5
174800 5
174840 5
174880 5
174920 5
174960 5
175000 5
175040 5
175080 5
175120 5
175160 5
175200 5
175240 5
175280 5
175320 5
175360 5
175400 5
175440 5
175480 5
175520 5
175560 5
175600 5
175640 5
175680 5
175720 5
175760 5
175800 5
175840 5
175880 5
175920 5
175960 5
176000 5
176040 5
176080 5
176120 5
176160 5
176200 5
176240 5
176280 5
176320 5
176360 5
176400 5
176440 5
176480 5
176520 5
176560 5
176600 5
176640 5
176680 5
176720 5
176760 5
176800 5
176840 5
176880 5
176920 5
176960 5
177000 5
177040 5
177080 5
177120 5
177160 5
177200 5
177240 5
177280 5
177320 5
177360 5
177400 5
177440 5
177480 5
177520 5
177560 5
177600 5
177640 5
177680 5
177720 5
177760 5
177800 5
177840 5
177880 5
177920 5
177960 5
178000 5
178040 5
178080 5
178120 5
178160 5
178200 5
178240 5
178280 5
178320 5
178360 5
178400 5
178440 5
178480 5
178520 5
178560 5
178600 5
178640 5
178680 5
178720 5
178760 5
178800 5
178840 5
178880 5
178920 5
178960 5
179000 5
179040 5
179080 5
179120 5
179160 5
179200 5
179240 5
179280 5
179320 5
179360 5
179400 5
179440 5
179480 5
179520 5
179560 5
179600 5
179640 5
179680 5
179720 5
179760 5
179800 5
179840 5
179880 5
179920 5
179960 5
180000 5
180040 5
180080 5
180120 5
180160 5
180200 5
180240 5
180280 5
180320 5
180360 5
180400 5
180440 5
180480 5
180520 5
180560 5
180600 5
180640 5
180680 5
180720 5
180760 5
180800 5
180840 5
180880 5
180920 5
180960 5
181000 5
181040 5
181080 5
181120 5
181160 5
181200 5
181240 5
181280 5
181320 5
181360 5
181400 5
181440 5
181480 5
181520 5
181560 5
181600 5
181640 5
181680 5
181720 5
181760 5
181800 5
181840 5
181880 5
181920 5
181960 5
182000 5
182040 5
182080 5
182120 5
182160 5
182200 5
182240 5
182280 5
182320 5
182360 5
182400 5
182440 5
182480 5
182520 5
182560 5
182600 5
182640 5
182680 5
182720 5
182760 5
182800 5
182840 5
182880 5
182920 5
182960 5
183000 5
183040 5
183080 5
183120 5
183160 5
183200 5
183240 5
183280 5
183320 5
183360 5
183400 5
183440 5
183480 5
183520 5
183560 5
183600 5
183640 5
183680 5
183720 5
183760 5
183800 5
183840 5
183880 5
183920 5
183960 5
184000 5
184040 5
184080 5
184120 5
184160 5
184200 5
184240 5
184280 5
184320 5
184360 5
184400 5
184440 5
184480 5
184520 5
184560 5
184600 5
184640 5
184680 5
184720 5
184760 5
184800 5
184840 5
184880 5
184920 5
184960 5
185000 5
185040 5
185080 5
185120 5
185160 5
185200 5
185240 5
185280 5
185320 5
185360 5
185400 5
185440 5
185480 5
185520 5
185560 5
185600 5
185640 5
185680 5
185720 5
185760 5
185800 5
185840 5
185880 5
185920 5
185960 5
186000 5
186040 5
186080 5
186120 5
186160 5
186200 5
186240 5
186280 5
186320 5
186360 5
186400 5
186440 5
186480 5
186520 5
186560 5
186600 5
186640 5
186680 5
186720 5
186760 5
186800 5
186840 5
186880 5
186920 5
186960 5
187000 5
187040 5
187080 5
187120 5
187160 5
187200 5
187240 5
187280 5
187320 5
187360 5
187400 5
187440 5
187480 5
187520 5
187560 5
187600 5
187640 5
187680 5
187720 5
187760 5
187800 5
187840 5
187880 5
187920 5
187960 5
188000 5
188040 5
188080 5
188120 5
188160 5
188200 5
188240 5
188280 5
188320 5
188360 5
188400 5
188440 5
188480 5
188520 5
188560 5
188600 5
188640 5
188680 5
188720 5
188760 5
188800 5
188840 5
188880 5
188920 5
188960 5
189000 5
189040 5
189080 5
189120 5
189160 5
189200 5
189240 5
189280 5
189320 5
189360 5
189400 5
189440 5
189480 5
189520 5
189560 5
189600 5
189640 5
189680 5
189720 5
189760 5
189800 5
189840 5
189880 5
189920 5
189960 5
190000 5
190040 5
190080 5
190120 5
190160 5
190200 5
190240 5
190280 5
190320 5
190360 5
190400 5
190440 5
190480 5
190520 5
190560 5
190600 5
190640 5
190680 5
190720 5
190760 5
190800 5
190840 5
190880 5
190920 5
190960 5
191000 5
191040 5
191080 5
191120 5
191160 5
191200 5
191240 5
191280 5
191320 5
191360 5
191400 5
191440 5
191480 5
191520 5
191560 5
191600 5
191640 5
191680 5
191720 5
191760 5
191800 5
191840 5
191880 5
191920 5
191960 5
192000 5
192040 5
192080 5
192120 5
192160 5
192200 5
192240 5
192280 5
192320 5
192360 5
192400 5
192440 5
192480 5
192520 5
192560 5
192600 5
192640 5
192680 5
192720 5
192760 5
192800 5
192840 5
192880 5
192920 5
192960 5
193000 5
193040 5
193080 5
193120 5
193160 5
193200 5
193240 5
193280 5
193320 5
193360 5
193400 5
193440 5
193480 5
193520 5
193560 5
193600 5
193640 5
193680 5
193720 5
193760 5
193800 5
193840 5
193880 5
193920 5
193960 5
194000 5
194040 5
194080 5
194120 5
194160 5
194200 5
194240 5
194280 5
194320 5
194360 5
194400 5
194440 5
194480 5
194520 5
194560 5
194600 5
194640 5
194680 5
194720 5
194760 5
194800 5
194840 5
194880 5
194920 5
194960 5
195000 5
195040 5
195080 5
195120 5
195160 5
195200 5
195240 5
195280 5
195320 5
195360 5
195400 5
195440 5
195480 5
195520 5
195560 5
195600 5
195640 5
195680 5
195720 5
195760 5
195800 5
195840 5
195880 5
195920 5
195960 5
196000 5
196040 5
196080 5
196120 5
196160 5
196200 5
196240 5
196280 5
196320 5
196360 5
196400 5
196440 5
196480 5
196520 5
196560 5
196600 5
196640 5
196680 5
196720 5
196760 5
196800 5
196840 5
196880 5
196920 5
196960 5
197000 5
197040 5
197080 5
197120 5
197160 5
197200 5
197240 5
197280 5
197320 5
197360 5
197400 5
197440 5
197480 5
197520 5
197560 5
197600 5
197640 5
197680 5
197720 5
197760 5
197800 5
197840 5
197880 5
197920 5
197960 5
198000 5
198040 5
198080 5
198120 5
198160 5
198200 5
198240 5
198280 5
198320 5
198360 5
198400 5
198440 5
198480 5
198520 5
198560 5
198600 5
198640 5
198680 5
198720 5
198760 5
198800 5
198840 5
198880 5
198920 5
198960 5
199000 5
199040 5
199080 5
199120 5
199160 5
199200 5
199240 5
199280 5
199320 5
199360 5
199400 5
199440 5
199480 5
199520 5
199560 5
199600 5
199640 5
199680 5
199720 5
199760 5
199800 5
199840 5
199880 5
199920 5
199960 5
200000 5
200040 5
200080 5
200120 5
200160 5
200200 5
200240 5
200280 5
200320 5
200360 5
200400 5
200440 5
200480 5
200520 5
200560 5
200600 5
200640 5
200680 5
200720 5
200760 5
200800 5
200840 5
200880 5
200920 5
200960 5
201000 5
201040 5
201080 5
201120 5
201160 5
201200 5
201240 5
201280 5
201320 5
201360 5
201400 5
201440 5
201480 5
201520 5
201560 5
201600 5
201640 5
201680 5
201720 5
201760 5
201800 5
201840 5
201880 5
201920 5
201960 5
202000 5
202040 5
202080 5
202120 5
202160 5
202200 5
202240 5
202280 5
202320 5
202360 5
202400 5
202440 5
202480 5
202520 5
202560 5
202600 5
202640 5
202680 5
202720 5
202760 5
202800 5
202840 5
202880 5
202920 5
202960 5
203000 5
203040 5
203080 5
203120 5
203160 5
203200 5
203240 5
203280 5
203320 5
203360 5
203400 5
203440 5
203480 5
203520 5
203560 5
203600 5
203640 5
203680 5
203720 5
203760 5
203800 5
203840 5
203880 5
203920 5
203960 5
204000 5
204040 5
204080 5
204120 5
204160 5
204200 5
204240 5
204280 5
204320 5
204360 5
204400 5
204440 5
204480 5
204520 5
204560 5
204600 5
204640 5
204680 5
204720 5
204760 5
204800 5
204840 5
204880 5
204920 5
204960 5
205000 5
205040 5
205080 5
205120 5
205160 5
205200 5
205240 5
205280 5
205320 5
205360 5
205400 5
205440 5
205480 5
205520 5
205560 5
205600 5
205640 5
205680 5
205720 5
205760 5
205800 5
205840 5
205880 5
205920 5
205960 5
206000 5
206040 5
206080 5
206120 5
206160 5
206200 5
206240 5
206280 5
206320 5
206360 5
206400 5
206440 5
206480 5
206520 5
206560 5
206600 5
206640 5
206680 5
206720 5
206760 5
206800 5
206840 5
206880 5
206920 5
206960 5
207000 5
207040 5
207080 5
207120 5
207160 5
207200 5
207240 5
207280 5
207320 5
207360 5
207400 5
207440 5
207480 5
207520 5
207560 5
207600 5
207640 5
207680 5
207720 5
207760 5
207800 5
207840 5
207880 5
207920 5
207960 5
208000 5
208040 5
208080 5
208120 5
208160 5
208200 5
208240 5
208280 5
208320 5
208360 5
208400 5
208440 5
208480 5
208520 5
208560 5
208600 5
208640 5
208680 5
208720 5
208760 5
208800 5
208840 5
208880 5
208920 5
208960 5
209000 5
209040 5
209080 5
209120 5
209160 5
209200 5
209240 5
209280 5
209320 5
209360 5
209400 5
209440 5
209480 5
209520 5
209560 5
209600 5
209640 5
209680 5
209720 5
209760 5
209800 5
209840 5
209880 5
209920 5
209960 5
210000 5
210040 5
210080 5
210120 5
210160 5
210200 5
210240 5
210280 5
210320 5
210360 5
210400 5
210440 5
210480 5
210520 5
210560 5
210600 5
210640 5
210680 5
210720 5
210760 5
210800 5
210840 5
210880 5
210920 5
210960 5
211000 5
211040 5
211080 5
211120 5
211160 5
211200 5
211240 5
211280 5
211320 5
211360 5
211400 5
211440 5
211480 5
211520 5
211560 5
211600 5
211640 5
211680 5
211720 5
211760 5
211800 5
211840 5
211880 5
211920 5
211960 5
212000 5
212040 5
212080 5
212120 5
212160 5
212200 5
212240 5
212280 5
212320 5
212360 5
212400 5
212440 5
212480 5
212520 5
212560 5
212600 5
212640 5
212680 5
212720 5
212760 5
212800 5
212840 5
212880 5
212920 5
212960 5
213000 5
213040 5
213080 5
213120 5
213160 5
213200 5
213240 5
213280 5
213320 5
213360 5
213400 5
213440 5
213480 5
213520 5
213560 5
213600 5
213640 5
213680 5
213720 5
213760 5
213800 5
213840 5
213880 5
213920 5
213960 5
214000 5
214040 5
214080 5
214120 5
214160 5
214200 5
214240 5
214280 5
214320 5
214360 5
214400 5
214440 5
214480 5
214520 5
214560 5
214600 5
214640 5
214680 5
214720 5
214760 5
214800 5
214840 5
214880 5
214920 5
214960 5
215000 5
215040 5
215080 5
215120 5
215160 5
215200 5
215240 5
215280 5
215320 5
215360 5
215400 5
215440 5
215480 5
215520 5
215560 5
215600 5
215640 5
215680 5
215720 5
215760 5
215800 5
215840 5
215880 5
215920 5
215960 5
216000 5
216040 5
216080 5
216120 5
216160 5
216200 5
216240 5
216280 5
216320 5
216360 5
216400 5
216440 5
216480 5
216520 5
216560 5
216600 5
216640 5
216680 5
216720 5
216760 5
216800 5
216840 5
216880 5
216920 5
216960 5
217000 5
217040 5
217080 5
217120 5
217160 5
217200 5
217240 5
217280 5
217320 5
217360 5
217400 5
217440 5
217480 5
217520 5
217560 5
217600 5
217640 5
217680 5
217720 5
217760 5
217800 5
217840 5
217880 5
217920 5
217960 5
218000 5
218040 5
218080 5
218120 5
218160 5
218200 5
218240 5
218280 5
218320 5
218360 5
218400 5
218440 5
218480 5
218520 5
218560 5
218600 5
218640 5
218680 5
218720 5
218760 5
218800 5
218840 5
218880 5
218920 5
218960 5
219000 5
219040 5
219080 5
219120 5
219160 5
219200 5
219240 5
219280 5
219320 5
219360 5
219400 5
219440 5
219480 5
219520 5
219560 5
219600 5
219640 5
219680 5
219720 5
219760 5
219800 5
219840 5
219880 5
219920 5
219960 5
220000 5
220040 5
220080 5
220120 5
220160 5
220200 5
220240 5
220280 5
220320 5
220360 5
220400 5
220440 5
220480 5
220520 5
220560 5
220600 5
220640 5
220680 5
220720 5
220760 5
220800 5
220840 5
220880 5
220920 5
220960 5
221000 5
221040 5
221080 5
221120 5
221160 5
221200 5
221240 5
221280 5
221320 5
221360 5
221400 5
221440 5
221480 5
221520 5
221560 5
221600 5
221640 5
221680 5
221720 5
221760 5
221800 5
221840 5
221880 5
221920 5
221960 5
222000 5
222040 5
222080 5
222120 5
222160 5
222200 5
222240 5
222280 5
222320 5
222360 5
222400 5
222440 5
222480 5
222520 5
222560 5
222600 5
222640 5
222680 5
222720 5
222760 5
222800 5
222840 5
222880 5
222920 5
222960 5
223000 5
223040 5
223080 5
223120 5
223160 5
223200 5
223240 5
223280 5
223320 5
223360 5
223400 5
223440 5
223480 5
223520 5
223560 5
223600 5
223640 5
223680 5
223720 5
223760 5
223800 5
223840 5
223880 5
223920 5
223960 5
224000 5
224040 5
224080 5
224120 5
224160 5
224200 5
224240 5
224280 5
224320 5
224360 5
224400 5
224440 5
224480 5
224520 5
224560 5
224600 5
224640 5
224680 5
224720 5
224760 5
224800 5
224840 5
224880 5
224920 5
224960 5
225000 5
225040 5
225080 5
225120 5
225160 5
225200 5
225240 5
225280 5
225320 5
225360 5
225400 5
225440 5
225480 5
225520 5
225560 5
225600 5
225640 5
225680 5
225720 5
225760 5
225800 5
225840 5
225880 5
225920 5
225960 5
226000 5
226040 5
226080 5
226120 5
226160 5
226200 5
226240 5
226280 5
226320 5
226360 5
226400 5
226440 5
226480 5
226520 5
226560 5
226600 5
226640 5
226680 5
226720 5
226760 5
226800 5
226840 5
226880 5
226920 5
226960 5
227000 5
227040 5
227080 5
227120 5
227160 5
227200 5
227240 5
227280 5
227320 5
227360 5
227400 5
227440 5
227480 5
227520 5
227560 5
227600 5
227640 5
227680 5
227720 5
227760 5
227800 5
227840 5
227880 5
227920 5
227960 5
228000 5
228040 5
228080 5
228120 5
228160 5
228200 5
228240 5
228280 5
228320 5
228360 5
228400 5
228440 5
228480 5
228520 5
228560 5
228600 5
228640 5
228680 5
228720 5
228760 5
228800 5
228840 5
228880 5
228920 5
228960 5
229000 5
229040 5
229080 5
229120 5
229160 5
229200 5
229240 5
229280 5
229320 5
229360 5
229400 5
229440 5
229480 5
229520 5
229560 5
229600 5
229640 5
229680 5
229720 5
229760 5
229800 5
229840 5
229880 5
229920 5
229960 5
230000 5
230040 5
230080 5
230120 5
230160 5
230200 5
230240 5
230280 5
230320 5
230360 5
230400 5
230440 5
230480 5
230520 5
230560 5
230600 5
230640 5
230680 5
230720 5
230760 5
230800 5
230840 5
230880 5
230920 5
230960 5
231000 5
231040 5
231080 5
231120 5
231160 5
231200 5
231240 5
231280 5
231320 5
231360 5
231400 5
231440 5
231480 5
231520 5
231560 5
231600 5
231640 5
231680 5
231720 5
231760 5
231800 5
231840 5
231880 5
231920 5
231960 5
232000 5
232040 5
232080 5
232120 5
232160 5
232200 5
232240 5
232280 5
232320 5
232360 5
232400 5
232440 5
232480 5
232520 5
232560 5
232600 5
232640 5
232680 5
232720 5
232760 5
232800 5
232840 5
232880 5
232920 5
232960 5
233000 5
233040 5
233080 5
233120 5
233160 5
233200 5
233240 5
233280 5
233320 5
233360 5
233400 5
233440 5
233480 5
233520 5
233560 5
233600 5
233640 5
233680 5
233720 5
233760 5
233800 5
233840 5
233880 5
233920 5
233960 5
234000 5
234040 5
234080 5
234120 5
234160 5
234200 5
234240 5
234280 5
234320 5
234360 5
234400 5
234440 5
234480 5
234520 5
234560 5
234600 5
234640 5
234680 5
234720 5
234760 5
234800 5
234840 5
234880 5
234920 5
234960 5
235000 5
235040 5
235080 5
235120 5
235160 5
235200 5
235240 5
235280 5
235320 5
235360 5
235400 5
235440 5
235480 5
235520 5
235560 5
235600 5
235640 5
235680 5
235720 5
235760 5
235800 5
235840 5
235880 5
235920 5
235960 5
236000 5
236040 5
236080 5
236120 5
236160 5
236200 5
236240 5
236280 5
236320 5
236360 5
236400 5
236440 5
236480 5
236520 5
236560 5
236600 5
236640 5
236680 5
236720 5
236760 5
236800 5
236840 5
236880 5
236920 5
236960 5
237000 5
237040 5
237080 5
237120 5
237160 5
237200 5
237240 5
237280 5
237320 5
237360 5
237400 5
237440 5
237480 5
237520 5
237560 5
237600 5
237640 5
237680 5
237720 5
237760 5
237800 5
237840 5
237880 5
237920 5
237960 5
238000 5
238040 5
238080 5
238120 5
238160 5
238200 5
238240 5
238280 5
238320 5
238360 5
238400 5
238440 5
238480 5
238520 5
238560 5
238600 5
238640 5
238680 5
238720 5
238760 5
238800 5
238840 5
238880 5
238920 5
238960 5
239000 5
239040 5
239080 5
239120 5
239160 5
239200 5
239240 5
239280 5
239320 5
239360 5
239400 5
239440 5
239480 5
239520 5
239560 5
239600 5
239640 5
239680 5
239720 5
239760 5
239800 5
239840 5
239880 5
239920 5
239960 5
240000 5
240040 5
240080 5
240120 5
240160 5
240200 5
240240 5
240280 5
240320 5
240360 5
240400 5
240440 5
240480 5
240520 5
240560 5
240600 5
240640 5
240680 5
240720 5
240760 5
240800 5
240840 5
240880 5
240920 5
240960 5
241000 5
241040 5
241080 5
241120 5
241160 5
241200 5
241240 5
241280 5
241320 5
241360 5
241400 5
241440 5
241480 5
241520 5
241560 5
241600 5
241640 5
241680 5
241720 5
241760 5
241800 5
241840 5
241880 5
241920 5
241960 5
242000 5
242040 5
242080 5
242120 5
242160 5
242200 5
242240 5
242280 5
242320 5
242360 5
242400 5
242440 5
242480 5
242520 5
242560 5
242600 5
242640 5
242680 5
242720 5
242760 5
242800 5
242840 5
242880 5
242920 5
242960 5
243000 5
243040 5
243080 5
243120 5
243160 5
243200 5
243240 5
243280 5
243320 5
243360 5
243400 5
243440 5
243480 5
243520 5
243560 5
243600 5
243640 5
243680 5
243720 5
243760 5
243800 5
243840 5
243880 5
243920 5
243960 5
244000 5
244040 5
244080 5
244120 5
244160 5
244200 5
244240 5
244280 5
244320 5
244360 5
244400 5
244440 5
244480 5
244520 5
244560 5
244600 5
244640 5
244680 5
244720 5
244760 5
244800 5
244840 5
244880 5
244920 5
244960 5
245000 5
245040 5
245080 5
245120 5
245160 5
245200 5
245240 5
245280 5
245320 5
245360 5
245400 5
245440 5
245480 5
245520 5
245560 5
245600 5
245640 5
245680 5
245720 5
245760 5
245800 5
245840 5
245880 5
245920 5
245960 5
246000 5
246040 5
246080 5
246120 5
246160 5
246200 5
246240 5
246280 5
246320 5
246360 5
246400 5
246440 5
246480 5
246520 5
246560 5
246600 5
246640 5
246680 5
246720 5
246760 5
246800 5
246840 5
246880 5
246920 5
246960 5
247000 5
247040 5
247080 5
247120 5
247160 5
247200 5
247240 5
247280 5
247320 5
247360 5
247400 5
247440 5
247480 5
247520 5
247560 5
247600 5
247640 5
247680 5
247720 5
247760 5
247800 5
247840 5
247880 5
247920 5
247960 5
248000 5
248040 5
248080 5
248120 5
248160 5
248200 5
248240 5
248280 5
248320 5
248360 5
248400 5
248440 5
248480 5
248520 5
248560 5
248600 5
248640 5
248680 5
248720 5
248760 5
248800 5
248840 5
248880 5
248920 5
248960 5
249000 5
249040 5
249080 5
249120 5
249160 5
249200 5
249240 5
249280 5
249320 5
249360 5
249400 5
249440 5
249480 5
249520 5
249560 5
249600 5
249640 5
249680 5
249720 5
249760 5
249800 5
249840 5
249880 5
249920 5
249960 5
250000 5
250040 5
250080 5
250120 5
250160 5
250200 5
250240 5
250280 5
250320 5
250360 5
250400 5
250440 5
250480 5
250520 5
250560 5
250600 5
250640 5
250680 5
250720 5
250760 5
250800 5
250840 5
250880 5
250920 5
250960 5
251000 5
251040 5
251080 5
251120 5
251160 5
251200 5
251240 5
251280 5
251320 5
251360 5
251400 5
251440 5
251480 5
251520 5
251560 5
251600 5
251640 5
251680 5
251720 5
251760 5
251800 5
251840 5
251880 5
251920 5
251960 5
252000 5
252040 5
252080 5
252120 5
252160 5
252200 5
252240 5
252280 5
252320 5
252360 5
252400 5
252440 5
252480 5
252520 5
252560 5
252600 5
252640 5
252680 5
252720 5
252760 5
252800 5
252840 5
252880 5
252920 5
252960 5
253000 5
253040 5
253080 5
253120 5
253160 5
253200 5
253240 5
253280 5
253320 5
253360 5
253400 5
253440 5
253480 5
253520 5
253560 5
253600 5
253640 5
253680 5
253720 5
253760 5
253800 5
253840 5
253880 5
253920 5
253960 5
254000 5
254040 5
254080 5
254120 5
254160 5
254200 5
254240 5
254280 5
254320 5
254360 5
254400 5
254440 5
254480 5
254520 5
254560 5
254600 5
254640 5
254680 5
254720 5
254760 5
254800 5
254840 5
254880 5
254920 5
254960 5
255000 5
255040 5
255080 5
255120 5
255160 5
255200 5
255240 5
255280 5
255320 5
255360 5
255400 5
255440 5
255480 5
255520 5
255560 5
255600 5
255640 5
255680 5
255720 5
255760 5
255800 5
255840 5
255880 5
255920 5
255960 5
256000 5
256040 5
256080 5
256120 5
256160 5
256200 5
256240 5
256280 5
256320 5
256360 5
256400 5
256440 5
256480 5
256520 5
256560 5
256600 5
256640 5
256680 5
256720 5
256760 5
256800 5
256840 5
256880 5
256920 5
256960 5
257000 5
257040 5
257080 5
257120 5
257160 5
257200 5
257240 5
257280 5
257320 5
257360 5
257400 5
257440 5
257480 5
257520 5
257560 5
257600 5
257640 5
257680 5
257720 5
257760 5
257800 5
257840 5
257880 5
257920 5
257960 5
258000 5
258040 5
258080 5
258120 5
258160 5
258200 5
258240 5
258280 5
258320 5
258360 5
258400 5
258440 5
258480 5
258520 5
258560 5
258600 5
258640 5
258680 5
258720 5
258760 5
258800 5
258840 5
258880 5
258920 5
258960 5
259000 5
259040 5
259080 5
259120 5
259160 5
259200 5
259240 5
259280 5
259320 5
259360 5
259400 5
259440 5
259480 5
259520 5
259560 5
259600 5
259640 5
259680 5
259720 5
259760 5
259800 5
259840 5
259880 5
259920 5
259960 5
260000 5
260040 5
260080 5
260120 5
260160 5
260200 5
260240 5
260280 5
260320 5
260360 5
260400 5
260440 5
260480 5
260520 5
260560 5
260600 5
260640 5
260680 5
260720 5
260760 5
260800 5
260840 5
260880 5
260920 5
260960 5
261000 5
261040 5
261080 5
261120 5
261160 5
261200 5
261240 5
261280 5
261320 5
261360 5
261400 5
261440 5
261480 5
261520 5
261560 5
261600 5
261640 5
261680 5
261720 5
261760 5
261800 5
261840 5
261880 5
261920 5
261960 5
262000 5
262040 5
262080 5
262120 5
262160 5
262200 5
262240 5
262280 5
262320 5
262360 5
262400 5
262440 5
262480 5
262520 5
262560 5
262600 5
262640 5
262680 5
262720 5
262760 5
262800 5
262840 5
262880 5
262920 5
262960 5
263000 5
263040 5
263080 5
263120 5
263160 5
263200 5
263240 5
263280 5
263320 5
263360 5
263400 5
263440 5
263480 5
263520 5
263560 5
263600 5
263640 5
263680 5
263720 5
263760 5
263800 5
263840 5
263880 5
263920 5
263960 5
264000 5
264040 5
264080 5
264120 5
264160 5
264200 5
264240 5
264280 5
264320 5
264360 5
264400 5
264440 5
264480 5
264520 5
264560 5
264600 5
264640 5
264680 5
264720 5
264760 5
264800 5
264840 5
264880 5
264920 5
264960 5
265000 5
265040 5
265080 5
265120 5
265160 5
265200 5
265240 5
265280 5
265320 5
265360 5
265400 5
265440 5
265480 5
265520 5
265560 5
265600 5
265640 5
265680 5
265720 5
265760 5
265800 5
265840 5
265880 5
265920 5
265960 5
266000 5
266040 5
266080 5
266120 5
266160 5
266200 5
266240 5
266280 5
266320 5
266360 5
266400 5
266440 5
266480 5
266520 5
266560 5
266600 5
266640 5
266680 5
266720 5
266760 5
266800 5
266840 5
266880 5
266920 5
266960 5
267000 5
267040 5
267080 5
267120 5
267160 5
267200 5
267240 5
267280 5
267320 5
267360 5
267400 5
267440 5
267480 5
267520 5
267560 5
267600 5
267640 5
267680 5
267720 5
267760 5
267800 5
267840 5
267880 5
267920 5
267960 5
268000 5
268040 5
268080 5
268120 5
268160 5
268200 5
268240 5
268280 5
268320 5
268360 5
268400 5
268440 5
268480 5
268520 5
268560 5
268600 5
268640 5
268680 5
268720 5
268760 5
268800 5
268840 5
268880 5
268920 5
268960 5
269000 5
269040 5
269080 5
269120 5
269160 5
269200 5
269240 5
269280 5
269320 5
269360 5
269400 5
269440 5
269480 5
269520 5
269560 5
269600 5
269640 5
269680 5
269720 5
269760 5
269800 5
269840 5
269880 5
269920 5
269960 5
270000 5
270040 5
270080 5
270120 5
270160 5
270200 5
270240 5
270280 5
270320 5
270360 5
270400 5
270440 5
270480 5
270520 5
270560 5
270600 5
270640 5
270680 5
270720 5
270760 5
270800 5
270840 5
270880 5
270920 5
270960 5
271000 5
271040 5
271080 5
271120 5
271160 5
271200 5
271240 5
271280 5
271320 5
271360 5
271400 5
271440 5
271480 5
271520 5
271560 5
271600 5
271640 5
271680 5
271720 5
271760 5
271800 5
271840 5
271880 5
271920 5
271960 5
272000 5
272040 5
272080 5
272120 5
272160 5
272200 5
272240 5
272280 5
272320 5
272360 5
272400 5
272440 5
272480 5
272520 5
272560 5
272600 5
272640 5
272680 5
272720 5
272760 5
272800 5
272840 5
272880 5
272920 5
272960 5
273000 5
273040 5
273080 5
273120 5
273160 5
273200 5
273240 5
273280 5
273320 5
273360 5
273400 5
273440 5
273480 5
273520 5
273560 5
273600 5
273640 5
273680 5
273720 5
273760 5
273800 5
273840 5
273880 5
273920 5
273960 5
274000 5
274040 5
274080 5
274120 5
274160 5
274200 5
274240 5
274280 5
274320 5
274360 5
274400 5
274440 5
274480 5
274520 5
274560 5
274600 5
274640 5
274680 5
274720 5
274760 5
274800 5
274840 5
274880 5
274920 5
274960 5
275000 5
275040 5
275080 5
275120 5
275160 5
275200 5
275240 5
275280 5
275320 5
275360 5
275400 5
275440 5
275480 5
275520 5
275560 5
275600 5
275640 5
275680 5
275720 5
275760 5
275800 5
275840 5
275880 5
275920 5
275960 5
276000 5
276040 5
276080 5
276120 5
276160 5
276200 5
276240 5
276280 5
276320 5
276360 5
276400 5
276440 5
276480 5
276520 5
276560 5
276600 5
276640 5
276680 5
276720 5
276760 5
276800 5
276840 5
276880 5
276920 5
276960 5
277000 5
277040 5
277080 5
277120 5
277160 5
277200 5
277240 5
277280 5
277320 5
277360 5
277400 5
277440 5
277480 5
277520 5
277560 5
277600 5
277640 5
277680 5
277720 5
277760 5
277800 5
277840 5
277880 5
277920 5
277960 5
278000 5
278040 5
278080 5
278120 5
278160 5
278200 5
278240 5
278280 5
278320 5
278360 5
278400 5
278440 5
278480 5
278520 5
278560 5
278600 5
278640 5
278680 5
278720 5
278760 5
278800 5
278840 5
278880 5
278920 5
278960 5
279000 5
279040 5
279080 5
279120 5
279160 5
279200 5
279240 5
279280 5
279320 5
279360 5
279400 5
279440 5
279480 5
279520 5
279560 5
279600 5
279640 5
279680 5
279720 5
279760 5
279800 5
279840 5
279880 5
279920 5
279960 5
280000 5
280040 5
280080 5
280120 5
280160 5
280200 5
280240 5
280280 5
280320 5
280360 5
280400 5
280440 5
280480 5
280520 5
280560 5
280600 5
280640 5
280680 5
280720 5
280760 5
280800 5
280840 5
280880 5
280920 5
280960 5
281000 5
281040 5
281080 5
281120 5
281160 5
281200 5
281240 5
281280 5
281320 5
281360 5
281400 5
281440 5
281480 5
281520 5
281560 5
281600 5
281640 5
281680 5
281720 5
281760 5
281800 5
281840 5
281880 5
281920 5
281960 5
282000 5
282040 5
282080 5
282120 5
282160 5
282200 5
282240 5
282280 5
282320 5
282360 5
282400 5
282440 5
282480 5
282520 5
282560 5
282600 5
282640 5
282680 5
282720 5
282760 5
282800 5
282840 5
282880 5
282920 5
282960 5
283000 5
283040 5
283080 5
283120 5
283160 5
283200 5
283240 5
283280 5
283320 5
283360 5
283400 5
283440 5
283480 5
283520 5
283560 5
283600 5
283640 5
283680 5
283720 5
283760 5
283800 5
283840 5
283880 5
283920 5
283960 5
284000 5
284040 5
284080 5
284120 5
284160 5
284200 5
284240 5
284280 5
284320 5
284360 5
284400 5
284440 5
284480 5
284520 5
284560 5
284600 5
284640 5
284680 5
284720 5
284760 5
284800 5
284840 5
284880 5
284920 5
284960 5
285000 5
285040 5
285080 5
285120 5
285160 5
285200 5
285240 5
285280 5
285320 5
285360 5
285400 5
285440 5
285480 5
285520 5
285560 5
285600 5
285640 5
285680 5
285720 5
285760 5
285800 5
285840 5
285880 5
285920 5
285960 5
286000 5
286040 5
286080 5
286120 5
286160 5
286200 5
286240 5
286280 5
286320 5
286360 5
286400 5
286440 5
286480 5
286520 5
286560 5
286600 5
286640 5
286680 5
286720 5
286760 5
286800 5
286840 5
286880 5
286920 5
286960 5
287000 5
287040 5
287080 5
287120 5
287160 5
287200 5
287240 5
287280 5
287320 5
287360 5
287400 5
287440 5
287480 5
287520 5
287560 5
287600 5
287640 5
287680 5
287720 5
287760 5
287800 5
287840 5
287880 5
287920 5
287960 5
288000 5
288040 5
288080 5
288120 5
288160 5
288200 5
288240 5
288280 5
288320 5
288360 5
288400 5
288440 5
288480 5
288520 5
288560 5
288600 5
288640 5
288680 5
288720 5
288760 5
288800 5
288840 5
288880 5
288920 5
288960 5
289000 5
289040 5
289080 5
289120 5
289160 5
289200 5
289240 5
289280 5
289320 5
289360 5
289400 5
289440 5
289480 5
289520 5
289560 5
289600 5
289640 5
289680 5
289720 5
289760 5
289800 5
289840 5
289880 5
289920 5
289960 5
290000 5
290040 5
290080 5
290120 5
290160 5
290200 5
290240 5
290280 5
290320 5
290360 5
290400 5
290440 5
290480 5
290520 5
290560 5
290600 5
290640 5
290680 5
290720 5
290760 5
290800 5
290840 5
290880 5
290920 5
290960 5
291000 5
291040 5
291080 5
291120 5
291160 5
291200 5
291240 5
291280 5
291320 5
291360 5
291400 5
291440 5
291480 5
291520 5
291560 5
291600 5
291640 5
291680 5
291720 5
291760 5
291800 5
291840 5
291880 5
291920 5
291960 5
292000 5
292040 5
292080 5
292120 5
292160 5
292200 5
292240 5
292280 5
292320 5
292360 5
292400 5
292440 5
292480 5
292520 5
292560 5
292600 5
292640 5
292680 5
292720 5
292760 5
292800 5
292840 5
292880 5
292920 5
292960 5
293000 5
293040 5
293080 5
293120 5
293160 5
293200 5
293240 5
293280 5
293320 5
293360 5
293400 5
293440 5
293480 5
293520 5
293560 5
293600 5
293640 5
293680 5
293720 5
293760 5
293800 5
293840 5
293880 5
293920 5
293960 5
294000 5
294040 5
294080 5
294120 5
294160 5
294200 5
294240 5
294280 5
294320 5
294360 5
294400 5
294440 5
294480 5
294520 5
294560 5
294600 5
294640 5
294680 5
294720 5
294760 5
294800 5
294840 5
294880 5
294920 5
294960 5
295000 5
295040 5
295080 5
295120 5
295160 5
295200 5
295240 5
295280 5
295320 5
295360 5
295400 5
295440 5
295480 5
295520 5
295560 5
295600 5
295640 5
295680 5
295720 5
295760 5
295800 5
295840 5
295880 5
295920 5
295960 5
296000 5
296040 5
296080 5
296120 5
296160 5
296200 5
296240 5
296280 5
296320 5
296360 5
296400 5
296440 5
296480 5
296520 5
296560 5
296600 5
296640 5
296680 5
296720 5
296760 5
296800 5
296840 5
296880 5
296920 5
296960 5
297000 5
297040 5
297080 5
297120 5
297160 5
297200 5
297240 5
297280 5
297320 5
297360 5
297400 5
297440 5
297480 5
297520 5
297560 5
297600 5
297640 5
297680 5
297720 5
297760 5
297800 5
297840 5
297880 5
297920 5
297960 5
298000 5
298040 5
298080 5
298120 5
298160 5
298200 5
298240 5
298280 5
298320 5
298360 5
298400 5
298440 5
298480 5
298520 5
298560 5
298600 5
298640 5
298680 5
298720 5
298760 5
298800 5
298840 5
298880 5
298920 5
298960 5
299000 5
299040 5
299080 5
299120 5
299160 5
299200 5
299240 5
299280 5
299320 5
299360 5
299400 5
299440 5
299480 5
299520 5
299560 5
299600 5
299640 5
299680 5
299720 5
299760 5
299800 5
299840 5
299880 5
299920 5
299960 5
300000 5
300040 5
300080 5
300120 5
300160 5
300200 5
300240 5
300280 5
300320 5
300360 5
300400 5
300440 5
300480 5
300520 5
300560 5
300600 5
300640 5
300680 5
300720 5
300760 5
300800 5
300840 5
300880 5
300920 5
300960 5
301000 5
301040 5
301080 5
301120 5
301160 5
301200 5
301240 5
301280 5
301320 5
301360 5
301400 5
301440 5
301480 5
301520 5
301560 5
301600 5
301640 5
301680 5
301720 5
301760 5
301800 5
301840 5
301880 5
301920 5
301960 5
302000 5
302040 5
302080 5
302120 5
302160 5
302200 5
302240 5
302280 5
302320 5
302360 5
302400 5
302440 5
302480 5
302520 5
302560 5
302600 5
302640 5
302680 5
302720 5
302760 5
302800 5
302840 5
302880 5
302920 5
302960 5
303000 5
303040 5
303080 5
303120 5
303160 5
303200 5
303240 5
303280 5
303320 5
303360 5
303400 5
303440 5
303480 5
303520 5
303560 5
303600 5
303640 5
303680 5
303720 5
303760 5
303800 5
303840 5
303880 5
303920 5
303960 5
304000 5
304040 5
304080 5
304120 5
304160 5
304200 5
304240 5
304280 5
304320 5
304360 5
304400 5
304440 5
304480 5
304520 5
304560 5
304600 5
304640 5
304680 5
304720 5
304760 5
304800 5
304840 5
304880 5
304920 5
304960 5
305000 5
305040 5
305080 5
305120 5
305160 5
305200 5
305240 5
305280 5
305320 5
305360 5
305400 5
305440 5
305480 5
305520 5
305560 5
305600 5
305640 5
305680 5
305720 5
305760 5
305800 5
305840 5
305880 5
305920 5
305960 5
306000 5
306040 5
306080 5
306120 5
306160 5
306200 5
306240 5
306280 5
306320 5
306360 5
306400 5
306440 5
306480 5
306520 5
306560 5
306600 5
306640 5
306680 5
306720 5
306760 5
306800 5
306840 5
306880 5
306920 5
306960 5
307000 5
307040 5
307080 5
307120 5
307160 5
307200 5
307240 5
307280 5
307320 5
307360 5
307400 5
307440 5
307480 5
307520 5
307560 5
307600 5
307640 5
307680 5
307720 5
307760 5
307800 5
307840 5
307880 5
307920 5
307960 5
308000 5
308040 5
308080 5
308120 5
308160 5
308200 5
308240 5
308280 5
308320 5
308360 5
308400 5
308440 5
308480 5
308520 5
308560 5
308600 5
308640 5
308680 5
308720 5
308760 5
308800 5
308840 5
308880 5
308920 5
308960 5
309000 5
309040 5
309080 5
309120 5
309160 5
309200 5
309240 5
309280 5
309320 5
309360 5
309400 5
309440 5
309480 5
309520 5
309560 5
309600 5
309640 5
309680 5
309720 5
309760 5
309800 5
309840 5
309880 5
309920 5
309960 5
310000 5
310040 5
310080 5
310120 5
310160 5
310200 5
310240 5
310280 5
310320 5
310360 5
310400 5
310440 5
310480 5
310520 5
310560 5
310600 5
310640 5
310680 5
310720 5
310760 5
310800 5
310840 5
310880 5
310920 5
310960 5
311000 5
311040 5
311080 5
311120 5
311160 5
311200 5
311240 5
311280 5
311320 5
311360 5
311400 5
311440 5
311480 5
311520 5
311560 5
311600 5
311640 5
311680 5
311720 5
311760 5
311800 5
311840 5
311880 5
311920 5
311960 5
312000 5
312040 5
312080 5
312120 5
312160 5
312200 5
312240 5
312280 5
312320 5
312360 5
312400 5
312440 5
312480 5
312520 5
312560 5
312600 5
312640 5
312680 5
312720 5
312760 5
312800 5
312840 5
312880 5
312920 5
312960 5
313000 5
313040 5
313080 5
313120 5
313160 5
313200 5
313240 5
313280 5
313320 5
313360 5
313400 5
313440 5
313480 5
313520 5
313560 5
313600 5
313640 5
313680 5
313720 5
313760 5
313800 5
313840 5
313880 5
313920 5
313960 5
314000 5
314040 5
314080 5
314120 5
314160 5
314200 5
314240 5
314280 5
314320 5
314360 5
314400 5
314440 5
314480 5
314520 5
314560 5
314600 5
314640 5
314680 5
314720 5
314760 5
314800 5
314840 5
314880 5
314920 5
314960 5
315000 5
315040 5
315080 5
315120 5
315160 5
315200 5
315240 5
315280 5
315320 5
315360 5
315400 5
315440 5
315480 5
315520 5
315560 5
315600 5
315640 5
315680 5
315720 5
315760 5
315800 5
315840 5
315880 5
315920 5
315960 5
316000 5
316040 5
316080 5
316120 5
316160 5
316200 5
316240 5
316280 5
316320 5
316360 5
316400 5
316440 5
316480 5
316520 5
316560 5
316600 5
316640 5
316680 5
316720 5
316760 5
316800 5
316840 5
316880 5
316920 5
316960 5
317000 5
317040 5
317080 5
317120 5
317160 5
317200 5
317240 5
317280 5
317320 5
317360 5
317400 5
317440 5
317480 5
317520 5
317560 5
317600 5
317640 5
317680 5
317720 5
317760 5
317800 5
317840 5
317880 5
317920 5
317960 5
318000 5
318040 5
318080 5
318120 5
318160 5
318200 5
318240 5
318280 5
318320 5
318360 5
318400 5
318440 5
318480 5
318520 5
318560 5
318600 5
318640 5
318680 5
318720 5
318760 5
318800 5
318840 5
318880 5
318920 5
318960 5
319000 5
319040 5
319080 5
319120 5
319160 5
319200 5
319240 5
319280 5
319320 5
319360 5
319400 5
319440 5
319480 5
319520 5
319560 5
319600 5
319640 5
319680 5
319720 5
319760 5
319800 5
319840 5
319880 5
319920 5
319960 5
320000 5
320040 5
320080 5
320120 5
320160 5
320200 5
320240 5
320280 5
320320 5
320360 5
320400 5
320440 5
320480 5
320520 5
320560 5
320600 5
320640 5
320680 5
320720 5
320760 5
320800 5
320840 5
320880 5
320920 5
320960 5
321000 5
321040 5
321080 5
321120 5
321160 5
321200 5
321240 5
321280 5
321320 5
321360 5
321400 5
321440 5
321480 5
321520 5
321560 5
321600 5
321640 5
321680 5
321720 5
321760 5
321800 5
321840 5
321880 5
321920 5
321960 5
322000 5
322040 5
322080 5
322120 5
322160 5
322200 5
322240 5
322280 5
322320 5
322360 5
322400 5
322440 5
322480 5
322520 5
322560 5
322600 5
322640 5
322680 5
322720 5
322760 5
322800 5
322840 5
322880 5
322920 5
322960 5
323000 5
323040 5
323080 5
323120 5
323160 5
323200 5
323240 5
323280 5
323320 5
323360 5
323400 5
323440 5
323480 5
323520 5
323560 5
323600 5
323640 5
323680 5
323720 5
323760 5
323800 5
323840 5
323880 5
323920 5
323960 5
324000 5
324040 5
324080 5
324120 5
324160 5
324200 5
324240 5
324280 5
324320 5
324360 5
324400 5
324440 5
324480 5
324520 5
324560 5
324600 5
324640 5
324680 5
324720 5
324760 5
324800 5
324840 5
324880 5
324920 5
324960 5
325000 5
325040 5
325080 5
325120 5
325160 5
325200 5
325240 5
325280 5
325320 5
325360 5
325400 5
325440 5
325480 5
325520 5
325560 5
325600 5
325640 5
325680 5
325720 5
325760 5
325800 5
325840 5
325880 5
325920 5
325960 5
326000 5
326040 5
326080 5
326120 5
326160 5
326200 5
326240 5
326280 5
326320 5
326360 5
326400 5
326440 5
326480 5
326520 5
326560 5
326600 5
326640 5
326680 5
326720 5
326760 5
326800 5
326840 5
326880 5
326920 5
326960 5
327000 5
327040 5
327080 5
327120 5
327160 5
327200 5
327240 5
327280 5
327320 5
327360 5
327400 5
327440 5
327480 5
327520 5
327560 5
327600 5
327640 5
327680 5
327720 5
327760 5
327800 5
327840 5
327880 5
327920 5
327960 5
328000 5
328040 5
328080 5
328120 5
328160 5
328200 5
328240 5
328280 5
328320 5
328360 5
328400 5
328440 5
328480 5
328520 5
328560 5
328600 5
328640 5
328680 5
328720 5
328760 5
328800 5
328840 5
328880 5
328920 5
328960 5
329000 5
329040 5
329080 5
329120 5
329160 5
329200 5
329240 5
329280 5
329320 5
329360 5
329400 5
329440 5
329480 5
329520 5
329560 5
329600 5
329640 5
329680 5
329720 5
329760 5
329800 5
329840 5
329880 5
329920 5
329960 5
330000 5
330040 5
330080 5
330120 5
330160 5
330200 5
330240 5
330280 5
330320 5
330360 5
330400 5
330440 5
330480 5
330520 5
330560 5
330600 5
330640 5
330680 5
330720 5
330760 5
330800 5
330840 5
330880 5
330920 5
330960 5
331000 5
331040 5
331080 5
331120 5
331160 5
331200 5
331240 5
331280 5
331320 5
331360 5
331400 5
331440 5
331480 5
331520 5
331560 5
331600 5
331640 5
331680 5
331720 5
331760 5
331800 5
331840 5
331880 5
331920 5
331960 5
332000 5
332040 5
332080 5
332120 5
332160 5
332200 5
332240 5
332280 5
332320 5
332360 5
332400 5
332440 5
332480 5
332520 5
332560 5
332600 5
332640 5
332680 5
332720 5
332760 5
332800 5
332840 5
332880 5
332920 5
332960 5
333000 5
333040 5
333080 5
333120 5
333160 5
333200 5
333240 5
333280 5
333320 5
333360 5
333400 5
333440 5
333480 5
333520 5
333560 5
333600 5
333640 5
333680 5
333720 5
333760 5
333800 5
333840 5
333880 5
333920 5
333960 5
334000 5
334040 5
334080 5
334120 5
334160 5
334200 5
334240 5
334280 5
334320 5
334360 5
334400 5
334440 5
334480 5
334520 5
334560 5
334600 5
334640 5
334680 5
334720 5
334760 5
334800 5
334840 5
334880 5
334920 5
334960 5
335000 5
335040 5
335080 5
335120 5
335160 5
335200 5
335240 5
335280 5
335320 5
335360 5
335400 5
335440 5
335480 5
335520 5
335560 5
335600 5
335640 5
335680 5
335720 5
335760 5
335800 5
335840 5
335880 5
335920 5
335960 5
336000 5
336040 5
336080 5
336120 5
336160 5
336200 5
336240 5
336280 5
336320 5
336360 5
336400 5
336440 5
336480 5
336520 5
336560 5
336600 5
336640 5
336680 5
336720 5
336760 5
336800 5
336840 5
336880 5
336920 5
336960 5
337000 5
337040 5
337080 5
337120 5
337160 5
337200 5
337240 5
337280 5
337320 5
337360 5
337400 5
337440 5
337480 5
337520 5
337560 5
337600 5
337640 5
337680 5
337720 5
337760 5
337800 5
337840 5
337880 5
337920 5
337960 5
338000 5
338040 5
338080 5
338120 5
338160 5
338200 5
338240 5
338280 5
338320 5
338360 5
338400 5
338440 5
338480 5
338520 5
338560 5
338600 5
338640 5
338680 5
338720 5
338760 5
338800 5
338840 5
338880 5
338920 5
338960 5
339000 5
339040 5
339080 5
339120 5
339160 5
339200 5
339240 5
339280 5
339320 5
339360 5
339400 5
339440 5
339480 5
339520 5
339560 5
339600 5
339640 5
339680 5
339720 5
339760 5
339800 5
339840 5
339880 5
339920 5
339960 5
340000 5
340040 5
340080 5
340120 5
340160 5
340200 5
340240 5
340280 5
340320 5
340360 5
340400 5
340440 5
340480 5
340520 5
340560 5
340600 5
340640 5
340680 5
340720 5
340760 5
340800 5
340840 5
340880 5
340920 5
340960 5
341000 5
341040 5
341080 5
341120 5
341160 5
341200 5
341240 5
341280 5
341320 5
341360 5
341400 5
341440 5
341480 5
341520 5
341560 5
341600 5
341640 5
341680 5
341720 5
341760 5
341800 5
341840 5
341880 5
341920 5
341960 5
342000 5
342040 5
342080 5
342120 5
342160 5
342200 5
342240 5
342280 5
342320 5
342360 5
342400 5
342440 5
342480 5
342520 5
342560 5
342600 5
342640 5
342680 5
342720 5
342760 5
342800 5
342840 5
342880 5
342920 5
342960 5
343000 5
343040 5
343080 5
343120 5
343160 5
343200 5
343240 5
343280 5
343320 5
343360 5
343400 5
343440 5
343480 5
343520 5
343560 5
343600 5
343640 5
343680 5
343720 5
343760 5
343800 5
343840 5
343880 5
343920 5
343960 5
344000 5
344040 5
344080 5
344120 5
344160 5
344200 5
344240 5
344280 5
344320 5
344360 5
344400 5
344440 5
344480 5
344520 5
344560 5
344600 5
344640 5
344680 5
344720 5
344760 5
344800 5
344840 5
344880 5
344920 5
344960 5
345000 5
345040 5
345080 5
345120 5
345160 5
345200 5
345240 5
345280 5
345320 5
345360 5
345400 5
345440 5
345480 5
345520 5
345560 5
345600 5
345640 5
345680 5
345720 5
345760 5
345800 5
345840 5
345880 5
345920 5
345960 5
346000 5
346040 5
346080 5
346120 5
346160 5
346200 5
346240 5
346280 5
346320 5
346360 5
346400 5
346440 5
346480 5
346520 5
346560 5
346600 5
346640 5
346680 5
346720 5
346760 5
346800 5
346840 5
346880 5
346920 5
346960 5
347000 5
347040 5
347080 5
347120 5
347160 5
347200 5
347240 5
347280 5
347320 5
347360 5
347400 5
347440 5
347480 5
347520 5
347560 5
347600 5
347640 5
347680 5
347720 5
347760 5
347800 5
347840 5
347880 5
347920 5
347960 5
348000 5
348040 5
348080 5
348120 5
348160 5
348200 5
348240 5
348280 5
348320 5
348360 5
348400 5
348440 5
348480 5
348520 5
348560 5
348600 5
348640 5
348680 5
348720 5
348760 5
348800 5
348840 5
348880 5
348920 5
348960 5
349000 5
349040 5
349080 5
349120 5
349160 5
349200 5
349240 5
349280 5
349320 5
349360 5
349400 5
349440 5
349480 5
349520 5
349560 5
349600 5
349640 5
349680 5
349720 5
349760 5
349800 5
349840 5
349880 5
349920 5
349960 5
350000 5
350040 5
350080 5
350120 5
350160 5
350200 5
350240 5
350280 5
350320 5
350360 5
350400 5
350440 5
350480 5
350520 5
350560 5
350600 5
350640 5
350680 5
350720 5
350760 5
350800 5
350840 5
350880 5
350920 5
350960 5
351000 5
351040 5
351080 5
351120 5
351160 5
351200 5
351240 5
351280 5
351320 5
351360 5
351400 5
351440 5
351480 5
351520 5
351560 5
351600 5
351640 5
351680 5
351720 5
351760 5
351800 5
351840 5
351880 5
351920 5
351960 5
352000 5
352040 5
352080 5
352120 5
352160 5
352200 5
352240 5
352280 5
352320 5
352360 5
352400 5
352440 5
352480 5
352520 5
352560 5
352600 5
352640 5
352680 5
352720 5
352760 5
352800 5
352840 5
352880 5
352920 5
352960 5
353000 5
353040 5
353080 5
353120 5
353160 5
353200 5
353240 5
353280 5
353320 5
353360 5
353400 5
353440 5
353480 5
353520 5
353560 5
353600 5
353640 5
353680 5
353720 5
353760 5
353800 5
353840 5
353880 5
353920 5
353960 5
354000 5
354040 5
354080 5
354120 5
354160 5
354200 5
354240 5
354280 5
354320 5
354360 5
354400 5
354440 5
354480 5
354520 5
354560 5
354600 5
354640 5
354680 5
354720 5
354760 5
354800 5
354840 5
354880 5
354920 5
354960 5
355000 5
355040 5
355080 5
355120 5
355160 5
355200 5
355240 5
355280 5
355320 5
355360 5
355400 5
355440 5
355480 5
355520 5
355560 5
355600 5
355640 5
355680 5
355720 5
355760 5
355800 5
355840 5
355880 5
355920 5
355960 5
356000 5
356040 5
356080 5
356120 5
356160 5
356200 5
356240 5
356280 5
356320 5
356360 5
356400 5
356440 5
356480 5
356520 5
356560 5
356600 5
356640 5
356680 5
356720 5
356760 5
356800 5
356840 5
356880 5
356920 5
356960 5
357000 5
357040 5
357080 5
357120 5
357160 5
357200 5
357240 5
357280 5
357320 5
357360 5
357400 5
357440 5
357480 5
357520 5
357560 5
357600 5
357640 5
357680 5
357720 5
357760 5
357800 5
357840 5
357880 5
357920 5
357960 5
358000 5
358040 5
358080 5
358120 5
358160 5
358200 5
358240 5
358280 5
358320 5
358360 5
358400 5
358440 5
358480 5
358520 5
358560 5
358600 5
358640 5
358680 5
358720 5
358760 5
358800 5
358840 5
358880 5
358920 5
358960 5
359000 5
359040 5
359080 5
359120 5
359160 5
359200 5
359240 5
359280 5
359320 5
359360 5
359400 5
359440 5
359480 5
359520 5
359560 5
359600 5
359640 5
359680 5
359720 5
359760 5
359800 5
359840 5
359880 5
359920 5
359960 5
360000 5
360040 5
360080 5
360120 5
360160 5
360200 5
360240 5
360280 5
360320 5
360360 5
360400 5
360440 5
360480 5
360520 5
360560 5
360600 5
360640 5
360680 5
360720 5
360760 5
360800 5
360840 5
360880 5
360920 5
360960 5
361000 5
361040 5
361080 5
361120 5
361160 5
361200 5
361240 5
361280 5
361320 5
361360 5
361400 5
361440 5
361480 5
361520 5
361560 5
361600 5
361640 5
361680 5
361720 5
361760 5
361800 5
361840 5
361880 5
361920 5
361960 5
362000 5
362040 5
362080 5
362120 5
362160 5
362200 5
362240 5
362280 5
362320 5
362360 5
362400 5
362440 5
362480 5
362520 5
362560 5
362600 5
362640 5
362680 5
362720 5
362760 5
362800 5
362840 5
362880 5
362920 5
362960 5
363000 5
363040 5
363080 5
363120 5
363160 5
363200 5
363240 5
363280 5
363320 5
363360 5
363400 5
363440 5
363480 5
363520 5
363560 5
363600 5
363640 5
363680 5
363720 5
363760 5
363800 5
363840 5
363880 5
363920 5
363960 5
364000 5
364040 5
364080 5
364120 5
364160 5
364200 5
364240 5
364280 5
364320 5
364360 5
364400 5
364440 5
364480 5
364520 5
364560 5
364600 5
364640 5
364680 5
364720 5
364760 5
364800 5
364840 5
364880 5
364920 5
364960 5
365000 5
365040 5
365080 5
365120 5
365160 5
365200 5
365240 5
365280 5
365320 5
365360 5
365400 5
365440 5
365480 5
365520 5
365560 5
365600 5
365640 5
365680 5
365720 5
365760 5
365800 5
365840 5
365880 5
365920 5
365960 5
366000 5
366040 5
366080 5
366120 5
366160 5
366200 5
366240 5
366280 5
366320 5
366360 5
366400 5
366440 5
366480 5
