# Supplementary material for: Comment on 'Valid molecular dynamics simulations of human hemoglobin require a surprisingly large box size'
Source: eLife. 2019 Jun 20;8:e44718. doi: 10.7554/eLife.44718 (PMC6586461; doi:10.7554/eLife.44718)
Supplement: Figure 3—source data 1. — The zip archive contains a README file describing which source files correspond to the different panels. [file elife-44718-fig3-data1.zip › figure3/panel_A/hub/large/7/proj.xvg]

@ autoscale onread none
@ with g0
@ g0 on
@ title "projection on eigenvectors (nm)"
@ xaxis  label "Time (ps)"
@ world xmin 0
@ world xmax 366480
@ world ymin -9.1092
@ world ymax 3.42145
@ view xmin 0.15
@ view xmax 0.85
@ view ymin 0.15
@ view ymax 0.85
@ yaxis  label "vec 1"
@ xaxis tick major 100000
@ xaxis tick minor 50000
@ xaxis ticklabel start type spec
@ xaxis ticklabel start -0
@ yaxis tick major 5
@ yaxis tick minor 2.5
@ yaxis ticklabel start type spec
@ yaxis ticklabel start -5
@ zeroxaxis bar on
@ zeroxaxis bar linestyle 3
    0.0000   -4.95599
   40.0000   -5.73003
   80.0000   -4.41976
  120.0000   -6.16587
  160.0000   -5.31856
  200.0000   -5.43252
  240.0000   -5.86303
  280.0000   -5.70943
  320.0000   -5.60484
  360.0000   -6.01137
  400.0000   -5.57012
  440.0000   -6.62124
  480.0000   -6.96143
  520.0000   -5.50273
  560.0000   -5.50336
  600.0000   -5.91160
  640.0000   -5.05787
  680.0000   -4.84035
  720.0000   -6.11687
  760.0000   -4.85665
  800.0000   -5.55903
  840.0000   -5.75244
  880.0000   -5.10604
  920.0000   -4.83059
  960.0000   -6.05737
 1000.0000   -5.87896
 1040.0000   -4.98625
 1080.0000   -5.57317
 1120.0000   -5.39726
 1160.0000   -5.78238
 1200.0000   -5.58637
 1240.0000   -5.12010
 1280.0000   -5.56407
 1320.0000   -5.58545
 1360.0000   -4.50159
 1400.0000   -5.26199
 1440.0000   -5.55861
 1480.0000   -5.52983
 1520.0000   -4.76011
 1560.0000   -5.71385
 1600.0000   -5.25724
 1640.0000   -5.36091
 1680.0000   -4.89617
 1720.0000   -4.78258
 1760.0000   -4.37962
 1800.0000   -4.38869
 1840.0000   -4.80527
 1880.0000   -3.68877
 1920.0000   -5.03467
 1960.0000   -4.59273
 2000.0000   -5.00832
 2040.0000   -4.37382
 2080.0000   -5.00944
 2120.0000   -4.09769
 2160.0000   -5.50843
 2200.0000   -4.81083
 2240.0000   -5.41685
 2280.0000   -5.37301
 2320.0000   -5.23117
 2360.0000   -4.80341
 2400.0000   -4.79534
 2440.0000   -5.30036
 2480.0000   -6.37578
 2520.0000   -5.84463
 2560.0000   -5.71077
 2600.0000   -4.83693
 2640.0000   -5.84529
 2680.0000   -5.25052
 2720.0000   -5.11211
 2760.0000   -4.76026
 2800.0000   -4.63015
 2840.0000   -5.41690
 2880.0000   -4.38434
 2920.0000   -5.01768
 2960.0000   -4.26976
 3000.0000   -4.98744
 3040.0000   -4.95801
 3080.0000   -5.33097
 3120.0000   -4.97859
 3160.0000   -5.09199
 3200.0000   -4.14814
 3240.0000   -5.34536
 3280.0000   -5.06170
 3320.0000   -5.58869
 3360.0000   -5.06764
 3400.0000   -4.62902
 3440.0000   -3.96458
 3480.0000   -4.06706
 3520.0000   -5.46719
 3560.0000   -4.68671
 3600.0000   -5.09793
 3640.0000   -4.99687
 3680.0000   -4.41796
 3720.0000   -5.25258
 3760.0000   -5.87622
 3800.0000   -4.55397
 3840.0000   -5.50382
 3880.0000   -4.23548
 3920.0000   -4.92268
 3960.0000   -5.12132
 4000.0000   -4.42918
 4040.0000   -4.40474
 4080.0000   -5.07538
 4120.0000   -4.59412
 4160.0000   -4.79473
 4200.0000   -5.26394
 4240.0000   -5.54355
 4280.0000   -4.88433
 4320.0000   -4.54374
 4360.0000   -4.47887
 4400.0000   -4.90088
 4440.0000   -4.96520
 4480.0000   -5.09822
 4520.0000   -5.43294
 4560.0000   -5.04973
 4600.0000   -5.21955
 4640.0000   -3.78042
 4680.0000   -4.87681
 4720.0000   -4.95767
 4760.0000   -5.10588
 4800.0000   -4.66469
 4840.0000   -5.47643
 4880.0000   -5.72192
 4920.0000   -4.64500
 4960.0000   -4.56279
 5000.0000   -4.85134
 5040.0000   -5.68713
 5080.0000   -5.27270
 5120.0000   -5.99660
 5160.0000   -5.44996
 5200.0000   -5.83452
 5240.0000   -5.83558
 5280.0000   -5.05805
 5320.0000   -5.95023
 5360.0000   -5.27692
 5400.0000   -5.17205
 5440.0000   -5.76253
 5480.0000   -5.43260
 5520.0000   -5.60793
 5560.0000   -4.57231
 5600.0000   -4.75990
 5640.0000   -4.45700
 5680.0000   -6.48639
 5720.0000   -5.13001
 5760.0000   -4.58724
 5800.0000   -4.61739
 5840.0000   -6.00246
 5880.0000   -5.95995
 5920.0000   -5.15212
 5960.0000   -5.21634
 6000.0000   -4.87255
 6040.0000   -5.59698
 6080.0000   -5.88018
 6120.0000   -4.89496
 6160.0000   -5.12390
 6200.0000   -4.31662
 6240.0000   -5.37374
 6280.0000   -3.88527
 6320.0000   -4.35423
 6360.0000   -4.22854
 6400.0000   -5.69666
 6440.0000   -5.99366
 6480.0000   -6.00960
 6520.0000   -6.52013
 6560.0000   -5.65677
 6600.0000   -4.48308
 6640.0000   -4.93895
 6680.0000   -5.54428
 6720.0000   -5.27201
 6760.0000   -6.05184
 6800.0000   -5.46751
 6840.0000   -6.86979
 6880.0000   -5.92871
 6920.0000   -4.40964
 6960.0000   -5.04857
 7000.0000   -5.08456
 7040.0000   -4.99452
 7080.0000   -5.71923
 7120.0000   -5.51039
 7160.0000   -5.68064
 7200.0000   -5.64397
 7240.0000   -4.81186
 7280.0000   -4.85794
 7320.0000   -4.34660
 7360.0000   -4.93754
 7400.0000   -4.55316
 7440.0000   -5.13834
 7480.0000   -4.82946
 7520.0000   -3.74715
 7560.0000   -4.22245
 7600.0000   -5.77009
 7640.0000   -5.69136
 7680.0000   -5.05508
 7720.0000   -5.63665
 7760.0000   -4.46671
 7800.0000   -5.81299
 7840.0000   -4.84197
 7880.0000   -3.99754
 7920.0000   -4.52261
 7960.0000   -4.77615
 8000.0000   -4.99386
 8040.0000   -4.71800
 8080.0000   -5.29040
 8120.0000   -5.11768
 8160.0000   -4.65404
 8200.0000   -4.73648
 8240.0000   -4.67042
 8280.0000   -4.28010
 8320.0000   -4.62642
 8360.0000   -5.44519
 8400.0000   -4.33925
 8440.0000   -5.33097
 8480.0000   -4.06633
 8520.0000   -4.61098
 8560.0000   -5.57855
 8600.0000   -4.39594
 8640.0000   -5.21315
 8680.0000   -4.86856
 8720.0000   -5.18753
 8760.0000   -5.18790
 8800.0000   -5.76503
 8840.0000   -6.37183
 8880.0000   -5.08559
 8920.0000   -4.27629
 8960.0000   -5.85229
 9000.0000   -4.81661
 9040.0000   -5.24513
 9080.0000   -5.37137
 9120.0000   -5.81120
 9160.0000   -4.94150
 9200.0000   -5.07385
 9240.0000   -5.51471
 9280.0000   -5.95370
 9320.0000   -5.73797
 9360.0000   -5.14618
 9400.0000   -5.25269
 9440.0000   -5.20598
 9480.0000   -5.87875
 9520.0000   -5.74977
 9560.0000   -5.38197
 9600.0000   -5.32032
 9640.0000   -5.27375
 9680.0000   -5.47425
 9720.0000   -5.29763
 9760.0000   -4.99468
 9800.0000   -4.28532
 9840.0000   -5.36772
 9880.0000   -5.68788
 9920.0000   -4.56806
 9960.0000   -4.44315
10000.0000   -4.74280
10040.0000   -5.70181
10080.0000   -5.13378
10120.0000   -4.88531
10160.0000   -4.08516
10200.0000   -4.59705
10240.0000   -4.81336
10280.0000   -5.13977
10320.0000   -4.51182
10360.0000   -4.74055
10400.0000   -5.23746
10440.0000   -5.08689
10480.0000   -4.80347
10520.0000   -5.11961
10560.0000   -5.67688
10600.0000   -4.64710
10640.0000   -4.50281
10680.0000   -4.91410
10720.0000   -4.47166
10760.0000   -5.25894
10800.0000   -5.08888
10840.0000   -4.79830
10880.0000   -5.91428
10920.0000   -5.08382
10960.0000   -6.24871
11000.0000   -5.20963
11040.0000   -5.27803
11080.0000   -5.59568
11120.0000   -4.80551
11160.0000   -5.00652
11200.0000   -4.70971
11240.0000   -5.28193
11280.0000   -4.64863
11320.0000   -4.73020
11360.0000   -5.90196
11400.0000   -5.40864
11440.0000   -5.95639
11480.0000   -5.90375
11520.0000   -4.91086
11560.0000   -5.48722
11600.0000   -5.24727
11640.0000   -6.00995
11680.0000   -6.05743
11720.0000   -6.22764
11760.0000   -5.92698
11800.0000   -5.24064
11840.0000   -5.76377
11880.0000   -5.08238
11920.0000   -5.26275
11960.0000   -5.07647
12000.0000   -4.96524
12040.0000   -5.38629
12080.0000   -6.02059
12120.0000   -5.59899
12160.0000   -5.68498
12200.0000   -6.43443
12240.0000   -5.43723
12280.0000   -5.81538
12320.0000   -6.29185
12360.0000   -5.64765
12400.0000   -7.19531
12440.0000   -7.05128
12480.0000   -6.04514
12520.0000   -6.56462
12560.0000   -6.39863
12600.0000   -5.67906
12640.0000   -6.45093
12680.0000   -5.68820
12720.0000   -4.75119
12760.0000   -5.18710
12800.0000   -4.36832
12840.0000   -6.10976
12880.0000   -6.09699
12920.0000   -5.81882
12960.0000   -5.66148
13000.0000   -5.95581
13040.0000   -5.80895
13080.0000   -6.31116
13120.0000   -5.33629
13160.0000   -5.76439
13200.0000   -4.57588
13240.0000   -4.97063
13280.0000   -6.14000
13320.0000   -5.34154
13360.0000   -5.53456
13400.0000   -5.02629
13440.0000   -5.91096
13480.0000   -5.05103
13520.0000   -5.10984
13560.0000   -5.66796
13600.0000   -5.06972
13640.0000   -5.73429
13680.0000   -5.58575
13720.0000   -5.87182
13760.0000   -6.32569
13800.0000   -6.22222
13840.0000   -5.27833
13880.0000   -5.26541
13920.0000   -4.94022
13960.0000   -6.50965
14000.0000   -6.13129
14040.0000   -5.73541
14080.0000   -5.16145
14120.0000   -4.96584
14160.0000   -4.77258
14200.0000   -5.22980
14240.0000   -4.62505
14280.0000   -5.35396
14320.0000   -5.27964
14360.0000   -5.11925
14400.0000   -4.57504
14440.0000   -5.45028
14480.0000   -6.03299
14520.0000   -6.34050
14560.0000   -6.01877
14600.0000   -5.74082
14640.0000   -5.45032
14680.0000   -5.18905
14720.0000   -5.30493
14760.0000   -6.23841
14800.0000   -5.37200
14840.0000   -4.93141
14880.0000   -5.95131
14920.0000   -5.48510
14960.0000   -5.01449
15000.0000   -5.59608
15040.0000   -5.17794
15080.0000   -4.47772
15120.0000   -4.45663
15160.0000   -4.42035
15200.0000   -4.30515
15240.0000   -4.72465
15280.0000   -5.45136
15320.0000   -5.52737
15360.0000   -4.92246
15400.0000   -5.05689
15440.0000   -5.69730
15480.0000   -5.79169
15520.0000   -5.86113
15560.0000   -6.35054
15600.0000   -6.66943
15640.0000   -6.72989
15680.0000   -5.50033
15720.0000   -6.41832
15760.0000   -5.84018
15800.0000   -4.77756
15840.0000   -5.08680
15880.0000   -5.13599
15920.0000   -6.06473
15960.0000   -5.71007
16000.0000   -5.01554
16040.0000   -4.72258
16080.0000   -4.49602
16120.0000   -5.81516
16160.0000   -4.68122
16200.0000   -6.18217
16240.0000   -6.08208
16280.0000   -4.96304
16320.0000   -5.49658
16360.0000   -6.15055
16400.0000   -6.17849
16440.0000   -5.78838
16480.0000   -6.04319
16520.0000   -5.74147
16560.0000   -5.79799
16600.0000   -6.54788
16640.0000   -4.09731
16680.0000   -4.51489
16720.0000   -5.86469
16760.0000   -5.46143
16800.0000   -4.66732
16840.0000   -5.14991
16880.0000   -4.16834
16920.0000   -4.86931
16960.0000   -4.90258
17000.0000   -4.56330
17040.0000   -4.66125
17080.0000   -5.55793
17120.0000   -5.00143
17160.0000   -5.13343
17200.0000   -4.40550
17240.0000   -4.62990
17280.0000   -4.83209
17320.0000   -4.50920
17360.0000   -5.06780
17400.0000   -4.57674
17440.0000   -4.96858
17480.0000   -4.38887
17520.0000   -5.64945
17560.0000   -5.09087
17600.0000   -5.81867
17640.0000   -5.55502
17680.0000   -4.96627
17720.0000   -5.53684
17760.0000   -6.16021
17800.0000   -5.66792
17840.0000   -4.70960
17880.0000   -5.10757
17920.0000   -5.38926
17960.0000   -5.03601
18000.0000   -4.72411
18040.0000   -5.17730
18080.0000   -4.88554
18120.0000   -4.34904
18160.0000   -4.95178
18200.0000   -5.08148
18240.0000   -4.70353
18280.0000   -5.72501
18320.0000   -5.57335
18360.0000   -4.95844
18400.0000   -5.35505
18440.0000   -4.38710
18480.0000   -5.58944
18520.0000   -5.84078
18560.0000   -4.54904
18600.0000   -4.89335
18640.0000   -5.01657
18680.0000   -4.13952
18720.0000   -5.01310
18760.0000   -4.36713
18800.0000   -4.24053
18840.0000   -4.98732
18880.0000   -4.69810
18920.0000   -5.47443
18960.0000   -5.27161
19000.0000   -3.37504
19040.0000   -4.94722
19080.0000   -3.58865
19120.0000   -4.65673
19160.0000   -4.36616
19200.0000   -5.05817
19240.0000   -5.32003
19280.0000   -5.65802
19320.0000   -4.73649
19360.0000   -5.51146
19400.0000   -5.03315
19440.0000   -4.83071
19480.0000   -4.61515
19520.0000   -5.86162
19560.0000   -5.55032
19600.0000   -4.99316
19640.0000   -5.21588
19680.0000   -5.10662
19720.0000   -4.67357
19760.0000   -5.18513
19800.0000   -5.04434
19840.0000   -5.05995
19880.0000   -6.45888
19920.0000   -6.59878
19960.0000   -6.71046
20000.0000   -5.42651
20040.0000   -5.12799
20080.0000   -4.48384
20120.0000   -4.87092
20160.0000   -5.40098
20200.0000   -6.10885
20240.0000   -5.24250
20280.0000   -5.52105
20320.0000   -5.38693
20360.0000   -6.00747
20400.0000   -5.92412
20440.0000   -6.06245
20480.0000   -6.62515
20520.0000   -6.23400
20560.0000   -5.89845
20600.0000   -5.63908
20640.0000   -6.00331
20680.0000   -4.98493
20720.0000   -5.54608
20760.0000   -5.59962
20800.0000   -5.47476
20840.0000   -6.21657
20880.0000   -4.93085
20920.0000   -5.14451
20960.0000   -5.39183
21000.0000   -5.08434
21040.0000   -5.59726
21080.0000   -5.10296
21120.0000   -6.16869
21160.0000   -7.06620
21200.0000   -5.95417
21240.0000   -5.29825
21280.0000   -4.88769
21320.0000   -5.20967
21360.0000   -6.50783
21400.0000   -5.03256
21440.0000   -6.01685
21480.0000   -6.57125
21520.0000   -5.94078
21560.0000   -5.09719
21600.0000   -5.05236
21640.0000   -5.84977
21680.0000   -5.43162
21720.0000   -5.71958
21760.0000   -5.16982
21800.0000   -4.57037
21840.0000   -4.63959
21880.0000   -4.62133
21920.0000   -3.68859
21960.0000   -4.86709
22000.0000   -4.18678
22040.0000   -4.28447
22080.0000   -5.00922
22120.0000   -4.40624
22160.0000   -4.11488
22200.0000   -5.70965
22240.0000   -5.01035
22280.0000   -4.59120
22320.0000   -4.98425
22360.0000   -5.91578
22400.0000   -5.54940
22440.0000   -5.88809
22480.0000   -5.40053
22520.0000   -5.71261
22560.0000   -5.03090
22600.0000   -5.56854
22640.0000   -5.53063
22680.0000   -6.40052
22720.0000   -5.49265
22760.0000   -4.80731
22800.0000   -4.90097
22840.0000   -5.04175
22880.0000   -4.95980
22920.0000   -4.84861
22960.0000   -4.86724
23000.0000   -4.94160
23040.0000   -4.86113
23080.0000   -5.66967
23120.0000   -5.37217
23160.0000   -5.39562
23200.0000   -5.15725
23240.0000   -4.41619
23280.0000   -4.58044
23320.0000   -4.28429
23360.0000   -3.89199
23400.0000   -4.70769
23440.0000   -4.32036
23480.0000   -4.29816
23520.0000   -3.95049
23560.0000   -4.01970
23600.0000   -4.43892
23640.0000   -4.14649
23680.0000   -3.65863
23720.0000   -3.57799
23760.0000   -3.27536
23800.0000   -3.45514
23840.0000   -3.21211
23880.0000   -3.65548
23920.0000   -3.83185
23960.0000   -4.44092
24000.0000   -4.77599
24040.0000   -4.63642
24080.0000   -4.54211
24120.0000   -5.32687
24160.0000   -4.76549
24200.0000   -5.00688
24240.0000   -4.61317
24280.0000   -4.89101
24320.0000   -5.29211
24360.0000   -4.60933
24400.0000   -5.83276
24440.0000   -5.67484
24480.0000   -5.94754
24520.0000   -5.45073
24560.0000   -5.28267
24600.0000   -5.37002
24640.0000   -5.21838
24680.0000   -5.32228
24720.0000   -5.48866
24760.0000   -5.49200
24800.0000   -5.13149
24840.0000   -4.87163
24880.0000   -4.98546
24920.0000   -4.79835
24960.0000   -5.16714
25000.0000   -5.12966
25040.0000   -5.29644
25080.0000   -5.44983
25120.0000   -4.91951
25160.0000   -5.02664
25200.0000   -5.47475
25240.0000   -4.83227
25280.0000   -5.38553
25320.0000   -5.13433
25360.0000   -5.05871
25400.0000   -4.87379
25440.0000   -5.13541
25480.0000   -5.89715
25520.0000   -6.53673
25560.0000   -5.84253
25600.0000   -4.99936
25640.0000   -6.23011
25680.0000   -5.55820
25720.0000   -5.80021
25760.0000   -5.80227
25800.0000   -5.48711
25840.0000   -4.43750
25880.0000   -4.79769
25920.0000   -5.61119
25960.0000   -5.36003
26000.0000   -5.22589
26040.0000   -4.80962
26080.0000   -6.00285
26120.0000   -5.21399
26160.0000   -5.70999
26200.0000   -5.82583
26240.0000   -6.71835
26280.0000   -5.92798
26320.0000   -5.65411
26360.0000   -6.29825
26400.0000   -5.20506
26440.0000   -5.14327
26480.0000   -5.13207
26520.0000   -4.71575
26560.0000   -4.29754
26600.0000   -5.05641
26640.0000   -5.80377
26680.0000   -5.30182
26720.0000   -5.35630
26760.0000   -5.18034
26800.0000   -4.94472
26840.0000   -5.04029
26880.0000   -3.94052
26920.0000   -4.24796
26960.0000   -4.78206
27000.0000   -4.83216
27040.0000   -5.21069
27080.0000   -5.85887
27120.0000   -5.30806
27160.0000   -4.70007
27200.0000   -6.37592
27240.0000   -6.64781
27280.0000   -5.56206
27320.0000   -5.44677
27360.0000   -5.75061
27400.0000   -4.53304
27440.0000   -4.57791
27480.0000   -4.82576
27520.0000   -4.85236
27560.0000   -3.84243
27600.0000   -4.96687
27640.0000   -5.97819
27680.0000   -5.30619
27720.0000   -4.92785
27760.0000   -5.80923
27800.0000   -6.09270
27840.0000   -5.26198
27880.0000   -5.09168
27920.0000   -3.99100
27960.0000   -4.90308
28000.0000   -4.17577
28040.0000   -5.14852
28080.0000   -4.25436
28120.0000   -5.16616
28160.0000   -4.61310
28200.0000   -5.18695
28240.0000   -4.47403
28280.0000   -5.40566
28320.0000   -5.21840
28360.0000   -4.47845
28400.0000   -5.92988
28440.0000   -5.88354
28480.0000   -6.17835
28520.0000   -5.97427
28560.0000   -6.61231
28600.0000   -5.65480
28640.0000   -6.20024
28680.0000   -6.00187
28720.0000   -6.20001
28760.0000   -6.04552
28800.0000   -5.67864
28840.0000   -5.35816
28880.0000   -5.48499
28920.0000   -5.66693
28960.0000   -5.57583
29000.0000   -6.25418
29040.0000   -6.99615
29080.0000   -5.81484
29120.0000   -6.19371
29160.0000   -6.85702
29200.0000   -6.55459
29240.0000   -6.61256
29280.0000   -5.51009
29320.0000   -6.87568
29360.0000   -5.18199
29400.0000   -6.26089
29440.0000   -5.20428
29480.0000   -4.81519
29520.0000   -4.47907
29560.0000   -5.91548
29600.0000   -6.11914
29640.0000   -4.81313
29680.0000   -4.49257
29720.0000   -5.01531
29760.0000   -5.22353
29800.0000   -5.03889
29840.0000   -4.76656
29880.0000   -5.78242
29920.0000   -5.44410
29960.0000   -6.08696
30000.0000   -5.07691
30040.0000   -5.63264
30080.0000   -5.79721
30120.0000   -5.49276
30160.0000   -6.07589
30200.0000   -4.42831
30240.0000   -5.16673
30280.0000   -4.36143
30320.0000   -4.31343
30360.0000   -3.66355
30400.0000   -4.47766
30440.0000   -4.04302
30480.0000   -5.12185
30520.0000   -3.88782
30560.0000   -4.92577
30600.0000   -5.70580
30640.0000   -5.65659
30680.0000   -5.83963
30720.0000   -5.58256
30760.0000   -6.24975
30800.0000   -5.56335
30840.0000   -5.76690
30880.0000   -5.67586
30920.0000   -5.66412
30960.0000   -6.04118
31000.0000   -5.43322
31040.0000   -5.81173
31080.0000   -6.08161
31120.0000   -5.66214
31160.0000   -5.91168
31200.0000   -6.47525
31240.0000   -4.79346
31280.0000   -3.95157
31320.0000   -5.65222
31360.0000   -4.40502
31400.0000   -5.51865
31440.0000   -4.80292
31480.0000   -4.95015
31520.0000   -5.46532
31560.0000   -6.65883
31600.0000   -6.59422
31640.0000   -5.98231
31680.0000   -5.74135
31720.0000   -5.85993
31760.0000   -5.12701
31800.0000   -5.01703
31840.0000   -4.29128
31880.0000   -4.66068
31920.0000   -5.88357
31960.0000   -4.80519
32000.0000   -4.85353
32040.0000   -4.75453
32080.0000   -5.86308
32120.0000   -5.36466
32160.0000   -5.28477
32200.0000   -5.98597
32240.0000   -4.97815
32280.0000   -5.61188
32320.0000   -4.84791
32360.0000   -5.15538
32400.0000   -5.74887
32440.0000   -5.69632
32480.0000   -4.63103
32520.0000   -5.22964
32560.0000   -4.76351
32600.0000   -5.37683
32640.0000   -4.33137
32680.0000   -4.76081
32720.0000   -5.22436
32760.0000   -4.56823
32800.0000   -5.48540
32840.0000   -4.88071
32880.0000   -4.42286
32920.0000   -5.12085
32960.0000   -5.26483
33000.0000   -4.96107
33040.0000   -4.29651
33080.0000   -3.72254
33120.0000   -3.05734
33160.0000   -3.06557
33200.0000   -2.70022
33240.0000   -3.38367
33280.0000   -4.29064
33320.0000   -3.35484
33360.0000   -3.07744
33400.0000   -3.89894
33440.0000   -3.44288
33480.0000   -3.98091
33520.0000   -4.82590
33560.0000   -4.96635
33600.0000   -5.01906
33640.0000   -5.43899
33680.0000   -5.10771
33720.0000   -4.72453
33760.0000   -3.74688
33800.0000   -3.03290
33840.0000   -3.19661
33880.0000   -3.39965
33920.0000   -4.02306
33960.0000   -3.51012
34000.0000   -4.26804
34040.0000   -4.48070
34080.0000   -4.31215
34120.0000   -4.64710
34160.0000   -5.07187
34200.0000   -6.86167
34240.0000   -5.68496
34280.0000   -5.48389
34320.0000   -4.60890
34360.0000   -5.10849
34400.0000   -4.66327
34440.0000   -5.40105
34480.0000   -4.39923
34520.0000   -3.78754
34560.0000   -4.81502
34600.0000   -5.26185
34640.0000   -5.44682
34680.0000   -5.21591
34720.0000   -5.78934
34760.0000   -5.26115
34800.0000   -5.32503
34840.0000   -5.00290
34880.0000   -5.92946
34920.0000   -4.97472
34960.0000   -5.17960
35000.0000   -5.16776
35040.0000   -5.19725
35080.0000   -5.25990
35120.0000   -4.70244
35160.0000   -4.83585
35200.0000   -5.31677
35240.0000   -4.69174
35280.0000   -5.66252
35320.0000   -5.38372
35360.0000   -5.95639
35400.0000   -5.04869
35440.0000   -5.29797
35480.0000   -5.14158
35520.0000   -4.93041
35560.0000   -4.92901
35600.0000   -4.68276
35640.0000   -4.73808
35680.0000   -5.29567
35720.0000   -6.13196
35760.0000   -5.50513
35800.0000   -6.23121
35840.0000   -5.17852
35880.0000   -5.24298
35920.0000   -5.28571
35960.0000   -4.46852
36000.0000   -5.15918
36040.0000   -5.19850
36080.0000   -3.82535
36120.0000   -5.71194
36160.0000   -5.39852
36200.0000   -4.55573
36240.0000   -5.70050
36280.0000   -5.39645
36320.0000   -4.66644
36360.0000   -4.58440
36400.0000   -4.62449
36440.0000   -4.93385
36480.0000   -4.20197
36520.0000   -5.21713
36560.0000   -6.08119
36600.0000   -4.62687
36640.0000   -5.76712
36680.0000   -5.22575
36720.0000   -4.98506
36760.0000   -5.46574
36800.0000   -4.34304
36840.0000   -5.30650
36880.0000   -4.52504
36920.0000   -5.87430
36960.0000   -4.79588
37000.0000   -5.02053
37040.0000   -5.10438
37080.0000   -5.07361
37120.0000   -5.20578
37160.0000   -5.17592
37200.0000   -4.21740
37240.0000   -5.10242
37280.0000   -5.38744
37320.0000   -4.93647
37360.0000   -5.47688
37400.0000   -5.21066
37440.0000   -4.66824
37480.0000   -4.95864
37520.0000   -5.25909
37560.0000   -5.26502
37600.0000   -5.19248
37640.0000   -4.92379
37680.0000   -5.66124
37720.0000   -4.80709
37760.0000   -4.65054
37800.0000   -4.66704
37840.0000   -4.85425
37880.0000   -4.80190
37920.0000   -4.20300
37960.0000   -4.64866
38000.0000   -4.27640
38040.0000   -3.98812
38080.0000   -5.56817
38120.0000   -5.03407
38160.0000   -5.74413
38200.0000   -5.63382
38240.0000   -5.35217
38280.0000   -4.20477
38320.0000   -4.83838
38360.0000   -5.35938
38400.0000   -4.37742
38440.0000   -4.55450
38480.0000   -4.66080
38520.0000   -4.27132
38560.0000   -5.14703
38600.0000   -4.91805
38640.0000   -4.47026
38680.0000   -4.40246
38720.0000   -4.09987
38760.0000   -4.17443
38800.0000   -4.23208
38840.0000   -4.30593
38880.0000   -4.34846
38920.0000   -3.71732
38960.0000   -3.97734
39000.0000   -3.68575
39040.0000   -4.66309
39080.0000   -3.45147
39120.0000   -4.07923
39160.0000   -4.38626
39200.0000   -3.83079
39240.0000   -2.86317
39280.0000   -3.71412
39320.0000   -2.90355
39360.0000   -3.16602
39400.0000   -4.28383
39440.0000   -3.85604
39480.0000   -3.13969
39520.0000   -3.30643
39560.0000   -3.29171
39600.0000   -2.72358
39640.0000   -3.38098
39680.0000   -3.62910
39720.0000   -3.54651
39760.0000   -3.38404
39800.0000   -2.60582
39840.0000   -3.07313
39880.0000   -3.81636
39920.0000   -3.86062
39960.0000   -3.89422
40000.0000   -4.41744
40040.0000   -3.01931
40080.0000   -4.21169
40120.0000   -3.75993
40160.0000   -3.55594
40200.0000   -3.74309
40240.0000   -4.18702
40280.0000   -4.13752
40320.0000   -3.24988
40360.0000   -3.83376
40400.0000   -3.42511
40440.0000   -4.61760
40480.0000   -3.60169
40520.0000   -4.97087
40560.0000   -3.89608
40600.0000   -4.98296
40640.0000   -4.10616
40680.0000   -3.85754
40720.0000   -3.18701
40760.0000   -3.26255
40800.0000   -2.90208
40840.0000   -2.92270
40880.0000   -1.98357
40920.0000   -2.84490
40960.0000   -3.07628
41000.0000   -3.46897
41040.0000   -3.17215
41080.0000   -2.87657
41120.0000   -3.59732
41160.0000   -2.95955
41200.0000   -2.15231
41240.0000   -2.39814
41280.0000   -2.55310
41320.0000   -2.56086
41360.0000   -2.10991
41400.0000   -2.45163
41440.0000   -2.80272
41480.0000   -2.85685
41520.0000   -2.69642
41560.0000   -3.29113
41600.0000   -3.47141
41640.0000   -2.57768
41680.0000   -4.02957
41720.0000   -3.66261
41760.0000   -4.54391
41800.0000   -4.02836
41840.0000   -3.99833
41880.0000   -5.12440
41920.0000   -4.22331
41960.0000   -5.47517
42000.0000   -5.39907
42040.0000   -4.27502
42080.0000   -4.26620
42120.0000   -4.07656
42160.0000   -4.64156
42200.0000   -3.06198
42240.0000   -4.08944
42280.0000   -4.32169
42320.0000   -4.01792
42360.0000   -3.78171
42400.0000   -4.38273
42440.0000   -4.84126
42480.0000   -4.30107
42520.0000   -4.02672
42560.0000   -4.70460
42600.0000   -4.48620
42640.0000   -4.71479
42680.0000   -5.03958
42720.0000   -4.63920
42760.0000   -4.57823
42800.0000   -4.48889
42840.0000   -5.07121
42880.0000   -5.50325
42920.0000   -4.20319
42960.0000   -4.70535
43000.0000   -4.75783
43040.0000   -5.77212
43080.0000   -3.59733
43120.0000   -5.22637
43160.0000   -5.30891
43200.0000   -4.87866
43240.0000   -4.98249
43280.0000   -5.01468
43320.0000   -5.49546
43360.0000   -5.36649
43400.0000   -4.61692
43440.0000   -5.68289
43480.0000   -5.34722
43520.0000   -5.92599
43560.0000   -4.86718
43600.0000   -5.57914
43640.0000   -5.64536
43680.0000   -5.30363
43720.0000   -5.66373
43760.0000   -6.13625
43800.0000   -5.60007
43840.0000   -5.04872
43880.0000   -5.75358
43920.0000   -4.95189
43960.0000   -4.63628
44000.0000   -4.54232
44040.0000   -4.56171
44080.0000   -4.48229
44120.0000   -5.55598
44160.0000   -5.21755
44200.0000   -5.23181
44240.0000   -4.97286
44280.0000   -4.41863
44320.0000   -5.14934
44360.0000   -5.92360
44400.0000   -4.73486
44440.0000   -5.87534
44480.0000   -5.11457
44520.0000   -5.66524
44560.0000   -4.92832
44600.0000   -5.39593
44640.0000   -6.23914
44680.0000   -5.44296
44720.0000   -5.86842
44760.0000   -5.91869
44800.0000   -4.94952
44840.0000   -4.77668
44880.0000   -5.30679
44920.0000   -5.23767
44960.0000   -5.29708
45000.0000   -6.17152
45040.0000   -5.08569
45080.0000   -5.15347
45120.0000   -5.47783
45160.0000   -5.03390
45200.0000   -4.80233
45240.0000   -5.21483
45280.0000   -6.15710
45320.0000   -6.00909
45360.0000   -5.63249
45400.0000   -5.97654
45440.0000   -5.57796
45480.0000   -5.38706
45520.0000   -5.38678
45560.0000   -4.48646
45600.0000   -4.65080
45640.0000   -5.05533
45680.0000   -5.17664
45720.0000   -4.75783
45760.0000   -4.84779
45800.0000   -4.75120
45840.0000   -4.71039
45880.0000   -4.24138
45920.0000   -4.91564
45960.0000   -5.04707
46000.0000   -4.28262
46040.0000   -5.03377
46080.0000   -4.70731
46120.0000   -4.72187
46160.0000   -5.82230
46200.0000   -5.48329
46240.0000   -4.69922
46280.0000   -4.34080
46320.0000   -5.58977
46360.0000   -5.08311
46400.0000   -5.72776
46440.0000   -5.36448
46480.0000   -5.79464
46520.0000   -4.55426
46560.0000   -5.22164
46600.0000   -5.56820
46640.0000   -5.50382
46680.0000   -5.20219
46720.0000   -5.28714
46760.0000   -5.28055
46800.0000   -4.07125
46840.0000   -4.70887
46880.0000   -5.51212
46920.0000   -5.41505
46960.0000   -4.37780
47000.0000   -5.12196
47040.0000   -4.75102
47080.0000   -4.95225
47120.0000   -4.43575
47160.0000   -5.26371
47200.0000   -5.34913
47240.0000   -5.43509
47280.0000   -5.32357
47320.0000   -4.97939
47360.0000   -4.79062
47400.0000   -5.55631
47440.0000   -5.06974
47480.0000   -4.75531
47520.0000   -4.33704
47560.0000   -4.99607
47600.0000   -5.27011
47640.0000   -5.11881
47680.0000   -5.66390
47720.0000   -5.54800
47760.0000   -5.66926
47800.0000   -5.25555
47840.0000   -5.80031
47880.0000   -4.84758
47920.0000   -5.77537
47960.0000   -5.49085
48000.0000   -5.39765
48040.0000   -5.71739
48080.0000   -5.68160
48120.0000   -5.44799
48160.0000   -6.23842
48200.0000   -5.17378
48240.0000   -5.95571
48280.0000   -6.47387
48320.0000   -5.64490
48360.0000   -5.70605
48400.0000   -5.90611
48440.0000   -5.62830
48480.0000   -5.49589
48520.0000   -6.42158
48560.0000   -5.80659
48600.0000   -5.86382
48640.0000   -6.24486
48680.0000   -5.93808
48720.0000   -5.75923
48760.0000   -5.27096
48800.0000   -4.84024
48840.0000   -5.60996
48880.0000   -5.41574
48920.0000   -4.71439
48960.0000   -5.55013
49000.0000   -4.93439
49040.0000   -5.38419
49080.0000   -4.82163
49120.0000   -5.08656
49160.0000   -6.10218
49200.0000   -5.38672
49240.0000   -5.54493
49280.0000   -5.09656
49320.0000   -5.97372
49360.0000   -5.39424
49400.0000   -5.24122
49440.0000   -4.63551
49480.0000   -3.84405
49520.0000   -5.24974
49560.0000   -5.73632
49600.0000   -6.12811
49640.0000   -5.02184
49680.0000   -5.21206
49720.0000   -4.94714
49760.0000   -5.34869
49800.0000   -6.21981
49840.0000   -5.59850
49880.0000   -6.59798
49920.0000   -6.33267
49960.0000   -5.66967
50000.0000   -5.58075
50040.0000   -5.24339
50080.0000   -5.54242
50120.0000   -5.35653
50160.0000   -4.22966
50200.0000   -5.58951
50240.0000   -3.82911
50280.0000   -5.08121
50320.0000   -5.23059
50360.0000   -5.02470
50400.0000   -3.93902
50440.0000   -5.06152
50480.0000   -5.51011
50520.0000   -5.74525
50560.0000   -5.79610
50600.0000   -4.84463
50640.0000   -5.10703
50680.0000   -5.39324
50720.0000   -4.67432
50760.0000   -5.59954
50800.0000   -5.86481
50840.0000   -5.53725
50880.0000   -5.73223
50920.0000   -6.44370
50960.0000   -5.51322
51000.0000   -5.99044
51040.0000   -5.41321
51080.0000   -5.68248
51120.0000   -5.72231
51160.0000   -6.07680
51200.0000   -6.23927
51240.0000   -6.25809
51280.0000   -6.38744
51320.0000   -5.48789
51360.0000   -7.10282
51400.0000   -6.59101
51440.0000   -6.68262
51480.0000   -6.68601
51520.0000   -5.88061
51560.0000   -5.96991
51600.0000   -5.34559
51640.0000   -6.08918
51680.0000   -5.26290
51720.0000   -5.46613
51760.0000   -5.63290
51800.0000   -5.65822
51840.0000   -5.24558
51880.0000   -6.12238
51920.0000   -4.96972
51960.0000   -5.89320
52000.0000   -6.25579
52040.0000   -7.10148
52080.0000   -5.73814
52120.0000   -6.64093
52160.0000   -5.34728
52200.0000   -5.72766
52240.0000   -5.45739
52280.0000   -5.57911
52320.0000   -4.99235
52360.0000   -5.01005
52400.0000   -4.68421
52440.0000   -5.95928
52480.0000   -4.68375
52520.0000   -5.09117
52560.0000   -5.09628
52600.0000   -4.93019
52640.0000   -5.83596
52680.0000   -5.25171
52720.0000   -4.73775
52760.0000   -5.84998
52800.0000   -4.66555
52840.0000   -4.87760
52880.0000   -6.17206
52920.0000   -5.36567
52960.0000   -6.69880
53000.0000   -5.00154
53040.0000   -6.62534
53080.0000   -6.55112
53120.0000   -6.17079
53160.0000   -5.74279
53200.0000   -6.19099
53240.0000   -5.59346
53280.0000   -5.51941
53320.0000   -4.80774
53360.0000   -5.36339
53400.0000   -5.98913
53440.0000   -6.48981
53480.0000   -6.31626
53520.0000   -6.17866
53560.0000   -5.60178
53600.0000   -6.03049
53640.0000   -5.80209
53680.0000   -5.59221
53720.0000   -6.20174
53760.0000   -5.47537
53800.0000   -5.97761
53840.0000   -6.15343
53880.0000   -5.61334
53920.0000   -4.69482
53960.0000   -5.59150
54000.0000   -6.23722
54040.0000   -5.39519
54080.0000   -6.34345
54120.0000   -5.25414
54160.0000   -6.22448
54200.0000   -5.62702
54240.0000   -5.84419
54280.0000   -5.78453
54320.0000   -6.06885
54360.0000   -6.64571
54400.0000   -6.44106
54440.0000   -7.14454
54480.0000   -6.27545
54520.0000   -6.84642
54560.0000   -6.63475
54600.0000   -5.99181
54640.0000   -5.87893
54680.0000   -5.89385
54720.0000   -5.84025
54760.0000   -5.56285
54800.0000   -5.57156
54840.0000   -6.00356
54880.0000   -6.12109
54920.0000   -5.93279
54960.0000   -6.34162
55000.0000   -5.82733
55040.0000   -6.12996
55080.0000   -6.49007
55120.0000   -6.23336
55160.0000   -5.78801
55200.0000   -5.43665
55240.0000   -5.68461
55280.0000   -6.06830
55320.0000   -6.65507
55360.0000   -5.93277
55400.0000   -4.99122
55440.0000   -6.53538
55480.0000   -6.28452
55520.0000   -5.89706
55560.0000   -5.72682
55600.0000   -5.47394
55640.0000   -6.44856
55680.0000   -5.42783
55720.0000   -5.62785
55760.0000   -6.11737
55800.0000   -6.29858
55840.0000   -6.44453
55880.0000   -6.25632
55920.0000   -6.17869
55960.0000   -6.09558
56000.0000   -6.28714
56040.0000   -6.24005
56080.0000   -7.01006
56120.0000   -5.86901
56160.0000   -5.12864
56200.0000   -5.13859
56240.0000   -6.22170
56280.0000   -6.13221
56320.0000   -6.51512
56360.0000   -5.94240
56400.0000   -6.36062
56440.0000   -7.55510
56480.0000   -8.07361
56520.0000   -6.40970
56560.0000   -6.20268
56600.0000   -6.68936
56640.0000   -6.58784
56680.0000   -6.93143
56720.0000   -6.21751
56760.0000   -5.86150
56800.0000   -5.58398
56840.0000   -4.95188
56880.0000   -5.00502
56920.0000   -4.91679
56960.0000   -5.54317
57000.0000   -6.43591
57040.0000   -5.61884
57080.0000   -5.45413
57120.0000   -5.93074
57160.0000   -6.52988
57200.0000   -5.93930
57240.0000   -5.24525
57280.0000   -6.22917
57320.0000   -5.27809
57360.0000   -5.98753
57400.0000   -5.09411
57440.0000   -4.98737
57480.0000   -5.99083
57520.0000   -6.07603
57560.0000   -5.48228
57600.0000   -6.22081
57640.0000   -5.50411
57680.0000   -5.70600
57720.0000   -6.32605
57760.0000   -5.62667
57800.0000   -6.67011
57840.0000   -6.45800
57880.0000   -6.12427
57920.0000   -5.48818
57960.0000   -5.79081
58000.0000   -5.58963
58040.0000   -4.92449
58080.0000   -5.89693
58120.0000   -5.06374
58160.0000   -5.97519
58200.0000   -5.54708
58240.0000   -5.38926
58280.0000   -5.26860
58320.0000   -4.97183
58360.0000   -4.83332
58400.0000   -5.54797
58440.0000   -4.80142
58480.0000   -5.05538
58520.0000   -5.26366
58560.0000   -5.49866
58600.0000   -5.40205
58640.0000   -5.09396
58680.0000   -4.95744
58720.0000   -5.90191
58760.0000   -5.86882
58800.0000   -5.29929
58840.0000   -5.03395
58880.0000   -4.98536
58920.0000   -5.30857
58960.0000   -4.70882
59000.0000   -5.63162
59040.0000   -5.42645
59080.0000   -5.41950
59120.0000   -4.96703
59160.0000   -6.08755
59200.0000   -4.97205
59240.0000   -5.35772
59280.0000   -4.90008
59320.0000   -5.39306
59360.0000   -4.63339
59400.0000   -5.03877
59440.0000   -5.62929
59480.0000   -6.03807
59520.0000   -6.43247
59560.0000   -4.89074
59600.0000   -6.33812
59640.0000   -5.20631
59680.0000   -5.84942
59720.0000   -5.28717
59760.0000   -4.76777
59800.0000   -5.00475
59840.0000   -5.16203
59880.0000   -4.98365
59920.0000   -5.14404
59960.0000   -5.16490
60000.0000   -4.10415
60040.0000   -5.18252
60080.0000   -5.13391
60120.0000   -5.89468
60160.0000   -4.79587
60200.0000   -4.97086
60240.0000   -5.33881
60280.0000   -5.70437
60320.0000   -5.88550
60360.0000   -5.95661
60400.0000   -4.79217
60440.0000   -4.97988
60480.0000   -5.01970
60520.0000   -5.75124
60560.0000   -5.46190
60600.0000   -4.84928
60640.0000   -4.76260
60680.0000   -5.16067
60720.0000   -4.30059
60760.0000   -5.05250
60800.0000   -4.99844
60840.0000   -4.95289
60880.0000   -4.96044
60920.0000   -4.61454
60960.0000   -5.46385
61000.0000   -4.80629
61040.0000   -4.81395
61080.0000   -4.39360
61120.0000   -5.50482
61160.0000   -3.25711
61200.0000   -4.06576
61240.0000   -4.87250
61280.0000   -4.80664
61320.0000   -5.06811
61360.0000   -4.43103
61400.0000   -4.77125
61440.0000   -4.66115
61480.0000   -4.44888
61520.0000   -4.86355
61560.0000   -4.83444
61600.0000   -5.35595
61640.0000   -4.83464
61680.0000   -5.17659
61720.0000   -4.24997
61760.0000   -4.57470
61800.0000   -4.44452
61840.0000   -4.59506
61880.0000   -5.05647
61920.0000   -4.84975
61960.0000   -4.63824
62000.0000   -5.49323
62040.0000   -4.89649
62080.0000   -5.19288
62120.0000   -5.60529
62160.0000   -5.66933
62200.0000   -5.46606
62240.0000   -5.27933
62280.0000   -4.69314
62320.0000   -6.05437
62360.0000   -4.90980
62400.0000   -5.44205
62440.0000   -4.98432
62480.0000   -5.61581
62520.0000   -4.27304
62560.0000   -5.68947
62600.0000   -4.77908
62640.0000   -4.73895
62680.0000   -5.51354
62720.0000   -4.24277
62760.0000   -5.28604
62800.0000   -4.15680
62840.0000   -4.21258
62880.0000   -5.49433
62920.0000   -5.41706
62960.0000   -5.66544
63000.0000   -4.74691
63040.0000   -4.25425
63080.0000   -4.77829
63120.0000   -5.58179
63160.0000   -5.69824
63200.0000   -4.18645
63240.0000   -5.58631
63280.0000   -5.01231
63320.0000   -4.39005
63360.0000   -4.60121
63400.0000   -5.72060
63440.0000   -5.35722
63480.0000   -4.97738
63520.0000   -4.97997
63560.0000   -5.28310
63600.0000   -5.36744
63640.0000   -5.37744
63680.0000   -5.80130
63720.0000   -5.17746
63760.0000   -4.67725
63800.0000   -4.86808
63840.0000   -4.69851
63880.0000   -6.21320
63920.0000   -4.83832
63960.0000   -5.12143
64000.0000   -5.49430
64040.0000   -5.73222
64080.0000   -6.30716
64120.0000   -5.47780
64160.0000   -5.51690
64200.0000   -5.04262
64240.0000   -5.85713
64280.0000   -6.04988
64320.0000   -6.50785
64360.0000   -6.66564
64400.0000   -6.43686
64440.0000   -5.82948
64480.0000   -4.87664
64520.0000   -5.26972
64560.0000   -5.35041
64600.0000   -5.10238
64640.0000   -6.10725
64680.0000   -5.75568
64720.0000   -6.22564
64760.0000   -6.28443
64800.0000   -4.53725
64840.0000   -4.64591
64880.0000   -4.76322
64920.0000   -5.11061
64960.0000   -4.97535
65000.0000   -5.44449
65040.0000   -5.67310
65080.0000   -5.76555
65120.0000   -5.13320
65160.0000   -5.53799
65200.0000   -5.41831
65240.0000   -6.05934
65280.0000   -6.47250
65320.0000   -5.83687
65360.0000   -6.05088
65400.0000   -5.73955
65440.0000   -5.40020
65480.0000   -5.34624
65520.0000   -5.59627
65560.0000   -5.44681
65600.0000   -5.16317
65640.0000   -5.43218
65680.0000   -5.63907
65720.0000   -5.48567
65760.0000   -5.50950
65800.0000   -4.24580
65840.0000   -4.53040
65880.0000   -5.77582
65920.0000   -5.28659
65960.0000   -5.73850
66000.0000   -5.33544
66040.0000   -5.34902
66080.0000   -5.24704
66120.0000   -5.07936
66160.0000   -4.81850
66200.0000   -5.36436
66240.0000   -5.49642
66280.0000   -4.93742
66320.0000   -5.18596
66360.0000   -4.82105
66400.0000   -4.36449
66440.0000   -4.02470
66480.0000   -5.19800
66520.0000   -5.67094
66560.0000   -5.26135
66600.0000   -4.94803
66640.0000   -4.67211
66680.0000   -5.21455
66720.0000   -5.24421
66760.0000   -5.43393
66800.0000   -5.29066
66840.0000   -6.02369
66880.0000   -6.05245
66920.0000   -4.10471
66960.0000   -4.95554
67000.0000   -5.80370
67040.0000   -5.36543
67080.0000   -5.89698
67120.0000   -5.68805
67160.0000   -4.80974
67200.0000   -6.07270
67240.0000   -5.25175
67280.0000   -5.39889
67320.0000   -5.23718
67360.0000   -5.04395
67400.0000   -4.82359
67440.0000   -4.55915
67480.0000   -4.09450
67520.0000   -4.93208
67560.0000   -3.60684
67600.0000   -4.62975
67640.0000   -4.46726
67680.0000   -4.91658
67720.0000   -4.62184
67760.0000   -5.17446
67800.0000   -4.89075
67840.0000   -5.22885
67880.0000   -4.12380
67920.0000   -5.15347
67960.0000   -4.94123
68000.0000   -4.31202
68040.0000   -5.32996
68080.0000   -4.56716
68120.0000   -4.94852
68160.0000   -5.18041
68200.0000   -5.02544
68240.0000   -5.99840
68280.0000   -5.40185
68320.0000   -6.00771
68360.0000   -5.20760
68400.0000   -5.06203
68440.0000   -5.94254
68480.0000   -5.72776
68520.0000   -5.95019
68560.0000   -5.17539
68600.0000   -5.39558
68640.0000   -5.68394
68680.0000   -5.30694
68720.0000   -5.45085
68760.0000   -6.31697
68800.0000   -5.23625
68840.0000   -5.92518
68880.0000   -6.28864
68920.0000   -6.83803
68960.0000   -5.91045
69000.0000   -5.43485
69040.0000   -5.14624
69080.0000   -4.86535
69120.0000   -5.52409
69160.0000   -4.69175
69200.0000   -5.97669
69240.0000   -5.19831
69280.0000   -4.95365
69320.0000   -5.48900
69360.0000   -5.63408
69400.0000   -5.31896
69440.0000   -5.13216
69480.0000   -5.30079
69520.0000   -4.74789
69560.0000   -4.85288
69600.0000   -5.21356
69640.0000   -5.07878
69680.0000   -4.97260
69720.0000   -6.08886
69760.0000   -5.92727
69800.0000   -5.89986
69840.0000   -5.55560
69880.0000   -5.90787
69920.0000   -6.38622
69960.0000   -5.91259
70000.0000   -5.60179
70040.0000   -5.91380
70080.0000   -6.03688
70120.0000   -5.93464
70160.0000   -6.40426
70200.0000   -5.45312
70240.0000   -6.46663
70280.0000   -5.87237
70320.0000   -5.84977
70360.0000   -6.22713
70400.0000   -6.03753
70440.0000   -6.34346
70480.0000   -6.86400
70520.0000   -5.49563
70560.0000   -6.36076
70600.0000   -5.23103
70640.0000   -6.29757
70680.0000   -5.29038
70720.0000   -5.71487
70760.0000   -5.90914
70800.0000   -6.44494
70840.0000   -5.97683
70880.0000   -5.05856
70920.0000   -5.53063
70960.0000   -5.40167
71000.0000   -5.73387
71040.0000   -5.13769
71080.0000   -5.68121
71120.0000   -5.82172
71160.0000   -5.49912
71200.0000   -5.69468
71240.0000   -5.66950
71280.0000   -4.77280
71320.0000   -5.55058
71360.0000   -4.60098
71400.0000   -5.34263
71440.0000   -5.62754
71480.0000   -5.03317
71520.0000   -5.21277
71560.0000   -6.42275
71600.0000   -6.41751
71640.0000   -5.85751
71680.0000   -5.96131
71720.0000   -6.68462
71760.0000   -6.49805
71800.0000   -6.26453
71840.0000   -5.96590
71880.0000   -5.72355
71920.0000   -5.96262
71960.0000   -5.56361
72000.0000   -5.64584
72040.0000   -6.91461
72080.0000   -5.50696
72120.0000   -5.51892
72160.0000   -5.42342
72200.0000   -5.50386
72240.0000   -4.64460
72280.0000   -5.37910
72320.0000   -5.15644
72360.0000   -4.61614
72400.0000   -5.84215
72440.0000   -5.59238
72480.0000   -5.66741
72520.0000   -4.68034
72560.0000   -5.08455
72600.0000   -5.26161
72640.0000   -4.91364
72680.0000   -6.62621
72720.0000   -6.17955
72760.0000   -5.22676
72800.0000   -6.26519
72840.0000   -5.57088
72880.0000   -4.63882
72920.0000   -4.96094
72960.0000   -5.88119
73000.0000   -5.65580
73040.0000   -4.85126
73080.0000   -5.27471
73120.0000   -4.72057
73160.0000   -5.08427
73200.0000   -5.38815
73240.0000   -5.72377
73280.0000   -4.96784
73320.0000   -5.76219
73360.0000   -4.89220
73400.0000   -5.21834
73440.0000   -5.36876
73480.0000   -5.21086
73520.0000   -4.36197
73560.0000   -4.46143
73600.0000   -5.84063
73640.0000   -5.47869
73680.0000   -5.72079
73720.0000   -5.24902
73760.0000   -5.25794
73800.0000   -5.32691
73840.0000   -5.43374
73880.0000   -5.62864
73920.0000   -5.39768
73960.0000   -4.84398
74000.0000   -5.34323
74040.0000   -5.97513
74080.0000   -5.96259
74120.0000   -6.08423
74160.0000   -5.34511
74200.0000   -5.60070
74240.0000   -5.86876
74280.0000   -5.61261
74320.0000   -6.63488
74360.0000   -5.41255
74400.0000   -5.36938
74440.0000   -5.44104
74480.0000   -4.72601
74520.0000   -5.37977
74560.0000   -5.28475
74600.0000   -4.32268
74640.0000   -5.45068
74680.0000   -4.58409
74720.0000   -4.90662
74760.0000   -5.34863
74800.0000   -4.07163
74840.0000   -4.30286
74880.0000   -4.28614
74920.0000   -4.81204
74960.0000   -4.71374
75000.0000   -5.02859
75040.0000   -4.82944
75080.0000   -4.95343
75120.0000   -4.93918
75160.0000   -4.89472
75200.0000   -4.79599
75240.0000   -5.38728
75280.0000   -5.13475
75320.0000   -4.97615
75360.0000   -5.14970
75400.0000   -3.69847
75440.0000   -3.81796
75480.0000   -4.60293
75520.0000   -4.85298
75560.0000   -4.45615
75600.0000   -3.89930
75640.0000   -5.12738
75680.0000   -5.08182
75720.0000   -5.38758
75760.0000   -6.00831
75800.0000   -5.56415
75840.0000   -4.61864
75880.0000   -4.87327
75920.0000   -4.26502
75960.0000   -5.26571
76000.0000   -5.07497
76040.0000   -5.03050
76080.0000   -5.43207
76120.0000   -5.06272
76160.0000   -5.18494
76200.0000   -4.95484
76240.0000   -4.78567
76280.0000   -4.76338
76320.0000   -4.94503
76360.0000   -5.06009
76400.0000   -4.79114
76440.0000   -4.39887
76480.0000   -4.51498
76520.0000   -4.64288
76560.0000   -4.59573
76600.0000   -4.48069
76640.0000   -4.11825
76680.0000   -4.62850
76720.0000   -4.22637
76760.0000   -4.13294
76800.0000   -4.05900
76840.0000   -4.25323
76880.0000   -3.92070
76920.0000   -4.30054
76960.0000   -4.89061
77000.0000   -4.04431
77040.0000   -3.75715
77080.0000   -4.31350
77120.0000   -4.61539
77160.0000   -4.21515
77200.0000   -4.90161
77240.0000   -4.36712
77280.0000   -4.32187
77320.0000   -4.42460
77360.0000   -4.07131
77400.0000   -3.60383
77440.0000   -4.34973
77480.0000   -4.49993
77520.0000   -3.50507
77560.0000   -4.57554
77600.0000   -4.29044
77640.0000   -5.84382
77680.0000   -4.84030
77720.0000   -4.90057
77760.0000   -5.77900
77800.0000   -5.16958
77840.0000   -4.82037
77880.0000   -4.60545
77920.0000   -4.45753
77960.0000   -3.72024
78000.0000   -4.39181
78040.0000   -4.63222
78080.0000   -4.37346
78120.0000   -4.61626
78160.0000   -5.39373
78200.0000   -4.63630
78240.0000   -4.28046
78280.0000   -3.93519
78320.0000   -4.84672
78360.0000   -4.55872
78400.0000   -4.81902
78440.0000   -4.62890
78480.0000   -5.13785
78520.0000   -4.22605
78560.0000   -5.57478
78600.0000   -5.36111
78640.0000   -5.24137
78680.0000   -4.35967
78720.0000   -4.91392
78760.0000   -4.70047
78800.0000   -5.35828
78840.0000   -4.43329
78880.0000   -5.28816
78920.0000   -6.50389
78960.0000   -5.42875
79000.0000   -4.76689
79040.0000   -4.81197
79080.0000   -4.86690
79120.0000   -3.94293
79160.0000   -5.07697
79200.0000   -5.42429
79240.0000   -5.68222
79280.0000   -5.07841
79320.0000   -4.87639
79360.0000   -4.98412
79400.0000   -5.79123
79440.0000   -4.59365
79480.0000   -4.16637
79520.0000   -5.30116
79560.0000   -5.10973
79600.0000   -4.78917
79640.0000   -4.82294
79680.0000   -5.24419
79720.0000   -5.42894
79760.0000   -5.32575
79800.0000   -5.08486
79840.0000   -4.53349
79880.0000   -4.52747
79920.0000   -5.22829
79960.0000   -5.40288
80000.0000   -5.02410
80040.0000   -5.16162
80080.0000   -5.22406
80120.0000   -4.53914
80160.0000   -4.49797
80200.0000   -5.23823
80240.0000   -5.06412
80280.0000   -5.20885
80320.0000   -5.23686
80360.0000   -5.62490
80400.0000   -5.27055
80440.0000   -5.69486
80480.0000   -6.29983
80520.0000   -6.31667
80560.0000   -5.81378
80600.0000   -5.40239
80640.0000   -5.79818
80680.0000   -4.21542
80720.0000   -5.30549
80760.0000   -6.05202
80800.0000   -4.91932
80840.0000   -5.91008
80880.0000   -5.35638
80920.0000   -5.37236
80960.0000   -5.11537
81000.0000   -4.09181
81040.0000   -4.45706
81080.0000   -4.77488
81120.0000   -4.35684
81160.0000   -4.95739
81200.0000   -5.09599
81240.0000   -4.36705
81280.0000   -4.61644
81320.0000   -4.35705
81360.0000   -5.75569
81400.0000   -5.21206
81440.0000   -5.22783
81480.0000   -4.34928
81520.0000   -4.07464
81560.0000   -4.04573
81600.0000   -5.69747
81640.0000   -4.52127
81680.0000   -4.21109
81720.0000   -5.08011
81760.0000   -4.32069
81800.0000   -4.62853
81840.0000   -5.06639
81880.0000   -4.35469
81920.0000   -4.32052
81960.0000   -4.47164
82000.0000   -3.66424
82040.0000   -4.61796
82080.0000   -4.22871
82120.0000   -5.56947
82160.0000   -5.55868
82200.0000   -5.77925
82240.0000   -5.07809
82280.0000   -4.38508
82320.0000   -5.17023
82360.0000   -4.48992
82400.0000   -4.12236
82440.0000   -4.29793
82480.0000   -4.50568
82520.0000   -4.97107
82560.0000   -4.54815
82600.0000   -4.83272
82640.0000   -4.93250
82680.0000   -5.74668
82720.0000   -5.18249
82760.0000   -4.72324
82800.0000   -4.98399
82840.0000   -5.05966
82880.0000   -4.97962
82920.0000   -5.19060
82960.0000   -4.01151
83000.0000   -4.01892
83040.0000   -4.74737
83080.0000   -4.28188
83120.0000   -4.35946
83160.0000   -4.93027
83200.0000   -4.88366
83240.0000   -5.01706
83280.0000   -5.32796
83320.0000   -5.50581
83360.0000   -5.47108
83400.0000   -4.69123
83440.0000   -5.67665
83480.0000   -4.53788
83520.0000   -4.91299
83560.0000   -4.52130
83600.0000   -5.44677
83640.0000   -4.47579
83680.0000   -4.72181
83720.0000   -5.09339
83760.0000   -4.50088
83800.0000   -3.72831
83840.0000   -5.03475
83880.0000   -5.12296
83920.0000   -4.56774
83960.0000   -5.07947
84000.0000   -4.70798
84040.0000   -4.92016
84080.0000   -4.96840
84120.0000   -4.47891
84160.0000   -5.18279
84200.0000   -4.43753
84240.0000   -4.55858
84280.0000   -4.07318
84320.0000   -4.19634
84360.0000   -5.17855
84400.0000   -4.74585
84440.0000   -5.11849
84480.0000   -5.33198
84520.0000   -4.93385
84560.0000   -5.51016
84600.0000   -5.21766
84640.0000   -4.47405
84680.0000   -5.25721
84720.0000   -5.61383
84760.0000   -5.35790
84800.0000   -4.59808
84840.0000   -4.98996
84880.0000   -4.56936
84920.0000   -5.10439
84960.0000   -5.94149
85000.0000   -5.47359
85040.0000   -4.60537
85080.0000   -4.84244
85120.0000   -4.41274
85160.0000   -4.83448
85200.0000   -4.30800
85240.0000   -4.64658
85280.0000   -5.02396
85320.0000   -4.77632
85360.0000   -4.71326
85400.0000   -4.30284
85440.0000   -4.85847
85480.0000   -4.35158
85520.0000   -3.84771
85560.0000   -3.94238
85600.0000   -4.80065
85640.0000   -5.35858
85680.0000   -4.24872
85720.0000   -4.65801
85760.0000   -4.40277
85800.0000   -4.25773
85840.0000   -5.55508
85880.0000   -5.41542
85920.0000   -5.12507
85960.0000   -5.95859
86000.0000   -4.11671
86040.0000   -4.76732
86080.0000   -5.74180
86120.0000   -5.55058
86160.0000   -5.48548
86200.0000   -4.36559
86240.0000   -5.83849
86280.0000   -5.04491
86320.0000   -5.16708
86360.0000   -5.29093
86400.0000   -4.94386
86440.0000   -4.53894
86480.0000   -4.66433
86520.0000   -4.38212
86560.0000   -5.28094
86600.0000   -4.52610
86640.0000   -5.52521
86680.0000   -5.02046
86720.0000   -5.39464
86760.0000   -5.59079
86800.0000   -6.01278
86840.0000   -5.97129
86880.0000   -5.80852
86920.0000   -6.75282
86960.0000   -6.34256
87000.0000   -6.18519
87040.0000   -5.64047
87080.0000   -6.04411
87120.0000   -5.57758
87160.0000   -5.90041
87200.0000   -5.63110
87240.0000   -6.23969
87280.0000   -6.17525
87320.0000   -6.73498
87360.0000   -6.31914
87400.0000   -6.20419
87440.0000   -5.79520
87480.0000   -5.83663
87520.0000   -5.43189
87560.0000   -5.39695
87600.0000   -5.59762
87640.0000   -4.23817
87680.0000   -5.23743
87720.0000   -4.75052
87760.0000   -5.22944
87800.0000   -5.59246
87840.0000   -5.14067
87880.0000   -5.39758
87920.0000   -6.08676
87960.0000   -5.72186
88000.0000   -4.82033
88040.0000   -5.64568
88080.0000   -5.53009
88120.0000   -5.28420
88160.0000   -4.95114
88200.0000   -5.13776
88240.0000   -3.94054
88280.0000   -4.60502
88320.0000   -4.98489
88360.0000   -4.18147
88400.0000   -4.57544
88440.0000   -4.24726
88480.0000   -5.99841
88520.0000   -4.23529
88560.0000   -4.56367
88600.0000   -4.56206
88640.0000   -4.28792
88680.0000   -5.37276
88720.0000   -5.05846
88760.0000   -5.16953
88800.0000   -4.76043
88840.0000   -5.01008
88880.0000   -5.10947
88920.0000   -4.85919
88960.0000   -5.08412
89000.0000   -5.57915
89040.0000   -5.44397
89080.0000   -5.30404
89120.0000   -4.92488
89160.0000   -4.80099
89200.0000   -5.81022
89240.0000   -5.45380
89280.0000   -4.05958
89320.0000   -4.23418
89360.0000   -5.37189
89400.0000   -5.06089
89440.0000   -4.92205
89480.0000   -5.91096
89520.0000   -5.05464
89560.0000   -5.43730
89600.0000   -5.33367
89640.0000   -5.19846
89680.0000   -5.84262
89720.0000   -5.26896
89760.0000   -4.69634
89800.0000   -5.07328
89840.0000   -4.86030
89880.0000   -5.00335
89920.0000   -5.28886
89960.0000   -4.72383
90000.0000   -4.66368
90040.0000   -5.49037
90080.0000   -5.20377
90120.0000   -4.99601
90160.0000   -5.12114
90200.0000   -4.13046
90240.0000   -5.12133
90280.0000   -3.74285
90320.0000   -4.64759
90360.0000   -5.13556
90400.0000   -4.39702
90440.0000   -4.04838
90480.0000   -4.55150
90520.0000   -3.81266
90560.0000   -4.24462
90600.0000   -3.82244
90640.0000   -4.14887
90680.0000   -4.61213
90720.0000   -4.86622
90760.0000   -4.43706
90800.0000   -4.07898
90840.0000   -4.53270
90880.0000   -4.58092
90920.0000   -5.17712
90960.0000   -5.11444
91000.0000   -5.32586
91040.0000   -4.96982
91080.0000   -5.09174
91120.0000   -5.05836
91160.0000   -6.15281
91200.0000   -5.23186
91240.0000   -4.98415
91280.0000   -5.54148
91320.0000   -4.79428
91360.0000   -4.83894
91400.0000   -5.51230
91440.0000   -5.23845
91480.0000   -5.93558
91520.0000   -5.52482
91560.0000   -6.31293
91600.0000   -5.78507
91640.0000   -5.62112
91680.0000   -5.29243
91720.0000   -5.14889
91760.0000   -6.53376
91800.0000   -5.89948
91840.0000   -5.54523
91880.0000   -5.53870
91920.0000   -5.87703
91960.0000   -5.44315
92000.0000   -5.03265
92040.0000   -4.92171
92080.0000   -4.33902
92120.0000   -5.08875
92160.0000   -4.63297
92200.0000   -4.55070
92240.0000   -4.23133
92280.0000   -4.63613
92320.0000   -4.04758
92360.0000   -3.88465
92400.0000   -4.38584
92440.0000   -4.73241
92480.0000   -4.41970
92520.0000   -5.14740
92560.0000   -5.32690
92600.0000   -6.35224
92640.0000   -6.14936
92680.0000   -6.36588
92720.0000   -5.28909
92760.0000   -6.02702
92800.0000   -5.53500
92840.0000   -4.92621
92880.0000   -4.96212
92920.0000   -5.73023
92960.0000   -5.90587
93000.0000   -5.27646
93040.0000   -5.65083
93080.0000   -5.45690
93120.0000   -4.90116
93160.0000   -5.57024
93200.0000   -5.39084
93240.0000   -4.57628
93280.0000   -4.78019
93320.0000   -5.60645
93360.0000   -5.62435
93400.0000   -5.62358
93440.0000   -4.85084
93480.0000   -4.83290
93520.0000   -5.45563
93560.0000   -5.78701
93600.0000   -5.12104
93640.0000   -5.59469
93680.0000   -4.15311
93720.0000   -4.26276
93760.0000   -4.69353
93800.0000   -4.88645
93840.0000   -3.90923
93880.0000   -4.94197
93920.0000   -4.33741
93960.0000   -5.37162
94000.0000   -4.91332
94040.0000   -4.83107
94080.0000   -4.20097
94120.0000   -5.38799
94160.0000   -4.46679
94200.0000   -3.95310
94240.0000   -4.64668
94280.0000   -4.94007
94320.0000   -4.69779
94360.0000   -5.20119
94400.0000   -5.35164
94440.0000   -5.92814
94480.0000   -5.46773
94520.0000   -5.10604
94560.0000   -4.94570
94600.0000   -4.81181
94640.0000   -4.65560
94680.0000   -4.84125
94720.0000   -4.63985
94760.0000   -4.88617
94800.0000   -4.77889
94840.0000   -5.62548
94880.0000   -4.44752
94920.0000   -4.44160
94960.0000   -5.78115
95000.0000   -5.03633
95040.0000   -5.12038
95080.0000   -5.11008
95120.0000   -4.67089
95160.0000   -4.06813
95200.0000   -4.95415
95240.0000   -4.91627
95280.0000   -4.46866
95320.0000   -4.57226
95360.0000   -5.28967
95400.0000   -4.78331
95440.0000   -4.25373
95480.0000   -3.76440
95520.0000   -4.21799
95560.0000   -4.60199
95600.0000   -4.96122
95640.0000   -4.49102
95680.0000   -3.96653
95720.0000   -3.98206
95760.0000   -4.05521
95800.0000   -4.09674
95840.0000   -3.47955
95880.0000   -3.37738
95920.0000   -4.31038
95960.0000   -5.20087
96000.0000   -5.29172
96040.0000   -5.32949
96080.0000   -5.86363
96120.0000   -4.82668
96160.0000   -5.59103
96200.0000   -4.97013
96240.0000   -4.96480
96280.0000   -5.09658
96320.0000   -5.67334
96360.0000   -5.12664
96400.0000   -5.12317
96440.0000   -5.54072
96480.0000   -4.87145
96520.0000   -4.65472
96560.0000   -4.43403
96600.0000   -5.60710
96640.0000   -4.90615
96680.0000   -5.19387
96720.0000   -4.70623
96760.0000   -3.91513
96800.0000   -5.34793
96840.0000   -5.05181
96880.0000   -4.72049
96920.0000   -4.06645
96960.0000   -4.86411
97000.0000   -4.91140
97040.0000   -5.35974
97080.0000   -4.68165
97120.0000   -6.38083
97160.0000   -5.25593
97200.0000   -5.23570
97240.0000   -6.25128
97280.0000   -5.48389
97320.0000   -5.48244
97360.0000   -6.51546
97400.0000   -5.30943
97440.0000   -6.11361
97480.0000   -6.08073
97520.0000   -6.14637
97560.0000   -5.65754
97600.0000   -5.98017
97640.0000   -5.73165
97680.0000   -5.61501
97720.0000   -4.88828
97760.0000   -4.44992
97800.0000   -5.50588
97840.0000   -5.01371
97880.0000   -4.79118
97920.0000   -5.47024
97960.0000   -5.06945
98000.0000   -5.50805
98040.0000   -4.88645
98080.0000   -4.21108
98120.0000   -4.15063
98160.0000   -5.17388
98200.0000   -5.24814
98240.0000   -4.70364
98280.0000   -5.20438
98320.0000   -5.28983
98360.0000   -5.83756
98400.0000   -5.47648
98440.0000   -5.37035
98480.0000   -5.24508
98520.0000   -5.30912
98560.0000   -5.10743
98600.0000   -5.45297
98640.0000   -5.13589
98680.0000   -4.56826
98720.0000   -4.59310
98760.0000   -4.23573
98800.0000   -5.16834
98840.0000   -4.99300
98880.0000   -4.58052
98920.0000   -5.30833
98960.0000   -4.61913
99000.0000   -5.37828
99040.0000   -5.19863
99080.0000   -5.08367
99120.0000   -5.56826
99160.0000   -5.07529
99200.0000   -5.87951
99240.0000   -4.51497
99280.0000   -5.45809
99320.0000   -5.11374
99360.0000   -5.64156
99400.0000   -5.17821
99440.0000   -5.54106
99480.0000   -5.21184
99520.0000   -5.28059
99560.0000   -5.20226
99600.0000   -5.88730
99640.0000   -6.02533
99680.0000   -6.33120
99720.0000   -5.41019
99760.0000   -5.35940
99800.0000   -4.75176
99840.0000   -5.37157
99880.0000   -5.78987
99920.0000   -5.42655
99960.0000   -6.27604
100000.0000   -5.33048
100040.0000   -6.12232
100080.0000   -5.16073
100120.0000   -4.93797
100160.0000   -5.44013
100200.0000   -5.17255
100240.0000   -5.30402
100280.0000   -5.71625
100320.0000   -4.52567
100360.0000   -5.34602
100400.0000   -4.75819
100440.0000   -4.37366
100480.0000   -4.09280
100520.0000   -4.66908
100560.0000   -5.79662
100600.0000   -5.09364
100640.0000   -5.61034
100680.0000   -5.74227
100720.0000   -5.41997
100760.0000   -5.64373
100800.0000   -4.96465
100840.0000   -4.82713
100880.0000   -4.69223
100920.0000   -5.13191
100960.0000   -4.70509
101000.0000   -4.90080
101040.0000   -4.92738
101080.0000   -4.33423
101120.0000   -4.33844
101160.0000   -3.84158
101200.0000   -4.30442
101240.0000   -3.69689
101280.0000   -4.39991
101320.0000   -4.68121
101360.0000   -3.94145
101400.0000   -4.81935
101440.0000   -4.77391
101480.0000   -4.94133
101520.0000   -5.37201
101560.0000   -5.21851
101600.0000   -5.07582
101640.0000   -6.01800
101680.0000   -5.98233
101720.0000   -4.52217
101760.0000   -5.43528
101800.0000   -4.95412
101840.0000   -5.74521
101880.0000   -5.16579
101920.0000   -5.32930
101960.0000   -5.63156
102000.0000   -5.02705
102040.0000   -5.63480
102080.0000   -5.98787
102120.0000   -5.81995
102160.0000   -4.77375
102200.0000   -5.33923
102240.0000   -4.93863
102280.0000   -6.00930
102320.0000   -5.32011
102360.0000   -5.80092
102400.0000   -5.85044
102440.0000   -6.68571
102480.0000   -5.78507
102520.0000   -5.26713
102560.0000   -6.91685
102600.0000   -6.59019
102640.0000   -5.52777
102680.0000   -5.94228
102720.0000   -5.18306
102760.0000   -6.69677
102800.0000   -5.00049
102840.0000   -7.14811
102880.0000   -6.31819
102920.0000   -6.34208
102960.0000   -6.34663
103000.0000   -6.56013
103040.0000   -6.27908
103080.0000   -4.51591
103120.0000   -5.58708
103160.0000   -6.04187
103200.0000   -5.87668
103240.0000   -5.49343
103280.0000   -5.95074
103320.0000   -5.35918
103360.0000   -6.11148
103400.0000   -5.66780
103440.0000   -6.46630
103480.0000   -5.85419
103520.0000   -5.28687
103560.0000   -5.57597
103600.0000   -6.10481
103640.0000   -5.62494
103680.0000   -6.37232
103720.0000   -6.78287
103760.0000   -6.34475
103800.0000   -5.31876
103840.0000   -5.41437
103880.0000   -5.20999
103920.0000   -4.92063
103960.0000   -5.30569
104000.0000   -5.01604
104040.0000   -5.63958
104080.0000   -4.80616
104120.0000   -4.93855
104160.0000   -4.61638
104200.0000   -5.88330
104240.0000   -5.53363
104280.0000   -5.99747
104320.0000   -5.85451
104360.0000   -7.23782
104400.0000   -6.18356
104440.0000   -5.78574
104480.0000   -6.08076
104520.0000   -5.93343
104560.0000   -6.15092
104600.0000   -5.40579
104640.0000   -5.98916
104680.0000   -5.17725
104720.0000   -6.32039
104760.0000   -7.21002
104800.0000   -6.46184
104840.0000   -5.81091
104880.0000   -6.23871
104920.0000   -5.63171
104960.0000   -5.47787
105000.0000   -5.90953
105040.0000   -5.66464
105080.0000   -5.59169
105120.0000   -5.12990
105160.0000   -5.72160
105200.0000   -5.47865
105240.0000   -5.75591
105280.0000   -5.06651
105320.0000   -5.30254
105360.0000   -6.11892
105400.0000   -6.75625
105440.0000   -6.25331
105480.0000   -6.53982
105520.0000   -6.45259
105560.0000   -6.82515
105600.0000   -6.70007
105640.0000   -6.72647
105680.0000   -6.90799
105720.0000   -6.65869
105760.0000   -5.21825
105800.0000   -5.39047
105840.0000   -6.43729
105880.0000   -5.79865
105920.0000   -5.98257
105960.0000   -5.57167
106000.0000   -4.98330
106040.0000   -5.01249
106080.0000   -5.12062
106120.0000   -5.88722
106160.0000   -6.43671
106200.0000   -6.01678
106240.0000   -6.23994
106280.0000   -5.44770
106320.0000   -4.46014
106360.0000   -4.63887
106400.0000   -5.89639
106440.0000   -6.02154
106480.0000   -5.69689
106520.0000   -4.67421
106560.0000   -5.40123
106600.0000   -6.01112
106640.0000   -5.97968
106680.0000   -5.35801
106720.0000   -5.59680
106760.0000   -4.77326
106800.0000   -4.61375
106840.0000   -5.04109
106880.0000   -5.58131
106920.0000   -5.44866
106960.0000   -5.17534
107000.0000   -5.29608
107040.0000   -5.51994
107080.0000   -5.65490
107120.0000   -5.37188
107160.0000   -4.69031
107200.0000   -5.45128
107240.0000   -5.38675
107280.0000   -6.03150
107320.0000   -4.93428
107360.0000   -3.89090
107400.0000   -5.04003
107440.0000   -5.24996
107480.0000   -6.16428
107520.0000   -5.61870
107560.0000   -6.17408
107600.0000   -6.17075
107640.0000   -6.43594
107680.0000   -6.01050
107720.0000   -6.13780
107760.0000   -6.39819
107800.0000   -5.29489
107840.0000   -4.67347
107880.0000   -6.37968
107920.0000   -5.90479
107960.0000   -5.42506
108000.0000   -5.90913
108040.0000   -5.81366
108080.0000   -5.74726
108120.0000   -5.70095
108160.0000   -4.92162
108200.0000   -5.17261
108240.0000   -6.01449
108280.0000   -5.15905
108320.0000   -5.06990
108360.0000   -6.04621
108400.0000   -5.82774
108440.0000   -6.38016
108480.0000   -6.36962
108520.0000   -5.62340
108560.0000   -6.04279
108600.0000   -5.49331
108640.0000   -5.72082
108680.0000   -5.52755
108720.0000   -4.55494
108760.0000   -5.23721
108800.0000   -5.35429
108840.0000   -5.44698
108880.0000   -5.10879
108920.0000   -4.89296
108960.0000   -4.85510
109000.0000   -4.88616
109040.0000   -5.03528
109080.0000   -5.05262
109120.0000   -5.32184
109160.0000   -5.50518
109200.0000   -5.20583
109240.0000   -5.08779
109280.0000   -5.37878
109320.0000   -5.95717
109360.0000   -5.96270
109400.0000   -6.31685
109440.0000   -5.87176
109480.0000   -5.44189
109520.0000   -5.46481
109560.0000   -5.04878
109600.0000   -5.46614
109640.0000   -5.15912
109680.0000   -5.78825
109720.0000   -4.82649
109760.0000   -5.30822
109800.0000   -4.34860
109840.0000   -5.30170
109880.0000   -4.52868
109920.0000   -4.08177
109960.0000   -3.90375
110000.0000   -4.94058
110040.0000   -4.53085
110080.0000   -4.33133
110120.0000   -5.16195
110160.0000   -4.98941
110200.0000   -4.85959
110240.0000   -5.33744
110280.0000   -4.91029
110320.0000   -5.34111
110360.0000   -5.39814
110400.0000   -5.45229
110440.0000   -5.35155
110480.0000   -4.90445
110520.0000   -4.86473
110560.0000   -4.70914
110600.0000   -4.17249
110640.0000   -4.55408
110680.0000   -4.23439
110720.0000   -4.94848
110760.0000   -4.88915
110800.0000   -5.66869
110840.0000   -5.39960
110880.0000   -5.37776
110920.0000   -5.22628
110960.0000   -6.50034
111000.0000   -4.56809
111040.0000   -5.93717
111080.0000   -5.97973
111120.0000   -5.70686
111160.0000   -5.23547
111200.0000   -5.46507
111240.0000   -5.79442
111280.0000   -6.37457
111320.0000   -4.94157
111360.0000   -5.04344
111400.0000   -5.73333
111440.0000   -5.82900
111480.0000   -4.74384
111520.0000   -6.53453
111560.0000   -5.25724
111600.0000   -4.53961
111640.0000   -4.80052
111680.0000   -5.11588
111720.0000   -4.16855
111760.0000   -5.26174
111800.0000   -4.59881
111840.0000   -4.73339
111880.0000   -4.48846
111920.0000   -4.51657
111960.0000   -5.37548
112000.0000   -5.60580
112040.0000   -5.06365
112080.0000   -4.86818
112120.0000   -4.87181
112160.0000   -4.84223
112200.0000   -4.36656
112240.0000   -4.44500
112280.0000   -4.71669
112320.0000   -5.30068
112360.0000   -4.93337
112400.0000   -4.64731
112440.0000   -4.10462
112480.0000   -4.85689
112520.0000   -4.86026
112560.0000   -5.10733
112600.0000   -5.53908
112640.0000   -4.85807
112680.0000   -5.16079
112720.0000   -5.32911
112760.0000   -4.28346
112800.0000   -4.47327
112840.0000   -4.44673
112880.0000   -5.22038
112920.0000   -4.41264
112960.0000   -4.65443
113000.0000   -5.38752
113040.0000   -4.59865
113080.0000   -5.06351
113120.0000   -4.56972
113160.0000   -6.17335
113200.0000   -5.35610
113240.0000   -5.22724
113280.0000   -4.87948
113320.0000   -6.17628
113360.0000   -4.70457
113400.0000   -5.11343
113440.0000   -5.52240
113480.0000   -4.89002
113520.0000   -3.55746
113560.0000   -5.03449
113600.0000   -4.18405
113640.0000   -4.14876
113680.0000   -3.33584
113720.0000   -3.34448
113760.0000   -4.91407
113800.0000   -5.33792
113840.0000   -3.58401
113880.0000   -4.24811
113920.0000   -5.12697
113960.0000   -4.56453
114000.0000   -4.34900
114040.0000   -4.51461
114080.0000   -5.16720
114120.0000   -4.30931
114160.0000   -4.20983
114200.0000   -5.49321
114240.0000   -6.42507
114280.0000   -5.08343
114320.0000   -5.77963
114360.0000   -5.61720
114400.0000   -4.41074
114440.0000   -5.60824
114480.0000   -5.42356
114520.0000   -5.43712
114560.0000   -5.48506
114600.0000   -5.72480
114640.0000   -5.29251
114680.0000   -6.00892
114720.0000   -5.47877
114760.0000   -5.59827
114800.0000   -5.29562
114840.0000   -5.61070
114880.0000   -5.09884
114920.0000   -5.46926
114960.0000   -4.70990
115000.0000   -5.69689
115040.0000   -5.05481
115080.0000   -4.63094
115120.0000   -5.91498
115160.0000   -5.16891
115200.0000   -4.52393
115240.0000   -4.58384
115280.0000   -4.23145
115320.0000   -5.41188
115360.0000   -6.10087
115400.0000   -5.68939
115440.0000   -5.87304
115480.0000   -5.28081
115520.0000   -5.09825
115560.0000   -4.69732
115600.0000   -5.48658
115640.0000   -5.14981
115680.0000   -5.22302
115720.0000   -6.34346
115760.0000   -5.42643
115800.0000   -5.46969
115840.0000   -6.25546
115880.0000   -5.35327
115920.0000   -5.39728
115960.0000   -5.96170
116000.0000   -5.81567
116040.0000   -6.37023
116080.0000   -6.74225
116120.0000   -5.61646
116160.0000   -5.41869
116200.0000   -5.35021
116240.0000   -5.86151
116280.0000   -6.49898
116320.0000   -5.82635
116360.0000   -5.72226
116400.0000   -5.53644
116440.0000   -5.92694
116480.0000   -5.58456
116520.0000   -6.23100
116560.0000   -6.47839
116600.0000   -5.42190
116640.0000   -4.37254
116680.0000   -5.06239
116720.0000   -4.80481
116760.0000   -4.24331
116800.0000   -4.89578
116840.0000   -5.04725
116880.0000   -4.46442
116920.0000   -4.64404
116960.0000   -5.15699
117000.0000   -5.19340
117040.0000   -4.52481
117080.0000   -5.42374
117120.0000   -5.21806
117160.0000   -5.12071
117200.0000   -4.64530
117240.0000   -4.93820
117280.0000   -4.83196
117320.0000   -5.59093
117360.0000   -4.22903
117400.0000   -5.41735
117440.0000   -4.46561
117480.0000   -5.40333
117520.0000   -4.58915
117560.0000   -5.07160
117600.0000   -5.48255
117640.0000   -5.43547
117680.0000   -4.90276
117720.0000   -5.76337
117760.0000   -5.39633
117800.0000   -4.35976
117840.0000   -4.76497
117880.0000   -4.36219
117920.0000   -3.64343
117960.0000   -4.15088
118000.0000   -4.68146
118040.0000   -5.15641
118080.0000   -4.35097
118120.0000   -5.02120
118160.0000   -4.98011
118200.0000   -5.12268
118240.0000   -5.14342
118280.0000   -3.65106
118320.0000   -5.11102
118360.0000   -4.54286
118400.0000   -5.33590
118440.0000   -5.26257
118480.0000   -5.05305
118520.0000   -5.20395
118560.0000   -4.60578
118600.0000   -5.20449
118640.0000   -4.81697
118680.0000   -5.13355
118720.0000   -5.27452
118760.0000   -4.28559
118800.0000   -4.52903
118840.0000   -4.44156
118880.0000   -3.92161
118920.0000   -3.52525
118960.0000   -4.21264
119000.0000   -5.17355
119040.0000   -4.99804
119080.0000   -5.17938
119120.0000   -4.95216
119160.0000   -4.67804
119200.0000   -4.66691
119240.0000   -4.94791
119280.0000   -4.44412
119320.0000   -5.20909
119360.0000   -5.14494
119400.0000   -5.10873
119440.0000   -5.54137
119480.0000   -5.26533
119520.0000   -5.66379
119560.0000   -5.22810
119600.0000   -6.53001
119640.0000   -4.79179
119680.0000   -5.09503
119720.0000   -5.35258
119760.0000   -4.89736
119800.0000   -5.13502
119840.0000   -5.20197
119880.0000   -4.55258
119920.0000   -4.12747
119960.0000   -4.80681
120000.0000   -4.48021
120040.0000   -3.85240
120080.0000   -3.88711
120120.0000   -5.35589
120160.0000   -4.95768
120200.0000   -4.88711
120240.0000   -5.76580
120280.0000   -5.45109
120320.0000   -4.89128
120360.0000   -4.83540
120400.0000   -4.88594
120440.0000   -5.14636
120480.0000   -4.96973
120520.0000   -5.24484
120560.0000   -4.86044
120600.0000   -4.75652
120640.0000   -5.52973
120680.0000   -5.90706
120720.0000   -5.94228
120760.0000   -5.36000
120800.0000   -4.39965
120840.0000   -5.65972
120880.0000   -5.24186
120920.0000   -4.92503
120960.0000   -4.22595
121000.0000   -4.20266
121040.0000   -4.18106
121080.0000   -4.29366
121120.0000   -4.43840
121160.0000   -3.70128
121200.0000   -5.18113
121240.0000   -4.87548
121280.0000   -6.25982
121320.0000   -5.99840
121360.0000   -5.68004
121400.0000   -4.93962
121440.0000   -4.24383
121480.0000   -5.21683
121520.0000   -5.01030
121560.0000   -4.86907
121600.0000   -5.56504
121640.0000   -4.94396
121680.0000   -5.04902
121720.0000   -4.71641
121760.0000   -4.76035
121800.0000   -4.85481
121840.0000   -4.76809
121880.0000   -5.28309
121920.0000   -5.20878
121960.0000   -5.51584
122000.0000   -4.80896
122040.0000   -5.58865
122080.0000   -4.63699
122120.0000   -4.88618
122160.0000   -5.71557
122200.0000   -4.68024
122240.0000   -5.11093
122280.0000   -5.29083
122320.0000   -5.13061
122360.0000   -4.70903
122400.0000   -5.29731
122440.0000   -5.43050
122480.0000   -4.28711
122520.0000   -5.50757
122560.0000   -4.40452
122600.0000   -4.77854
122640.0000   -5.57184
122680.0000   -5.32676
122720.0000   -5.39831
122760.0000   -4.38646
122800.0000   -5.45248
122840.0000   -5.53550
122880.0000   -6.28237
122920.0000   -5.65093
122960.0000   -4.46233
123000.0000   -4.60788
123040.0000   -4.39066
123080.0000   -5.28742
123120.0000   -4.81850
123160.0000   -3.98092
123200.0000   -5.74306
123240.0000   -5.05061
123280.0000   -4.96412
123320.0000   -3.99453
123360.0000   -3.45477
123400.0000   -4.51068
123440.0000   -3.85127
123480.0000   -5.35407
123520.0000   -5.30230
123560.0000   -4.88589
123600.0000   -4.68287
123640.0000   -5.66412
123680.0000   -6.14596
123720.0000   -5.21699
123760.0000   -4.90871
123800.0000   -4.59863
123840.0000   -5.26718
123880.0000   -5.05298
123920.0000   -5.67197
123960.0000   -5.91097
124000.0000   -5.78565
124040.0000   -5.32177
124080.0000   -4.06197
124120.0000   -4.57252
124160.0000   -4.98074
124200.0000   -4.51339
124240.0000   -4.53787
124280.0000   -4.04189
124320.0000   -5.23836
124360.0000   -5.14345
124400.0000   -4.66240
124440.0000   -4.39690
124480.0000   -5.19074
124520.0000   -4.67588
124560.0000   -5.56178
124600.0000   -4.73998
124640.0000   -4.77306
124680.0000   -5.21808
124720.0000   -7.20170
124760.0000   -7.07846
124800.0000   -6.30263
124840.0000   -6.43111
124880.0000   -6.35418
124920.0000   -6.40032
124960.0000   -5.20583
125000.0000   -6.00767
125040.0000   -4.51697
125080.0000   -5.64283
125120.0000   -5.26169
125160.0000   -5.65526
125200.0000   -5.03703
125240.0000   -5.64867
125280.0000   -4.84026
125320.0000   -5.17905
125360.0000   -5.15620
125400.0000   -5.82934
125440.0000   -5.24665
125480.0000   -5.10393
125520.0000   -4.88837
125560.0000   -5.58651
125600.0000   -5.58858
125640.0000   -5.11666
125680.0000   -4.98766
125720.0000   -5.12499
125760.0000   -4.89224
125800.0000   -4.43279
125840.0000   -4.61197
125880.0000   -3.25822
125920.0000   -4.10306
125960.0000   -4.14014
126000.0000   -4.60744
126040.0000   -4.67550
126080.0000   -4.76275
126120.0000   -4.59685
126160.0000   -4.96770
126200.0000   -4.72411
126240.0000   -4.86321
126280.0000   -5.55364
126320.0000   -5.73958
126360.0000   -5.90581
126400.0000   -5.13614
126440.0000   -5.17263
126480.0000   -4.78472
126520.0000   -4.83266
126560.0000   -4.71606
126600.0000   -4.96962
126640.0000   -5.52680
126680.0000   -5.74205
126720.0000   -5.43446
126760.0000   -5.92306
126800.0000   -5.83038
126840.0000   -5.53031
126880.0000   -5.13187
126920.0000   -6.16722
126960.0000   -6.38164
127000.0000   -6.57705
127040.0000   -5.51085
127080.0000   -5.96738
127120.0000   -6.57891
127160.0000   -7.92672
127200.0000   -6.37866
127240.0000   -6.33250
127280.0000   -5.61734
127320.0000   -5.56222
127360.0000   -5.96938
127400.0000   -5.64923
127440.0000   -6.03697
127480.0000   -6.02880
127520.0000   -5.51595
127560.0000   -5.60958
127600.0000   -5.71022
127640.0000   -4.96872
127680.0000   -4.93320
127720.0000   -5.87636
127760.0000   -5.44693
127800.0000   -4.69864
127840.0000   -5.73137
127880.0000   -6.37705
127920.0000   -5.26939
127960.0000   -5.63843
128000.0000   -5.14580
128040.0000   -5.40617
128080.0000   -5.79656
128120.0000   -6.23405
128160.0000   -5.62756
128200.0000   -6.10972
128240.0000   -4.74297
128280.0000   -5.39900
128320.0000   -4.90515
128360.0000   -5.21184
128400.0000   -5.28827
128440.0000   -4.76874
128480.0000   -5.04163
128520.0000   -5.01324
128560.0000   -5.08341
128600.0000   -4.41343
128640.0000   -5.07822
128680.0000   -5.34778
128720.0000   -5.56597
128760.0000   -5.15004
128800.0000   -4.56315
128840.0000   -4.87391
128880.0000   -4.72956
128920.0000   -6.14870
128960.0000   -5.92838
129000.0000   -5.27496
129040.0000   -6.16109
129080.0000   -5.27508
129120.0000   -5.41346
129160.0000   -5.41395
129200.0000   -5.09304
129240.0000   -6.30331
129280.0000   -4.42682
129320.0000   -5.38311
129360.0000   -5.47659
129400.0000   -5.35671
129440.0000   -4.99403
129480.0000   -4.97613
129520.0000   -4.96763
129560.0000   -5.11322
129600.0000   -4.65510
129640.0000   -4.19525
129680.0000   -4.24999
129720.0000   -5.07749
129760.0000   -5.72302
129800.0000   -5.54402
129840.0000   -5.26102
129880.0000   -5.22832
129920.0000   -5.13251
129960.0000   -5.46199
130000.0000   -4.75420
130040.0000   -5.70930
130080.0000   -5.69512
130120.0000   -4.65788
130160.0000   -4.41650
130200.0000   -4.78387
130240.0000   -2.90061
130280.0000   -4.94256
130320.0000   -4.57157
130360.0000   -5.14222
130400.0000   -4.74921
130440.0000   -5.91873
130480.0000   -5.77391
130520.0000   -5.12898
130560.0000   -5.68898
130600.0000   -5.73762
130640.0000   -4.86076
130680.0000   -5.70063
130720.0000   -6.19447
130760.0000   -6.49294
130800.0000   -6.26433
130840.0000   -6.74548
130880.0000   -6.44477
130920.0000   -6.09266
130960.0000   -6.44009
131000.0000   -4.67806
131040.0000   -6.50327
131080.0000   -6.15536
131120.0000   -5.84125
131160.0000   -5.57946
131200.0000   -4.91191
131240.0000   -5.40392
131280.0000   -5.47823
131320.0000   -5.02119
131360.0000   -4.64470
131400.0000   -5.03162
131440.0000   -5.66560
131480.0000   -5.48274
131520.0000   -5.42485
131560.0000   -5.21051
131600.0000   -5.33860
131640.0000   -4.04496
131680.0000   -5.22209
131720.0000   -4.07079
131760.0000   -4.52651
131800.0000   -5.34961
131840.0000   -4.93780
131880.0000   -5.61092
131920.0000   -5.05043
131960.0000   -4.05963
132000.0000   -4.87452
132040.0000   -4.83413
132080.0000   -4.44543
132120.0000   -5.30468
132160.0000   -4.79226
132200.0000   -4.96264
132240.0000   -4.69686
132280.0000   -4.59265
132320.0000   -4.66412
132360.0000   -5.38060
132400.0000   -5.77841
132440.0000   -5.67637
132480.0000   -5.29615
132520.0000   -4.74891
132560.0000   -5.02968
132600.0000   -5.22866
132640.0000   -5.93498
132680.0000   -5.51895
132720.0000   -6.07164
132760.0000   -5.11845
132800.0000   -6.14430
132840.0000   -5.93700
132880.0000   -6.21987
132920.0000   -5.13262
132960.0000   -5.96595
133000.0000   -6.07285
133040.0000   -5.86012
133080.0000   -6.28837
133120.0000   -5.59520
133160.0000   -5.95669
133200.0000   -5.19801
133240.0000   -4.02561
133280.0000   -4.95137
133320.0000   -4.26519
133360.0000   -4.29787
133400.0000   -5.36917
133440.0000   -4.83506
133480.0000   -5.92605
133520.0000   -5.29430
133560.0000   -5.46100
133600.0000   -5.25642
133640.0000   -5.61363
133680.0000   -4.83506
133720.0000   -5.42173
133760.0000   -5.11725
133800.0000   -5.15839
133840.0000   -5.12227
133880.0000   -6.04804
133920.0000   -5.20589
133960.0000   -5.13592
134000.0000   -4.47141
134040.0000   -5.60524
134080.0000   -5.71373
134120.0000   -5.43065
134160.0000   -5.29715
134200.0000   -5.12464
134240.0000   -5.88899
134280.0000   -5.02543
134320.0000   -4.88478
134360.0000   -4.27157
134400.0000   -4.38325
134440.0000   -4.15853
134480.0000   -3.84094
134520.0000   -3.43239
134560.0000   -5.43722
134600.0000   -5.28680
134640.0000   -5.40371
134680.0000   -5.00683
134720.0000   -4.89084
134760.0000   -4.94281
134800.0000   -4.77856
134840.0000   -4.26702
134880.0000   -5.26350
134920.0000   -5.21031
134960.0000   -4.84561
135000.0000   -4.94948
135040.0000   -5.01412
135080.0000   -4.68720
135120.0000   -4.78973
135160.0000   -4.74653
135200.0000   -5.47342
135240.0000   -5.42895
135280.0000   -6.12749
135320.0000   -5.66196
135360.0000   -5.23693
135400.0000   -4.58833
135440.0000   -5.08019
135480.0000   -4.81296
135520.0000   -4.38452
135560.0000   -3.98398
135600.0000   -5.33617
135640.0000   -5.18133
135680.0000   -5.28435
135720.0000   -4.61360
135760.0000   -4.76393
135800.0000   -4.53764
135840.0000   -4.28050
135880.0000   -4.99078
135920.0000   -4.13706
135960.0000   -3.98673
136000.0000   -4.65289
136040.0000   -4.33373
136080.0000   -4.60510
136120.0000   -5.05818
136160.0000   -4.98036
136200.0000   -5.21707
136240.0000   -4.56049
136280.0000   -4.36717
136320.0000   -4.49037
136360.0000   -4.36040
136400.0000   -4.79119
136440.0000   -5.20381
136480.0000   -4.96084
136520.0000   -4.84026
136560.0000   -4.74937
136600.0000   -4.41812
136640.0000   -5.08260
136680.0000   -4.71979
136720.0000   -5.20957
136760.0000   -5.13129
136800.0000   -4.96429
136840.0000   -5.00233
136880.0000   -5.37483
136920.0000   -5.31147
136960.0000   -4.86459
137000.0000   -5.06211
137040.0000   -4.35756
137080.0000   -5.18978
137120.0000   -4.69605
137160.0000   -4.73188
137200.0000   -4.83028
137240.0000   -4.97614
137280.0000   -4.69602
137320.0000   -4.53453
137360.0000   -4.88184
137400.0000   -6.05684
137440.0000   -6.06472
137480.0000   -5.48631
137520.0000   -4.96103
137560.0000   -5.21302
137600.0000   -5.83689
137640.0000   -4.99961
137680.0000   -5.32255
137720.0000   -5.93171
137760.0000   -4.72126
137800.0000   -4.98012
137840.0000   -4.56241
137880.0000   -4.82288
137920.0000   -4.91400
137960.0000   -5.24052
138000.0000   -4.72995
138040.0000   -4.72762
138080.0000   -5.64918
138120.0000   -5.60244
138160.0000   -5.20331
138200.0000   -6.06267
138240.0000   -5.51143
138280.0000   -4.04965
138320.0000   -4.75779
138360.0000   -5.69767
138400.0000   -5.09700
138440.0000   -3.97304
138480.0000   -5.27599
138520.0000   -5.44230
138560.0000   -6.01300
138600.0000   -5.61862
138640.0000   -5.33988
138680.0000   -4.97793
138720.0000   -5.20861
138760.0000   -5.25391
138800.0000   -5.56512
138840.0000   -4.42297
138880.0000   -4.83847
138920.0000   -5.64893
138960.0000   -5.31356
139000.0000   -6.35163
139040.0000   -6.09615
139080.0000   -5.60193
139120.0000   -5.55759
139160.0000   -4.86467
139200.0000   -5.53259
139240.0000   -5.21348
139280.0000   -4.85581
139320.0000   -4.10076
139360.0000   -4.28229
139400.0000   -4.23199
139440.0000   -4.87215
139480.0000   -4.44238
139520.0000   -5.66098
139560.0000   -5.95948
139600.0000   -6.95340
139640.0000   -6.83593
139680.0000   -5.81654
139720.0000   -5.82439
139760.0000   -6.16252
139800.0000   -5.74256
139840.0000   -5.85760
139880.0000   -5.12716
139920.0000   -4.76882
139960.0000   -4.36872
140000.0000   -5.21910
140040.0000   -4.91573
140080.0000   -5.57836
140120.0000   -5.20156
140160.0000   -5.09215
140200.0000   -4.47040
140240.0000   -4.54746
140280.0000   -5.08122
140320.0000   -5.54532
140360.0000   -5.42219
140400.0000   -5.67161
140440.0000   -5.89449
140480.0000   -5.17649
140520.0000   -5.52726
140560.0000   -4.97319
140600.0000   -5.85746
140640.0000   -5.96318
140680.0000   -5.80128
140720.0000   -6.31215
140760.0000   -5.52708
140800.0000   -5.23138
140840.0000   -5.49788
140880.0000   -5.61780
140920.0000   -4.92311
140960.0000   -6.14869
141000.0000   -5.26186
141040.0000   -5.55678
141080.0000   -5.38114
141120.0000   -4.93197
141160.0000   -4.90381
141200.0000   -5.34655
141240.0000   -5.37257
141280.0000   -5.11416
141320.0000   -4.74590
141360.0000   -5.78441
141400.0000   -5.31814
141440.0000   -5.16453
141480.0000   -4.76334
141520.0000   -5.31428
141560.0000   -4.98232
141600.0000   -5.43817
141640.0000   -5.15966
141680.0000   -4.61917
141720.0000   -5.15452
141760.0000   -4.90653
141800.0000   -4.97511
141840.0000   -5.15150
141880.0000   -5.06031
141920.0000   -4.94378
141960.0000   -5.79324
142000.0000   -5.42924
142040.0000   -5.47733
142080.0000   -5.34379
142120.0000   -6.38396
142160.0000   -5.62412
142200.0000   -4.96033
142240.0000   -4.39003
142280.0000   -5.02170
142320.0000   -4.79034
142360.0000   -5.15897
142400.0000   -4.44098
142440.0000   -3.94475
142480.0000   -4.20014
142520.0000   -4.72196
142560.0000   -4.46282
142600.0000   -5.06938
142640.0000   -5.20746
142680.0000   -5.19412
142720.0000   -5.05893
142760.0000   -4.63726
142800.0000   -5.36813
142840.0000   -4.42289
142880.0000   -4.39791
142920.0000   -4.11828
142960.0000   -4.39212
143000.0000   -4.58608
143040.0000   -3.71785
143080.0000   -4.00533
143120.0000   -4.82601
143160.0000   -5.28491
143200.0000   -4.45328
143240.0000   -4.91406
143280.0000   -4.89030
143320.0000   -5.87586
143360.0000   -4.86688
143400.0000   -5.24773
143440.0000   -5.44437
143480.0000   -5.31704
143520.0000   -5.03090
143560.0000   -4.71069
143600.0000   -4.62700
143640.0000   -3.98966
143680.0000   -5.07032
143720.0000   -5.31154
143760.0000   -4.92914
143800.0000   -5.73316
143840.0000   -5.01573
143880.0000   -5.24252
143920.0000   -4.88731
143960.0000   -5.12666
144000.0000   -4.60432
144040.0000   -4.62943
144080.0000   -4.81000
144120.0000   -4.55275
144160.0000   -4.76580
144200.0000   -5.70791
144240.0000   -5.46034
144280.0000   -4.93868
144320.0000   -5.02079
144360.0000   -5.12743
144400.0000   -5.32460
144440.0000   -5.40243
144480.0000   -4.50441
144520.0000   -4.09436
144560.0000   -5.28472
144600.0000   -4.52581
144640.0000   -4.45837
144680.0000   -4.79132
144720.0000   -4.74300
144760.0000   -5.79090
144800.0000   -5.95807
144840.0000   -5.63513
144880.0000   -4.63234
144920.0000   -5.23238
144960.0000   -5.20013
145000.0000   -4.98254
145040.0000   -4.17964
145080.0000   -4.82038
145120.0000   -4.66780
145160.0000   -3.83943
145200.0000   -4.68560
145240.0000   -4.18201
145280.0000   -3.93047
145320.0000   -4.01853
145360.0000   -5.19536
145400.0000   -5.31283
145440.0000   -5.18436
145480.0000   -4.97142
145520.0000   -4.22033
145560.0000   -4.09365
145600.0000   -4.43111
145640.0000   -3.74914
145680.0000   -4.45435
145720.0000   -4.93613
145760.0000   -4.42682
145800.0000   -4.00324
145840.0000   -5.17211
145880.0000   -4.97172
145920.0000   -4.94303
145960.0000   -3.79271
146000.0000   -5.13037
146040.0000   -4.36357
146080.0000   -4.79161
146120.0000   -4.39701
146160.0000   -4.56201
146200.0000   -4.11114
146240.0000   -4.19535
146280.0000   -4.88525
146320.0000   -5.39973
146360.0000   -4.37525
146400.0000   -4.48284
146440.0000   -4.26855
146480.0000   -4.69355
146520.0000   -3.48029
146560.0000   -4.22871
146600.0000   -4.56961
146640.0000   -4.39226
146680.0000   -4.36224
146720.0000   -5.11457
146760.0000   -4.99083
146800.0000   -5.52056
146840.0000   -4.91819
146880.0000   -4.63010
146920.0000   -4.29857
146960.0000   -5.11705
147000.0000   -5.56855
147040.0000   -4.62732
147080.0000   -4.45213
147120.0000   -4.41946
147160.0000   -5.30575
147200.0000   -4.35065
147240.0000   -3.54731
147280.0000   -3.49855
147320.0000   -4.30178
147360.0000   -4.20861
147400.0000   -4.72410
147440.0000   -5.13807
147480.0000   -4.66722
147520.0000   -3.85877
147560.0000   -4.85526
147600.0000   -3.44061
147640.0000   -4.65135
147680.0000   -4.54234
147720.0000   -4.16773
147760.0000   -3.86322
147800.0000   -3.90298
147840.0000   -4.25515
147880.0000   -4.37875
147920.0000   -3.77835
147960.0000   -4.59478
148000.0000   -3.48244
148040.0000   -4.63348
148080.0000   -4.34153
148120.0000   -3.49932
148160.0000   -3.68984
148200.0000   -4.54937
148240.0000   -5.23331
148280.0000   -4.86690
148320.0000   -4.22843
148360.0000   -4.39961
148400.0000   -4.36236
148440.0000   -4.60585
148480.0000   -5.25285
148520.0000   -4.67315
148560.0000   -5.28015
148600.0000   -6.27851
148640.0000   -5.33928
148680.0000   -4.81320
148720.0000   -4.73380
148760.0000   -4.29127
148800.0000   -4.32068
148840.0000   -5.11012
148880.0000   -5.11511
148920.0000   -4.66028
148960.0000   -4.35843
149000.0000   -4.70240
149040.0000   -4.11959
149080.0000   -4.69129
149120.0000   -5.48939
149160.0000   -5.39988
149200.0000   -4.83754
149240.0000   -4.18283
149280.0000   -4.78921
149320.0000   -4.31683
149360.0000   -4.05145
149400.0000   -4.87703
149440.0000   -4.78833
149480.0000   -5.17734
149520.0000   -4.35825
149560.0000   -4.52485
149600.0000   -4.20698
149640.0000   -5.07043
149680.0000   -4.76762
149720.0000   -4.99298
149760.0000   -4.45196
149800.0000   -4.65238
149840.0000   -4.44588
149880.0000   -4.30673
149920.0000   -4.03111
149960.0000   -4.02261
150000.0000   -4.06467
150040.0000   -4.51349
150080.0000   -5.23214
150120.0000   -5.01747
150160.0000   -4.41082
150200.0000   -4.06025
150240.0000   -3.46155
150280.0000   -4.31058
150320.0000   -4.69858
150360.0000   -4.90749
150400.0000   -5.48401
150440.0000   -5.03991
150480.0000   -5.10541
150520.0000   -4.45297
150560.0000   -4.95576
150600.0000   -5.18985
150640.0000   -5.32806
150680.0000   -5.21129
150720.0000   -4.94967
150760.0000   -5.09782
150800.0000   -5.32618
150840.0000   -4.49507
150880.0000   -4.96590
150920.0000   -4.95349
150960.0000   -5.59721
151000.0000   -5.04247
151040.0000   -4.83094
151080.0000   -4.87218
151120.0000   -4.86304
151160.0000   -5.36211
151200.0000   -5.09639
151240.0000   -4.47226
151280.0000   -5.01592
151320.0000   -5.31329
151360.0000   -4.37455
151400.0000   -4.17920
151440.0000   -4.67521
151480.0000   -4.86877
151520.0000   -5.30078
151560.0000   -4.80079
151600.0000   -4.74894
151640.0000   -4.65567
151680.0000   -4.53640
151720.0000   -5.45341
151760.0000   -4.90173
151800.0000   -4.92168
151840.0000   -4.55902
151880.0000   -4.61206
151920.0000   -4.56119
151960.0000   -4.58370
152000.0000   -5.14242
152040.0000   -4.14317
152080.0000   -5.05416
152120.0000   -4.48643
152160.0000   -4.57439
152200.0000   -5.21513
152240.0000   -5.50180
152280.0000   -4.33761
152320.0000   -4.60806
152360.0000   -4.77627
152400.0000   -5.39426
152440.0000   -4.09159
152480.0000   -5.16470
152520.0000   -4.04871
152560.0000   -4.82899
152600.0000   -5.17049
152640.0000   -4.77163
152680.0000   -4.51621
152720.0000   -4.57427
152760.0000   -4.85254
152800.0000   -5.00953
152840.0000   -5.40683
152880.0000   -4.92964
152920.0000   -5.26771
152960.0000   -5.20582
153000.0000   -4.44819
153040.0000   -5.87504
153080.0000   -5.28790
153120.0000   -4.41186
153160.0000   -5.89459
153200.0000   -4.99582
153240.0000   -5.14678
153280.0000   -4.29043
153320.0000   -3.80913
153360.0000   -4.00527
153400.0000   -3.90781
153440.0000   -4.20133
153480.0000   -4.25053
153520.0000   -4.40050
153560.0000   -4.26740
153600.0000   -4.53127
153640.0000   -3.60452
153680.0000   -3.34782
153720.0000   -4.00532
153760.0000   -5.30604
153800.0000   -4.03379
153840.0000   -4.47902
153880.0000   -4.47237
153920.0000   -4.00421
153960.0000   -5.32959
154000.0000   -4.68036
154040.0000   -5.09124
154080.0000   -5.01376
154120.0000   -5.16756
154160.0000   -4.76851
154200.0000   -5.46822
154240.0000   -4.76757
154280.0000   -4.65755
154320.0000   -5.04718
154360.0000   -4.50530
154400.0000   -4.87821
154440.0000   -5.11934
154480.0000   -4.44076
154520.0000   -4.97365
154560.0000   -4.15904
154600.0000   -4.12553
154640.0000   -4.01622
154680.0000   -3.99499
154720.0000   -3.50441
154760.0000   -4.09430
154800.0000   -4.09085
154840.0000   -5.20810
154880.0000   -4.72972
154920.0000   -4.74097
154960.0000   -4.53559
155000.0000   -4.08514
155040.0000   -3.73471
155080.0000   -4.32859
155120.0000   -3.90280
155160.0000   -4.94461
155200.0000   -5.39197
155240.0000   -4.84480
155280.0000   -5.73054
155320.0000   -4.65280
155360.0000   -4.91102
155400.0000   -5.23221
155440.0000   -5.05649
155480.0000   -5.14606
155520.0000   -5.08040
155560.0000   -5.35426
155600.0000   -6.38722
155640.0000   -5.71762
155680.0000   -5.43168
155720.0000   -5.46046
155760.0000   -4.17049
155800.0000   -5.23414
155840.0000   -4.27155
155880.0000   -4.64131
155920.0000   -4.13557
155960.0000   -4.69985
156000.0000   -5.17031
156040.0000   -5.10379
156080.0000   -4.22836
156120.0000   -4.49682
156160.0000   -4.13329
156200.0000   -4.78961
156240.0000   -4.84661
156280.0000   -5.45958
156320.0000   -5.49068
156360.0000   -5.17546
156400.0000   -4.70131
156440.0000   -5.16694
156480.0000   -5.06674
156520.0000   -3.97589
156560.0000   -5.10858
156600.0000   -4.11980
156640.0000   -3.29679
156680.0000   -3.97742
156720.0000   -4.64710
156760.0000   -4.41724
156800.0000   -4.65359
156840.0000   -4.58878
156880.0000   -5.59058
156920.0000   -5.40174
156960.0000   -4.87048
157000.0000   -5.57821
157040.0000   -5.17619
157080.0000   -5.10739
157120.0000   -5.34237
157160.0000   -4.34605
157200.0000   -4.88141
157240.0000   -3.99108
157280.0000   -4.75330
157320.0000   -4.80768
157360.0000   -4.33528
157400.0000   -5.45716
157440.0000   -5.31695
157480.0000   -4.97497
157520.0000   -5.15980
157560.0000   -4.34164
157600.0000   -5.00155
157640.0000   -5.06781
157680.0000   -5.47234
157720.0000   -5.14056
157760.0000   -3.66324
157800.0000   -4.90123
157840.0000   -4.41093
157880.0000   -4.12021
157920.0000   -4.41503
157960.0000   -5.15428
158000.0000   -5.39551
158040.0000   -4.91671
158080.0000   -5.63840
158120.0000   -4.79241
158160.0000   -5.17715
158200.0000   -5.11168
158240.0000   -5.06851
158280.0000   -4.91535
158320.0000   -3.90890
158360.0000   -4.78752
158400.0000   -4.56519
158440.0000   -4.08119
158480.0000   -4.22524
158520.0000   -4.77120
158560.0000   -4.01817
158600.0000   -4.31583
158640.0000   -3.80661
158680.0000   -3.70255
158720.0000   -4.33933
158760.0000   -4.69552
158800.0000   -3.78275
158840.0000   -4.17842
158880.0000   -4.64765
158920.0000   -4.84831
158960.0000   -5.51833
159000.0000   -5.66404
159040.0000   -4.72832
159080.0000   -4.70299
159120.0000   -4.52691
159160.0000   -4.65970
159200.0000   -4.94048
159240.0000   -5.41958
159280.0000   -4.72465
159320.0000   -4.57235
159360.0000   -5.21851
159400.0000   -5.51070
159440.0000   -4.93640
159480.0000   -4.89725
159520.0000   -3.70359
159560.0000   -4.48199
159600.0000   -4.95086
159640.0000   -5.21407
159680.0000   -5.04236
159720.0000   -4.53625
159760.0000   -4.50683
159800.0000   -4.39348
159840.0000   -3.96537
159880.0000   -4.43623
159920.0000   -4.54801
159960.0000   -3.71404
160000.0000   -3.95757
160040.0000   -4.15771
160080.0000   -4.33644
160120.0000   -4.18663
160160.0000   -4.70042
160200.0000   -4.52474
160240.0000   -5.08109
160280.0000   -4.07136
160320.0000   -4.89211
160360.0000   -5.23269
160400.0000   -3.83419
160440.0000   -4.42654
160480.0000   -4.36759
160520.0000   -3.88073
160560.0000   -4.13699
160600.0000   -4.39765
160640.0000   -4.40415
160680.0000   -5.30413
160720.0000   -4.95048
160760.0000   -4.72817
160800.0000   -4.26077
160840.0000   -4.52957
160880.0000   -4.64393
160920.0000   -5.48943
160960.0000   -3.73154
161000.0000   -5.32008
161040.0000   -4.75072
161080.0000   -2.83868
161120.0000   -3.70568
161160.0000   -3.31422
161200.0000   -3.74610
161240.0000   -3.66199
161280.0000   -4.63772
161320.0000   -4.07762
161360.0000   -4.70131
161400.0000   -4.69875
161440.0000   -4.00680
161480.0000   -3.84240
161520.0000   -3.65226
161560.0000   -4.49942
161600.0000   -3.75101
161640.0000   -4.61342
161680.0000   -4.62299
161720.0000   -4.79277
161760.0000   -5.14699
161800.0000   -5.44081
161840.0000   -6.10311
161880.0000   -4.68480
161920.0000   -4.72901
161960.0000   -4.45898
162000.0000   -4.11254
162040.0000   -3.95934
162080.0000   -3.83614
162120.0000   -4.27329
162160.0000   -4.03132
162200.0000   -3.08445
162240.0000   -3.04550
162280.0000   -3.01470
162320.0000   -3.99988
162360.0000   -4.14535
162400.0000   -4.65076
162440.0000   -4.02664
162480.0000   -3.75659
162520.0000   -4.37549
162560.0000   -4.42789
162600.0000   -4.92560
162640.0000   -5.00125
162680.0000   -4.76874
162720.0000   -5.28349
162760.0000   -5.63056
162800.0000   -5.29674
162840.0000   -4.69387
162880.0000   -5.46272
162920.0000   -4.90474
162960.0000   -4.82101
163000.0000   -4.83651
163040.0000   -5.34940
163080.0000   -4.31607
163120.0000   -4.27666
163160.0000   -3.60831
163200.0000   -4.51912
163240.0000   -4.54134
163280.0000   -3.76289
163320.0000   -4.65876
163360.0000   -4.07879
163400.0000   -4.66482
163440.0000   -5.19146
163480.0000   -4.98487
163520.0000   -3.93004
163560.0000   -3.53902
163600.0000   -5.10052
163640.0000   -5.31180
163680.0000   -4.79746
163720.0000   -5.27836
163760.0000   -5.36936
163800.0000   -5.46188
163840.0000   -6.64964
163880.0000   -4.35533
163920.0000   -5.12407
163960.0000   -4.75962
164000.0000   -5.67935
164040.0000   -5.90670
164080.0000   -5.35626
164120.0000   -6.09866
164160.0000   -5.24921
164200.0000   -5.21277
164240.0000   -5.46268
164280.0000   -5.38369
164320.0000   -4.58760
164360.0000   -4.72765
164400.0000   -4.63127
164440.0000   -4.60649
164480.0000   -4.31826
164520.0000   -4.55716
164560.0000   -4.60445
164600.0000   -4.39240
164640.0000   -4.14373
164680.0000   -4.67862
164720.0000   -4.79224
164760.0000   -5.58319
164800.0000   -4.56050
164840.0000   -4.99234
164880.0000   -4.39727
164920.0000   -5.13347
164960.0000   -5.10136
165000.0000   -4.57568
165040.0000   -4.78346
165080.0000   -4.29914
165120.0000   -4.07146
165160.0000   -4.29597
165200.0000   -4.41132
165240.0000   -4.79557
165280.0000   -4.49841
165320.0000   -5.47880
165360.0000   -5.05933
165400.0000   -4.42681
165440.0000   -5.66794
165480.0000   -4.90475
165520.0000   -4.06986
165560.0000   -4.40532
165600.0000   -4.78432
165640.0000   -5.12537
165680.0000   -4.90789
165720.0000   -4.91996
165760.0000   -5.18403
165800.0000   -4.94198
165840.0000   -5.53857
165880.0000   -4.82124
165920.0000   -5.35781
165960.0000   -6.02884
166000.0000   -5.62859
166040.0000   -5.09403
166080.0000   -5.35806
166120.0000   -4.51091
166160.0000   -4.92578
166200.0000   -4.62739
166240.0000   -4.56081
166280.0000   -4.68090
166320.0000   -5.01082
166360.0000   -4.10497
166400.0000   -5.06384
166440.0000   -4.10267
166480.0000   -5.94326
166520.0000   -5.83213
166560.0000   -5.20403
166600.0000   -4.79408
166640.0000   -4.81788
166680.0000   -4.40986
166720.0000   -3.80050
166760.0000   -3.66997
166800.0000   -4.56626
166840.0000   -4.50863
166880.0000   -4.49162
166920.0000   -5.05437
166960.0000   -4.53696
167000.0000   -5.12206
167040.0000   -4.21179
167080.0000   -4.84951
167120.0000   -4.42643
167160.0000   -4.11640
167200.0000   -4.86329
167240.0000   -4.48354
167280.0000   -4.71363
167320.0000   -4.39225
167360.0000   -3.69286
167400.0000   -3.60536
167440.0000   -3.97275
167480.0000   -3.76249
167520.0000   -3.94662
167560.0000   -3.76121
167600.0000   -4.24901
167640.0000   -4.46921
167680.0000   -5.03254
167720.0000   -3.88291
167760.0000   -4.64251
167800.0000   -4.36550
167840.0000   -4.09144
167880.0000   -4.77915
167920.0000   -4.51644
167960.0000   -4.40349
168000.0000   -4.82438
168040.0000   -4.70358
168080.0000   -4.61469
168120.0000   -4.55671
168160.0000   -4.52220
168200.0000   -4.03989
168240.0000   -4.04030
168280.0000   -4.12892
168320.0000   -3.75746
168360.0000   -3.30815
168400.0000   -3.66345
168440.0000   -4.31825
168480.0000   -4.33242
168520.0000   -4.15558
168560.0000   -4.58879
168600.0000   -4.35740
168640.0000   -4.14598
168680.0000   -4.10403
168720.0000   -3.74663
168760.0000   -3.41784
168800.0000   -3.78527
168840.0000   -3.98696
168880.0000   -4.00221
168920.0000   -4.34774
168960.0000   -4.62969
169000.0000   -4.20044
169040.0000   -4.27692
169080.0000   -4.17834
169120.0000   -3.91098
169160.0000   -4.10973
169200.0000   -4.35230
169240.0000   -3.79953
169280.0000   -4.60111
169320.0000   -4.13469
169360.0000   -2.87366
169400.0000   -3.77652
169440.0000   -3.86859
169480.0000   -4.59747
169520.0000   -4.13916
169560.0000   -4.15270
169600.0000   -4.76645
169640.0000   -4.16675
169680.0000   -4.01976
169720.0000   -4.75664
169760.0000   -4.31636
169800.0000   -4.47388
169840.0000   -4.25785
169880.0000   -4.62015
169920.0000   -4.64510
169960.0000   -4.63955
170000.0000   -3.81254
170040.0000   -4.34628
170080.0000   -4.02571
170120.0000   -4.29646
170160.0000   -3.63938
170200.0000   -4.01770
170240.0000   -3.39730
170280.0000   -3.89617
170320.0000   -4.00827
170360.0000   -4.68400
170400.0000   -4.78398
170440.0000   -3.78132
170480.0000   -3.68149
170520.0000   -3.27688
170560.0000   -4.22533
170600.0000   -4.20968
170640.0000   -5.05349
170680.0000   -4.88777
170720.0000   -4.13432
170760.0000   -4.07649
170800.0000   -4.19096
170840.0000   -4.72685
170880.0000   -4.96944
170920.0000   -4.16213
170960.0000   -4.01815
171000.0000   -4.95322
171040.0000   -4.83838
171080.0000   -4.30213
171120.0000   -5.23166
171160.0000   -3.95865
171200.0000   -4.30201
171240.0000   -3.75093
171280.0000   -4.09669
171320.0000   -4.19289
171360.0000   -4.33334
171400.0000   -4.05655
171440.0000   -4.11093
171480.0000   -3.40807
171520.0000   -4.81869
171560.0000   -4.59300
171600.0000   -4.43630
171640.0000   -3.79957
171680.0000   -4.23796
171720.0000   -4.70934
171760.0000   -4.95512
171800.0000   -4.06440
171840.0000   -5.06999
171880.0000   -4.16989
171920.0000   -4.32859
171960.0000   -4.28579
172000.0000   -4.48869
172040.0000   -4.35822
172080.0000   -3.51580
172120.0000   -3.95688
172160.0000   -4.38647
172200.0000   -3.24812
172240.0000   -4.00706
172280.0000   -3.68254
172320.0000   -4.62869
172360.0000   -4.44199
172400.0000   -3.95990
172440.0000   -3.85888
172480.0000   -4.80626
172520.0000   -4.54730
172560.0000   -4.84158
172600.0000   -4.20067
172640.0000   -4.31707
172680.0000   -4.19997
172720.0000   -4.49887
172760.0000   -4.42608
172800.0000   -4.15737
172840.0000   -5.07794
172880.0000   -4.55502
172920.0000   -4.42936
172960.0000   -3.02607
173000.0000   -4.08686
173040.0000   -4.59758
173080.0000   -3.79103
173120.0000   -4.50672
173160.0000   -4.58212
173200.0000   -4.40440
173240.0000   -4.93723
173280.0000   -3.76764
173320.0000   -3.75389
173360.0000   -3.63173
173400.0000   -3.55285
173440.0000   -4.53292
173480.0000   -4.04538
173520.0000   -3.93902
173560.0000   -4.06058
173600.0000   -4.39032
173640.0000   -3.93988
173680.0000   -3.78835
173720.0000   -3.16717
173760.0000   -3.82589
173800.0000   -2.96696
173840.0000   -4.33147
173880.0000   -4.42630
173920.0000   -3.98017
173960.0000   -4.62522
174000.0000   -4.67338
174040.0000   -4.23240
174080.0000   -4.30285
174120.0000   -4.35296
174160.0000   -5.73964
174200.0000   -5.21554
174240.0000   -4.54899
174280.0000   -4.58277
174320.0000   -3.93866
174360.0000   -4.16368
174400.0000   -4.07668
174440.0000   -4.12867
174480.0000   -3.54562
174520.0000   -3.86652
174560.0000   -4.01691
174600.0000   -4.20287
174640.0000   -3.91022
174680.0000   -4.82446
174720.0000   -4.31315
174760.0000   -4.55684
174800.0000   -3.22729
174840.0000   -3.79366
174880.0000   -3.61751
174920.0000   -3.48511
174960.0000   -4.22995
175000.0000   -4.64867
175040.0000   -4.81097
175080.0000   -4.74470
175120.0000   -4.59663
175160.0000   -4.22448
175200.0000   -4.19465
175240.0000   -4.94386
175280.0000   -5.34354
175320.0000   -4.37556
175360.0000   -4.62232
175400.0000   -4.22134
175440.0000   -4.07017
175480.0000   -4.88513
175520.0000   -4.84545
175560.0000   -4.57021
175600.0000   -4.22613
175640.0000   -4.56793
175680.0000   -3.59817
175720.0000   -4.48709
175760.0000   -4.58418
175800.0000   -4.66943
175840.0000   -4.75439
175880.0000   -3.83055
175920.0000   -4.46719
175960.0000   -4.53410
176000.0000   -3.84951
176040.0000   -3.09692
176080.0000   -4.17536
176120.0000   -4.20060
176160.0000   -4.79841
176200.0000   -4.48568
176240.0000   -4.66664
176280.0000   -5.39835
176320.0000   -5.28682
176360.0000   -5.12573
176400.0000   -4.70432
176440.0000   -4.76984
176480.0000   -4.87126
176520.0000   -4.86864
176560.0000   -4.62601
176600.0000   -5.07038
176640.0000   -5.77124
176680.0000   -4.36153
176720.0000   -4.70426
176760.0000   -4.33957
176800.0000   -3.46052
176840.0000   -3.86827
176880.0000   -4.24986
176920.0000   -4.20610
176960.0000   -3.70013
177000.0000   -3.12568
177040.0000   -4.09389
177080.0000   -3.87526
177120.0000   -4.03177
177160.0000   -3.53511
177200.0000   -4.00033
177240.0000   -4.06058
177280.0000   -4.34388
177320.0000   -3.36827
177360.0000   -3.81967
177400.0000   -4.86554
177440.0000   -5.17368
177480.0000   -4.93911
177520.0000   -5.04168
177560.0000   -5.46458
177600.0000   -4.73912
177640.0000   -4.57141
177680.0000   -3.91289
177720.0000   -4.84195
177760.0000   -5.19592
177800.0000   -4.67385
177840.0000   -4.61032
177880.0000   -3.57350
177920.0000   -3.82036
177960.0000   -3.12424
178000.0000   -3.62781
178040.0000   -4.50195
178080.0000   -4.81294
178120.0000   -4.12846
178160.0000   -4.62783
178200.0000   -4.67227
178240.0000   -4.01467
178280.0000   -4.82680
178320.0000   -4.80631
178360.0000   -4.10854
178400.0000   -4.81791
178440.0000   -4.69322
178480.0000   -3.97360
178520.0000   -3.31867
178560.0000   -4.75795
178600.0000   -4.66432
178640.0000   -5.39031
178680.0000   -4.66857
178720.0000   -4.56898
178760.0000   -4.53953
178800.0000   -4.68825
178840.0000   -5.15571
178880.0000   -5.49825
178920.0000   -4.23991
178960.0000   -4.72259
179000.0000   -4.46843
179040.0000   -4.23762
179080.0000   -4.30685
179120.0000   -3.58654
179160.0000   -3.83153
179200.0000   -5.57840
179240.0000   -4.31313
179280.0000   -3.95922
179320.0000   -4.37096
179360.0000   -4.67495
179400.0000   -4.68257
179440.0000   -4.46460
179480.0000   -4.45991
179520.0000   -4.13460
179560.0000   -4.82470
179600.0000   -4.42503
179640.0000   -3.95967
179680.0000   -4.66803
179720.0000   -5.22213
179760.0000   -5.02919
179800.0000   -5.29668
179840.0000   -5.30759
179880.0000   -5.78604
179920.0000   -5.40587
179960.0000   -5.25612
180000.0000   -4.44272
180040.0000   -4.46466
180080.0000   -4.40922
180120.0000   -4.02685
180160.0000   -4.09431
180200.0000   -4.65513
180240.0000   -3.97387
180280.0000   -5.56053
180320.0000   -4.40550
180360.0000   -3.92418
180400.0000   -3.75793
180440.0000   -4.43312
180480.0000   -4.62409
180520.0000   -4.17639
180560.0000   -3.89430
180600.0000   -3.90910
180640.0000   -4.22303
180680.0000   -4.83249
180720.0000   -4.28280
180760.0000   -4.48345
180800.0000   -4.09969
180840.0000   -4.01164
180880.0000   -4.88087
180920.0000   -4.90313
180960.0000   -5.01781
181000.0000   -4.79593
181040.0000   -5.01444
181080.0000   -5.07635
181120.0000   -5.44852
181160.0000   -4.73604
181200.0000   -3.76738
181240.0000   -3.56860
181280.0000   -3.98799
181320.0000   -3.49104
181360.0000   -5.37262
181400.0000   -4.71564
181440.0000   -5.33259
181480.0000   -4.84762
181520.0000   -4.73881
181560.0000   -3.56343
181600.0000   -4.34257
181640.0000   -3.98765
181680.0000   -4.83509
181720.0000   -3.75636
181760.0000   -4.30263
181800.0000   -4.72600
181840.0000   -4.12427
181880.0000   -4.76866
181920.0000   -4.28531
181960.0000   -4.85561
182000.0000   -4.94726
182040.0000   -3.45380
182080.0000   -3.87181
182120.0000   -3.52299
182160.0000   -3.85506
182200.0000   -4.69427
182240.0000   -4.62994
182280.0000   -4.58355
182320.0000   -5.10673
182360.0000   -4.89126
182400.0000   -3.99865
182440.0000   -4.90207
182480.0000   -4.86972
182520.0000   -4.96899
182560.0000   -4.00445
182600.0000   -5.19987
182640.0000   -5.57228
182680.0000   -4.71795
182720.0000   -5.36195
182760.0000   -5.98161
182800.0000   -5.63130
182840.0000   -5.34963
182880.0000   -5.93361
182920.0000   -4.70802
182960.0000   -4.45396
183000.0000   -4.99676
183040.0000   -4.68412
183080.0000   -4.32504
183120.0000   -4.79417
183160.0000   -4.93882
183200.0000   -4.41130
183240.0000   -4.14449
183280.0000   -4.49405
183320.0000   -3.98730
183360.0000   -3.85960
183400.0000   -3.34188
183440.0000   -3.91868
183480.0000   -3.45958
183520.0000   -3.53231
183560.0000   -3.94223
183600.0000   -4.31329
183640.0000   -5.67265
183680.0000   -4.96194
183720.0000   -5.15988
183760.0000   -4.35374
183800.0000   -5.14389
183840.0000   -5.25208
183880.0000   -5.81862
183920.0000   -4.76811
183960.0000   -5.51692
184000.0000   -5.62861
184040.0000   -4.59182
184080.0000   -5.03141
184120.0000   -5.57756
184160.0000   -5.00659
184200.0000   -5.75473
184240.0000   -5.51708
184280.0000   -5.73781
184320.0000   -5.40489
184360.0000   -5.34512
184400.0000   -5.25539
184440.0000   -5.46119
184480.0000   -5.68691
184520.0000   -4.89795
184560.0000   -3.70381
184600.0000   -4.70106
184640.0000   -4.60321
184680.0000   -4.40864
184720.0000   -4.27261
184760.0000   -4.87191
184800.0000   -4.35779
184840.0000   -3.62748
184880.0000   -3.40534
184920.0000   -2.80134
184960.0000   -3.36027
185000.0000   -4.43766
185040.0000   -4.16398
185080.0000   -3.95137
185120.0000   -3.18869
185160.0000   -3.28732
185200.0000   -4.06587
185240.0000   -5.46873
185280.0000   -4.69004
185320.0000   -4.19443
185360.0000   -4.24661
185400.0000   -5.84557
185440.0000   -5.26245
185480.0000   -5.75205
185520.0000   -5.83224
185560.0000   -5.68453
185600.0000   -5.72380
185640.0000   -4.68531
185680.0000   -4.43006
185720.0000   -4.96595
185760.0000   -5.99041
185800.0000   -5.20547
185840.0000   -4.77491
185880.0000   -5.57636
185920.0000   -4.56467
185960.0000   -5.29833
186000.0000   -4.17622
186040.0000   -4.46409
186080.0000   -5.16660
186120.0000   -4.19420
186160.0000   -5.77985
186200.0000   -4.38909
186240.0000   -4.98470
186280.0000   -6.52267
186320.0000   -5.03794
186360.0000   -5.39369
186400.0000   -4.43999
186440.0000   -5.83009
186480.0000   -4.18305
186520.0000   -4.98104
186560.0000   -4.12470
186600.0000   -4.19988
186640.0000   -3.96835
186680.0000   -4.40909
186720.0000   -4.26115
186760.0000   -4.60732
186800.0000   -4.96681
186840.0000   -4.64283
186880.0000   -4.63407
186920.0000   -5.45370
186960.0000   -5.32655
187000.0000   -5.02642
187040.0000   -4.44255
187080.0000   -4.62376
187120.0000   -4.83699
187160.0000   -5.46851
187200.0000   -4.62916
187240.0000   -4.85371
187280.0000   -4.70926
187320.0000   -3.91496
187360.0000   -5.25234
187400.0000   -5.08858
187440.0000   -5.93319
187480.0000   -5.16476
187520.0000   -5.59512
187560.0000   -5.11942
187600.0000   -5.21410
187640.0000   -5.12261
187680.0000   -5.15979
187720.0000   -4.78671
187760.0000   -4.65323
187800.0000   -4.86819
187840.0000   -6.15176
187880.0000   -5.03487
187920.0000   -4.74591
187960.0000   -5.42949
188000.0000   -6.18840
188040.0000   -5.54899
188080.0000   -4.42302
188120.0000   -5.98374
188160.0000   -4.65583
188200.0000   -4.72092
188240.0000   -3.85276
188280.0000   -4.70202
188320.0000   -4.24788
188360.0000   -4.64550
188400.0000   -4.13495
188440.0000   -4.78788
188480.0000   -4.50885
188520.0000   -3.62699
188560.0000   -4.92818
188600.0000   -4.21022
188640.0000   -4.65663
188680.0000   -3.92980
188720.0000   -4.59550
188760.0000   -3.84000
188800.0000   -5.58287
188840.0000   -4.17787
188880.0000   -4.45645
188920.0000   -4.48260
188960.0000   -5.07989
189000.0000   -4.90112
189040.0000   -4.14435
189080.0000   -4.11394
189120.0000   -3.83973
189160.0000   -4.25843
189200.0000   -3.73321
189240.0000   -3.77831
189280.0000   -4.37078
189320.0000   -3.62320
189360.0000   -4.15771
189400.0000   -4.59361
189440.0000   -4.63315
189480.0000   -4.49814
189520.0000   -4.01107
189560.0000   -4.27968
189600.0000   -4.54456
189640.0000   -4.33729
189680.0000   -4.61529
189720.0000   -5.41314
189760.0000   -3.90970
189800.0000   -4.27379
189840.0000   -4.51086
189880.0000   -3.71255
189920.0000   -4.20617
189960.0000   -4.00582
190000.0000   -4.84154
190040.0000   -5.50819
190080.0000   -4.96058
190120.0000   -4.20943
190160.0000   -4.11069
190200.0000   -4.62543
190240.0000   -4.67441
190280.0000   -5.15522
190320.0000   -4.84713
190360.0000   -4.19637
190400.0000   -4.35630
190440.0000   -4.38993
190480.0000   -5.19196
190520.0000   -4.93048
190560.0000   -4.77308
190600.0000   -4.91794
190640.0000   -4.80065
190680.0000   -4.21674
190720.0000   -3.98611
190760.0000   -4.57314
190800.0000   -4.04305
190840.0000   -3.83421
190880.0000   -3.52093
190920.0000   -3.53120
190960.0000   -3.70702
191000.0000   -3.99087
191040.0000   -5.12698
191080.0000   -4.45788
191120.0000   -4.05848
191160.0000   -4.42615
191200.0000   -5.26990
191240.0000   -4.63889
191280.0000   -4.67093
191320.0000   -5.13114
191360.0000   -3.77128
191400.0000   -4.55535
191440.0000   -4.22130
191480.0000   -4.97546
191520.0000   -4.45329
191560.0000   -4.61019
191600.0000   -4.77923
191640.0000   -4.24848
191680.0000   -5.32923
191720.0000   -4.69433
191760.0000   -4.94619
191800.0000   -4.89146
191840.0000   -4.44913
191880.0000   -3.56189
191920.0000   -4.45400
191960.0000   -4.79389
192000.0000   -4.03110
192040.0000   -4.30018
192080.0000   -4.55513
192120.0000   -4.28346
192160.0000   -4.75913
192200.0000   -5.00896
192240.0000   -3.98402
192280.0000   -4.53615
192320.0000   -4.15817
192360.0000   -4.13469
192400.0000   -4.57797
192440.0000   -4.18620
192480.0000   -4.52470
192520.0000   -4.52673
192560.0000   -3.79623
192600.0000   -4.11074
192640.0000   -4.74991
192680.0000   -4.07686
192720.0000   -3.78686
192760.0000   -4.28524
192800.0000   -4.33599
192840.0000   -4.87538
192880.0000   -4.79343
192920.0000   -4.62967
192960.0000   -4.49255
193000.0000   -4.43727
193040.0000   -4.42748
193080.0000   -4.29881
193120.0000   -4.56922
193160.0000   -4.70108
193200.0000   -4.52800
193240.0000   -3.91259
193280.0000   -4.32193
193320.0000   -4.19452
193360.0000   -5.15148
193400.0000   -4.26648
193440.0000   -4.62668
193480.0000   -4.95733
193520.0000   -4.55693
193560.0000   -4.50755
193600.0000   -4.18159
193640.0000   -4.05663
193680.0000   -5.04543
193720.0000   -5.22874
193760.0000   -3.93855
193800.0000   -4.73258
193840.0000   -5.91404
193880.0000   -5.12391
193920.0000   -4.37243
193960.0000   -5.42266
194000.0000   -5.02658
194040.0000   -5.38928
194080.0000   -5.09844
194120.0000   -5.38712
194160.0000   -5.39285
194200.0000   -5.29622
194240.0000   -4.11341
194280.0000   -4.61667
194320.0000   -4.08060
194360.0000   -4.23169
194400.0000   -4.76443
194440.0000   -4.60522
194480.0000   -4.88185
194520.0000   -5.65008
194560.0000   -4.91359
194600.0000   -5.44462
194640.0000   -5.54912
194680.0000   -4.64095
194720.0000   -4.48751
194760.0000   -4.64574
194800.0000   -5.05989
194840.0000   -4.84120
194880.0000   -4.65046
194920.0000   -3.57443
194960.0000   -4.65881
195000.0000   -4.65142
195040.0000   -4.38814
195080.0000   -4.60058
195120.0000   -5.03082
195160.0000   -4.29354
195200.0000   -4.62369
195240.0000   -4.19534
195280.0000   -5.65987
195320.0000   -5.66524
195360.0000   -4.62766
195400.0000   -4.83501
195440.0000   -4.54054
195480.0000   -4.48738
195520.0000   -4.49088
195560.0000   -5.21396
195600.0000   -4.84434
195640.0000   -3.56517
195680.0000   -4.62462
195720.0000   -4.24419
195760.0000   -3.93791
195800.0000   -4.70984
195840.0000   -4.39632
195880.0000   -5.25387
195920.0000   -4.13741
195960.0000   -5.31589
196000.0000   -4.85205
196040.0000   -4.38339
196080.0000   -4.98938
196120.0000   -4.14024
196160.0000   -4.80623
196200.0000   -4.56138
196240.0000   -4.54763
196280.0000   -5.55789
196320.0000   -6.26925
196360.0000   -4.60975
196400.0000   -4.14799
196440.0000   -4.45721
196480.0000   -4.20833
196520.0000   -4.34528
196560.0000   -3.49459
196600.0000   -3.63005
196640.0000   -3.47676
196680.0000   -3.97586
196720.0000   -3.35765
196760.0000   -3.41309
196800.0000   -3.87988
196840.0000   -4.44806
196880.0000   -4.61501
196920.0000   -5.14251
196960.0000   -4.55498
197000.0000   -4.79335
197040.0000   -5.07842
197080.0000   -4.55587
197120.0000   -4.05692
197160.0000   -4.35500
197200.0000   -4.00323
197240.0000   -4.52518
197280.0000   -3.70651
197320.0000   -4.51879
197360.0000   -4.17989
197400.0000   -4.78982
197440.0000   -4.33199
197480.0000   -3.49724
197520.0000   -2.90369
197560.0000   -3.33810
197600.0000   -3.37720
197640.0000   -3.91324
197680.0000   -3.77426
197720.0000   -3.63136
197760.0000   -4.09218
197800.0000   -4.15652
197840.0000   -3.90252
197880.0000   -4.32874
197920.0000   -4.00175
197960.0000   -3.47244
198000.0000   -4.17603
198040.0000   -3.98487
198080.0000   -4.39702
198120.0000   -3.45040
198160.0000   -4.29129
198200.0000   -3.68622
198240.0000   -4.48214
198280.0000   -4.85062
198320.0000   -3.45251
198360.0000   -3.87295
198400.0000   -4.55631
198440.0000   -3.83866
198480.0000   -3.17003
198520.0000   -4.12692
198560.0000   -4.56562
198600.0000   -3.72950
198640.0000   -4.14825
198680.0000   -3.22617
198720.0000   -3.56149
198760.0000   -3.62071
198800.0000   -3.42117
198840.0000   -2.82165
198880.0000   -3.38305
198920.0000   -3.74854
198960.0000   -3.48213
199000.0000   -3.57620
199040.0000   -3.45315
199080.0000   -3.90275
199120.0000   -3.37862
199160.0000   -3.85874
199200.0000   -3.97994
199240.0000   -3.55595
199280.0000   -3.71179
199320.0000   -3.52577
199360.0000   -4.86746
199400.0000   -3.63865
199440.0000   -4.08588
199480.0000   -4.23936
199520.0000   -3.48124
199560.0000   -3.37339
199600.0000   -3.91607
199640.0000   -4.60664
199680.0000   -3.87162
199720.0000   -3.67200
199760.0000   -3.21021
199800.0000   -4.36405
199840.0000   -3.81600
199880.0000   -3.81257
199920.0000   -3.39247
199960.0000   -3.32993
200000.0000   -3.85724
200040.0000   -4.18821
200080.0000   -3.66917
200120.0000   -3.66282
200160.0000   -4.67477
200200.0000   -3.64568
200240.0000   -4.27108
200280.0000   -4.67297
200320.0000   -4.67068
200360.0000   -4.36088
200400.0000   -4.54584
200440.0000   -4.57486
200480.0000   -5.30940
200520.0000   -4.62550
200560.0000   -4.55091
200600.0000   -4.05273
200640.0000   -3.73329
200680.0000   -4.40829
200720.0000   -4.35384
200760.0000   -3.52746
200800.0000   -4.20757
200840.0000   -4.55697
200880.0000   -4.62324
200920.0000   -5.58733
200960.0000   -4.74597
201000.0000   -5.14443
201040.0000   -5.78305
201080.0000   -4.40487
201120.0000   -5.19297
201160.0000   -4.63848
201200.0000   -4.25793
201240.0000   -4.77965
201280.0000   -4.44557
201320.0000   -3.87579
201360.0000   -5.13991
201400.0000   -4.12797
201440.0000   -5.21792
201480.0000   -4.22907
201520.0000   -4.25192
201560.0000   -5.06918
201600.0000   -4.56221
201640.0000   -3.99754
201680.0000   -4.74008
201720.0000   -4.79593
201760.0000   -4.66340
201800.0000   -5.00891
201840.0000   -4.86025
201880.0000   -5.19092
201920.0000   -4.59408
201960.0000   -4.80683
202000.0000   -4.87929
202040.0000   -5.55769
202080.0000   -5.24961
202120.0000   -5.22462
202160.0000   -4.33676
202200.0000   -4.46275
202240.0000   -4.87093
202280.0000   -5.06564
202320.0000   -4.31816
202360.0000   -4.44737
202400.0000   -5.51575
202440.0000   -4.50802
202480.0000   -4.43594
202520.0000   -4.10343
202560.0000   -5.30758
202600.0000   -4.62106
202640.0000   -5.50870
202680.0000   -5.23088
202720.0000   -4.62505
202760.0000   -4.89042
202800.0000   -5.56265
202840.0000   -5.31308
202880.0000   -5.56409
202920.0000   -5.05450
202960.0000   -4.41339
203000.0000   -5.39626
203040.0000   -5.29355
203080.0000   -4.71264
203120.0000   -3.95143
203160.0000   -4.47667
203200.0000   -4.39044
203240.0000   -5.31854
203280.0000   -5.32406
203320.0000   -5.46382
203360.0000   -5.72334
203400.0000   -4.96878
203440.0000   -4.00556
203480.0000   -4.98904
203520.0000   -3.81064
203560.0000   -4.42112
203600.0000   -4.90649
203640.0000   -5.46125
203680.0000   -3.94482
203720.0000   -4.97299
203760.0000   -5.04756
203800.0000   -5.23780
203840.0000   -4.72114
203880.0000   -4.86118
203920.0000   -4.62958
203960.0000   -4.77329
204000.0000   -5.04581
204040.0000   -4.64720
204080.0000   -5.18634
204120.0000   -4.38453
204160.0000   -4.46966
204200.0000   -4.72463
204240.0000   -5.05112
204280.0000   -4.71192
204320.0000   -4.90128
204360.0000   -4.62903
204400.0000   -5.94207
204440.0000   -5.20467
204480.0000   -5.19985
204520.0000   -4.92259
204560.0000   -5.72946
204600.0000   -4.78995
204640.0000   -4.78535
204680.0000   -4.94710
204720.0000   -5.20506
204760.0000   -4.96496
204800.0000   -4.28204
204840.0000   -4.42475
204880.0000   -5.18172
204920.0000   -4.73857
204960.0000   -4.14845
205000.0000   -4.81990
205040.0000   -4.89662
205080.0000   -4.69916
205120.0000   -5.08985
205160.0000   -5.04755
205200.0000   -5.14147
205240.0000   -4.49860
205280.0000   -4.59008
205320.0000   -3.66648
205360.0000   -4.29342
205400.0000   -3.90813
205440.0000   -4.84344
205480.0000   -4.34937
205520.0000   -4.59322
205560.0000   -4.46280
205600.0000   -4.18991
205640.0000   -5.15313
205680.0000   -4.71804
205720.0000   -3.94654
205760.0000   -5.70912
205800.0000   -4.12256
205840.0000   -4.46939
205880.0000   -5.02273
205920.0000   -5.01305
205960.0000   -4.16290
206000.0000   -4.81906
206040.0000   -5.49514
206080.0000   -4.86632
206120.0000   -4.16741
206160.0000   -4.99457
206200.0000   -5.15628
206240.0000   -3.42715
206280.0000   -3.82440
206320.0000   -4.76709
206360.0000   -4.28326
206400.0000   -4.68254
206440.0000   -4.54587
206480.0000   -4.77878
206520.0000   -4.83092
206560.0000   -4.72440
206600.0000   -5.28293
206640.0000   -4.39689
206680.0000   -4.75489
206720.0000   -5.12663
206760.0000   -5.62523
206800.0000   -5.99904
206840.0000   -5.35733
206880.0000   -5.36849
206920.0000   -5.55231
206960.0000   -5.30806
207000.0000   -4.81787
207040.0000   -5.39504
207080.0000   -4.26152
207120.0000   -3.29836
207160.0000   -4.56026
207200.0000   -4.38447
207240.0000   -3.42747
207280.0000   -4.36191
207320.0000   -4.42993
207360.0000   -4.37166
207400.0000   -4.58960
207440.0000   -4.94148
207480.0000   -4.27040
207520.0000   -4.49992
207560.0000   -4.58480
207600.0000   -4.25010
207640.0000   -4.68646
207680.0000   -3.68535
207720.0000   -4.19860
207760.0000   -3.72400
207800.0000   -4.69310
207840.0000   -4.50069
207880.0000   -5.74950
207920.0000   -4.62846
207960.0000   -4.28613
208000.0000   -4.49757
208040.0000   -3.91509
208080.0000   -4.42090
208120.0000   -4.19877
208160.0000   -4.05144
208200.0000   -3.91604
208240.0000   -4.54291
208280.0000   -4.26079
208320.0000   -3.79083
208360.0000   -4.61538
208400.0000   -4.71624
208440.0000   -5.76307
208480.0000   -5.40624
208520.0000   -4.38730
208560.0000   -5.15246
208600.0000   -5.59736
208640.0000   -4.93599
208680.0000   -5.26970
208720.0000   -4.73169
208760.0000   -5.44467
208800.0000   -4.89425
208840.0000   -4.77317
208880.0000   -4.59636
208920.0000   -4.83618
208960.0000   -4.65755
209000.0000   -4.69967
209040.0000   -5.07131
209080.0000   -5.55587
209120.0000   -4.59491
209160.0000   -4.60273
209200.0000   -3.90508
209240.0000   -4.07373
209280.0000   -4.24038
209320.0000   -4.34026
209360.0000   -4.55407
209400.0000   -4.49753
209440.0000   -4.96404
209480.0000   -4.88133
209520.0000   -4.65467
209560.0000   -4.52748
209600.0000   -5.60000
209640.0000   -5.32339
209680.0000   -4.46288
209720.0000   -5.42558
209760.0000   -5.29565
209800.0000   -5.70763
209840.0000   -4.60119
209880.0000   -4.34850
209920.0000   -4.56637
209960.0000   -4.42624
210000.0000   -4.74451
210040.0000   -4.47697
210080.0000   -4.07942
210120.0000   -4.86372
210160.0000   -4.56168
210200.0000   -4.22104
210240.0000   -5.00376
210280.0000   -5.49501
210320.0000   -4.97139
210360.0000   -4.68507
210400.0000   -4.90087
210440.0000   -4.79025
210480.0000   -4.77401
210520.0000   -5.13800
210560.0000   -5.15413
210600.0000   -5.56362
210640.0000   -4.99667
210680.0000   -4.92846
210720.0000   -4.79286
210760.0000   -5.43171
210800.0000   -4.66006
210840.0000   -5.22544
210880.0000   -4.70928
210920.0000   -5.62302
210960.0000   -4.85503
211000.0000   -4.54380
211040.0000   -5.62352
211080.0000   -4.60158
211120.0000   -4.62926
211160.0000   -4.44593
211200.0000   -4.20065
211240.0000   -5.12548
211280.0000   -5.35162
211320.0000   -4.45936
211360.0000   -4.84492
211400.0000   -5.25842
211440.0000   -4.87651
211480.0000   -5.54376
211520.0000   -4.56276
211560.0000   -5.02915
211600.0000   -5.35589
211640.0000   -4.25398
211680.0000   -5.62053
211720.0000   -4.19539
211760.0000   -5.02256
211800.0000   -4.90280
211840.0000   -5.01253
211880.0000   -3.72099
211920.0000   -3.80808
211960.0000   -4.32058
212000.0000   -4.58929
212040.0000   -4.60716
212080.0000   -5.05936
212120.0000   -4.31764
212160.0000   -4.46426
212200.0000   -4.43338
212240.0000   -3.58698
212280.0000   -4.27205
212320.0000   -4.65582
212360.0000   -4.54007
212400.0000   -4.83050
212440.0000   -4.26212
212480.0000   -4.49680
212520.0000   -4.88737
212560.0000   -4.80881
212600.0000   -4.60503
212640.0000   -4.07088
212680.0000   -4.54321
212720.0000   -5.53772
212760.0000   -5.21011
212800.0000   -4.21755
212840.0000   -4.90978
212880.0000   -5.21085
212920.0000   -4.88912
212960.0000   -4.60524
213000.0000   -5.19706
213040.0000   -5.43774
213080.0000   -5.17984
213120.0000   -4.71569
213160.0000   -4.90931
213200.0000   -4.69265
213240.0000   -4.61414
213280.0000   -4.32539
213320.0000   -4.89979
213360.0000   -4.70364
213400.0000   -4.42967
213440.0000   -4.66046
213480.0000   -5.08072
213520.0000   -4.55477
213560.0000   -4.73136
213600.0000   -4.98698
213640.0000   -4.39402
213680.0000   -4.73816
213720.0000   -4.99665
213760.0000   -4.98044
213800.0000   -5.08426
213840.0000   -4.37267
213880.0000   -4.32499
213920.0000   -5.18412
213960.0000   -4.74960
214000.0000   -3.38065
214040.0000   -3.78592
214080.0000   -4.26709
214120.0000   -4.29482
214160.0000   -4.52841
214200.0000   -4.14365
214240.0000   -4.19820
214280.0000   -3.75761
214320.0000   -4.26099
214360.0000   -3.84527
214400.0000   -3.81129
214440.0000   -4.53461
214480.0000   -4.06004
214520.0000   -4.38686
214560.0000   -3.84017
214600.0000   -3.95120
214640.0000   -3.56084
214680.0000   -3.80696
214720.0000   -4.34512
214760.0000   -3.88175
214800.0000   -4.48812
214840.0000   -4.35396
214880.0000   -4.45578
214920.0000   -5.02878
214960.0000   -4.39244
215000.0000   -4.59916
215040.0000   -4.94026
215080.0000   -4.46988
215120.0000   -5.77310
215160.0000   -4.34687
215200.0000   -4.60583
215240.0000   -3.46678
215280.0000   -3.80661
215320.0000   -3.74959
215360.0000   -4.31517
215400.0000   -4.51269
215440.0000   -4.58542
215480.0000   -3.69907
215520.0000   -4.53307
215560.0000   -4.68666
215600.0000   -5.07988
215640.0000   -4.85341
215680.0000   -3.84991
215720.0000   -4.65121
215760.0000   -4.55969
215800.0000   -4.24795
215840.0000   -4.72435
215880.0000   -4.75012
215920.0000   -4.47600
215960.0000   -3.57341
216000.0000   -4.95749
216040.0000   -5.27311
216080.0000   -4.28563
216120.0000   -5.02704
216160.0000   -4.67646
216200.0000   -4.37671
216240.0000   -4.54446
216280.0000   -4.19900
216320.0000   -3.65396
216360.0000   -4.27033
216400.0000   -4.87230
216440.0000   -4.01128
216480.0000   -5.02826
216520.0000   -5.03456
216560.0000   -4.99685
216600.0000   -4.36800
216640.0000   -4.76296
216680.0000   -4.77275
216720.0000   -4.84261
216760.0000   -5.04438
216800.0000   -4.19198
216840.0000   -5.32003
216880.0000   -5.60899
216920.0000   -5.58005
216960.0000   -5.23803
217000.0000   -3.90370
217040.0000   -5.12290
217080.0000   -5.18897
217120.0000   -5.84818
217160.0000   -5.35947
217200.0000   -4.64783
217240.0000   -5.01535
217280.0000   -4.94083
217320.0000   -4.82745
217360.0000   -4.56268
217400.0000   -3.78728
217440.0000   -4.38820
217480.0000   -4.91398
217520.0000   -4.08416
217560.0000   -4.68152
217600.0000   -4.05704
217640.0000   -4.87312
217680.0000   -4.16975
217720.0000   -4.15395
217760.0000   -4.30666
217800.0000   -3.89213
217840.0000   -4.62790
217880.0000   -4.77103
217920.0000   -4.21337
217960.0000   -4.24969
218000.0000   -3.31045
218040.0000   -3.70722
218080.0000   -4.37066
218120.0000   -4.10717
218160.0000   -4.94533
218200.0000   -4.57831
218240.0000   -4.85584
218280.0000   -5.05606
218320.0000   -5.35153
218360.0000   -5.12821
218400.0000   -4.04338
218440.0000   -4.69683
218480.0000   -3.87953
218520.0000   -4.34577
218560.0000   -4.59928
218600.0000   -4.64919
218640.0000   -4.29585
218680.0000   -4.08705
218720.0000   -4.37072
218760.0000   -4.60965
218800.0000   -4.04399
218840.0000   -4.95048
218880.0000   -5.63594
218920.0000   -5.29176
218960.0000   -4.45032
219000.0000   -5.07061
219040.0000   -4.20001
219080.0000   -4.52058
219120.0000   -4.03800
219160.0000   -3.93532
219200.0000   -3.50527
219240.0000   -4.05643
219280.0000   -4.32708
219320.0000   -4.32151
219360.0000   -3.64255
219400.0000   -3.74983
219440.0000   -4.53021
219480.0000   -4.78426
219520.0000   -3.51606
219560.0000   -3.56490
219600.0000   -4.27316
219640.0000   -3.84377
219680.0000   -4.05541
219720.0000   -4.42643
219760.0000   -3.96113
219800.0000   -4.07447
219840.0000   -5.63623
219880.0000   -5.56097
219920.0000   -4.87170
219960.0000   -4.50798
220000.0000   -4.10055
220040.0000   -4.66905
220080.0000   -4.80298
220120.0000   -4.63710
220160.0000   -4.81757
220200.0000   -4.24191
220240.0000   -4.14732
220280.0000   -4.33566
220320.0000   -4.37375
220360.0000   -3.09364
220400.0000   -4.09247
220440.0000   -3.84442
220480.0000   -4.49764
220520.0000   -3.78215
220560.0000   -4.39892
220600.0000   -5.06008
220640.0000   -3.56123
220680.0000   -3.89450
220720.0000   -4.05083
220760.0000   -3.61902
220800.0000   -3.78113
220840.0000   -4.42099
220880.0000   -4.48091
220920.0000   -4.30564
220960.0000   -5.35886
221000.0000   -4.84123
221040.0000   -4.55627
221080.0000   -4.57435
221120.0000   -4.37843
221160.0000   -4.44647
221200.0000   -4.38055
221240.0000   -4.15639
221280.0000   -4.25759
221320.0000   -3.91773
221360.0000   -4.36987
221400.0000   -4.26432
221440.0000   -4.71506
221480.0000   -4.54625
221520.0000   -4.63665
221560.0000   -4.60283
221600.0000   -4.28866
221640.0000   -3.83725
221680.0000   -4.07707
221720.0000   -3.81533
221760.0000   -3.62172
221800.0000   -3.99341
221840.0000   -3.96932
221880.0000   -4.21504
221920.0000   -4.02901
221960.0000   -4.25841
222000.0000   -4.33193
222040.0000   -4.42195
222080.0000   -4.82098
222120.0000   -4.87548
222160.0000   -4.09768
222200.0000   -4.15679
222240.0000   -3.67521
222280.0000   -4.40376
222320.0000   -4.49453
222360.0000   -4.66062
222400.0000   -4.45878
222440.0000   -4.79134
222480.0000   -4.36660
222520.0000   -4.33667
222560.0000   -4.43413
222600.0000   -3.83309
222640.0000   -4.76197
222680.0000   -3.45224
222720.0000   -4.01903
222760.0000   -4.92132
222800.0000   -4.99984
222840.0000   -3.70451
222880.0000   -4.52509
222920.0000   -4.57808
222960.0000   -3.59923
223000.0000   -3.89597
223040.0000   -4.52345
223080.0000   -4.88708
223120.0000   -4.56048
223160.0000   -3.97961
223200.0000   -4.36357
223240.0000   -4.02620
223280.0000   -3.76303
223320.0000   -4.47230
223360.0000   -3.53582
223400.0000   -4.47361
223440.0000   -3.46479
223480.0000   -4.24989
223520.0000   -3.79924
223560.0000   -3.38902
223600.0000   -3.54404
223640.0000   -4.26374
223680.0000   -4.81540
223720.0000   -4.91111
223760.0000   -5.16616
223800.0000   -4.92725
223840.0000   -3.94238
223880.0000   -3.61803
223920.0000   -4.42334
223960.0000   -4.96771
224000.0000   -4.57263
224040.0000   -4.63723
224080.0000   -4.69785
224120.0000   -3.40049
224160.0000   -4.04640
224200.0000   -3.77690
224240.0000   -4.05199
224280.0000   -3.91329
224320.0000   -3.84069
224360.0000   -4.57653
224400.0000   -3.85648
224440.0000   -3.08561
224480.0000   -3.02192
224520.0000   -3.36661
224560.0000   -4.08874
224600.0000   -4.10297
224640.0000   -3.84332
224680.0000   -4.26109
224720.0000   -4.13240
224760.0000   -4.08881
224800.0000   -3.72561
224840.0000   -4.05467
224880.0000   -3.58340
224920.0000   -3.36626
224960.0000   -3.79565
225000.0000   -3.60905
225040.0000   -3.93290
225080.0000   -3.77737
225120.0000   -3.88710
225160.0000   -3.84000
225200.0000   -4.21661
225240.0000   -3.24197
225280.0000   -3.36192
225320.0000   -3.18329
225360.0000   -2.80299
225400.0000   -3.44772
225440.0000   -3.70106
225480.0000   -2.95574
225520.0000   -3.32345
225560.0000   -3.67209
225600.0000   -3.92808
225640.0000   -4.09030
225680.0000   -3.43750
225720.0000   -3.89424
225760.0000   -3.76443
225800.0000   -3.72128
225840.0000   -3.89729
225880.0000   -4.38601
225920.0000   -4.56239
225960.0000   -4.17481
226000.0000   -3.47260
226040.0000   -3.45005
226080.0000   -3.21634
226120.0000   -3.14606
226160.0000   -3.95170
226200.0000   -3.96820
226240.0000   -3.43177
226280.0000   -4.02575
226320.0000   -4.77138
226360.0000   -4.19962
226400.0000   -4.67788
226440.0000   -3.51538
226480.0000   -4.27026
226520.0000   -4.09310
226560.0000   -4.10160
226600.0000   -4.48093
226640.0000   -5.14000
226680.0000   -3.65982
226720.0000   -4.41388
226760.0000   -4.96535
226800.0000   -4.38065
226840.0000   -4.94156
226880.0000   -4.59120
226920.0000   -4.09702
226960.0000   -4.46739
227000.0000   -3.99894
227040.0000   -4.32536
227080.0000   -4.17826
227120.0000   -4.09612
227160.0000   -4.65395
227200.0000   -4.21209
227240.0000   -4.28711
227280.0000   -4.47683
227320.0000   -4.53534
227360.0000   -4.70635
227400.0000   -4.73389
227440.0000   -3.63782
227480.0000   -4.23498
227520.0000   -4.77037
227560.0000   -4.61944
227600.0000   -5.20158
227640.0000   -4.19383
227680.0000   -4.38946
227720.0000   -4.36626
227760.0000   -4.76994
227800.0000   -5.20798
227840.0000   -4.01165
227880.0000   -4.91926
227920.0000   -4.57052
227960.0000   -5.21729
228000.0000   -4.96228
228040.0000   -4.51015
228080.0000   -4.77009
228120.0000   -5.01824
228160.0000   -5.76635
228200.0000   -4.41630
228240.0000   -4.74179
228280.0000   -5.21059
228320.0000   -6.28846
228360.0000   -4.74723
228400.0000   -5.08937
228440.0000   -4.83064
228480.0000   -4.84716
228520.0000   -5.42866
228560.0000   -4.26798
228600.0000   -4.22629
228640.0000   -4.41096
228680.0000   -4.49719
228720.0000   -4.80235
228760.0000   -4.58140
228800.0000   -4.69640
228840.0000   -4.69601
228880.0000   -4.35542
228920.0000   -4.98339
228960.0000   -4.77466
229000.0000   -5.44995
229040.0000   -5.13238
229080.0000   -4.53700
229120.0000   -5.39681
229160.0000   -5.82646
229200.0000   -4.45364
229240.0000   -5.73637
229280.0000   -4.83455
229320.0000   -5.09748
229360.0000   -5.02023
229400.0000   -5.48864
229440.0000   -4.99191
229480.0000   -4.54833
229520.0000   -4.95429
229560.0000   -4.85239
229600.0000   -5.18644
229640.0000   -5.23719
229680.0000   -4.94808
229720.0000   -4.68277
229760.0000   -4.25623
229800.0000   -4.13233
229840.0000   -4.59411
229880.0000   -4.60406
229920.0000   -4.72195
229960.0000   -5.03170
230000.0000   -5.34664
230040.0000   -4.45953
230080.0000   -4.47467
230120.0000   -5.32892
230160.0000   -4.49269
230200.0000   -4.98280
230240.0000   -5.58440
230280.0000   -4.99702
230320.0000   -5.21395
230360.0000   -5.32939
230400.0000   -5.11715
230440.0000   -4.71732
230480.0000   -4.97464
230520.0000   -5.90853
230560.0000   -5.73398
230600.0000   -4.91022
230640.0000   -3.99046
230680.0000   -3.53693
230720.0000   -4.77307
230760.0000   -5.37619
230800.0000   -5.19633
230840.0000   -4.83061
230880.0000   -4.67567
230920.0000   -5.03363
230960.0000   -5.31719
231000.0000   -3.91319
231040.0000   -4.60631
231080.0000   -4.11921
231120.0000   -3.73997
231160.0000   -4.35579
231200.0000   -4.35496
231240.0000   -4.80568
231280.0000   -4.14240
231320.0000   -4.42886
231360.0000   -3.99861
231400.0000   -3.42171
231440.0000   -3.72751
231480.0000   -4.78338
231520.0000   -4.55704
231560.0000   -4.65391
231600.0000   -4.70868
231640.0000   -4.25396
231680.0000   -4.13736
231720.0000   -4.44941
231760.0000   -4.44095
231800.0000   -3.99879
231840.0000   -3.78131
231880.0000   -4.61433
231920.0000   -4.61758
231960.0000   -4.75088
232000.0000   -5.16734
232040.0000   -5.50779
232080.0000   -4.83129
232120.0000   -5.70716
232160.0000   -5.14947
232200.0000   -5.18327
232240.0000   -4.15591
232280.0000   -3.85009
232320.0000   -5.42040
232360.0000   -4.53019
232400.0000   -4.54824
232440.0000   -4.65481
232480.0000   -3.95231
232520.0000   -3.36613
232560.0000   -4.24707
232600.0000   -2.96872
232640.0000   -3.38979
232680.0000   -3.48431
232720.0000   -3.47793
232760.0000   -3.72315
232800.0000   -3.14010
232840.0000   -3.18830
232880.0000   -3.61695
232920.0000   -4.06902
232960.0000   -3.76037
233000.0000   -3.74618
233040.0000   -4.90875
233080.0000   -4.34293
233120.0000   -4.36027
233160.0000   -4.61031
233200.0000   -3.75352
233240.0000   -4.15740
233280.0000   -5.21708
233320.0000   -4.83257
233360.0000   -4.79561
233400.0000   -4.86000
233440.0000   -4.24732
233480.0000   -4.34829
233520.0000   -4.41768
233560.0000   -4.91334
233600.0000   -5.42641
233640.0000   -4.95455
233680.0000   -4.64256
233720.0000   -5.33364
233760.0000   -5.39460
233800.0000   -4.56287
233840.0000   -4.82792
233880.0000   -4.44924
233920.0000   -5.39428
233960.0000   -5.07645
234000.0000   -4.70066
234040.0000   -3.72785
234080.0000   -5.03266
234120.0000   -5.03205
234160.0000   -4.34111
234200.0000   -4.71751
234240.0000   -4.81492
234280.0000   -4.63020
234320.0000   -4.09354
234360.0000   -3.47632
234400.0000   -4.60426
234440.0000   -4.21229
234480.0000   -4.31857
234520.0000   -4.68236
234560.0000   -4.67323
234600.0000   -4.80719
234640.0000   -5.20856
234680.0000   -5.69118
234720.0000   -5.18122
234760.0000   -4.80920
234800.0000   -4.96551
234840.0000   -5.46915
234880.0000   -5.08775
234920.0000   -4.84957
234960.0000   -4.63207
235000.0000   -4.48633
235040.0000   -4.93440
235080.0000   -4.57156
235120.0000   -4.23606
235160.0000   -4.31797
235200.0000   -4.85178
235240.0000   -5.15090
235280.0000   -4.75554
235320.0000   -5.11137
235360.0000   -4.69804
235400.0000   -5.28080
235440.0000   -5.01829
235480.0000   -4.94546
235520.0000   -4.05043
235560.0000   -4.53109
235600.0000   -5.10292
235640.0000   -5.01514
235680.0000   -4.77143
235720.0000   -5.11119
235760.0000   -4.54948
235800.0000   -4.42738
235840.0000   -5.25390
235880.0000   -5.19002
235920.0000   -5.07551
235960.0000   -4.63267
236000.0000   -4.55304
236040.0000   -4.70260
236080.0000   -5.08073
236120.0000   -5.00967
236160.0000   -5.12208
236200.0000   -5.12065
236240.0000   -4.47685
236280.0000   -5.01528
236320.0000   -4.30575
236360.0000   -4.11042
236400.0000   -4.83710
236440.0000   -5.83734
236480.0000   -3.97634
236520.0000   -4.36692
236560.0000   -4.69165
236600.0000   -4.39945
236640.0000   -4.56040
236680.0000   -3.91410
236720.0000   -5.08751
236760.0000   -4.82893
236800.0000   -4.68527
236840.0000   -4.97605
236880.0000   -4.95830
236920.0000   -5.03792
236960.0000   -4.19782
237000.0000   -5.44509
237040.0000   -5.13489
237080.0000   -4.98667
237120.0000   -5.04577
237160.0000   -4.36674
237200.0000   -4.72979
237240.0000   -4.90073
237280.0000   -4.69632
237320.0000   -5.67748
237360.0000   -4.59678
237400.0000   -4.32078
237440.0000   -4.74892
237480.0000   -4.17855
237520.0000   -5.29433
237560.0000   -4.90232
237600.0000   -4.94539
237640.0000   -5.30638
237680.0000   -4.71149
237720.0000   -6.12310
237760.0000   -5.44136
237800.0000   -4.00094
237840.0000   -4.72164
237880.0000   -4.24689
237920.0000   -4.43887
237960.0000   -4.48651
238000.0000   -5.00037
238040.0000   -4.43375
238080.0000   -4.60891
238120.0000   -4.66617
238160.0000   -4.57561
238200.0000   -4.26956
238240.0000   -4.35640
238280.0000   -4.66848
238320.0000   -4.30071
238360.0000   -4.80316
238400.0000   -4.94598
238440.0000   -5.62394
238480.0000   -5.27422
238520.0000   -6.90620
238560.0000   -6.21075
238600.0000   -4.87498
238640.0000   -5.31584
238680.0000   -4.96151
238720.0000   -5.11513
238760.0000   -5.00208
238800.0000   -5.09681
238840.0000   -5.59137
238880.0000   -4.62602
238920.0000   -5.28176
238960.0000   -4.19796
239000.0000   -5.14502
239040.0000   -5.22924
239080.0000   -5.33536
239120.0000   -5.34234
239160.0000   -5.70650
239200.0000   -4.25519
239240.0000   -5.05230
239280.0000   -4.97353
239320.0000   -4.78211
239360.0000   -4.36936
239400.0000   -4.26538
239440.0000   -4.16036
239480.0000   -3.18721
239520.0000   -4.25679
239560.0000   -5.24499
239600.0000   -4.97846
239640.0000   -4.58488
239680.0000   -4.66656
239720.0000   -5.31148
239760.0000   -4.54887
239800.0000   -4.52780
239840.0000   -4.16703
239880.0000   -5.07215
239920.0000   -4.62316
239960.0000   -5.54094
240000.0000   -6.01794
240040.0000   -5.51848
240080.0000   -5.75381
240120.0000   -5.00039
240160.0000   -5.64860
240200.0000   -4.82985
240240.0000   -4.57940
240280.0000   -4.64862
240320.0000   -5.18917
240360.0000   -4.92322
240400.0000   -5.29126
240440.0000   -4.74675
240480.0000   -4.77106
240520.0000   -5.43662
240560.0000   -4.97932
240600.0000   -4.93756
240640.0000   -4.01124
240680.0000   -4.20982
240720.0000   -4.44892
240760.0000   -5.11351
240800.0000   -4.79098
240840.0000   -5.18211
240880.0000   -3.91957
240920.0000   -4.44105
240960.0000   -4.07804
241000.0000   -4.31921
241040.0000   -4.09151
241080.0000   -4.65678
241120.0000   -4.51807
241160.0000   -5.44550
241200.0000   -4.64060
241240.0000   -4.79380
241280.0000   -4.37858
241320.0000   -4.60809
241360.0000   -5.16474
241400.0000   -4.86148
241440.0000   -4.42187
241480.0000   -4.97390
241520.0000   -4.60917
241560.0000   -4.88282
241600.0000   -4.65703
241640.0000   -3.68659
241680.0000   -4.32101
241720.0000   -5.70143
241760.0000   -5.65645
241800.0000   -5.98587
241840.0000   -5.69304
241880.0000   -4.85051
241920.0000   -4.85414
241960.0000   -5.03447
242000.0000   -4.95910
242040.0000   -4.05756
242080.0000   -4.52648
242120.0000   -4.73777
242160.0000   -4.79994
242200.0000   -4.67118
242240.0000   -4.47571
242280.0000   -4.61097
242320.0000   -3.72213
242360.0000   -4.03335
242400.0000   -4.98571
242440.0000   -4.08395
242480.0000   -3.65030
242520.0000   -5.29926
242560.0000   -4.87878
242600.0000   -4.65786
242640.0000   -5.22360
242680.0000   -4.35931
242720.0000   -4.57732
242760.0000   -4.19259
242800.0000   -4.72913
242840.0000   -4.91767
242880.0000   -4.49478
242920.0000   -4.53487
242960.0000   -4.31643
243000.0000   -5.55724
243040.0000   -5.11628
243080.0000   -4.89587
243120.0000   -4.70122
243160.0000   -4.90367
243200.0000   -4.29653
243240.0000   -5.01554
243280.0000   -5.10929
243320.0000   -4.56626
243360.0000   -5.24474
243400.0000   -4.74411
243440.0000   -5.28145
243480.0000   -4.72484
243520.0000   -4.22007
243560.0000   -5.06041
243600.0000   -5.48039
243640.0000   -4.56629
243680.0000   -4.60557
243720.0000   -4.34936
243760.0000   -4.52983
243800.0000   -4.68504
243840.0000   -4.45548
243880.0000   -4.16278
243920.0000   -4.19408
243960.0000   -5.37329
244000.0000   -5.56318
244040.0000   -5.97684
244080.0000   -4.73058
244120.0000   -5.31951
244160.0000   -4.80085
244200.0000   -5.03077
244240.0000   -4.87541
244280.0000   -5.28153
244320.0000   -5.06589
244360.0000   -5.36233
244400.0000   -6.37556
244440.0000   -4.91116
244480.0000   -4.85720
244520.0000   -5.56213
244560.0000   -4.67915
244600.0000   -5.39121
244640.0000   -6.18666
244680.0000   -5.01529
244720.0000   -5.50159
244760.0000   -4.79233
244800.0000   -5.34246
244840.0000   -5.72951
244880.0000   -5.54555
244920.0000   -4.60611
244960.0000   -4.88860
245000.0000   -4.89009
245040.0000   -6.29693
245080.0000   -5.43719
245120.0000   -5.96606
245160.0000   -5.31020
245200.0000   -5.25709
245240.0000   -5.41458
245280.0000   -4.94575
245320.0000   -4.79735
245360.0000   -5.99812
245400.0000   -5.55280
245440.0000   -4.49876
245480.0000   -4.88612
245520.0000   -4.90809
245560.0000   -4.86398
245600.0000   -4.89443
245640.0000   -4.61300
245680.0000   -5.71845
245720.0000   -5.23292
245760.0000   -5.38226
245800.0000   -5.74108
245840.0000   -5.73258
245880.0000   -5.35622
245920.0000   -5.74203
245960.0000   -4.58760
246000.0000   -4.21259
246040.0000   -4.79009
246080.0000   -4.88541
246120.0000   -5.62988
246160.0000   -4.94390
246200.0000   -4.40323
246240.0000   -5.09645
246280.0000   -4.91746
246320.0000   -5.47987
246360.0000   -4.96974
246400.0000   -4.24156
246440.0000   -4.23380
246480.0000   -4.99758
246520.0000   -4.62159
246560.0000   -4.71343
246600.0000   -4.78711
246640.0000   -4.61688
246680.0000   -4.99364
246720.0000   -4.67123
246760.0000   -4.96791
246800.0000   -5.67917
246840.0000   -4.95360
246880.0000   -4.96919
246920.0000   -3.84829
246960.0000   -4.92040
247000.0000   -5.56373
247040.0000   -5.33462
247080.0000   -4.51727
247120.0000   -4.87176
247160.0000   -5.42669
247200.0000   -5.40491
247240.0000   -5.41351
247280.0000   -5.81105
247320.0000   -5.78395
247360.0000   -3.73440
247400.0000   -4.00974
247440.0000   -5.07119
247480.0000   -5.60191
247520.0000   -4.81286
247560.0000   -5.61639
247600.0000   -4.78810
247640.0000   -4.85620
247680.0000   -4.46654
247720.0000   -4.87716
247760.0000   -5.23982
247800.0000   -4.51920
247840.0000   -4.60848
247880.0000   -3.96157
247920.0000   -3.51881
247960.0000   -4.89595
248000.0000   -4.44348
248040.0000   -5.00944
248080.0000   -4.53222
248120.0000   -4.12853
248160.0000   -5.01215
248200.0000   -5.25426
248240.0000   -5.02417
248280.0000   -5.56662
248320.0000   -5.07881
248360.0000   -4.93760
248400.0000   -4.73960
248440.0000   -5.13953
248480.0000   -4.42994
248520.0000   -4.95110
248560.0000   -3.89752
248600.0000   -4.58441
248640.0000   -4.53484
248680.0000   -4.36445
248720.0000   -5.86736
248760.0000   -5.72382
248800.0000   -5.23293
248840.0000   -5.88579
248880.0000   -5.63386
248920.0000   -4.87996
248960.0000   -5.32034
249000.0000   -5.50161
249040.0000   -6.51229
249080.0000   -5.86131
249120.0000   -4.89312
249160.0000   -5.60778
249200.0000   -4.90931
249240.0000   -4.35431
249280.0000   -5.42116
249320.0000   -5.05447
249360.0000   -5.22588
249400.0000   -4.23454
249440.0000   -4.87519
249480.0000   -4.70078
249520.0000   -4.76970
249560.0000   -5.07146
249600.0000   -4.70722
249640.0000   -5.00149
249680.0000   -5.27557
249720.0000   -4.03054
249760.0000   -3.80665
249800.0000   -5.15376
249840.0000   -4.77086
249880.0000   -4.70141
249920.0000   -4.75743
249960.0000   -4.37019
250000.0000   -4.95523
250040.0000   -4.29459
250080.0000   -4.08874
250120.0000   -4.16606
250160.0000   -4.49705
250200.0000   -4.14864
250240.0000   -4.84365
250280.0000   -4.43856
250320.0000   -4.04012
250360.0000   -3.87582
250400.0000   -3.94136
250440.0000   -4.79521
250480.0000   -3.73120
250520.0000   -4.51643
250560.0000   -3.73296
250600.0000   -3.88751
250640.0000   -5.27204
250680.0000   -3.86725
250720.0000   -4.15515
250760.0000   -5.15096
250800.0000   -4.30928
250840.0000   -4.74758
250880.0000   -5.46013
250920.0000   -4.65123
250960.0000   -5.01375
251000.0000   -4.73821
251040.0000   -4.24976
251080.0000   -5.16369
251120.0000   -4.72733
251160.0000   -4.87824
251200.0000   -4.51664
251240.0000   -4.84697
251280.0000   -4.51264
251320.0000   -4.83417
251360.0000   -4.61280
251400.0000   -4.31114
251440.0000   -4.29369
251480.0000   -4.59858
251520.0000   -4.81853
251560.0000   -4.60151
251600.0000   -5.23498
251640.0000   -4.24409
251680.0000   -5.47051
251720.0000   -4.40446
251760.0000   -3.62150
251800.0000   -4.31429
251840.0000   -5.24326
251880.0000   -4.42478
251920.0000   -4.74726
251960.0000   -4.01151
252000.0000   -4.09052
252040.0000   -4.02924
252080.0000   -4.76176
252120.0000   -3.98713
252160.0000   -4.10512
252200.0000   -4.34342
252240.0000   -4.82378
252280.0000   -4.54542
252320.0000   -5.53356
252360.0000   -4.86756
252400.0000   -4.66734
252440.0000   -4.77554
252480.0000   -4.94070
252520.0000   -4.09221
252560.0000   -4.44948
252600.0000   -5.37097
252640.0000   -5.55078
252680.0000   -5.35457
252720.0000   -5.56862
252760.0000   -4.47716
252800.0000   -5.25789
252840.0000   -5.29427
252880.0000   -5.04388
252920.0000   -4.98807
252960.0000   -5.27640
253000.0000   -5.21491
253040.0000   -4.53797
253080.0000   -4.24161
253120.0000   -4.50491
253160.0000   -3.85520
253200.0000   -4.69567
253240.0000   -4.84838
253280.0000   -4.32364
253320.0000   -3.94518
253360.0000   -5.65723
253400.0000   -4.56171
253440.0000   -5.21503
253480.0000   -5.86812
253520.0000   -5.08611
253560.0000   -4.73452
253600.0000   -4.63370
253640.0000   -5.26846
253680.0000   -4.64308
253720.0000   -4.03953
253760.0000   -5.65795
253800.0000   -4.30757
253840.0000   -4.87440
253880.0000   -5.15606
253920.0000   -5.50933
253960.0000   -5.08320
254000.0000   -4.44968
254040.0000   -4.91015
254080.0000   -4.12349
254120.0000   -5.03367
254160.0000   -6.01338
254200.0000   -5.76182
254240.0000   -5.18981
254280.0000   -5.89368
254320.0000   -5.10932
254360.0000   -5.00113
254400.0000   -4.90362
254440.0000   -5.66865
254480.0000   -5.60616
254520.0000   -5.28501
254560.0000   -4.38503
254600.0000   -4.62378
254640.0000   -5.24316
254680.0000   -5.49320
254720.0000   -5.56357
254760.0000   -4.91925
254800.0000   -4.83548
254840.0000   -5.85574
254880.0000   -5.76745
254920.0000   -5.20706
254960.0000   -5.93982
255000.0000   -6.14430
255040.0000   -4.96515
255080.0000   -5.32786
255120.0000   -4.51981
255160.0000   -4.06588
255200.0000   -3.75520
255240.0000   -4.59860
255280.0000   -4.62328
255320.0000   -5.18161
255360.0000   -4.75405
255400.0000   -4.56386
255440.0000   -4.57070
255480.0000   -4.64744
255520.0000   -3.85752
255560.0000   -4.49121
255600.0000   -4.33031
255640.0000   -4.12452
255680.0000   -4.41671
255720.0000   -3.28453
255760.0000   -4.75839
255800.0000   -4.56118
255840.0000   -5.11504
255880.0000   -3.87315
255920.0000   -3.05806
255960.0000   -4.02896
256000.0000   -4.20936
256040.0000   -4.42373
256080.0000   -3.15060
256120.0000   -3.20379
256160.0000   -3.82594
256200.0000   -4.54601
256240.0000   -3.08076
256280.0000   -3.26388
256320.0000   -4.11599
256360.0000   -3.44432
256400.0000   -4.28057
256440.0000   -4.18028
256480.0000   -4.17850
256520.0000   -4.44343
256560.0000   -3.54776
256600.0000   -4.44689
256640.0000   -4.45253
256680.0000   -4.36239
256720.0000   -4.55082
256760.0000   -3.45534
256800.0000   -4.11014
256840.0000   -3.83357
256880.0000   -4.47097
256920.0000   -3.30138
256960.0000   -4.34236
257000.0000   -4.68951
257040.0000   -3.81866
257080.0000   -3.91714
257120.0000   -4.12082
257160.0000   -4.47130
257200.0000   -3.45788
257240.0000   -3.36189
257280.0000   -4.31885
257320.0000   -4.31821
257360.0000   -5.22739
257400.0000   -5.10546
257440.0000   -5.01787
257480.0000   -4.69130
257520.0000   -4.56005
257560.0000   -3.68678
257600.0000   -3.53109
257640.0000   -3.68290
257680.0000   -3.80575
257720.0000   -3.53672
257760.0000   -3.95365
257800.0000   -3.80215
257840.0000   -4.15918
257880.0000   -4.10703
257920.0000   -4.96755
257960.0000   -4.57533
258000.0000   -4.60340
258040.0000   -5.08475
258080.0000   -5.69324
258120.0000   -4.22219
258160.0000   -4.67147
258200.0000   -4.18252
258240.0000   -5.79811
258280.0000   -3.97515
258320.0000   -5.35807
258360.0000   -4.48940
258400.0000   -3.91670
258440.0000   -3.15094
258480.0000   -3.86475
258520.0000   -3.95888
258560.0000   -3.47361
258600.0000   -4.89410
258640.0000   -4.71117
258680.0000   -4.35216
258720.0000   -4.80216
258760.0000   -4.27533
258800.0000   -4.46184
258840.0000   -4.76501
258880.0000   -4.72419
258920.0000   -4.68421
258960.0000   -3.86275
259000.0000   -4.70929
259040.0000   -5.22760
259080.0000   -4.39207
259120.0000   -4.08775
259160.0000   -4.62149
259200.0000   -4.23339
259240.0000   -5.09576
259280.0000   -4.13304
259320.0000   -4.33595
259360.0000   -4.20549
259400.0000   -3.96678
259440.0000   -4.31816
259480.0000   -4.26437
259520.0000   -4.81481
259560.0000   -5.16478
259600.0000   -5.78778
259640.0000   -4.45310
259680.0000   -3.77052
259720.0000   -4.45688
259760.0000   -4.38264
259800.0000   -5.01002
259840.0000   -4.93176
259880.0000   -4.05503
259920.0000   -4.85393
259960.0000   -5.54654
260000.0000   -5.33950
260040.0000   -4.99101
260080.0000   -4.97542
260120.0000   -4.97715
260160.0000   -3.95402
260200.0000   -3.98555
260240.0000   -2.88963
260280.0000   -3.84310
260320.0000   -3.05159
260360.0000   -3.02413
260400.0000   -3.87719
260440.0000   -4.63992
260480.0000   -3.80894
260520.0000   -4.14824
260560.0000   -4.55017
260600.0000   -4.09426
260640.0000   -3.16006
260680.0000   -3.81217
260720.0000   -3.33551
260760.0000   -3.33487
260800.0000   -3.01153
260840.0000   -3.35944
260880.0000   -4.59005
260920.0000   -4.04692
260960.0000   -4.58853
261000.0000   -4.39269
261040.0000   -3.46076
261080.0000   -4.37903
261120.0000   -3.79924
261160.0000   -3.68121
261200.0000   -3.70733
261240.0000   -4.10356
261280.0000   -4.77822
261320.0000   -3.44641
261360.0000   -4.07041
261400.0000   -3.57774
261440.0000   -3.48717
261480.0000   -4.29620
261520.0000   -3.77717
261560.0000   -5.14058
261600.0000   -4.08673
261640.0000   -3.76775
261680.0000   -4.40170
261720.0000   -4.59269
261760.0000   -4.75103
261800.0000   -4.82156
261840.0000   -3.87171
261880.0000   -4.78881
261920.0000   -4.69642
261960.0000   -4.28200
262000.0000   -3.88248
262040.0000   -3.77631
262080.0000   -4.29322
262120.0000   -4.61161
262160.0000   -3.70691
262200.0000   -4.96647
262240.0000   -4.92689
262280.0000   -4.10042
262320.0000   -4.95856
262360.0000   -3.74191
262400.0000   -3.79446
262440.0000   -3.54359
262480.0000   -4.43799
262520.0000   -4.13501
262560.0000   -3.43645
262600.0000   -3.78974
262640.0000   -3.91247
262680.0000   -2.89188
262720.0000   -4.54449
262760.0000   -4.15823
262800.0000   -4.57917
262840.0000   -4.59596
262880.0000   -4.24340
262920.0000   -3.60324
262960.0000   -4.54718
263000.0000   -4.66178
263040.0000   -4.31907
263080.0000   -3.94906
263120.0000   -5.16770
263160.0000   -4.79974
263200.0000   -4.92807
263240.0000   -4.60896
263280.0000   -5.29058
263320.0000   -4.84974
263360.0000   -4.30150
263400.0000   -4.18893
263440.0000   -4.42523
263480.0000   -4.49712
263520.0000   -5.65532
263560.0000   -4.73520
263600.0000   -4.92201
263640.0000   -5.42336
263680.0000   -6.11477
263720.0000   -6.83118
263760.0000   -6.55956
263800.0000   -6.07125
263840.0000   -5.72799
263880.0000   -5.82047
263920.0000   -4.65825
263960.0000   -3.77941
264000.0000   -4.82397
264040.0000   -4.73076
264080.0000   -3.91643
264120.0000   -4.75230
264160.0000   -3.57761
264200.0000   -4.15266
264240.0000   -3.45323
264280.0000   -4.81300
264320.0000   -3.19936
264360.0000   -4.39896
264400.0000   -5.12289
264440.0000   -5.76390
264480.0000   -5.58269
264520.0000   -4.08703
264560.0000   -4.18844
264600.0000   -4.68331
264640.0000   -4.03322
264680.0000   -3.57084
264720.0000   -3.22743
264760.0000   -3.02493
264800.0000   -2.54208
264840.0000   -4.53382
264880.0000   -4.68487
264920.0000   -4.53191
264960.0000   -4.51417
265000.0000   -3.73594
265040.0000   -4.48696
265080.0000   -4.27269
265120.0000   -4.52007
265160.0000   -4.18473
265200.0000   -4.30578
265240.0000   -4.26280
265280.0000   -4.56720
265320.0000   -4.25443
265360.0000   -5.26465
265400.0000   -4.86459
265440.0000   -4.48824
265480.0000   -4.83115
265520.0000   -4.07897
265560.0000   -4.74887
265600.0000   -4.55792
265640.0000   -4.53222
265680.0000   -4.83659
265720.0000   -3.97785
265760.0000   -4.10780
265800.0000   -4.33188
265840.0000   -4.08656
265880.0000   -4.84502
265920.0000   -4.67924
265960.0000   -4.57492
266000.0000   -4.62740
266040.0000   -4.27683
266080.0000   -4.40491
266120.0000   -4.55667
266160.0000   -4.94568
266200.0000   -5.25060
266240.0000   -4.46255
266280.0000   -4.89351
266320.0000   -4.20109
266360.0000   -4.15725
266400.0000   -4.57377
266440.0000   -4.10266
266480.0000   -4.38093
266520.0000   -4.48505
266560.0000   -4.26682
266600.0000   -4.73747
266640.0000   -4.95779
266680.0000   -4.16465
266720.0000   -4.71231
266760.0000   -3.91029
266800.0000   -4.23996
266840.0000   -5.06785
266880.0000   -4.90649
266920.0000   -4.65728
266960.0000   -5.02003
267000.0000   -4.66552
267040.0000   -5.34993
267080.0000   -5.91931
267120.0000   -4.61037
267160.0000   -4.78486
267200.0000   -4.74690
267240.0000   -4.87856
267280.0000   -3.65972
267320.0000   -4.35651
267360.0000   -5.90751
267400.0000   -5.49160
267440.0000   -4.71133
267480.0000   -4.87161
267520.0000   -4.74808
267560.0000   -5.12700
267600.0000   -4.17431
267640.0000   -4.27659
267680.0000   -5.39404
267720.0000   -5.14490
267760.0000   -4.06601
267800.0000   -4.18508
267840.0000   -3.31331
267880.0000   -3.51941
267920.0000   -3.67993
267960.0000   -4.45195
268000.0000   -4.63979
268040.0000   -3.48000
268080.0000   -2.96696
268120.0000   -4.01007
268160.0000   -3.57529
268200.0000   -3.74523
268240.0000   -4.42289
268280.0000   -3.93216
268320.0000   -3.87601
268360.0000   -4.33325
268400.0000   -3.58057
268440.0000   -2.56730
268480.0000   -4.50556
268520.0000   -3.59752
268560.0000   -4.80380
268600.0000   -5.14974
268640.0000   -4.67109
268680.0000   -4.59244
268720.0000   -4.36430
268760.0000   -4.41957
268800.0000   -3.47769
268840.0000   -3.80082
268880.0000   -3.77784
268920.0000   -4.75540
268960.0000   -3.50972
269000.0000   -4.12804
269040.0000   -4.36346
269080.0000   -4.77150
269120.0000   -4.42878
269160.0000   -4.85829
269200.0000   -4.74917
269240.0000   -4.60437
269280.0000   -5.01953
269320.0000   -4.60847
269360.0000   -5.01625
269400.0000   -5.12310
269440.0000   -5.16346
269480.0000   -3.75323
269520.0000   -4.20123
269560.0000   -3.55537
269600.0000   -3.72895
269640.0000   -4.41809
269680.0000   -4.30916
269720.0000   -4.45560
269760.0000   -4.95341
269800.0000   -4.36488
269840.0000   -3.99344
269880.0000   -4.10213
269920.0000   -4.69741
269960.0000   -5.10622
270000.0000   -5.07901
270040.0000   -6.10012
270080.0000   -4.84405
270120.0000   -3.52825
270160.0000   -4.58672
270200.0000   -4.72854
270240.0000   -4.42338
270280.0000   -3.68347
270320.0000   -3.43033
270360.0000   -4.31125
270400.0000   -4.07970
270440.0000   -4.11740
270480.0000   -3.02617
270520.0000   -4.09279
270560.0000   -4.21212
270600.0000   -4.38982
270640.0000   -4.55556
270680.0000   -3.90086
270720.0000   -4.28765
270760.0000   -5.07780
270800.0000   -4.72746
270840.0000   -4.09469
270880.0000   -4.02582
270920.0000   -3.58691
270960.0000   -3.99242
271000.0000   -4.18473
271040.0000   -5.05602
271080.0000   -3.75856
271120.0000   -4.77450
271160.0000   -4.73945
271200.0000   -4.59136
271240.0000   -4.53067
271280.0000   -4.83358
271320.0000   -4.43520
271360.0000   -4.73917
271400.0000   -4.64595
271440.0000   -4.55629
271480.0000   -4.68770
271520.0000   -4.67528
271560.0000   -4.54875
271600.0000   -4.77164
271640.0000   -4.63300
271680.0000   -4.82554
271720.0000   -4.99259
271760.0000   -4.49160
271800.0000   -4.18994
271840.0000   -4.92896
271880.0000   -4.36552
271920.0000   -4.36148
271960.0000   -5.04738
272000.0000   -4.72591
272040.0000   -5.16805
272080.0000   -5.15364
272120.0000   -4.67711
272160.0000   -4.15884
272200.0000   -3.93691
272240.0000   -4.34221
272280.0000   -4.22838
272320.0000   -4.09791
272360.0000   -4.81080
272400.0000   -4.77511
272440.0000   -3.86687
272480.0000   -3.80777
272520.0000   -4.49129
272560.0000   -4.01371
272600.0000   -4.70591
272640.0000   -4.06673
272680.0000   -4.09971
272720.0000   -4.24203
272760.0000   -3.96102
272800.0000   -4.13211
272840.0000   -3.78078
272880.0000   -3.56221
272920.0000   -3.62090
272960.0000   -4.81494
273000.0000   -3.88197
273040.0000   -4.77418
273080.0000   -4.05769
273120.0000   -4.59874
273160.0000   -3.66582
273200.0000   -3.90370
273240.0000   -4.26353
273280.0000   -3.56824
273320.0000   -3.58160
273360.0000   -4.46586
273400.0000   -3.00832
273440.0000   -3.30182
273480.0000   -3.63305
273520.0000   -3.53008
273560.0000   -3.31527
273600.0000   -2.92072
273640.0000   -3.15539
273680.0000   -3.50862
273720.0000   -3.38824
273760.0000   -3.35114
273800.0000   -3.10350
273840.0000   -3.85986
273880.0000   -3.94413
273920.0000   -3.66906
273960.0000   -4.23382
274000.0000   -3.24245
274040.0000   -3.04472
274080.0000   -2.74911
274120.0000   -3.85748
274160.0000   -3.48512
274200.0000   -3.62701
274240.0000   -4.00551
274280.0000   -4.11451
274320.0000   -4.36921
274360.0000   -4.90487
274400.0000   -4.05224
274440.0000   -4.14322
274480.0000   -3.55747
274520.0000   -3.42947
274560.0000   -3.64979
274600.0000   -2.80310
274640.0000   -3.37085
274680.0000   -3.16340
274720.0000   -4.39170
274760.0000   -3.17880
274800.0000   -3.75356
274840.0000   -4.38602
274880.0000   -3.41078
274920.0000   -3.19555
274960.0000   -2.93666
275000.0000   -3.76531
275040.0000   -3.84543
275080.0000   -3.40629
275120.0000   -4.50106
275160.0000   -4.66199
275200.0000   -4.52497
275240.0000   -4.29075
275280.0000   -3.71644
275320.0000   -2.88711
275360.0000   -4.30142
275400.0000   -4.46866
275440.0000   -4.15540
275480.0000   -4.10935
275520.0000   -3.44735
275560.0000   -4.14955
275600.0000   -4.60128
275640.0000   -3.65747
275680.0000   -3.97104
275720.0000   -4.26151
275760.0000   -3.13674
275800.0000   -4.57118
275840.0000   -4.34894
275880.0000   -4.42055
275920.0000   -4.16649
275960.0000   -3.60874
276000.0000   -3.76378
276040.0000   -3.20825
276080.0000   -4.11960
276120.0000   -3.59738
276160.0000   -4.43413
276200.0000   -4.79389
276240.0000   -3.63175
276280.0000   -3.66110
276320.0000   -5.03550
276360.0000   -4.27064
276400.0000   -3.74449
276440.0000   -3.55215
276480.0000   -3.72830
276520.0000   -3.33147
276560.0000   -3.74337
276600.0000   -4.15043
276640.0000   -4.52863
276680.0000   -4.18945
276720.0000   -3.75593
276760.0000   -3.32850
276800.0000   -5.08183
276840.0000   -3.82223
276880.0000   -4.05819
276920.0000   -4.68111
276960.0000   -3.84836
277000.0000   -4.45679
277040.0000   -2.88451
277080.0000   -3.88167
277120.0000   -3.94538
277160.0000   -4.11344
277200.0000   -3.40539
277240.0000   -3.87659
277280.0000   -3.19221
277320.0000   -3.61211
277360.0000   -3.94196
277400.0000   -3.02907
277440.0000   -4.47867
277480.0000   -4.38728
277520.0000   -4.32821
277560.0000   -3.72357
277600.0000   -3.45161
277640.0000   -3.23386
277680.0000   -3.04857
277720.0000   -3.78328
277760.0000   -3.15198
277800.0000   -3.83174
277840.0000   -2.72875
277880.0000   -2.42710
277920.0000   -2.92181
277960.0000   -3.78182
278000.0000   -3.52230
278040.0000   -3.85664
278080.0000   -3.42802
278120.0000   -3.38640
278160.0000   -3.87573
278200.0000   -3.66698
278240.0000   -4.91448
278280.0000   -3.73701
278320.0000   -3.65012
278360.0000   -3.59313
278400.0000   -4.88485
278440.0000   -3.58469
278480.0000   -3.71491
278520.0000   -2.97921
278560.0000   -4.44987
278600.0000   -4.16409
278640.0000   -4.51096
278680.0000   -4.38273
278720.0000   -4.84734
278760.0000   -4.30127
278800.0000   -3.44561
278840.0000   -3.43945
278880.0000   -3.41405
278920.0000   -3.88205
278960.0000   -4.14874
279000.0000   -4.48731
279040.0000   -4.17993
279080.0000   -3.60171
279120.0000   -3.87829
279160.0000   -4.73289
279200.0000   -3.86202
279240.0000   -3.74370
279280.0000   -2.57442
279320.0000   -3.56787
279360.0000   -3.27909
279400.0000   -4.09548
279440.0000   -3.42929
279480.0000   -4.31330
279520.0000   -4.80747
279560.0000   -4.39171
279600.0000   -3.69057
279640.0000   -3.46452
279680.0000   -4.69245
279720.0000   -3.33197
279760.0000   -4.08509
279800.0000   -4.60878
279840.0000   -3.42971
279880.0000   -4.69055
279920.0000   -4.26405
279960.0000   -4.36808
280000.0000   -4.01388
280040.0000   -4.02885
280080.0000   -4.34516
280120.0000   -4.33265
280160.0000   -4.26920
280200.0000   -3.46757
280240.0000   -4.07186
280280.0000   -4.34444
280320.0000   -4.72196
280360.0000   -4.11843
280400.0000   -4.85883
280440.0000   -4.00137
280480.0000   -4.71812
280520.0000   -4.53534
280560.0000   -4.63180
280600.0000   -3.98382
280640.0000   -4.52923
280680.0000   -4.71059
280720.0000   -4.91071
280760.0000   -4.87821
280800.0000   -4.82954
280840.0000   -4.85631
280880.0000   -4.26060
280920.0000   -4.63978
280960.0000   -3.76798
281000.0000   -3.99190
281040.0000   -4.58878
281080.0000   -4.52252
281120.0000   -3.45202
281160.0000   -3.46609
281200.0000   -4.12463
281240.0000   -3.96277
281280.0000   -4.10899
281320.0000   -3.75935
281360.0000   -4.16809
281400.0000   -4.30662
281440.0000   -4.46422
281480.0000   -4.71626
281520.0000   -4.22390
281560.0000   -4.76182
281600.0000   -4.49529
281640.0000   -4.02229
281680.0000   -4.82561
281720.0000   -5.44066
281760.0000   -4.88151
281800.0000   -5.35785
281840.0000   -4.75314
281880.0000   -5.59500
281920.0000   -4.86720
281960.0000   -5.20134
282000.0000   -5.41490
282040.0000   -4.94646
282080.0000   -5.52208
282120.0000   -5.52001
282160.0000   -5.04194
282200.0000   -4.42193
282240.0000   -4.36725
282280.0000   -4.19401
282320.0000   -3.90709
282360.0000   -3.33085
282400.0000   -3.85119
282440.0000   -4.09019
282480.0000   -3.87359
282520.0000   -4.38231
282560.0000   -4.57888
282600.0000   -3.34879
282640.0000   -4.46651
282680.0000   -3.83462
282720.0000   -3.56681
282760.0000   -4.70206
282800.0000   -4.15995
282840.0000   -4.19927
282880.0000   -5.11871
282920.0000   -6.08426
282960.0000   -4.74922
283000.0000   -3.89478
283040.0000   -4.26951
283080.0000   -4.66885
283120.0000   -4.29395
283160.0000   -5.32696
283200.0000   -4.14885
283240.0000   -5.51665
283280.0000   -4.74548
283320.0000   -4.59802
283360.0000   -4.29329
283400.0000   -4.88160
283440.0000   -4.52864
283480.0000   -5.13618
283520.0000   -4.62149
283560.0000   -3.79392
283600.0000   -4.53897
283640.0000   -5.00613
283680.0000   -6.21687
283720.0000   -4.91114
283760.0000   -4.68275
283800.0000   -4.79669
283840.0000   -4.68347
283880.0000   -5.09087
283920.0000   -6.26541
283960.0000   -5.67839
284000.0000   -4.43475
284040.0000   -4.93625
284080.0000   -4.57375
284120.0000   -4.49005
284160.0000   -5.33707
284200.0000   -4.81596
284240.0000   -5.09980
284280.0000   -4.99679
284320.0000   -5.63082
284360.0000   -5.64007
284400.0000   -4.24648
284440.0000   -4.53279
284480.0000   -4.88504
284520.0000   -4.96342
284560.0000   -5.08446
284600.0000   -5.17246
284640.0000   -5.16239
284680.0000   -4.59365
284720.0000   -4.45360
284760.0000   -5.37242
284800.0000   -4.68492
284840.0000   -4.77897
284880.0000   -4.85859
284920.0000   -5.18471
284960.0000   -4.83467
285000.0000   -4.12425
285040.0000   -4.79654
285080.0000   -4.38492
285120.0000   -4.96114
285160.0000   -4.35400
285200.0000   -4.14839
285240.0000   -3.80295
285280.0000   -4.12673
285320.0000   -4.55845
285360.0000   -5.14888
285400.0000   -4.41895
285440.0000   -4.18918
285480.0000   -3.79255
285520.0000   -3.32759
285560.0000   -3.08239
285600.0000   -4.02725
285640.0000   -1.98315
285680.0000   -2.69781
285720.0000   -2.85851
285760.0000   -2.20963
285800.0000   -2.35224
285840.0000   -3.48504
285880.0000   -5.10194
285920.0000   -5.18012
285960.0000   -5.98752
286000.0000   -4.58896
286040.0000   -4.73865
286080.0000   -4.76535
286120.0000   -4.52194
286160.0000   -4.76590
286200.0000   -5.38165
286240.0000   -5.42943
286280.0000   -6.12046
286320.0000   -5.89742
286360.0000   -5.31115
286400.0000   -5.10658
286440.0000   -4.94417
286480.0000   -4.97030
286520.0000   -5.32133
286560.0000   -4.76800
286600.0000   -5.04252
286640.0000   -3.79908
286680.0000   -4.69009
286720.0000   -5.35756
286760.0000   -3.35960
286800.0000   -4.54094
286840.0000   -3.70981
286880.0000   -4.04472
286920.0000   -4.90892
286960.0000   -5.22451
287000.0000   -4.62590
287040.0000   -5.45366
287080.0000   -4.81440
287120.0000   -4.36939
287160.0000   -3.80105
287200.0000   -3.53965
287240.0000   -3.95253
287280.0000   -3.61244
287320.0000   -3.14048
287360.0000   -2.95426
287400.0000   -3.72110
287440.0000   -3.85264
287480.0000   -3.22508
287520.0000   -3.58712
287560.0000   -3.57632
287600.0000   -3.89022
287640.0000   -3.21244
287680.0000   -2.86629
287720.0000   -3.49412
287760.0000   -4.65168
287800.0000   -4.74296
287840.0000   -4.37433
287880.0000   -5.30893
287920.0000   -4.64650
287960.0000   -3.58381
288000.0000   -4.16802
288040.0000   -4.27892
288080.0000   -5.11731
288120.0000   -4.05483
288160.0000   -4.45009
288200.0000   -4.12828
288240.0000   -4.25701
288280.0000   -4.05743
288320.0000   -4.70255
288360.0000   -4.95468
288400.0000   -4.70349
288440.0000   -4.53100
288480.0000   -4.00326
288520.0000   -4.13534
288560.0000   -4.51369
288600.0000   -4.50468
288640.0000   -4.56636
288680.0000   -4.86777
288720.0000   -4.42286
288760.0000   -4.11592
288800.0000   -4.23167
288840.0000   -4.10571
288880.0000   -4.79604
288920.0000   -4.76814
288960.0000   -4.88560
289000.0000   -4.61343
289040.0000   -4.84394
289080.0000   -4.77959
289120.0000   -4.47498
289160.0000   -3.58783
289200.0000   -3.78934
289240.0000   -4.59684
289280.0000   -5.00090
289320.0000   -3.79971
289360.0000   -5.28133
289400.0000   -3.97186
289440.0000   -4.25381
289480.0000   -4.04860
289520.0000   -5.50662
289560.0000   -4.10593
289600.0000   -4.56072
289640.0000   -3.88063
289680.0000   -3.83486
289720.0000   -4.00004
289760.0000   -3.54796
289800.0000   -4.00990
289840.0000   -4.46939
289880.0000   -4.62617
289920.0000   -3.43383
289960.0000   -4.92128
290000.0000   -4.35778
290040.0000   -4.29938
290080.0000   -4.37771
290120.0000   -4.53620
290160.0000   -4.57106
290200.0000   -4.22425
290240.0000   -4.21194
290280.0000   -5.01668
290320.0000   -4.64321
290360.0000   -4.67719
290400.0000   -4.84994
290440.0000   -5.27570
290480.0000   -4.46599
290520.0000   -3.97686
290560.0000   -4.27953
290600.0000   -4.23418
290640.0000   -3.94772
290680.0000   -4.61221
290720.0000   -4.24235
290760.0000   -4.16296
290800.0000   -4.68720
290840.0000   -3.67932
290880.0000   -2.79337
290920.0000   -3.50799
290960.0000   -3.46687
291000.0000   -3.79656
291040.0000   -4.85104
291080.0000   -4.30294
291120.0000   -4.63089
291160.0000   -4.17440
291200.0000   -4.27131
291240.0000   -5.16090
291280.0000   -4.98900
291320.0000   -4.70064
291360.0000   -4.92115
291400.0000   -3.75169
291440.0000   -5.40867
291480.0000   -4.29163
291520.0000   -4.70210
291560.0000   -4.97957
291600.0000   -4.29205
291640.0000   -3.77732
291680.0000   -4.66077
291720.0000   -3.26588
291760.0000   -3.85738
291800.0000   -4.13898
291840.0000   -4.31403
291880.0000   -4.46602
291920.0000   -4.78681
291960.0000   -5.57331
292000.0000   -4.13990
292040.0000   -4.64272
292080.0000   -4.07442
292120.0000   -3.69271
292160.0000   -4.13282
292200.0000   -4.11575
292240.0000   -4.04475
292280.0000   -3.92614
292320.0000   -3.70206
292360.0000   -4.43915
292400.0000   -3.70792
292440.0000   -4.18151
292480.0000   -4.63057
292520.0000   -4.79034
292560.0000   -4.80552
292600.0000   -5.09731
292640.0000   -5.53614
292680.0000   -4.78716
292720.0000   -4.82016
292760.0000   -4.83091
292800.0000   -3.80332
292840.0000   -4.34488
292880.0000   -4.95173
292920.0000   -3.95167
292960.0000   -3.66344
293000.0000   -4.44963
293040.0000   -4.67504
293080.0000   -4.37999
293120.0000   -4.83383
293160.0000   -3.73972
293200.0000   -4.59363
293240.0000   -5.03581
293280.0000   -4.60083
293320.0000   -4.84746
293360.0000   -5.14850
293400.0000   -4.04968
293440.0000   -5.32562
293480.0000   -4.65019
293520.0000   -5.04187
293560.0000   -4.89737
293600.0000   -5.39263
293640.0000   -3.84778
293680.0000   -4.84435
293720.0000   -5.19171
293760.0000   -4.23238
293800.0000   -4.85251
293840.0000   -4.84922
293880.0000   -5.47827
293920.0000   -5.32615
293960.0000   -4.45742
294000.0000   -5.68441
294040.0000   -4.56557
294080.0000   -5.19747
294120.0000   -4.98050
294160.0000   -4.41063
294200.0000   -4.46745
294240.0000   -4.70224
294280.0000   -4.43358
294320.0000   -4.42514
294360.0000   -4.09003
294400.0000   -4.35825
294440.0000   -4.78740
294480.0000   -5.02945
294520.0000   -2.89921
294560.0000   -3.86615
294600.0000   -3.67070
294640.0000   -3.92559
294680.0000   -5.03013
294720.0000   -3.31542
294760.0000   -4.27553
294800.0000   -4.77328
294840.0000   -4.06476
294880.0000   -5.49744
294920.0000   -4.69403
294960.0000   -4.61019
295000.0000   -4.94268
295040.0000   -5.29430
295080.0000   -4.28413
295120.0000   -4.66724
295160.0000   -4.34846
295200.0000   -4.49111
295240.0000   -4.91878
295280.0000   -4.35114
295320.0000   -5.24304
295360.0000   -4.71942
295400.0000   -4.11278
295440.0000   -4.30475
295480.0000   -4.66073
295520.0000   -4.33920
295560.0000   -3.79521
295600.0000   -4.50378
295640.0000   -3.38252
295680.0000   -4.01662
295720.0000   -3.92939
295760.0000   -3.99721
295800.0000   -5.22942
295840.0000   -4.86902
295880.0000   -4.75626
295920.0000   -4.17947
295960.0000   -5.43431
296000.0000   -5.25979
296040.0000   -4.79588
296080.0000   -5.43910
296120.0000   -4.68145
296160.0000   -5.13278
296200.0000   -5.22582
296240.0000   -4.76240
296280.0000   -3.89739
296320.0000   -5.24986
296360.0000   -4.87827
296400.0000   -5.11831
296440.0000   -5.32740
296480.0000   -5.61958
296520.0000   -4.33686
296560.0000   -5.10858
296600.0000   -5.43845
296640.0000   -4.95529
296680.0000   -5.46478
296720.0000   -5.16147
296760.0000   -5.57246
296800.0000   -5.72692
296840.0000   -4.61182
296880.0000   -4.63430
296920.0000   -5.39342
296960.0000   -5.36139
297000.0000   -5.53207
297040.0000   -5.18600
297080.0000   -5.36373
297120.0000   -4.68420
297160.0000   -5.08937
297200.0000   -4.60110
297240.0000   -4.58679
297280.0000   -3.79213
297320.0000   -5.14028
297360.0000   -5.08630
297400.0000   -4.70046
297440.0000   -3.80934
297480.0000   -4.84352
297520.0000   -5.41311
297560.0000   -4.91780
297600.0000   -4.59797
297640.0000   -4.30808
297680.0000   -4.96372
297720.0000   -5.86323
297760.0000   -5.12087
297800.0000   -4.65801
297840.0000   -4.56282
297880.0000   -4.28936
297920.0000   -5.28341
297960.0000   -5.16835
298000.0000   -4.41530
298040.0000   -3.98492
298080.0000   -4.37966
298120.0000   -4.11115
298160.0000   -5.11067
298200.0000   -4.49113
298240.0000   -4.63629
298280.0000   -4.13885
298320.0000   -3.57136
298360.0000   -4.07995
298400.0000   -4.35122
298440.0000   -3.72126
298480.0000   -4.38585
298520.0000   -4.41947
298560.0000   -4.94458
298600.0000   -4.23541
298640.0000   -4.88811
298680.0000   -3.62184
298720.0000   -3.87506
298760.0000   -4.87643
298800.0000   -4.64619
298840.0000   -4.36619
298880.0000   -4.65272
298920.0000   -5.33981
298960.0000   -5.69302
299000.0000   -5.33458
299040.0000   -5.71402
299080.0000   -5.52075
299120.0000   -5.12820
299160.0000   -5.32165
299200.0000   -4.73527
299240.0000   -5.20591
299280.0000   -4.36658
299320.0000   -4.16475
299360.0000   -5.00327
299400.0000   -4.43536
299440.0000   -3.66075
299480.0000   -3.56356
299520.0000   -4.05909
299560.0000   -4.36616
299600.0000   -4.49537
299640.0000   -5.20215
299680.0000   -4.15318
299720.0000   -4.51776
299760.0000   -5.20249
299800.0000   -4.93507
299840.0000   -5.96308
299880.0000   -5.19019
299920.0000   -5.05264
299960.0000   -5.26624
300000.0000   -4.71051
300040.0000   -3.48796
300080.0000   -4.42626
300120.0000   -4.55531
300160.0000   -5.45022
300200.0000   -4.61666
300240.0000   -5.32260
300280.0000   -4.61559
300320.0000   -4.77382
300360.0000   -4.74377
300400.0000   -3.87508
300440.0000   -5.07627
300480.0000   -3.99568
300520.0000   -5.00741
300560.0000   -5.18761
300600.0000   -4.98686
300640.0000   -4.75884
300680.0000   -4.97531
300720.0000   -5.17077
300760.0000   -5.94647
300800.0000   -6.33387
300840.0000   -5.17381
300880.0000   -6.02649
300920.0000   -5.25348
300960.0000   -5.62537
301000.0000   -4.80147
301040.0000   -5.08875
301080.0000   -4.63470
301120.0000   -4.58560
301160.0000   -3.75671
301200.0000   -4.22533
301240.0000   -3.89491
301280.0000   -4.54964
301320.0000   -4.32098
301360.0000   -4.77151
301400.0000   -4.04515
301440.0000   -4.41570
301480.0000   -4.54718
301520.0000   -4.54585
301560.0000   -4.37332
301600.0000   -4.79902
301640.0000   -4.82308
301680.0000   -4.98350
301720.0000   -5.05221
301760.0000   -5.05510
301800.0000   -5.11761
301840.0000   -5.47421
301880.0000   -5.03296
301920.0000   -5.41898
301960.0000   -4.66646
302000.0000   -5.33243
302040.0000   -4.16605
302080.0000   -4.95424
302120.0000   -4.25080
302160.0000   -4.94853
302200.0000   -4.53625
302240.0000   -4.62866
302280.0000   -4.39623
302320.0000   -3.90905
302360.0000   -4.85529
302400.0000   -5.16691
302440.0000   -4.07410
302480.0000   -4.68522
302520.0000   -5.35579
302560.0000   -5.83456
302600.0000   -5.51282
302640.0000   -4.59140
302680.0000   -4.41878
302720.0000   -5.47096
302760.0000   -5.48811
302800.0000   -5.09470
302840.0000   -5.24693
302880.0000   -5.25887
302920.0000   -4.80834
302960.0000   -4.33011
303000.0000   -4.23296
303040.0000   -4.12559
303080.0000   -5.19950
303120.0000   -5.49152
303160.0000   -5.13761
303200.0000   -5.02620
303240.0000   -5.10181
303280.0000   -5.66694
303320.0000   -4.32921
303360.0000   -5.75089
303400.0000   -4.81560
303440.0000   -4.86539
303480.0000   -4.91595
303520.0000   -4.67194
303560.0000   -4.03846
303600.0000   -3.65520
303640.0000   -5.25322
303680.0000   -4.85559
303720.0000   -4.65900
303760.0000   -5.60034
303800.0000   -5.27607
303840.0000   -4.76820
303880.0000   -4.39990
303920.0000   -5.04363
303960.0000   -4.33238
304000.0000   -4.64649
304040.0000   -4.99373
304080.0000   -4.60851
304120.0000   -4.85816
304160.0000   -4.51008
304200.0000   -4.16530
304240.0000   -4.85765
304280.0000   -4.85344
304320.0000   -5.36133
304360.0000   -4.54563
304400.0000   -3.66908
304440.0000   -3.74217
304480.0000   -4.31381
304520.0000   -5.35750
304560.0000   -4.42343
304600.0000   -4.93289
304640.0000   -5.33168
304680.0000   -5.35316
304720.0000   -5.90448
304760.0000   -4.53370
304800.0000   -3.70860
304840.0000   -4.75749
304880.0000   -5.34942
304920.0000   -4.37104
304960.0000   -4.16472
305000.0000   -4.55079
305040.0000   -4.74341
305080.0000   -4.73144
305120.0000   -5.03049
305160.0000   -4.80774
305200.0000   -4.82332
305240.0000   -4.50663
305280.0000   -4.50999
305320.0000   -4.88399
305360.0000   -4.33994
305400.0000   -4.44534
305440.0000   -5.95798
305480.0000   -5.21297
305520.0000   -4.48108
305560.0000   -3.92842
305600.0000   -5.28716
305640.0000   -4.86662
305680.0000   -5.47258
305720.0000   -4.76072
305760.0000   -5.33100
305800.0000   -5.50208
305840.0000   -5.64021
305880.0000   -5.77902
305920.0000   -4.72732
305960.0000   -4.61909
306000.0000   -5.54007
306040.0000   -4.36545
306080.0000   -4.86060
306120.0000   -5.66259
306160.0000   -5.95623
306200.0000   -4.94205
306240.0000   -4.50687
306280.0000   -5.52063
306320.0000   -4.65084
306360.0000   -4.64987
306400.0000   -4.73681
306440.0000   -5.33031
306480.0000   -5.17884
306520.0000   -5.23353
306560.0000   -4.32007
306600.0000   -4.65782
306640.0000   -4.37823
306680.0000   -5.41792
306720.0000   -5.33393
306760.0000   -5.59056
306800.0000   -5.42847
306840.0000   -6.08314
306880.0000   -5.47528
306920.0000   -4.94858
306960.0000   -5.13340
307000.0000   -5.27765
307040.0000   -4.83266
307080.0000   -4.64777
307120.0000   -5.02736
307160.0000   -5.56377
307200.0000   -5.21395
307240.0000   -4.68362
307280.0000   -5.01099
307320.0000   -5.03538
307360.0000   -4.88515
307400.0000   -5.94303
307440.0000   -4.83751
307480.0000   -4.82422
307520.0000   -5.59420
307560.0000   -5.24665
307600.0000   -5.16305
307640.0000   -5.69320
307680.0000   -4.94177
307720.0000   -6.28303
307760.0000   -5.32495
307800.0000   -5.21982
307840.0000   -5.58809
307880.0000   -5.36293
307920.0000   -5.44038
307960.0000   -5.16534
308000.0000   -4.89924
308040.0000   -5.66047
308080.0000   -4.45581
308120.0000   -4.91879
308160.0000   -4.93458
308200.0000   -4.53442
308240.0000   -4.78171
308280.0000   -3.72696
308320.0000   -4.78786
308360.0000   -4.71471
308400.0000   -4.64882
308440.0000   -5.50775
308480.0000   -4.18345
308520.0000   -4.85394
308560.0000   -4.62732
308600.0000   -4.83274
308640.0000   -4.96186
308680.0000   -4.48097
308720.0000   -4.69845
308760.0000   -4.67328
308800.0000   -4.96584
308840.0000   -5.93185
308880.0000   -5.31108
308920.0000   -5.51757
308960.0000   -5.26649
309000.0000   -5.39152
309040.0000   -5.21025
309080.0000   -4.61898
309120.0000   -4.60557
309160.0000   -5.73788
309200.0000   -6.23672
309240.0000   -5.16745
309280.0000   -5.61638
309320.0000   -4.52216
309360.0000   -5.93337
309400.0000   -5.10616
309440.0000   -5.30009
309480.0000   -5.36293
309520.0000   -5.17676
309560.0000   -4.51900
309600.0000   -4.95983
309640.0000   -5.49003
309680.0000   -5.10744
309720.0000   -4.09706
309760.0000   -5.20587
309800.0000   -5.20575
309840.0000   -4.68980
309880.0000   -5.33504
309920.0000   -5.50149
309960.0000   -4.99778
310000.0000   -5.43067
310040.0000   -5.28778
310080.0000   -5.03432
310120.0000   -5.74499
310160.0000   -6.31173
310200.0000   -5.17153
310240.0000   -6.96826
310280.0000   -5.32816
310320.0000   -4.86027
310360.0000   -3.69246
310400.0000   -4.63804
310440.0000   -4.84462
310480.0000   -3.03069
310520.0000   -4.19138
310560.0000   -4.61606
310600.0000   -6.21913
310640.0000   -5.41711
310680.0000   -4.73290
310720.0000   -4.82696
310760.0000   -4.78549
310800.0000   -5.90548
310840.0000   -5.20844
310880.0000   -5.45201
310920.0000   -4.96257
310960.0000   -4.64362
311000.0000   -5.53157
311040.0000   -4.93846
311080.0000   -4.94301
311120.0000   -5.11914
311160.0000   -5.21646
311200.0000   -4.93329
311240.0000   -4.96844
311280.0000   -4.45907
311320.0000   -4.81215
311360.0000   -4.79727
311400.0000   -4.97181
311440.0000   -4.97153
311480.0000   -4.77098
311520.0000   -4.83466
311560.0000   -3.96483
311600.0000   -4.97831
311640.0000   -4.68122
311680.0000   -4.70631
311720.0000   -4.47104
311760.0000   -4.23196
311800.0000   -4.37777
311840.0000   -4.29836
311880.0000   -4.66911
311920.0000   -4.18845
311960.0000   -4.45833
312000.0000   -5.43367
312040.0000   -3.63937
312080.0000   -4.89998
312120.0000   -4.98340
312160.0000   -5.50114
312200.0000   -3.77769
312240.0000   -4.01152
312280.0000   -4.65664
312320.0000   -4.35789
312360.0000   -5.37539
312400.0000   -4.26629
312440.0000   -4.77564
312480.0000   -3.76391
312520.0000   -3.89052
312560.0000   -4.84332
312600.0000   -5.31087
312640.0000   -4.27923
312680.0000   -4.60967
312720.0000   -4.41154
312760.0000   -4.25101
312800.0000   -4.00699
312840.0000   -3.29545
312880.0000   -3.97118
312920.0000   -3.51230
312960.0000   -3.74598
313000.0000   -4.38787
313040.0000   -3.90038
313080.0000   -4.88308
313120.0000   -4.52492
313160.0000   -3.80183
313200.0000   -4.27512
313240.0000   -4.24564
313280.0000   -4.12390
313320.0000   -4.47558
313360.0000   -5.03893
313400.0000   -4.61082
313440.0000   -4.51548
313480.0000   -4.18033
313520.0000   -4.66946
313560.0000   -4.98310
313600.0000   -4.34736
313640.0000   -4.16606
313680.0000   -4.78488
313720.0000   -4.17616
313760.0000   -5.11315
313800.0000   -4.52085
313840.0000   -5.09735
313880.0000   -4.87750
313920.0000   -4.73508
313960.0000   -5.68625
314000.0000   -3.98259
314040.0000   -4.38143
314080.0000   -3.59368
314120.0000   -3.48480
314160.0000   -3.33475
314200.0000   -3.55425
314240.0000   -3.50248
314280.0000   -3.81301
314320.0000   -3.86428
314360.0000   -4.26450
314400.0000   -5.54626
314440.0000   -3.97882
314480.0000   -4.94512
314520.0000   -4.69168
314560.0000   -5.21066
314600.0000   -5.11835
314640.0000   -4.76359
314680.0000   -5.06694
314720.0000   -5.34455
314760.0000   -5.77778
314800.0000   -5.59995
314840.0000   -5.90303
314880.0000   -5.84794
314920.0000   -5.06795
314960.0000   -6.08345
315000.0000   -6.25080
315040.0000   -5.74792
315080.0000   -4.55327
315120.0000   -4.81394
315160.0000   -5.06986
315200.0000   -4.97337
315240.0000   -5.34102
315280.0000   -4.39892
315320.0000   -4.59444
315360.0000   -6.48604
315400.0000   -5.07839
315440.0000   -6.30116
315480.0000   -6.07068
315520.0000   -4.83953
315560.0000   -5.33657
315600.0000   -5.21478
315640.0000   -5.15944
315680.0000   -5.14733
315720.0000   -5.44170
315760.0000   -5.16175
315800.0000   -5.58393
315840.0000   -4.63747
315880.0000   -4.74676
315920.0000   -4.86169
315960.0000   -5.87850
316000.0000   -5.35632
316040.0000   -5.52171
316080.0000   -4.51274
316120.0000   -5.10042
316160.0000   -4.73588
316200.0000   -5.24694
316240.0000   -5.13381
316280.0000   -5.43503
316320.0000   -4.93188
316360.0000   -4.85915
316400.0000   -5.01112
316440.0000   -5.32131
316480.0000   -5.86864
316520.0000   -6.06216
316560.0000   -4.90489
316600.0000   -4.78378
316640.0000   -4.82881
316680.0000   -5.20610
316720.0000   -5.50252
316760.0000   -5.74471
316800.0000   -4.65361
316840.0000   -4.70201
316880.0000   -4.38314
316920.0000   -5.02279
316960.0000   -4.47673
317000.0000   -3.90397
317040.0000   -4.17700
317080.0000   -4.43582
317120.0000   -4.54364
317160.0000   -3.42201
317200.0000   -4.29895
317240.0000   -3.95848
317280.0000   -4.17572
317320.0000   -4.01717
317360.0000   -4.55061
317400.0000   -5.68741
317440.0000   -5.47590
317480.0000   -5.31742
317520.0000   -5.27164
317560.0000   -5.60646
317600.0000   -5.10666
317640.0000   -5.86974
317680.0000   -5.59547
317720.0000   -4.87501
317760.0000   -4.87838
317800.0000   -5.14378
317840.0000   -4.81884
317880.0000   -4.22767
317920.0000   -4.32308
317960.0000   -4.11182
318000.0000   -4.66698
318040.0000   -4.06489
318080.0000   -3.98960
318120.0000   -4.07395
318160.0000   -4.07700
318200.0000   -4.70483
318240.0000   -4.46137
318280.0000   -4.22015
318320.0000   -4.97707
318360.0000   -4.69479
318400.0000   -4.44697
318440.0000   -4.29786
318480.0000   -3.93781
318520.0000   -4.35240
318560.0000   -3.66928
318600.0000   -4.12598
318640.0000   -4.21564
318680.0000   -4.47046
318720.0000   -4.43201
318760.0000   -4.19920
318800.0000   -4.91476
318840.0000   -4.31545
318880.0000   -5.02111
318920.0000   -4.81396
318960.0000   -4.85261
319000.0000   -5.59060
319040.0000   -5.76619
319080.0000   -5.66431
319120.0000   -5.41876
319160.0000   -5.07568
319200.0000   -5.78228
319240.0000   -5.35906
319280.0000   -5.01389
319320.0000   -3.96794
319360.0000   -4.78408
319400.0000   -5.33700
319440.0000   -6.26607
319480.0000   -5.43292
319520.0000   -5.59040
319560.0000   -5.30886
319600.0000   -5.66559
319640.0000   -4.34776
319680.0000   -5.53300
319720.0000   -4.73289
319760.0000   -5.71393
319800.0000   -5.76714
319840.0000   -4.27562
319880.0000   -5.03185
319920.0000   -5.20830
319960.0000   -4.79991
320000.0000   -5.09162
320040.0000   -5.53247
320080.0000   -5.89380
320120.0000   -5.15884
320160.0000   -4.08318
320200.0000   -5.31053
320240.0000   -4.46747
320280.0000   -3.86892
320320.0000   -4.54970
320360.0000   -4.81368
320400.0000   -5.27421
320440.0000   -4.47629
320480.0000   -4.75906
320520.0000   -5.05800
320560.0000   -3.71938
320600.0000   -4.53526
320640.0000   -4.94987
320680.0000   -3.47176
320720.0000   -4.61686
320760.0000   -4.65467
320800.0000   -4.85814
320840.0000   -4.30828
320880.0000   -4.95946
320920.0000   -5.01068
320960.0000   -4.82286
321000.0000   -4.36389
321040.0000   -4.22445
321080.0000   -4.69706
321120.0000   -4.90551
321160.0000   -5.28743
321200.0000   -5.39264
321240.0000   -4.50370
321280.0000   -4.70164
321320.0000   -4.06633
321360.0000   -5.62926
321400.0000   -5.56973
321440.0000   -5.66354
321480.0000   -5.07625
321520.0000   -5.10215
321560.0000   -4.20828
321600.0000   -5.47080
321640.0000   -5.72038
321680.0000   -4.91590
321720.0000   -5.96482
321760.0000   -5.64065
321800.0000   -4.78354
321840.0000   -4.91456
321880.0000   -4.98438
321920.0000   -5.47303
321960.0000   -4.81421
322000.0000   -4.86971
322040.0000   -5.59082
322080.0000   -5.74204
322120.0000   -5.10655
322160.0000   -4.91674
322200.0000   -5.32993
322240.0000   -5.29690
322280.0000   -5.13756
322320.0000   -4.65043
322360.0000   -5.59669
322400.0000   -5.54869
322440.0000   -5.72821
322480.0000   -5.80952
322520.0000   -5.35624
322560.0000   -4.67433
322600.0000   -4.10557
322640.0000   -5.60289
322680.0000   -5.57197
322720.0000   -5.23362
322760.0000   -4.73346
322800.0000   -5.97409
322840.0000   -4.99941
322880.0000   -5.38650
322920.0000   -4.09873
322960.0000   -5.18767
323000.0000   -5.01972
323040.0000   -4.17521
323080.0000   -4.25137
323120.0000   -4.54441
323160.0000   -3.34746
323200.0000   -3.60684
323240.0000   -4.81896
323280.0000   -3.66894
323320.0000   -5.10310
323360.0000   -5.11345
323400.0000   -4.52864
323440.0000   -4.02666
323480.0000   -5.21117
323520.0000   -5.00195
323560.0000   -4.67970
323600.0000   -5.10359
323640.0000   -4.63758
323680.0000   -4.82228
323720.0000   -6.01801
323760.0000   -4.79106
323800.0000   -5.01245
323840.0000   -3.80306
323880.0000   -4.75400
323920.0000   -4.37484
323960.0000   -4.78309
324000.0000   -4.43936
324040.0000   -2.83304
324080.0000   -3.61953
324120.0000   -2.88441
324160.0000   -3.76836
324200.0000   -3.96349
324240.0000   -3.09797
324280.0000   -2.88240
324320.0000   -2.58123
324360.0000   -3.37973
324400.0000   -4.05372
324440.0000   -4.56542
324480.0000   -4.67921
324520.0000   -6.06009
324560.0000   -4.62617
324600.0000   -4.56537
324640.0000   -3.95243
324680.0000   -4.29352
324720.0000   -4.98611
324760.0000   -4.79108
324800.0000   -5.39690
324840.0000   -4.79696
324880.0000   -5.49849
324920.0000   -5.60393
324960.0000   -5.67682
325000.0000   -4.61507
325040.0000   -4.95286
325080.0000   -4.43541
325120.0000   -4.03607
325160.0000   -4.51419
325200.0000   -4.73476
325240.0000   -4.77933
325280.0000   -3.80109
325320.0000   -4.24943
325360.0000   -3.50720
325400.0000   -4.93563
325440.0000   -4.38362
325480.0000   -4.24481
325520.0000   -4.87220
325560.0000   -4.88564
325600.0000   -4.09074
325640.0000   -4.82091
325680.0000   -4.35053
325720.0000   -4.87879
325760.0000   -3.78068
325800.0000   -3.38805
325840.0000   -3.43886
325880.0000   -4.00336
325920.0000   -3.74990
325960.0000   -4.27926
326000.0000   -5.28378
326040.0000   -4.80598
326080.0000   -5.30863
326120.0000   -5.23228
326160.0000   -4.63480
326200.0000   -4.58680
326240.0000   -4.28754
326280.0000   -4.49127
326320.0000   -4.60667
326360.0000   -4.23025
326400.0000   -3.80262
326440.0000   -2.98844
326480.0000   -3.63439
326520.0000   -5.15053
326560.0000   -5.13818
326600.0000   -4.63303
326640.0000   -5.17803
326680.0000   -4.55839
326720.0000   -5.07933
326760.0000   -4.06876
326800.0000   -4.73789
326840.0000   -4.21077
326880.0000   -4.27764
326920.0000   -4.04142
326960.0000   -4.65764
327000.0000   -4.34213
327040.0000   -3.73250
327080.0000   -3.36285
327120.0000   -4.50415
327160.0000   -5.58151
327200.0000   -4.46548
327240.0000   -4.81890
327280.0000   -4.63713
327320.0000   -4.90600
327360.0000   -4.43688
327400.0000   -4.67368
327440.0000   -4.51695
327480.0000   -3.93017
327520.0000   -4.41082
327560.0000   -3.95387
327600.0000   -4.19083
327640.0000   -4.89332
327680.0000   -4.85990
327720.0000   -4.18535
327760.0000   -4.96054
327800.0000   -3.78840
327840.0000   -4.32004
327880.0000   -4.21861
327920.0000   -4.80209
327960.0000   -4.29739
328000.0000   -4.19497
328040.0000   -5.24288
328080.0000   -5.54483
328120.0000   -5.48350
328160.0000   -5.20436
328200.0000   -5.61886
328240.0000   -4.11706
328280.0000   -5.33811
328320.0000   -3.51562
328360.0000   -3.85218
328400.0000   -4.36796
328440.0000   -4.67433
328480.0000   -4.56288
328520.0000   -4.73555
328560.0000   -4.60943
328600.0000   -4.35489
328640.0000   -4.55566
328680.0000   -5.07365
328720.0000   -5.00437
328760.0000   -5.83328
328800.0000   -4.91489
328840.0000   -5.39218
328880.0000   -5.79245
328920.0000   -4.63671
328960.0000   -5.49687
329000.0000   -4.60401
329040.0000   -5.39406
329080.0000   -4.94768
329120.0000   -5.13663
329160.0000   -4.87163
329200.0000   -4.10605
329240.0000   -3.62429
329280.0000   -4.61157
329320.0000   -4.49068
329360.0000   -4.95068
329400.0000   -4.78592
329440.0000   -5.15738
329480.0000   -5.08456
329520.0000   -5.02124
329560.0000   -5.46437
329600.0000   -4.43032
329640.0000   -4.36758
329680.0000   -4.14745
329720.0000   -4.30047
329760.0000   -4.35663
329800.0000   -3.79376
329840.0000   -4.36247
329880.0000   -4.54937
329920.0000   -4.40403
329960.0000   -4.22931
330000.0000   -3.94998
330040.0000   -4.28781
330080.0000   -3.52937
330120.0000   -3.67247
330160.0000   -3.47447
330200.0000   -3.80978
330240.0000   -3.75963
330280.0000   -5.35018
330320.0000   -4.85110
330360.0000   -4.88457
330400.0000   -4.21877
330440.0000   -4.21213
330480.0000   -3.94302
330520.0000   -5.19924
330560.0000   -4.73511
330600.0000   -4.40482
330640.0000   -4.58802
330680.0000   -3.73139
330720.0000   -4.71553
330760.0000   -5.34147
330800.0000   -4.78957
330840.0000   -4.91579
330880.0000   -5.26773
330920.0000   -4.93541
330960.0000   -4.55846
331000.0000   -5.90560
331040.0000   -4.61933
331080.0000   -5.26318
331120.0000   -5.23924
331160.0000   -6.17052
331200.0000   -4.77672
331240.0000   -4.93588
331280.0000   -5.44643
331320.0000   -5.40264
331360.0000   -5.18169
331400.0000   -5.15966
331440.0000   -5.29861
331480.0000   -5.26881
331520.0000   -4.81025
331560.0000   -4.94457
331600.0000   -4.51566
331640.0000   -4.66639
331680.0000   -5.17364
331720.0000   -5.70796
331760.0000   -3.95732
331800.0000   -4.74420
331840.0000   -4.97945
331880.0000   -5.38169
331920.0000   -5.02870
331960.0000   -5.87646
332000.0000   -4.46673
332040.0000   -5.36573
332080.0000   -4.71238
332120.0000   -5.62136
332160.0000   -5.63282
332200.0000   -4.39618
332240.0000   -5.12691
332280.0000   -5.77376
332320.0000   -4.74113
332360.0000   -5.05780
332400.0000   -4.84295
332440.0000   -4.02047
332480.0000   -3.43745
332520.0000   -4.36586
332560.0000   -5.43882
332600.0000   -5.78652
332640.0000   -5.75379
332680.0000   -5.33499
332720.0000   -4.19491
332760.0000   -4.27413
332800.0000   -4.13276
332840.0000   -3.71803
332880.0000   -3.88987
332920.0000   -4.55662
332960.0000   -3.61520
333000.0000   -4.52445
333040.0000   -3.87854
333080.0000   -4.53559
333120.0000   -4.97269
333160.0000   -5.00067
333200.0000   -4.11208
333240.0000   -5.76767
333280.0000   -6.67553
333320.0000   -5.27712
333360.0000   -5.52047
333400.0000   -5.61910
333440.0000   -5.38474
333480.0000   -4.98742
333520.0000   -5.09624
333560.0000   -5.80256
333600.0000   -6.29711
333640.0000   -5.15121
333680.0000   -5.88697
333720.0000   -5.35433
333760.0000   -5.35046
333800.0000   -4.55841
333840.0000   -3.88371
333880.0000   -5.21450
333920.0000   -5.19079
333960.0000   -5.61313
334000.0000   -5.25909
334040.0000   -4.84152
334080.0000   -4.84007
334120.0000   -4.83095
334160.0000   -4.61741
334200.0000   -4.48330
334240.0000   -4.75848
334280.0000   -4.18008
334320.0000   -3.96530
334360.0000   -4.63849
334400.0000   -5.39042
334440.0000   -5.45421
334480.0000   -5.46300
334520.0000   -4.90203
334560.0000   -4.71526
334600.0000   -5.11442
334640.0000   -5.34895
334680.0000   -5.05936
334720.0000   -4.63031
334760.0000   -4.13197
334800.0000   -4.48492
334840.0000   -5.07698
334880.0000   -4.11428
334920.0000   -3.69964
334960.0000   -3.84192
335000.0000   -3.70563
335040.0000   -2.66929
335080.0000   -2.68227
335120.0000   -3.49178
335160.0000   -3.50106
335200.0000   -3.11718
335240.0000   -2.97666
335280.0000   -2.76921
335320.0000   -2.87813
335360.0000   -2.62920
335400.0000   -2.41100
335440.0000   -1.77050
335480.0000   -1.23844
335520.0000   -2.88858
335560.0000   -2.53228
335600.0000   -2.22191
335640.0000   -1.73439
335680.0000   -1.05376
335720.0000   -2.79545
335760.0000   -2.10325
335800.0000   -2.07265
335840.0000   -2.57972
335880.0000   -2.18194
335920.0000   -1.57587
335960.0000   -2.62798
336000.0000   -2.25231
336040.0000   -1.75025
336080.0000   -1.47897
336120.0000   -1.60210
336160.0000   -1.92874
336200.0000   -1.68748
336240.0000   -2.63774
336280.0000   -2.95349
336320.0000   -2.47405
336360.0000   -1.52136
336400.0000   -2.30185
336440.0000   -2.75234
336480.0000   -1.99442
336520.0000   -1.78045
336560.0000   -1.82198
336600.0000   -1.99274
336640.0000   -0.85084
336680.0000   -2.01404
336720.0000   -2.45089
336760.0000   -2.13556
336800.0000   -1.82600
336840.0000   -2.14286
336880.0000   -1.52229
336920.0000   -2.36696
336960.0000   -2.20036
337000.0000   -1.18152
337040.0000   -1.00044
337080.0000   -1.54579
337120.0000   -1.58086
337160.0000   -1.61876
337200.0000   -1.77725
337240.0000   -1.77323
337280.0000   -2.40789
337320.0000   -2.00143
337360.0000   -2.56222
337400.0000   -3.36719
337440.0000   -3.04533
337480.0000   -2.55183
337520.0000   -1.53803
337560.0000   -2.53620
337600.0000   -2.54656
337640.0000   -2.81045
337680.0000   -2.75601
337720.0000   -2.87254
337760.0000   -2.76728
337800.0000   -2.54728
337840.0000   -3.04273
337880.0000   -3.39381
337920.0000   -2.62024
337960.0000   -2.65259
338000.0000   -3.62570
338040.0000   -4.11874
338080.0000   -4.08789
338120.0000   -4.31632
338160.0000   -3.26214
338200.0000   -2.04872
338240.0000   -3.10031
338280.0000   -3.22327
338320.0000   -2.93340
338360.0000   -2.81442
338400.0000   -2.64913
338440.0000   -3.07574
338480.0000   -3.76383
338520.0000   -3.21518
338560.0000   -2.87288
338600.0000   -2.65725
338640.0000   -2.43239
338680.0000   -4.31552
338720.0000   -3.08662
338760.0000   -3.09526
338800.0000   -4.12105
338840.0000   -3.30751
338880.0000   -3.55195
338920.0000   -2.01607
338960.0000   -2.81301
339000.0000   -2.47483
339040.0000   -2.48343
339080.0000   -2.60310
339120.0000   -2.31674
339160.0000   -2.27970
339200.0000   -2.28260
339240.0000   -2.32808
339280.0000   -2.87249
339320.0000   -2.59867
339360.0000   -2.80967
339400.0000   -2.80387
339440.0000   -2.22360
339480.0000   -3.66212
339520.0000   -2.67015
339560.0000   -2.00173
339600.0000   -2.41388
339640.0000   -2.31435
339680.0000   -3.56652
339720.0000   -2.75107
339760.0000   -1.93104
339800.0000   -1.64997
339840.0000   -2.23189
339880.0000   -2.54057
339920.0000   -2.44391
339960.0000   -2.51188
340000.0000   -3.40743
340040.0000   -1.86382
340080.0000   -2.62372
340120.0000   -1.96771
340160.0000   -2.68733
340200.0000   -2.88904
340240.0000   -2.35492
340280.0000   -2.89193
340320.0000   -2.02084
340360.0000   -3.56487
340400.0000   -4.03201
340440.0000   -3.72992
340480.0000   -3.50866
340520.0000   -4.32133
340560.0000   -2.87810
340600.0000   -2.64417
340640.0000   -2.33640
340680.0000   -3.12371
340720.0000   -2.08811
340760.0000   -3.40938
340800.0000   -3.83343
340840.0000   -2.84178
340880.0000   -2.94939
340920.0000   -3.11874
340960.0000   -2.73839
341000.0000   -3.23197
341040.0000   -3.76668
341080.0000   -4.04540
341120.0000   -3.95383
341160.0000   -3.56124
341200.0000   -3.30816
341240.0000   -3.93599
341280.0000   -4.05420
341320.0000   -2.88413
341360.0000   -3.27070
341400.0000   -3.36797
341440.0000   -4.10904
341480.0000   -3.43639
341520.0000   -3.09152
341560.0000   -4.26674
341600.0000   -3.76395
341640.0000   -4.30627
341680.0000   -2.60063
341720.0000   -3.17840
341760.0000   -2.98096
341800.0000   -2.49690
341840.0000   -3.30960
341880.0000   -3.26654
341920.0000   -3.59197
341960.0000   -3.46780
342000.0000   -3.45678
342040.0000   -3.70270
342080.0000   -4.83321
342120.0000   -4.47667
342160.0000   -3.50066
342200.0000   -3.84212
342240.0000   -4.14107
342280.0000   -3.83080
342320.0000   -3.46388
342360.0000   -4.28148
342400.0000   -3.87026
342440.0000   -3.48418
342480.0000   -3.62051
342520.0000   -3.96464
342560.0000   -4.20431
342600.0000   -3.96052
342640.0000   -4.01928
342680.0000   -4.51778
342720.0000   -4.77966
342760.0000   -4.48749
342800.0000   -3.60396
342840.0000   -4.94711
342880.0000   -4.75716
342920.0000   -4.33602
342960.0000   -4.15375
343000.0000   -4.07822
343040.0000   -4.62403
343080.0000   -4.38533
343120.0000   -4.45453
343160.0000   -4.48785
343200.0000   -4.30074
343240.0000   -4.91368
343280.0000   -4.59403
343320.0000   -3.91466
343360.0000   -4.54812
343400.0000   -4.70050
343440.0000   -4.29496
343480.0000   -4.07695
343520.0000   -4.04868
343560.0000   -4.65934
343600.0000   -3.15313
343640.0000   -3.46721
343680.0000   -3.29982
343720.0000   -4.32753
343760.0000   -3.64188
343800.0000   -3.64079
343840.0000   -3.57834
343880.0000   -2.69923
343920.0000   -3.15496
343960.0000   -3.53141
344000.0000   -2.81895
344040.0000   -3.43373
344080.0000   -2.29307
344120.0000   -3.83055
344160.0000   -3.99531
344200.0000   -3.32816
344240.0000   -4.41562
344280.0000   -3.10548
344320.0000   -3.68927
344360.0000   -2.67083
344400.0000   -3.27790
344440.0000   -2.77335
344480.0000   -2.52548
344520.0000   -2.46637
344560.0000   -2.29252
344600.0000   -2.44184
344640.0000   -2.08606
344680.0000   -2.42701
344720.0000   -1.69834
344760.0000   -3.14421
344800.0000   -1.59719
344840.0000   -2.16827
344880.0000   -2.60292
344920.0000   -4.32516
344960.0000   -2.21413
345000.0000   -2.37839
345040.0000   -2.73418
345080.0000   -2.92766
345120.0000   -2.33256
345160.0000   -3.89621
345200.0000   -3.25073
345240.0000   -3.89637
345280.0000   -4.51893
345320.0000   -4.50445
345360.0000   -4.29081
345400.0000   -4.53601
345440.0000   -3.46986
345480.0000   -3.91759
345520.0000   -3.68128
345560.0000   -4.42979
345600.0000   -4.20482
345640.0000   -3.31601
345680.0000   -2.69045
345720.0000   -3.96699
345760.0000   -3.51485
345800.0000   -3.63692
345840.0000   -2.82536
345880.0000   -3.21415
345920.0000   -3.13239
345960.0000   -2.94015
346000.0000   -3.16991
346040.0000   -2.93004
346080.0000   -3.37585
346120.0000   -2.86902
346160.0000   -4.00205
346200.0000   -3.74150
346240.0000   -3.34406
346280.0000   -3.63658
346320.0000   -4.14349
346360.0000   -3.85822
346400.0000   -4.22461
346440.0000   -2.64769
346480.0000   -2.91206
346520.0000   -2.91826
346560.0000   -4.31688
346600.0000   -5.09897
346640.0000   -4.05783
346680.0000   -5.56713
346720.0000   -3.39288
346760.0000   -1.99551
346800.0000   -2.62071
346840.0000   -3.18202
346880.0000   -1.76148
346920.0000   -3.03331
346960.0000   -3.91706
347000.0000   -3.69521
347040.0000   -2.69731
347080.0000   -2.65405
347120.0000   -3.72038
347160.0000   -3.71265
347200.0000   -2.89621
347240.0000   -2.60755
347280.0000   -4.28960
347320.0000   -3.15537
347360.0000   -3.34946
347400.0000   -3.96288
347440.0000   -3.64647
347480.0000   -3.62851
347520.0000   -4.18357
347560.0000   -3.49642
347600.0000   -3.45508
347640.0000   -2.85796
347680.0000   -4.38843
347720.0000   -3.34492
347760.0000   -3.71834
347800.0000   -3.27403
347840.0000   -3.08765
347880.0000   -3.85856
347920.0000   -3.90916
347960.0000   -3.63923
348000.0000   -3.17171
348040.0000   -4.03755
348080.0000   -4.13791
348120.0000   -3.64345
348160.0000   -2.94358
348200.0000   -3.44449
348240.0000   -3.38068
348280.0000   -2.43742
348320.0000   -3.57919
348360.0000   -3.53790
348400.0000   -3.59252
348440.0000   -2.35866
348480.0000   -4.32035
348520.0000   -2.34779
348560.0000   -3.81447
348600.0000   -3.60902
348640.0000   -2.90964
348680.0000   -3.22079
348720.0000   -3.36508
348760.0000   -3.20990
348800.0000   -3.07921
348840.0000   -1.26159
348880.0000   -2.74258
348920.0000   -2.60970
348960.0000   -3.16395
349000.0000   -3.38212
349040.0000   -2.43924
349080.0000   -3.94507
349120.0000   -3.67656
349160.0000   -3.38638
349200.0000   -4.04669
349240.0000   -4.20386
349280.0000   -3.55912
349320.0000   -2.51248
349360.0000   -3.09890
349400.0000   -3.03244
349440.0000   -3.88084
349480.0000   -2.31607
349520.0000   -2.21805
349560.0000   -2.39862
349600.0000   -1.26004
349640.0000   -0.22439
349680.0000   -1.03010
349720.0000   -0.61895
349760.0000   -2.24497
349800.0000   -0.89363
349840.0000   -1.97946
349880.0000   -2.36964
349920.0000   -1.43173
349960.0000   -1.15767
350000.0000   -1.38355
350040.0000   -0.97858
350080.0000   -1.97918
350120.0000   -0.98677
350160.0000   -1.85588
350200.0000   -2.08013
350240.0000   -1.84053
350280.0000   -2.48456
350320.0000   -2.27644
350360.0000   -1.87717
350400.0000   -2.85050
350440.0000   -2.06024
350480.0000   -2.09687
350520.0000   -2.44891
350560.0000   -2.35180
350600.0000   -2.37619
350640.0000   -2.27837
350680.0000   -2.09013
350720.0000   -1.28603
350760.0000   -1.35243
350800.0000   -1.69868
350840.0000   -2.11986
350880.0000   -1.48145
350920.0000   -1.59392
350960.0000   -1.65741
351000.0000   -1.84418
351040.0000   -1.79634
351080.0000   -1.09315
351120.0000   -2.12897
351160.0000   -2.06661
351200.0000   -1.74480
351240.0000   -2.19940
351280.0000   -1.97118
351320.0000   -1.64237
351360.0000   -2.47968
351400.0000   -2.72104
351440.0000   -2.11533
351480.0000   -2.28915
351520.0000   -2.59892
351560.0000   -1.42155
351600.0000   -2.61147
351640.0000   -1.90314
351680.0000   -3.01204
351720.0000   -1.85177
351760.0000   -2.56822
351800.0000   -2.10889
351840.0000   -1.64474
351880.0000   -1.90151
351920.0000   -1.60326
351960.0000   -2.05943
352000.0000   -1.78623
352040.0000   -1.79394
352080.0000   -1.79392
352120.0000   -1.41393
352160.0000   -1.84953
352200.0000   -1.44149
352240.0000   -1.16797
352280.0000   -1.83406
352320.0000   -2.06635
352360.0000   -1.99801
352400.0000   -1.30156
352440.0000   -2.13531
352480.0000   -1.76283
352520.0000   -2.30921
352560.0000   -1.13603
352600.0000   -1.63013
352640.0000   -1.45245
352680.0000   -1.91007
352720.0000   -2.18725
352760.0000   -2.33128
352800.0000   -2.26239
352840.0000   -2.45796
352880.0000   -2.64541
352920.0000   -2.31062
352960.0000   -1.71378
353000.0000   -1.43616
353040.0000   -1.41141
353080.0000   -1.82034
353120.0000   -1.81266
353160.0000   -2.17175
353200.0000   -2.53501
353240.0000   -1.15083
353280.0000   -0.79238
353320.0000   -0.40234
353360.0000   -1.09582
353400.0000   -1.65788
353440.0000   -2.10760
353480.0000   -1.07856
353520.0000   -2.09393
353560.0000   -1.05383
353600.0000   -1.83252
353640.0000   -1.70994
353680.0000   -1.29914
353720.0000   -1.52315
353760.0000   -1.55345
353800.0000   -1.03182
353840.0000   -1.67255
353880.0000   -1.42943
353920.0000   -1.30004
353960.0000   -1.03996
354000.0000   -1.58172
354040.0000   -1.31901
354080.0000   -0.70575
354120.0000   -1.84909
354160.0000   -1.15118
354200.0000   -1.32710
354240.0000   -1.24021
354280.0000   -0.86231
354320.0000   -0.76700
354360.0000   -1.70104
354400.0000   -1.65454
354440.0000   -1.57053
354480.0000   -1.11019
354520.0000   -1.45632
354560.0000   -0.79507
354600.0000   -1.02824
354640.0000   -1.36910
354680.0000   -1.34082
354720.0000   -1.43359
354760.0000   -2.08105
354800.0000   -2.13231
354840.0000   -1.96754
354880.0000   -1.11369
354920.0000   -2.20723
354960.0000   -1.46202
355000.0000   -1.16953
355040.0000   -2.22796
355080.0000   -1.45385
355120.0000   -1.74301
355160.0000   -2.48675
355200.0000   -1.60138
355240.0000   -1.20448
355280.0000   -1.37323
355320.0000   -1.07900
355360.0000   -1.95503
355400.0000   -1.46974
355440.0000   -2.12286
355480.0000   -1.06794
355520.0000   -0.98654
355560.0000   -0.84804
355600.0000   -0.52819
355640.0000   -1.06902
355680.0000   -1.14173
355720.0000   -2.21641
355760.0000   -1.98158
355800.0000   -2.00209
355840.0000   -2.49583
355880.0000   -1.45114
355920.0000   -1.89362
355960.0000   -1.35719
356000.0000   -0.94993
356040.0000   -2.13935
356080.0000   -2.79936
356120.0000   -2.46583
356160.0000   -0.96824
356200.0000   -1.31118
356240.0000   -1.27497
356280.0000   -1.61697
356320.0000   -0.90331
356360.0000   -1.81310
356400.0000   -1.74331
356440.0000   -2.28352
356480.0000   -1.47121
356520.0000   -2.00648
356560.0000   -1.39574
356600.0000   -2.63759
356640.0000   -2.68489
356680.0000   -1.28497
356720.0000   -2.17897
356760.0000   -1.44447
356800.0000   -2.32136
356840.0000   -2.39002
356880.0000   -1.76168
356920.0000   -2.82868
356960.0000   -1.43780
357000.0000   -2.80073
357040.0000   -2.23908
357080.0000   -2.15876
357120.0000   -2.15398
357160.0000   -1.86966
357200.0000   -2.01000
357240.0000   -2.57889
357280.0000   -2.61476
357320.0000   -2.67384
357360.0000   -3.57393
357400.0000   -3.07997
357440.0000   -3.07359
357480.0000   -2.89191
357520.0000   -3.52616
357560.0000   -3.73152
357600.0000   -3.70680
357640.0000   -3.44183
357680.0000   -4.01553
357720.0000   -2.84445
357760.0000   -2.73480
357800.0000   -2.89857
357840.0000   -2.73369
357880.0000   -1.92861
357920.0000   -2.08100
357960.0000   -3.15392
358000.0000   -2.67082
358040.0000   -3.03119
358080.0000   -1.70140
358120.0000   -0.97455
358160.0000   -0.13060
358200.0000   -1.40706
358240.0000   -2.08106
358280.0000   -2.33293
358320.0000   -1.19168
358360.0000   -1.73391
358400.0000   -1.30303
358440.0000   -1.92802
358480.0000   -1.40215
358520.0000   -2.90913
358560.0000   -1.04534
358600.0000   -2.53949
358640.0000   -2.65830
358680.0000   -2.76917
358720.0000   -1.82730
358760.0000   -2.35087
358800.0000   -1.93509
358840.0000   -2.43963
358880.0000   -1.60908
358920.0000   -2.50937
358960.0000   -1.62946
359000.0000   -1.86145
359040.0000   -1.51209
359080.0000   -1.97206
359120.0000   -2.74161
359160.0000   -3.02194
359200.0000   -3.07686
359240.0000   -3.01452
359280.0000   -1.90003
359320.0000   -2.42699
359360.0000   -2.21655
359400.0000   -1.56338
359440.0000   -2.06312
359480.0000   -1.72293
359520.0000   -2.38551
359560.0000   -0.81479
359600.0000   -1.44659
359640.0000   -2.38236
359680.0000   -2.19010
359720.0000   -1.82469
359760.0000   -1.91524
359800.0000   -2.54196
359840.0000   -2.53278
359880.0000   -1.50521
359920.0000   -2.10206
359960.0000   -2.41320
360000.0000   -2.46746
360040.0000   -2.13381
360080.0000   -3.30822
360120.0000   -1.84197
360160.0000   -2.37997
360200.0000   -2.71393
360240.0000   -1.60259
360280.0000   -2.02461
360320.0000   -1.94887
360360.0000   -2.35372
360400.0000   -3.39788
360440.0000   -2.79619
360480.0000   -2.99754
360520.0000   -3.50557
360560.0000   -3.02228
360600.0000   -3.98045
360640.0000   -4.61245
360680.0000   -3.64245
360720.0000   -2.94611
360760.0000   -4.38611
360800.0000   -3.60167
360840.0000   -4.49362
360880.0000   -4.17643
360920.0000   -4.26246
360960.0000   -2.86453
361000.0000   -3.47710
361040.0000   -3.29442
361080.0000   -3.26735
361120.0000   -3.57428
361160.0000   -3.03548
361200.0000   -3.41953
361240.0000   -2.72968
361280.0000   -4.50659
361320.0000   -4.54223
361360.0000   -4.00409
361400.0000   -3.86290
361440.0000   -3.39578
361480.0000   -3.31941
361520.0000   -3.52435
361560.0000   -3.41592
361600.0000   -2.74406
361640.0000   -1.70856
361680.0000   -2.61035
361720.0000   -3.37142
361760.0000   -4.01267
361800.0000   -2.66976
361840.0000   -3.46351
361880.0000   -3.89635
361920.0000   -3.68629
361960.0000   -2.64369
362000.0000   -2.65260
362040.0000   -4.02703
362080.0000   -2.24641
362120.0000   -3.00908
362160.0000   -2.51627
362200.0000   -2.93386
362240.0000   -2.60291
362280.0000   -3.40421
362320.0000   -3.46798
362360.0000   -2.12148
362400.0000   -2.06774
362440.0000   -3.62342
362480.0000   -4.30247
362520.0000   -3.94527
362560.0000   -4.67298
362600.0000   -3.69868
362640.0000   -2.35821
362680.0000   -3.01287
362720.0000   -3.17846
362760.0000   -3.45322
362800.0000   -2.24942
362840.0000   -2.43939
362880.0000   -2.47188
362920.0000   -2.62520
362960.0000   -3.07616
363000.0000   -1.83364
363040.0000   -1.55741
363080.0000   -3.17790
363120.0000   -3.56983
363160.0000   -3.65709
363200.0000   -3.69517
363240.0000   -3.54053
363280.0000   -3.88546
363320.0000   -2.41225
363360.0000   -1.06739
363400.0000   -1.35741
363440.0000   -2.15198
363480.0000   -2.30233
363520.0000   -2.70154
363560.0000   -1.60836
363600.0000   -0.70650
363640.0000   -0.74500
363680.0000   -0.29610
363720.0000   -1.34972
363760.0000   -1.10318
363800.0000   -1.17436
363840.0000   -0.81647
363880.0000   -0.72670
363920.0000   -0.71038
363960.0000   -0.67458
364000.0000   -0.98745
364040.0000   -0.96814
364080.0000   -2.23932
364120.0000   -1.75048
364160.0000   -1.66410
364200.0000   -1.39844
364240.0000   -1.22221
364280.0000    0.62606
364320.0000   -0.32816
364360.0000    0.12913
364400.0000    0.48588
364440.0000   -0.60361
364480.0000    0.30489
364520.0000    0.31531
364560.0000    1.17753
364600.0000    0.38462
364640.0000   -1.11388
364680.0000   -1.09237
364720.0000    0.22541
364760.0000   -0.65775
364800.0000   -0.00049
364840.0000    0.79790
364880.0000   -0.21340
364920.0000    0.80877
364960.0000   -0.20239
365000.0000    0.29079
365040.0000    0.87760
365080.0000    0.44826
365120.0000    0.95758
365160.0000    0.12569
365200.0000    0.86641
365240.0000    0.32200
365280.0000    0.16655
365320.0000    0.76305
365360.0000    0.62840
365400.0000    0.65072
365440.0000    0.23139
365480.0000    0.52705
365520.0000    0.68757
365560.0000    1.25463
365600.0000    0.80672
365640.0000    1.12156
365680.0000    0.37374
365720.0000    0.91268
365760.0000    0.65858
365800.0000    0.89651
365840.0000    1.90323
365880.0000    1.47476
365920.0000    1.53639
365960.0000    0.11906
366000.0000    1.87727
366040.0000    0.82281
366080.0000    2.28230
366120.0000    1.35742
366160.0000    2.02339
366200.0000    1.62005
366240.0000    1.80082
366280.0000    1.08427
366320.0000    0.57402
366360.0000    0.50370
366400.0000    1.89840
366440.0000    1.07060
366480.0000    1.70444
&
