# Supplementary material for: Comment on 'Valid molecular dynamics simulations of human hemoglobin require a surprisingly large box size'
Source: eLife. 2019 Jun 20;8:e44718. doi: 10.7554/eLife.44718 (PMC6586461; doi:10.7554/eLife.44718)
Supplement: Figure 3—source data 1. — The zip archive contains a README file describing which source files correspond to the different panels. [file elife-44718-fig3-data1.zip › figure3/panel_A/hub/large/2/proj.xvg]

@ autoscale onread none
@ with g0
@ g0 on
@ title "projection on eigenvectors (nm)"
@ xaxis  label "Time (ps)"
@ world xmin 0
@ world xmax 96080
@ world ymin -9.29868
@ world ymax 9.99302
@ view xmin 0.15
@ view xmax 0.85
@ view ymin 0.15
@ view ymax 0.85
@ yaxis  label "vec 1"
@ xaxis tick major 20000
@ xaxis tick minor 10000
@ xaxis ticklabel start type spec
@ xaxis ticklabel start -0
@ yaxis tick major 5
@ yaxis tick minor 2.5
@ yaxis ticklabel start type spec
@ yaxis ticklabel start -5
@ zeroxaxis bar on
@ zeroxaxis bar linestyle 3
    0.0000   -4.95599
   40.0000   -4.41281
   80.0000   -5.35288
  120.0000   -5.26080
  160.0000   -5.44093
  200.0000   -5.74684
  240.0000   -5.34944
  280.0000   -5.21431
  320.0000   -5.69652
  360.0000   -5.03675
  400.0000   -5.22586
  440.0000   -5.48553
  480.0000   -5.15298
  520.0000   -4.52288
  560.0000   -4.56400
  600.0000   -5.10895
  640.0000   -5.17703
  680.0000   -5.74106
  720.0000   -4.50144
  760.0000   -5.07053
  800.0000   -5.00514
  840.0000   -5.00487
  880.0000   -4.66756
  920.0000   -5.98423
  960.0000   -4.90178
 1000.0000   -5.17443
 1040.0000   -5.55125
 1080.0000   -5.15255
 1120.0000   -3.93942
 1160.0000   -4.26512
 1200.0000   -4.94889
 1240.0000   -4.66321
 1280.0000   -5.32370
 1320.0000   -4.92001
 1360.0000   -4.04918
 1400.0000   -4.53321
 1440.0000   -4.99780
 1480.0000   -4.80753
 1520.0000   -5.35153
 1560.0000   -5.28280
 1600.0000   -4.34749
 1640.0000   -5.11047
 1680.0000   -5.66663
 1720.0000   -5.46763
 1760.0000   -5.13059
 1800.0000   -5.28715
 1840.0000   -4.94214
 1880.0000   -4.90174
 1920.0000   -5.47053
 1960.0000   -5.23018
 2000.0000   -5.55746
 2040.0000   -4.40388
 2080.0000   -5.50052
 2120.0000   -4.66557
 2160.0000   -5.36993
 2200.0000   -5.59459
 2240.0000   -5.77851
 2280.0000   -6.22680
 2320.0000   -4.90850
 2360.0000   -4.74702
 2400.0000   -5.86328
 2440.0000   -5.15557
 2480.0000   -4.80890
 2520.0000   -5.66403
 2560.0000   -5.96032
 2600.0000   -5.49774
 2640.0000   -6.11648
 2680.0000   -6.32972
 2720.0000   -6.04752
 2760.0000   -5.74914
 2800.0000   -6.80576
 2840.0000   -6.55030
 2880.0000   -6.05237
 2920.0000   -6.84963
 2960.0000   -6.56356
 3000.0000   -5.95803
 3040.0000   -7.13599
 3080.0000   -5.37614
 3120.0000   -6.43111
 3160.0000   -6.24985
 3200.0000   -5.45875
 3240.0000   -5.02364
 3280.0000   -5.26860
 3320.0000   -5.07482
 3360.0000   -5.70796
 3400.0000   -5.89502
 3440.0000   -5.09381
 3480.0000   -4.54084
 3520.0000   -4.68619
 3560.0000   -5.24713
 3600.0000   -5.13338
 3640.0000   -6.81014
 3680.0000   -6.15914
 3720.0000   -5.54370
 3760.0000   -6.54626
 3800.0000   -4.83946
 3840.0000   -4.95278
 3880.0000   -6.17391
 3920.0000   -6.05212
 3960.0000   -5.26800
 4000.0000   -5.05677
 4040.0000   -5.15657
 4080.0000   -4.68475
 4120.0000   -5.14705
 4160.0000   -4.94323
 4200.0000   -6.37438
 4240.0000   -5.43710
 4280.0000   -6.27047
 4320.0000   -6.77398
 4360.0000   -6.33938
 4400.0000   -5.35849
 4440.0000   -6.01628
 4480.0000   -6.33019
 4520.0000   -6.04544
 4560.0000   -5.17430
 4600.0000   -5.03774
 4640.0000   -6.58419
 4680.0000   -5.42597
 4720.0000   -5.52352
 4760.0000   -5.51118
 4800.0000   -5.29549
 4840.0000   -6.25400
 4880.0000   -5.95786
 4920.0000   -5.76642
 4960.0000   -6.45435
 5000.0000   -6.83047
 5040.0000   -7.07832
 5080.0000   -5.89361
 5120.0000   -5.71866
 5160.0000   -5.46486
 5200.0000   -5.74752
 5240.0000   -5.95918
 5280.0000   -5.81290
 5320.0000   -5.58986
 5360.0000   -7.12626
 5400.0000   -5.95773
 5440.0000   -6.35807
 5480.0000   -6.18538
 5520.0000   -6.23487
 5560.0000   -4.73613
 5600.0000   -5.43722
 5640.0000   -4.67959
 5680.0000   -6.01738
 5720.0000   -4.52725
 5760.0000   -5.09409
 5800.0000   -5.65253
 5840.0000   -5.85520
 5880.0000   -5.30039
 5920.0000   -5.49730
 5960.0000   -4.81996
 6000.0000   -4.93866
 6040.0000   -4.97434
 6080.0000   -4.92168
 6120.0000   -5.44905
 6160.0000   -5.41386
 6200.0000   -5.72180
 6240.0000   -4.98620
 6280.0000   -5.46019
 6320.0000   -5.31167
 6360.0000   -4.94713
 6400.0000   -4.75992
 6440.0000   -4.89743
 6480.0000   -5.98238
 6520.0000   -4.96157
 6560.0000   -4.11973
 6600.0000   -5.21965
 6640.0000   -5.04355
 6680.0000   -3.82942
 6720.0000   -4.31757
 6760.0000   -3.85576
 6800.0000   -3.76709
 6840.0000   -5.36638
 6880.0000   -4.96912
 6920.0000   -4.51344
 6960.0000   -4.41591
 7000.0000   -5.10791
 7040.0000   -3.49993
 7080.0000   -3.75174
 7120.0000   -4.09279
 7160.0000   -4.21429
 7200.0000   -3.74367
 7240.0000   -4.02482
 7280.0000   -4.45253
 7320.0000   -4.79442
 7360.0000   -3.19262
 7400.0000   -3.88742
 7440.0000   -3.75575
 7480.0000   -4.06245
 7520.0000   -3.42276
 7560.0000   -3.86437
 7600.0000   -4.68941
 7640.0000   -5.15383
 7680.0000   -4.42406
 7720.0000   -4.96325
 7760.0000   -3.71125
 7800.0000   -3.24494
 7840.0000   -2.93793
 7880.0000   -4.21008
 7920.0000   -4.47634
 7960.0000   -5.03788
 8000.0000   -4.09723
 8040.0000   -4.46773
 8080.0000   -4.25207
 8120.0000   -4.30460
 8160.0000   -5.38269
 8200.0000   -3.97083
 8240.0000   -4.32822
 8280.0000   -4.94570
 8320.0000   -4.49119
 8360.0000   -4.70127
 8400.0000   -3.64547
 8440.0000   -3.72658
 8480.0000   -4.50534
 8520.0000   -4.15547
 8560.0000   -3.41637
 8600.0000   -4.02449
 8640.0000   -5.04225
 8680.0000   -4.89636
 8720.0000   -3.50599
 8760.0000   -4.08078
 8800.0000   -4.61090
 8840.0000   -4.66677
 8880.0000   -5.92169
 8920.0000   -5.95378
 8960.0000   -5.53128
 9000.0000   -5.34816
 9040.0000   -5.14198
 9080.0000   -5.84205
 9120.0000   -5.69758
 9160.0000   -5.08679
 9200.0000   -5.73161
 9240.0000   -5.63395
 9280.0000   -5.15990
 9320.0000   -4.87881
 9360.0000   -4.87556
 9400.0000   -5.44084
 9440.0000   -3.84370
 9480.0000   -5.09099
 9520.0000   -4.81645
 9560.0000   -4.32259
 9600.0000   -4.58919
 9640.0000   -4.50797
 9680.0000   -4.78194
 9720.0000   -5.65593
 9760.0000   -4.03511
 9800.0000   -4.54124
 9840.0000   -4.67798
 9880.0000   -4.54762
 9920.0000   -4.59320
 9960.0000   -5.01721
10000.0000   -4.41945
10040.0000   -4.82050
10080.0000   -4.64774
10120.0000   -4.41464
10160.0000   -4.33566
10200.0000   -4.49531
10240.0000   -3.96995
10280.0000   -4.09236
10320.0000   -3.61148
10360.0000   -3.39954
10400.0000   -3.15398
10440.0000   -3.16763
10480.0000   -3.15145
10520.0000   -3.49586
10560.0000   -3.12763
10600.0000   -3.70128
10640.0000   -4.14744
10680.0000   -4.07802
10720.0000   -5.11644
10760.0000   -4.71167
10800.0000   -4.25565
10840.0000   -4.22916
10880.0000   -5.11379
10920.0000   -4.10177
10960.0000   -3.84804
11000.0000   -3.52212
11040.0000   -4.08147
11080.0000   -4.58768
11120.0000   -4.77612
11160.0000   -3.76813
11200.0000   -5.50875
11240.0000   -5.27325
11280.0000   -4.88169
11320.0000   -4.74136
11360.0000   -4.91048
11400.0000   -5.63380
11440.0000   -5.92936
11480.0000   -6.17515
11520.0000   -5.80923
11560.0000   -5.44200
11600.0000   -5.95818
11640.0000   -4.91997
11680.0000   -5.53872
11720.0000   -6.68708
11760.0000   -5.69413
11800.0000   -4.91418
11840.0000   -5.19992
11880.0000   -5.52828
11920.0000   -5.42924
11960.0000   -5.60707
12000.0000   -5.05925
12040.0000   -6.17699
12080.0000   -5.28403
12120.0000   -6.00521
12160.0000   -6.30454
12200.0000   -5.19296
12240.0000   -5.40746
12280.0000   -5.45443
12320.0000   -6.22918
12360.0000   -6.03474
12400.0000   -5.70001
12440.0000   -5.54825
12480.0000   -5.50821
12520.0000   -5.94579
12560.0000   -5.48169
12600.0000   -5.61553
12640.0000   -5.78972
12680.0000   -6.29840
12720.0000   -6.88899
12760.0000   -6.09128
12800.0000   -6.18337
12840.0000   -6.49736
12880.0000   -6.85746
12920.0000   -6.50413
12960.0000   -6.35886
13000.0000   -6.55724
13040.0000   -6.89075
13080.0000   -5.69089
13120.0000   -6.28060
13160.0000   -6.50838
13200.0000   -5.72761
13240.0000   -6.09966
13280.0000   -6.45516
13320.0000   -5.18072
13360.0000   -6.34949
13400.0000   -6.37991
13440.0000   -7.17437
13480.0000   -6.73307
13520.0000   -6.27480
13560.0000   -6.04184
13600.0000   -6.08087
13640.0000   -5.29117
13680.0000   -4.43608
13720.0000   -5.12706
13760.0000   -6.08845
13800.0000   -5.92806
13840.0000   -4.24130
13880.0000   -5.53186
13920.0000   -4.75072
13960.0000   -5.57758
14000.0000   -6.03878
14040.0000   -4.90092
14080.0000   -5.72130
14120.0000   -6.13490
14160.0000   -5.27329
14200.0000   -4.82272
14240.0000   -4.81719
14280.0000   -5.23033
14320.0000   -4.93498
14360.0000   -4.99367
14400.0000   -5.74432
14440.0000   -6.49238
14480.0000   -5.08730
14520.0000   -5.60039
14560.0000   -5.06080
14600.0000   -5.05069
14640.0000   -5.45007
14680.0000   -4.75376
14720.0000   -5.45970
14760.0000   -6.15360
14800.0000   -5.14053
14840.0000   -6.15086
14880.0000   -5.04932
14920.0000   -6.08469
14960.0000   -4.89650
15000.0000   -5.31050
15040.0000   -6.01811
15080.0000   -5.74227
15120.0000   -5.62146
15160.0000   -5.13131
15200.0000   -5.02893
15240.0000   -5.57614
15280.0000   -6.27504
15320.0000   -5.22669
15360.0000   -4.21708
15400.0000   -5.55973
15440.0000   -6.69062
15480.0000   -5.54298
15520.0000   -5.18580
15560.0000   -5.05831
15600.0000   -4.56395
15640.0000   -4.29634
15680.0000   -5.34976
15720.0000   -5.09689
15760.0000   -5.11772
15800.0000   -5.24925
15840.0000   -4.70737
15880.0000   -5.72051
15920.0000   -5.78442
15960.0000   -5.15310
16000.0000   -5.30248
16040.0000   -5.49942
16080.0000   -6.10063
16120.0000   -5.26277
16160.0000   -5.18041
16200.0000   -5.08645
16240.0000   -3.91067
16280.0000   -4.70697
16320.0000   -4.76824
16360.0000   -5.38130
16400.0000   -5.38364
16440.0000   -4.73130
16480.0000   -5.48055
16520.0000   -5.72785
16560.0000   -5.39478
16600.0000   -5.94377
16640.0000   -5.15956
16680.0000   -5.06732
16720.0000   -5.28053
16760.0000   -4.83807
16800.0000   -3.49952
16840.0000   -3.64165
16880.0000   -4.23819
16920.0000   -4.58257
16960.0000   -5.06148
17000.0000   -4.48712
17040.0000   -5.42064
17080.0000   -5.40519
17120.0000   -5.11561
17160.0000   -4.43877
17200.0000   -5.49304
17240.0000   -4.70563
17280.0000   -4.30224
17320.0000   -4.87147
17360.0000   -5.13186
17400.0000   -5.94129
17440.0000   -4.63702
17480.0000   -5.48907
17520.0000   -5.66650
17560.0000   -5.19024
17600.0000   -4.24853
17640.0000   -3.77955
17680.0000   -4.52496
17720.0000   -3.83797
17760.0000   -4.75295
17800.0000   -4.03276
17840.0000   -5.42211
17880.0000   -5.31755
17920.0000   -5.33096
17960.0000   -4.22961
18000.0000   -4.86176
18040.0000   -4.76500
18080.0000   -4.78824
18120.0000   -3.88035
18160.0000   -4.09701
18200.0000   -3.20113
18240.0000   -4.75417
18280.0000   -3.61261
18320.0000   -3.84406
18360.0000   -3.34716
18400.0000   -4.15652
18440.0000   -3.67590
18480.0000   -3.54559
18520.0000   -3.78405
18560.0000   -4.02885
18600.0000   -3.29891
18640.0000   -3.89174
18680.0000   -4.10610
18720.0000   -5.03601
18760.0000   -4.92090
18800.0000   -4.45989
18840.0000   -3.82528
18880.0000   -3.82469
18920.0000   -3.96328
18960.0000   -3.85570
19000.0000   -2.98427
19040.0000   -5.08440
19080.0000   -4.52585
19120.0000   -4.11266
19160.0000   -3.92493
19200.0000   -4.31677
19240.0000   -5.08680
19280.0000   -4.91244
19320.0000   -5.33009
19360.0000   -4.82733
19400.0000   -4.77696
19440.0000   -4.00173
19480.0000   -4.80390
19520.0000   -4.41838
19560.0000   -4.80251
19600.0000   -4.40243
19640.0000   -4.54445
19680.0000   -4.14387
19720.0000   -5.23465
19760.0000   -4.99434
19800.0000   -5.02820
19840.0000   -4.50248
19880.0000   -4.67307
19920.0000   -5.25422
19960.0000   -4.08844
20000.0000   -3.79434
20040.0000   -5.08258
20080.0000   -4.61631
20120.0000   -4.81259
20160.0000   -5.39648
20200.0000   -5.28118
20240.0000   -4.62437
20280.0000   -5.33647
20320.0000   -4.97529
20360.0000   -5.60097
20400.0000   -5.24518
20440.0000   -4.27408
20480.0000   -4.47423
20520.0000   -5.41969
20560.0000   -5.55710
20600.0000   -5.12740
20640.0000   -4.66330
20680.0000   -5.15069
20720.0000   -6.14284
20760.0000   -5.29780
20800.0000   -5.53198
20840.0000   -5.67888
20880.0000   -5.76910
20920.0000   -5.94861
20960.0000   -5.58531
21000.0000   -5.53721
21040.0000   -6.11742
21080.0000   -5.49068
21120.0000   -6.05657
21160.0000   -6.08762
21200.0000   -5.50293
21240.0000   -5.23398
21280.0000   -4.92277
21320.0000   -5.44794
21360.0000   -5.11487
21400.0000   -5.63454
21440.0000   -5.30965
21480.0000   -5.56387
21520.0000   -5.12062
21560.0000   -4.61900
21600.0000   -4.71586
21640.0000   -5.73570
21680.0000   -5.69039
21720.0000   -5.21654
21760.0000   -4.42044
21800.0000   -4.43389
21840.0000   -5.54348
21880.0000   -5.06209
21920.0000   -4.39466
21960.0000   -5.75057
22000.0000   -4.84616
22040.0000   -5.72844
22080.0000   -6.83868
22120.0000   -5.61957
22160.0000   -5.30383
22200.0000   -4.98683
22240.0000   -5.38686
22280.0000   -5.89937
22320.0000   -5.18645
22360.0000   -5.12153
22400.0000   -5.48134
22440.0000   -5.45400
22480.0000   -5.19201
22520.0000   -5.75283
22560.0000   -5.10506
22600.0000   -4.91991
22640.0000   -5.09391
22680.0000   -5.55359
22720.0000   -5.29362
22760.0000   -5.25863
22800.0000   -4.77147
22840.0000   -4.71240
22880.0000   -3.62893
22920.0000   -4.75619
22960.0000   -5.55201
23000.0000   -4.76734
23040.0000   -5.21644
23080.0000   -5.76812
23120.0000   -4.99671
23160.0000   -6.02328
23200.0000   -6.36541
23240.0000   -6.11815
23280.0000   -6.57412
23320.0000   -6.23503
23360.0000   -6.07635
23400.0000   -5.46303
23440.0000   -5.48629
23480.0000   -5.39058
23520.0000   -5.88822
23560.0000   -5.25922
23600.0000   -5.09562
23640.0000   -5.43870
23680.0000   -5.47423
23720.0000   -5.57664
23760.0000   -5.08162
23800.0000   -6.51839
23840.0000   -6.33443
23880.0000   -5.85357
23920.0000   -5.21349
23960.0000   -5.61693
24000.0000   -5.52804
24040.0000   -4.92447
24080.0000   -5.76018
24120.0000   -6.05308
24160.0000   -6.39582
24200.0000   -6.26548
24240.0000   -5.98800
24280.0000   -4.89373
24320.0000   -4.19192
24360.0000   -5.07868
24400.0000   -4.82429
24440.0000   -5.10363
24480.0000   -5.38479
24520.0000   -6.50672
24560.0000   -5.24800
24600.0000   -5.02358
24640.0000   -5.30527
24680.0000   -4.81327
24720.0000   -3.88850
24760.0000   -4.38989
24800.0000   -4.87037
24840.0000   -5.68909
24880.0000   -5.86430
24920.0000   -4.98117
24960.0000   -5.04846
25000.0000   -5.26637
25040.0000   -4.94192
25080.0000   -4.92260
25120.0000   -5.94875
25160.0000   -5.10583
25200.0000   -5.63395
25240.0000   -5.41638
25280.0000   -4.94054
25320.0000   -5.51300
25360.0000   -5.31668
25400.0000   -4.92847
25440.0000   -5.23152
25480.0000   -4.55002
25520.0000   -4.10371
25560.0000   -5.41397
25600.0000   -4.65658
25640.0000   -4.65373
25680.0000   -5.27463
25720.0000   -5.27922
25760.0000   -4.78079
25800.0000   -5.36162
25840.0000   -5.22545
25880.0000   -5.67732
25920.0000   -4.66969
25960.0000   -4.72881
26000.0000   -4.35674
26040.0000   -4.47086
26080.0000   -5.30981
26120.0000   -3.98644
26160.0000   -5.07241
26200.0000   -4.43448
26240.0000   -5.55279
26280.0000   -5.22123
26320.0000   -5.22339
26360.0000   -4.69594
26400.0000   -5.79136
26440.0000   -6.08232
26480.0000   -5.40466
26520.0000   -5.74193
26560.0000   -5.60352
26600.0000   -4.61387
26640.0000   -4.62351
26680.0000   -5.61159
26720.0000   -5.77544
26760.0000   -5.22303
26800.0000   -5.37948
26840.0000   -4.76105
26880.0000   -5.48671
26920.0000   -5.69469
26960.0000   -5.44686
27000.0000   -5.70730
27040.0000   -6.30780
27080.0000   -5.12439
27120.0000   -5.90571
27160.0000   -5.44695
27200.0000   -4.86448
27240.0000   -5.55402
27280.0000   -5.10530
27320.0000   -5.59855
27360.0000   -4.54170
27400.0000   -6.03011
27440.0000   -4.99664
27480.0000   -5.21892
27520.0000   -5.43465
27560.0000   -5.08210
27600.0000   -5.62483
27640.0000   -5.22287
27680.0000   -5.00877
27720.0000   -5.10595
27760.0000   -4.31734
27800.0000   -4.71965
27840.0000   -5.65520
27880.0000   -4.17823
27920.0000   -5.65624
27960.0000   -5.48928
28000.0000   -5.89895
28040.0000   -6.07496
28080.0000   -6.19482
28120.0000   -5.19678
28160.0000   -5.07145
28200.0000   -6.22012
28240.0000   -6.77526
28280.0000   -6.85645
28320.0000   -5.72968
28360.0000   -5.49784
28400.0000   -6.85448
28440.0000   -5.42733
28480.0000   -6.01348
28520.0000   -5.41424
28560.0000   -6.40453
28600.0000   -5.52352
28640.0000   -5.39089
28680.0000   -5.06914
28720.0000   -5.37599
28760.0000   -4.82412
28800.0000   -5.17437
28840.0000   -5.56537
28880.0000   -4.76630
28920.0000   -4.89814
28960.0000   -5.20273
29000.0000   -4.80931
29040.0000   -5.61807
29080.0000   -4.39563
29120.0000   -5.54371
29160.0000   -5.49292
29200.0000   -4.99678
29240.0000   -5.66534
29280.0000   -5.33713
29320.0000   -4.80627
29360.0000   -4.98006
29400.0000   -5.38254
29440.0000   -6.62186
29480.0000   -5.02059
29520.0000   -5.01559
29560.0000   -4.41543
29600.0000   -4.48057
29640.0000   -5.35545
29680.0000   -5.23489
29720.0000   -5.77100
29760.0000   -5.45874
29800.0000   -6.16167
29840.0000   -5.22517
29880.0000   -5.64474
29920.0000   -5.47002
29960.0000   -5.47933
30000.0000   -5.65078
30040.0000   -4.91779
30080.0000   -5.25109
30120.0000   -5.12846
30160.0000   -5.46424
30200.0000   -4.88729
30240.0000   -5.66350
30280.0000   -5.87401
30320.0000   -4.46102
30360.0000   -5.20589
30400.0000   -5.89762
30440.0000   -5.39951
30480.0000   -5.50630
30520.0000   -4.70516
30560.0000   -4.76842
30600.0000   -5.46052
30640.0000   -5.59877
30680.0000   -5.02538
30720.0000   -4.85926
30760.0000   -4.24921
30800.0000   -4.64638
30840.0000   -4.27373
30880.0000   -5.07920
30920.0000   -4.52088
30960.0000   -4.49017
31000.0000   -4.10175
31040.0000   -4.20799
31080.0000   -5.01179
31120.0000   -3.95208
31160.0000   -4.02985
31200.0000   -4.39779
31240.0000   -4.45648
31280.0000   -4.33516
31320.0000   -4.64215
31360.0000   -4.84192
31400.0000   -4.15809
31440.0000   -4.56063
31480.0000   -5.95640
31520.0000   -4.14949
31560.0000   -4.93797
31600.0000   -4.15876
31640.0000   -3.82758
31680.0000   -5.54666
31720.0000   -6.24072
31760.0000   -6.15367
31800.0000   -5.71257
31840.0000   -6.36050
31880.0000   -5.92725
31920.0000   -5.32953
31960.0000   -5.32866
32000.0000   -5.71560
32040.0000   -6.02512
32080.0000   -5.17532
32120.0000   -6.48552
32160.0000   -5.96560
32200.0000   -5.59846
32240.0000   -6.05586
32280.0000   -5.99901
32320.0000   -5.93676
32360.0000   -6.07405
32400.0000   -6.61639
32440.0000   -5.88480
32480.0000   -4.76634
32520.0000   -5.66193
32560.0000   -5.37505
32600.0000   -5.88984
32640.0000   -5.20975
32680.0000   -5.55710
32720.0000   -6.22957
32760.0000   -5.59097
32800.0000   -5.11165
32840.0000   -4.59918
32880.0000   -5.19324
32920.0000   -5.23404
32960.0000   -6.22159
33000.0000   -5.29419
33040.0000   -5.01242
33080.0000   -5.62851
33120.0000   -6.52839
33160.0000   -4.95539
33200.0000   -4.90347
33240.0000   -5.44240
33280.0000   -5.36329
33320.0000   -5.68434
33360.0000   -6.12319
33400.0000   -5.23250
33440.0000   -5.85728
33480.0000   -5.93713
33520.0000   -5.30773
33560.0000   -4.50650
33600.0000   -5.52988
33640.0000   -5.80746
33680.0000   -5.13712
33720.0000   -5.05686
33760.0000   -5.28255
33800.0000   -4.68296
33840.0000   -4.32744
33880.0000   -4.15846
33920.0000   -4.33792
33960.0000   -4.60918
34000.0000   -4.48222
34040.0000   -4.64823
34080.0000   -4.72124
34120.0000   -4.69571
34160.0000   -4.85854
34200.0000   -4.95840
34240.0000   -4.38372
34280.0000   -5.17976
34320.0000   -6.69120
34360.0000   -5.64277
34400.0000   -5.75241
34440.0000   -4.94682
34480.0000   -5.89682
34520.0000   -5.53764
34560.0000   -6.10242
34600.0000   -6.19859
34640.0000   -5.94038
34680.0000   -5.82448
34720.0000   -6.07633
34760.0000   -5.42577
34800.0000   -4.96341
34840.0000   -6.33166
34880.0000   -5.60887
34920.0000   -5.03487
34960.0000   -4.08522
35000.0000   -4.14084
35040.0000   -4.87492
35080.0000   -5.41695
35120.0000   -4.47661
35160.0000   -4.33271
35200.0000   -5.87105
35240.0000   -4.97546
35280.0000   -5.29882
35320.0000   -5.88826
35360.0000   -5.27515
35400.0000   -5.72286
35440.0000   -5.10415
35480.0000   -5.90287
35520.0000   -4.60694
35560.0000   -5.17138
35600.0000   -5.35883
35640.0000   -6.33145
35680.0000   -5.77965
35720.0000   -4.78615
35760.0000   -5.15478
35800.0000   -5.38124
35840.0000   -5.53575
35880.0000   -4.58159
35920.0000   -5.13374
35960.0000   -5.61159
36000.0000   -5.01016
36040.0000   -5.41805
36080.0000   -4.96184
36120.0000   -4.35893
36160.0000   -4.58622
36200.0000   -4.29066
36240.0000   -4.43798
36280.0000   -4.53308
36320.0000   -5.09079
36360.0000   -4.53884
36400.0000   -4.99853
36440.0000   -4.91716
36480.0000   -4.51551
36520.0000   -4.34375
36560.0000   -4.63124
36600.0000   -3.96559
36640.0000   -5.15875
36680.0000   -5.74944
36720.0000   -4.93235
36760.0000   -5.27578
36800.0000   -5.72466
36840.0000   -5.60866
36880.0000   -4.94386
36920.0000   -5.56503
36960.0000   -3.77581
37000.0000   -5.12175
37040.0000   -4.74664
37080.0000   -5.06069
37120.0000   -5.25693
37160.0000   -4.27617
37200.0000   -4.66191
37240.0000   -4.55690
37280.0000   -3.83131
37320.0000   -5.27719
37360.0000   -3.57183
37400.0000   -4.26613
37440.0000   -4.14270
37480.0000   -5.02314
37520.0000   -5.40359
37560.0000   -5.57961
37600.0000   -5.10706
37640.0000   -6.40288
37680.0000   -6.11406
37720.0000   -6.33727
37760.0000   -6.25622
37800.0000   -7.03834
37840.0000   -5.89794
37880.0000   -6.30257
37920.0000   -6.61654
37960.0000   -6.13173
38000.0000   -5.26464
38040.0000   -5.11055
38080.0000   -5.14238
38120.0000   -5.71577
38160.0000   -5.72198
38200.0000   -4.97178
38240.0000   -6.06338
38280.0000   -5.07082
38320.0000   -4.89282
38360.0000   -5.57397
38400.0000   -5.47694
38440.0000   -6.40645
38480.0000   -6.30207
38520.0000   -6.63815
38560.0000   -6.19641
38600.0000   -6.64522
38640.0000   -6.89583
38680.0000   -7.70432
38720.0000   -7.63436
38760.0000   -6.16745
38800.0000   -5.71808
38840.0000   -7.10537
38880.0000   -7.02796
38920.0000   -6.78126
38960.0000   -5.46871
39000.0000   -6.25922
39040.0000   -5.81696
39080.0000   -6.35747
39120.0000   -5.46763
39160.0000   -6.27821
39200.0000   -6.12860
39240.0000   -5.75363
39280.0000   -5.80222
39320.0000   -5.66347
39360.0000   -5.70659
39400.0000   -6.63381
39440.0000   -6.39564
39480.0000   -6.20574
39520.0000   -6.17910
39560.0000   -7.04095
39600.0000   -6.73385
39640.0000   -5.62559
39680.0000   -6.79120
39720.0000   -6.49815
39760.0000   -6.46276
39800.0000   -6.42124
39840.0000   -6.44853
39880.0000   -5.82158
39920.0000   -5.71078
39960.0000   -6.53163
40000.0000   -6.10399
40040.0000   -6.52029
40080.0000   -5.34897
40120.0000   -5.58609
40160.0000   -5.76552
40200.0000   -5.50018
40240.0000   -5.59866
40280.0000   -5.16294
40320.0000   -4.65913
40360.0000   -5.35741
40400.0000   -5.41997
40440.0000   -5.85489
40480.0000   -5.85804
40520.0000   -5.76609
40560.0000   -5.42756
40600.0000   -5.81812
40640.0000   -4.23071
40680.0000   -4.28723
40720.0000   -4.06978
40760.0000   -5.12664
40800.0000   -4.42711
40840.0000   -5.66367
40880.0000   -5.36570
40920.0000   -5.15788
40960.0000   -5.11061
41000.0000   -5.04596
41040.0000   -5.35383
41080.0000   -5.16892
41120.0000   -4.93436
41160.0000   -4.64198
41200.0000   -5.24917
41240.0000   -4.59498
41280.0000   -5.52679
41320.0000   -5.37424
41360.0000   -5.93500
41400.0000   -5.78365
41440.0000   -4.67758
41480.0000   -5.40251
41520.0000   -5.65454
41560.0000   -5.47457
41600.0000   -5.68130
41640.0000   -5.80720
41680.0000   -5.28868
41720.0000   -5.49543
41760.0000   -4.89941
41800.0000   -5.32115
41840.0000   -5.84258
41880.0000   -6.01867
41920.0000   -5.72996
41960.0000   -5.16089
42000.0000   -5.31261
42040.0000   -5.83289
42080.0000   -5.66384
42120.0000   -6.15301
42160.0000   -6.07018
42200.0000   -6.70493
42240.0000   -5.55572
42280.0000   -5.19732
42320.0000   -5.16909
42360.0000   -5.56842
42400.0000   -4.87561
42440.0000   -5.50597
42480.0000   -5.32358
42520.0000   -4.18885
42560.0000   -3.71602
42600.0000   -5.16324
42640.0000   -5.13878
42680.0000   -6.00146
42720.0000   -5.18136
42760.0000   -4.74732
42800.0000   -4.98264
42840.0000   -5.16213
42880.0000   -4.76492
42920.0000   -5.39451
42960.0000   -6.11115
43000.0000   -5.46445
43040.0000   -5.05155
43080.0000   -4.93287
43120.0000   -5.86372
43160.0000   -6.26209
43200.0000   -6.54701
43240.0000   -6.32260
43280.0000   -5.94556
43320.0000   -6.30046
43360.0000   -6.43606
43400.0000   -5.98670
43440.0000   -5.47617
43480.0000   -6.07555
43520.0000   -5.53420
43560.0000   -4.49034
43600.0000   -4.67964
43640.0000   -4.20498
43680.0000   -5.26779
43720.0000   -5.50068
43760.0000   -4.33867
43800.0000   -5.14848
43840.0000   -5.03955
43880.0000   -5.53047
43920.0000   -4.60143
43960.0000   -5.46987
44000.0000   -5.90134
44040.0000   -5.80536
44080.0000   -6.06966
44120.0000   -6.02246
44160.0000   -5.40248
44200.0000   -5.64083
44240.0000   -5.67585
44280.0000   -5.45232
44320.0000   -5.78685
44360.0000   -5.46011
44400.0000   -5.92433
44440.0000   -4.66453
44480.0000   -4.99596
44520.0000   -4.51124
44560.0000   -4.72262
44600.0000   -5.57464
44640.0000   -6.28292
44680.0000   -4.93284
44720.0000   -5.65584
44760.0000   -4.99986
44800.0000   -4.37753
44840.0000   -5.05033
44880.0000   -5.58720
44920.0000   -6.49001
44960.0000   -5.90760
45000.0000   -5.85425
45040.0000   -5.56742
45080.0000   -6.25960
45120.0000   -6.35777
45160.0000   -6.14735
45200.0000   -6.13167
45240.0000   -5.66162
45280.0000   -6.09179
45320.0000   -5.28211
45360.0000   -5.08452
45400.0000   -4.64291
45440.0000   -5.94763
45480.0000   -4.58475
45520.0000   -4.67692
45560.0000   -4.99236
45600.0000   -5.14611
45640.0000   -5.86231
45680.0000   -6.37508
45720.0000   -5.06331
45760.0000   -5.72797
45800.0000   -5.73796
45840.0000   -5.76328
45880.0000   -5.60074
45920.0000   -5.44505
45960.0000   -5.93854
46000.0000   -5.22079
46040.0000   -4.93793
46080.0000   -5.57733
46120.0000   -6.74151
46160.0000   -6.22445
46200.0000   -5.85034
46240.0000   -5.90770
46280.0000   -6.74201
46320.0000   -6.45479
46360.0000   -6.48401
46400.0000   -4.95602
46440.0000   -5.36131
46480.0000   -6.39416
46520.0000   -5.78598
46560.0000   -5.56657
46600.0000   -5.70014
46640.0000   -4.39811
46680.0000   -6.28027
46720.0000   -5.63002
46760.0000   -6.37857
46800.0000   -5.06608
46840.0000   -5.42866
46880.0000   -6.19131
46920.0000   -5.41829
46960.0000   -6.15516
47000.0000   -5.97532
47040.0000   -6.10101
47080.0000   -5.30977
47120.0000   -6.13176
47160.0000   -5.86032
47200.0000   -7.12988
47240.0000   -6.21163
47280.0000   -6.43719
47320.0000   -6.05163
47360.0000   -5.56085
47400.0000   -5.57587
47440.0000   -5.38209
47480.0000   -5.77893
47520.0000   -6.19327
47560.0000   -4.82212
47600.0000   -5.41932
47640.0000   -5.09703
47680.0000   -5.15183
47720.0000   -4.77636
47760.0000   -5.31648
47800.0000   -6.27906
47840.0000   -4.58134
47880.0000   -4.27600
47920.0000   -5.16722
47960.0000   -4.87805
48000.0000   -5.02469
48040.0000   -5.55440
48080.0000   -5.85042
48120.0000   -6.34091
48160.0000   -5.83241
48200.0000   -5.44698
48240.0000   -5.29855
48280.0000   -5.27394
48320.0000   -5.02588
48360.0000   -6.07433
48400.0000   -6.26796
48440.0000   -6.26700
48480.0000   -5.10304
48520.0000   -5.13879
48560.0000   -5.20463
48600.0000   -5.50110
48640.0000   -4.84832
48680.0000   -5.90249
48720.0000   -4.86896
48760.0000   -5.04860
48800.0000   -5.09393
48840.0000   -5.38348
48880.0000   -4.95548
48920.0000   -4.67199
48960.0000   -5.83760
49000.0000   -5.65606
49040.0000   -6.31590
49080.0000   -5.42141
49120.0000   -5.93643
49160.0000   -5.70165
49200.0000   -5.53832
49240.0000   -5.45311
49280.0000   -5.21525
49320.0000   -5.25271
49360.0000   -5.24721
49400.0000   -6.10017
49440.0000   -5.35564
49480.0000   -5.53792
49520.0000   -5.43669
49560.0000   -5.19737
49600.0000   -6.74059
49640.0000   -6.05478
49680.0000   -6.72179
49720.0000   -6.49961
49760.0000   -7.15242
49800.0000   -6.48400
49840.0000   -6.87445
49880.0000   -6.79081
49920.0000   -6.03988
49960.0000   -5.84368
50000.0000   -6.70863
50040.0000   -5.31287
50080.0000   -6.20224
50120.0000   -5.44354
50160.0000   -6.27722
50200.0000   -6.39824
50240.0000   -6.92605
50280.0000   -5.68378
50320.0000   -6.19858
50360.0000   -7.44161
50400.0000   -6.41964
50440.0000   -6.29793
50480.0000   -6.10350
50520.0000   -6.43452
50560.0000   -6.00939
50600.0000   -6.37221
50640.0000   -6.27324
50680.0000   -5.16447
50720.0000   -6.60000
50760.0000   -6.05204
50800.0000   -5.43931
50840.0000   -6.24899
50880.0000   -5.93383
50920.0000   -5.39375
50960.0000   -5.12827
51000.0000   -5.84621
51040.0000   -5.95148
51080.0000   -5.87286
51120.0000   -4.82107
51160.0000   -4.55429
51200.0000   -5.03175
51240.0000   -5.09359
51280.0000   -6.64203
51320.0000   -6.12407
51360.0000   -4.99792
51400.0000   -5.96930
51440.0000   -5.97696
51480.0000   -5.83492
51520.0000   -6.63905
51560.0000   -5.92885
51600.0000   -6.43258
51640.0000   -6.46025
51680.0000   -6.32176
51720.0000   -6.77837
51760.0000   -6.03723
51800.0000   -6.19271
51840.0000   -6.44933
51880.0000   -6.16560
51920.0000   -5.57469
51960.0000   -6.29962
52000.0000   -5.77886
52040.0000   -6.08133
52080.0000   -6.45394
52120.0000   -6.05244
52160.0000   -5.81530
52200.0000   -6.38706
52240.0000   -6.62416
52280.0000   -6.29616
52320.0000   -5.20847
52360.0000   -5.54296
52400.0000   -4.82640
52440.0000   -6.37072
52480.0000   -5.26877
52520.0000   -5.67149
52560.0000   -7.17526
52600.0000   -7.02977
52640.0000   -6.74547
52680.0000   -5.68588
52720.0000   -5.82301
52760.0000   -5.32617
52800.0000   -5.92660
52840.0000   -6.10352
52880.0000   -6.40758
52920.0000   -5.86626
52960.0000   -5.51959
53000.0000   -6.11835
53040.0000   -6.52726
53080.0000   -6.70638
53120.0000   -6.35177
53160.0000   -6.92390
53200.0000   -5.50576
53240.0000   -4.80362
53280.0000   -6.06722
53320.0000   -5.84007
53360.0000   -5.49279
53400.0000   -5.90886
53440.0000   -5.56571
53480.0000   -5.87032
53520.0000   -6.00751
53560.0000   -6.36295
53600.0000   -6.50361
53640.0000   -5.57646
53680.0000   -5.53017
53720.0000   -6.63858
53760.0000   -5.08923
53800.0000   -5.75553
53840.0000   -6.54217
53880.0000   -5.41512
53920.0000   -4.76768
53960.0000   -4.39252
54000.0000   -4.34120
54040.0000   -5.31707
54080.0000   -4.77930
54120.0000   -5.48005
54160.0000   -4.08944
54200.0000   -6.08066
54240.0000   -5.56399
54280.0000   -4.28872
54320.0000   -5.38433
54360.0000   -5.13753
54400.0000   -5.18595
54440.0000   -4.73354
54480.0000   -4.88822
54520.0000   -5.31602
54560.0000   -4.96935
54600.0000   -5.15204
54640.0000   -5.38271
54680.0000   -5.00281
54720.0000   -5.01384
54760.0000   -5.91520
54800.0000   -5.22502
54840.0000   -4.70258
54880.0000   -5.24748
54920.0000   -5.37993
54960.0000   -5.62948
55000.0000   -5.14670
55040.0000   -5.17654
55080.0000   -5.52813
55120.0000   -5.15109
55160.0000   -5.34824
55200.0000   -4.95316
55240.0000   -4.97397
55280.0000   -4.18999
55320.0000   -3.99014
55360.0000   -4.89584
55400.0000   -5.20969
55440.0000   -5.26281
55480.0000   -5.21426
55520.0000   -4.66458
55560.0000   -4.85853
55600.0000   -5.07825
55640.0000   -5.14990
55680.0000   -4.84285
55720.0000   -5.67653
55760.0000   -5.03579
55800.0000   -5.45691
55840.0000   -5.45072
55880.0000   -5.08328
55920.0000   -4.63246
55960.0000   -5.69762
56000.0000   -5.33341
56040.0000   -4.82799
56080.0000   -6.06285
56120.0000   -5.19572
56160.0000   -5.28928
56200.0000   -4.91348
56240.0000   -5.57249
56280.0000   -5.88329
56320.0000   -5.14629
56360.0000   -4.84152
56400.0000   -5.87454
56440.0000   -6.26703
56480.0000   -6.20912
56520.0000   -4.82461
56560.0000   -4.41772
56600.0000   -5.60217
56640.0000   -5.00665
56680.0000   -5.58320
56720.0000   -6.24190
56760.0000   -5.57599
56800.0000   -4.82883
56840.0000   -5.56498
56880.0000   -5.86428
56920.0000   -5.81653
56960.0000   -5.17562
57000.0000   -5.65773
57040.0000   -5.64318
57080.0000   -5.57011
57120.0000   -5.49022
57160.0000   -5.22745
57200.0000   -4.92285
57240.0000   -4.85200
57280.0000   -5.20439
57320.0000   -5.73275
57360.0000   -5.18264
57400.0000   -5.49715
57440.0000   -5.07638
57480.0000   -4.44868
57520.0000   -5.18412
57560.0000   -5.18387
57600.0000   -4.77939
57640.0000   -5.03516
57680.0000   -5.31640
57720.0000   -4.09716
57760.0000   -5.11053
57800.0000   -5.58469
57840.0000   -5.45519
57880.0000   -5.96873
57920.0000   -5.34570
57960.0000   -4.49155
58000.0000   -4.82196
58040.0000   -4.78733
58080.0000   -5.56143
58120.0000   -5.17573
58160.0000   -5.37822
58200.0000   -4.60787
58240.0000   -5.45813
58280.0000   -4.58313
58320.0000   -5.30478
58360.0000   -6.50668
58400.0000   -5.84619
58440.0000   -5.54842
58480.0000   -5.33952
58520.0000   -5.83240
58560.0000   -4.92777
58600.0000   -4.65503
58640.0000   -5.03657
58680.0000   -5.85561
58720.0000   -5.22674
58760.0000   -5.85632
58800.0000   -5.01893
58840.0000   -5.64110
58880.0000   -5.19950
58920.0000   -5.12694
58960.0000   -5.09919
59000.0000   -5.37228
59040.0000   -4.65096
59080.0000   -4.92456
59120.0000   -5.48929
59160.0000   -5.58665
59200.0000   -6.54398
59240.0000   -5.61421
59280.0000   -6.04648
59320.0000   -5.51380
59360.0000   -4.93054
59400.0000   -5.62578
59440.0000   -4.79261
59480.0000   -4.98844
59520.0000   -5.08772
59560.0000   -4.93423
59600.0000   -4.98245
59640.0000   -5.77601
59680.0000   -5.28183
59720.0000   -5.60792
59760.0000   -5.48096
59800.0000   -6.52749
59840.0000   -5.84647
59880.0000   -5.96334
59920.0000   -5.40543
59960.0000   -6.20487
60000.0000   -5.61179
60040.0000   -5.90192
60080.0000   -6.19906
60120.0000   -5.63974
60160.0000   -5.96402
60200.0000   -5.34218
60240.0000   -5.41143
60280.0000   -5.04419
60320.0000   -5.21607
60360.0000   -5.35479
60400.0000   -6.26893
60440.0000   -5.13524
60480.0000   -6.47024
60520.0000   -4.77731
60560.0000   -6.15175
60600.0000   -5.48252
60640.0000   -6.19961
60680.0000   -6.03471
60720.0000   -5.38897
60760.0000   -5.20725
60800.0000   -5.53819
60840.0000   -4.87873
60880.0000   -5.08186
60920.0000   -4.92432
60960.0000   -4.68361
61000.0000   -5.80458
61040.0000   -5.86067
61080.0000   -5.86763
61120.0000   -6.53704
61160.0000   -5.39002
61200.0000   -5.97853
61240.0000   -6.09966
61280.0000   -5.38856
61320.0000   -6.09656
61360.0000   -5.81358
61400.0000   -6.04467
61440.0000   -6.17543
61480.0000   -5.11691
61520.0000   -5.59326
61560.0000   -6.05786
61600.0000   -5.96561
61640.0000   -5.76244
61680.0000   -5.28350
61720.0000   -5.26298
61760.0000   -5.96572
61800.0000   -6.19371
61840.0000   -6.71896
61880.0000   -6.48768
61920.0000   -5.71412
61960.0000   -6.25228
62000.0000   -5.85454
62040.0000   -5.10263
62080.0000   -5.16992
62120.0000   -5.65563
62160.0000   -5.74847
62200.0000   -6.00517
62240.0000   -6.02597
62280.0000   -5.55040
62320.0000   -5.64974
62360.0000   -5.89957
62400.0000   -5.01028
62440.0000   -5.95836
62480.0000   -5.03258
62520.0000   -5.76081
62560.0000   -5.27999
62600.0000   -6.32919
62640.0000   -5.42841
62680.0000   -6.60397
62720.0000   -5.50033
62760.0000   -6.04163
62800.0000   -6.35822
62840.0000   -5.87803
62880.0000   -6.11513
62920.0000   -4.82159
62960.0000   -6.30160
63000.0000   -5.28542
63040.0000   -4.86359
63080.0000   -4.78425
63120.0000   -5.37273
63160.0000   -5.24319
63200.0000   -4.90482
63240.0000   -4.75145
63280.0000   -4.34422
63320.0000   -5.99338
63360.0000   -5.80314
63400.0000   -5.91153
63440.0000   -5.76077
63480.0000   -6.37379
63520.0000   -6.31365
63560.0000   -5.63849
63600.0000   -6.40219
63640.0000   -6.31460
63680.0000   -5.73005
63720.0000   -6.19128
63760.0000   -6.29489
63800.0000   -6.75782
63840.0000   -5.63558
63880.0000   -6.59849
63920.0000   -6.08795
63960.0000   -4.82409
64000.0000   -4.16691
64040.0000   -4.35989
64080.0000   -5.47691
64120.0000   -4.55705
64160.0000   -3.56905
64200.0000   -3.63567
64240.0000   -4.87803
64280.0000   -4.14300
64320.0000   -5.01923
64360.0000   -6.15424
64400.0000   -6.01496
64440.0000   -4.23273
64480.0000   -5.98692
64520.0000   -6.02009
64560.0000   -5.84336
64600.0000   -6.59622
64640.0000   -6.14657
64680.0000   -5.53804
64720.0000   -5.87966
64760.0000   -6.06653
64800.0000   -5.83428
64840.0000   -5.74682
64880.0000   -5.65458
64920.0000   -5.59787
64960.0000   -5.72095
65000.0000   -5.74609
65040.0000   -5.64015
65080.0000   -5.03370
65120.0000   -6.02522
65160.0000   -6.03737
65200.0000   -5.59610
65240.0000   -5.58092
65280.0000   -6.25526
65320.0000   -5.85236
65360.0000   -5.55936
65400.0000   -6.07815
65440.0000   -5.26673
65480.0000   -4.58402
65520.0000   -5.65705
65560.0000   -5.62832
65600.0000   -5.06969
65640.0000   -5.56757
65680.0000   -4.85904
65720.0000   -4.90511
65760.0000   -4.78612
65800.0000   -5.45380
65840.0000   -5.59594
65880.0000   -5.35543
65920.0000   -5.66527
65960.0000   -5.79116
66000.0000   -4.67774
66040.0000   -4.27324
66080.0000   -4.67926
66120.0000   -3.90591
66160.0000   -3.66971
66200.0000   -4.17266
66240.0000   -4.18237
66280.0000   -4.89646
66320.0000   -3.94094
66360.0000   -3.72754
66400.0000   -4.78954
66440.0000   -5.08692
66480.0000   -4.42748
66520.0000   -3.99199
66560.0000   -3.57811
66600.0000   -5.22924
66640.0000   -4.80071
66680.0000   -4.86009
66720.0000   -6.10707
66760.0000   -4.50653
66800.0000   -5.09697
66840.0000   -5.55512
66880.0000   -4.82899
66920.0000   -3.97877
66960.0000   -4.05890
67000.0000   -3.32977
67040.0000   -3.48148
67080.0000   -4.10999
67120.0000   -5.06857
67160.0000   -4.50254
67200.0000   -5.80922
67240.0000   -4.45874
67280.0000   -4.55853
67320.0000   -5.27956
67360.0000   -4.86016
67400.0000   -4.05977
67440.0000   -4.32668
67480.0000   -4.27976
67520.0000   -4.61927
67560.0000   -4.46310
67600.0000   -5.32162
67640.0000   -4.68546
67680.0000   -4.96563
67720.0000   -4.75004
67760.0000   -4.27810
67800.0000   -5.19133
67840.0000   -4.99295
67880.0000   -5.26616
67920.0000   -4.33059
67960.0000   -4.51145
68000.0000   -4.59673
68040.0000   -4.77564
68080.0000   -4.99027
68120.0000   -4.60724
68160.0000   -6.21028
68200.0000   -5.30808
68240.0000   -5.40222
68280.0000   -5.03977
68320.0000   -4.51657
68360.0000   -4.28285
68400.0000   -3.45528
68440.0000   -5.06309
68480.0000   -3.90249
68520.0000   -4.67929
68560.0000   -4.75770
68600.0000   -5.39162
68640.0000   -5.50673
68680.0000   -5.42688
68720.0000   -4.64749
68760.0000   -5.60774
68800.0000   -5.86705
68840.0000   -5.99911
68880.0000   -3.95108
68920.0000   -4.75467
68960.0000   -4.56029
69000.0000   -5.30256
69040.0000   -5.09796
69080.0000   -5.42723
69120.0000   -5.90039
69160.0000   -6.11487
69200.0000   -6.03165
69240.0000   -6.50533
69280.0000   -6.35456
69320.0000   -6.02576
69360.0000   -4.96045
69400.0000   -5.70739
69440.0000   -4.81685
69480.0000   -5.10754
69520.0000   -6.60278
69560.0000   -5.96385
69600.0000   -6.03266
69640.0000   -6.13921
69680.0000   -5.88798
69720.0000   -5.77835
69760.0000   -5.10471
69800.0000   -5.46147
69840.0000   -5.94173
69880.0000   -5.99125
69920.0000   -5.93729
69960.0000   -6.41870
70000.0000   -6.21209
70040.0000   -5.52969
70080.0000   -6.25243
70120.0000   -5.90902
70160.0000   -5.65522
70200.0000   -6.37295
70240.0000   -4.98266
70280.0000   -5.16926
70320.0000   -6.20525
70360.0000   -6.52033
70400.0000   -6.15465
70440.0000   -5.00833
70480.0000   -5.56754
70520.0000   -5.11199
70560.0000   -4.91408
70600.0000   -5.58337
70640.0000   -5.86989
70680.0000   -6.48698
70720.0000   -6.02991
70760.0000   -6.21841
70800.0000   -5.70693
70840.0000   -7.08603
70880.0000   -5.20870
70920.0000   -5.61806
70960.0000   -5.62412
71000.0000   -5.85126
71040.0000   -5.85746
71080.0000   -5.58812
71120.0000   -5.95216
71160.0000   -5.97868
71200.0000   -4.43191
71240.0000   -4.61030
71280.0000   -5.73742
71320.0000   -5.51939
71360.0000   -5.48399
71400.0000   -4.82477
71440.0000   -5.31882
71480.0000   -5.65224
71520.0000   -5.61058
71560.0000   -5.89500
71600.0000   -5.26352
71640.0000   -6.17967
71680.0000   -5.89806
71720.0000   -6.68233
71760.0000   -6.27065
71800.0000   -6.17142
71840.0000   -5.25485
71880.0000   -5.27204
71920.0000   -5.51191
71960.0000   -5.78743
72000.0000   -6.34805
72040.0000   -6.25885
72080.0000   -6.42410
72120.0000   -6.24164
72160.0000   -6.46090
72200.0000   -6.45233
72240.0000   -6.04364
72280.0000   -6.18227
72320.0000   -6.04545
72360.0000   -6.32389
72400.0000   -5.21432
72440.0000   -5.55206
72480.0000   -6.41194
72520.0000   -5.53464
72560.0000   -6.30396
72600.0000   -4.73466
72640.0000   -5.91221
72680.0000   -4.90490
72720.0000   -5.21388
72760.0000   -4.45035
72800.0000   -5.50060
72840.0000   -5.68142
72880.0000   -5.29395
72920.0000   -4.99181
72960.0000   -6.39666
73000.0000   -5.75082
73040.0000   -4.89604
73080.0000   -5.35792
73120.0000   -6.00477
73160.0000   -6.50543
73200.0000   -5.27565
73240.0000   -5.62205
73280.0000   -5.21108
73320.0000   -5.21811
73360.0000   -5.03834
73400.0000   -5.38408
73440.0000   -6.15097
73480.0000   -5.80744
73520.0000   -4.93816
73560.0000   -4.00566
73600.0000   -4.88601
73640.0000   -4.94490
73680.0000   -5.49135
73720.0000   -5.90616
73760.0000   -5.75076
73800.0000   -5.40964
73840.0000   -5.82990
73880.0000   -5.78751
73920.0000   -4.56627
73960.0000   -6.10803
74000.0000   -5.90204
74040.0000   -6.47411
74080.0000   -5.80369
74120.0000   -5.56503
74160.0000   -5.00122
74200.0000   -6.41883
74240.0000   -5.95790
74280.0000   -5.48837
74320.0000   -5.34694
74360.0000   -6.07161
74400.0000   -5.15534
74440.0000   -4.32210
74480.0000   -5.24351
74520.0000   -5.20751
74560.0000   -4.88580
74600.0000   -5.45106
74640.0000   -5.15085
74680.0000   -5.37030
74720.0000   -5.27953
74760.0000   -5.93986
74800.0000   -5.72499
74840.0000   -7.02029
74880.0000   -6.28929
74920.0000   -5.62656
74960.0000   -6.12252
75000.0000   -5.41750
75040.0000   -6.05647
75080.0000   -5.43346
75120.0000   -5.05325
75160.0000   -6.08128
75200.0000   -5.54585
75240.0000   -4.80073
75280.0000   -4.90549
75320.0000   -5.68375
75360.0000   -5.74623
75400.0000   -4.18697
75440.0000   -4.47360
75480.0000   -4.80931
75520.0000   -5.33368
75560.0000   -5.70483
75600.0000   -4.53153
75640.0000   -4.36804
75680.0000   -4.85553
75720.0000   -5.19555
75760.0000   -4.79865
75800.0000   -4.76117
75840.0000   -5.86990
75880.0000   -5.91046
75920.0000   -5.40555
75960.0000   -5.78809
76000.0000   -4.64596
76040.0000   -5.08193
76080.0000   -4.90000
76120.0000   -5.65550
76160.0000   -5.93294
76200.0000   -7.04227
76240.0000   -6.07540
76280.0000   -5.65787
76320.0000   -5.15479
76360.0000   -5.06721
76400.0000   -5.60994
76440.0000   -5.90956
76480.0000   -4.84876
76520.0000   -5.33414
76560.0000   -5.75664
76600.0000   -5.54751
76640.0000   -4.23064
76680.0000   -6.20922
76720.0000   -6.00070
76760.0000   -6.11611
76800.0000   -5.59949
76840.0000   -5.22950
76880.0000   -4.88186
76920.0000   -5.56079
76960.0000   -6.36783
77000.0000   -6.65730
77040.0000   -6.93028
77080.0000   -5.05053
77120.0000   -6.19400
77160.0000   -6.28987
77200.0000   -6.44878
77240.0000   -6.12641
77280.0000   -5.17616
77320.0000   -6.76414
77360.0000   -5.74414
77400.0000   -5.82429
77440.0000   -5.10778
77480.0000   -5.05252
77520.0000   -5.02764
77560.0000   -5.84804
77600.0000   -5.79685
77640.0000   -5.66895
77680.0000   -6.46384
77720.0000   -5.68644
77760.0000   -5.83323
77800.0000   -5.56475
77840.0000   -5.74207
77880.0000   -5.66788
77920.0000   -6.13686
77960.0000   -5.21611
78000.0000   -5.83379
78040.0000   -5.09542
78080.0000   -5.98669
78120.0000   -6.34673
78160.0000   -6.15293
78200.0000   -6.16928
78240.0000   -6.23496
78280.0000   -7.25250
78320.0000   -6.53817
78360.0000   -5.66115
78400.0000   -5.49121
78440.0000   -5.54375
78480.0000   -5.61416
78520.0000   -5.42006
78560.0000   -7.00562
78600.0000   -6.35219
78640.0000   -6.61846
78680.0000   -5.04370
78720.0000   -5.21183
78760.0000   -5.61258
78800.0000   -5.63646
78840.0000   -5.69530
78880.0000   -5.53814
78920.0000   -5.41520
78960.0000   -5.39937
79000.0000   -5.26705
79040.0000   -5.86715
79080.0000   -5.70354
79120.0000   -6.65571
79160.0000   -6.47404
79200.0000   -6.60597
79240.0000   -5.89671
79280.0000   -6.26322
79320.0000   -5.73671
79360.0000   -5.48445
79400.0000   -6.06871
79440.0000   -6.18298
79480.0000   -5.36437
79520.0000   -6.38629
79560.0000   -6.48621
79600.0000   -6.44077
79640.0000   -6.01298
79680.0000   -5.31067
79720.0000   -5.74121
79760.0000   -5.06820
79800.0000   -5.47582
79840.0000   -5.73647
79880.0000   -6.00089
79920.0000   -6.12556
79960.0000   -5.84352
80000.0000   -5.50216
80040.0000   -4.27586
80080.0000   -5.24667
80120.0000   -5.56417
80160.0000   -4.71996
80200.0000   -5.18687
80240.0000   -5.23081
80280.0000   -4.07185
80320.0000   -5.52899
80360.0000   -5.44147
80400.0000   -5.43630
80440.0000   -5.60295
80480.0000   -5.42690
80520.0000   -6.04964
80560.0000   -6.14037
80600.0000   -5.94453
80640.0000   -5.07976
80680.0000   -5.35858
80720.0000   -4.74238
80760.0000   -5.98140
80800.0000   -5.24256
80840.0000   -5.90367
80880.0000   -5.55890
80920.0000   -5.86167
80960.0000   -6.38101
81000.0000   -5.77115
81040.0000   -5.47472
81080.0000   -6.17120
81120.0000   -6.41164
81160.0000   -6.61914
81200.0000   -6.22683
81240.0000   -6.99204
81280.0000   -6.56708
81320.0000   -5.25480
81360.0000   -5.40987
81400.0000   -6.14290
81440.0000   -5.61008
81480.0000   -5.91743
81520.0000   -5.76924
81560.0000   -6.04317
81600.0000   -5.78439
81640.0000   -5.59234
81680.0000   -6.58458
81720.0000   -6.58477
81760.0000   -5.39400
81800.0000   -5.47402
81840.0000   -6.01033
81880.0000   -6.30122
81920.0000   -5.90926
81960.0000   -5.78736
82000.0000   -6.31907
82040.0000   -6.61773
82080.0000   -5.72470
82120.0000   -4.57301
82160.0000   -5.26251
82200.0000   -3.89110
82240.0000   -4.42193
82280.0000   -3.75160
82320.0000   -4.40374
82360.0000   -4.64192
82400.0000   -4.36812
82440.0000   -3.23679
82480.0000   -3.31092
82520.0000   -3.07244
82560.0000   -4.08891
82600.0000   -4.09215
82640.0000   -3.98157
82680.0000   -3.68541
82720.0000   -3.87384
82760.0000   -3.82502
82800.0000   -3.14585
82840.0000   -2.78794
82880.0000   -3.86890
82920.0000   -3.26917
82960.0000   -3.82062
83000.0000   -4.23422
83040.0000   -4.62757
83080.0000   -4.94864
83120.0000   -5.05606
83160.0000   -3.95571
83200.0000   -4.35889
83240.0000   -4.82952
83280.0000   -5.76227
83320.0000   -5.80086
83360.0000   -4.89994
83400.0000   -4.07407
83440.0000   -3.43992
83480.0000   -3.24955
83520.0000   -4.35031
83560.0000   -4.15018
83600.0000   -4.20114
83640.0000   -3.84905
83680.0000   -3.65275
83720.0000   -3.86442
83760.0000   -3.86051
83800.0000   -4.36769
83840.0000   -4.42900
83880.0000   -4.41576
83920.0000   -3.42938
83960.0000   -3.95415
84000.0000   -2.99437
84040.0000   -3.25374
84080.0000   -3.12544
84120.0000   -3.20505
84160.0000   -3.34925
84200.0000   -4.12098
84240.0000   -3.86800
84280.0000   -3.71807
84320.0000   -3.26658
84360.0000   -4.21287
84400.0000   -3.26218
84440.0000   -3.73693
84480.0000   -4.23421
84520.0000   -3.73664
84560.0000   -4.35007
84600.0000   -4.53308
84640.0000   -2.87994
84680.0000   -2.99469
84720.0000   -3.69511
84760.0000   -3.09144
84800.0000   -4.36253
84840.0000   -2.23875
84880.0000   -2.79913
84920.0000   -3.27817
84960.0000   -2.57987
85000.0000   -1.57421
85040.0000   -1.75180
85080.0000   -1.76308
85120.0000   -1.95919
85160.0000   -1.84120
85200.0000   -1.73684
85240.0000   -2.14284
85280.0000   -1.88220
85320.0000   -4.17473
85360.0000   -4.45376
85400.0000   -2.83305
85440.0000   -1.98877
85480.0000   -2.04902
85520.0000   -2.18578
85560.0000   -2.73918
85600.0000   -2.98129
85640.0000   -2.94079
85680.0000   -2.75177
85720.0000   -3.37846
85760.0000   -3.40316
85800.0000   -3.50682
85840.0000   -3.88868
85880.0000   -3.87447
85920.0000   -3.75110
85960.0000   -3.45148
86000.0000   -2.33275
86040.0000   -2.20213
86080.0000   -3.08404
86120.0000   -2.30141
86160.0000   -2.67640
86200.0000   -3.06880
86240.0000   -1.49905
86280.0000   -1.38494
86320.0000   -2.07863
86360.0000   -2.75445
86400.0000   -2.05809
86440.0000   -4.03915
86480.0000   -3.82505
86520.0000   -3.26384
86560.0000   -3.29870
86600.0000   -3.95022
86640.0000   -3.87503
86680.0000   -2.82586
86720.0000   -3.25810
86760.0000   -3.68100
86800.0000   -3.72006
86840.0000   -3.69199
86880.0000   -2.82380
86920.0000   -3.77141
86960.0000   -2.15694
87000.0000   -2.99341
87040.0000   -3.68262
87080.0000   -3.13980
87120.0000   -1.97291
87160.0000   -3.02359
87200.0000   -3.44128
87240.0000   -2.97024
87280.0000   -2.87805
87320.0000   -2.72877
87360.0000   -2.89748
87400.0000   -2.91103
87440.0000   -3.44148
87480.0000   -4.52961
87520.0000   -3.27672
87560.0000   -3.68174
87600.0000   -4.01152
87640.0000   -3.97206
87680.0000   -3.52712
87720.0000   -4.11151
87760.0000   -3.81292
87800.0000   -2.81385
87840.0000   -3.26109
87880.0000   -4.08476
87920.0000   -3.71975
87960.0000   -4.74875
88000.0000   -5.31051
88040.0000   -4.02952
88080.0000   -2.81687
88120.0000   -2.92128
88160.0000   -2.99995
88200.0000   -2.53286
88240.0000   -3.85462
88280.0000   -3.05929
88320.0000   -3.00495
88360.0000   -3.29197
88400.0000   -1.51477
88440.0000   -2.38985
88480.0000   -1.66843
88520.0000   -1.76969
88560.0000   -1.01839
88600.0000   -0.91680
88640.0000    0.58800
88680.0000    0.52280
88720.0000    0.72785
88760.0000    2.65874
88800.0000    2.08936
88840.0000    1.64913
88880.0000    0.91786
88920.0000    1.49614
88960.0000    2.09854
89000.0000    2.78507
89040.0000    2.16971
89080.0000    1.89060
89120.0000    2.74715
89160.0000    2.88285
89200.0000    1.54311
89240.0000    1.32556
89280.0000    2.38789
89320.0000    2.14727
89360.0000    2.92205
89400.0000    3.05962
89440.0000    1.92017
89480.0000    1.76420
89520.0000    2.50662
89560.0000    2.29528
89600.0000    2.46979
89640.0000    1.72976
89680.0000    2.42704
89720.0000    2.44306
89760.0000    2.53009
89800.0000    2.19459
89840.0000    2.48251
89880.0000    2.12031
89920.0000    2.12262
89960.0000    2.20755
90000.0000    2.05300
90040.0000    1.18220
90080.0000    2.73809
90120.0000    2.09812
90160.0000    3.50936
90200.0000    3.08648
90240.0000    2.38787
90280.0000    4.03374
90320.0000    3.49915
90360.0000    2.71567
90400.0000    2.86756
90440.0000    3.49214
90480.0000    3.61727
90520.0000    4.22633
90560.0000    3.17670
90600.0000    3.98013
90640.0000    5.11046
90680.0000    4.31418
90720.0000    4.01233
90760.0000    4.98072
90800.0000    4.19490
90840.0000    3.03946
90880.0000    3.30554
90920.0000    3.95718
90960.0000    4.83217
91000.0000    4.69364
91040.0000    5.50499
91080.0000    5.88624
91120.0000    5.82814
91160.0000    4.72353
91200.0000    4.19730
91240.0000    4.27949
91280.0000    4.75086
91320.0000    3.80362
91360.0000    5.19496
91400.0000    4.98486
91440.0000    5.72776
91480.0000    5.12011
91520.0000    4.76199
91560.0000    5.09809
91600.0000    3.90036
91640.0000    3.15917
91680.0000    3.37767
91720.0000    2.57362
91760.0000    4.25695
91800.0000    3.87367
91840.0000    4.93904
91880.0000    3.60258
91920.0000    3.45680
91960.0000    4.72754
92000.0000    4.02364
92040.0000    4.54748
92080.0000    5.44135
92120.0000    5.96935
92160.0000    5.08936
92200.0000    4.52319
92240.0000    4.45222
92280.0000    5.41757
92320.0000    3.99746
92360.0000    3.38175
92400.0000    3.48477
92440.0000    2.99897
92480.0000    3.81304
92520.0000    3.55318
92560.0000    3.58656
92600.0000    3.17507
92640.0000    2.49440
92680.0000    2.75650
92720.0000    3.64448
92760.0000    3.78682
92800.0000    4.26960
92840.0000    4.61281
92880.0000    4.62683
92920.0000    3.29264
92960.0000    3.20085
93000.0000    3.56914
93040.0000    5.27756
93080.0000    4.29593
93120.0000    3.80880
93160.0000    4.37804
93200.0000    4.51680
93240.0000    4.31036
93280.0000    4.44456
93320.0000    2.64898
93360.0000    2.12549
93400.0000    3.13167
93440.0000    3.59551
93480.0000    4.19908
93520.0000    3.46744
93560.0000    3.52235
93600.0000    4.32966
93640.0000    4.32165
93680.0000    4.89449
93720.0000    3.90189
93760.0000    4.88465
93800.0000    4.50693
93840.0000    5.08951
93880.0000    3.61707
93920.0000    2.46613
93960.0000    4.50264
94000.0000    4.95407
94040.0000    3.61035
94080.0000    4.53380
94120.0000    4.99253
94160.0000    5.49829
94200.0000    3.77385
94240.0000    3.59367
94280.0000    4.08083
94320.0000    3.85934
94360.0000    3.49890
94400.0000    3.73267
94440.0000    4.77701
94480.0000    5.17450
94520.0000    4.09457
94560.0000    4.83332
94600.0000    4.15039
94640.0000    6.77867
94680.0000    6.46110
94720.0000    6.81997
94760.0000    6.57941
94800.0000    7.07767
94840.0000    6.37668
94880.0000    5.93961
94920.0000    4.77938
94960.0000    4.95832
95000.0000    7.01598
95040.0000    4.83394
95080.0000    6.01184
95120.0000    3.37500
95160.0000    5.49758
95200.0000    6.59286
95240.0000    5.83771
95280.0000    6.75710
95320.0000    7.39235
95360.0000    5.93842
95400.0000    6.38631
95440.0000    5.99863
95480.0000    8.18817
95520.0000    8.06292
95560.0000    6.52576
95600.0000    5.95995
95640.0000    6.12481
95680.0000    6.80016
95720.0000    5.99029
95760.0000    6.00188
95800.0000    6.91052
95840.0000    7.47352
95880.0000    8.23923
95920.0000    7.97607
95960.0000    7.62311
96000.0000    5.91240
96040.0000    6.89609
96080.0000    6.12476
96120 5
96160 5
96200 5
96240 5
96280 5
96320 5
96360 5
96400 5
96440 5
96480 5
96520 5
96560 5
96600 5
96640 5
96680 5
96720 5
96760 5
96800 5
96840 5
96880 5
96920 5
96960 5
97000 5
97040 5
97080 5
97120 5
97160 5
97200 5
97240 5
97280 5
97320 5
97360 5
97400 5
97440 5
97480 5
97520 5
97560 5
97600 5
97640 5
97680 5
97720 5
97760 5
97800 5
97840 5
97880 5
97920 5
97960 5
98000 5
98040 5
98080 5
98120 5
98160 5
98200 5
98240 5
98280 5
98320 5
98360 5
98400 5
98440 5
98480 5
98520 5
98560 5
98600 5
98640 5
98680 5
98720 5
98760 5
98800 5
98840 5
98880 5
98920 5
98960 5
99000 5
99040 5
99080 5
99120 5
99160 5
99200 5
99240 5
99280 5
99320 5
99360 5
99400 5
99440 5
99480 5
99520 5
99560 5
99600 5
99640 5
99680 5
99720 5
99760 5
99800 5
99840 5
99880 5
99920 5
99960 5
100000 5
100040 5
100080 5
100120 5
100160 5
100200 5
100240 5
100280 5
100320 5
100360 5
100400 5
100440 5
100480 5
100520 5
100560 5
100600 5
100640 5
100680 5
100720 5
100760 5
100800 5
100840 5
100880 5
100920 5
100960 5
101000 5
101040 5
101080 5
101120 5
101160 5
101200 5
101240 5
101280 5
101320 5
101360 5
101400 5
101440 5
101480 5
101520 5
101560 5
101600 5
101640 5
101680 5
101720 5
101760 5
101800 5
101840 5
101880 5
101920 5
101960 5
102000 5
102040 5
102080 5
102120 5
102160 5
102200 5
102240 5
102280 5
102320 5
102360 5
102400 5
102440 5
102480 5
102520 5
102560 5
102600 5
102640 5
102680 5
102720 5
102760 5
102800 5
102840 5
102880 5
102920 5
102960 5
103000 5
103040 5
103080 5
103120 5
103160 5
103200 5
103240 5
103280 5
103320 5
103360 5
103400 5
103440 5
103480 5
103520 5
103560 5
103600 5
103640 5
103680 5
103720 5
103760 5
103800 5
103840 5
103880 5
103920 5
103960 5
104000 5
104040 5
104080 5
104120 5
104160 5
104200 5
104240 5
104280 5
104320 5
104360 5
104400 5
104440 5
104480 5
104520 5
104560 5
104600 5
104640 5
104680 5
104720 5
104760 5
104800 5
104840 5
104880 5
104920 5
104960 5
105000 5
105040 5
105080 5
105120 5
105160 5
105200 5
105240 5
105280 5
105320 5
105360 5
105400 5
105440 5
105480 5
105520 5
105560 5
105600 5
105640 5
105680 5
105720 5
105760 5
105800 5
105840 5
105880 5
105920 5
105960 5
106000 5
106040 5
106080 5
106120 5
106160 5
106200 5
106240 5
106280 5
106320 5
106360 5
106400 5
106440 5
106480 5
106520 5
106560 5
106600 5
106640 5
106680 5
106720 5
106760 5
106800 5
106840 5
106880 5
106920 5
106960 5
107000 5
107040 5
107080 5
107120 5
107160 5
107200 5
107240 5
107280 5
107320 5
107360 5
107400 5
107440 5
107480 5
107520 5
107560 5
107600 5
107640 5
107680 5
107720 5
107760 5
107800 5
107840 5
107880 5
107920 5
107960 5
108000 5
108040 5
108080 5
108120 5
108160 5
108200 5
108240 5
108280 5
108320 5
108360 5
108400 5
108440 5
108480 5
108520 5
108560 5
108600 5
108640 5
108680 5
108720 5
108760 5
108800 5
108840 5
108880 5
108920 5
108960 5
109000 5
109040 5
109080 5
109120 5
109160 5
109200 5
109240 5
109280 5
109320 5
109360 5
109400 5
109440 5
109480 5
109520 5
109560 5
109600 5
109640 5
109680 5
109720 5
109760 5
109800 5
109840 5
109880 5
109920 5
109960 5
110000 5
110040 5
110080 5
110120 5
110160 5
110200 5
110240 5
110280 5
110320 5
110360 5
110400 5
110440 5
110480 5
110520 5
110560 5
110600 5
110640 5
110680 5
110720 5
110760 5
110800 5
110840 5
110880 5
110920 5
110960 5
111000 5
111040 5
111080 5
111120 5
111160 5
111200 5
111240 5
111280 5
111320 5
111360 5
111400 5
111440 5
111480 5
111520 5
111560 5
111600 5
111640 5
111680 5
111720 5
111760 5
111800 5
111840 5
111880 5
111920 5
111960 5
112000 5
112040 5
112080 5
112120 5
112160 5
112200 5
112240 5
112280 5
112320 5
112360 5
112400 5
112440 5
112480 5
112520 5
112560 5
112600 5
112640 5
112680 5
112720 5
112760 5
112800 5
112840 5
112880 5
112920 5
112960 5
113000 5
113040 5
113080 5
113120 5
113160 5
113200 5
113240 5
113280 5
113320 5
113360 5
113400 5
113440 5
113480 5
113520 5
113560 5
113600 5
113640 5
113680 5
113720 5
113760 5
113800 5
113840 5
113880 5
113920 5
113960 5
114000 5
114040 5
114080 5
114120 5
114160 5
114200 5
114240 5
114280 5
114320 5
114360 5
114400 5
114440 5
114480 5
114520 5
114560 5
114600 5
114640 5
114680 5
114720 5
114760 5
114800 5
114840 5
114880 5
114920 5
114960 5
115000 5
115040 5
115080 5
115120 5
115160 5
115200 5
115240 5
115280 5
115320 5
115360 5
115400 5
115440 5
115480 5
115520 5
115560 5
115600 5
115640 5
115680 5
115720 5
115760 5
115800 5
115840 5
115880 5
115920 5
115960 5
116000 5
116040 5
116080 5
116120 5
116160 5
116200 5
116240 5
116280 5
116320 5
116360 5
116400 5
116440 5
116480 5
116520 5
116560 5
116600 5
116640 5
116680 5
116720 5
116760 5
116800 5
116840 5
116880 5
116920 5
116960 5
117000 5
117040 5
117080 5
117120 5
117160 5
117200 5
117240 5
117280 5
117320 5
117360 5
117400 5
117440 5
117480 5
117520 5
117560 5
117600 5
117640 5
117680 5
117720 5
117760 5
117800 5
117840 5
117880 5
117920 5
117960 5
118000 5
118040 5
118080 5
118120 5
118160 5
118200 5
118240 5
118280 5
118320 5
118360 5
118400 5
118440 5
118480 5
118520 5
118560 5
118600 5
118640 5
118680 5
118720 5
118760 5
118800 5
118840 5
118880 5
118920 5
118960 5
119000 5
119040 5
119080 5
119120 5
119160 5
119200 5
119240 5
119280 5
119320 5
119360 5
119400 5
119440 5
119480 5
119520 5
119560 5
119600 5
119640 5
119680 5
119720 5
119760 5
119800 5
119840 5
119880 5
119920 5
119960 5
120000 5
120040 5
120080 5
120120 5
120160 5
120200 5
120240 5
120280 5
120320 5
120360 5
120400 5
120440 5
120480 5
120520 5
120560 5
120600 5
120640 5
120680 5
120720 5
120760 5
120800 5
120840 5
120880 5
120920 5
120960 5
121000 5
121040 5
121080 5
121120 5
121160 5
121200 5
121240 5
121280 5
121320 5
121360 5
121400 5
121440 5
121480 5
121520 5
121560 5
121600 5
121640 5
121680 5
121720 5
121760 5
121800 5
121840 5
121880 5
121920 5
121960 5
122000 5
122040 5
122080 5
122120 5
122160 5
122200 5
122240 5
122280 5
122320 5
122360 5
122400 5
122440 5
122480 5
122520 5
122560 5
122600 5
122640 5
122680 5
122720 5
122760 5
122800 5
122840 5
122880 5
122920 5
122960 5
123000 5
123040 5
123080 5
123120 5
123160 5
123200 5
123240 5
123280 5
123320 5
123360 5
123400 5
123440 5
123480 5
123520 5
123560 5
123600 5
123640 5
123680 5
123720 5
123760 5
123800 5
123840 5
123880 5
123920 5
123960 5
124000 5
124040 5
124080 5
124120 5
124160 5
124200 5
124240 5
124280 5
124320 5
124360 5
124400 5
124440 5
124480 5
124520 5
124560 5
124600 5
124640 5
124680 5
124720 5
124760 5
124800 5
124840 5
124880 5
124920 5
124960 5
125000 5
125040 5
125080 5
125120 5
125160 5
125200 5
125240 5
125280 5
125320 5
125360 5
125400 5
125440 5
125480 5
125520 5
125560 5
125600 5
125640 5
125680 5
125720 5
125760 5
125800 5
125840 5
125880 5
125920 5
125960 5
126000 5
126040 5
126080 5
126120 5
126160 5
126200 5
126240 5
126280 5
126320 5
126360 5
126400 5
126440 5
126480 5
126520 5
126560 5
126600 5
126640 5
126680 5
126720 5
126760 5
126800 5
126840 5
126880 5
126920 5
126960 5
127000 5
127040 5
127080 5
127120 5
127160 5
127200 5
127240 5
127280 5
127320 5
127360 5
127400 5
127440 5
127480 5
127520 5
127560 5
127600 5
127640 5
127680 5
127720 5
127760 5
127800 5
127840 5
127880 5
127920 5
127960 5
128000 5
128040 5
128080 5
128120 5
128160 5
128200 5
128240 5
128280 5
128320 5
128360 5
128400 5
128440 5
128480 5
128520 5
128560 5
128600 5
128640 5
128680 5
128720 5
128760 5
128800 5
128840 5
128880 5
128920 5
128960 5
129000 5
129040 5
129080 5
129120 5
129160 5
129200 5
129240 5
129280 5
129320 5
129360 5
129400 5
129440 5
129480 5
129520 5
129560 5
129600 5
129640 5
129680 5
129720 5
129760 5
129800 5
129840 5
129880 5
129920 5
129960 5
130000 5
130040 5
130080 5
130120 5
130160 5
130200 5
130240 5
130280 5
130320 5
130360 5
130400 5
130440 5
130480 5
130520 5
130560 5
130600 5
130640 5
130680 5
130720 5
130760 5
130800 5
130840 5
130880 5
130920 5
130960 5
131000 5
131040 5
131080 5
131120 5
131160 5
131200 5
131240 5
131280 5
131320 5
131360 5
131400 5
131440 5
131480 5
131520 5
131560 5
131600 5
131640 5
131680 5
131720 5
131760 5
131800 5
131840 5
131880 5
131920 5
131960 5
132000 5
132040 5
132080 5
132120 5
132160 5
132200 5
132240 5
132280 5
132320 5
132360 5
132400 5
132440 5
132480 5
132520 5
132560 5
132600 5
132640 5
132680 5
132720 5
132760 5
132800 5
132840 5
132880 5
132920 5
132960 5
133000 5
133040 5
133080 5
133120 5
133160 5
133200 5
133240 5
133280 5
133320 5
133360 5
133400 5
133440 5
133480 5
133520 5
133560 5
133600 5
133640 5
133680 5
133720 5
133760 5
133800 5
133840 5
133880 5
133920 5
133960 5
134000 5
134040 5
134080 5
134120 5
134160 5
134200 5
134240 5
134280 5
134320 5
134360 5
134400 5
134440 5
134480 5
134520 5
134560 5
134600 5
134640 5
134680 5
134720 5
134760 5
134800 5
134840 5
134880 5
134920 5
134960 5
135000 5
135040 5
135080 5
135120 5
135160 5
135200 5
135240 5
135280 5
135320 5
135360 5
135400 5
135440 5
135480 5
135520 5
135560 5
135600 5
135640 5
135680 5
135720 5
135760 5
135800 5
135840 5
135880 5
135920 5
135960 5
136000 5
136040 5
136080 5
136120 5
136160 5
136200 5
136240 5
136280 5
136320 5
136360 5
136400 5
136440 5
136480 5
136520 5
136560 5
136600 5
136640 5
136680 5
136720 5
136760 5
136800 5
136840 5
136880 5
136920 5
136960 5
137000 5
137040 5
137080 5
137120 5
137160 5
137200 5
137240 5
137280 5
137320 5
137360 5
137400 5
137440 5
137480 5
137520 5
137560 5
137600 5
137640 5
137680 5
137720 5
137760 5
137800 5
137840 5
137880 5
137920 5
137960 5
138000 5
138040 5
138080 5
138120 5
138160 5
138200 5
138240 5
138280 5
138320 5
138360 5
138400 5
138440 5
138480 5
138520 5
138560 5
138600 5
138640 5
138680 5
138720 5
138760 5
138800 5
138840 5
138880 5
138920 5
138960 5
139000 5
139040 5
139080 5
139120 5
139160 5
139200 5
139240 5
139280 5
139320 5
139360 5
139400 5
139440 5
139480 5
139520 5
139560 5
139600 5
139640 5
139680 5
139720 5
139760 5
139800 5
139840 5
139880 5
139920 5
139960 5
140000 5
140040 5
140080 5
140120 5
140160 5
140200 5
140240 5
140280 5
140320 5
140360 5
140400 5
140440 5
140480 5
140520 5
140560 5
140600 5
140640 5
140680 5
140720 5
140760 5
140800 5
140840 5
140880 5
140920 5
140960 5
141000 5
141040 5
141080 5
141120 5
141160 5
141200 5
141240 5
141280 5
141320 5
141360 5
141400 5
141440 5
141480 5
141520 5
141560 5
141600 5
141640 5
141680 5
141720 5
141760 5
141800 5
141840 5
141880 5
141920 5
141960 5
142000 5
142040 5
142080 5
142120 5
142160 5
142200 5
142240 5
142280 5
142320 5
142360 5
142400 5
142440 5
142480 5
142520 5
142560 5
142600 5
142640 5
142680 5
142720 5
142760 5
142800 5
142840 5
142880 5
142920 5
142960 5
143000 5
143040 5
143080 5
143120 5
143160 5
143200 5
143240 5
143280 5
143320 5
143360 5
143400 5
143440 5
143480 5
143520 5
143560 5
143600 5
143640 5
143680 5
143720 5
143760 5
143800 5
143840 5
143880 5
143920 5
143960 5
144000 5
144040 5
144080 5
144120 5
144160 5
144200 5
144240 5
144280 5
144320 5
144360 5
144400 5
144440 5
144480 5
144520 5
144560 5
144600 5
144640 5
144680 5
144720 5
144760 5
144800 5
144840 5
144880 5
144920 5
144960 5
145000 5
145040 5
145080 5
145120 5
145160 5
145200 5
145240 5
145280 5
145320 5
145360 5
145400 5
145440 5
145480 5
145520 5
145560 5
145600 5
145640 5
145680 5
145720 5
145760 5
145800 5
145840 5
145880 5
145920 5
145960 5
146000 5
146040 5
146080 5
146120 5
146160 5
146200 5
146240 5
146280 5
146320 5
146360 5
146400 5
146440 5
146480 5
146520 5
146560 5
146600 5
146640 5
146680 5
146720 5
146760 5
146800 5
146840 5
146880 5
146920 5
146960 5
147000 5
147040 5
147080 5
147120 5
147160 5
147200 5
147240 5
147280 5
147320 5
147360 5
147400 5
147440 5
147480 5
147520 5
147560 5
147600 5
147640 5
147680 5
147720 5
147760 5
147800 5
147840 5
147880 5
147920 5
147960 5
148000 5
148040 5
148080 5
148120 5
148160 5
148200 5
148240 5
148280 5
148320 5
148360 5
148400 5
148440 5
148480 5
148520 5
148560 5
148600 5
148640 5
148680 5
148720 5
148760 5
148800 5
148840 5
148880 5
148920 5
148960 5
149000 5
149040 5
149080 5
149120 5
149160 5
149200 5
149240 5
149280 5
149320 5
149360 5
149400 5
149440 5
149480 5
149520 5
149560 5
149600 5
149640 5
149680 5
149720 5
149760 5
149800 5
149840 5
149880 5
149920 5
149960 5
150000 5
150040 5
150080 5
150120 5
150160 5
150200 5
150240 5
150280 5
150320 5
150360 5
150400 5
150440 5
150480 5
150520 5
150560 5
150600 5
150640 5
150680 5
150720 5
150760 5
150800 5
150840 5
150880 5
150920 5
150960 5
151000 5
151040 5
151080 5
151120 5
151160 5
151200 5
151240 5
151280 5
151320 5
151360 5
151400 5
151440 5
151480 5
151520 5
151560 5
151600 5
151640 5
151680 5
151720 5
151760 5
151800 5
151840 5
151880 5
151920 5
151960 5
152000 5
152040 5
152080 5
152120 5
152160 5
152200 5
152240 5
152280 5
152320 5
152360 5
152400 5
152440 5
152480 5
152520 5
152560 5
152600 5
152640 5
152680 5
152720 5
152760 5
152800 5
152840 5
152880 5
152920 5
152960 5
153000 5
153040 5
153080 5
153120 5
153160 5
153200 5
153240 5
153280 5
153320 5
153360 5
153400 5
153440 5
153480 5
153520 5
153560 5
153600 5
153640 5
153680 5
153720 5
153760 5
153800 5
153840 5
153880 5
153920 5
153960 5
154000 5
154040 5
154080 5
154120 5
154160 5
154200 5
154240 5
154280 5
154320 5
154360 5
154400 5
154440 5
154480 5
154520 5
154560 5
154600 5
154640 5
154680 5
154720 5
154760 5
154800 5
154840 5
154880 5
154920 5
154960 5
155000 5
155040 5
155080 5
155120 5
155160 5
155200 5
155240 5
155280 5
155320 5
155360 5
155400 5
155440 5
155480 5
155520 5
155560 5
155600 5
155640 5
155680 5
155720 5
155760 5
155800 5
155840 5
155880 5
155920 5
155960 5
156000 5
156040 5
156080 5
156120 5
156160 5
156200 5
156240 5
156280 5
156320 5
156360 5
156400 5
156440 5
156480 5
156520 5
156560 5
156600 5
156640 5
156680 5
156720 5
156760 5
156800 5
156840 5
156880 5
156920 5
156960 5
157000 5
157040 5
157080 5
157120 5
157160 5
157200 5
157240 5
157280 5
157320 5
157360 5
157400 5
157440 5
157480 5
157520 5
157560 5
157600 5
157640 5
157680 5
157720 5
157760 5
157800 5
157840 5
157880 5
157920 5
157960 5
158000 5
158040 5
158080 5
158120 5
158160 5
158200 5
158240 5
158280 5
158320 5
158360 5
158400 5
158440 5
158480 5
158520 5
158560 5
158600 5
158640 5
158680 5
158720 5
158760 5
158800 5
158840 5
158880 5
158920 5
158960 5
159000 5
159040 5
159080 5
159120 5
159160 5
159200 5
159240 5
159280 5
159320 5
159360 5
159400 5
159440 5
159480 5
159520 5
159560 5
159600 5
159640 5
159680 5
159720 5
159760 5
159800 5
159840 5
159880 5
159920 5
159960 5
160000 5
160040 5
160080 5
160120 5
160160 5
160200 5
160240 5
160280 5
160320 5
160360 5
160400 5
160440 5
160480 5
160520 5
160560 5
160600 5
160640 5
160680 5
160720 5
160760 5
160800 5
160840 5
160880 5
160920 5
160960 5
161000 5
161040 5
161080 5
161120 5
161160 5
161200 5
161240 5
161280 5
161320 5
161360 5
161400 5
161440 5
161480 5
161520 5
161560 5
161600 5
161640 5
161680 5
161720 5
161760 5
161800 5
161840 5
161880 5
161920 5
161960 5
162000 5
162040 5
162080 5
162120 5
162160 5
162200 5
162240 5
162280 5
162320 5
162360 5
162400 5
162440 5
162480 5
162520 5
162560 5
162600 5
162640 5
162680 5
162720 5
162760 5
162800 5
162840 5
162880 5
162920 5
162960 5
163000 5
163040 5
163080 5
163120 5
163160 5
163200 5
163240 5
163280 5
163320 5
163360 5
163400 5
163440 5
163480 5
163520 5
163560 5
163600 5
163640 5
163680 5
163720 5
163760 5
163800 5
163840 5
163880 5
163920 5
163960 5
164000 5
164040 5
164080 5
164120 5
164160 5
164200 5
164240 5
164280 5
164320 5
164360 5
164400 5
164440 5
164480 5
164520 5
164560 5
164600 5
164640 5
164680 5
164720 5
164760 5
164800 5
164840 5
164880 5
164920 5
164960 5
165000 5
165040 5
165080 5
165120 5
165160 5
165200 5
165240 5
165280 5
165320 5
165360 5
165400 5
165440 5
165480 5
165520 5
165560 5
165600 5
165640 5
165680 5
165720 5
165760 5
165800 5
165840 5
165880 5
165920 5
165960 5
166000 5
166040 5
166080 5
166120 5
166160 5
166200 5
166240 5
166280 5
166320 5
166360 5
166400 5
166440 5
166480 5
166520 5
166560 5
166600 5
166640 5
166680 5
166720 5
166760 5
166800 5
166840 5
166880 5
166920 5
166960 5
167000 5
167040 5
167080 5
167120 5
167160 5
167200 5
167240 5
167280 5
167320 5
167360 5
167400 5
167440 5
167480 5
167520 5
167560 5
167600 5
167640 5
167680 5
167720 5
167760 5
167800 5
167840 5
167880 5
167920 5
167960 5
168000 5
168040 5
168080 5
168120 5
168160 5
168200 5
168240 5
168280 5
168320 5
168360 5
168400 5
168440 5
168480 5
168520 5
168560 5
168600 5
168640 5
168680 5
168720 5
168760 5
168800 5
168840 5
168880 5
168920 5
168960 5
169000 5
169040 5
169080 5
169120 5
169160 5
169200 5
169240 5
169280 5
169320 5
169360 5
169400 5
169440 5
169480 5
169520 5
169560 5
169600 5
169640 5
169680 5
169720 5
169760 5
169800 5
169840 5
169880 5
169920 5
169960 5
170000 5
170040 5
170080 5
170120 5
170160 5
170200 5
170240 5
170280 5
170320 5
170360 5
170400 5
170440 5
170480 5
170520 5
170560 5
170600 5
170640 5
170680 5
170720 5
170760 5
170800 5
170840 5
170880 5
170920 5
170960 5
171000 5
171040 5
171080 5
171120 5
171160 5
171200 5
171240 5
171280 5
171320 5
171360 5
171400 5
171440 5
171480 5
171520 5
171560 5
171600 5
171640 5
171680 5
171720 5
171760 5
171800 5
171840 5
171880 5
171920 5
171960 5
172000 5
172040 5
172080 5
172120 5
172160 5
172200 5
172240 5
172280 5
172320 5
172360 5
172400 5
172440 5
172480 5
172520 5
172560 5
172600 5
172640 5
172680 5
172720 5
172760 5
172800 5
172840 5
172880 5
172920 5
172960 5
173000 5
173040 5
173080 5
173120 5
173160 5
173200 5
173240 5
173280 5
173320 5
173360 5
173400 5
173440 5
173480 5
173520 5
173560 5
173600 5
173640 5
173680 5
173720 5
173760 5
173800 5
173840 5
173880 5
173920 5
173960 5
174000 5
174040 5
174080 5
174120 5
174160 5
174200 5
174240 5
174280 5
174320 5
174360 5
174400 5
174440 5
174480 5
174520 5
174560 5
174600 5
174640 5
174680 5
174720 5
174760 5
174800 5
174840 5
174880 5
174920 5
174960 5
175000 5
175040 5
175080 5
175120 5
175160 5
175200 5
175240 5
175280 5
175320 5
175360 5
175400 5
175440 5
175480 5
175520 5
175560 5
175600 5
175640 5
175680 5
175720 5
175760 5
175800 5
175840 5
175880 5
175920 5
175960 5
176000 5
176040 5
176080 5
176120 5
176160 5
176200 5
176240 5
176280 5
176320 5
176360 5
176400 5
176440 5
176480 5
176520 5
176560 5
176600 5
176640 5
176680 5
176720 5
176760 5
176800 5
176840 5
176880 5
176920 5
176960 5
177000 5
177040 5
177080 5
177120 5
177160 5
177200 5
177240 5
177280 5
177320 5
177360 5
177400 5
177440 5
177480 5
177520 5
177560 5
177600 5
177640 5
177680 5
177720 5
177760 5
177800 5
177840 5
177880 5
177920 5
177960 5
178000 5
178040 5
178080 5
178120 5
178160 5
178200 5
178240 5
178280 5
178320 5
178360 5
178400 5
178440 5
178480 5
178520 5
178560 5
178600 5
178640 5
178680 5
178720 5
178760 5
178800 5
178840 5
178880 5
178920 5
178960 5
179000 5
179040 5
179080 5
179120 5
179160 5
179200 5
179240 5
179280 5
179320 5
179360 5
179400 5
179440 5
179480 5
179520 5
179560 5
179600 5
179640 5
179680 5
179720 5
179760 5
179800 5
179840 5
179880 5
179920 5
179960 5
180000 5
180040 5
180080 5
180120 5
180160 5
180200 5
180240 5
180280 5
180320 5
180360 5
180400 5
180440 5
180480 5
180520 5
180560 5
180600 5
180640 5
180680 5
180720 5
180760 5
180800 5
180840 5
180880 5
180920 5
180960 5
181000 5
181040 5
181080 5
181120 5
181160 5
181200 5
181240 5
181280 5
181320 5
181360 5
181400 5
181440 5
181480 5
181520 5
181560 5
181600 5
181640 5
181680 5
181720 5
181760 5
181800 5
181840 5
181880 5
181920 5
181960 5
182000 5
182040 5
182080 5
182120 5
182160 5
182200 5
182240 5
182280 5
182320 5
182360 5
182400 5
182440 5
182480 5
182520 5
182560 5
182600 5
182640 5
182680 5
182720 5
182760 5
182800 5
182840 5
182880 5
182920 5
182960 5
183000 5
183040 5
183080 5
183120 5
183160 5
183200 5
183240 5
183280 5
183320 5
183360 5
183400 5
183440 5
183480 5
183520 5
183560 5
183600 5
183640 5
183680 5
183720 5
183760 5
183800 5
183840 5
183880 5
183920 5
183960 5
184000 5
184040 5
184080 5
184120 5
184160 5
184200 5
184240 5
184280 5
184320 5
184360 5
184400 5
184440 5
184480 5
184520 5
184560 5
184600 5
184640 5
184680 5
184720 5
184760 5
184800 5
184840 5
184880 5
184920 5
184960 5
185000 5
185040 5
185080 5
185120 5
185160 5
185200 5
185240 5
185280 5
185320 5
185360 5
185400 5
185440 5
185480 5
185520 5
185560 5
185600 5
185640 5
185680 5
185720 5
185760 5
185800 5
185840 5
185880 5
185920 5
185960 5
186000 5
186040 5
186080 5
186120 5
186160 5
186200 5
186240 5
186280 5
186320 5
186360 5
186400 5
186440 5
186480 5
186520 5
186560 5
186600 5
186640 5
186680 5
186720 5
186760 5
186800 5
186840 5
186880 5
186920 5
186960 5
187000 5
187040 5
187080 5
187120 5
187160 5
187200 5
187240 5
187280 5
187320 5
187360 5
187400 5
187440 5
187480 5
187520 5
187560 5
187600 5
187640 5
187680 5
187720 5
187760 5
187800 5
187840 5
187880 5
187920 5
187960 5
188000 5
188040 5
188080 5
188120 5
188160 5
188200 5
188240 5
188280 5
188320 5
188360 5
188400 5
188440 5
188480 5
188520 5
188560 5
188600 5
188640 5
188680 5
188720 5
188760 5
188800 5
188840 5
188880 5
188920 5
188960 5
189000 5
189040 5
189080 5
189120 5
189160 5
189200 5
189240 5
189280 5
189320 5
189360 5
189400 5
189440 5
189480 5
189520 5
189560 5
189600 5
189640 5
189680 5
189720 5
189760 5
189800 5
189840 5
189880 5
189920 5
189960 5
190000 5
190040 5
190080 5
190120 5
190160 5
190200 5
190240 5
190280 5
190320 5
190360 5
190400 5
190440 5
190480 5
190520 5
190560 5
190600 5
190640 5
190680 5
190720 5
190760 5
190800 5
190840 5
190880 5
190920 5
190960 5
191000 5
191040 5
191080 5
191120 5
191160 5
191200 5
191240 5
191280 5
191320 5
191360 5
191400 5
191440 5
191480 5
191520 5
191560 5
191600 5
191640 5
191680 5
191720 5
191760 5
191800 5
191840 5
191880 5
191920 5
191960 5
192000 5
192040 5
192080 5
192120 5
192160 5
192200 5
192240 5
192280 5
192320 5
192360 5
192400 5
192440 5
192480 5
192520 5
192560 5
192600 5
192640 5
192680 5
192720 5
192760 5
192800 5
192840 5
192880 5
192920 5
192960 5
193000 5
193040 5
193080 5
193120 5
193160 5
193200 5
193240 5
193280 5
193320 5
193360 5
193400 5
193440 5
193480 5
193520 5
193560 5
193600 5
193640 5
193680 5
193720 5
193760 5
193800 5
193840 5
193880 5
193920 5
193960 5
194000 5
194040 5
194080 5
194120 5
194160 5
194200 5
194240 5
194280 5
194320 5
194360 5
194400 5
194440 5
194480 5
194520 5
194560 5
194600 5
194640 5
194680 5
194720 5
194760 5
194800 5
194840 5
194880 5
194920 5
194960 5
195000 5
195040 5
195080 5
195120 5
195160 5
195200 5
195240 5
195280 5
195320 5
195360 5
195400 5
195440 5
195480 5
195520 5
195560 5
195600 5
195640 5
195680 5
195720 5
195760 5
195800 5
195840 5
195880 5
195920 5
195960 5
196000 5
196040 5
196080 5
196120 5
196160 5
196200 5
196240 5
196280 5
196320 5
196360 5
196400 5
196440 5
196480 5
196520 5
196560 5
196600 5
196640 5
196680 5
196720 5
196760 5
196800 5
196840 5
196880 5
196920 5
196960 5
197000 5
197040 5
197080 5
197120 5
197160 5
197200 5
197240 5
197280 5
197320 5
197360 5
197400 5
197440 5
197480 5
197520 5
197560 5
197600 5
197640 5
197680 5
197720 5
197760 5
197800 5
197840 5
197880 5
197920 5
197960 5
198000 5
198040 5
198080 5
198120 5
198160 5
198200 5
198240 5
198280 5
198320 5
198360 5
198400 5
198440 5
198480 5
198520 5
198560 5
198600 5
198640 5
198680 5
198720 5
198760 5
198800 5
198840 5
198880 5
198920 5
198960 5
199000 5
199040 5
199080 5
199120 5
199160 5
199200 5
199240 5
199280 5
199320 5
199360 5
199400 5
199440 5
199480 5
199520 5
199560 5
199600 5
199640 5
199680 5
199720 5
199760 5
199800 5
199840 5
199880 5
199920 5
199960 5
200000 5
200040 5
200080 5
200120 5
200160 5
200200 5
200240 5
200280 5
200320 5
200360 5
200400 5
200440 5
200480 5
200520 5
200560 5
200600 5
200640 5
200680 5
200720 5
200760 5
200800 5
200840 5
200880 5
200920 5
200960 5
201000 5
201040 5
201080 5
201120 5
201160 5
201200 5
201240 5
201280 5
201320 5
201360 5
201400 5
201440 5
201480 5
201520 5
201560 5
201600 5
201640 5
201680 5
201720 5
201760 5
201800 5
201840 5
201880 5
201920 5
201960 5
202000 5
202040 5
202080 5
202120 5
202160 5
202200 5
202240 5
202280 5
202320 5
202360 5
202400 5
202440 5
202480 5
202520 5
202560 5
202600 5
202640 5
202680 5
202720 5
202760 5
202800 5
202840 5
202880 5
202920 5
202960 5
203000 5
203040 5
203080 5
203120 5
203160 5
203200 5
203240 5
203280 5
203320 5
203360 5
203400 5
203440 5
203480 5
203520 5
203560 5
203600 5
203640 5
203680 5
203720 5
203760 5
203800 5
203840 5
203880 5
203920 5
203960 5
204000 5
204040 5
204080 5
204120 5
204160 5
204200 5
204240 5
204280 5
204320 5
204360 5
204400 5
204440 5
204480 5
204520 5
204560 5
204600 5
204640 5
204680 5
204720 5
204760 5
204800 5
204840 5
204880 5
204920 5
204960 5
205000 5
205040 5
205080 5
205120 5
205160 5
205200 5
205240 5
205280 5
205320 5
205360 5
205400 5
205440 5
205480 5
205520 5
205560 5
205600 5
205640 5
205680 5
205720 5
205760 5
205800 5
205840 5
205880 5
205920 5
205960 5
206000 5
206040 5
206080 5
206120 5
206160 5
206200 5
206240 5
206280 5
206320 5
206360 5
206400 5
206440 5
206480 5
206520 5
206560 5
206600 5
206640 5
206680 5
206720 5
206760 5
206800 5
206840 5
206880 5
206920 5
206960 5
207000 5
207040 5
207080 5
207120 5
207160 5
207200 5
207240 5
207280 5
207320 5
207360 5
207400 5
207440 5
207480 5
207520 5
207560 5
207600 5
207640 5
207680 5
207720 5
207760 5
207800 5
207840 5
207880 5
207920 5
207960 5
208000 5
208040 5
208080 5
208120 5
208160 5
208200 5
208240 5
208280 5
208320 5
208360 5
208400 5
208440 5
208480 5
208520 5
208560 5
208600 5
208640 5
208680 5
208720 5
208760 5
208800 5
208840 5
208880 5
208920 5
208960 5
209000 5
209040 5
209080 5
209120 5
209160 5
209200 5
209240 5
209280 5
209320 5
209360 5
209400 5
209440 5
209480 5
209520 5
209560 5
209600 5
209640 5
209680 5
209720 5
209760 5
209800 5
209840 5
209880 5
209920 5
209960 5
210000 5
210040 5
210080 5
210120 5
210160 5
210200 5
210240 5
210280 5
210320 5
210360 5
210400 5
210440 5
210480 5
210520 5
210560 5
210600 5
210640 5
210680 5
210720 5
210760 5
210800 5
210840 5
210880 5
210920 5
210960 5
211000 5
211040 5
211080 5
211120 5
211160 5
211200 5
211240 5
211280 5
211320 5
211360 5
211400 5
211440 5
211480 5
211520 5
211560 5
211600 5
211640 5
211680 5
211720 5
211760 5
211800 5
211840 5
211880 5
211920 5
211960 5
212000 5
212040 5
212080 5
212120 5
212160 5
212200 5
212240 5
212280 5
212320 5
212360 5
212400 5
212440 5
212480 5
212520 5
212560 5
212600 5
212640 5
212680 5
212720 5
212760 5
212800 5
212840 5
212880 5
212920 5
212960 5
213000 5
213040 5
213080 5
213120 5
213160 5
213200 5
213240 5
213280 5
213320 5
213360 5
213400 5
213440 5
213480 5
213520 5
213560 5
213600 5
213640 5
213680 5
213720 5
213760 5
213800 5
213840 5
213880 5
213920 5
213960 5
214000 5
214040 5
214080 5
214120 5
214160 5
214200 5
214240 5
214280 5
214320 5
214360 5
214400 5
214440 5
214480 5
214520 5
214560 5
214600 5
214640 5
214680 5
214720 5
214760 5
214800 5
214840 5
214880 5
214920 5
214960 5
215000 5
215040 5
215080 5
215120 5
215160 5
215200 5
215240 5
215280 5
215320 5
215360 5
215400 5
215440 5
215480 5
215520 5
215560 5
215600 5
215640 5
215680 5
215720 5
215760 5
215800 5
215840 5
215880 5
215920 5
215960 5
216000 5
216040 5
216080 5
216120 5
216160 5
216200 5
216240 5
216280 5
216320 5
216360 5
216400 5
216440 5
216480 5
216520 5
216560 5
216600 5
216640 5
216680 5
216720 5
216760 5
216800 5
216840 5
216880 5
216920 5
216960 5
217000 5
217040 5
217080 5
217120 5
217160 5
217200 5
217240 5
217280 5
217320 5
217360 5
217400 5
217440 5
217480 5
217520 5
217560 5
217600 5
217640 5
217680 5
217720 5
217760 5
217800 5
217840 5
217880 5
217920 5
217960 5
218000 5
218040 5
218080 5
218120 5
218160 5
218200 5
218240 5
218280 5
218320 5
218360 5
218400 5
218440 5
218480 5
218520 5
218560 5
218600 5
218640 5
218680 5
218720 5
218760 5
218800 5
218840 5
218880 5
218920 5
218960 5
219000 5
219040 5
219080 5
219120 5
219160 5
219200 5
219240 5
219280 5
219320 5
219360 5
219400 5
219440 5
219480 5
219520 5
219560 5
219600 5
219640 5
219680 5
219720 5
219760 5
219800 5
219840 5
219880 5
219920 5
219960 5
220000 5
220040 5
220080 5
220120 5
220160 5
220200 5
220240 5
220280 5
220320 5
220360 5
220400 5
220440 5
220480 5
220520 5
220560 5
220600 5
220640 5
220680 5
220720 5
220760 5
220800 5
220840 5
220880 5
220920 5
220960 5
221000 5
221040 5
221080 5
221120 5
221160 5
221200 5
221240 5
221280 5
221320 5
221360 5
221400 5
221440 5
221480 5
221520 5
221560 5
221600 5
221640 5
221680 5
221720 5
221760 5
221800 5
221840 5
221880 5
221920 5
221960 5
222000 5
222040 5
222080 5
222120 5
222160 5
222200 5
222240 5
222280 5
222320 5
222360 5
222400 5
222440 5
222480 5
222520 5
222560 5
222600 5
222640 5
222680 5
222720 5
222760 5
222800 5
222840 5
222880 5
222920 5
222960 5
223000 5
223040 5
223080 5
223120 5
223160 5
223200 5
223240 5
223280 5
223320 5
223360 5
223400 5
223440 5
223480 5
223520 5
223560 5
223600 5
223640 5
223680 5
223720 5
223760 5
223800 5
223840 5
223880 5
223920 5
223960 5
224000 5
224040 5
224080 5
224120 5
224160 5
224200 5
224240 5
224280 5
224320 5
224360 5
224400 5
224440 5
224480 5
224520 5
224560 5
224600 5
224640 5
224680 5
224720 5
224760 5
224800 5
224840 5
224880 5
224920 5
224960 5
225000 5
225040 5
225080 5
225120 5
225160 5
225200 5
225240 5
225280 5
225320 5
225360 5
225400 5
225440 5
225480 5
225520 5
225560 5
225600 5
225640 5
225680 5
225720 5
225760 5
225800 5
225840 5
225880 5
225920 5
225960 5
226000 5
226040 5
226080 5
226120 5
226160 5
226200 5
226240 5
226280 5
226320 5
226360 5
226400 5
226440 5
226480 5
226520 5
226560 5
226600 5
226640 5
226680 5
226720 5
226760 5
226800 5
226840 5
226880 5
226920 5
226960 5
227000 5
227040 5
227080 5
227120 5
227160 5
227200 5
227240 5
227280 5
227320 5
227360 5
227400 5
227440 5
227480 5
227520 5
227560 5
227600 5
227640 5
227680 5
227720 5
227760 5
227800 5
227840 5
227880 5
227920 5
227960 5
228000 5
228040 5
228080 5
228120 5
228160 5
228200 5
228240 5
228280 5
228320 5
228360 5
228400 5
228440 5
228480 5
228520 5
228560 5
228600 5
228640 5
228680 5
228720 5
228760 5
228800 5
228840 5
228880 5
228920 5
228960 5
229000 5
229040 5
229080 5
229120 5
229160 5
229200 5
229240 5
229280 5
229320 5
229360 5
229400 5
229440 5
229480 5
229520 5
229560 5
229600 5
229640 5
229680 5
229720 5
229760 5
229800 5
229840 5
229880 5
229920 5
229960 5
230000 5
230040 5
230080 5
230120 5
230160 5
230200 5
230240 5
230280 5
230320 5
230360 5
230400 5
230440 5
230480 5
230520 5
230560 5
230600 5
230640 5
230680 5
230720 5
230760 5
230800 5
230840 5
230880 5
230920 5
230960 5
231000 5
231040 5
231080 5
231120 5
231160 5
231200 5
231240 5
231280 5
231320 5
231360 5
231400 5
231440 5
231480 5
231520 5
231560 5
231600 5
231640 5
231680 5
231720 5
231760 5
231800 5
231840 5
231880 5
231920 5
231960 5
232000 5
232040 5
232080 5
232120 5
232160 5
232200 5
232240 5
232280 5
232320 5
232360 5
232400 5
232440 5
232480 5
232520 5
232560 5
232600 5
232640 5
232680 5
232720 5
232760 5
232800 5
232840 5
232880 5
232920 5
232960 5
233000 5
233040 5
233080 5
233120 5
233160 5
233200 5
233240 5
233280 5
233320 5
233360 5
233400 5
233440 5
233480 5
233520 5
233560 5
233600 5
233640 5
233680 5
233720 5
233760 5
233800 5
233840 5
233880 5
233920 5
233960 5
234000 5
234040 5
234080 5
234120 5
234160 5
234200 5
234240 5
234280 5
234320 5
234360 5
234400 5
234440 5
234480 5
234520 5
234560 5
234600 5
234640 5
234680 5
234720 5
234760 5
234800 5
234840 5
234880 5
234920 5
234960 5
235000 5
235040 5
235080 5
235120 5
235160 5
235200 5
235240 5
235280 5
235320 5
235360 5
235400 5
235440 5
235480 5
235520 5
235560 5
235600 5
235640 5
235680 5
235720 5
235760 5
235800 5
235840 5
235880 5
235920 5
235960 5
236000 5
236040 5
236080 5
236120 5
236160 5
236200 5
236240 5
236280 5
236320 5
236360 5
236400 5
236440 5
236480 5
236520 5
236560 5
236600 5
236640 5
236680 5
236720 5
236760 5
236800 5
236840 5
236880 5
236920 5
236960 5
237000 5
237040 5
237080 5
237120 5
237160 5
237200 5
237240 5
237280 5
237320 5
237360 5
237400 5
237440 5
237480 5
237520 5
237560 5
237600 5
237640 5
237680 5
237720 5
237760 5
237800 5
237840 5
237880 5
237920 5
237960 5
238000 5
238040 5
238080 5
238120 5
238160 5
238200 5
238240 5
238280 5
238320 5
238360 5
238400 5
238440 5
238480 5
238520 5
238560 5
238600 5
238640 5
238680 5
238720 5
238760 5
238800 5
238840 5
238880 5
238920 5
238960 5
239000 5
239040 5
239080 5
239120 5
239160 5
239200 5
239240 5
239280 5
239320 5
239360 5
239400 5
239440 5
239480 5
239520 5
239560 5
239600 5
239640 5
239680 5
239720 5
239760 5
239800 5
239840 5
239880 5
239920 5
239960 5
240000 5
240040 5
240080 5
240120 5
240160 5
240200 5
240240 5
240280 5
240320 5
240360 5
240400 5
240440 5
240480 5
240520 5
240560 5
240600 5
240640 5
240680 5
240720 5
240760 5
240800 5
240840 5
240880 5
240920 5
240960 5
241000 5
241040 5
241080 5
241120 5
241160 5
241200 5
241240 5
241280 5
241320 5
241360 5
241400 5
241440 5
241480 5
241520 5
241560 5
241600 5
241640 5
241680 5
241720 5
241760 5
241800 5
241840 5
241880 5
241920 5
241960 5
242000 5
242040 5
242080 5
242120 5
242160 5
242200 5
242240 5
242280 5
242320 5
242360 5
242400 5
242440 5
242480 5
242520 5
242560 5
242600 5
242640 5
242680 5
242720 5
242760 5
242800 5
242840 5
242880 5
242920 5
242960 5
243000 5
243040 5
243080 5
243120 5
243160 5
243200 5
243240 5
243280 5
243320 5
243360 5
243400 5
243440 5
243480 5
243520 5
243560 5
243600 5
243640 5
243680 5
243720 5
243760 5
243800 5
243840 5
243880 5
243920 5
243960 5
244000 5
244040 5
244080 5
244120 5
244160 5
244200 5
244240 5
244280 5
244320 5
244360 5
244400 5
244440 5
244480 5
244520 5
244560 5
244600 5
244640 5
244680 5
244720 5
244760 5
244800 5
244840 5
244880 5
244920 5
244960 5
245000 5
245040 5
245080 5
245120 5
245160 5
245200 5
245240 5
245280 5
245320 5
245360 5
245400 5
245440 5
245480 5
245520 5
245560 5
245600 5
245640 5
245680 5
245720 5
245760 5
245800 5
245840 5
245880 5
245920 5
245960 5
246000 5
246040 5
246080 5
246120 5
246160 5
246200 5
246240 5
246280 5
246320 5
246360 5
246400 5
246440 5
246480 5
246520 5
246560 5
246600 5
246640 5
246680 5
246720 5
246760 5
246800 5
246840 5
246880 5
246920 5
246960 5
247000 5
247040 5
247080 5
247120 5
247160 5
247200 5
247240 5
247280 5
247320 5
247360 5
247400 5
247440 5
247480 5
247520 5
247560 5
247600 5
247640 5
247680 5
247720 5
247760 5
247800 5
247840 5
247880 5
247920 5
247960 5
248000 5
248040 5
248080 5
248120 5
248160 5
248200 5
248240 5
248280 5
248320 5
248360 5
248400 5
248440 5
248480 5
248520 5
248560 5
248600 5
248640 5
248680 5
248720 5
248760 5
248800 5
248840 5
248880 5
248920 5
248960 5
249000 5
249040 5
249080 5
249120 5
249160 5
249200 5
249240 5
249280 5
249320 5
249360 5
249400 5
249440 5
249480 5
249520 5
249560 5
249600 5
249640 5
249680 5
249720 5
249760 5
249800 5
249840 5
249880 5
249920 5
249960 5
250000 5
250040 5
250080 5
250120 5
250160 5
250200 5
250240 5
250280 5
250320 5
250360 5
250400 5
250440 5
250480 5
250520 5
250560 5
250600 5
250640 5
250680 5
250720 5
250760 5
250800 5
250840 5
250880 5
250920 5
250960 5
251000 5
251040 5
251080 5
251120 5
251160 5
251200 5
251240 5
251280 5
251320 5
251360 5
251400 5
251440 5
251480 5
251520 5
251560 5
251600 5
251640 5
251680 5
251720 5
251760 5
251800 5
251840 5
251880 5
251920 5
251960 5
252000 5
252040 5
252080 5
252120 5
252160 5
252200 5
252240 5
252280 5
252320 5
252360 5
252400 5
252440 5
252480 5
252520 5
252560 5
252600 5
252640 5
252680 5
252720 5
252760 5
252800 5
252840 5
252880 5
252920 5
252960 5
253000 5
253040 5
253080 5
253120 5
253160 5
253200 5
253240 5
253280 5
253320 5
253360 5
253400 5
253440 5
253480 5
253520 5
253560 5
253600 5
253640 5
253680 5
253720 5
253760 5
253800 5
253840 5
253880 5
253920 5
253960 5
254000 5
254040 5
254080 5
254120 5
254160 5
254200 5
254240 5
254280 5
254320 5
254360 5
254400 5
254440 5
254480 5
254520 5
254560 5
254600 5
254640 5
254680 5
254720 5
254760 5
254800 5
254840 5
254880 5
254920 5
254960 5
255000 5
255040 5
255080 5
255120 5
255160 5
255200 5
255240 5
255280 5
255320 5
255360 5
255400 5
255440 5
255480 5
255520 5
255560 5
255600 5
255640 5
255680 5
255720 5
255760 5
255800 5
255840 5
255880 5
255920 5
255960 5
256000 5
256040 5
256080 5
256120 5
256160 5
256200 5
256240 5
256280 5
256320 5
256360 5
256400 5
256440 5
256480 5
256520 5
256560 5
256600 5
256640 5
256680 5
256720 5
256760 5
256800 5
256840 5
256880 5
256920 5
256960 5
257000 5
257040 5
257080 5
257120 5
257160 5
257200 5
257240 5
257280 5
257320 5
257360 5
257400 5
257440 5
257480 5
257520 5
257560 5
257600 5
257640 5
257680 5
257720 5
257760 5
257800 5
257840 5
257880 5
257920 5
257960 5
258000 5
258040 5
258080 5
258120 5
258160 5
258200 5
258240 5
258280 5
258320 5
258360 5
258400 5
258440 5
258480 5
258520 5
258560 5
258600 5
258640 5
258680 5
258720 5
258760 5
258800 5
258840 5
258880 5
258920 5
258960 5
259000 5
259040 5
259080 5
259120 5
259160 5
259200 5
259240 5
259280 5
259320 5
259360 5
259400 5
259440 5
259480 5
259520 5
259560 5
259600 5
259640 5
259680 5
259720 5
259760 5
259800 5
259840 5
259880 5
259920 5
259960 5
260000 5
260040 5
260080 5
260120 5
260160 5
260200 5
260240 5
260280 5
260320 5
260360 5
260400 5
260440 5
260480 5
260520 5
260560 5
260600 5
260640 5
260680 5
260720 5
260760 5
260800 5
260840 5
260880 5
260920 5
260960 5
261000 5
261040 5
261080 5
261120 5
261160 5
261200 5
261240 5
261280 5
261320 5
261360 5
261400 5
261440 5
261480 5
261520 5
261560 5
261600 5
261640 5
261680 5
261720 5
261760 5
261800 5
261840 5
261880 5
261920 5
261960 5
262000 5
262040 5
262080 5
262120 5
262160 5
262200 5
262240 5
262280 5
262320 5
262360 5
262400 5
262440 5
262480 5
262520 5
262560 5
262600 5
262640 5
262680 5
262720 5
262760 5
262800 5
262840 5
262880 5
262920 5
262960 5
263000 5
263040 5
263080 5
263120 5
263160 5
263200 5
263240 5
263280 5
263320 5
263360 5
263400 5
263440 5
263480 5
263520 5
263560 5
263600 5
263640 5
263680 5
263720 5
263760 5
263800 5
263840 5
263880 5
263920 5
263960 5
264000 5
264040 5
264080 5
264120 5
264160 5
264200 5
264240 5
264280 5
264320 5
264360 5
264400 5
264440 5
264480 5
264520 5
264560 5
264600 5
264640 5
264680 5
264720 5
264760 5
264800 5
264840 5
264880 5
264920 5
264960 5
265000 5
265040 5
265080 5
265120 5
265160 5
265200 5
265240 5
265280 5
265320 5
265360 5
265400 5
265440 5
265480 5
265520 5
265560 5
265600 5
265640 5
265680 5
265720 5
265760 5
265800 5
265840 5
265880 5
265920 5
265960 5
266000 5
266040 5
266080 5
266120 5
266160 5
266200 5
266240 5
266280 5
266320 5
266360 5
266400 5
266440 5
266480 5
266520 5
266560 5
266600 5
266640 5
266680 5
266720 5
266760 5
266800 5
266840 5
266880 5
266920 5
266960 5
267000 5
267040 5
267080 5
267120 5
267160 5
267200 5
267240 5
267280 5
267320 5
267360 5
267400 5
267440 5
267480 5
267520 5
267560 5
267600 5
267640 5
267680 5
267720 5
267760 5
267800 5
267840 5
267880 5
267920 5
267960 5
268000 5
268040 5
268080 5
268120 5
268160 5
268200 5
268240 5
268280 5
268320 5
268360 5
268400 5
268440 5
268480 5
268520 5
268560 5
268600 5
268640 5
268680 5
268720 5
268760 5
268800 5
268840 5
268880 5
268920 5
268960 5
269000 5
269040 5
269080 5
269120 5
269160 5
269200 5
269240 5
269280 5
269320 5
269360 5
269400 5
269440 5
269480 5
269520 5
269560 5
269600 5
269640 5
269680 5
269720 5
269760 5
269800 5
269840 5
269880 5
269920 5
269960 5
270000 5
270040 5
270080 5
270120 5
270160 5
270200 5
270240 5
270280 5
270320 5
270360 5
270400 5
270440 5
270480 5
270520 5
270560 5
270600 5
270640 5
270680 5
270720 5
270760 5
270800 5
270840 5
270880 5
270920 5
270960 5
271000 5
271040 5
271080 5
271120 5
271160 5
271200 5
271240 5
271280 5
271320 5
271360 5
271400 5
271440 5
271480 5
271520 5
271560 5
271600 5
271640 5
271680 5
271720 5
271760 5
271800 5
271840 5
271880 5
271920 5
271960 5
272000 5
272040 5
272080 5
272120 5
272160 5
272200 5
272240 5
272280 5
272320 5
272360 5
272400 5
272440 5
272480 5
272520 5
272560 5
272600 5
272640 5
272680 5
272720 5
272760 5
272800 5
272840 5
272880 5
272920 5
272960 5
273000 5
273040 5
273080 5
273120 5
273160 5
273200 5
273240 5
273280 5
273320 5
273360 5
273400 5
273440 5
273480 5
273520 5
273560 5
273600 5
273640 5
273680 5
273720 5
273760 5
273800 5
273840 5
273880 5
273920 5
273960 5
274000 5
274040 5
274080 5
274120 5
274160 5
274200 5
274240 5
274280 5
274320 5
274360 5
274400 5
274440 5
274480 5
274520 5
274560 5
274600 5
274640 5
274680 5
274720 5
274760 5
274800 5
274840 5
274880 5
274920 5
274960 5
275000 5
275040 5
275080 5
275120 5
275160 5
275200 5
275240 5
275280 5
275320 5
275360 5
275400 5
275440 5
275480 5
275520 5
275560 5
275600 5
275640 5
275680 5
275720 5
275760 5
275800 5
275840 5
275880 5
275920 5
275960 5
276000 5
276040 5
276080 5
276120 5
276160 5
276200 5
276240 5
276280 5
276320 5
276360 5
276400 5
276440 5
276480 5
276520 5
276560 5
276600 5
276640 5
276680 5
276720 5
276760 5
276800 5
276840 5
276880 5
276920 5
276960 5
277000 5
277040 5
277080 5
277120 5
277160 5
277200 5
277240 5
277280 5
277320 5
277360 5
277400 5
277440 5
277480 5
277520 5
277560 5
277600 5
277640 5
277680 5
277720 5
277760 5
277800 5
277840 5
277880 5
277920 5
277960 5
278000 5
278040 5
278080 5
278120 5
278160 5
278200 5
278240 5
278280 5
278320 5
278360 5
278400 5
278440 5
278480 5
278520 5
278560 5
278600 5
278640 5
278680 5
278720 5
278760 5
278800 5
278840 5
278880 5
278920 5
278960 5
279000 5
279040 5
279080 5
279120 5
279160 5
279200 5
279240 5
279280 5
279320 5
279360 5
279400 5
279440 5
279480 5
279520 5
279560 5
279600 5
279640 5
279680 5
279720 5
279760 5
279800 5
279840 5
279880 5
279920 5
279960 5
280000 5
280040 5
280080 5
280120 5
280160 5
280200 5
280240 5
280280 5
280320 5
280360 5
280400 5
280440 5
280480 5
280520 5
280560 5
280600 5
280640 5
280680 5
280720 5
280760 5
280800 5
280840 5
280880 5
280920 5
280960 5
281000 5
281040 5
281080 5
281120 5
281160 5
281200 5
281240 5
281280 5
281320 5
281360 5
281400 5
281440 5
281480 5
281520 5
281560 5
281600 5
281640 5
281680 5
281720 5
281760 5
281800 5
281840 5
281880 5
281920 5
281960 5
282000 5
282040 5
282080 5
282120 5
282160 5
282200 5
282240 5
282280 5
282320 5
282360 5
282400 5
282440 5
282480 5
282520 5
282560 5
282600 5
282640 5
282680 5
282720 5
282760 5
282800 5
282840 5
282880 5
282920 5
282960 5
283000 5
283040 5
283080 5
283120 5
283160 5
283200 5
283240 5
283280 5
283320 5
283360 5
283400 5
283440 5
283480 5
283520 5
283560 5
283600 5
283640 5
283680 5
283720 5
283760 5
283800 5
283840 5
283880 5
283920 5
283960 5
284000 5
284040 5
284080 5
284120 5
284160 5
284200 5
284240 5
284280 5
284320 5
284360 5
284400 5
284440 5
284480 5
284520 5
284560 5
284600 5
284640 5
284680 5
284720 5
284760 5
284800 5
284840 5
284880 5
284920 5
284960 5
285000 5
285040 5
285080 5
285120 5
285160 5
285200 5
285240 5
285280 5
285320 5
285360 5
285400 5
285440 5
285480 5
285520 5
285560 5
285600 5
285640 5
285680 5
285720 5
285760 5
285800 5
285840 5
285880 5
285920 5
285960 5
286000 5
286040 5
286080 5
286120 5
286160 5
286200 5
286240 5
286280 5
286320 5
286360 5
286400 5
286440 5
286480 5
286520 5
286560 5
286600 5
286640 5
286680 5
286720 5
286760 5
286800 5
286840 5
286880 5
286920 5
286960 5
287000 5
287040 5
287080 5
287120 5
287160 5
287200 5
287240 5
287280 5
287320 5
287360 5
287400 5
287440 5
287480 5
287520 5
287560 5
287600 5
287640 5
287680 5
287720 5
287760 5
287800 5
287840 5
287880 5
287920 5
287960 5
288000 5
288040 5
288080 5
288120 5
288160 5
288200 5
288240 5
288280 5
288320 5
288360 5
288400 5
288440 5
288480 5
288520 5
288560 5
288600 5
288640 5
288680 5
288720 5
288760 5
288800 5
288840 5
288880 5
288920 5
288960 5
289000 5
289040 5
289080 5
289120 5
289160 5
289200 5
289240 5
289280 5
289320 5
289360 5
289400 5
289440 5
289480 5
289520 5
289560 5
289600 5
289640 5
289680 5
289720 5
289760 5
289800 5
289840 5
289880 5
289920 5
289960 5
290000 5
290040 5
290080 5
290120 5
290160 5
290200 5
290240 5
290280 5
290320 5
290360 5
290400 5
290440 5
290480 5
290520 5
290560 5
290600 5
290640 5
290680 5
290720 5
290760 5
290800 5
290840 5
290880 5
290920 5
290960 5
291000 5
291040 5
291080 5
291120 5
291160 5
291200 5
291240 5
291280 5
291320 5
291360 5
291400 5
291440 5
291480 5
291520 5
291560 5
291600 5
291640 5
291680 5
291720 5
291760 5
291800 5
291840 5
291880 5
291920 5
291960 5
292000 5
292040 5
292080 5
292120 5
292160 5
292200 5
292240 5
292280 5
292320 5
292360 5
292400 5
292440 5
292480 5
292520 5
292560 5
292600 5
292640 5
292680 5
292720 5
292760 5
292800 5
292840 5
292880 5
292920 5
292960 5
293000 5
293040 5
293080 5
293120 5
293160 5
293200 5
293240 5
293280 5
293320 5
293360 5
293400 5
293440 5
293480 5
293520 5
293560 5
293600 5
293640 5
293680 5
293720 5
293760 5
293800 5
293840 5
293880 5
293920 5
293960 5
294000 5
294040 5
294080 5
294120 5
294160 5
294200 5
294240 5
294280 5
294320 5
294360 5
294400 5
294440 5
294480 5
294520 5
294560 5
294600 5
294640 5
294680 5
294720 5
294760 5
294800 5
294840 5
294880 5
294920 5
294960 5
295000 5
295040 5
295080 5
295120 5
295160 5
295200 5
295240 5
295280 5
295320 5
295360 5
295400 5
295440 5
295480 5
295520 5
295560 5
295600 5
295640 5
295680 5
295720 5
295760 5
295800 5
295840 5
295880 5
295920 5
295960 5
296000 5
296040 5
296080 5
296120 5
296160 5
296200 5
296240 5
296280 5
296320 5
296360 5
296400 5
296440 5
296480 5
296520 5
296560 5
296600 5
296640 5
296680 5
296720 5
296760 5
296800 5
296840 5
296880 5
296920 5
296960 5
297000 5
297040 5
297080 5
297120 5
297160 5
297200 5
297240 5
297280 5
297320 5
297360 5
297400 5
297440 5
297480 5
297520 5
297560 5
297600 5
297640 5
297680 5
297720 5
297760 5
297800 5
297840 5
297880 5
297920 5
297960 5
298000 5
298040 5
298080 5
298120 5
298160 5
298200 5
298240 5
298280 5
298320 5
298360 5
298400 5
298440 5
298480 5
298520 5
298560 5
298600 5
298640 5
298680 5
298720 5
298760 5
298800 5
298840 5
298880 5
298920 5
298960 5
299000 5
299040 5
299080 5
299120 5
299160 5
299200 5
299240 5
299280 5
299320 5
299360 5
299400 5
299440 5
299480 5
299520 5
299560 5
299600 5
299640 5
299680 5
299720 5
299760 5
299800 5
299840 5
299880 5
299920 5
299960 5
300000 5
300040 5
300080 5
300120 5
300160 5
300200 5
300240 5
300280 5
300320 5
300360 5
300400 5
300440 5
300480 5
300520 5
300560 5
300600 5
300640 5
300680 5
300720 5
300760 5
300800 5
300840 5
300880 5
300920 5
300960 5
301000 5
301040 5
301080 5
301120 5
301160 5
301200 5
301240 5
301280 5
301320 5
301360 5
301400 5
301440 5
301480 5
301520 5
301560 5
301600 5
301640 5
301680 5
301720 5
301760 5
301800 5
301840 5
301880 5
301920 5
301960 5
302000 5
302040 5
302080 5
302120 5
302160 5
302200 5
302240 5
302280 5
302320 5
302360 5
302400 5
302440 5
302480 5
302520 5
302560 5
302600 5
302640 5
302680 5
302720 5
302760 5
302800 5
302840 5
302880 5
302920 5
302960 5
303000 5
303040 5
303080 5
303120 5
303160 5
303200 5
303240 5
303280 5
303320 5
303360 5
303400 5
303440 5
303480 5
303520 5
303560 5
303600 5
303640 5
303680 5
303720 5
303760 5
303800 5
303840 5
303880 5
303920 5
303960 5
304000 5
304040 5
304080 5
304120 5
304160 5
304200 5
304240 5
304280 5
304320 5
304360 5
304400 5
304440 5
304480 5
304520 5
304560 5
304600 5
304640 5
304680 5
304720 5
304760 5
304800 5
304840 5
304880 5
304920 5
304960 5
305000 5
305040 5
305080 5
305120 5
305160 5
305200 5
305240 5
305280 5
305320 5
305360 5
305400 5
305440 5
305480 5
305520 5
305560 5
305600 5
305640 5
305680 5
305720 5
305760 5
305800 5
305840 5
305880 5
305920 5
305960 5
306000 5
306040 5
306080 5
306120 5
306160 5
306200 5
306240 5
306280 5
306320 5
306360 5
306400 5
306440 5
306480 5
306520 5
306560 5
306600 5
306640 5
306680 5
306720 5
306760 5
306800 5
306840 5
306880 5
306920 5
306960 5
307000 5
307040 5
307080 5
307120 5
307160 5
307200 5
307240 5
307280 5
307320 5
307360 5
307400 5
307440 5
307480 5
307520 5
307560 5
307600 5
307640 5
307680 5
307720 5
307760 5
307800 5
307840 5
307880 5
307920 5
307960 5
308000 5
308040 5
308080 5
308120 5
308160 5
308200 5
308240 5
308280 5
308320 5
308360 5
308400 5
308440 5
308480 5
308520 5
308560 5
308600 5
308640 5
308680 5
308720 5
308760 5
308800 5
308840 5
308880 5
308920 5
308960 5
309000 5
309040 5
309080 5
309120 5
309160 5
309200 5
309240 5
309280 5
309320 5
309360 5
309400 5
309440 5
309480 5
309520 5
309560 5
309600 5
309640 5
309680 5
309720 5
309760 5
309800 5
309840 5
309880 5
309920 5
309960 5
310000 5
310040 5
310080 5
310120 5
310160 5
310200 5
310240 5
310280 5
310320 5
310360 5
310400 5
310440 5
310480 5
310520 5
310560 5
310600 5
310640 5
310680 5
310720 5
310760 5
310800 5
310840 5
310880 5
310920 5
310960 5
311000 5
311040 5
311080 5
311120 5
311160 5
311200 5
311240 5
311280 5
311320 5
311360 5
311400 5
311440 5
311480 5
311520 5
311560 5
311600 5
311640 5
311680 5
311720 5
311760 5
311800 5
311840 5
311880 5
311920 5
311960 5
312000 5
312040 5
312080 5
312120 5
312160 5
312200 5
312240 5
312280 5
312320 5
312360 5
312400 5
312440 5
312480 5
312520 5
312560 5
312600 5
312640 5
312680 5
312720 5
312760 5
312800 5
312840 5
312880 5
312920 5
312960 5
313000 5
313040 5
313080 5
313120 5
313160 5
313200 5
313240 5
313280 5
313320 5
313360 5
313400 5
313440 5
313480 5
313520 5
313560 5
313600 5
313640 5
313680 5
313720 5
313760 5
313800 5
313840 5
313880 5
313920 5
313960 5
314000 5
314040 5
314080 5
314120 5
314160 5
314200 5
314240 5
314280 5
314320 5
314360 5
314400 5
314440 5
314480 5
314520 5
314560 5
314600 5
314640 5
314680 5
314720 5
314760 5
314800 5
314840 5
314880 5
314920 5
314960 5
315000 5
315040 5
315080 5
315120 5
315160 5
315200 5
315240 5
315280 5
315320 5
315360 5
315400 5
315440 5
315480 5
315520 5
315560 5
315600 5
315640 5
315680 5
315720 5
315760 5
315800 5
315840 5
315880 5
315920 5
315960 5
316000 5
316040 5
316080 5
316120 5
316160 5
316200 5
316240 5
316280 5
316320 5
316360 5
316400 5
316440 5
316480 5
316520 5
316560 5
316600 5
316640 5
316680 5
316720 5
316760 5
316800 5
316840 5
316880 5
316920 5
316960 5
317000 5
317040 5
317080 5
317120 5
317160 5
317200 5
317240 5
317280 5
317320 5
317360 5
317400 5
317440 5
317480 5
317520 5
317560 5
317600 5
317640 5
317680 5
317720 5
317760 5
317800 5
317840 5
317880 5
317920 5
317960 5
318000 5
318040 5
318080 5
318120 5
318160 5
318200 5
318240 5
318280 5
318320 5
318360 5
318400 5
318440 5
318480 5
318520 5
318560 5
318600 5
318640 5
318680 5
318720 5
318760 5
318800 5
318840 5
318880 5
318920 5
318960 5
319000 5
319040 5
319080 5
319120 5
319160 5
319200 5
319240 5
319280 5
319320 5
319360 5
319400 5
319440 5
319480 5
319520 5
319560 5
319600 5
319640 5
319680 5
319720 5
319760 5
319800 5
319840 5
319880 5
319920 5
319960 5
320000 5
320040 5
320080 5
320120 5
320160 5
320200 5
320240 5
320280 5
320320 5
320360 5
320400 5
320440 5
320480 5
320520 5
320560 5
320600 5
320640 5
320680 5
320720 5
320760 5
320800 5
320840 5
320880 5
320920 5
320960 5
321000 5
321040 5
321080 5
321120 5
321160 5
321200 5
321240 5
321280 5
321320 5
321360 5
321400 5
321440 5
321480 5
321520 5
321560 5
321600 5
321640 5
321680 5
321720 5
321760 5
321800 5
321840 5
321880 5
321920 5
321960 5
322000 5
322040 5
322080 5
322120 5
322160 5
322200 5
322240 5
322280 5
322320 5
322360 5
322400 5
322440 5
322480 5
322520 5
322560 5
322600 5
322640 5
322680 5
322720 5
322760 5
322800 5
322840 5
322880 5
322920 5
322960 5
323000 5
323040 5
323080 5
323120 5
323160 5
323200 5
323240 5
323280 5
323320 5
323360 5
323400 5
323440 5
323480 5
323520 5
323560 5
323600 5
323640 5
323680 5
323720 5
323760 5
323800 5
323840 5
323880 5
323920 5
323960 5
324000 5
324040 5
324080 5
324120 5
324160 5
324200 5
324240 5
324280 5
324320 5
324360 5
324400 5
324440 5
324480 5
324520 5
324560 5
324600 5
324640 5
324680 5
324720 5
324760 5
324800 5
324840 5
324880 5
324920 5
324960 5
325000 5
325040 5
325080 5
325120 5
325160 5
325200 5
325240 5
325280 5
325320 5
325360 5
325400 5
325440 5
325480 5
325520 5
325560 5
325600 5
325640 5
325680 5
325720 5
325760 5
325800 5
325840 5
325880 5
325920 5
325960 5
326000 5
326040 5
326080 5
326120 5
326160 5
326200 5
326240 5
326280 5
326320 5
326360 5
326400 5
326440 5
326480 5
326520 5
326560 5
326600 5
326640 5
326680 5
326720 5
326760 5
326800 5
326840 5
326880 5
326920 5
326960 5
327000 5
327040 5
327080 5
327120 5
327160 5
327200 5
327240 5
327280 5
327320 5
327360 5
327400 5
327440 5
327480 5
327520 5
327560 5
327600 5
327640 5
327680 5
327720 5
327760 5
327800 5
327840 5
327880 5
327920 5
327960 5
328000 5
328040 5
328080 5
328120 5
328160 5
328200 5
328240 5
328280 5
328320 5
328360 5
328400 5
328440 5
328480 5
328520 5
328560 5
328600 5
328640 5
328680 5
328720 5
328760 5
328800 5
328840 5
328880 5
328920 5
328960 5
329000 5
329040 5
329080 5
329120 5
329160 5
329200 5
329240 5
329280 5
329320 5
329360 5
329400 5
329440 5
329480 5
329520 5
329560 5
329600 5
329640 5
329680 5
329720 5
329760 5
329800 5
329840 5
329880 5
329920 5
329960 5
330000 5
330040 5
330080 5
330120 5
330160 5
330200 5
330240 5
330280 5
330320 5
330360 5
330400 5
330440 5
330480 5
330520 5
330560 5
330600 5
330640 5
330680 5
330720 5
330760 5
330800 5
330840 5
330880 5
330920 5
330960 5
331000 5
331040 5
331080 5
331120 5
331160 5
331200 5
331240 5
331280 5
331320 5
331360 5
331400 5
331440 5
331480 5
331520 5
331560 5
331600 5
331640 5
331680 5
331720 5
331760 5
331800 5
331840 5
331880 5
331920 5
331960 5
332000 5
332040 5
332080 5
332120 5
332160 5
332200 5
332240 5
332280 5
332320 5
332360 5
332400 5
332440 5
332480 5
332520 5
332560 5
332600 5
332640 5
332680 5
332720 5
332760 5
332800 5
332840 5
332880 5
332920 5
332960 5
333000 5
333040 5
333080 5
333120 5
333160 5
333200 5
333240 5
333280 5
333320 5
333360 5
333400 5
333440 5
333480 5
333520 5
333560 5
333600 5
333640 5
333680 5
333720 5
333760 5
333800 5
333840 5
333880 5
333920 5
333960 5
334000 5
334040 5
334080 5
334120 5
334160 5
334200 5
334240 5
334280 5
334320 5
334360 5
334400 5
334440 5
334480 5
334520 5
334560 5
334600 5
334640 5
334680 5
334720 5
334760 5
334800 5
334840 5
334880 5
334920 5
334960 5
335000 5
335040 5
335080 5
335120 5
335160 5
335200 5
335240 5
335280 5
335320 5
335360 5
335400 5
335440 5
335480 5
335520 5
335560 5
335600 5
335640 5
335680 5
335720 5
335760 5
335800 5
335840 5
335880 5
335920 5
335960 5
336000 5
336040 5
336080 5
336120 5
336160 5
336200 5
336240 5
336280 5
336320 5
336360 5
336400 5
336440 5
336480 5
336520 5
336560 5
336600 5
336640 5
336680 5
336720 5
336760 5
336800 5
336840 5
336880 5
336920 5
336960 5
337000 5
337040 5
337080 5
337120 5
337160 5
337200 5
337240 5
337280 5
337320 5
337360 5
337400 5
337440 5
337480 5
337520 5
337560 5
337600 5
337640 5
337680 5
337720 5
337760 5
337800 5
337840 5
337880 5
337920 5
337960 5
338000 5
338040 5
338080 5
338120 5
338160 5
338200 5
338240 5
338280 5
338320 5
338360 5
338400 5
338440 5
338480 5
338520 5
338560 5
338600 5
338640 5
338680 5
338720 5
338760 5
338800 5
338840 5
338880 5
338920 5
338960 5
339000 5
339040 5
339080 5
339120 5
339160 5
339200 5
339240 5
339280 5
339320 5
339360 5
339400 5
339440 5
339480 5
339520 5
339560 5
339600 5
339640 5
339680 5
339720 5
339760 5
339800 5
339840 5
339880 5
339920 5
339960 5
340000 5
340040 5
340080 5
340120 5
340160 5
340200 5
340240 5
340280 5
340320 5
340360 5
340400 5
340440 5
340480 5
340520 5
340560 5
340600 5
340640 5
340680 5
340720 5
340760 5
340800 5
340840 5
340880 5
340920 5
340960 5
341000 5
341040 5
341080 5
341120 5
341160 5
341200 5
341240 5
341280 5
341320 5
341360 5
341400 5
341440 5
341480 5
341520 5
341560 5
341600 5
341640 5
341680 5
341720 5
341760 5
341800 5
341840 5
341880 5
341920 5
341960 5
342000 5
342040 5
342080 5
342120 5
342160 5
342200 5
342240 5
342280 5
342320 5
342360 5
342400 5
342440 5
342480 5
342520 5
342560 5
342600 5
342640 5
342680 5
342720 5
342760 5
342800 5
342840 5
342880 5
342920 5
342960 5
343000 5
343040 5
343080 5
343120 5
343160 5
343200 5
343240 5
343280 5
343320 5
343360 5
343400 5
343440 5
343480 5
343520 5
343560 5
343600 5
343640 5
343680 5
343720 5
343760 5
343800 5
343840 5
343880 5
343920 5
343960 5
344000 5
344040 5
344080 5
344120 5
344160 5
344200 5
344240 5
344280 5
344320 5
344360 5
344400 5
344440 5
344480 5
344520 5
344560 5
344600 5
344640 5
344680 5
344720 5
344760 5
344800 5
344840 5
344880 5
344920 5
344960 5
345000 5
345040 5
345080 5
345120 5
345160 5
345200 5
345240 5
345280 5
345320 5
345360 5
345400 5
345440 5
345480 5
345520 5
345560 5
345600 5
345640 5
345680 5
345720 5
345760 5
345800 5
345840 5
345880 5
345920 5
345960 5
346000 5
346040 5
346080 5
346120 5
346160 5
346200 5
346240 5
346280 5
346320 5
346360 5
346400 5
346440 5
346480 5
346520 5
346560 5
346600 5
346640 5
346680 5
346720 5
346760 5
346800 5
346840 5
346880 5
346920 5
346960 5
347000 5
347040 5
347080 5
347120 5
347160 5
347200 5
347240 5
347280 5
347320 5
347360 5
347400 5
347440 5
347480 5
347520 5
347560 5
347600 5
347640 5
347680 5
347720 5
347760 5
347800 5
347840 5
347880 5
347920 5
347960 5
348000 5
348040 5
348080 5
348120 5
348160 5
348200 5
348240 5
348280 5
348320 5
348360 5
348400 5
348440 5
348480 5
348520 5
348560 5
348600 5
348640 5
348680 5
348720 5
348760 5
348800 5
348840 5
348880 5
348920 5
348960 5
349000 5
349040 5
349080 5
349120 5
349160 5
349200 5
349240 5
349280 5
349320 5
349360 5
349400 5
349440 5
349480 5
349520 5
349560 5
349600 5
349640 5
349680 5
349720 5
349760 5
349800 5
349840 5
349880 5
349920 5
349960 5
350000 5
350040 5
350080 5
350120 5
350160 5
350200 5
350240 5
350280 5
350320 5
350360 5
350400 5
350440 5
350480 5
350520 5
350560 5
350600 5
350640 5
350680 5
350720 5
350760 5
350800 5
350840 5
350880 5
350920 5
350960 5
351000 5
351040 5
351080 5
351120 5
351160 5
351200 5
351240 5
351280 5
351320 5
351360 5
351400 5
351440 5
351480 5
351520 5
351560 5
351600 5
351640 5
351680 5
351720 5
351760 5
351800 5
351840 5
351880 5
351920 5
351960 5
352000 5
352040 5
352080 5
352120 5
352160 5
352200 5
352240 5
352280 5
352320 5
352360 5
352400 5
352440 5
352480 5
352520 5
352560 5
352600 5
352640 5
352680 5
352720 5
352760 5
352800 5
352840 5
352880 5
352920 5
352960 5
353000 5
353040 5
353080 5
353120 5
353160 5
353200 5
353240 5
353280 5
353320 5
353360 5
353400 5
353440 5
353480 5
353520 5
353560 5
353600 5
353640 5
353680 5
353720 5
353760 5
353800 5
353840 5
353880 5
353920 5
353960 5
354000 5
354040 5
354080 5
354120 5
354160 5
354200 5
354240 5
354280 5
354320 5
354360 5
354400 5
354440 5
354480 5
354520 5
354560 5
354600 5
354640 5
354680 5
354720 5
354760 5
354800 5
354840 5
354880 5
354920 5
354960 5
355000 5
355040 5
355080 5
355120 5
355160 5
355200 5
355240 5
355280 5
355320 5
355360 5
355400 5
355440 5
355480 5
355520 5
355560 5
355600 5
355640 5
355680 5
355720 5
355760 5
355800 5
355840 5
355880 5
355920 5
355960 5
356000 5
356040 5
356080 5
356120 5
356160 5
356200 5
356240 5
356280 5
356320 5
356360 5
356400 5
356440 5
356480 5
356520 5
356560 5
356600 5
356640 5
356680 5
356720 5
356760 5
356800 5
356840 5
356880 5
356920 5
356960 5
357000 5
357040 5
357080 5
357120 5
357160 5
357200 5
357240 5
357280 5
357320 5
357360 5
357400 5
357440 5
357480 5
357520 5
357560 5
357600 5
357640 5
357680 5
357720 5
357760 5
357800 5
357840 5
357880 5
357920 5
357960 5
358000 5
358040 5
358080 5
358120 5
358160 5
358200 5
358240 5
358280 5
358320 5
358360 5
358400 5
358440 5
358480 5
358520 5
358560 5
358600 5
358640 5
358680 5
358720 5
358760 5
358800 5
358840 5
358880 5
358920 5
358960 5
359000 5
359040 5
359080 5
359120 5
359160 5
359200 5
359240 5
359280 5
359320 5
359360 5
359400 5
359440 5
359480 5
359520 5
359560 5
359600 5
359640 5
359680 5
359720 5
359760 5
359800 5
359840 5
359880 5
359920 5
359960 5
360000 5
360040 5
360080 5
360120 5
360160 5
360200 5
360240 5
360280 5
360320 5
360360 5
360400 5
360440 5
360480 5
360520 5
360560 5
360600 5
360640 5
360680 5
360720 5
360760 5
360800 5
360840 5
360880 5
360920 5
360960 5
361000 5
361040 5
361080 5
361120 5
361160 5
361200 5
361240 5
361280 5
361320 5
361360 5
361400 5
361440 5
361480 5
361520 5
361560 5
361600 5
361640 5
361680 5
361720 5
361760 5
361800 5
361840 5
361880 5
361920 5
361960 5
362000 5
362040 5
362080 5
362120 5
362160 5
362200 5
362240 5
362280 5
362320 5
362360 5
362400 5
362440 5
362480 5
362520 5
362560 5
362600 5
362640 5
362680 5
362720 5
362760 5
362800 5
362840 5
362880 5
362920 5
362960 5
363000 5
363040 5
363080 5
363120 5
363160 5
363200 5
363240 5
363280 5
363320 5
363360 5
363400 5
363440 5
363480 5
363520 5
363560 5
363600 5
363640 5
363680 5
363720 5
363760 5
363800 5
363840 5
363880 5
363920 5
363960 5
364000 5
364040 5
364080 5
364120 5
364160 5
364200 5
364240 5
364280 5
364320 5
364360 5
364400 5
364440 5
364480 5
364520 5
364560 5
364600 5
364640 5
364680 5
364720 5
364760 5
364800 5
364840 5
364880 5
364920 5
364960 5
365000 5
365040 5
365080 5
365120 5
365160 5
365200 5
365240 5
365280 5
365320 5
365360 5
365400 5
365440 5
365480 5
365520 5
365560 5
365600 5
365640 5
365680 5
365720 5
365760 5
365800 5
365840 5
365880 5
365920 5
365960 5
366000 5
366040 5
366080 5
366120 5
366160 5
366200 5
366240 5
366280 5
366320 5
366360 5
366400 5
366440 5
366480 5
