# Supplementary material for: Comment on 'Valid molecular dynamics simulations of human hemoglobin require a surprisingly large box size'
Source: eLife. 2019 Jun 20;8:e44718. doi: 10.7554/eLife.44718 (PMC6586461; doi:10.7554/eLife.44718)
Supplement: Figure 3—source data 1. — The zip archive contains a README file describing which source files correspond to the different panels. [file elife-44718-fig3-data1.zip › figure3/panel_A/hub/large/9/proj.xvg]

@ autoscale onread none
@ with g0
@ g0 on
@ title "projection on eigenvectors (nm)"
@ xaxis  label "Time (ps)"
@ world xmin 0
@ world xmax 144800
@ world ymin -8.89987
@ world ymax 3.48174
@ view xmin 0.15
@ view xmax 0.85
@ view ymin 0.15
@ view ymax 0.85
@ yaxis  label "vec 1"
@ xaxis tick major 25000
@ xaxis tick minor 12500
@ xaxis ticklabel start type spec
@ xaxis ticklabel start -0
@ yaxis tick major 5
@ yaxis tick minor 2.5
@ yaxis ticklabel start type spec
@ yaxis ticklabel start -5
@ zeroxaxis bar on
@ zeroxaxis bar linestyle 3
    0.0000   -4.95599
   40.0000   -6.23981
   80.0000   -6.25290
  120.0000   -5.87925
  160.0000   -5.80372
  200.0000   -6.46753
  240.0000   -5.77849
  280.0000   -5.88372
  320.0000   -5.93841
  360.0000   -5.82770
  400.0000   -7.25653
  440.0000   -6.44241
  480.0000   -6.13587
  520.0000   -5.62110
  560.0000   -6.30496
  600.0000   -6.49674
  640.0000   -6.14891
  680.0000   -5.71104
  720.0000   -5.65488
  760.0000   -6.71636
  800.0000   -4.84332
  840.0000   -5.38766
  880.0000   -5.77321
  920.0000   -5.79627
  960.0000   -5.56209
 1000.0000   -6.07089
 1040.0000   -6.11672
 1080.0000   -5.69236
 1120.0000   -5.46263
 1160.0000   -5.22745
 1200.0000   -5.88012
 1240.0000   -6.16726
 1280.0000   -6.80343
 1320.0000   -6.42107
 1360.0000   -5.95110
 1400.0000   -5.79730
 1440.0000   -5.62413
 1480.0000   -5.54054
 1520.0000   -6.12657
 1560.0000   -5.62314
 1600.0000   -5.57263
 1640.0000   -5.56724
 1680.0000   -5.87488
 1720.0000   -4.99306
 1760.0000   -5.55204
 1800.0000   -6.07618
 1840.0000   -5.48493
 1880.0000   -6.06514
 1920.0000   -6.43014
 1960.0000   -5.36457
 2000.0000   -4.99592
 2040.0000   -5.96529
 2080.0000   -6.38351
 2120.0000   -5.65779
 2160.0000   -5.95955
 2200.0000   -6.40599
 2240.0000   -6.90779
 2280.0000   -5.73067
 2320.0000   -5.74804
 2360.0000   -6.04854
 2400.0000   -5.73269
 2440.0000   -5.18875
 2480.0000   -5.64615
 2520.0000   -5.33959
 2560.0000   -5.24780
 2600.0000   -5.63034
 2640.0000   -6.07543
 2680.0000   -5.49303
 2720.0000   -4.96661
 2760.0000   -5.78899
 2800.0000   -4.69747
 2840.0000   -5.43151
 2880.0000   -5.90203
 2920.0000   -5.61532
 2960.0000   -5.84811
 3000.0000   -4.61523
 3040.0000   -5.41384
 3080.0000   -4.92003
 3120.0000   -4.94213
 3160.0000   -5.11711
 3200.0000   -5.35100
 3240.0000   -5.91602
 3280.0000   -6.61409
 3320.0000   -5.24527
 3360.0000   -5.57576
 3400.0000   -6.61745
 3440.0000   -5.72364
 3480.0000   -6.02990
 3520.0000   -5.66473
 3560.0000   -5.12510
 3600.0000   -5.74241
 3640.0000   -4.75614
 3680.0000   -5.21665
 3720.0000   -5.07737
 3760.0000   -4.82633
 3800.0000   -4.97238
 3840.0000   -5.16878
 3880.0000   -6.11419
 3920.0000   -5.49462
 3960.0000   -5.58397
 4000.0000   -5.80461
 4040.0000   -6.10275
 4080.0000   -6.10504
 4120.0000   -5.93332
 4160.0000   -5.44598
 4200.0000   -4.93691
 4240.0000   -4.33657
 4280.0000   -5.63128
 4320.0000   -6.09875
 4360.0000   -5.70557
 4400.0000   -5.36843
 4440.0000   -5.84008
 4480.0000   -6.45555
 4520.0000   -5.39182
 4560.0000   -5.51051
 4600.0000   -5.21732
 4640.0000   -4.95979
 4680.0000   -6.47014
 4720.0000   -5.88024
 4760.0000   -5.28235
 4800.0000   -5.54721
 4840.0000   -6.38309
 4880.0000   -5.08837
 4920.0000   -4.88921
 4960.0000   -5.28991
 5000.0000   -5.44327
 5040.0000   -4.72153
 5080.0000   -5.34126
 5120.0000   -5.28367
 5160.0000   -5.43541
 5200.0000   -5.70499
 5240.0000   -5.18988
 5280.0000   -4.61535
 5320.0000   -5.42326
 5360.0000   -6.13200
 5400.0000   -6.05159
 5440.0000   -6.16661
 5480.0000   -6.29694
 5520.0000   -6.06818
 5560.0000   -5.45565
 5600.0000   -4.90674
 5640.0000   -4.85366
 5680.0000   -4.73586
 5720.0000   -5.14046
 5760.0000   -5.81814
 5800.0000   -4.66353
 5840.0000   -5.06393
 5880.0000   -5.55564
 5920.0000   -5.42869
 5960.0000   -5.09146
 6000.0000   -6.06593
 6040.0000   -5.04534
 6080.0000   -4.90185
 6120.0000   -4.71165
 6160.0000   -4.37270
 6200.0000   -3.96607
 6240.0000   -4.99988
 6280.0000   -4.36223
 6320.0000   -5.66353
 6360.0000   -5.14858
 6400.0000   -5.07143
 6440.0000   -6.00511
 6480.0000   -5.09177
 6520.0000   -6.53968
 6560.0000   -6.36981
 6600.0000   -6.86691
 6640.0000   -6.72146
 6680.0000   -6.03431
 6720.0000   -5.89113
 6760.0000   -5.57716
 6800.0000   -5.67917
 6840.0000   -5.92356
 6880.0000   -5.86739
 6920.0000   -5.71961
 6960.0000   -6.40927
 7000.0000   -6.13202
 7040.0000   -5.84379
 7080.0000   -5.71682
 7120.0000   -5.54872
 7160.0000   -5.56828
 7200.0000   -5.17819
 7240.0000   -5.89625
 7280.0000   -6.15777
 7320.0000   -5.73045
 7360.0000   -5.42242
 7400.0000   -5.30222
 7440.0000   -5.94878
 7480.0000   -5.93689
 7520.0000   -6.24275
 7560.0000   -6.60775
 7600.0000   -6.46190
 7640.0000   -6.18518
 7680.0000   -5.67207
 7720.0000   -6.00294
 7760.0000   -6.49782
 7800.0000   -5.81478
 7840.0000   -6.23050
 7880.0000   -6.21821
 7920.0000   -6.24983
 7960.0000   -6.54882
 8000.0000   -5.61583
 8040.0000   -5.35102
 8080.0000   -5.82101
 8120.0000   -5.24205
 8160.0000   -5.53862
 8200.0000   -6.04186
 8240.0000   -5.58297
 8280.0000   -6.15847
 8320.0000   -5.59916
 8360.0000   -5.94688
 8400.0000   -5.50966
 8440.0000   -4.05807
 8480.0000   -4.03165
 8520.0000   -4.87904
 8560.0000   -4.48177
 8600.0000   -4.94650
 8640.0000   -5.40041
 8680.0000   -5.12265
 8720.0000   -4.97143
 8760.0000   -5.38260
 8800.0000   -5.41089
 8840.0000   -4.44813
 8880.0000   -4.19431
 8920.0000   -5.43814
 8960.0000   -5.30604
 9000.0000   -5.09692
 9040.0000   -5.26480
 9080.0000   -5.54597
 9120.0000   -4.80859
 9160.0000   -4.22171
 9200.0000   -4.64935
 9240.0000   -5.10202
 9280.0000   -5.29988
 9320.0000   -4.98797
 9360.0000   -5.90071
 9400.0000   -5.38973
 9440.0000   -5.45979
 9480.0000   -5.40108
 9520.0000   -5.55579
 9560.0000   -5.61507
 9600.0000   -5.97056
 9640.0000   -6.34730
 9680.0000   -5.18785
 9720.0000   -6.49596
 9760.0000   -6.19820
 9800.0000   -6.25112
 9840.0000   -4.91575
 9880.0000   -5.61917
 9920.0000   -5.63655
 9960.0000   -6.05088
10000.0000   -5.75568
10040.0000   -5.60262
10080.0000   -6.01397
10120.0000   -5.63498
10160.0000   -5.89037
10200.0000   -6.26103
10240.0000   -6.45380
10280.0000   -7.22181
10320.0000   -6.31822
10360.0000   -6.22119
10400.0000   -5.75105
10440.0000   -6.01574
10480.0000   -5.39538
10520.0000   -5.58227
10560.0000   -5.37211
10600.0000   -5.39624
10640.0000   -6.60683
10680.0000   -6.54453
10720.0000   -6.63988
10760.0000   -5.37560
10800.0000   -6.25133
10840.0000   -6.30025
10880.0000   -6.56380
10920.0000   -5.91823
10960.0000   -5.61271
11000.0000   -6.19531
11040.0000   -6.36023
11080.0000   -6.91617
11120.0000   -7.02630
11160.0000   -6.56906
11200.0000   -7.47653
11240.0000   -6.79256
11280.0000   -6.09920
11320.0000   -5.88195
11360.0000   -5.13597
11400.0000   -4.96936
11440.0000   -5.36134
11480.0000   -6.33485
11520.0000   -6.25727
11560.0000   -6.10550
11600.0000   -6.45435
11640.0000   -6.69927
11680.0000   -7.20004
11720.0000   -6.40426
11760.0000   -5.47777
11800.0000   -5.74136
11840.0000   -6.16579
11880.0000   -5.96202
11920.0000   -5.91947
11960.0000   -6.03912
12000.0000   -5.84499
12040.0000   -6.40589
12080.0000   -6.02327
12120.0000   -6.03562
12160.0000   -5.56234
12200.0000   -5.76931
12240.0000   -6.25118
12280.0000   -5.68376
12320.0000   -5.87415
12360.0000   -5.55561
12400.0000   -6.04877
12440.0000   -6.59507
12480.0000   -5.82339
12520.0000   -6.50925
12560.0000   -5.73119
12600.0000   -5.68344
12640.0000   -5.17764
12680.0000   -5.16154
12720.0000   -4.98952
12760.0000   -5.12899
12800.0000   -6.05216
12840.0000   -5.53588
12880.0000   -5.75420
12920.0000   -6.06560
12960.0000   -6.05088
13000.0000   -6.18520
13040.0000   -6.01082
13080.0000   -6.20031
13120.0000   -5.22513
13160.0000   -5.51610
13200.0000   -5.63883
13240.0000   -4.81386
13280.0000   -5.02201
13320.0000   -6.08741
13360.0000   -4.45603
13400.0000   -5.91341
13440.0000   -5.38889
13480.0000   -5.05482
13520.0000   -5.23846
13560.0000   -5.22472
13600.0000   -5.70425
13640.0000   -5.22955
13680.0000   -5.78174
13720.0000   -6.08753
13760.0000   -5.77378
13800.0000   -6.79488
13840.0000   -5.87131
13880.0000   -5.39913
13920.0000   -5.75729
13960.0000   -5.88651
14000.0000   -6.04466
14040.0000   -5.79579
14080.0000   -6.12994
14120.0000   -5.36669
14160.0000   -5.62275
14200.0000   -6.33401
14240.0000   -5.71218
14280.0000   -6.19285
14320.0000   -5.98440
14360.0000   -6.12531
14400.0000   -5.60503
14440.0000   -6.50983
14480.0000   -6.25997
14520.0000   -5.83270
14560.0000   -5.61026
14600.0000   -6.53402
14640.0000   -6.88006
14680.0000   -7.09932
14720.0000   -6.96255
14760.0000   -6.74868
14800.0000   -6.08261
14840.0000   -5.99399
14880.0000   -6.73878
14920.0000   -6.69253
14960.0000   -7.43160
15000.0000   -6.95307
15040.0000   -6.89259
15080.0000   -6.53690
15120.0000   -6.33075
15160.0000   -6.55755
15200.0000   -6.21659
15240.0000   -6.25778
15280.0000   -6.24506
15320.0000   -6.16497
15360.0000   -5.59714
15400.0000   -5.88810
15440.0000   -5.96044
15480.0000   -6.97901
15520.0000   -6.69539
15560.0000   -5.82367
15600.0000   -6.06993
15640.0000   -5.68092
15680.0000   -6.05965
15720.0000   -5.10853
15760.0000   -5.39246
15800.0000   -6.18736
15840.0000   -5.97550
15880.0000   -5.56629
15920.0000   -6.28586
15960.0000   -5.81192
16000.0000   -5.38757
16040.0000   -5.01834
16080.0000   -5.82083
16120.0000   -5.41411
16160.0000   -5.94778
16200.0000   -6.84376
16240.0000   -5.85165
16280.0000   -5.17309
16320.0000   -6.37881
16360.0000   -6.22805
16400.0000   -5.78345
16440.0000   -6.81026
16480.0000   -6.23054
16520.0000   -6.66666
16560.0000   -5.98126
16600.0000   -6.44709
16640.0000   -6.00276
16680.0000   -6.03129
16720.0000   -7.20147
16760.0000   -7.09937
16800.0000   -6.28693
16840.0000   -6.71578
16880.0000   -6.28655
16920.0000   -6.52567
16960.0000   -5.70923
17000.0000   -5.59239
17040.0000   -6.28983
17080.0000   -6.22259
17120.0000   -6.61236
17160.0000   -7.29234
17200.0000   -6.40685
17240.0000   -5.95215
17280.0000   -7.10290
17320.0000   -6.97568
17360.0000   -5.84636
17400.0000   -6.08751
17440.0000   -6.09196
17480.0000   -6.00635
17520.0000   -5.74970
17560.0000   -5.59359
17600.0000   -6.23478
17640.0000   -6.87104
17680.0000   -5.60113
17720.0000   -5.39996
17760.0000   -5.98703
17800.0000   -6.90050
17840.0000   -5.90082
17880.0000   -5.15108
17920.0000   -5.92611
17960.0000   -6.24987
18000.0000   -5.17843
18040.0000   -5.50228
18080.0000   -6.63837
18120.0000   -6.17580
18160.0000   -5.24002
18200.0000   -4.44464
18240.0000   -4.79203
18280.0000   -5.24197
18320.0000   -5.84442
18360.0000   -5.81124
18400.0000   -4.84230
18440.0000   -5.10825
18480.0000   -5.72612
18520.0000   -4.89171
18560.0000   -5.65461
18600.0000   -5.79134
18640.0000   -5.52828
18680.0000   -5.97392
18720.0000   -4.82627
18760.0000   -4.43730
18800.0000   -4.22966
18840.0000   -5.45503
18880.0000   -5.82832
18920.0000   -4.92536
18960.0000   -5.09760
19000.0000   -5.48127
19040.0000   -5.44034
19080.0000   -5.14439
19120.0000   -5.11989
19160.0000   -5.07593
19200.0000   -5.23089
19240.0000   -5.06555
19280.0000   -4.95718
19320.0000   -4.49346
19360.0000   -5.23881
19400.0000   -5.76049
19440.0000   -4.97228
19480.0000   -4.63245
19520.0000   -4.52198
19560.0000   -5.15126
19600.0000   -5.77192
19640.0000   -5.53567
19680.0000   -6.08502
19720.0000   -6.62749
19760.0000   -5.47855
19800.0000   -5.93367
19840.0000   -5.39872
19880.0000   -6.76536
19920.0000   -6.20390
19960.0000   -5.98243
20000.0000   -4.55831
20040.0000   -5.12066
20080.0000   -5.63002
20120.0000   -5.92580
20160.0000   -5.39086
20200.0000   -5.01124
20240.0000   -5.42932
20280.0000   -5.49540
20320.0000   -5.89812
20360.0000   -5.71824
20400.0000   -6.23242
20440.0000   -6.11048
20480.0000   -5.27942
20520.0000   -5.50060
20560.0000   -5.47010
20600.0000   -5.16194
20640.0000   -4.84007
20680.0000   -6.02921
20720.0000   -5.05300
20760.0000   -6.09199
20800.0000   -5.62529
20840.0000   -5.26878
20880.0000   -5.42286
20920.0000   -5.99890
20960.0000   -5.91822
21000.0000   -4.97524
21040.0000   -5.50216
21080.0000   -5.38271
21120.0000   -6.49621
21160.0000   -5.13532
21200.0000   -5.66092
21240.0000   -5.91655
21280.0000   -5.60898
21320.0000   -5.66148
21360.0000   -5.68055
21400.0000   -6.14938
21440.0000   -5.28181
21480.0000   -5.70387
21520.0000   -5.21375
21560.0000   -4.71333
21600.0000   -6.45358
21640.0000   -5.73474
21680.0000   -5.84635
21720.0000   -6.26492
21760.0000   -5.32797
21800.0000   -5.38996
21840.0000   -5.28399
21880.0000   -5.09880
21920.0000   -5.98795
21960.0000   -5.74513
22000.0000   -5.26729
22040.0000   -5.87905
22080.0000   -5.21535
22120.0000   -4.18087
22160.0000   -4.64395
22200.0000   -4.50508
22240.0000   -4.52026
22280.0000   -4.80136
22320.0000   -4.91405
22360.0000   -5.12677
22400.0000   -5.48229
22440.0000   -6.35050
22480.0000   -5.57209
22520.0000   -5.16505
22560.0000   -5.26554
22600.0000   -4.72982
22640.0000   -4.20233
22680.0000   -4.80414
22720.0000   -5.59426
22760.0000   -4.56459
22800.0000   -5.81653
22840.0000   -4.28108
22880.0000   -5.07877
22920.0000   -5.21635
22960.0000   -5.23624
23000.0000   -4.81343
23040.0000   -5.03581
23080.0000   -4.92464
23120.0000   -4.62575
23160.0000   -5.08159
23200.0000   -5.29459
23240.0000   -4.91811
23280.0000   -4.85390
23320.0000   -4.89990
23360.0000   -4.67919
23400.0000   -5.93428
23440.0000   -4.99838
23480.0000   -6.18141
23520.0000   -5.37134
23560.0000   -6.06739
23600.0000   -5.50272
23640.0000   -5.80883
23680.0000   -5.35459
23720.0000   -5.48791
23760.0000   -5.99038
23800.0000   -6.18110
23840.0000   -4.61501
23880.0000   -4.58206
23920.0000   -4.54276
23960.0000   -5.28395
24000.0000   -5.19893
24040.0000   -5.13938
24080.0000   -5.09709
24120.0000   -4.40084
24160.0000   -5.10614
24200.0000   -3.90718
24240.0000   -4.59583
24280.0000   -3.77425
24320.0000   -4.35956
24360.0000   -4.18028
24400.0000   -3.94136
24440.0000   -3.98490
24480.0000   -4.79034
24520.0000   -4.50347
24560.0000   -5.45833
24600.0000   -4.40965
24640.0000   -5.29334
24680.0000   -5.12048
24720.0000   -5.07447
24760.0000   -3.95311
24800.0000   -4.21689
24840.0000   -4.87792
24880.0000   -5.20974
24920.0000   -4.92492
24960.0000   -5.19259
25000.0000   -4.93951
25040.0000   -5.32079
25080.0000   -6.00602
25120.0000   -5.38218
25160.0000   -4.69381
25200.0000   -5.29865
25240.0000   -5.14982
25280.0000   -5.21469
25320.0000   -4.88762
25360.0000   -5.64865
25400.0000   -5.41888
25440.0000   -4.55746
25480.0000   -5.49871
25520.0000   -5.91392
25560.0000   -5.84436
25600.0000   -5.56094
25640.0000   -5.62448
25680.0000   -5.28313
25720.0000   -5.38545
25760.0000   -5.56872
25800.0000   -5.33178
25840.0000   -5.41308
25880.0000   -5.64591
25920.0000   -4.64664
25960.0000   -6.03738
26000.0000   -6.84495
26040.0000   -6.53486
26080.0000   -6.75631
26120.0000   -5.96006
26160.0000   -5.49383
26200.0000   -5.64047
26240.0000   -5.12367
26280.0000   -6.24134
26320.0000   -6.47653
26360.0000   -6.19388
26400.0000   -6.79674
26440.0000   -5.83461
26480.0000   -5.61860
26520.0000   -6.31260
26560.0000   -6.16208
26600.0000   -6.13891
26640.0000   -5.70562
26680.0000   -5.58852
26720.0000   -5.43540
26760.0000   -5.22464
26800.0000   -5.18908
26840.0000   -4.65260
26880.0000   -5.77762
26920.0000   -6.27683
26960.0000   -5.68385
27000.0000   -7.29192
27040.0000   -6.06778
27080.0000   -5.82003
27120.0000   -5.91929
27160.0000   -5.32634
27200.0000   -5.69288
27240.0000   -6.23688
27280.0000   -6.89266
27320.0000   -6.61179
27360.0000   -5.99572
27400.0000   -6.44437
27440.0000   -6.59586
27480.0000   -5.58961
27520.0000   -6.04832
27560.0000   -6.09032
27600.0000   -4.48871
27640.0000   -5.83547
27680.0000   -6.10097
27720.0000   -5.01683
27760.0000   -5.21455
27800.0000   -5.17237
27840.0000   -5.19973
27880.0000   -5.12454
27920.0000   -4.82675
27960.0000   -5.73202
28000.0000   -5.84996
28040.0000   -5.20606
28080.0000   -5.88925
28120.0000   -6.19074
28160.0000   -6.16096
28200.0000   -5.90190
28240.0000   -5.97416
28280.0000   -6.63738
28320.0000   -5.44405
28360.0000   -5.30274
28400.0000   -5.68205
28440.0000   -4.80933
28480.0000   -5.61741
28520.0000   -4.79229
28560.0000   -5.07113
28600.0000   -5.13474
28640.0000   -5.25509
28680.0000   -5.80084
28720.0000   -4.85909
28760.0000   -6.03781
28800.0000   -6.24580
28840.0000   -5.14200
28880.0000   -5.04497
28920.0000   -5.14281
28960.0000   -6.22857
29000.0000   -6.11075
29040.0000   -5.98225
29080.0000   -5.77763
29120.0000   -6.22084
29160.0000   -5.25772
29200.0000   -6.22310
29240.0000   -6.38065
29280.0000   -6.83736
29320.0000   -6.06930
29360.0000   -6.78666
29400.0000   -6.61884
29440.0000   -6.30975
29480.0000   -6.32127
29520.0000   -6.88865
29560.0000   -5.68871
29600.0000   -5.59178
29640.0000   -6.09512
29680.0000   -5.39342
29720.0000   -5.01806
29760.0000   -5.00598
29800.0000   -5.09345
29840.0000   -4.67139
29880.0000   -4.96551
29920.0000   -5.44827
29960.0000   -5.58603
30000.0000   -4.95985
30040.0000   -5.78396
30080.0000   -4.94490
30120.0000   -4.90521
30160.0000   -4.39073
30200.0000   -5.40308
30240.0000   -5.12696
30280.0000   -5.22868
30320.0000   -4.04673
30360.0000   -4.97957
30400.0000   -4.86000
30440.0000   -4.73214
30480.0000   -4.76854
30520.0000   -5.18355
30560.0000   -4.53238
30600.0000   -4.66994
30640.0000   -5.54441
30680.0000   -5.52401
30720.0000   -5.64940
30760.0000   -5.25789
30800.0000   -5.39733
30840.0000   -5.66259
30880.0000   -5.21487
30920.0000   -5.96863
30960.0000   -5.30748
31000.0000   -5.22288
31040.0000   -5.93842
31080.0000   -5.34235
31120.0000   -5.52073
31160.0000   -4.35068
31200.0000   -4.18754
31240.0000   -4.66626
31280.0000   -4.07979
31320.0000   -5.28905
31360.0000   -4.79469
31400.0000   -4.51936
31440.0000   -4.11453
31480.0000   -4.61375
31520.0000   -3.91953
31560.0000   -5.19449
31600.0000   -5.32171
31640.0000   -5.19168
31680.0000   -5.46473
31720.0000   -3.96040
31760.0000   -4.65471
31800.0000   -5.27707
31840.0000   -4.79062
31880.0000   -4.94370
31920.0000   -4.38987
31960.0000   -5.14114
32000.0000   -4.77039
32040.0000   -5.32182
32080.0000   -5.48404
32120.0000   -5.98376
32160.0000   -6.00700
32200.0000   -5.97581
32240.0000   -5.85304
32280.0000   -5.64537
32320.0000   -5.40453
32360.0000   -5.31433
32400.0000   -5.51818
32440.0000   -4.86820
32480.0000   -4.23882
32520.0000   -5.88495
32560.0000   -5.03787
32600.0000   -5.38070
32640.0000   -5.63092
32680.0000   -5.52313
32720.0000   -4.93261
32760.0000   -3.67657
32800.0000   -5.35442
32840.0000   -5.04759
32880.0000   -6.02315
32920.0000   -5.19059
32960.0000   -5.23228
33000.0000   -4.29119
33040.0000   -5.51044
33080.0000   -4.82653
33120.0000   -4.30068
33160.0000   -5.41500
33200.0000   -4.68595
33240.0000   -4.72988
33280.0000   -4.94565
33320.0000   -5.09097
33360.0000   -5.18338
33400.0000   -4.46097
33440.0000   -5.27966
33480.0000   -5.00666
33520.0000   -5.07428
33560.0000   -5.24998
33600.0000   -5.20847
33640.0000   -5.05678
33680.0000   -5.53560
33720.0000   -6.46245
33760.0000   -5.82362
33800.0000   -5.39405
33840.0000   -4.73330
33880.0000   -4.47322
33920.0000   -4.69233
33960.0000   -5.67076
34000.0000   -5.22775
34040.0000   -3.93592
34080.0000   -4.58989
34120.0000   -4.40774
34160.0000   -3.78548
34200.0000   -4.46450
34240.0000   -4.97464
34280.0000   -4.51262
34320.0000   -4.14299
34360.0000   -5.00996
34400.0000   -4.50492
34440.0000   -5.85548
34480.0000   -4.86295
34520.0000   -4.95420
34560.0000   -5.63803
34600.0000   -4.02991
34640.0000   -3.81124
34680.0000   -3.83324
34720.0000   -4.41641
34760.0000   -5.64639
34800.0000   -4.22217
34840.0000   -4.73734
34880.0000   -4.99332
34920.0000   -4.96119
34960.0000   -4.79042
35000.0000   -4.28416
35040.0000   -3.54145
35080.0000   -4.34685
35120.0000   -4.69492
35160.0000   -5.26423
35200.0000   -5.14758
35240.0000   -5.03607
35280.0000   -4.62927
35320.0000   -4.77403
35360.0000   -4.65344
35400.0000   -5.04353
35440.0000   -5.21750
35480.0000   -4.88682
35520.0000   -4.93299
35560.0000   -4.87546
35600.0000   -4.30806
35640.0000   -4.47986
35680.0000   -4.14017
35720.0000   -3.97834
35760.0000   -4.56782
35800.0000   -4.67583
35840.0000   -3.70063
35880.0000   -4.45699
35920.0000   -4.11985
35960.0000   -3.80042
36000.0000   -3.73576
36040.0000   -5.10557
36080.0000   -3.35243
36120.0000   -4.65356
36160.0000   -4.94455
36200.0000   -3.72884
36240.0000   -4.98583
36280.0000   -3.76959
36320.0000   -4.53601
36360.0000   -4.42656
36400.0000   -4.82005
36440.0000   -4.91518
36480.0000   -4.53927
36520.0000   -5.07194
36560.0000   -5.18114
36600.0000   -5.19626
36640.0000   -4.79690
36680.0000   -4.24702
36720.0000   -4.99962
36760.0000   -4.84962
36800.0000   -4.08855
36840.0000   -3.55373
36880.0000   -4.44535
36920.0000   -4.63212
36960.0000   -4.72162
37000.0000   -5.27652
37040.0000   -5.97641
37080.0000   -5.05439
37120.0000   -5.23188
37160.0000   -5.11859
37200.0000   -4.00237
37240.0000   -4.51072
37280.0000   -5.50785
37320.0000   -4.59375
37360.0000   -3.79893
37400.0000   -4.78941
37440.0000   -5.66562
37480.0000   -4.60093
37520.0000   -5.23769
37560.0000   -5.88927
37600.0000   -5.03733
37640.0000   -5.35031
37680.0000   -4.88789
37720.0000   -5.09302
37760.0000   -5.54264
37800.0000   -4.41328
37840.0000   -5.20941
37880.0000   -5.50460
37920.0000   -5.48292
37960.0000   -6.87903
38000.0000   -5.28367
38040.0000   -5.46563
38080.0000   -5.51655
38120.0000   -5.46368
38160.0000   -6.18782
38200.0000   -4.82207
38240.0000   -5.79106
38280.0000   -4.86116
38320.0000   -4.88795
38360.0000   -5.11556
38400.0000   -5.40543
38440.0000   -5.04732
38480.0000   -4.98492
38520.0000   -6.15579
38560.0000   -5.66218
38600.0000   -5.23266
38640.0000   -5.38346
38680.0000   -5.23876
38720.0000   -4.63779
38760.0000   -5.82086
38800.0000   -5.86623
38840.0000   -5.60296
38880.0000   -4.98189
38920.0000   -4.76644
38960.0000   -6.07573
39000.0000   -4.21069
39040.0000   -5.36955
39080.0000   -4.93611
39120.0000   -3.88893
39160.0000   -4.73665
39200.0000   -3.97201
39240.0000   -4.43771
39280.0000   -4.39117
39320.0000   -5.16959
39360.0000   -5.69880
39400.0000   -5.35657
39440.0000   -5.17944
39480.0000   -5.29213
39520.0000   -3.81840
39560.0000   -4.03918
39600.0000   -4.03502
39640.0000   -4.81992
39680.0000   -4.25730
39720.0000   -5.02257
39760.0000   -4.55920
39800.0000   -3.96185
39840.0000   -4.71759
39880.0000   -4.94031
39920.0000   -4.92135
39960.0000   -4.06539
40000.0000   -4.65836
40040.0000   -5.16580
40080.0000   -4.75201
40120.0000   -4.70913
40160.0000   -5.33237
40200.0000   -4.98989
40240.0000   -5.70927
40280.0000   -5.82212
40320.0000   -5.76029
40360.0000   -4.45572
40400.0000   -5.26435
40440.0000   -4.86908
40480.0000   -4.53412
40520.0000   -4.78736
40560.0000   -4.28309
40600.0000   -5.12933
40640.0000   -6.03483
40680.0000   -5.42129
40720.0000   -4.25755
40760.0000   -5.54692
40800.0000   -5.07796
40840.0000   -4.86509
40880.0000   -4.54159
40920.0000   -5.33124
40960.0000   -4.02639
41000.0000   -4.78764
41040.0000   -4.02464
41080.0000   -5.28234
41120.0000   -5.19738
41160.0000   -4.61921
41200.0000   -5.51826
41240.0000   -5.43405
41280.0000   -5.74985
41320.0000   -5.12694
41360.0000   -4.98606
41400.0000   -4.37659
41440.0000   -4.19152
41480.0000   -5.22458
41520.0000   -4.40594
41560.0000   -4.55535
41600.0000   -4.36705
41640.0000   -3.88713
41680.0000   -4.14531
41720.0000   -4.31625
41760.0000   -5.54635
41800.0000   -5.21486
41840.0000   -3.66997
41880.0000   -4.31984
41920.0000   -4.57897
41960.0000   -4.48346
42000.0000   -5.02245
42040.0000   -4.86591
42080.0000   -4.80265
42120.0000   -5.27713
42160.0000   -4.63873
42200.0000   -5.38161
42240.0000   -4.84994
42280.0000   -5.29588
42320.0000   -5.00701
42360.0000   -4.88986
42400.0000   -4.94703
42440.0000   -4.27617
42480.0000   -4.59333
42520.0000   -4.04072
42560.0000   -4.61810
42600.0000   -5.12030
42640.0000   -4.75925
42680.0000   -4.85816
42720.0000   -4.06726
42760.0000   -4.48198
42800.0000   -3.76929
42840.0000   -4.04331
42880.0000   -4.38478
42920.0000   -5.03905
42960.0000   -3.80053
43000.0000   -4.84712
43040.0000   -5.10668
43080.0000   -4.81780
43120.0000   -4.56293
43160.0000   -4.55562
43200.0000   -5.71024
43240.0000   -4.69610
43280.0000   -5.00772
43320.0000   -4.32531
43360.0000   -4.45511
43400.0000   -4.01580
43440.0000   -4.55331
43480.0000   -4.57577
43520.0000   -5.29946
43560.0000   -4.48572
43600.0000   -5.65435
43640.0000   -4.84201
43680.0000   -4.48181
43720.0000   -4.42392
43760.0000   -3.66802
43800.0000   -4.75544
43840.0000   -5.14044
43880.0000   -5.23205
43920.0000   -6.09276
43960.0000   -5.44836
44000.0000   -5.44570
44040.0000   -6.39844
44080.0000   -6.75064
44120.0000   -5.20074
44160.0000   -4.87300
44200.0000   -4.41339
44240.0000   -4.92283
44280.0000   -4.68684
44320.0000   -6.43713
44360.0000   -5.56908
44400.0000   -5.36435
44440.0000   -4.80782
44480.0000   -5.94500
44520.0000   -6.00693
44560.0000   -5.01873
44600.0000   -5.98372
44640.0000   -5.80820
44680.0000   -5.10705
44720.0000   -4.38858
44760.0000   -5.03633
44800.0000   -5.74234
44840.0000   -6.32800
44880.0000   -5.43591
44920.0000   -5.41044
44960.0000   -5.94498
45000.0000   -5.85805
45040.0000   -5.08454
45080.0000   -4.76619
45120.0000   -5.53908
45160.0000   -6.32844
45200.0000   -6.03845
45240.0000   -4.74124
45280.0000   -5.62470
45320.0000   -5.04198
45360.0000   -5.21062
45400.0000   -5.37876
45440.0000   -5.02847
45480.0000   -5.83453
45520.0000   -6.00841
45560.0000   -5.46011
45600.0000   -6.07312
45640.0000   -5.27840
45680.0000   -5.33997
45720.0000   -6.04887
45760.0000   -6.01477
45800.0000   -5.64363
45840.0000   -6.22021
45880.0000   -6.03107
45920.0000   -5.71183
45960.0000   -7.01676
46000.0000   -7.87659
46040.0000   -6.93306
46080.0000   -5.77814
46120.0000   -5.79454
46160.0000   -6.90481
46200.0000   -6.08348
46240.0000   -6.00406
46280.0000   -6.36515
46320.0000   -5.05274
46360.0000   -5.96259
46400.0000   -5.70211
46440.0000   -6.26920
46480.0000   -6.49829
46520.0000   -5.92588
46560.0000   -6.65334
46600.0000   -6.06764
46640.0000   -6.05051
46680.0000   -5.67611
46720.0000   -6.52365
46760.0000   -5.82896
46800.0000   -6.14160
46840.0000   -5.94412
46880.0000   -6.04053
46920.0000   -5.59612
46960.0000   -4.92743
47000.0000   -6.64831
47040.0000   -6.34485
47080.0000   -5.55624
47120.0000   -4.72297
47160.0000   -5.74686
47200.0000   -4.34280
47240.0000   -4.45961
47280.0000   -4.89774
47320.0000   -3.88852
47360.0000   -4.67121
47400.0000   -3.80178
47440.0000   -4.85152
47480.0000   -4.76130
47520.0000   -4.49022
47560.0000   -5.28458
47600.0000   -4.41044
47640.0000   -4.54055
47680.0000   -3.95379
47720.0000   -3.96709
47760.0000   -4.87414
47800.0000   -4.02780
47840.0000   -5.02280
47880.0000   -4.42463
47920.0000   -5.15239
47960.0000   -4.53597
48000.0000   -4.87777
48040.0000   -5.25229
48080.0000   -3.84870
48120.0000   -3.79861
48160.0000   -5.04463
48200.0000   -6.05125
48240.0000   -4.70950
48280.0000   -5.27165
48320.0000   -6.24040
48360.0000   -5.38947
48400.0000   -5.60336
48440.0000   -5.24567
48480.0000   -4.54393
48520.0000   -4.80351
48560.0000   -4.82292
48600.0000   -4.91029
48640.0000   -4.20474
48680.0000   -3.87025
48720.0000   -4.66063
48760.0000   -5.51648
48800.0000   -5.79971
48840.0000   -5.08460
48880.0000   -5.64766
48920.0000   -5.45660
48960.0000   -5.31773
49000.0000   -5.94206
49040.0000   -5.15793
49080.0000   -6.06844
49120.0000   -5.55424
49160.0000   -6.52712
49200.0000   -6.00485
49240.0000   -5.65679
49280.0000   -5.59749
49320.0000   -5.24259
49360.0000   -5.83424
49400.0000   -5.56042
49440.0000   -5.57664
49480.0000   -6.32429
49520.0000   -6.29684
49560.0000   -6.10742
49600.0000   -5.96631
49640.0000   -6.97193
49680.0000   -6.26292
49720.0000   -6.11682
49760.0000   -5.94841
49800.0000   -6.12852
49840.0000   -5.78228
49880.0000   -5.89465
49920.0000   -6.62999
49960.0000   -5.71512
50000.0000   -6.56538
50040.0000   -6.14542
50080.0000   -5.67102
50120.0000   -5.84644
50160.0000   -5.79872
50200.0000   -5.59308
50240.0000   -5.67234
50280.0000   -5.03477
50320.0000   -4.34263
50360.0000   -4.01048
50400.0000   -5.11883
50440.0000   -6.25156
50480.0000   -5.49068
50520.0000   -5.62821
50560.0000   -4.72168
50600.0000   -5.26459
50640.0000   -5.31896
50680.0000   -6.11778
50720.0000   -5.31768
50760.0000   -5.11710
50800.0000   -6.25308
50840.0000   -4.69072
50880.0000   -5.29007
50920.0000   -4.83248
50960.0000   -6.11166
51000.0000   -5.30540
51040.0000   -5.08466
51080.0000   -4.81602
51120.0000   -5.13564
51160.0000   -4.57334
51200.0000   -4.50199
51240.0000   -5.36558
51280.0000   -5.35385
51320.0000   -5.83034
51360.0000   -6.07680
51400.0000   -5.22929
51440.0000   -4.03199
51480.0000   -4.89417
51520.0000   -5.88595
51560.0000   -5.56739
51600.0000   -5.50055
51640.0000   -6.00127
51680.0000   -6.04757
51720.0000   -6.49619
51760.0000   -5.25496
51800.0000   -5.56451
51840.0000   -5.15204
51880.0000   -6.53966
51920.0000   -5.39147
51960.0000   -6.05717
52000.0000   -5.41543
52040.0000   -5.82459
52080.0000   -6.84377
52120.0000   -5.96894
52160.0000   -6.32851
52200.0000   -5.59256
52240.0000   -6.12282
52280.0000   -5.26584
52320.0000   -5.62580
52360.0000   -5.53890
52400.0000   -5.82549
52440.0000   -5.69289
52480.0000   -5.53566
52520.0000   -5.95883
52560.0000   -5.68999
52600.0000   -5.51263
52640.0000   -5.71279
52680.0000   -5.41284
52720.0000   -5.44788
52760.0000   -5.84741
52800.0000   -6.51344
52840.0000   -5.50510
52880.0000   -6.77662
52920.0000   -5.73544
52960.0000   -5.78095
53000.0000   -5.71228
53040.0000   -5.71861
53080.0000   -6.06618
53120.0000   -5.24199
53160.0000   -4.89779
53200.0000   -6.12320
53240.0000   -5.69022
53280.0000   -6.07330
53320.0000   -5.44067
53360.0000   -5.24518
53400.0000   -5.06309
53440.0000   -5.06777
53480.0000   -5.20336
53520.0000   -5.18288
53560.0000   -4.47838
53600.0000   -5.69305
53640.0000   -4.53178
53680.0000   -3.93568
53720.0000   -5.06754
53760.0000   -5.72372
53800.0000   -5.84289
53840.0000   -5.48983
53880.0000   -4.94555
53920.0000   -5.16061
53960.0000   -6.00340
54000.0000   -6.34860
54040.0000   -5.70615
54080.0000   -5.67104
54120.0000   -5.89291
54160.0000   -6.68179
54200.0000   -7.12037
54240.0000   -6.57736
54280.0000   -6.64515
54320.0000   -6.68935
54360.0000   -6.73944
54400.0000   -5.85719
54440.0000   -6.00590
54480.0000   -5.44366
54520.0000   -5.59449
54560.0000   -6.49272
54600.0000   -5.42008
54640.0000   -6.25241
54680.0000   -5.87960
54720.0000   -5.19573
54760.0000   -7.23844
54800.0000   -5.88311
54840.0000   -6.07160
54880.0000   -5.54375
54920.0000   -5.77157
54960.0000   -6.48029
55000.0000   -6.26554
55040.0000   -6.56201
55080.0000   -7.20716
55120.0000   -6.62326
55160.0000   -5.90284
55200.0000   -6.85083
55240.0000   -6.14303
55280.0000   -6.20058
55320.0000   -5.99981
55360.0000   -5.15700
55400.0000   -5.53464
55440.0000   -5.89100
55480.0000   -5.32308
55520.0000   -5.57240
55560.0000   -6.33128
55600.0000   -5.87210
55640.0000   -5.86751
55680.0000   -6.16864
55720.0000   -6.84401
55760.0000   -5.53978
55800.0000   -6.65342
55840.0000   -6.26601
55880.0000   -5.87889
55920.0000   -6.26636
55960.0000   -5.92849
56000.0000   -5.06908
56040.0000   -5.75937
56080.0000   -6.09340
56120.0000   -6.35948
56160.0000   -6.09998
56200.0000   -6.15026
56240.0000   -6.11776
56280.0000   -5.17422
56320.0000   -6.75738
56360.0000   -6.53905
56400.0000   -5.40432
56440.0000   -6.14888
56480.0000   -6.61781
56520.0000   -5.67480
56560.0000   -6.19142
56600.0000   -5.77730
56640.0000   -5.39917
56680.0000   -5.71407
56720.0000   -5.63938
56760.0000   -5.16710
56800.0000   -5.29758
56840.0000   -4.52534
56880.0000   -5.20589
56920.0000   -4.95336
56960.0000   -5.28535
57000.0000   -5.59200
57040.0000   -5.52343
57080.0000   -5.45391
57120.0000   -5.53021
57160.0000   -4.95178
57200.0000   -4.24764
57240.0000   -6.15512
57280.0000   -5.31616
57320.0000   -5.32203
57360.0000   -5.88237
57400.0000   -6.27072
57440.0000   -6.65693
57480.0000   -6.41008
57520.0000   -5.84979
57560.0000   -5.25594
57600.0000   -5.88441
57640.0000   -6.09884
57680.0000   -6.07736
57720.0000   -5.34089
57760.0000   -5.92551
57800.0000   -5.22920
57840.0000   -5.50818
57880.0000   -5.57786
57920.0000   -6.39361
57960.0000   -6.43910
58000.0000   -6.02367
58040.0000   -5.66493
58080.0000   -6.08990
58120.0000   -5.81440
58160.0000   -5.77160
58200.0000   -6.58103
58240.0000   -6.67981
58280.0000   -6.35849
58320.0000   -6.88805
58360.0000   -6.28179
58400.0000   -6.49626
58440.0000   -5.90595
58480.0000   -6.56049
58520.0000   -5.48644
58560.0000   -5.05126
58600.0000   -5.52670
58640.0000   -6.36146
58680.0000   -5.90731
58720.0000   -5.25782
58760.0000   -5.89754
58800.0000   -5.88902
58840.0000   -5.05068
58880.0000   -4.77935
58920.0000   -5.16281
58960.0000   -5.89757
59000.0000   -5.45246
59040.0000   -5.58947
59080.0000   -6.16127
59120.0000   -5.69744
59160.0000   -6.50807
59200.0000   -6.33606
59240.0000   -5.87616
59280.0000   -6.05369
59320.0000   -4.96107
59360.0000   -5.27141
59400.0000   -5.52200
59440.0000   -6.27160
59480.0000   -6.56653
59520.0000   -5.08400
59560.0000   -6.96422
59600.0000   -6.56074
59640.0000   -5.95087
59680.0000   -6.36930
59720.0000   -6.39264
59760.0000   -5.47916
59800.0000   -5.15748
59840.0000   -6.55183
59880.0000   -6.44236
59920.0000   -5.96324
59960.0000   -5.91166
60000.0000   -6.44272
60040.0000   -6.44884
60080.0000   -5.92797
60120.0000   -5.73776
60160.0000   -4.65971
60200.0000   -4.79144
60240.0000   -5.58139
60280.0000   -6.46585
60320.0000   -5.41129
60360.0000   -5.95455
60400.0000   -5.76145
60440.0000   -5.50938
60480.0000   -5.61755
60520.0000   -4.90280
60560.0000   -5.70648
60600.0000   -5.14573
60640.0000   -5.58766
60680.0000   -6.73096
60720.0000   -4.77038
60760.0000   -4.68163
60800.0000   -5.23464
60840.0000   -5.42024
60880.0000   -6.20073
60920.0000   -5.84687
60960.0000   -4.57115
61000.0000   -4.58831
61040.0000   -4.85148
61080.0000   -4.77473
61120.0000   -5.00264
61160.0000   -4.70958
61200.0000   -5.41410
61240.0000   -5.21073
61280.0000   -5.74273
61320.0000   -4.91743
61360.0000   -5.92684
61400.0000   -5.90743
61440.0000   -5.82898
61480.0000   -5.63498
61520.0000   -5.45168
61560.0000   -4.94207
61600.0000   -5.91947
61640.0000   -5.73644
61680.0000   -5.57295
61720.0000   -5.27887
61760.0000   -5.25262
61800.0000   -4.64298
61840.0000   -5.60496
61880.0000   -5.08764
61920.0000   -5.25300
61960.0000   -5.74864
62000.0000   -5.27966
62040.0000   -4.60164
62080.0000   -4.13986
62120.0000   -4.93161
62160.0000   -4.37551
62200.0000   -6.28374
62240.0000   -5.64838
62280.0000   -5.46634
62320.0000   -5.06111
62360.0000   -5.67100
62400.0000   -5.53779
62440.0000   -5.55512
62480.0000   -6.23504
62520.0000   -5.93806
62560.0000   -6.83287
62600.0000   -6.30077
62640.0000   -5.87464
62680.0000   -6.51912
62720.0000   -5.84874
62760.0000   -5.62511
62800.0000   -5.81698
62840.0000   -6.92117
62880.0000   -6.10039
62920.0000   -5.56333
62960.0000   -5.58770
63000.0000   -5.36792
63040.0000   -6.09895
63080.0000   -5.25396
63120.0000   -5.95839
63160.0000   -5.75497
63200.0000   -4.91004
63240.0000   -5.38698
63280.0000   -5.17652
63320.0000   -5.72819
63360.0000   -5.23744
63400.0000   -4.69362
63440.0000   -5.69122
63480.0000   -6.02446
63520.0000   -6.01869
63560.0000   -5.23186
63600.0000   -5.47033
63640.0000   -5.55982
63680.0000   -5.78879
63720.0000   -5.80932
63760.0000   -4.88059
63800.0000   -5.93050
63840.0000   -5.08080
63880.0000   -6.06197
63920.0000   -5.34534
63960.0000   -5.15929
64000.0000   -5.00202
64040.0000   -5.65745
64080.0000   -5.69091
64120.0000   -6.05753
64160.0000   -5.37434
64200.0000   -6.22771
64240.0000   -6.16703
64280.0000   -5.71417
64320.0000   -6.12325
64360.0000   -5.28300
64400.0000   -5.43546
64440.0000   -5.82764
64480.0000   -5.77704
64520.0000   -5.38068
64560.0000   -5.34582
64600.0000   -5.24306
64640.0000   -5.45915
64680.0000   -5.76377
64720.0000   -6.16783
64760.0000   -4.98044
64800.0000   -5.54709
64840.0000   -5.31282
64880.0000   -5.89934
64920.0000   -5.98142
64960.0000   -5.87330
65000.0000   -6.08019
65040.0000   -6.02278
65080.0000   -5.25049
65120.0000   -5.82598
65160.0000   -6.49711
65200.0000   -6.60593
65240.0000   -6.53850
65280.0000   -6.11886
65320.0000   -5.94666
65360.0000   -5.74745
65400.0000   -5.20669
65440.0000   -5.13783
65480.0000   -6.16429
65520.0000   -5.51060
65560.0000   -4.80396
65600.0000   -5.07008
65640.0000   -5.87647
65680.0000   -5.66048
65720.0000   -5.28831
65760.0000   -5.88228
65800.0000   -6.52677
65840.0000   -5.94982
65880.0000   -5.73805
65920.0000   -6.11517
65960.0000   -5.30038
66000.0000   -6.50693
66040.0000   -6.01276
66080.0000   -5.03189
66120.0000   -5.27678
66160.0000   -5.26118
66200.0000   -4.40523
66240.0000   -5.04494
66280.0000   -5.45720
66320.0000   -4.67586
66360.0000   -4.70588
66400.0000   -4.77207
66440.0000   -5.60914
66480.0000   -5.06770
66520.0000   -6.04251
66560.0000   -5.48102
66600.0000   -5.08466
66640.0000   -4.83448
66680.0000   -5.15287
66720.0000   -5.94032
66760.0000   -5.94163
66800.0000   -6.27336
66840.0000   -5.93311
66880.0000   -5.78052
66920.0000   -6.76432
66960.0000   -5.71893
67000.0000   -6.37778
67040.0000   -6.54468
67080.0000   -5.84086
67120.0000   -6.23892
67160.0000   -5.62591
67200.0000   -5.39366
67240.0000   -6.46880
67280.0000   -6.25388
67320.0000   -4.72881
67360.0000   -6.00801
67400.0000   -6.13733
67440.0000   -6.45422
67480.0000   -6.28882
67520.0000   -6.25429
67560.0000   -6.18023
67600.0000   -6.02159
67640.0000   -5.90999
67680.0000   -5.36608
67720.0000   -5.95146
67760.0000   -5.19541
67800.0000   -5.35872
67840.0000   -5.28840
67880.0000   -5.94056
67920.0000   -6.23211
67960.0000   -5.42396
68000.0000   -6.37286
68040.0000   -6.56552
68080.0000   -6.57764
68120.0000   -6.17337
68160.0000   -5.30750
68200.0000   -5.74091
68240.0000   -6.76384
68280.0000   -5.49064
68320.0000   -5.49128
68360.0000   -5.36989
68400.0000   -5.31289
68440.0000   -4.92298
68480.0000   -5.40325
68520.0000   -5.32399
68560.0000   -5.38760
68600.0000   -5.78899
68640.0000   -5.48120
68680.0000   -6.12378
68720.0000   -5.89089
68760.0000   -5.95462
68800.0000   -5.16473
68840.0000   -6.85332
68880.0000   -5.58722
68920.0000   -6.07188
68960.0000   -6.09629
69000.0000   -5.36822
69040.0000   -6.01176
69080.0000   -6.17780
69120.0000   -5.14793
69160.0000   -5.75350
69200.0000   -5.63737
69240.0000   -5.56163
69280.0000   -5.80254
69320.0000   -5.89923
69360.0000   -5.63039
69400.0000   -5.50340
69440.0000   -6.04725
69480.0000   -5.99311
69520.0000   -5.95860
69560.0000   -6.78289
69600.0000   -5.91562
69640.0000   -6.44741
69680.0000   -5.65562
69720.0000   -6.45778
69760.0000   -6.54996
69800.0000   -6.43925
69840.0000   -6.72879
69880.0000   -5.50927
69920.0000   -5.32595
69960.0000   -5.37326
70000.0000   -5.94556
70040.0000   -5.67939
70080.0000   -5.01684
70120.0000   -5.37364
70160.0000   -5.92164
70200.0000   -5.83309
70240.0000   -6.11146
70280.0000   -5.11960
70320.0000   -5.23086
70360.0000   -6.28887
70400.0000   -5.10897
70440.0000   -6.51575
70480.0000   -5.79599
70520.0000   -5.72824
70560.0000   -6.23324
70600.0000   -5.66838
70640.0000   -6.42353
70680.0000   -6.42239
70720.0000   -5.71256
70760.0000   -5.92995
70800.0000   -5.93336
70840.0000   -5.66158
70880.0000   -5.41176
70920.0000   -5.81441
70960.0000   -4.78190
71000.0000   -5.26979
71040.0000   -5.71313
71080.0000   -5.30193
71120.0000   -4.82665
71160.0000   -5.42476
71200.0000   -5.85220
71240.0000   -5.20999
71280.0000   -5.87870
71320.0000   -6.23204
71360.0000   -5.38423
71400.0000   -5.09185
71440.0000   -5.60104
71480.0000   -5.69761
71520.0000   -5.31421
71560.0000   -5.15522
71600.0000   -6.07438
71640.0000   -5.94826
71680.0000   -5.83622
71720.0000   -4.70909
71760.0000   -5.85906
71800.0000   -5.91660
71840.0000   -5.15587
71880.0000   -5.89249
71920.0000   -5.46312
71960.0000   -5.52324
72000.0000   -6.03225
72040.0000   -6.12789
72080.0000   -5.89862
72120.0000   -6.72709
72160.0000   -6.58270
72200.0000   -5.86233
72240.0000   -5.43121
72280.0000   -6.99444
72320.0000   -6.68735
72360.0000   -5.95067
72400.0000   -6.55019
72440.0000   -5.72269
72480.0000   -5.83904
72520.0000   -5.89867
72560.0000   -6.66189
72600.0000   -6.18095
72640.0000   -6.64460
72680.0000   -7.05319
72720.0000   -6.57416
72760.0000   -6.24902
72800.0000   -5.50714
72840.0000   -5.71582
72880.0000   -6.07354
72920.0000   -5.59606
72960.0000   -6.53955
73000.0000   -6.18939
73040.0000   -6.10844
73080.0000   -6.14996
73120.0000   -6.27363
73160.0000   -6.87319
73200.0000   -6.49151
73240.0000   -6.08283
73280.0000   -5.57304
73320.0000   -6.54024
73360.0000   -6.01916
73400.0000   -5.61125
73440.0000   -6.19878
73480.0000   -7.33067
73520.0000   -6.11333
73560.0000   -6.16584
73600.0000   -6.31859
73640.0000   -5.60998
73680.0000   -6.22989
73720.0000   -6.50329
73760.0000   -6.55533
73800.0000   -4.83655
73840.0000   -5.64557
73880.0000   -6.07500
73920.0000   -5.40838
73960.0000   -6.18430
74000.0000   -5.69854
74040.0000   -6.78548
74080.0000   -7.10926
74120.0000   -6.95921
74160.0000   -6.57428
74200.0000   -6.69447
74240.0000   -6.61763
74280.0000   -7.07326
74320.0000   -6.28190
74360.0000   -5.69170
74400.0000   -6.58824
74440.0000   -5.25726
74480.0000   -5.04848
74520.0000   -6.37367
74560.0000   -6.55768
74600.0000   -6.04587
74640.0000   -4.64208
74680.0000   -5.88672
74720.0000   -5.76326
74760.0000   -6.17160
74800.0000   -5.87204
74840.0000   -5.91784
74880.0000   -5.67279
74920.0000   -5.75443
74960.0000   -6.22975
75000.0000   -5.20164
75040.0000   -4.69289
75080.0000   -5.00859
75120.0000   -5.03926
75160.0000   -4.24610
75200.0000   -4.74785
75240.0000   -4.71674
75280.0000   -5.37311
75320.0000   -5.21965
75360.0000   -5.11107
75400.0000   -5.84918
75440.0000   -5.97565
75480.0000   -6.10195
75520.0000   -6.22973
75560.0000   -4.73100
75600.0000   -5.09945
75640.0000   -5.61656
75680.0000   -5.12329
75720.0000   -4.86284
75760.0000   -4.39893
75800.0000   -6.46158
75840.0000   -5.18123
75880.0000   -5.95800
75920.0000   -5.98715
75960.0000   -5.37159
76000.0000   -6.35751
76040.0000   -5.52344
76080.0000   -5.41199
76120.0000   -6.42518
76160.0000   -6.50200
76200.0000   -5.80727
76240.0000   -6.59858
76280.0000   -6.76699
76320.0000   -5.67607
76360.0000   -6.42286
76400.0000   -5.92384
76440.0000   -5.35453
76480.0000   -6.20801
76520.0000   -6.05957
76560.0000   -6.34995
76600.0000   -6.02089
76640.0000   -4.90673
76680.0000   -6.10381
76720.0000   -5.95272
76760.0000   -5.75568
76800.0000   -5.40490
76840.0000   -5.53973
76880.0000   -5.41265
76920.0000   -5.62675
76960.0000   -6.30658
77000.0000   -5.97712
77040.0000   -6.01974
77080.0000   -5.69521
77120.0000   -6.20863
77160.0000   -6.12530
77200.0000   -5.61428
77240.0000   -6.29868
77280.0000   -6.08185
77320.0000   -5.00529
77360.0000   -3.39198
77400.0000   -2.71446
77440.0000   -3.00740
77480.0000   -3.07940
77520.0000   -2.41590
77560.0000   -2.27890
77600.0000   -2.48240
77640.0000   -2.81368
77680.0000   -4.54132
77720.0000   -4.44885
77760.0000   -3.61227
77800.0000   -4.19009
77840.0000   -3.81358
77880.0000   -4.36162
77920.0000   -3.51367
77960.0000   -2.73774
78000.0000   -3.33574
78040.0000   -3.26175
78080.0000   -3.53586
78120.0000   -4.07200
78160.0000   -3.87784
78200.0000   -3.26316
78240.0000   -3.15856
78280.0000   -2.28077
78320.0000   -3.04065
78360.0000   -2.54435
78400.0000   -2.59534
78440.0000   -3.73913
78480.0000   -3.27625
78520.0000   -3.23855
78560.0000   -3.77534
78600.0000   -4.01022
78640.0000   -3.54852
78680.0000   -3.33089
78720.0000   -3.11260
78760.0000   -3.65511
78800.0000   -3.07484
78840.0000   -3.09379
78880.0000   -3.16473
78920.0000   -3.74524
78960.0000   -3.75884
79000.0000   -4.00371
79040.0000   -3.38400
79080.0000   -3.37495
79120.0000   -3.01920
79160.0000   -3.95412
79200.0000   -2.63663
79240.0000   -3.24876
79280.0000   -4.01978
79320.0000   -4.43031
79360.0000   -4.66453
79400.0000   -3.81687
79440.0000   -4.23561
79480.0000   -4.77214
79520.0000   -4.09399
79560.0000   -3.38154
79600.0000   -4.17880
79640.0000   -3.66078
79680.0000   -4.11342
79720.0000   -3.46419
79760.0000   -3.62337
79800.0000   -4.79591
79840.0000   -4.37297
79880.0000   -4.99011
79920.0000   -4.84303
79960.0000   -4.52387
80000.0000   -4.18581
80040.0000   -4.70486
80080.0000   -4.42152
80120.0000   -4.05031
80160.0000   -4.80469
80200.0000   -4.51366
80240.0000   -3.63458
80280.0000   -4.17814
80320.0000   -4.51356
80360.0000   -4.00087
80400.0000   -3.46592
80440.0000   -4.23460
80480.0000   -4.03104
80520.0000   -4.08094
80560.0000   -4.56707
80600.0000   -4.14036
80640.0000   -4.32831
80680.0000   -4.88766
80720.0000   -5.70637
80760.0000   -4.83765
80800.0000   -5.26353
80840.0000   -4.07092
80880.0000   -4.57912
80920.0000   -3.95903
80960.0000   -4.19935
81000.0000   -3.07692
81040.0000   -3.39387
81080.0000   -2.86052
81120.0000   -3.30913
81160.0000   -3.69685
81200.0000   -4.23048
81240.0000   -3.58879
81280.0000   -3.58740
81320.0000   -3.07633
81360.0000   -4.01910
81400.0000   -3.51859
81440.0000   -4.04291
81480.0000   -4.40080
81520.0000   -3.82595
81560.0000   -4.65652
81600.0000   -4.05431
81640.0000   -4.27826
81680.0000   -3.94664
81720.0000   -3.80269
81760.0000   -3.89893
81800.0000   -3.12883
81840.0000   -3.05998
81880.0000   -3.39106
81920.0000   -3.42596
81960.0000   -3.64480
82000.0000   -3.27243
82040.0000   -3.36593
82080.0000   -5.10591
82120.0000   -3.99853
82160.0000   -3.42884
82200.0000   -3.27621
82240.0000   -3.51585
82280.0000   -3.57932
82320.0000   -3.56037
82360.0000   -3.86246
82400.0000   -2.91072
82440.0000   -3.23806
82480.0000   -4.01085
82520.0000   -5.08019
82560.0000   -4.62614
82600.0000   -5.27139
82640.0000   -4.69707
82680.0000   -4.98694
82720.0000   -4.01540
82760.0000   -5.36548
82800.0000   -4.40545
82840.0000   -3.71618
82880.0000   -4.82701
82920.0000   -4.54442
82960.0000   -4.92679
83000.0000   -4.21534
83040.0000   -4.02164
83080.0000   -4.46850
83120.0000   -3.97660
83160.0000   -3.81705
83200.0000   -4.98621
83240.0000   -4.12493
83280.0000   -3.33917
83320.0000   -3.66435
83360.0000   -3.06629
83400.0000   -4.08326
83440.0000   -3.15093
83480.0000   -2.95312
83520.0000   -3.40101
83560.0000   -3.77096
83600.0000   -4.07964
83640.0000   -4.00799
83680.0000   -5.37452
83720.0000   -4.35556
83760.0000   -3.75666
83800.0000   -2.81912
83840.0000   -2.93351
83880.0000   -3.63137
83920.0000   -3.82066
83960.0000   -3.78635
84000.0000   -3.32896
84040.0000   -3.83128
84080.0000   -3.25917
84120.0000   -3.92596
84160.0000   -4.22294
84200.0000   -4.32041
84240.0000   -3.05248
84280.0000   -3.62111
84320.0000   -4.40683
84360.0000   -3.29657
84400.0000   -3.96762
84440.0000   -3.11742
84480.0000   -4.07254
84520.0000   -4.07643
84560.0000   -3.05349
84600.0000   -5.84632
84640.0000   -4.76208
84680.0000   -3.72379
84720.0000   -3.04259
84760.0000   -3.51724
84800.0000   -4.59657
84840.0000   -4.42555
84880.0000   -3.62052
84920.0000   -3.63221
84960.0000   -3.60927
85000.0000   -3.37745
85040.0000   -4.00142
85080.0000   -4.01175
85120.0000   -4.21042
85160.0000   -3.97609
85200.0000   -3.46271
85240.0000   -4.08087
85280.0000   -4.42778
85320.0000   -5.64139
85360.0000   -4.41829
85400.0000   -4.85981
85440.0000   -4.50921
85480.0000   -4.41795
85520.0000   -4.10145
85560.0000   -4.96927
85600.0000   -4.85459
85640.0000   -4.37928
85680.0000   -4.80211
85720.0000   -5.89603
85760.0000   -4.59777
85800.0000   -5.10013
85840.0000   -5.63432
85880.0000   -5.32984
85920.0000   -5.32744
85960.0000   -5.28227
86000.0000   -5.80961
86040.0000   -6.74215
86080.0000   -5.09215
86120.0000   -5.84548
86160.0000   -5.03543
86200.0000   -5.93228
86240.0000   -4.72256
86280.0000   -4.42537
86320.0000   -3.82987
86360.0000   -4.83843
86400.0000   -5.32826
86440.0000   -4.25351
86480.0000   -4.05928
86520.0000   -3.34912
86560.0000   -3.49748
86600.0000   -4.74895
86640.0000   -4.05471
86680.0000   -3.49950
86720.0000   -3.26138
86760.0000   -4.15713
86800.0000   -4.23735
86840.0000   -4.22714
86880.0000   -4.08796
86920.0000   -3.96869
86960.0000   -3.86903
87000.0000   -3.97709
87040.0000   -2.92562
87080.0000   -3.54883
87120.0000   -2.69547
87160.0000   -2.74259
87200.0000   -3.99795
87240.0000   -3.39229
87280.0000   -2.64654
87320.0000   -3.05359
87360.0000   -4.69042
87400.0000   -5.43761
87440.0000   -3.73562
87480.0000   -3.37490
87520.0000   -3.93347
87560.0000   -3.43505
87600.0000   -3.46251
87640.0000   -3.58503
87680.0000   -4.25095
87720.0000   -4.45437
87760.0000   -4.55479
87800.0000   -4.06168
87840.0000   -4.60959
87880.0000   -4.04299
87920.0000   -4.11997
87960.0000   -3.45186
88000.0000   -3.38093
88040.0000   -3.18287
88080.0000   -4.32391
88120.0000   -3.48775
88160.0000   -3.60209
88200.0000   -4.05020
88240.0000   -3.98544
88280.0000   -3.56781
88320.0000   -4.50572
88360.0000   -3.94922
88400.0000   -4.50113
88440.0000   -4.89220
88480.0000   -4.67541
88520.0000   -4.51277
88560.0000   -4.21604
88600.0000   -4.28668
88640.0000   -4.62363
88680.0000   -4.24173
88720.0000   -4.75384
88760.0000   -5.35266
88800.0000   -4.41001
88840.0000   -4.69141
88880.0000   -4.53842
88920.0000   -4.43982
88960.0000   -4.64898
89000.0000   -4.57103
89040.0000   -4.74295
89080.0000   -4.65234
89120.0000   -3.70793
89160.0000   -3.97663
89200.0000   -3.95710
89240.0000   -4.60783
89280.0000   -4.08581
89320.0000   -3.22041
89360.0000   -2.30014
89400.0000   -2.90000
89440.0000   -3.06940
89480.0000   -3.84096
89520.0000   -3.52498
89560.0000   -3.39887
89600.0000   -3.29217
89640.0000   -2.01659
89680.0000   -1.78841
89720.0000   -1.73991
89760.0000   -2.06983
89800.0000   -2.63341
89840.0000   -2.98236
89880.0000   -2.22966
89920.0000   -1.75786
89960.0000   -2.54031
90000.0000   -3.40510
90040.0000   -2.43982
90080.0000   -2.08658
90120.0000   -3.53253
90160.0000   -3.16328
90200.0000   -3.57025
90240.0000   -4.01662
90280.0000   -1.60472
90320.0000   -1.83491
90360.0000   -2.70818
90400.0000   -2.61003
90440.0000   -2.46274
90480.0000   -2.58643
90520.0000   -1.93936
90560.0000   -2.45707
90600.0000   -2.12592
90640.0000   -2.50703
90680.0000   -2.20135
90720.0000   -2.42612
90760.0000   -2.71171
90800.0000   -2.81019
90840.0000   -3.07291
90880.0000   -1.85055
90920.0000   -2.07914
90960.0000   -3.31461
91000.0000   -3.00616
91040.0000   -3.52483
91080.0000   -3.46578
91120.0000   -3.47851
91160.0000   -3.31460
91200.0000   -4.13425
91240.0000   -2.84831
91280.0000   -3.32844
91320.0000   -2.62520
91360.0000   -3.01281
91400.0000   -2.83876
91440.0000   -3.40272
91480.0000   -2.01522
91520.0000   -3.06955
91560.0000   -3.39623
91600.0000   -3.09568
91640.0000   -3.25094
91680.0000   -3.42183
91720.0000   -2.38598
91760.0000   -3.30034
91800.0000   -2.89102
91840.0000   -2.78038
91880.0000   -3.06770
91920.0000   -4.29598
91960.0000   -4.31317
92000.0000   -3.00754
92040.0000   -3.03312
92080.0000   -3.52261
92120.0000   -3.46643
92160.0000   -2.89319
92200.0000   -3.12679
92240.0000   -1.58064
92280.0000   -2.27459
92320.0000   -2.64388
92360.0000   -2.42871
92400.0000   -2.94008
92440.0000   -1.83857
92480.0000   -1.83450
92520.0000   -2.81945
92560.0000   -2.42357
92600.0000   -1.95125
92640.0000   -1.43092
92680.0000   -2.75027
92720.0000   -1.95362
92760.0000   -2.87207
92800.0000   -2.42815
92840.0000   -2.30151
92880.0000   -2.65786
92920.0000   -3.33010
92960.0000   -3.01297
93000.0000   -2.80947
93040.0000   -2.67880
93080.0000   -3.56401
93120.0000   -2.76591
93160.0000   -3.06422
93200.0000   -2.98127
93240.0000   -2.75982
93280.0000   -3.18403
93320.0000   -1.72894
93360.0000   -2.40411
93400.0000   -2.16530
93440.0000   -1.95787
93480.0000   -1.62800
93520.0000   -2.13160
93560.0000   -1.63748
93600.0000   -1.73695
93640.0000   -1.97441
93680.0000   -3.09115
93720.0000   -2.26860
93760.0000   -1.70039
93800.0000   -2.13324
93840.0000   -2.28957
93880.0000   -2.78038
93920.0000   -2.68901
93960.0000   -2.72363
94000.0000   -2.62494
94040.0000   -2.47245
94080.0000   -2.36309
94120.0000   -2.12023
94160.0000   -1.69052
94200.0000   -1.79385
94240.0000   -2.30420
94280.0000   -2.11083
94320.0000   -2.93431
94360.0000   -2.56580
94400.0000   -3.56574
94440.0000   -2.71770
94480.0000   -2.63817
94520.0000   -2.53283
94560.0000   -3.03778
94600.0000   -3.21479
94640.0000   -3.31067
94680.0000   -2.62355
94720.0000   -3.65363
94760.0000   -3.10518
94800.0000   -3.29520
94840.0000   -3.44363
94880.0000   -3.15015
94920.0000   -4.00468
94960.0000   -4.21818
95000.0000   -3.59318
95040.0000   -2.90433
95080.0000   -3.93815
95120.0000   -3.19961
95160.0000   -3.17911
95200.0000   -3.99072
95240.0000   -2.93877
95280.0000   -3.17827
95320.0000   -2.91438
95360.0000   -4.11890
95400.0000   -2.96906
95440.0000   -2.15344
95480.0000   -3.19138
95520.0000   -2.65313
95560.0000   -3.01104
95600.0000   -3.23400
95640.0000   -2.94944
95680.0000   -2.81632
95720.0000   -4.59462
95760.0000   -3.60104
95800.0000   -3.85626
95840.0000   -2.98604
95880.0000   -3.01999
95920.0000   -3.39473
95960.0000   -2.45572
96000.0000   -3.41239
96040.0000   -4.03146
96080.0000   -3.81580
96120.0000   -3.63105
96160.0000   -3.17717
96200.0000   -3.20942
96240.0000   -3.83850
96280.0000   -4.17768
96320.0000   -3.64788
96360.0000   -4.33860
96400.0000   -4.06506
96440.0000   -4.64180
96480.0000   -4.26821
96520.0000   -3.87177
96560.0000   -2.90311
96600.0000   -3.05591
96640.0000   -3.89434
96680.0000   -3.44667
96720.0000   -2.80896
96760.0000   -2.95587
96800.0000   -2.54869
96840.0000   -2.70852
96880.0000   -4.44839
96920.0000   -3.77150
96960.0000   -2.95452
97000.0000   -2.31882
97040.0000   -3.63375
97080.0000   -1.91666
97120.0000   -4.12178
97160.0000   -3.62144
97200.0000   -4.29029
97240.0000   -3.43207
97280.0000   -2.67446
97320.0000   -3.73281
97360.0000   -3.83051
97400.0000   -4.36793
97440.0000   -3.52288
97480.0000   -4.42756
97520.0000   -4.19223
97560.0000   -3.72329
97600.0000   -4.07122
97640.0000   -4.04304
97680.0000   -3.68486
97720.0000   -4.50784
97760.0000   -5.31058
97800.0000   -4.71335
97840.0000   -4.05272
97880.0000   -4.95892
97920.0000   -4.67616
97960.0000   -3.04776
98000.0000   -3.47374
98040.0000   -2.42075
98080.0000   -2.53882
98120.0000   -2.81124
98160.0000   -3.47332
98200.0000   -1.28535
98240.0000   -3.18516
98280.0000   -2.03888
98320.0000   -2.88278
98360.0000   -1.90063
98400.0000   -1.43875
98440.0000   -2.10977
98480.0000   -1.49311
98520.0000   -1.06140
98560.0000   -1.37514
98600.0000   -1.73190
98640.0000   -1.03988
98680.0000   -1.25208
98720.0000   -1.24270
98760.0000   -0.53968
98800.0000   -1.07736
98840.0000   -1.67889
98880.0000   -0.97945
98920.0000   -0.71471
98960.0000   -0.69043
99000.0000   -0.52181
99040.0000   -0.36420
99080.0000   -0.78111
99120.0000   -0.88617
99160.0000   -0.47735
99200.0000    1.46378
99240.0000    0.05660
99280.0000   -1.23725
99320.0000   -1.34254
99360.0000   -1.54436
99400.0000   -1.34862
99440.0000   -1.52798
99480.0000   -0.97063
99520.0000   -1.89741
99560.0000   -1.41905
99600.0000   -1.57887
99640.0000   -1.04946
99680.0000   -2.10863
99720.0000   -2.42070
99760.0000   -2.07603
99800.0000   -2.10723
99840.0000   -2.09212
99880.0000   -1.29845
99920.0000   -2.09265
99960.0000   -0.84400
100000.0000   -1.11902
100040.0000   -0.32918
100080.0000   -1.47590
100120.0000   -1.23582
100160.0000   -1.78298
100200.0000   -1.63738
100240.0000   -2.38425
100280.0000   -2.25776
100320.0000   -2.71598
100360.0000   -3.17213
100400.0000   -2.35313
100440.0000   -1.44752
100480.0000   -1.46864
100520.0000   -1.25178
100560.0000   -1.27693
100600.0000   -2.38420
100640.0000   -2.16109
100680.0000   -1.47681
100720.0000   -1.38040
100760.0000   -1.17422
100800.0000   -1.27145
100840.0000   -0.48161
100880.0000   -1.40686
100920.0000   -1.07804
100960.0000   -0.74096
101000.0000   -1.15598
101040.0000   -1.41795
101080.0000   -1.77277
101120.0000   -2.64461
101160.0000   -2.14322
101200.0000   -2.06656
101240.0000   -1.39576
101280.0000   -2.28796
101320.0000   -1.65411
101360.0000   -2.11282
101400.0000   -1.51137
101440.0000   -1.57786
101480.0000   -1.47630
101520.0000   -0.59733
101560.0000   -0.99901
101600.0000   -1.17578
101640.0000   -0.77274
101680.0000   -1.54420
101720.0000   -1.37382
101760.0000   -2.00627
101800.0000   -1.41728
101840.0000   -1.48376
101880.0000   -2.16351
101920.0000   -2.30424
101960.0000   -1.75531
102000.0000   -1.47787
102040.0000   -1.72886
102080.0000   -1.71184
102120.0000   -1.97092
102160.0000   -1.94383
102200.0000   -1.27035
102240.0000   -1.19084
102280.0000   -0.46298
102320.0000   -1.27660
102360.0000   -1.00316
102400.0000   -0.66899
102440.0000   -0.93701
102480.0000   -0.82314
102520.0000   -1.57962
102560.0000   -1.47845
102600.0000   -1.06026
102640.0000   -1.51575
102680.0000   -1.99538
102720.0000   -1.82785
102760.0000   -0.68206
102800.0000   -1.29705
102840.0000   -1.26869
102880.0000   -1.85876
102920.0000   -2.03067
102960.0000   -1.76269
103000.0000   -2.57521
103040.0000   -1.30549
103080.0000   -3.18075
103120.0000   -2.47188
103160.0000   -1.70409
103200.0000   -2.13924
103240.0000   -2.23337
103280.0000   -2.98011
103320.0000   -1.88259
103360.0000   -1.66773
103400.0000   -2.07955
103440.0000   -1.90841
103480.0000   -2.34276
103520.0000   -1.72208
103560.0000   -2.62130
103600.0000   -2.08249
103640.0000   -1.84373
103680.0000   -1.75314
103720.0000   -1.14831
103760.0000   -1.99251
103800.0000   -2.93357
103840.0000   -2.32168
103880.0000   -2.65633
103920.0000   -1.94018
103960.0000   -1.98312
104000.0000   -2.59399
104040.0000   -2.52564
104080.0000   -3.30587
104120.0000   -2.32616
104160.0000   -2.31664
104200.0000   -2.01793
104240.0000   -2.33891
104280.0000   -1.40118
104320.0000   -1.71814
104360.0000   -1.89344
104400.0000   -2.58207
104440.0000   -1.25467
104480.0000   -1.97278
104520.0000   -2.27945
104560.0000   -1.81980
104600.0000   -2.13905
104640.0000   -1.74180
104680.0000   -1.39224
104720.0000   -1.99314
104760.0000   -1.82955
104800.0000   -2.10740
104840.0000   -1.86600
104880.0000   -1.86256
104920.0000   -1.78166
104960.0000   -1.62043
105000.0000   -2.33923
105040.0000   -1.71065
105080.0000   -1.89365
105120.0000   -1.60338
105160.0000   -1.96812
105200.0000   -2.29475
105240.0000   -1.40603
105280.0000   -2.68471
105320.0000   -2.15949
105360.0000   -3.05805
105400.0000   -3.13724
105440.0000   -2.01386
105480.0000   -1.56629
105520.0000   -1.87426
105560.0000   -2.51356
105600.0000   -2.31477
105640.0000   -2.56131
105680.0000   -2.42703
105720.0000   -3.24419
105760.0000   -1.85935
105800.0000   -2.63181
105840.0000   -2.94591
105880.0000   -2.98372
105920.0000   -3.69066
105960.0000   -3.39537
106000.0000   -2.89485
106040.0000   -2.80063
106080.0000   -3.60534
106120.0000   -3.77619
106160.0000   -3.51046
106200.0000   -3.97068
106240.0000   -3.80538
106280.0000   -3.97622
106320.0000   -3.94288
106360.0000   -4.31787
106400.0000   -3.47427
106440.0000   -2.93550
106480.0000   -3.42556
106520.0000   -3.74248
106560.0000   -3.72035
106600.0000   -3.15497
106640.0000   -4.09265
106680.0000   -2.93091
106720.0000   -3.09436
106760.0000   -2.60573
106800.0000   -3.62099
106840.0000   -3.70545
106880.0000   -3.34669
106920.0000   -2.49870
106960.0000   -2.96426
107000.0000   -3.56399
107040.0000   -2.80650
107080.0000   -3.13245
107120.0000   -2.83475
107160.0000   -2.13479
107200.0000   -1.46131
107240.0000   -2.65459
107280.0000   -2.24276
107320.0000   -2.29284
107360.0000   -2.94905
107400.0000   -2.66664
107440.0000   -2.62592
107480.0000   -2.28011
107520.0000   -1.71864
107560.0000   -3.08576
107600.0000   -2.82353
107640.0000   -3.48233
107680.0000   -2.46919
107720.0000   -2.22057
107760.0000   -2.65222
107800.0000   -2.63827
107840.0000   -2.06286
107880.0000   -2.79362
107920.0000   -2.87855
107960.0000   -2.12983
108000.0000   -3.24619
108040.0000   -2.63484
108080.0000   -2.82134
108120.0000   -2.97430
108160.0000   -3.28155
108200.0000   -2.98040
108240.0000   -3.29315
108280.0000   -3.25710
108320.0000   -3.23700
108360.0000   -3.19250
108400.0000   -3.87059
108440.0000   -2.24878
108480.0000   -3.37964
108520.0000   -2.70016
108560.0000   -3.60060
108600.0000   -3.62670
108640.0000   -2.71383
108680.0000   -1.98033
108720.0000   -3.40215
108760.0000   -3.06090
108800.0000   -2.85707
108840.0000   -2.25657
108880.0000   -2.50778
108920.0000   -3.17922
108960.0000   -3.47636
109000.0000   -3.33264
109040.0000   -2.11542
109080.0000   -3.13929
109120.0000   -2.68358
109160.0000   -1.69224
109200.0000   -1.37212
109240.0000   -2.61722
109280.0000   -2.01844
109320.0000   -3.23121
109360.0000   -2.93231
109400.0000   -2.69666
109440.0000   -2.74430
109480.0000   -2.72564
109520.0000   -3.27715
109560.0000   -3.47634
109600.0000   -3.38872
109640.0000   -3.50778
109680.0000   -3.92877
109720.0000   -3.28866
109760.0000   -2.13409
109800.0000   -1.96899
109840.0000   -2.71411
109880.0000   -3.04066
109920.0000   -2.58718
109960.0000   -3.12170
110000.0000   -2.36586
110040.0000   -3.04143
110080.0000   -2.49598
110120.0000   -2.45193
110160.0000   -3.99897
110200.0000   -3.27246
110240.0000   -3.43336
110280.0000   -3.70160
110320.0000   -3.57924
110360.0000   -3.26113
110400.0000   -3.08779
110440.0000   -2.01389
110480.0000   -2.23856
110520.0000   -2.11155
110560.0000   -2.72047
110600.0000   -3.02895
110640.0000   -3.02331
110680.0000   -2.20611
110720.0000   -3.06211
110760.0000   -2.59437
110800.0000   -1.63889
110840.0000   -2.06205
110880.0000   -2.77451
110920.0000   -2.98029
110960.0000   -2.74304
111000.0000   -2.58897
111040.0000   -1.93582
111080.0000   -2.50030
111120.0000   -1.78781
111160.0000   -2.83758
111200.0000   -2.43473
111240.0000   -3.64109
111280.0000   -2.07169
111320.0000   -3.24038
111360.0000   -2.35133
111400.0000   -1.65335
111440.0000   -2.45265
111480.0000   -2.96692
111520.0000   -2.82589
111560.0000   -3.03461
111600.0000   -2.74017
111640.0000   -2.50166
111680.0000   -2.44055
111720.0000   -3.49290
111760.0000   -3.86243
111800.0000   -3.22828
111840.0000   -3.18841
111880.0000   -3.29321
111920.0000   -2.03857
111960.0000   -1.61291
112000.0000   -1.94555
112040.0000   -3.13790
112080.0000   -2.39444
112120.0000   -2.54351
112160.0000   -2.67048
112200.0000   -2.53925
112240.0000   -2.56863
112280.0000   -2.42207
112320.0000   -3.04348
112360.0000   -2.50562
112400.0000   -3.82802
112440.0000   -2.99107
112480.0000   -2.41046
112520.0000   -2.32132
112560.0000   -2.72018
112600.0000   -3.25028
112640.0000   -3.65767
112680.0000   -2.53744
112720.0000   -2.41380
112760.0000   -2.28146
112800.0000   -2.31049
112840.0000   -2.51148
112880.0000   -2.28614
112920.0000   -2.83885
112960.0000   -2.20803
113000.0000   -3.14121
113040.0000   -2.73665
113080.0000   -2.34233
113120.0000   -1.97196
113160.0000   -2.90431
113200.0000   -2.45459
113240.0000   -3.08272
113280.0000   -2.58540
113320.0000   -3.68385
113360.0000   -3.31327
113400.0000   -3.54738
113440.0000   -4.22843
113480.0000   -4.16897
113520.0000   -4.39293
113560.0000   -3.45650
113600.0000   -3.32690
113640.0000   -3.24584
113680.0000   -3.90831
113720.0000   -3.34527
113760.0000   -2.71659
113800.0000   -3.94891
113840.0000   -3.81149
113880.0000   -3.92003
113920.0000   -3.63692
113960.0000   -4.41620
114000.0000   -3.78913
114040.0000   -3.82156
114080.0000   -3.38184
114120.0000   -2.73966
114160.0000   -3.87219
114200.0000   -2.82446
114240.0000   -2.19066
114280.0000   -1.87202
114320.0000   -2.59278
114360.0000   -2.56780
114400.0000   -3.44201
114440.0000   -2.89186
114480.0000   -3.65892
114520.0000   -3.36321
114560.0000   -3.12599
114600.0000   -3.49352
114640.0000   -3.38233
114680.0000   -1.80913
114720.0000   -2.17879
114760.0000   -2.26088
114800.0000   -3.17371
114840.0000   -1.91076
114880.0000   -2.50497
114920.0000   -3.07582
114960.0000   -3.90096
115000.0000   -2.67335
115040.0000   -2.98297
115080.0000   -2.66486
115120.0000   -2.83321
115160.0000   -3.03664
115200.0000   -3.33830
115240.0000   -4.04403
115280.0000   -2.81535
115320.0000   -2.95645
115360.0000   -3.56133
115400.0000   -2.63697
115440.0000   -3.00536
115480.0000   -2.72092
115520.0000   -4.42057
115560.0000   -4.63242
115600.0000   -3.97974
115640.0000   -3.76131
115680.0000   -4.37583
115720.0000   -4.55964
115760.0000   -3.91734
115800.0000   -3.83280
115840.0000   -2.85363
115880.0000   -3.23211
115920.0000   -4.00311
115960.0000   -3.01949
116000.0000   -3.12861
116040.0000   -3.02188
116080.0000   -2.37072
116120.0000   -2.99248
116160.0000   -3.04766
116200.0000   -4.32633
116240.0000   -4.39233
116280.0000   -3.92038
116320.0000   -4.32491
116360.0000   -4.76847
116400.0000   -4.75117
116440.0000   -3.99509
116480.0000   -4.31086
116520.0000   -4.59755
116560.0000   -3.67409
116600.0000   -4.17472
116640.0000   -5.10932
116680.0000   -3.27865
116720.0000   -4.39406
116760.0000   -3.69164
116800.0000   -3.79418
116840.0000   -3.33920
116880.0000   -3.00562
116920.0000   -3.37837
116960.0000   -3.87948
117000.0000   -3.08161
117040.0000   -3.00251
117080.0000   -2.16976
117120.0000   -2.35759
117160.0000   -2.51697
117200.0000   -2.76243
117240.0000   -2.57706
117280.0000   -2.18982
117320.0000   -3.14904
117360.0000   -2.96714
117400.0000   -2.82255
117440.0000   -2.54139
117480.0000   -2.74211
117520.0000   -1.97983
117560.0000   -1.89133
117600.0000   -2.27101
117640.0000   -2.45946
117680.0000   -0.85773
117720.0000   -2.45975
117760.0000   -1.96429
117800.0000   -1.50651
117840.0000   -3.14795
117880.0000   -2.31552
117920.0000   -2.31114
117960.0000   -2.24406
118000.0000   -3.41612
118040.0000   -1.91049
118080.0000   -2.02316
118120.0000   -2.13340
118160.0000   -2.38246
118200.0000   -3.15958
118240.0000   -2.82152
118280.0000   -2.01932
118320.0000   -2.51767
118360.0000   -2.38831
118400.0000   -1.69142
118440.0000   -2.56640
118480.0000   -2.29634
118520.0000   -2.60503
118560.0000   -1.55347
118600.0000   -2.93255
118640.0000   -2.17389
118680.0000   -2.06263
118720.0000   -2.90028
118760.0000   -2.27564
118800.0000   -2.51713
118840.0000   -1.84272
118880.0000   -2.06775
118920.0000   -2.44320
118960.0000   -0.86017
119000.0000   -2.49879
119040.0000   -2.09482
119080.0000   -2.13014
119120.0000   -2.83081
119160.0000   -2.85576
119200.0000   -2.11498
119240.0000   -2.57798
119280.0000   -1.22098
119320.0000   -1.98558
119360.0000   -0.47142
119400.0000   -1.59215
119440.0000   -1.73746
119480.0000   -1.28009
119520.0000   -1.20558
119560.0000   -2.23714
119600.0000   -2.69213
119640.0000   -2.76241
119680.0000   -2.95812
119720.0000   -1.74466
119760.0000   -3.23496
119800.0000   -2.76498
119840.0000   -3.51967
119880.0000   -2.97065
119920.0000   -3.70817
119960.0000   -2.37368
120000.0000   -2.34046
120040.0000   -1.87178
120080.0000   -1.81984
120120.0000   -2.85588
120160.0000   -1.77624
120200.0000   -1.99454
120240.0000   -2.49312
120280.0000   -2.29795
120320.0000   -2.37897
120360.0000   -1.91593
120400.0000   -0.75852
120440.0000   -1.21283
120480.0000   -0.46907
120520.0000   -0.04425
120560.0000   -0.07823
120600.0000    0.78062
120640.0000    0.07149
120680.0000    0.27748
120720.0000   -0.21134
120760.0000   -0.59823
120800.0000   -0.94397
120840.0000   -0.38297
120880.0000   -0.80923
120920.0000   -0.60657
120960.0000    0.23245
121000.0000    0.08046
121040.0000    0.28492
121080.0000   -0.10075
121120.0000    0.34067
121160.0000   -0.30637
121200.0000   -0.47657
121240.0000   -0.92496
121280.0000   -0.37876
121320.0000   -0.34946
121360.0000    0.03126
121400.0000   -0.15609
121440.0000   -0.65577
121480.0000   -0.42802
121520.0000   -1.10954
121560.0000   -0.84922
121600.0000    0.14307
121640.0000   -1.48491
121680.0000   -0.47505
121720.0000   -0.51761
121760.0000   -0.34362
121800.0000   -0.67969
121840.0000   -0.60663
121880.0000    0.15867
121920.0000   -0.49285
121960.0000    0.44591
122000.0000   -0.19219
122040.0000    0.29745
122080.0000   -0.26715
122120.0000    0.07679
122160.0000   -0.81458
122200.0000   -0.53361
122240.0000    0.11524
122280.0000    0.63757
122320.0000    0.25201
122360.0000    0.16825
122400.0000    1.06786
122440.0000    0.21355
122480.0000    0.28606
122520.0000    0.68928
122560.0000    0.98583
122600.0000    0.57654
122640.0000    0.47642
122680.0000    1.13738
122720.0000    0.78022
122760.0000    0.54902
122800.0000    0.48546
122840.0000   -0.65133
122880.0000   -0.33893
122920.0000   -0.50439
122960.0000   -0.06880
123000.0000    0.07238
123040.0000   -0.35479
123080.0000   -0.43876
123120.0000   -1.02629
123160.0000   -0.82990
123200.0000   -0.30623
123240.0000   -0.02753
123280.0000   -0.44787
123320.0000   -0.40453
123360.0000   -0.68956
123400.0000   -0.79964
123440.0000    0.56101
123480.0000    0.82895
123520.0000    0.67902
123560.0000    0.46053
123600.0000   -0.64600
123640.0000   -0.04188
123680.0000    0.59408
123720.0000    1.21278
123760.0000    0.32336
123800.0000    1.73278
123840.0000    1.29451
123880.0000    1.39786
123920.0000    0.80656
123960.0000    0.84992
124000.0000    0.40527
124040.0000    0.86158
124080.0000    1.22189
124120.0000    1.02364
124160.0000    1.33476
124200.0000    1.57170
124240.0000    0.53092
124280.0000    1.00556
124320.0000    1.69238
124360.0000    0.73620
124400.0000    1.07474
124440.0000    0.77059
124480.0000    1.21304
124520.0000    0.87530
124560.0000    1.04916
124600.0000    0.61127
124640.0000    0.31835
124680.0000    0.82062
124720.0000    1.51368
124760.0000    2.02536
124800.0000    0.72416
124840.0000    1.86267
124880.0000    0.35287
124920.0000    1.25299
124960.0000    0.54231
125000.0000    1.50006
125040.0000    2.02378
125080.0000    2.07037
125120.0000    1.40044
125160.0000    1.02857
125200.0000    1.52137
125240.0000    1.73930
125280.0000    0.82580
125320.0000    1.07076
125360.0000    1.28987
125400.0000    1.20307
125440.0000    1.17206
125480.0000    1.19626
125520.0000    0.65775
125560.0000    0.33596
125600.0000    1.46848
125640.0000    1.72372
125680.0000    1.23564
125720.0000    0.66930
125760.0000    1.29500
125800.0000    1.17635
125840.0000    0.80187
125880.0000    0.82993
125920.0000    0.13019
125960.0000    0.51346
126000.0000    0.54902
126040.0000    0.97376
126080.0000    0.27535
126120.0000    0.45188
126160.0000    0.68879
126200.0000    0.61299
126240.0000    0.57565
126280.0000    0.99719
126320.0000    0.84523
126360.0000    0.73369
126400.0000   -0.18500
126440.0000    0.92064
126480.0000    0.50258
126520.0000    0.22791
126560.0000    0.89086
126600.0000    0.82152
126640.0000    0.62426
126680.0000    0.36154
126720.0000    0.90039
126760.0000    1.22704
126800.0000    0.43350
126840.0000    0.01872
126880.0000    0.31935
126920.0000    0.85921
126960.0000    1.31842
127000.0000    0.98420
127040.0000    1.17881
127080.0000    0.75986
127120.0000    0.64970
127160.0000    0.50675
127200.0000    0.20493
127240.0000    0.57420
127280.0000    0.49271
127320.0000    0.44267
127360.0000    1.09407
127400.0000    0.61733
127440.0000    0.93124
127480.0000    1.05786
127520.0000    0.71276
127560.0000    1.33013
127600.0000    0.96027
127640.0000    0.53791
127680.0000    0.92080
127720.0000    1.36729
127760.0000    1.37994
127800.0000    1.25049
127840.0000    1.47339
127880.0000    1.71888
127920.0000    1.58829
127960.0000    1.62352
128000.0000    1.61923
128040.0000    2.09466
128080.0000    2.09446
128120.0000    1.44215
128160.0000    1.01755
128200.0000    0.47042
128240.0000    0.74191
128280.0000    1.87154
128320.0000    1.31719
128360.0000    0.56771
128400.0000    1.08870
128440.0000    0.11778
128480.0000    1.55711
128520.0000    0.63195
128560.0000    0.97193
128600.0000    0.61153
128640.0000    1.17657
128680.0000    0.69259
128720.0000    1.40918
128760.0000    1.55073
128800.0000    0.62085
128840.0000    0.39686
128880.0000    0.87357
128920.0000    0.75341
128960.0000    1.28138
129000.0000    0.77558
129040.0000    0.79250
129080.0000    0.06189
129120.0000    0.82253
129160.0000    1.35061
129200.0000    1.45358
129240.0000    0.45503
129280.0000    0.46538
129320.0000    1.04714
129360.0000    1.51354
129400.0000    0.90031
129440.0000    1.42844
129480.0000    0.76893
129520.0000    1.11435
129560.0000    1.06974
129600.0000    1.24891
129640.0000    0.49831
129680.0000    0.85173
129720.0000    1.38518
129760.0000    0.41651
129800.0000    0.08351
129840.0000    1.34555
129880.0000    1.31946
129920.0000    1.39217
129960.0000    1.30576
130000.0000    0.95511
130040.0000    1.88501
130080.0000    1.41891
130120.0000    0.80320
130160.0000    1.26257
130200.0000    0.91866
130240.0000    1.52265
130280.0000    1.75098
130320.0000    1.80258
130360.0000    2.16154
130400.0000    1.61059
130440.0000    1.52542
130480.0000    1.88816
130520.0000    2.28597
130560.0000    1.59412
130600.0000    2.05169
130640.0000    1.53816
130680.0000    0.87357
130720.0000    2.00945
130760.0000    1.44596
130800.0000    1.18073
130840.0000    1.22182
130880.0000    1.42584
130920.0000    1.53250
130960.0000    1.73413
131000.0000    1.25235
131040.0000    1.37500
131080.0000    1.27948
131120.0000    1.37694
131160.0000    1.48207
131200.0000    1.96481
131240.0000    1.73902
131280.0000    1.36688
131320.0000    0.97086
131360.0000    0.97555
131400.0000    1.42609
131440.0000    1.06994
131480.0000    1.61388
131520.0000    1.95154
131560.0000    1.21963
131600.0000    1.41184
131640.0000    0.92723
131680.0000    1.50909
131720.0000    1.35452
131760.0000    1.36104
131800.0000    1.08320
131840.0000    1.15592
131880.0000    1.73590
131920.0000    1.31251
131960.0000    1.55074
132000.0000    1.14168
132040.0000    1.62270
132080.0000    1.58449
132120.0000    1.73011
132160.0000    1.65557
132200.0000    1.19591
132240.0000    1.50929
132280.0000    0.98792
132320.0000    1.36023
132360.0000    1.22877
132400.0000    1.34109
132440.0000    0.93851
132480.0000    0.83638
132520.0000    1.36885
132560.0000    0.76199
132600.0000    1.56765
132640.0000    0.44490
132680.0000    0.44365
132720.0000    1.13862
132760.0000    0.16259
132800.0000    0.55181
132840.0000    1.15087
132880.0000    0.77325
132920.0000    1.29105
132960.0000    0.45378
133000.0000    0.63418
133040.0000    1.31204
133080.0000    1.34400
133120.0000    0.70038
133160.0000    1.30300
133200.0000    0.42559
133240.0000    1.28168
133280.0000    0.49646
133320.0000    0.17348
133360.0000    0.04979
133400.0000    0.58398
133440.0000    0.51764
133480.0000    1.13477
133520.0000    0.64677
133560.0000    0.66382
133600.0000    0.26290
133640.0000    0.42258
133680.0000    0.60322
133720.0000    1.76658
133760.0000    0.81759
133800.0000    0.61944
133840.0000    0.93813
133880.0000   -0.10477
133920.0000    0.02610
133960.0000    0.49457
134000.0000    0.50890
134040.0000   -0.06623
134080.0000    0.53533
134120.0000   -0.20641
134160.0000    0.26846
134200.0000    0.96102
134240.0000    0.40749
134280.0000    0.17377
134320.0000    0.50216
134360.0000    0.57770
134400.0000    0.97528
134440.0000    1.14975
134480.0000    1.69707
134520.0000    0.18271
134560.0000    1.07345
134600.0000   -0.07547
134640.0000    0.83969
134680.0000    0.51251
134720.0000    0.05789
134760.0000    0.06619
134800.0000    0.54248
134840.0000    0.26159
134880.0000    0.24852
134920.0000    0.51867
134960.0000    0.40796
135000.0000    0.28743
135040.0000    0.54578
135080.0000    0.31315
135120.0000    0.44185
135160.0000    0.51455
135200.0000    0.07274
135240.0000   -0.14517
135280.0000   -0.02199
135320.0000    0.57754
135360.0000    0.51983
135400.0000    0.19496
135440.0000    0.25448
135480.0000    0.46016
135520.0000    0.16132
135560.0000    0.75694
135600.0000    1.00565
135640.0000    0.42395
135680.0000    0.82848
135720.0000    1.21108
135760.0000    1.06381
135800.0000    1.00085
135840.0000    0.55787
135880.0000    0.98944
135920.0000    0.86327
135960.0000    0.61253
136000.0000    1.43086
136040.0000    1.30609
136080.0000    1.31210
136120.0000    1.47639
136160.0000    1.27722
136200.0000   -0.16505
136240.0000    0.54606
136280.0000    0.78595
136320.0000    0.72013
136360.0000    1.03239
136400.0000    1.50719
136440.0000    0.32268
136480.0000    0.50447
136520.0000    0.99256
136560.0000    0.12142
136600.0000   -0.15133
136640.0000    0.60570
136680.0000    1.30909
136720.0000    1.16741
136760.0000    0.96696
136800.0000    1.49207
136840.0000    1.18945
136880.0000    1.22632
136920.0000    1.12530
136960.0000    0.42134
137000.0000    1.65676
137040.0000    0.99869
137080.0000    1.12898
137120.0000    0.58965
137160.0000    0.96117
137200.0000    1.11954
137240.0000    0.57541
137280.0000    0.60312
137320.0000    0.61775
137360.0000    0.80248
137400.0000   -0.94048
137440.0000    0.35143
137480.0000    0.88398
137520.0000    0.60698
137560.0000    0.46687
137600.0000    1.18180
137640.0000    0.89971
137680.0000    1.62759
137720.0000    1.07989
137760.0000    0.65141
137800.0000    0.93238
137840.0000    1.59717
137880.0000    1.13750
137920.0000    0.83660
137960.0000    0.08186
138000.0000    0.56588
138040.0000    0.95950
138080.0000    0.54681
138120.0000    0.67831
138160.0000    1.06657
138200.0000   -0.28718
138240.0000    1.53716
138280.0000    0.17839
138320.0000    0.53291
138360.0000    0.34674
138400.0000    0.50557
138440.0000    0.47686
138480.0000    0.91337
138520.0000    0.98009
138560.0000    0.00569
138600.0000    1.06223
138640.0000    1.16164
138680.0000   -0.02660
138720.0000    1.31593
138760.0000    0.16740
138800.0000   -0.17544
138840.0000    0.96513
138880.0000    0.72139
138920.0000    0.72759
138960.0000    0.64857
139000.0000    1.44580
139040.0000    0.67505
139080.0000    1.03510
139120.0000    0.71550
139160.0000    1.09911
139200.0000    1.61301
139240.0000    1.18290
139280.0000    0.85535
139320.0000    0.93875
139360.0000    1.00658
139400.0000    0.87306
139440.0000    0.47306
139480.0000    0.68859
139520.0000    0.45488
139560.0000    0.09321
139600.0000   -0.21588
139640.0000   -0.80747
139680.0000    0.08594
139720.0000    0.38107
139760.0000    0.60546
139800.0000    0.93331
139840.0000    0.79355
139880.0000    1.12003
139920.0000    1.25199
139960.0000    1.63543
140000.0000    1.33290
140040.0000    0.91213
140080.0000    0.70084
140120.0000    0.99915
140160.0000    0.00206
140200.0000    0.65801
140240.0000    1.16986
140280.0000    1.66694
140320.0000    0.97150
140360.0000    1.28104
140400.0000    0.99909
140440.0000    0.46798
140480.0000    1.22444
140520.0000    0.51579
140560.0000    1.00877
140600.0000    0.20818
140640.0000    0.85740
140680.0000    0.35429
140720.0000    0.24317
140760.0000   -0.10330
140800.0000    0.47754
140840.0000    1.50184
140880.0000    1.15833
140920.0000    1.42645
140960.0000    0.55817
141000.0000    1.05237
141040.0000    0.43607
141080.0000    0.32197
141120.0000    0.81948
141160.0000    0.79495
141200.0000    0.76772
141240.0000    0.93707
141280.0000    0.63237
141320.0000    0.94921
141360.0000    0.78852
141400.0000    0.79209
141440.0000    1.15730
141480.0000    0.78474
141520.0000    0.24208
141560.0000   -0.00306
141600.0000    0.53449
141640.0000    0.33863
141680.0000    1.21623
141720.0000    1.25824
141760.0000    1.65214
141800.0000    1.69388
141840.0000    1.47985
141880.0000    0.81756
141920.0000    1.21744
141960.0000    1.26984
142000.0000    1.98629
142040.0000    2.35614
142080.0000    2.08999
142120.0000    1.70311
142160.0000    1.68067
142200.0000    1.29740
142240.0000    1.50053
142280.0000    1.49292
142320.0000    1.66103
142360.0000    0.77583
142400.0000    1.31591
142440.0000    0.75714
142480.0000    1.75362
142520.0000    1.92217
142560.0000    1.54029
142600.0000    2.24395
142640.0000    2.17660
142680.0000    1.68019
142720.0000    0.99750
142760.0000    1.70298
142800.0000    1.12812
142840.0000    0.40722
142880.0000    0.64030
142920.0000    0.79452
142960.0000    0.00118
143000.0000    0.14789
143040.0000    0.56104
143080.0000    0.40467
143120.0000    1.04630
143160.0000    0.66990
143200.0000    0.70899
143240.0000    1.01184
143280.0000    1.22112
143320.0000    1.38651
143360.0000    1.24957
143400.0000    0.82418
143440.0000    1.29292
143480.0000    0.92741
143520.0000    1.22944
143560.0000    1.66126
143600.0000    1.18240
143640.0000    1.06742
143680.0000    1.10107
143720.0000    1.41273
143760.0000    1.95367
143800.0000    0.26720
143840.0000    0.65416
143880.0000    0.79496
143920.0000    0.66302
143960.0000    0.59421
144000.0000    0.32340
144040.0000    0.18165
144080.0000    0.41583
144120.0000    0.31704
144160.0000    0.96520
144200.0000    0.48319
144240.0000    0.60381
144280.0000    0.47907
144320.0000    0.68689
144360.0000    0.63049
144400.0000    0.38034
144440.0000    0.74924
144480.0000    0.16400
144520.0000    0.92793
144560.0000    1.02684
144600.0000    0.85507
144640.0000    1.79575
144680.0000    0.92230
144720.0000    1.30837
144760.0000    1.39755
144800.0000    0.89373
144840 5
144880 5
144920 5
144960 5
145000 5
145040 5
145080 5
145120 5
145160 5
145200 5
145240 5
145280 5
145320 5
145360 5
145400 5
145440 5
145480 5
145520 5
145560 5
145600 5
145640 5
145680 5
145720 5
145760 5
145800 5
145840 5
145880 5
145920 5
145960 5
146000 5
146040 5
146080 5
146120 5
146160 5
146200 5
146240 5
146280 5
146320 5
146360 5
146400 5
146440 5
146480 5
146520 5
146560 5
146600 5
146640 5
146680 5
146720 5
146760 5
146800 5
146840 5
146880 5
146920 5
146960 5
147000 5
147040 5
147080 5
147120 5
147160 5
147200 5
147240 5
147280 5
147320 5
147360 5
147400 5
147440 5
147480 5
147520 5
147560 5
147600 5
147640 5
147680 5
147720 5
147760 5
147800 5
147840 5
147880 5
147920 5
147960 5
148000 5
148040 5
148080 5
148120 5
148160 5
148200 5
148240 5
148280 5
148320 5
148360 5
148400 5
148440 5
148480 5
148520 5
148560 5
148600 5
148640 5
148680 5
148720 5
148760 5
148800 5
148840 5
148880 5
148920 5
148960 5
149000 5
149040 5
149080 5
149120 5
149160 5
149200 5
149240 5
149280 5
149320 5
149360 5
149400 5
149440 5
149480 5
149520 5
149560 5
149600 5
149640 5
149680 5
149720 5
149760 5
149800 5
149840 5
149880 5
149920 5
149960 5
150000 5
150040 5
150080 5
150120 5
150160 5
150200 5
150240 5
150280 5
150320 5
150360 5
150400 5
150440 5
150480 5
150520 5
150560 5
150600 5
150640 5
150680 5
150720 5
150760 5
150800 5
150840 5
150880 5
150920 5
150960 5
151000 5
151040 5
151080 5
151120 5
151160 5
151200 5
151240 5
151280 5
151320 5
151360 5
151400 5
151440 5
151480 5
151520 5
151560 5
151600 5
151640 5
151680 5
151720 5
151760 5
151800 5
151840 5
151880 5
151920 5
151960 5
152000 5
152040 5
152080 5
152120 5
152160 5
152200 5
152240 5
152280 5
152320 5
152360 5
152400 5
152440 5
152480 5
152520 5
152560 5
152600 5
152640 5
152680 5
152720 5
152760 5
152800 5
152840 5
152880 5
152920 5
152960 5
153000 5
153040 5
153080 5
153120 5
153160 5
153200 5
153240 5
153280 5
153320 5
153360 5
153400 5
153440 5
153480 5
153520 5
153560 5
153600 5
153640 5
153680 5
153720 5
153760 5
153800 5
153840 5
153880 5
153920 5
153960 5
154000 5
154040 5
154080 5
154120 5
154160 5
154200 5
154240 5
154280 5
154320 5
154360 5
154400 5
154440 5
154480 5
154520 5
154560 5
154600 5
154640 5
154680 5
154720 5
154760 5
154800 5
154840 5
154880 5
154920 5
154960 5
155000 5
155040 5
155080 5
155120 5
155160 5
155200 5
155240 5
155280 5
155320 5
155360 5
155400 5
155440 5
155480 5
155520 5
155560 5
155600 5
155640 5
155680 5
155720 5
155760 5
155800 5
155840 5
155880 5
155920 5
155960 5
156000 5
156040 5
156080 5
156120 5
156160 5
156200 5
156240 5
156280 5
156320 5
156360 5
156400 5
156440 5
156480 5
156520 5
156560 5
156600 5
156640 5
156680 5
156720 5
156760 5
156800 5
156840 5
156880 5
156920 5
156960 5
157000 5
157040 5
157080 5
157120 5
157160 5
157200 5
157240 5
157280 5
157320 5
157360 5
157400 5
157440 5
157480 5
157520 5
157560 5
157600 5
157640 5
157680 5
157720 5
157760 5
157800 5
157840 5
157880 5
157920 5
157960 5
158000 5
158040 5
158080 5
158120 5
158160 5
158200 5
158240 5
158280 5
158320 5
158360 5
158400 5
158440 5
158480 5
158520 5
158560 5
158600 5
158640 5
158680 5
158720 5
158760 5
158800 5
158840 5
158880 5
158920 5
158960 5
159000 5
159040 5
159080 5
159120 5
159160 5
159200 5
159240 5
159280 5
159320 5
159360 5
159400 5
159440 5
159480 5
159520 5
159560 5
159600 5
159640 5
159680 5
159720 5
159760 5
159800 5
159840 5
159880 5
159920 5
159960 5
160000 5
160040 5
160080 5
160120 5
160160 5
160200 5
160240 5
160280 5
160320 5
160360 5
160400 5
160440 5
160480 5
160520 5
160560 5
160600 5
160640 5
160680 5
160720 5
160760 5
160800 5
160840 5
160880 5
160920 5
160960 5
161000 5
161040 5
161080 5
161120 5
161160 5
161200 5
161240 5
161280 5
161320 5
161360 5
161400 5
161440 5
161480 5
161520 5
161560 5
161600 5
161640 5
161680 5
161720 5
161760 5
161800 5
161840 5
161880 5
161920 5
161960 5
162000 5
162040 5
162080 5
162120 5
162160 5
162200 5
162240 5
162280 5
162320 5
162360 5
162400 5
162440 5
162480 5
162520 5
162560 5
162600 5
162640 5
162680 5
162720 5
162760 5
162800 5
162840 5
162880 5
162920 5
162960 5
163000 5
163040 5
163080 5
163120 5
163160 5
163200 5
163240 5
163280 5
163320 5
163360 5
163400 5
163440 5
163480 5
163520 5
163560 5
163600 5
163640 5
163680 5
163720 5
163760 5
163800 5
163840 5
163880 5
163920 5
163960 5
164000 5
164040 5
164080 5
164120 5
164160 5
164200 5
164240 5
164280 5
164320 5
164360 5
164400 5
164440 5
164480 5
164520 5
164560 5
164600 5
164640 5
164680 5
164720 5
164760 5
164800 5
164840 5
164880 5
164920 5
164960 5
165000 5
165040 5
165080 5
165120 5
165160 5
165200 5
165240 5
165280 5
165320 5
165360 5
165400 5
165440 5
165480 5
165520 5
165560 5
165600 5
165640 5
165680 5
165720 5
165760 5
165800 5
165840 5
165880 5
165920 5
165960 5
166000 5
166040 5
166080 5
166120 5
166160 5
166200 5
166240 5
166280 5
166320 5
166360 5
166400 5
166440 5
166480 5
166520 5
166560 5
166600 5
166640 5
166680 5
166720 5
166760 5
166800 5
166840 5
166880 5
166920 5
166960 5
167000 5
167040 5
167080 5
167120 5
167160 5
167200 5
167240 5
167280 5
167320 5
167360 5
167400 5
167440 5
167480 5
167520 5
167560 5
167600 5
167640 5
167680 5
167720 5
167760 5
167800 5
167840 5
167880 5
167920 5
167960 5
168000 5
168040 5
168080 5
168120 5
168160 5
168200 5
168240 5
168280 5
168320 5
168360 5
168400 5
168440 5
168480 5
168520 5
168560 5
168600 5
168640 5
168680 5
168720 5
168760 5
168800 5
168840 5
168880 5
168920 5
168960 5
169000 5
169040 5
169080 5
169120 5
169160 5
169200 5
169240 5
169280 5
169320 5
169360 5
169400 5
169440 5
169480 5
169520 5
169560 5
169600 5
169640 5
169680 5
169720 5
169760 5
169800 5
169840 5
169880 5
169920 5
169960 5
170000 5
170040 5
170080 5
170120 5
170160 5
170200 5
170240 5
170280 5
170320 5
170360 5
170400 5
170440 5
170480 5
170520 5
170560 5
170600 5
170640 5
170680 5
170720 5
170760 5
170800 5
170840 5
170880 5
170920 5
170960 5
171000 5
171040 5
171080 5
171120 5
171160 5
171200 5
171240 5
171280 5
171320 5
171360 5
171400 5
171440 5
171480 5
171520 5
171560 5
171600 5
171640 5
171680 5
171720 5
171760 5
171800 5
171840 5
171880 5
171920 5
171960 5
172000 5
172040 5
172080 5
172120 5
172160 5
172200 5
172240 5
172280 5
172320 5
172360 5
172400 5
172440 5
172480 5
172520 5
172560 5
172600 5
172640 5
172680 5
172720 5
172760 5
172800 5
172840 5
172880 5
172920 5
172960 5
173000 5
173040 5
173080 5
173120 5
173160 5
173200 5
173240 5
173280 5
173320 5
173360 5
173400 5
173440 5
173480 5
173520 5
173560 5
173600 5
173640 5
173680 5
173720 5
173760 5
173800 5
173840 5
173880 5
173920 5
173960 5
174000 5
174040 5
174080 5
174120 5
174160 5
174200 5
174240 5
174280 5
174320 5
174360 5
174400 5
174440 5
174480 5
174520 5
174560 5
174600 5
174640 5
174680 5
174720 5
174760 5
174800 5
174840 5
174880 5
174920 5
174960 5
175000 5
175040 5
175080 5
175120 5
175160 5
175200 5
175240 5
175280 5
175320 5
175360 5
175400 5
175440 5
175480 5
175520 5
175560 5
175600 5
175640 5
175680 5
175720 5
175760 5
175800 5
175840 5
175880 5
175920 5
175960 5
176000 5
176040 5
176080 5
176120 5
176160 5
176200 5
176240 5
176280 5
176320 5
176360 5
176400 5
176440 5
176480 5
176520 5
176560 5
176600 5
176640 5
176680 5
176720 5
176760 5
176800 5
176840 5
176880 5
176920 5
176960 5
177000 5
177040 5
177080 5
177120 5
177160 5
177200 5
177240 5
177280 5
177320 5
177360 5
177400 5
177440 5
177480 5
177520 5
177560 5
177600 5
177640 5
177680 5
177720 5
177760 5
177800 5
177840 5
177880 5
177920 5
177960 5
178000 5
178040 5
178080 5
178120 5
178160 5
178200 5
178240 5
178280 5
178320 5
178360 5
178400 5
178440 5
178480 5
178520 5
178560 5
178600 5
178640 5
178680 5
178720 5
178760 5
178800 5
178840 5
178880 5
178920 5
178960 5
179000 5
179040 5
179080 5
179120 5
179160 5
179200 5
179240 5
179280 5
179320 5
179360 5
179400 5
179440 5
179480 5
179520 5
179560 5
179600 5
179640 5
179680 5
179720 5
179760 5
179800 5
179840 5
179880 5
179920 5
179960 5
180000 5
180040 5
180080 5
180120 5
180160 5
180200 5
180240 5
180280 5
180320 5
180360 5
180400 5
180440 5
180480 5
180520 5
180560 5
180600 5
180640 5
180680 5
180720 5
180760 5
180800 5
180840 5
180880 5
180920 5
180960 5
181000 5
181040 5
181080 5
181120 5
181160 5
181200 5
181240 5
181280 5
181320 5
181360 5
181400 5
181440 5
181480 5
181520 5
181560 5
181600 5
181640 5
181680 5
181720 5
181760 5
181800 5
181840 5
181880 5
181920 5
181960 5
182000 5
182040 5
182080 5
182120 5
182160 5
182200 5
182240 5
182280 5
182320 5
182360 5
182400 5
182440 5
182480 5
182520 5
182560 5
182600 5
182640 5
182680 5
182720 5
182760 5
182800 5
182840 5
182880 5
182920 5
182960 5
183000 5
183040 5
183080 5
183120 5
183160 5
183200 5
183240 5
183280 5
183320 5
183360 5
183400 5
183440 5
183480 5
183520 5
183560 5
183600 5
183640 5
183680 5
183720 5
183760 5
183800 5
183840 5
183880 5
183920 5
183960 5
184000 5
184040 5
184080 5
184120 5
184160 5
184200 5
184240 5
184280 5
184320 5
184360 5
184400 5
184440 5
184480 5
184520 5
184560 5
184600 5
184640 5
184680 5
184720 5
184760 5
184800 5
184840 5
184880 5
184920 5
184960 5
185000 5
185040 5
185080 5
185120 5
185160 5
185200 5
185240 5
185280 5
185320 5
185360 5
185400 5
185440 5
185480 5
185520 5
185560 5
185600 5
185640 5
185680 5
185720 5
185760 5
185800 5
185840 5
185880 5
185920 5
185960 5
186000 5
186040 5
186080 5
186120 5
186160 5
186200 5
186240 5
186280 5
186320 5
186360 5
186400 5
186440 5
186480 5
186520 5
186560 5
186600 5
186640 5
186680 5
186720 5
186760 5
186800 5
186840 5
186880 5
186920 5
186960 5
187000 5
187040 5
187080 5
187120 5
187160 5
187200 5
187240 5
187280 5
187320 5
187360 5
187400 5
187440 5
187480 5
187520 5
187560 5
187600 5
187640 5
187680 5
187720 5
187760 5
187800 5
187840 5
187880 5
187920 5
187960 5
188000 5
188040 5
188080 5
188120 5
188160 5
188200 5
188240 5
188280 5
188320 5
188360 5
188400 5
188440 5
188480 5
188520 5
188560 5
188600 5
188640 5
188680 5
188720 5
188760 5
188800 5
188840 5
188880 5
188920 5
188960 5
189000 5
189040 5
189080 5
189120 5
189160 5
189200 5
189240 5
189280 5
189320 5
189360 5
189400 5
189440 5
189480 5
189520 5
189560 5
189600 5
189640 5
189680 5
189720 5
189760 5
189800 5
189840 5
189880 5
189920 5
189960 5
190000 5
190040 5
190080 5
190120 5
190160 5
190200 5
190240 5
190280 5
190320 5
190360 5
190400 5
190440 5
190480 5
190520 5
190560 5
190600 5
190640 5
190680 5
190720 5
190760 5
190800 5
190840 5
190880 5
190920 5
190960 5
191000 5
191040 5
191080 5
191120 5
191160 5
191200 5
191240 5
191280 5
191320 5
191360 5
191400 5
191440 5
191480 5
191520 5
191560 5
191600 5
191640 5
191680 5
191720 5
191760 5
191800 5
191840 5
191880 5
191920 5
191960 5
192000 5
192040 5
192080 5
192120 5
192160 5
192200 5
192240 5
192280 5
192320 5
192360 5
192400 5
192440 5
192480 5
192520 5
192560 5
192600 5
192640 5
192680 5
192720 5
192760 5
192800 5
192840 5
192880 5
192920 5
192960 5
193000 5
193040 5
193080 5
193120 5
193160 5
193200 5
193240 5
193280 5
193320 5
193360 5
193400 5
193440 5
193480 5
193520 5
193560 5
193600 5
193640 5
193680 5
193720 5
193760 5
193800 5
193840 5
193880 5
193920 5
193960 5
194000 5
194040 5
194080 5
194120 5
194160 5
194200 5
194240 5
194280 5
194320 5
194360 5
194400 5
194440 5
194480 5
194520 5
194560 5
194600 5
194640 5
194680 5
194720 5
194760 5
194800 5
194840 5
194880 5
194920 5
194960 5
195000 5
195040 5
195080 5
195120 5
195160 5
195200 5
195240 5
195280 5
195320 5
195360 5
195400 5
195440 5
195480 5
195520 5
195560 5
195600 5
195640 5
195680 5
195720 5
195760 5
195800 5
195840 5
195880 5
195920 5
195960 5
196000 5
196040 5
196080 5
196120 5
196160 5
196200 5
196240 5
196280 5
196320 5
196360 5
196400 5
196440 5
196480 5
196520 5
196560 5
196600 5
196640 5
196680 5
196720 5
196760 5
196800 5
196840 5
196880 5
196920 5
196960 5
197000 5
197040 5
197080 5
197120 5
197160 5
197200 5
197240 5
197280 5
197320 5
197360 5
197400 5
197440 5
197480 5
197520 5
197560 5
197600 5
197640 5
197680 5
197720 5
197760 5
197800 5
197840 5
197880 5
197920 5
197960 5
198000 5
198040 5
198080 5
198120 5
198160 5
198200 5
198240 5
198280 5
198320 5
198360 5
198400 5
198440 5
198480 5
198520 5
198560 5
198600 5
198640 5
198680 5
198720 5
198760 5
198800 5
198840 5
198880 5
198920 5
198960 5
199000 5
199040 5
199080 5
199120 5
199160 5
199200 5
199240 5
199280 5
199320 5
199360 5
199400 5
199440 5
199480 5
199520 5
199560 5
199600 5
199640 5
199680 5
199720 5
199760 5
199800 5
199840 5
199880 5
199920 5
199960 5
200000 5
200040 5
200080 5
200120 5
200160 5
200200 5
200240 5
200280 5
200320 5
200360 5
200400 5
200440 5
200480 5
200520 5
200560 5
200600 5
200640 5
200680 5
200720 5
200760 5
200800 5
200840 5
200880 5
200920 5
200960 5
201000 5
201040 5
201080 5
201120 5
201160 5
201200 5
201240 5
201280 5
201320 5
201360 5
201400 5
201440 5
201480 5
201520 5
201560 5
201600 5
201640 5
201680 5
201720 5
201760 5
201800 5
201840 5
201880 5
201920 5
201960 5
202000 5
202040 5
202080 5
202120 5
202160 5
202200 5
202240 5
202280 5
202320 5
202360 5
202400 5
202440 5
202480 5
202520 5
202560 5
202600 5
202640 5
202680 5
202720 5
202760 5
202800 5
202840 5
202880 5
202920 5
202960 5
203000 5
203040 5
203080 5
203120 5
203160 5
203200 5
203240 5
203280 5
203320 5
203360 5
203400 5
203440 5
203480 5
203520 5
203560 5
203600 5
203640 5
203680 5
203720 5
203760 5
203800 5
203840 5
203880 5
203920 5
203960 5
204000 5
204040 5
204080 5
204120 5
204160 5
204200 5
204240 5
204280 5
204320 5
204360 5
204400 5
204440 5
204480 5
204520 5
204560 5
204600 5
204640 5
204680 5
204720 5
204760 5
204800 5
204840 5
204880 5
204920 5
204960 5
205000 5
205040 5
205080 5
205120 5
205160 5
205200 5
205240 5
205280 5
205320 5
205360 5
205400 5
205440 5
205480 5
205520 5
205560 5
205600 5
205640 5
205680 5
205720 5
205760 5
205800 5
205840 5
205880 5
205920 5
205960 5
206000 5
206040 5
206080 5
206120 5
206160 5
206200 5
206240 5
206280 5
206320 5
206360 5
206400 5
206440 5
206480 5
206520 5
206560 5
206600 5
206640 5
206680 5
206720 5
206760 5
206800 5
206840 5
206880 5
206920 5
206960 5
207000 5
207040 5
207080 5
207120 5
207160 5
207200 5
207240 5
207280 5
207320 5
207360 5
207400 5
207440 5
207480 5
207520 5
207560 5
207600 5
207640 5
207680 5
207720 5
207760 5
207800 5
207840 5
207880 5
207920 5
207960 5
208000 5
208040 5
208080 5
208120 5
208160 5
208200 5
208240 5
208280 5
208320 5
208360 5
208400 5
208440 5
208480 5
208520 5
208560 5
208600 5
208640 5
208680 5
208720 5
208760 5
208800 5
208840 5
208880 5
208920 5
208960 5
209000 5
209040 5
209080 5
209120 5
209160 5
209200 5
209240 5
209280 5
209320 5
209360 5
209400 5
209440 5
209480 5
209520 5
209560 5
209600 5
209640 5
209680 5
209720 5
209760 5
209800 5
209840 5
209880 5
209920 5
209960 5
210000 5
210040 5
210080 5
210120 5
210160 5
210200 5
210240 5
210280 5
210320 5
210360 5
210400 5
210440 5
210480 5
210520 5
210560 5
210600 5
210640 5
210680 5
210720 5
210760 5
210800 5
210840 5
210880 5
210920 5
210960 5
211000 5
211040 5
211080 5
211120 5
211160 5
211200 5
211240 5
211280 5
211320 5
211360 5
211400 5
211440 5
211480 5
211520 5
211560 5
211600 5
211640 5
211680 5
211720 5
211760 5
211800 5
211840 5
211880 5
211920 5
211960 5
212000 5
212040 5
212080 5
212120 5
212160 5
212200 5
212240 5
212280 5
212320 5
212360 5
212400 5
212440 5
212480 5
212520 5
212560 5
212600 5
212640 5
212680 5
212720 5
212760 5
212800 5
212840 5
212880 5
212920 5
212960 5
213000 5
213040 5
213080 5
213120 5
213160 5
213200 5
213240 5
213280 5
213320 5
213360 5
213400 5
213440 5
213480 5
213520 5
213560 5
213600 5
213640 5
213680 5
213720 5
213760 5
213800 5
213840 5
213880 5
213920 5
213960 5
214000 5
214040 5
214080 5
214120 5
214160 5
214200 5
214240 5
214280 5
214320 5
214360 5
214400 5
214440 5
214480 5
214520 5
214560 5
214600 5
214640 5
214680 5
214720 5
214760 5
214800 5
214840 5
214880 5
214920 5
214960 5
215000 5
215040 5
215080 5
215120 5
215160 5
215200 5
215240 5
215280 5
215320 5
215360 5
215400 5
215440 5
215480 5
215520 5
215560 5
215600 5
215640 5
215680 5
215720 5
215760 5
215800 5
215840 5
215880 5
215920 5
215960 5
216000 5
216040 5
216080 5
216120 5
216160 5
216200 5
216240 5
216280 5
216320 5
216360 5
216400 5
216440 5
216480 5
216520 5
216560 5
216600 5
216640 5
216680 5
216720 5
216760 5
216800 5
216840 5
216880 5
216920 5
216960 5
217000 5
217040 5
217080 5
217120 5
217160 5
217200 5
217240 5
217280 5
217320 5
217360 5
217400 5
217440 5
217480 5
217520 5
217560 5
217600 5
217640 5
217680 5
217720 5
217760 5
217800 5
217840 5
217880 5
217920 5
217960 5
218000 5
218040 5
218080 5
218120 5
218160 5
218200 5
218240 5
218280 5
218320 5
218360 5
218400 5
218440 5
218480 5
218520 5
218560 5
218600 5
218640 5
218680 5
218720 5
218760 5
218800 5
218840 5
218880 5
218920 5
218960 5
219000 5
219040 5
219080 5
219120 5
219160 5
219200 5
219240 5
219280 5
219320 5
219360 5
219400 5
219440 5
219480 5
219520 5
219560 5
219600 5
219640 5
219680 5
219720 5
219760 5
219800 5
219840 5
219880 5
219920 5
219960 5
220000 5
220040 5
220080 5
220120 5
220160 5
220200 5
220240 5
220280 5
220320 5
220360 5
220400 5
220440 5
220480 5
220520 5
220560 5
220600 5
220640 5
220680 5
220720 5
220760 5
220800 5
220840 5
220880 5
220920 5
220960 5
221000 5
221040 5
221080 5
221120 5
221160 5
221200 5
221240 5
221280 5
221320 5
221360 5
221400 5
221440 5
221480 5
221520 5
221560 5
221600 5
221640 5
221680 5
221720 5
221760 5
221800 5
221840 5
221880 5
221920 5
221960 5
222000 5
222040 5
222080 5
222120 5
222160 5
222200 5
222240 5
222280 5
222320 5
222360 5
222400 5
222440 5
222480 5
222520 5
222560 5
222600 5
222640 5
222680 5
222720 5
222760 5
222800 5
222840 5
222880 5
222920 5
222960 5
223000 5
223040 5
223080 5
223120 5
223160 5
223200 5
223240 5
223280 5
223320 5
223360 5
223400 5
223440 5
223480 5
223520 5
223560 5
223600 5
223640 5
223680 5
223720 5
223760 5
223800 5
223840 5
223880 5
223920 5
223960 5
224000 5
224040 5
224080 5
224120 5
224160 5
224200 5
224240 5
224280 5
224320 5
224360 5
224400 5
224440 5
224480 5
224520 5
224560 5
224600 5
224640 5
224680 5
224720 5
224760 5
224800 5
224840 5
224880 5
224920 5
224960 5
225000 5
225040 5
225080 5
225120 5
225160 5
225200 5
225240 5
225280 5
225320 5
225360 5
225400 5
225440 5
225480 5
225520 5
225560 5
225600 5
225640 5
225680 5
225720 5
225760 5
225800 5
225840 5
225880 5
225920 5
225960 5
226000 5
226040 5
226080 5
226120 5
226160 5
226200 5
226240 5
226280 5
226320 5
226360 5
226400 5
226440 5
226480 5
226520 5
226560 5
226600 5
226640 5
226680 5
226720 5
226760 5
226800 5
226840 5
226880 5
226920 5
226960 5
227000 5
227040 5
227080 5
227120 5
227160 5
227200 5
227240 5
227280 5
227320 5
227360 5
227400 5
227440 5
227480 5
227520 5
227560 5
227600 5
227640 5
227680 5
227720 5
227760 5
227800 5
227840 5
227880 5
227920 5
227960 5
228000 5
228040 5
228080 5
228120 5
228160 5
228200 5
228240 5
228280 5
228320 5
228360 5
228400 5
228440 5
228480 5
228520 5
228560 5
228600 5
228640 5
228680 5
228720 5
228760 5
228800 5
228840 5
228880 5
228920 5
228960 5
229000 5
229040 5
229080 5
229120 5
229160 5
229200 5
229240 5
229280 5
229320 5
229360 5
229400 5
229440 5
229480 5
229520 5
229560 5
229600 5
229640 5
229680 5
229720 5
229760 5
229800 5
229840 5
229880 5
229920 5
229960 5
230000 5
230040 5
230080 5
230120 5
230160 5
230200 5
230240 5
230280 5
230320 5
230360 5
230400 5
230440 5
230480 5
230520 5
230560 5
230600 5
230640 5
230680 5
230720 5
230760 5
230800 5
230840 5
230880 5
230920 5
230960 5
231000 5
231040 5
231080 5
231120 5
231160 5
231200 5
231240 5
231280 5
231320 5
231360 5
231400 5
231440 5
231480 5
231520 5
231560 5
231600 5
231640 5
231680 5
231720 5
231760 5
231800 5
231840 5
231880 5
231920 5
231960 5
232000 5
232040 5
232080 5
232120 5
232160 5
232200 5
232240 5
232280 5
232320 5
232360 5
232400 5
232440 5
232480 5
232520 5
232560 5
232600 5
232640 5
232680 5
232720 5
232760 5
232800 5
232840 5
232880 5
232920 5
232960 5
233000 5
233040 5
233080 5
233120 5
233160 5
233200 5
233240 5
233280 5
233320 5
233360 5
233400 5
233440 5
233480 5
233520 5
233560 5
233600 5
233640 5
233680 5
233720 5
233760 5
233800 5
233840 5
233880 5
233920 5
233960 5
234000 5
234040 5
234080 5
234120 5
234160 5
234200 5
234240 5
234280 5
234320 5
234360 5
234400 5
234440 5
234480 5
234520 5
234560 5
234600 5
234640 5
234680 5
234720 5
234760 5
234800 5
234840 5
234880 5
234920 5
234960 5
235000 5
235040 5
235080 5
235120 5
235160 5
235200 5
235240 5
235280 5
235320 5
235360 5
235400 5
235440 5
235480 5
235520 5
235560 5
235600 5
235640 5
235680 5
235720 5
235760 5
235800 5
235840 5
235880 5
235920 5
235960 5
236000 5
236040 5
236080 5
236120 5
236160 5
236200 5
236240 5
236280 5
236320 5
236360 5
236400 5
236440 5
236480 5
236520 5
236560 5
236600 5
236640 5
236680 5
236720 5
236760 5
236800 5
236840 5
236880 5
236920 5
236960 5
237000 5
237040 5
237080 5
237120 5
237160 5
237200 5
237240 5
237280 5
237320 5
237360 5
237400 5
237440 5
237480 5
237520 5
237560 5
237600 5
237640 5
237680 5
237720 5
237760 5
237800 5
237840 5
237880 5
237920 5
237960 5
238000 5
238040 5
238080 5
238120 5
238160 5
238200 5
238240 5
238280 5
238320 5
238360 5
238400 5
238440 5
238480 5
238520 5
238560 5
238600 5
238640 5
238680 5
238720 5
238760 5
238800 5
238840 5
238880 5
238920 5
238960 5
239000 5
239040 5
239080 5
239120 5
239160 5
239200 5
239240 5
239280 5
239320 5
239360 5
239400 5
239440 5
239480 5
239520 5
239560 5
239600 5
239640 5
239680 5
239720 5
239760 5
239800 5
239840 5
239880 5
239920 5
239960 5
240000 5
240040 5
240080 5
240120 5
240160 5
240200 5
240240 5
240280 5
240320 5
240360 5
240400 5
240440 5
240480 5
240520 5
240560 5
240600 5
240640 5
240680 5
240720 5
240760 5
240800 5
240840 5
240880 5
240920 5
240960 5
241000 5
241040 5
241080 5
241120 5
241160 5
241200 5
241240 5
241280 5
241320 5
241360 5
241400 5
241440 5
241480 5
241520 5
241560 5
241600 5
241640 5
241680 5
241720 5
241760 5
241800 5
241840 5
241880 5
241920 5
241960 5
242000 5
242040 5
242080 5
242120 5
242160 5
242200 5
242240 5
242280 5
242320 5
242360 5
242400 5
242440 5
242480 5
242520 5
242560 5
242600 5
242640 5
242680 5
242720 5
242760 5
242800 5
242840 5
242880 5
242920 5
242960 5
243000 5
243040 5
243080 5
243120 5
243160 5
243200 5
243240 5
243280 5
243320 5
243360 5
243400 5
243440 5
243480 5
243520 5
243560 5
243600 5
243640 5
243680 5
243720 5
243760 5
243800 5
243840 5
243880 5
243920 5
243960 5
244000 5
244040 5
244080 5
244120 5
244160 5
244200 5
244240 5
244280 5
244320 5
244360 5
244400 5
244440 5
244480 5
244520 5
244560 5
244600 5
244640 5
244680 5
244720 5
244760 5
244800 5
244840 5
244880 5
244920 5
244960 5
245000 5
245040 5
245080 5
245120 5
245160 5
245200 5
245240 5
245280 5
245320 5
245360 5
245400 5
245440 5
245480 5
245520 5
245560 5
245600 5
245640 5
245680 5
245720 5
245760 5
245800 5
245840 5
245880 5
245920 5
245960 5
246000 5
246040 5
246080 5
246120 5
246160 5
246200 5
246240 5
246280 5
246320 5
246360 5
246400 5
246440 5
246480 5
246520 5
246560 5
246600 5
246640 5
246680 5
246720 5
246760 5
246800 5
246840 5
246880 5
246920 5
246960 5
247000 5
247040 5
247080 5
247120 5
247160 5
247200 5
247240 5
247280 5
247320 5
247360 5
247400 5
247440 5
247480 5
247520 5
247560 5
247600 5
247640 5
247680 5
247720 5
247760 5
247800 5
247840 5
247880 5
247920 5
247960 5
248000 5
248040 5
248080 5
248120 5
248160 5
248200 5
248240 5
248280 5
248320 5
248360 5
248400 5
248440 5
248480 5
248520 5
248560 5
248600 5
248640 5
248680 5
248720 5
248760 5
248800 5
248840 5
248880 5
248920 5
248960 5
249000 5
249040 5
249080 5
249120 5
249160 5
249200 5
249240 5
249280 5
249320 5
249360 5
249400 5
249440 5
249480 5
249520 5
249560 5
249600 5
249640 5
249680 5
249720 5
249760 5
249800 5
249840 5
249880 5
249920 5
249960 5
250000 5
250040 5
250080 5
250120 5
250160 5
250200 5
250240 5
250280 5
250320 5
250360 5
250400 5
250440 5
250480 5
250520 5
250560 5
250600 5
250640 5
250680 5
250720 5
250760 5
250800 5
250840 5
250880 5
250920 5
250960 5
251000 5
251040 5
251080 5
251120 5
251160 5
251200 5
251240 5
251280 5
251320 5
251360 5
251400 5
251440 5
251480 5
251520 5
251560 5
251600 5
251640 5
251680 5
251720 5
251760 5
251800 5
251840 5
251880 5
251920 5
251960 5
252000 5
252040 5
252080 5
252120 5
252160 5
252200 5
252240 5
252280 5
252320 5
252360 5
252400 5
252440 5
252480 5
252520 5
252560 5
252600 5
252640 5
252680 5
252720 5
252760 5
252800 5
252840 5
252880 5
252920 5
252960 5
253000 5
253040 5
253080 5
253120 5
253160 5
253200 5
253240 5
253280 5
253320 5
253360 5
253400 5
253440 5
253480 5
253520 5
253560 5
253600 5
253640 5
253680 5
253720 5
253760 5
253800 5
253840 5
253880 5
253920 5
253960 5
254000 5
254040 5
254080 5
254120 5
254160 5
254200 5
254240 5
254280 5
254320 5
254360 5
254400 5
254440 5
254480 5
254520 5
254560 5
254600 5
254640 5
254680 5
254720 5
254760 5
254800 5
254840 5
254880 5
254920 5
254960 5
255000 5
255040 5
255080 5
255120 5
255160 5
255200 5
255240 5
255280 5
255320 5
255360 5
255400 5
255440 5
255480 5
255520 5
255560 5
255600 5
255640 5
255680 5
255720 5
255760 5
255800 5
255840 5
255880 5
255920 5
255960 5
256000 5
256040 5
256080 5
256120 5
256160 5
256200 5
256240 5
256280 5
256320 5
256360 5
256400 5
256440 5
256480 5
256520 5
256560 5
256600 5
256640 5
256680 5
256720 5
256760 5
256800 5
256840 5
256880 5
256920 5
256960 5
257000 5
257040 5
257080 5
257120 5
257160 5
257200 5
257240 5
257280 5
257320 5
257360 5
257400 5
257440 5
257480 5
257520 5
257560 5
257600 5
257640 5
257680 5
257720 5
257760 5
257800 5
257840 5
257880 5
257920 5
257960 5
258000 5
258040 5
258080 5
258120 5
258160 5
258200 5
258240 5
258280 5
258320 5
258360 5
258400 5
258440 5
258480 5
258520 5
258560 5
258600 5
258640 5
258680 5
258720 5
258760 5
258800 5
258840 5
258880 5
258920 5
258960 5
259000 5
259040 5
259080 5
259120 5
259160 5
259200 5
259240 5
259280 5
259320 5
259360 5
259400 5
259440 5
259480 5
259520 5
259560 5
259600 5
259640 5
259680 5
259720 5
259760 5
259800 5
259840 5
259880 5
259920 5
259960 5
260000 5
260040 5
260080 5
260120 5
260160 5
260200 5
260240 5
260280 5
260320 5
260360 5
260400 5
260440 5
260480 5
260520 5
260560 5
260600 5
260640 5
260680 5
260720 5
260760 5
260800 5
260840 5
260880 5
260920 5
260960 5
261000 5
261040 5
261080 5
261120 5
261160 5
261200 5
261240 5
261280 5
261320 5
261360 5
261400 5
261440 5
261480 5
261520 5
261560 5
261600 5
261640 5
261680 5
261720 5
261760 5
261800 5
261840 5
261880 5
261920 5
261960 5
262000 5
262040 5
262080 5
262120 5
262160 5
262200 5
262240 5
262280 5
262320 5
262360 5
262400 5
262440 5
262480 5
262520 5
262560 5
262600 5
262640 5
262680 5
262720 5
262760 5
262800 5
262840 5
262880 5
262920 5
262960 5
263000 5
263040 5
263080 5
263120 5
263160 5
263200 5
263240 5
263280 5
263320 5
263360 5
263400 5
263440 5
263480 5
263520 5
263560 5
263600 5
263640 5
263680 5
263720 5
263760 5
263800 5
263840 5
263880 5
263920 5
263960 5
264000 5
264040 5
264080 5
264120 5
264160 5
264200 5
264240 5
264280 5
264320 5
264360 5
264400 5
264440 5
264480 5
264520 5
264560 5
264600 5
264640 5
264680 5
264720 5
264760 5
264800 5
264840 5
264880 5
264920 5
264960 5
265000 5
265040 5
265080 5
265120 5
265160 5
265200 5
265240 5
265280 5
265320 5
265360 5
265400 5
265440 5
265480 5
265520 5
265560 5
265600 5
265640 5
265680 5
265720 5
265760 5
265800 5
265840 5
265880 5
265920 5
265960 5
266000 5
266040 5
266080 5
266120 5
266160 5
266200 5
266240 5
266280 5
266320 5
266360 5
266400 5
266440 5
266480 5
266520 5
266560 5
266600 5
266640 5
266680 5
266720 5
266760 5
266800 5
266840 5
266880 5
266920 5
266960 5
267000 5
267040 5
267080 5
267120 5
267160 5
267200 5
267240 5
267280 5
267320 5
267360 5
267400 5
267440 5
267480 5
267520 5
267560 5
267600 5
267640 5
267680 5
267720 5
267760 5
267800 5
267840 5
267880 5
267920 5
267960 5
268000 5
268040 5
268080 5
268120 5
268160 5
268200 5
268240 5
268280 5
268320 5
268360 5
268400 5
268440 5
268480 5
268520 5
268560 5
268600 5
268640 5
268680 5
268720 5
268760 5
268800 5
268840 5
268880 5
268920 5
268960 5
269000 5
269040 5
269080 5
269120 5
269160 5
269200 5
269240 5
269280 5
269320 5
269360 5
269400 5
269440 5
269480 5
269520 5
269560 5
269600 5
269640 5
269680 5
269720 5
269760 5
269800 5
269840 5
269880 5
269920 5
269960 5
270000 5
270040 5
270080 5
270120 5
270160 5
270200 5
270240 5
270280 5
270320 5
270360 5
270400 5
270440 5
270480 5
270520 5
270560 5
270600 5
270640 5
270680 5
270720 5
270760 5
270800 5
270840 5
270880 5
270920 5
270960 5
271000 5
271040 5
271080 5
271120 5
271160 5
271200 5
271240 5
271280 5
271320 5
271360 5
271400 5
271440 5
271480 5
271520 5
271560 5
271600 5
271640 5
271680 5
271720 5
271760 5
271800 5
271840 5
271880 5
271920 5
271960 5
272000 5
272040 5
272080 5
272120 5
272160 5
272200 5
272240 5
272280 5
272320 5
272360 5
272400 5
272440 5
272480 5
272520 5
272560 5
272600 5
272640 5
272680 5
272720 5
272760 5
272800 5
272840 5
272880 5
272920 5
272960 5
273000 5
273040 5
273080 5
273120 5
273160 5
273200 5
273240 5
273280 5
273320 5
273360 5
273400 5
273440 5
273480 5
273520 5
273560 5
273600 5
273640 5
273680 5
273720 5
273760 5
273800 5
273840 5
273880 5
273920 5
273960 5
274000 5
274040 5
274080 5
274120 5
274160 5
274200 5
274240 5
274280 5
274320 5
274360 5
274400 5
274440 5
274480 5
274520 5
274560 5
274600 5
274640 5
274680 5
274720 5
274760 5
274800 5
274840 5
274880 5
274920 5
274960 5
275000 5
275040 5
275080 5
275120 5
275160 5
275200 5
275240 5
275280 5
275320 5
275360 5
275400 5
275440 5
275480 5
275520 5
275560 5
275600 5
275640 5
275680 5
275720 5
275760 5
275800 5
275840 5
275880 5
275920 5
275960 5
276000 5
276040 5
276080 5
276120 5
276160 5
276200 5
276240 5
276280 5
276320 5
276360 5
276400 5
276440 5
276480 5
276520 5
276560 5
276600 5
276640 5
276680 5
276720 5
276760 5
276800 5
276840 5
276880 5
276920 5
276960 5
277000 5
277040 5
277080 5
277120 5
277160 5
277200 5
277240 5
277280 5
277320 5
277360 5
277400 5
277440 5
277480 5
277520 5
277560 5
277600 5
277640 5
277680 5
277720 5
277760 5
277800 5
277840 5
277880 5
277920 5
277960 5
278000 5
278040 5
278080 5
278120 5
278160 5
278200 5
278240 5
278280 5
278320 5
278360 5
278400 5
278440 5
278480 5
278520 5
278560 5
278600 5
278640 5
278680 5
278720 5
278760 5
278800 5
278840 5
278880 5
278920 5
278960 5
279000 5
279040 5
279080 5
279120 5
279160 5
279200 5
279240 5
279280 5
279320 5
279360 5
279400 5
279440 5
279480 5
279520 5
279560 5
279600 5
279640 5
279680 5
279720 5
279760 5
279800 5
279840 5
279880 5
279920 5
279960 5
280000 5
280040 5
280080 5
280120 5
280160 5
280200 5
280240 5
280280 5
280320 5
280360 5
280400 5
280440 5
280480 5
280520 5
280560 5
280600 5
280640 5
280680 5
280720 5
280760 5
280800 5
280840 5
280880 5
280920 5
280960 5
281000 5
281040 5
281080 5
281120 5
281160 5
281200 5
281240 5
281280 5
281320 5
281360 5
281400 5
281440 5
281480 5
281520 5
281560 5
281600 5
281640 5
281680 5
281720 5
281760 5
281800 5
281840 5
281880 5
281920 5
281960 5
282000 5
282040 5
282080 5
282120 5
282160 5
282200 5
282240 5
282280 5
282320 5
282360 5
282400 5
282440 5
282480 5
282520 5
282560 5
282600 5
282640 5
282680 5
282720 5
282760 5
282800 5
282840 5
282880 5
282920 5
282960 5
283000 5
283040 5
283080 5
283120 5
283160 5
283200 5
283240 5
283280 5
283320 5
283360 5
283400 5
283440 5
283480 5
283520 5
283560 5
283600 5
283640 5
283680 5
283720 5
283760 5
283800 5
283840 5
283880 5
283920 5
283960 5
284000 5
284040 5
284080 5
284120 5
284160 5
284200 5
284240 5
284280 5
284320 5
284360 5
284400 5
284440 5
284480 5
284520 5
284560 5
284600 5
284640 5
284680 5
284720 5
284760 5
284800 5
284840 5
284880 5
284920 5
284960 5
285000 5
285040 5
285080 5
285120 5
285160 5
285200 5
285240 5
285280 5
285320 5
285360 5
285400 5
285440 5
285480 5
285520 5
285560 5
285600 5
285640 5
285680 5
285720 5
285760 5
285800 5
285840 5
285880 5
285920 5
285960 5
286000 5
286040 5
286080 5
286120 5
286160 5
286200 5
286240 5
286280 5
286320 5
286360 5
286400 5
286440 5
286480 5
286520 5
286560 5
286600 5
286640 5
286680 5
286720 5
286760 5
286800 5
286840 5
286880 5
286920 5
286960 5
287000 5
287040 5
287080 5
287120 5
287160 5
287200 5
287240 5
287280 5
287320 5
287360 5
287400 5
287440 5
287480 5
287520 5
287560 5
287600 5
287640 5
287680 5
287720 5
287760 5
287800 5
287840 5
287880 5
287920 5
287960 5
288000 5
288040 5
288080 5
288120 5
288160 5
288200 5
288240 5
288280 5
288320 5
288360 5
288400 5
288440 5
288480 5
288520 5
288560 5
288600 5
288640 5
288680 5
288720 5
288760 5
288800 5
288840 5
288880 5
288920 5
288960 5
289000 5
289040 5
289080 5
289120 5
289160 5
289200 5
289240 5
289280 5
289320 5
289360 5
289400 5
289440 5
289480 5
289520 5
289560 5
289600 5
289640 5
289680 5
289720 5
289760 5
289800 5
289840 5
289880 5
289920 5
289960 5
290000 5
290040 5
290080 5
290120 5
290160 5
290200 5
290240 5
290280 5
290320 5
290360 5
290400 5
290440 5
290480 5
290520 5
290560 5
290600 5
290640 5
290680 5
290720 5
290760 5
290800 5
290840 5
290880 5
290920 5
290960 5
291000 5
291040 5
291080 5
291120 5
291160 5
291200 5
291240 5
291280 5
291320 5
291360 5
291400 5
291440 5
291480 5
291520 5
291560 5
291600 5
291640 5
291680 5
291720 5
291760 5
291800 5
291840 5
291880 5
291920 5
291960 5
292000 5
292040 5
292080 5
292120 5
292160 5
292200 5
292240 5
292280 5
292320 5
292360 5
292400 5
292440 5
292480 5
292520 5
292560 5
292600 5
292640 5
292680 5
292720 5
292760 5
292800 5
292840 5
292880 5
292920 5
292960 5
293000 5
293040 5
293080 5
293120 5
293160 5
293200 5
293240 5
293280 5
293320 5
293360 5
293400 5
293440 5
293480 5
293520 5
293560 5
293600 5
293640 5
293680 5
293720 5
293760 5
293800 5
293840 5
293880 5
293920 5
293960 5
294000 5
294040 5
294080 5
294120 5
294160 5
294200 5
294240 5
294280 5
294320 5
294360 5
294400 5
294440 5
294480 5
294520 5
294560 5
294600 5
294640 5
294680 5
294720 5
294760 5
294800 5
294840 5
294880 5
294920 5
294960 5
295000 5
295040 5
295080 5
295120 5
295160 5
295200 5
295240 5
295280 5
295320 5
295360 5
295400 5
295440 5
295480 5
295520 5
295560 5
295600 5
295640 5
295680 5
295720 5
295760 5
295800 5
295840 5
295880 5
295920 5
295960 5
296000 5
296040 5
296080 5
296120 5
296160 5
296200 5
296240 5
296280 5
296320 5
296360 5
296400 5
296440 5
296480 5
296520 5
296560 5
296600 5
296640 5
296680 5
296720 5
296760 5
296800 5
296840 5
296880 5
296920 5
296960 5
297000 5
297040 5
297080 5
297120 5
297160 5
297200 5
297240 5
297280 5
297320 5
297360 5
297400 5
297440 5
297480 5
297520 5
297560 5
297600 5
297640 5
297680 5
297720 5
297760 5
297800 5
297840 5
297880 5
297920 5
297960 5
298000 5
298040 5
298080 5
298120 5
298160 5
298200 5
298240 5
298280 5
298320 5
298360 5
298400 5
298440 5
298480 5
298520 5
298560 5
298600 5
298640 5
298680 5
298720 5
298760 5
298800 5
298840 5
298880 5
298920 5
298960 5
299000 5
299040 5
299080 5
299120 5
299160 5
299200 5
299240 5
299280 5
299320 5
299360 5
299400 5
299440 5
299480 5
299520 5
299560 5
299600 5
299640 5
299680 5
299720 5
299760 5
299800 5
299840 5
299880 5
299920 5
299960 5
300000 5
300040 5
300080 5
300120 5
300160 5
300200 5
300240 5
300280 5
300320 5
300360 5
300400 5
300440 5
300480 5
300520 5
300560 5
300600 5
300640 5
300680 5
300720 5
300760 5
300800 5
300840 5
300880 5
300920 5
300960 5
301000 5
301040 5
301080 5
301120 5
301160 5
301200 5
301240 5
301280 5
301320 5
301360 5
301400 5
301440 5
301480 5
301520 5
301560 5
301600 5
301640 5
301680 5
301720 5
301760 5
301800 5
301840 5
301880 5
301920 5
301960 5
302000 5
302040 5
302080 5
302120 5
302160 5
302200 5
302240 5
302280 5
302320 5
302360 5
302400 5
302440 5
302480 5
302520 5
302560 5
302600 5
302640 5
302680 5
302720 5
302760 5
302800 5
302840 5
302880 5
302920 5
302960 5
303000 5
303040 5
303080 5
303120 5
303160 5
303200 5
303240 5
303280 5
303320 5
303360 5
303400 5
303440 5
303480 5
303520 5
303560 5
303600 5
303640 5
303680 5
303720 5
303760 5
303800 5
303840 5
303880 5
303920 5
303960 5
304000 5
304040 5
304080 5
304120 5
304160 5
304200 5
304240 5
304280 5
304320 5
304360 5
304400 5
304440 5
304480 5
304520 5
304560 5
304600 5
304640 5
304680 5
304720 5
304760 5
304800 5
304840 5
304880 5
304920 5
304960 5
305000 5
305040 5
305080 5
305120 5
305160 5
305200 5
305240 5
305280 5
305320 5
305360 5
305400 5
305440 5
305480 5
305520 5
305560 5
305600 5
305640 5
305680 5
305720 5
305760 5
305800 5
305840 5
305880 5
305920 5
305960 5
306000 5
306040 5
306080 5
306120 5
306160 5
306200 5
306240 5
306280 5
306320 5
306360 5
306400 5
306440 5
306480 5
306520 5
306560 5
306600 5
306640 5
306680 5
306720 5
306760 5
306800 5
306840 5
306880 5
306920 5
306960 5
307000 5
307040 5
307080 5
307120 5
307160 5
307200 5
307240 5
307280 5
307320 5
307360 5
307400 5
307440 5
307480 5
307520 5
307560 5
307600 5
307640 5
307680 5
307720 5
307760 5
307800 5
307840 5
307880 5
307920 5
307960 5
308000 5
308040 5
308080 5
308120 5
308160 5
308200 5
308240 5
308280 5
308320 5
308360 5
308400 5
308440 5
308480 5
308520 5
308560 5
308600 5
308640 5
308680 5
308720 5
308760 5
308800 5
308840 5
308880 5
308920 5
308960 5
309000 5
309040 5
309080 5
309120 5
309160 5
309200 5
309240 5
309280 5
309320 5
309360 5
309400 5
309440 5
309480 5
309520 5
309560 5
309600 5
309640 5
309680 5
309720 5
309760 5
309800 5
309840 5
309880 5
309920 5
309960 5
310000 5
310040 5
310080 5
310120 5
310160 5
310200 5
310240 5
310280 5
310320 5
310360 5
310400 5
310440 5
310480 5
310520 5
310560 5
310600 5
310640 5
310680 5
310720 5
310760 5
310800 5
310840 5
310880 5
310920 5
310960 5
311000 5
311040 5
311080 5
311120 5
311160 5
311200 5
311240 5
311280 5
311320 5
311360 5
311400 5
311440 5
311480 5
311520 5
311560 5
311600 5
311640 5
311680 5
311720 5
311760 5
311800 5
311840 5
311880 5
311920 5
311960 5
312000 5
312040 5
312080 5
312120 5
312160 5
312200 5
312240 5
312280 5
312320 5
312360 5
312400 5
312440 5
312480 5
312520 5
312560 5
312600 5
312640 5
312680 5
312720 5
312760 5
312800 5
312840 5
312880 5
312920 5
312960 5
313000 5
313040 5
313080 5
313120 5
313160 5
313200 5
313240 5
313280 5
313320 5
313360 5
313400 5
313440 5
313480 5
313520 5
313560 5
313600 5
313640 5
313680 5
313720 5
313760 5
313800 5
313840 5
313880 5
313920 5
313960 5
314000 5
314040 5
314080 5
314120 5
314160 5
314200 5
314240 5
314280 5
314320 5
314360 5
314400 5
314440 5
314480 5
314520 5
314560 5
314600 5
314640 5
314680 5
314720 5
314760 5
314800 5
314840 5
314880 5
314920 5
314960 5
315000 5
315040 5
315080 5
315120 5
315160 5
315200 5
315240 5
315280 5
315320 5
315360 5
315400 5
315440 5
315480 5
315520 5
315560 5
315600 5
315640 5
315680 5
315720 5
315760 5
315800 5
315840 5
315880 5
315920 5
315960 5
316000 5
316040 5
316080 5
316120 5
316160 5
316200 5
316240 5
316280 5
316320 5
316360 5
316400 5
316440 5
316480 5
316520 5
316560 5
316600 5
316640 5
316680 5
316720 5
316760 5
316800 5
316840 5
316880 5
316920 5
316960 5
317000 5
317040 5
317080 5
317120 5
317160 5
317200 5
317240 5
317280 5
317320 5
317360 5
317400 5
317440 5
317480 5
317520 5
317560 5
317600 5
317640 5
317680 5
317720 5
317760 5
317800 5
317840 5
317880 5
317920 5
317960 5
318000 5
318040 5
318080 5
318120 5
318160 5
318200 5
318240 5
318280 5
318320 5
318360 5
318400 5
318440 5
318480 5
318520 5
318560 5
318600 5
318640 5
318680 5
318720 5
318760 5
318800 5
318840 5
318880 5
318920 5
318960 5
319000 5
319040 5
319080 5
319120 5
319160 5
319200 5
319240 5
319280 5
319320 5
319360 5
319400 5
319440 5
319480 5
319520 5
319560 5
319600 5
319640 5
319680 5
319720 5
319760 5
319800 5
319840 5
319880 5
319920 5
319960 5
320000 5
320040 5
320080 5
320120 5
320160 5
320200 5
320240 5
320280 5
320320 5
320360 5
320400 5
320440 5
320480 5
320520 5
320560 5
320600 5
320640 5
320680 5
320720 5
320760 5
320800 5
320840 5
320880 5
320920 5
320960 5
321000 5
321040 5
321080 5
321120 5
321160 5
321200 5
321240 5
321280 5
321320 5
321360 5
321400 5
321440 5
321480 5
321520 5
321560 5
321600 5
321640 5
321680 5
321720 5
321760 5
321800 5
321840 5
321880 5
321920 5
321960 5
322000 5
322040 5
322080 5
322120 5
322160 5
322200 5
322240 5
322280 5
322320 5
322360 5
322400 5
322440 5
322480 5
322520 5
322560 5
322600 5
322640 5
322680 5
322720 5
322760 5
322800 5
322840 5
322880 5
322920 5
322960 5
323000 5
323040 5
323080 5
323120 5
323160 5
323200 5
323240 5
323280 5
323320 5
323360 5
323400 5
323440 5
323480 5
323520 5
323560 5
323600 5
323640 5
323680 5
323720 5
323760 5
323800 5
323840 5
323880 5
323920 5
323960 5
324000 5
324040 5
324080 5
324120 5
324160 5
324200 5
324240 5
324280 5
324320 5
324360 5
324400 5
324440 5
324480 5
324520 5
324560 5
324600 5
324640 5
324680 5
324720 5
324760 5
324800 5
324840 5
324880 5
324920 5
324960 5
325000 5
325040 5
325080 5
325120 5
325160 5
325200 5
325240 5
325280 5
325320 5
325360 5
325400 5
325440 5
325480 5
325520 5
325560 5
325600 5
325640 5
325680 5
325720 5
325760 5
325800 5
325840 5
325880 5
325920 5
325960 5
326000 5
326040 5
326080 5
326120 5
326160 5
326200 5
326240 5
326280 5
326320 5
326360 5
326400 5
326440 5
326480 5
326520 5
326560 5
326600 5
326640 5
326680 5
326720 5
326760 5
326800 5
326840 5
326880 5
326920 5
326960 5
327000 5
327040 5
327080 5
327120 5
327160 5
327200 5
327240 5
327280 5
327320 5
327360 5
327400 5
327440 5
327480 5
327520 5
327560 5
327600 5
327640 5
327680 5
327720 5
327760 5
327800 5
327840 5
327880 5
327920 5
327960 5
328000 5
328040 5
328080 5
328120 5
328160 5
328200 5
328240 5
328280 5
328320 5
328360 5
328400 5
328440 5
328480 5
328520 5
328560 5
328600 5
328640 5
328680 5
328720 5
328760 5
328800 5
328840 5
328880 5
328920 5
328960 5
329000 5
329040 5
329080 5
329120 5
329160 5
329200 5
329240 5
329280 5
329320 5
329360 5
329400 5
329440 5
329480 5
329520 5
329560 5
329600 5
329640 5
329680 5
329720 5
329760 5
329800 5
329840 5
329880 5
329920 5
329960 5
330000 5
330040 5
330080 5
330120 5
330160 5
330200 5
330240 5
330280 5
330320 5
330360 5
330400 5
330440 5
330480 5
330520 5
330560 5
330600 5
330640 5
330680 5
330720 5
330760 5
330800 5
330840 5
330880 5
330920 5
330960 5
331000 5
331040 5
331080 5
331120 5
331160 5
331200 5
331240 5
331280 5
331320 5
331360 5
331400 5
331440 5
331480 5
331520 5
331560 5
331600 5
331640 5
331680 5
331720 5
331760 5
331800 5
331840 5
331880 5
331920 5
331960 5
332000 5
332040 5
332080 5
332120 5
332160 5
332200 5
332240 5
332280 5
332320 5
332360 5
332400 5
332440 5
332480 5
332520 5
332560 5
332600 5
332640 5
332680 5
332720 5
332760 5
332800 5
332840 5
332880 5
332920 5
332960 5
333000 5
333040 5
333080 5
333120 5
333160 5
333200 5
333240 5
333280 5
333320 5
333360 5
333400 5
333440 5
333480 5
333520 5
333560 5
333600 5
333640 5
333680 5
333720 5
333760 5
333800 5
333840 5
333880 5
333920 5
333960 5
334000 5
334040 5
334080 5
334120 5
334160 5
334200 5
334240 5
334280 5
334320 5
334360 5
334400 5
334440 5
334480 5
334520 5
334560 5
334600 5
334640 5
334680 5
334720 5
334760 5
334800 5
334840 5
334880 5
334920 5
334960 5
335000 5
335040 5
335080 5
335120 5
335160 5
335200 5
335240 5
335280 5
335320 5
335360 5
335400 5
335440 5
335480 5
335520 5
335560 5
335600 5
335640 5
335680 5
335720 5
335760 5
335800 5
335840 5
335880 5
335920 5
335960 5
336000 5
336040 5
336080 5
336120 5
336160 5
336200 5
336240 5
336280 5
336320 5
336360 5
336400 5
336440 5
336480 5
336520 5
336560 5
336600 5
336640 5
336680 5
336720 5
336760 5
336800 5
336840 5
336880 5
336920 5
336960 5
337000 5
337040 5
337080 5
337120 5
337160 5
337200 5
337240 5
337280 5
337320 5
337360 5
337400 5
337440 5
337480 5
337520 5
337560 5
337600 5
337640 5
337680 5
337720 5
337760 5
337800 5
337840 5
337880 5
337920 5
337960 5
338000 5
338040 5
338080 5
338120 5
338160 5
338200 5
338240 5
338280 5
338320 5
338360 5
338400 5
338440 5
338480 5
338520 5
338560 5
338600 5
338640 5
338680 5
338720 5
338760 5
338800 5
338840 5
338880 5
338920 5
338960 5
339000 5
339040 5
339080 5
339120 5
339160 5
339200 5
339240 5
339280 5
339320 5
339360 5
339400 5
339440 5
339480 5
339520 5
339560 5
339600 5
339640 5
339680 5
339720 5
339760 5
339800 5
339840 5
339880 5
339920 5
339960 5
340000 5
340040 5
340080 5
340120 5
340160 5
340200 5
340240 5
340280 5
340320 5
340360 5
340400 5
340440 5
340480 5
340520 5
340560 5
340600 5
340640 5
340680 5
340720 5
340760 5
340800 5
340840 5
340880 5
340920 5
340960 5
341000 5
341040 5
341080 5
341120 5
341160 5
341200 5
341240 5
341280 5
341320 5
341360 5
341400 5
341440 5
341480 5
341520 5
341560 5
341600 5
341640 5
341680 5
341720 5
341760 5
341800 5
341840 5
341880 5
341920 5
341960 5
342000 5
342040 5
342080 5
342120 5
342160 5
342200 5
342240 5
342280 5
342320 5
342360 5
342400 5
342440 5
342480 5
342520 5
342560 5
342600 5
342640 5
342680 5
342720 5
342760 5
342800 5
342840 5
342880 5
342920 5
342960 5
343000 5
343040 5
343080 5
343120 5
343160 5
343200 5
343240 5
343280 5
343320 5
343360 5
343400 5
343440 5
343480 5
343520 5
343560 5
343600 5
343640 5
343680 5
343720 5
343760 5
343800 5
343840 5
343880 5
343920 5
343960 5
344000 5
344040 5
344080 5
344120 5
344160 5
344200 5
344240 5
344280 5
344320 5
344360 5
344400 5
344440 5
344480 5
344520 5
344560 5
344600 5
344640 5
344680 5
344720 5
344760 5
344800 5
344840 5
344880 5
344920 5
344960 5
345000 5
345040 5
345080 5
345120 5
345160 5
345200 5
345240 5
345280 5
345320 5
345360 5
345400 5
345440 5
345480 5
345520 5
345560 5
345600 5
345640 5
345680 5
345720 5
345760 5
345800 5
345840 5
345880 5
345920 5
345960 5
346000 5
346040 5
346080 5
346120 5
346160 5
346200 5
346240 5
346280 5
346320 5
346360 5
346400 5
346440 5
346480 5
346520 5
346560 5
346600 5
346640 5
346680 5
346720 5
346760 5
346800 5
346840 5
346880 5
346920 5
346960 5
347000 5
347040 5
347080 5
347120 5
347160 5
347200 5
347240 5
347280 5
347320 5
347360 5
347400 5
347440 5
347480 5
347520 5
347560 5
347600 5
347640 5
347680 5
347720 5
347760 5
347800 5
347840 5
347880 5
347920 5
347960 5
348000 5
348040 5
348080 5
348120 5
348160 5
348200 5
348240 5
348280 5
348320 5
348360 5
348400 5
348440 5
348480 5
348520 5
348560 5
348600 5
348640 5
348680 5
348720 5
348760 5
348800 5
348840 5
348880 5
348920 5
348960 5
349000 5
349040 5
349080 5
349120 5
349160 5
349200 5
349240 5
349280 5
349320 5
349360 5
349400 5
349440 5
349480 5
349520 5
349560 5
349600 5
349640 5
349680 5
349720 5
349760 5
349800 5
349840 5
349880 5
349920 5
349960 5
350000 5
350040 5
350080 5
350120 5
350160 5
350200 5
350240 5
350280 5
350320 5
350360 5
350400 5
350440 5
350480 5
350520 5
350560 5
350600 5
350640 5
350680 5
350720 5
350760 5
350800 5
350840 5
350880 5
350920 5
350960 5
351000 5
351040 5
351080 5
351120 5
351160 5
351200 5
351240 5
351280 5
351320 5
351360 5
351400 5
351440 5
351480 5
351520 5
351560 5
351600 5
351640 5
351680 5
351720 5
351760 5
351800 5
351840 5
351880 5
351920 5
351960 5
352000 5
352040 5
352080 5
352120 5
352160 5
352200 5
352240 5
352280 5
352320 5
352360 5
352400 5
352440 5
352480 5
352520 5
352560 5
352600 5
352640 5
352680 5
352720 5
352760 5
352800 5
352840 5
352880 5
352920 5
352960 5
353000 5
353040 5
353080 5
353120 5
353160 5
353200 5
353240 5
353280 5
353320 5
353360 5
353400 5
353440 5
353480 5
353520 5
353560 5
353600 5
353640 5
353680 5
353720 5
353760 5
353800 5
353840 5
353880 5
353920 5
353960 5
354000 5
354040 5
354080 5
354120 5
354160 5
354200 5
354240 5
354280 5
354320 5
354360 5
354400 5
354440 5
354480 5
354520 5
354560 5
354600 5
354640 5
354680 5
354720 5
354760 5
354800 5
354840 5
354880 5
354920 5
354960 5
355000 5
355040 5
355080 5
355120 5
355160 5
355200 5
355240 5
355280 5
355320 5
355360 5
355400 5
355440 5
355480 5
355520 5
355560 5
355600 5
355640 5
355680 5
355720 5
355760 5
355800 5
355840 5
355880 5
355920 5
355960 5
356000 5
356040 5
356080 5
356120 5
356160 5
356200 5
356240 5
356280 5
356320 5
356360 5
356400 5
356440 5
356480 5
356520 5
356560 5
356600 5
356640 5
356680 5
356720 5
356760 5
356800 5
356840 5
356880 5
356920 5
356960 5
357000 5
357040 5
357080 5
357120 5
357160 5
357200 5
357240 5
357280 5
357320 5
357360 5
357400 5
357440 5
357480 5
357520 5
357560 5
357600 5
357640 5
357680 5
357720 5
357760 5
357800 5
357840 5
357880 5
357920 5
357960 5
358000 5
358040 5
358080 5
358120 5
358160 5
358200 5
358240 5
358280 5
358320 5
358360 5
358400 5
358440 5
358480 5
358520 5
358560 5
358600 5
358640 5
358680 5
358720 5
358760 5
358800 5
358840 5
358880 5
358920 5
358960 5
359000 5
359040 5
359080 5
359120 5
359160 5
359200 5
359240 5
359280 5
359320 5
359360 5
359400 5
359440 5
359480 5
359520 5
359560 5
359600 5
359640 5
359680 5
359720 5
359760 5
359800 5
359840 5
359880 5
359920 5
359960 5
360000 5
360040 5
360080 5
360120 5
360160 5
360200 5
360240 5
360280 5
360320 5
360360 5
360400 5
360440 5
360480 5
360520 5
360560 5
360600 5
360640 5
360680 5
360720 5
360760 5
360800 5
360840 5
360880 5
360920 5
360960 5
361000 5
361040 5
361080 5
361120 5
361160 5
361200 5
361240 5
361280 5
361320 5
361360 5
361400 5
361440 5
361480 5
361520 5
361560 5
361600 5
361640 5
361680 5
361720 5
361760 5
361800 5
361840 5
361880 5
361920 5
361960 5
362000 5
362040 5
362080 5
362120 5
362160 5
362200 5
362240 5
362280 5
362320 5
362360 5
362400 5
362440 5
362480 5
362520 5
362560 5
362600 5
362640 5
362680 5
362720 5
362760 5
362800 5
362840 5
362880 5
362920 5
362960 5
363000 5
363040 5
363080 5
363120 5
363160 5
363200 5
363240 5
363280 5
363320 5
363360 5
363400 5
363440 5
363480 5
363520 5
363560 5
363600 5
363640 5
363680 5
363720 5
363760 5
363800 5
363840 5
363880 5
363920 5
363960 5
364000 5
364040 5
364080 5
364120 5
364160 5
364200 5
364240 5
364280 5
364320 5
364360 5
364400 5
364440 5
364480 5
364520 5
364560 5
364600 5
364640 5
364680 5
364720 5
364760 5
364800 5
364840 5
364880 5
364920 5
364960 5
365000 5
365040 5
365080 5
365120 5
365160 5
365200 5
365240 5
365280 5
365320 5
365360 5
365400 5
365440 5
365480 5
365520 5
365560 5
365600 5
365640 5
365680 5
365720 5
365760 5
365800 5
365840 5
365880 5
365920 5
365960 5
366000 5
366040 5
366080 5
366120 5
366160 5
366200 5
366240 5
366280 5
366320 5
366360 5
366400 5
366440 5
366480 5
