# Supplementary material for: Comment on 'Valid molecular dynamics simulations of human hemoglobin require a surprisingly large box size'
Source: eLife. 2019 Jun 20;8:e44718. doi: 10.7554/eLife.44718 (PMC6586461; doi:10.7554/eLife.44718)
Supplement: Figure 3—source data 1. — The zip archive contains a README file describing which source files correspond to the different panels. [file elife-44718-fig3-data1.zip › figure3/panel_A/hub/large/8/proj.xvg]

@ autoscale onread none
@ with g0
@ g0 on
@ title "projection on eigenvectors (nm)"
@ xaxis  label "Time (ps)"
@ world xmin 0
@ world xmax 85360
@ world ymin -8.05716
@ world ymax 4.47704
@ view xmin 0.15
@ view xmax 0.85
@ view ymin 0.15
@ view ymax 0.85
@ yaxis  label "vec 1"
@ xaxis tick major 20000
@ xaxis tick minor 10000
@ xaxis ticklabel start type spec
@ xaxis ticklabel start -0
@ yaxis tick major 5
@ yaxis tick minor 2.5
@ yaxis ticklabel start type spec
@ yaxis ticklabel start -5
@ zeroxaxis bar on
@ zeroxaxis bar linestyle 3
    0.0000   -4.95599
   40.0000   -5.19127
   80.0000   -5.03650
  120.0000   -6.10971
  160.0000   -5.63359
  200.0000   -5.47745
  240.0000   -5.47055
  280.0000   -5.49670
  320.0000   -5.98893
  360.0000   -4.95347
  400.0000   -5.00369
  440.0000   -4.83054
  480.0000   -4.08440
  520.0000   -4.15919
  560.0000   -5.52814
  600.0000   -5.51490
  640.0000   -5.31035
  680.0000   -5.35875
  720.0000   -4.85470
  760.0000   -5.69413
  800.0000   -5.54298
  840.0000   -4.81320
  880.0000   -4.42887
  920.0000   -5.15951
  960.0000   -5.07931
 1000.0000   -6.50283
 1040.0000   -6.33842
 1080.0000   -6.18356
 1120.0000   -5.13434
 1160.0000   -5.59377
 1200.0000   -5.00806
 1240.0000   -5.02296
 1280.0000   -5.33440
 1320.0000   -5.29073
 1360.0000   -5.71145
 1400.0000   -5.18550
 1440.0000   -5.52191
 1480.0000   -5.99161
 1520.0000   -5.92608
 1560.0000   -5.80984
 1600.0000   -6.64884
 1640.0000   -5.41927
 1680.0000   -4.37981
 1720.0000   -4.65339
 1760.0000   -5.49827
 1800.0000   -4.62686
 1840.0000   -4.45749
 1880.0000   -4.97784
 1920.0000   -5.25123
 1960.0000   -4.76140
 2000.0000   -4.73526
 2040.0000   -4.61632
 2080.0000   -4.55375
 2120.0000   -4.70227
 2160.0000   -4.58807
 2200.0000   -4.74819
 2240.0000   -4.87730
 2280.0000   -4.62089
 2320.0000   -4.88640
 2360.0000   -4.47632
 2400.0000   -5.11895
 2440.0000   -4.71269
 2480.0000   -4.89165
 2520.0000   -4.94311
 2560.0000   -4.95077
 2600.0000   -4.17090
 2640.0000   -5.04352
 2680.0000   -5.31770
 2720.0000   -4.12447
 2760.0000   -4.81562
 2800.0000   -4.80360
 2840.0000   -4.08851
 2880.0000   -3.84826
 2920.0000   -3.77028
 2960.0000   -4.24988
 3000.0000   -4.17792
 3040.0000   -4.39120
 3080.0000   -4.67267
 3120.0000   -4.81544
 3160.0000   -5.49688
 3200.0000   -3.39106
 3240.0000   -4.27243
 3280.0000   -4.24988
 3320.0000   -4.95841
 3360.0000   -4.10390
 3400.0000   -4.30903
 3440.0000   -5.11052
 3480.0000   -4.43382
 3520.0000   -5.12431
 3560.0000   -5.23142
 3600.0000   -5.10794
 3640.0000   -3.76206
 3680.0000   -4.44755
 3720.0000   -5.11721
 3760.0000   -3.91541
 3800.0000   -4.60077
 3840.0000   -3.87411
 3880.0000   -3.82490
 3920.0000   -3.95419
 3960.0000   -2.88577
 4000.0000   -3.98898
 4040.0000   -3.62066
 4080.0000   -3.03694
 4120.0000   -4.17926
 4160.0000   -4.81394
 4200.0000   -4.46585
 4240.0000   -4.37289
 4280.0000   -4.45055
 4320.0000   -4.53077
 4360.0000   -3.96104
 4400.0000   -4.63211
 4440.0000   -4.69270
 4480.0000   -4.81305
 4520.0000   -4.39873
 4560.0000   -5.43060
 4600.0000   -5.30513
 4640.0000   -4.29567
 4680.0000   -4.69934
 4720.0000   -4.36744
 4760.0000   -4.12262
 4800.0000   -4.76100
 4840.0000   -5.24157
 4880.0000   -4.66466
 4920.0000   -5.70663
 4960.0000   -4.84695
 5000.0000   -4.70597
 5040.0000   -4.80641
 5080.0000   -5.32137
 5120.0000   -4.84909
 5160.0000   -4.39727
 5200.0000   -4.19916
 5240.0000   -4.16172
 5280.0000   -4.71783
 5320.0000   -4.09792
 5360.0000   -4.37120
 5400.0000   -5.77689
 5440.0000   -5.04527
 5480.0000   -5.03513
 5520.0000   -4.82908
 5560.0000   -4.75956
 5600.0000   -4.60976
 5640.0000   -5.33033
 5680.0000   -5.24728
 5720.0000   -5.48801
 5760.0000   -4.40728
 5800.0000   -4.93174
 5840.0000   -4.43308
 5880.0000   -3.75358
 5920.0000   -4.00075
 5960.0000   -5.03413
 6000.0000   -4.84657
 6040.0000   -4.43712
 6080.0000   -4.95432
 6120.0000   -5.74444
 6160.0000   -5.14655
 6200.0000   -4.70588
 6240.0000   -4.32504
 6280.0000   -4.00323
 6320.0000   -3.79460
 6360.0000   -3.50950
 6400.0000   -4.42699
 6440.0000   -3.97321
 6480.0000   -4.16245
 6520.0000   -4.10140
 6560.0000   -4.42054
 6600.0000   -4.06047
 6640.0000   -4.54991
 6680.0000   -4.90722
 6720.0000   -5.69955
 6760.0000   -4.59164
 6800.0000   -5.52827
 6840.0000   -4.90818
 6880.0000   -4.35785
 6920.0000   -4.76668
 6960.0000   -5.02256
 7000.0000   -4.58590
 7040.0000   -4.75013
 7080.0000   -3.69098
 7120.0000   -4.68958
 7160.0000   -4.93819
 7200.0000   -5.31082
 7240.0000   -5.07731
 7280.0000   -4.42258
 7320.0000   -4.41285
 7360.0000   -4.76792
 7400.0000   -4.35162
 7440.0000   -5.17324
 7480.0000   -6.04793
 7520.0000   -4.79506
 7560.0000   -4.70965
 7600.0000   -4.53927
 7640.0000   -4.51076
 7680.0000   -4.96192
 7720.0000   -5.50291
 7760.0000   -5.14272
 7800.0000   -5.39718
 7840.0000   -4.08290
 7880.0000   -4.72904
 7920.0000   -4.61619
 7960.0000   -5.22231
 8000.0000   -5.68610
 8040.0000   -4.37517
 8080.0000   -4.13971
 8120.0000   -4.74171
 8160.0000   -4.59040
 8200.0000   -5.05073
 8240.0000   -4.81148
 8280.0000   -4.90394
 8320.0000   -5.35645
 8360.0000   -4.45043
 8400.0000   -4.70750
 8440.0000   -4.87793
 8480.0000   -4.71559
 8520.0000   -5.45690
 8560.0000   -5.07695
 8600.0000   -4.75895
 8640.0000   -4.01206
 8680.0000   -4.07467
 8720.0000   -4.76856
 8760.0000   -3.79181
 8800.0000   -4.91576
 8840.0000   -4.76571
 8880.0000   -4.16687
 8920.0000   -5.24756
 8960.0000   -5.12083
 9000.0000   -5.34484
 9040.0000   -5.57880
 9080.0000   -5.98457
 9120.0000   -5.45918
 9160.0000   -5.39074
 9200.0000   -6.13805
 9240.0000   -4.94481
 9280.0000   -5.36261
 9320.0000   -4.93621
 9360.0000   -4.82591
 9400.0000   -4.73975
 9440.0000   -5.07511
 9480.0000   -4.83059
 9520.0000   -4.19652
 9560.0000   -5.32465
 9600.0000   -4.92883
 9640.0000   -4.98906
 9680.0000   -4.91429
 9720.0000   -5.38021
 9760.0000   -5.09570
 9800.0000   -5.47182
 9840.0000   -4.61461
 9880.0000   -4.76545
 9920.0000   -5.00739
 9960.0000   -5.96336
10000.0000   -6.60249
10040.0000   -6.30382
10080.0000   -5.74985
10120.0000   -4.89704
10160.0000   -5.06562
10200.0000   -5.12402
10240.0000   -4.43018
10280.0000   -4.77613
10320.0000   -5.73082
10360.0000   -4.99819
10400.0000   -5.14681
10440.0000   -5.56112
10480.0000   -4.67585
10520.0000   -5.44699
10560.0000   -5.55993
10600.0000   -5.02400
10640.0000   -5.56112
10680.0000   -6.04186
10720.0000   -5.08214
10760.0000   -5.76813
10800.0000   -5.93519
10840.0000   -4.39541
10880.0000   -4.95461
10920.0000   -5.11878
10960.0000   -5.07736
11000.0000   -5.29859
11040.0000   -5.45663
11080.0000   -5.02918
11120.0000   -3.28512
11160.0000   -4.29592
11200.0000   -4.77295
11240.0000   -5.68561
11280.0000   -4.77931
11320.0000   -4.70082
11360.0000   -4.66764
11400.0000   -4.36558
11440.0000   -5.19757
11480.0000   -5.64371
11520.0000   -5.13196
11560.0000   -5.22955
11600.0000   -4.52471
11640.0000   -3.91106
11680.0000   -3.98338
11720.0000   -3.45808
11760.0000   -4.09699
11800.0000   -4.74441
11840.0000   -4.89431
11880.0000   -4.01209
11920.0000   -4.40461
11960.0000   -4.20026
12000.0000   -3.93099
12040.0000   -3.91724
12080.0000   -3.72566
12120.0000   -3.52984
12160.0000   -3.48832
12200.0000   -3.21100
12240.0000   -4.19876
12280.0000   -4.15248
12320.0000   -3.99221
12360.0000   -4.38604
12400.0000   -4.35532
12440.0000   -4.93427
12480.0000   -4.26094
12520.0000   -4.40500
12560.0000   -5.24379
12600.0000   -4.15849
12640.0000   -5.37639
12680.0000   -4.44459
12720.0000   -4.87181
12760.0000   -5.08939
12800.0000   -5.27926
12840.0000   -4.38477
12880.0000   -4.43591
12920.0000   -4.91750
12960.0000   -3.72076
13000.0000   -4.33190
13040.0000   -4.22225
13080.0000   -4.58075
13120.0000   -3.97921
13160.0000   -4.70768
13200.0000   -4.60960
13240.0000   -4.65307
13280.0000   -4.46520
13320.0000   -3.73970
13360.0000   -3.91666
13400.0000   -3.40635
13440.0000   -3.85977
13480.0000   -4.11696
13520.0000   -4.37479
13560.0000   -3.94317
13600.0000   -4.36646
13640.0000   -4.28665
13680.0000   -3.58463
13720.0000   -3.43180
13760.0000   -3.90668
13800.0000   -3.60264
13840.0000   -3.73383
13880.0000   -3.66404
13920.0000   -4.42958
13960.0000   -3.62060
14000.0000   -4.26327
14040.0000   -4.48148
14080.0000   -3.57550
14120.0000   -4.52284
14160.0000   -4.76514
14200.0000   -4.46756
14240.0000   -4.41851
14280.0000   -4.84754
14320.0000   -4.18175
14360.0000   -4.08340
14400.0000   -3.86091
14440.0000   -4.05520
14480.0000   -3.10220
14520.0000   -3.24552
14560.0000   -3.89155
14600.0000   -3.15287
14640.0000   -4.22295
14680.0000   -3.48242
14720.0000   -3.85704
14760.0000   -4.09504
14800.0000   -4.26055
14840.0000   -5.70233
14880.0000   -4.98684
14920.0000   -5.26060
14960.0000   -4.69548
15000.0000   -4.75748
15040.0000   -4.44964
15080.0000   -4.55760
15120.0000   -4.66440
15160.0000   -4.73075
15200.0000   -4.55830
15240.0000   -3.88986
15280.0000   -4.99042
15320.0000   -5.16535
15360.0000   -4.40147
15400.0000   -4.21519
15440.0000   -5.05370
15480.0000   -3.83864
15520.0000   -4.34497
15560.0000   -4.69508
15600.0000   -3.79843
15640.0000   -4.46214
15680.0000   -5.29445
15720.0000   -4.73717
15760.0000   -4.26529
15800.0000   -4.56278
15840.0000   -5.29505
15880.0000   -5.07324
15920.0000   -5.32657
15960.0000   -4.79173
16000.0000   -4.88826
16040.0000   -5.67417
16080.0000   -5.40167
16120.0000   -4.95452
16160.0000   -4.91700
16200.0000   -4.65859
16240.0000   -4.19497
16280.0000   -4.64662
16320.0000   -4.42745
16360.0000   -5.03276
16400.0000   -4.53940
16440.0000   -3.52386
16480.0000   -5.51932
16520.0000   -5.15052
16560.0000   -4.76044
16600.0000   -3.88205
16640.0000   -3.32651
16680.0000   -4.93514
16720.0000   -3.98618
16760.0000   -4.34954
16800.0000   -4.12224
16840.0000   -4.30647
16880.0000   -5.15021
16920.0000   -4.11595
16960.0000   -4.73273
17000.0000   -3.82592
17040.0000   -3.46500
17080.0000   -4.12881
17120.0000   -4.40858
17160.0000   -3.99512
17200.0000   -3.81717
17240.0000   -4.37320
17280.0000   -3.91483
17320.0000   -3.98755
17360.0000   -4.11906
17400.0000   -3.74746
17440.0000   -3.47832
17480.0000   -4.64978
17520.0000   -3.79640
17560.0000   -3.87415
17600.0000   -3.13028
17640.0000   -3.23381
17680.0000   -3.61090
17720.0000   -4.60172
17760.0000   -4.07012
17800.0000   -3.99856
17840.0000   -5.09246
17880.0000   -5.31990
17920.0000   -4.72556
17960.0000   -5.19012
18000.0000   -5.16612
18040.0000   -4.99286
18080.0000   -5.08181
18120.0000   -4.36929
18160.0000   -4.48681
18200.0000   -5.04229
18240.0000   -4.74421
18280.0000   -4.78995
18320.0000   -4.11274
18360.0000   -5.03808
18400.0000   -5.01226
18440.0000   -3.75751
18480.0000   -4.48770
18520.0000   -5.37652
18560.0000   -5.57034
18600.0000   -5.47217
18640.0000   -5.76945
18680.0000   -4.90891
18720.0000   -5.15210
18760.0000   -5.60635
18800.0000   -5.46752
18840.0000   -5.33013
18880.0000   -5.22483
18920.0000   -5.74995
18960.0000   -5.17998
19000.0000   -4.63570
19040.0000   -4.33710
19080.0000   -4.65337
19120.0000   -4.57220
19160.0000   -3.82454
19200.0000   -3.76866
19240.0000   -3.73895
19280.0000   -4.59492
19320.0000   -4.36442
19360.0000   -3.33819
19400.0000   -4.99380
19440.0000   -4.14569
19480.0000   -4.13196
19520.0000   -4.67148
19560.0000   -4.76457
19600.0000   -3.71988
19640.0000   -3.95916
19680.0000   -3.93145
19720.0000   -3.45673
19760.0000   -4.09328
19800.0000   -4.20155
19840.0000   -5.43068
19880.0000   -4.78186
19920.0000   -4.52917
19960.0000   -4.32597
20000.0000   -4.56931
20040.0000   -4.47912
20080.0000   -3.99783
20120.0000   -4.66126
20160.0000   -5.07802
20200.0000   -5.43230
20240.0000   -4.60602
20280.0000   -4.08958
20320.0000   -4.10926
20360.0000   -4.45913
20400.0000   -4.28798
20440.0000   -3.85455
20480.0000   -4.40433
20520.0000   -3.24944
20560.0000   -4.66603
20600.0000   -3.84609
20640.0000   -4.46802
20680.0000   -4.69051
20720.0000   -4.72380
20760.0000   -4.97956
20800.0000   -4.92981
20840.0000   -4.24099
20880.0000   -4.98814
20920.0000   -2.83515
20960.0000   -2.52490
21000.0000   -3.23418
21040.0000   -3.89569
21080.0000   -3.09480
21120.0000   -1.32622
21160.0000   -2.91256
21200.0000   -3.15355
21240.0000   -3.87599
21280.0000   -3.96244
21320.0000   -4.02286
21360.0000   -4.06775
21400.0000   -4.31092
21440.0000   -4.13650
21480.0000   -4.15647
21520.0000   -4.49710
21560.0000   -4.25325
21600.0000   -3.74427
21640.0000   -3.46186
21680.0000   -4.47367
21720.0000   -4.20917
21760.0000   -5.27454
21800.0000   -4.27104
21840.0000   -4.33436
21880.0000   -4.09046
21920.0000   -4.51107
21960.0000   -4.63667
22000.0000   -4.42598
22040.0000   -4.98273
22080.0000   -4.79908
22120.0000   -4.82566
22160.0000   -4.48099
22200.0000   -5.15073
22240.0000   -5.18890
22280.0000   -5.51357
22320.0000   -5.07028
22360.0000   -5.12518
22400.0000   -5.33623
22440.0000   -5.11766
22480.0000   -5.41375
22520.0000   -4.53077
22560.0000   -5.72722
22600.0000   -5.74078
22640.0000   -5.55919
22680.0000   -5.36302
22720.0000   -4.46508
22760.0000   -4.57187
22800.0000   -4.47349
22840.0000   -4.61797
22880.0000   -4.09747
22920.0000   -5.10181
22960.0000   -4.15804
23000.0000   -5.53585
23040.0000   -5.79329
23080.0000   -5.80834
23120.0000   -5.39390
23160.0000   -5.56858
23200.0000   -5.77504
23240.0000   -5.22410
23280.0000   -4.85792
23320.0000   -5.40851
23360.0000   -4.69826
23400.0000   -4.02862
23440.0000   -5.81814
23480.0000   -6.12854
23520.0000   -4.78613
23560.0000   -5.34687
23600.0000   -6.04098
23640.0000   -4.98452
23680.0000   -4.85844
23720.0000   -5.97786
23760.0000   -5.77877
23800.0000   -4.44240
23840.0000   -4.23286
23880.0000   -5.12492
23920.0000   -4.82662
23960.0000   -4.08202
24000.0000   -4.14748
24040.0000   -5.34128
24080.0000   -5.44996
24120.0000   -4.85012
24160.0000   -4.33858
24200.0000   -4.26894
24240.0000   -4.61930
24280.0000   -5.54254
24320.0000   -5.13148
24360.0000   -5.56128
24400.0000   -4.59936
24440.0000   -5.29022
24480.0000   -5.56299
24520.0000   -4.87534
24560.0000   -5.33197
24600.0000   -5.39404
24640.0000   -4.52304
24680.0000   -5.74421
24720.0000   -4.73231
24760.0000   -4.37852
24800.0000   -4.54467
24840.0000   -4.75720
24880.0000   -5.09743
24920.0000   -4.76172
24960.0000   -4.61048
25000.0000   -4.36838
25040.0000   -4.86667
25080.0000   -4.88145
25120.0000   -4.24308
25160.0000   -5.12012
25200.0000   -5.37416
25240.0000   -5.22235
25280.0000   -4.49371
25320.0000   -5.46992
25360.0000   -5.17538
25400.0000   -5.27678
25440.0000   -4.93512
25480.0000   -4.77984
25520.0000   -4.91096
25560.0000   -5.62314
25600.0000   -5.15235
25640.0000   -5.26820
25680.0000   -4.53682
25720.0000   -5.61150
25760.0000   -5.22027
25800.0000   -4.69801
25840.0000   -5.13309
25880.0000   -6.23224
25920.0000   -5.80540
25960.0000   -5.20719
26000.0000   -6.03643
26040.0000   -6.25528
26080.0000   -5.63155
26120.0000   -6.08540
26160.0000   -5.45482
26200.0000   -5.74666
26240.0000   -6.08059
26280.0000   -5.53371
26320.0000   -5.36098
26360.0000   -5.48911
26400.0000   -5.45245
26440.0000   -6.00437
26480.0000   -5.20286
26520.0000   -5.15063
26560.0000   -4.67549
26600.0000   -4.98769
26640.0000   -5.55669
26680.0000   -4.98687
26720.0000   -4.64813
26760.0000   -4.40632
26800.0000   -5.18870
26840.0000   -4.56713
26880.0000   -3.61519
26920.0000   -4.34421
26960.0000   -4.92114
27000.0000   -3.61391
27040.0000   -4.74905
27080.0000   -4.85338
27120.0000   -3.33927
27160.0000   -4.52467
27200.0000   -4.14787
27240.0000   -4.39886
27280.0000   -5.21172
27320.0000   -3.92128
27360.0000   -3.99777
27400.0000   -2.87687
27440.0000   -3.09215
27480.0000   -3.73987
27520.0000   -3.13872
27560.0000   -4.03497
27600.0000   -3.35186
27640.0000   -3.37342
27680.0000   -3.71030
27720.0000   -4.02746
27760.0000   -4.19725
27800.0000   -4.32538
27840.0000   -4.63234
27880.0000   -3.66303
27920.0000   -5.04745
27960.0000   -4.31989
28000.0000   -3.34257
28040.0000   -2.98813
28080.0000   -3.27715
28120.0000   -3.32584
28160.0000   -3.22133
28200.0000   -3.36167
28240.0000   -4.19842
28280.0000   -3.75242
28320.0000   -3.79668
28360.0000   -5.34313
28400.0000   -4.78270
28440.0000   -4.32370
28480.0000   -5.33020
28520.0000   -4.77954
28560.0000   -4.50236
28600.0000   -4.40202
28640.0000   -5.09096
28680.0000   -4.61339
28720.0000   -3.31794
28760.0000   -3.84834
28800.0000   -4.42300
28840.0000   -4.05181
28880.0000   -3.05061
28920.0000   -2.98379
28960.0000   -3.68127
29000.0000   -3.79223
29040.0000   -4.32046
29080.0000   -5.04158
29120.0000   -4.95875
29160.0000   -3.75683
29200.0000   -5.45301
29240.0000   -4.67109
29280.0000   -3.92433
29320.0000   -3.09689
29360.0000   -4.31755
29400.0000   -4.02348
29440.0000   -3.72640
29480.0000   -2.93545
29520.0000   -3.83564
29560.0000   -3.27440
29600.0000   -4.28800
29640.0000   -3.92514
29680.0000   -4.26610
29720.0000   -3.49864
29760.0000   -2.60708
29800.0000   -3.38363
29840.0000   -4.97035
29880.0000   -4.88194
29920.0000   -4.64942
29960.0000   -4.42424
30000.0000   -5.11597
30040.0000   -4.40070
30080.0000   -4.85390
30120.0000   -5.19707
30160.0000   -6.17001
30200.0000   -5.02181
30240.0000   -5.06098
30280.0000   -5.63447
30320.0000   -6.40892
30360.0000   -5.43208
30400.0000   -5.35522
30440.0000   -6.16697
30480.0000   -5.21573
30520.0000   -4.96121
30560.0000   -5.61554
30600.0000   -4.42387
30640.0000   -4.94583
30680.0000   -5.59323
30720.0000   -5.49065
30760.0000   -4.85479
30800.0000   -5.21216
30840.0000   -3.96039
30880.0000   -4.57962
30920.0000   -4.92752
30960.0000   -5.72692
31000.0000   -4.87342
31040.0000   -5.55449
31080.0000   -5.70372
31120.0000   -4.61564
31160.0000   -4.73287
31200.0000   -4.64384
31240.0000   -5.25097
31280.0000   -4.89483
31320.0000   -4.94502
31360.0000   -5.94156
31400.0000   -5.95717
31440.0000   -5.91510
31480.0000   -6.30989
31520.0000   -5.52029
31560.0000   -5.60851
31600.0000   -5.46420
31640.0000   -5.48746
31680.0000   -4.98749
31720.0000   -5.19133
31760.0000   -5.88725
31800.0000   -6.53063
31840.0000   -6.19908
31880.0000   -5.81744
31920.0000   -5.87084
31960.0000   -5.78198
32000.0000   -5.39433
32040.0000   -6.06661
32080.0000   -6.09780
32120.0000   -5.89826
32160.0000   -6.31035
32200.0000   -5.04517
32240.0000   -5.34936
32280.0000   -5.30297
32320.0000   -5.89553
32360.0000   -6.14505
32400.0000   -5.57786
32440.0000   -5.16324
32480.0000   -4.91703
32520.0000   -5.18348
32560.0000   -5.07792
32600.0000   -5.49358
32640.0000   -4.68622
32680.0000   -5.11179
32720.0000   -4.74193
32760.0000   -4.93592
32800.0000   -5.49725
32840.0000   -5.96408
32880.0000   -5.66521
32920.0000   -5.07600
32960.0000   -4.88885
33000.0000   -4.95611
33040.0000   -4.32866
33080.0000   -5.61168
33120.0000   -5.85568
33160.0000   -5.46018
33200.0000   -4.41387
33240.0000   -4.17337
33280.0000   -4.36983
33320.0000   -4.48755
33360.0000   -4.70306
33400.0000   -4.68238
33440.0000   -4.71397
33480.0000   -4.86477
33520.0000   -4.60362
33560.0000   -4.26484
33600.0000   -5.66253
33640.0000   -4.90002
33680.0000   -5.76003
33720.0000   -5.78430
33760.0000   -5.64271
33800.0000   -5.65912
33840.0000   -5.82512
33880.0000   -5.91771
33920.0000   -5.39309
33960.0000   -4.81343
34000.0000   -4.61391
34040.0000   -4.63471
34080.0000   -4.73283
34120.0000   -4.75094
34160.0000   -4.17632
34200.0000   -4.32430
34240.0000   -4.72828
34280.0000   -5.23800
34320.0000   -5.57146
34360.0000   -5.27168
34400.0000   -5.02664
34440.0000   -5.45283
34480.0000   -5.14265
34520.0000   -5.10479
34560.0000   -5.55755
34600.0000   -5.01265
34640.0000   -5.34870
34680.0000   -5.59824
34720.0000   -4.67988
34760.0000   -4.82041
34800.0000   -4.98890
34840.0000   -6.08876
34880.0000   -6.30274
34920.0000   -6.32332
34960.0000   -6.05085
35000.0000   -5.47966
35040.0000   -5.63960
35080.0000   -5.80069
35120.0000   -5.43760
35160.0000   -5.59168
35200.0000   -6.46074
35240.0000   -5.88842
35280.0000   -5.81233
35320.0000   -5.29153
35360.0000   -4.25826
35400.0000   -4.75973
35440.0000   -5.63304
35480.0000   -5.05684
35520.0000   -5.39771
35560.0000   -5.93218
35600.0000   -5.23837
35640.0000   -5.39384
35680.0000   -5.49784
35720.0000   -5.20925
35760.0000   -5.07158
35800.0000   -4.64421
35840.0000   -5.10972
35880.0000   -5.40890
35920.0000   -5.15591
35960.0000   -4.76062
36000.0000   -4.82611
36040.0000   -5.05735
36080.0000   -5.89527
36120.0000   -5.80590
36160.0000   -5.47945
36200.0000   -5.58418
36240.0000   -5.32784
36280.0000   -5.23927
36320.0000   -4.95552
36360.0000   -4.62533
36400.0000   -4.67544
36440.0000   -4.61871
36480.0000   -4.57463
36520.0000   -6.19092
36560.0000   -5.95616
36600.0000   -4.96230
36640.0000   -4.17734
36680.0000   -5.46854
36720.0000   -5.20189
36760.0000   -4.59917
36800.0000   -4.98900
36840.0000   -4.76581
36880.0000   -5.42538
36920.0000   -6.56374
36960.0000   -5.70066
37000.0000   -6.03220
37040.0000   -6.15590
37080.0000   -6.13202
37120.0000   -5.61080
37160.0000   -5.72417
37200.0000   -5.37216
37240.0000   -5.37777
37280.0000   -5.35775
37320.0000   -5.88326
37360.0000   -4.69303
37400.0000   -5.40343
37440.0000   -5.72609
37480.0000   -5.53707
37520.0000   -6.42291
37560.0000   -6.22552
37600.0000   -7.02127
37640.0000   -5.53165
37680.0000   -5.02048
37720.0000   -5.51387
37760.0000   -5.24493
37800.0000   -5.56787
37840.0000   -5.55767
37880.0000   -5.41935
37920.0000   -5.17677
37960.0000   -5.42342
38000.0000   -4.18515
38040.0000   -4.83191
38080.0000   -5.42940
38120.0000   -4.67029
38160.0000   -5.79860
38200.0000   -6.11372
38240.0000   -4.64294
38280.0000   -5.02727
38320.0000   -5.08003
38360.0000   -4.35245
38400.0000   -4.79453
38440.0000   -4.99175
38480.0000   -4.29189
38520.0000   -4.02479
38560.0000   -4.89831
38600.0000   -4.94831
38640.0000   -4.33677
38680.0000   -5.13944
38720.0000   -4.52020
38760.0000   -4.96461
38800.0000   -5.36960
38840.0000   -5.27854
38880.0000   -5.24342
38920.0000   -4.71547
38960.0000   -4.31511
39000.0000   -5.08687
39040.0000   -4.74578
39080.0000   -4.63336
39120.0000   -3.67442
39160.0000   -4.11101
39200.0000   -4.37586
39240.0000   -3.84977
39280.0000   -4.77085
39320.0000   -4.56485
39360.0000   -4.59536
39400.0000   -4.34637
39440.0000   -4.44916
39480.0000   -4.82178
39520.0000   -4.64832
39560.0000   -3.97243
39600.0000   -4.68399
39640.0000   -5.08894
39680.0000   -4.17727
39720.0000   -4.14933
39760.0000   -5.14818
39800.0000   -4.51238
39840.0000   -4.78101
39880.0000   -5.03972
39920.0000   -4.58119
39960.0000   -4.28590
40000.0000   -3.52230
40040.0000   -4.75776
40080.0000   -4.56161
40120.0000   -3.63329
40160.0000   -3.86281
40200.0000   -4.41275
40240.0000   -3.62617
40280.0000   -4.20677
40320.0000   -4.87742
40360.0000   -5.07366
40400.0000   -4.70906
40440.0000   -4.00258
40480.0000   -4.49465
40520.0000   -4.48006
40560.0000   -4.51491
40600.0000   -5.60444
40640.0000   -4.46172
40680.0000   -4.72366
40720.0000   -4.74806
40760.0000   -4.90678
40800.0000   -3.84740
40840.0000   -4.10824
40880.0000   -3.98277
40920.0000   -5.41760
40960.0000   -5.51721
41000.0000   -6.30804
41040.0000   -6.05935
41080.0000   -4.91536
41120.0000   -5.34469
41160.0000   -6.16501
41200.0000   -5.26772
41240.0000   -4.61841
41280.0000   -5.34295
41320.0000   -5.54045
41360.0000   -5.85433
41400.0000   -6.09990
41440.0000   -5.55816
41480.0000   -4.92990
41520.0000   -5.24395
41560.0000   -5.34768
41600.0000   -4.86942
41640.0000   -4.66141
41680.0000   -5.59958
41720.0000   -5.12117
41760.0000   -4.60566
41800.0000   -5.18368
41840.0000   -3.91795
41880.0000   -4.59590
41920.0000   -4.90260
41960.0000   -5.19130
42000.0000   -5.15389
42040.0000   -5.38372
42080.0000   -4.58625
42120.0000   -4.78247
42160.0000   -5.54587
42200.0000   -5.01727
42240.0000   -5.30746
42280.0000   -5.73410
42320.0000   -5.56588
42360.0000   -5.25794
42400.0000   -4.41729
42440.0000   -4.19393
42480.0000   -4.74484
42520.0000   -4.69393
42560.0000   -3.17185
42600.0000   -4.91411
42640.0000   -5.22455
42680.0000   -5.13109
42720.0000   -5.00226
42760.0000   -4.11617
42800.0000   -4.72338
42840.0000   -5.09334
42880.0000   -3.96250
42920.0000   -3.70401
42960.0000   -3.76922
43000.0000   -4.09946
43040.0000   -2.95219
43080.0000   -3.34774
43120.0000   -2.76756
43160.0000   -3.71881
43200.0000   -4.33931
43240.0000   -5.05660
43280.0000   -5.48621
43320.0000   -4.74479
43360.0000   -4.66075
43400.0000   -5.50789
43440.0000   -4.48574
43480.0000   -3.60786
43520.0000   -4.53833
43560.0000   -2.91920
43600.0000   -4.09285
43640.0000   -4.54250
43680.0000   -5.55135
43720.0000   -5.66599
43760.0000   -4.55709
43800.0000   -2.91493
43840.0000   -3.29954
43880.0000   -4.25443
43920.0000   -3.76680
43960.0000   -3.57711
44000.0000   -2.24594
44040.0000   -2.37259
44080.0000   -3.19852
44120.0000   -4.37916
44160.0000   -5.38883
44200.0000   -5.19619
44240.0000   -5.05553
44280.0000   -4.26603
44320.0000   -4.15746
44360.0000   -4.86944
44400.0000   -4.75806
44440.0000   -4.58433
44480.0000   -3.69407
44520.0000   -4.35964
44560.0000   -4.47908
44600.0000   -4.41875
44640.0000   -4.08073
44680.0000   -3.01498
44720.0000   -3.63684
44760.0000   -3.41351
44800.0000   -4.16006
44840.0000   -4.16148
44880.0000   -3.93270
44920.0000   -5.18234
44960.0000   -4.18911
45000.0000   -4.39861
45040.0000   -6.46479
45080.0000   -5.21992
45120.0000   -6.31634
45160.0000   -4.55837
45200.0000   -5.53997
45240.0000   -4.97040
45280.0000   -5.33948
45320.0000   -5.10032
45360.0000   -5.25269
45400.0000   -4.84038
45440.0000   -4.02401
45480.0000   -5.41014
45520.0000   -4.48508
45560.0000   -5.22966
45600.0000   -4.68276
45640.0000   -4.28356
45680.0000   -4.88676
45720.0000   -3.93082
45760.0000   -4.37540
45800.0000   -4.74245
45840.0000   -5.68216
45880.0000   -6.41469
45920.0000   -4.66143
45960.0000   -4.04968
46000.0000   -4.01683
46040.0000   -4.18709
46080.0000   -5.98624
46120.0000   -5.48658
46160.0000   -6.02336
46200.0000   -5.49410
46240.0000   -4.86316
46280.0000   -5.11181
46320.0000   -4.90431
46360.0000   -5.01525
46400.0000   -5.25709
46440.0000   -5.28645
46480.0000   -5.01595
46520.0000   -6.08446
46560.0000   -5.86048
46600.0000   -5.54924
46640.0000   -4.66089
46680.0000   -5.04696
46720.0000   -5.48608
46760.0000   -4.78473
46800.0000   -5.77548
46840.0000   -5.08307
46880.0000   -4.14159
46920.0000   -3.69673
46960.0000   -4.66479
47000.0000   -4.04511
47040.0000   -5.54931
47080.0000   -4.69886
47120.0000   -4.68000
47160.0000   -4.97633
47200.0000   -4.33758
47240.0000   -5.33863
47280.0000   -6.13131
47320.0000   -5.79931
47360.0000   -5.38117
47400.0000   -5.18663
47440.0000   -4.75056
47480.0000   -6.20078
47520.0000   -6.01185
47560.0000   -5.38444
47600.0000   -5.30874
47640.0000   -5.40303
47680.0000   -4.90040
47720.0000   -4.68369
47760.0000   -4.60481
47800.0000   -4.38480
47840.0000   -3.48497
47880.0000   -5.02786
47920.0000   -4.62637
47960.0000   -5.36125
48000.0000   -4.55658
48040.0000   -4.10903
48080.0000   -5.20340
48120.0000   -5.24590
48160.0000   -4.18676
48200.0000   -5.32559
48240.0000   -5.60233
48280.0000   -5.13818
48320.0000   -5.40587
48360.0000   -5.35474
48400.0000   -5.69393
48440.0000   -5.84736
48480.0000   -5.18366
48520.0000   -4.43660
48560.0000   -5.24887
48600.0000   -5.86375
48640.0000   -4.81596
48680.0000   -5.24648
48720.0000   -5.20046
48760.0000   -4.74837
48800.0000   -4.79350
48840.0000   -4.87306
48880.0000   -4.73396
48920.0000   -4.23893
48960.0000   -4.93069
49000.0000   -4.62661
49040.0000   -4.49042
49080.0000   -4.37161
49120.0000   -5.04061
49160.0000   -4.42443
49200.0000   -5.11885
49240.0000   -4.40714
49280.0000   -4.73510
49320.0000   -4.86521
49360.0000   -5.26079
49400.0000   -4.94963
49440.0000   -4.71276
49480.0000   -4.00499
49520.0000   -5.34391
49560.0000   -4.30899
49600.0000   -5.34433
49640.0000   -4.56727
49680.0000   -4.20272
49720.0000   -4.40882
49760.0000   -4.92614
49800.0000   -5.03697
49840.0000   -5.76030
49880.0000   -4.17805
49920.0000   -4.40402
49960.0000   -4.41467
50000.0000   -4.84566
50040.0000   -5.29049
50080.0000   -5.86979
50120.0000   -4.47451
50160.0000   -4.71904
50200.0000   -4.11088
50240.0000   -5.61821
50280.0000   -4.52392
50320.0000   -3.87434
50360.0000   -3.99346
50400.0000   -4.31168
50440.0000   -3.80087
50480.0000   -5.35962
50520.0000   -4.78416
50560.0000   -4.89218
50600.0000   -4.25462
50640.0000   -3.46742
50680.0000   -3.96461
50720.0000   -4.14460
50760.0000   -4.01602
50800.0000   -4.11462
50840.0000   -4.49637
50880.0000   -3.79917
50920.0000   -3.74838
50960.0000   -4.25917
51000.0000   -3.27332
51040.0000   -4.08635
51080.0000   -4.49952
51120.0000   -4.45412
51160.0000   -4.49202
51200.0000   -4.15872
51240.0000   -3.59407
51280.0000   -3.88566
51320.0000   -5.25308
51360.0000   -4.61190
51400.0000   -4.64749
51440.0000   -3.84074
51480.0000   -3.37630
51520.0000   -3.29817
51560.0000   -4.47104
51600.0000   -3.66431
51640.0000   -3.75449
51680.0000   -3.60318
51720.0000   -3.62293
51760.0000   -3.95653
51800.0000   -4.26782
51840.0000   -4.02750
51880.0000   -5.09289
51920.0000   -4.22543
51960.0000   -5.41065
52000.0000   -5.90167
52040.0000   -6.04688
52080.0000   -4.16791
52120.0000   -5.29384
52160.0000   -4.90868
52200.0000   -5.80809
52240.0000   -4.15230
52280.0000   -6.39393
52320.0000   -4.57269
52360.0000   -5.13515
52400.0000   -5.42857
52440.0000   -5.14709
52480.0000   -5.33094
52520.0000   -5.30089
52560.0000   -5.50283
52600.0000   -5.53544
52640.0000   -5.11628
52680.0000   -5.18371
52720.0000   -5.04072
52760.0000   -4.81038
52800.0000   -4.34398
52840.0000   -4.76401
52880.0000   -5.40746
52920.0000   -4.92276
52960.0000   -4.31484
53000.0000   -3.55472
53040.0000   -3.58990
53080.0000   -3.32825
53120.0000   -3.34245
53160.0000   -5.15427
53200.0000   -5.09648
53240.0000   -3.40690
53280.0000   -3.04834
53320.0000   -3.12659
53360.0000   -3.93626
53400.0000   -4.85573
53440.0000   -4.09930
53480.0000   -4.54788
53520.0000   -4.39028
53560.0000   -4.19781
53600.0000   -4.50174
53640.0000   -5.15073
53680.0000   -4.66344
53720.0000   -4.74593
53760.0000   -4.85628
53800.0000   -4.39319
53840.0000   -4.15212
53880.0000   -4.66556
53920.0000   -3.60878
53960.0000   -4.73285
54000.0000   -4.40100
54040.0000   -4.94471
54080.0000   -4.80336
54120.0000   -4.41709
54160.0000   -4.67851
54200.0000   -5.77766
54240.0000   -4.83265
54280.0000   -4.26478
54320.0000   -4.06068
54360.0000   -4.24883
54400.0000   -4.88664
54440.0000   -5.34198
54480.0000   -5.10107
54520.0000   -5.03173
54560.0000   -5.29810
54600.0000   -4.94782
54640.0000   -5.36004
54680.0000   -5.07090
54720.0000   -4.31641
54760.0000   -4.97654
54800.0000   -3.94660
54840.0000   -4.44090
54880.0000   -3.88758
54920.0000   -3.76533
54960.0000   -4.21224
55000.0000   -3.09910
55040.0000   -4.37253
55080.0000   -4.56118
55120.0000   -3.79820
55160.0000   -5.04784
55200.0000   -5.20847
55240.0000   -4.84258
55280.0000   -5.04598
55320.0000   -4.62882
55360.0000   -4.65940
55400.0000   -4.39085
55440.0000   -4.71164
55480.0000   -5.14526
55520.0000   -4.57474
55560.0000   -3.89036
55600.0000   -3.76771
55640.0000   -3.20840
55680.0000   -3.25102
55720.0000   -2.91619
55760.0000   -3.08237
55800.0000   -2.88524
55840.0000   -2.80678
55880.0000   -4.23179
55920.0000   -3.28288
55960.0000   -2.16782
56000.0000   -3.71871
56040.0000   -3.97798
56080.0000   -3.10310
56120.0000   -3.99692
56160.0000   -4.01484
56200.0000   -4.12383
56240.0000   -3.92727
56280.0000   -4.98474
56320.0000   -5.88584
56360.0000   -4.96854
56400.0000   -3.85413
56440.0000   -3.27685
56480.0000   -4.07861
56520.0000   -4.30891
56560.0000   -4.35732
56600.0000   -4.90089
56640.0000   -3.93305
56680.0000   -4.63464
56720.0000   -5.28578
56760.0000   -4.75761
56800.0000   -5.03498
56840.0000   -3.46357
56880.0000   -3.16555
56920.0000   -4.07555
56960.0000   -4.08454
57000.0000   -3.74429
57040.0000   -3.99523
57080.0000   -3.80988
57120.0000   -4.32952
57160.0000   -4.28863
57200.0000   -3.30139
57240.0000   -3.08885
57280.0000   -2.81637
57320.0000   -3.14614
57360.0000   -3.36340
57400.0000   -4.23463
57440.0000   -4.48432
57480.0000   -4.75012
57520.0000   -4.23182
57560.0000   -4.52750
57600.0000   -4.41745
57640.0000   -4.51539
57680.0000   -3.97697
57720.0000   -4.49551
57760.0000   -4.15374
57800.0000   -4.31842
57840.0000   -4.41687
57880.0000   -4.70369
57920.0000   -4.61362
57960.0000   -4.16873
58000.0000   -3.20494
58040.0000   -4.56006
58080.0000   -4.33239
58120.0000   -4.51517
58160.0000   -4.96529
58200.0000   -4.93774
58240.0000   -5.34198
58280.0000   -4.64221
58320.0000   -5.29386
58360.0000   -6.15678
58400.0000   -6.22020
58440.0000   -5.89361
58480.0000   -5.94439
58520.0000   -5.55670
58560.0000   -4.12452
58600.0000   -4.41221
58640.0000   -4.86793
58680.0000   -4.89279
58720.0000   -4.50997
58760.0000   -4.15095
58800.0000   -4.72587
58840.0000   -4.94903
58880.0000   -4.58963
58920.0000   -3.82843
58960.0000   -5.06404
59000.0000   -5.47900
59040.0000   -3.52562
59080.0000   -4.17250
59120.0000   -3.89179
59160.0000   -3.65812
59200.0000   -4.99350
59240.0000   -5.19945
59280.0000   -4.47551
59320.0000   -4.08821
59360.0000   -4.77114
59400.0000   -4.78919
59440.0000   -4.88178
59480.0000   -5.50103
59520.0000   -5.87220
59560.0000   -5.82918
59600.0000   -5.64959
59640.0000   -5.12934
59680.0000   -4.57677
59720.0000   -4.06371
59760.0000   -4.65583
59800.0000   -5.64232
59840.0000   -5.43687
59880.0000   -5.35155
59920.0000   -4.63632
59960.0000   -4.29642
60000.0000   -4.24882
60040.0000   -4.25222
60080.0000   -5.00831
60120.0000   -4.53358
60160.0000   -4.75608
60200.0000   -4.30450
60240.0000   -4.54842
60280.0000   -3.99811
60320.0000   -4.76514
60360.0000   -4.58663
60400.0000   -4.25504
60440.0000   -5.01794
60480.0000   -4.54377
60520.0000   -3.70965
60560.0000   -3.89725
60600.0000   -3.47565
60640.0000   -3.92152
60680.0000   -4.39674
60720.0000   -3.97820
60760.0000   -3.41205
60800.0000   -4.99832
60840.0000   -4.55716
60880.0000   -4.99891
60920.0000   -4.88202
60960.0000   -4.22374
61000.0000   -3.64382
61040.0000   -4.47254
61080.0000   -4.57064
61120.0000   -4.74421
61160.0000   -5.59975
61200.0000   -4.25736
61240.0000   -4.71923
61280.0000   -4.34676
61320.0000   -4.17775
61360.0000   -4.10234
61400.0000   -4.59823
61440.0000   -4.12755
61480.0000   -3.86552
61520.0000   -3.84938
61560.0000   -4.36312
61600.0000   -4.24522
61640.0000   -4.07451
61680.0000   -4.48043
61720.0000   -4.50966
61760.0000   -5.04842
61800.0000   -5.16015
61840.0000   -4.36048
61880.0000   -4.64532
61920.0000   -4.07766
61960.0000   -5.07178
62000.0000   -4.22190
62040.0000   -3.45015
62080.0000   -4.43166
62120.0000   -4.45931
62160.0000   -4.55058
62200.0000   -4.01544
62240.0000   -4.56955
62280.0000   -6.04159
62320.0000   -4.99298
62360.0000   -4.48901
62400.0000   -4.38349
62440.0000   -4.29791
62480.0000   -4.52992
62520.0000   -3.81153
62560.0000   -4.15532
62600.0000   -4.01924
62640.0000   -3.82985
62680.0000   -4.32644
62720.0000   -4.99896
62760.0000   -5.53314
62800.0000   -3.68452
62840.0000   -3.74588
62880.0000   -4.27273
62920.0000   -4.47319
62960.0000   -4.30349
63000.0000   -5.13112
63040.0000   -5.08535
63080.0000   -5.12893
63120.0000   -4.54653
63160.0000   -3.68656
63200.0000   -4.07420
63240.0000   -4.89480
63280.0000   -3.76312
63320.0000   -3.99891
63360.0000   -3.99783
63400.0000   -4.50904
63440.0000   -4.28183
63480.0000   -4.37435
63520.0000   -5.46850
63560.0000   -4.74546
63600.0000   -4.70500
63640.0000   -3.50158
63680.0000   -4.45535
63720.0000   -4.20384
63760.0000   -4.51975
63800.0000   -4.42279
63840.0000   -5.07569
63880.0000   -4.73560
63920.0000   -5.13020
63960.0000   -5.04453
64000.0000   -5.10394
64040.0000   -5.58802
64080.0000   -4.64753
64120.0000   -4.91370
64160.0000   -5.07630
64200.0000   -4.47482
64240.0000   -3.54930
64280.0000   -4.55509
64320.0000   -4.69485
64360.0000   -4.03835
64400.0000   -4.27309
64440.0000   -4.74552
64480.0000   -5.05985
64520.0000   -4.94957
64560.0000   -4.91324
64600.0000   -4.88554
64640.0000   -3.93704
64680.0000   -4.30303
64720.0000   -4.93482
64760.0000   -4.29284
64800.0000   -4.86852
64840.0000   -4.38879
64880.0000   -4.18115
64920.0000   -5.25995
64960.0000   -5.31544
65000.0000   -4.91805
65040.0000   -4.84220
65080.0000   -2.80577
65120.0000   -3.93053
65160.0000   -3.72623
65200.0000   -4.48842
65240.0000   -5.05625
65280.0000   -3.92242
65320.0000   -4.07389
65360.0000   -4.14322
65400.0000   -4.93707
65440.0000   -3.71238
65480.0000   -4.15245
65520.0000   -4.19808
65560.0000   -4.19348
65600.0000   -4.57966
65640.0000   -4.45531
65680.0000   -4.61235
65720.0000   -4.93594
65760.0000   -4.68836
65800.0000   -4.47117
65840.0000   -5.34802
65880.0000   -5.69740
65920.0000   -5.42638
65960.0000   -4.75255
66000.0000   -4.53476
66040.0000   -5.35598
66080.0000   -5.41457
66120.0000   -4.66772
66160.0000   -6.04235
66200.0000   -5.42300
66240.0000   -5.02209
66280.0000   -5.15035
66320.0000   -4.17957
66360.0000   -6.01631
66400.0000   -6.09100
66440.0000   -5.74224
66480.0000   -5.82680
66520.0000   -6.58420
66560.0000   -5.55043
66600.0000   -5.83769
66640.0000   -5.42941
66680.0000   -5.07933
66720.0000   -5.24713
66760.0000   -5.05086
66800.0000   -4.75808
66840.0000   -5.64668
66880.0000   -5.62233
66920.0000   -4.82117
66960.0000   -4.37260
67000.0000   -5.33079
67040.0000   -4.62205
67080.0000   -4.85706
67120.0000   -5.57931
67160.0000   -5.08172
67200.0000   -5.20568
67240.0000   -5.38360
67280.0000   -5.81745
67320.0000   -5.85503
67360.0000   -5.16166
67400.0000   -5.76051
67440.0000   -4.77315
67480.0000   -4.87841
67520.0000   -4.41813
67560.0000   -3.83297
67600.0000   -3.80158
67640.0000   -4.73308
67680.0000   -4.89392
67720.0000   -4.52144
67760.0000   -4.68073
67800.0000   -4.59565
67840.0000   -5.53130
67880.0000   -5.34552
67920.0000   -3.69932
67960.0000   -4.71569
68000.0000   -4.27565
68040.0000   -5.30079
68080.0000   -4.69067
68120.0000   -4.59818
68160.0000   -4.06355
68200.0000   -4.86190
68240.0000   -4.53250
68280.0000   -4.58084
68320.0000   -3.36840
68360.0000   -3.96635
68400.0000   -4.14795
68440.0000   -4.09180
68480.0000   -5.00152
68520.0000   -4.73984
68560.0000   -4.05029
68600.0000   -3.34083
68640.0000   -4.15738
68680.0000   -4.83920
68720.0000   -3.93821
68760.0000   -3.71961
68800.0000   -3.54269
68840.0000   -3.53504
68880.0000   -4.23322
68920.0000   -5.25403
68960.0000   -4.32659
69000.0000   -4.88985
69040.0000   -5.24163
69080.0000   -4.57753
69120.0000   -4.34517
69160.0000   -4.17956
69200.0000   -4.10147
69240.0000   -4.42614
69280.0000   -5.35534
69320.0000   -5.50088
69360.0000   -4.58233
69400.0000   -4.07842
69440.0000   -3.62135
69480.0000   -4.26526
69520.0000   -5.34565
69560.0000   -3.90799
69600.0000   -3.31191
69640.0000   -4.00558
69680.0000   -2.69887
69720.0000   -4.20035
69760.0000   -3.21005
69800.0000   -1.80565
69840.0000   -1.47174
69880.0000   -1.55945
69920.0000   -0.93556
69960.0000   -0.43896
70000.0000   -1.35980
70040.0000    0.05821
70080.0000   -0.55098
70120.0000   -1.19412
70160.0000   -1.61581
70200.0000   -1.04065
70240.0000   -1.83979
70280.0000   -1.91814
70320.0000   -2.23350
70360.0000   -1.92275
70400.0000   -0.82627
70440.0000   -1.33812
70480.0000   -0.53874
70520.0000    0.54384
70560.0000   -0.30152
70600.0000    0.18794
70640.0000   -0.02450
70680.0000   -0.28838
70720.0000   -0.28146
70760.0000   -0.19500
70800.0000   -0.10388
70840.0000   -0.31443
70880.0000   -0.96000
70920.0000   -0.23197
70960.0000    0.01668
71000.0000   -1.35225
71040.0000   -1.10174
71080.0000   -1.44693
71120.0000   -0.91613
71160.0000   -1.19628
71200.0000   -0.43539
71240.0000   -0.18680
71280.0000   -1.89051
71320.0000   -0.99365
71360.0000   -0.83893
71400.0000   -0.57491
71440.0000   -0.21964
71480.0000    0.60633
71520.0000   -0.75351
71560.0000   -0.20448
71600.0000   -0.33939
71640.0000   -0.02726
71680.0000   -0.29887
71720.0000   -0.28570
71760.0000   -0.16660
71800.0000    0.29967
71840.0000   -0.41594
71880.0000    0.57194
71920.0000   -0.28391
71960.0000   -0.27551
72000.0000    0.64516
72040.0000    1.06421
72080.0000   -0.23057
72120.0000   -0.28291
72160.0000    0.05910
72200.0000   -0.10209
72240.0000   -0.09726
72280.0000    0.34883
72320.0000   -0.67619
72360.0000   -0.10377
72400.0000    0.59122
72440.0000   -0.36873
72480.0000   -0.88095
72520.0000   -0.44331
72560.0000    0.13263
72600.0000    0.82509
72640.0000   -0.45943
72680.0000   -0.51075
72720.0000   -0.36435
72760.0000   -0.19952
72800.0000   -0.51476
72840.0000   -0.50013
72880.0000    0.66899
72920.0000    0.08372
72960.0000    0.03150
73000.0000   -0.08005
73040.0000    0.20166
73080.0000    0.29694
73120.0000    0.07048
73160.0000   -0.90054
73200.0000   -0.63710
73240.0000   -0.52179
73280.0000   -0.23483
73320.0000   -0.36212
73360.0000   -0.21511
73400.0000    0.66229
73440.0000    0.12690
73480.0000    1.21187
73520.0000    0.53471
73560.0000    0.64486
73600.0000    0.39830
73640.0000   -0.75995
73680.0000    0.88574
73720.0000    0.47563
73760.0000    0.20953
73800.0000    0.64082
73840.0000    0.09274
73880.0000    0.31441
73920.0000    0.10741
73960.0000   -0.76732
74000.0000   -0.76049
74040.0000    0.10412
74080.0000   -0.19558
74120.0000   -0.30828
74160.0000    0.06661
74200.0000   -0.07838
74240.0000    0.26794
74280.0000    0.09622
74320.0000    0.59916
74360.0000    0.01085
74400.0000   -0.22972
74440.0000   -0.59373
74480.0000    0.92129
74520.0000    0.16503
74560.0000    0.44106
74600.0000    0.17613
74640.0000   -0.86031
74680.0000    0.77982
74720.0000   -0.21376
74760.0000   -0.37887
74800.0000   -0.36103
74840.0000   -0.49271
74880.0000    0.03537
74920.0000    0.36144
74960.0000    1.29619
75000.0000    1.18229
75040.0000    0.22376
75080.0000    0.01696
75120.0000    0.24780
75160.0000   -0.69077
75200.0000    0.10048
75240.0000    0.78958
75280.0000    0.18623
75320.0000    0.58524
75360.0000    0.80731
75400.0000    0.18720
75440.0000    0.77259
75480.0000    1.03754
75520.0000    0.18193
75560.0000    0.31825
75600.0000    0.42882
75640.0000    0.27830
75680.0000    0.01784
75720.0000    0.78776
75760.0000   -0.06858
75800.0000    0.72430
75840.0000    1.06584
75880.0000    1.38268
75920.0000    1.04598
75960.0000    1.19679
76000.0000    1.71413
76040.0000    1.22798
76080.0000    1.47490
76120.0000    0.99598
76160.0000    1.88449
76200.0000    1.96357
76240.0000    2.32078
76280.0000    1.59063
76320.0000    1.95481
76360.0000    1.32921
76400.0000    1.62422
76440.0000    1.63802
76480.0000    1.92355
76520.0000    1.41347
76560.0000    0.83252
76600.0000    1.64406
76640.0000    1.93415
76680.0000    2.01934
76720.0000    1.35719
76760.0000    2.09334
76800.0000    2.23258
76840.0000    1.08770
76880.0000    1.29619
76920.0000    1.36518
76960.0000    2.32165
77000.0000    1.42290
77040.0000    2.00939
77080.0000    1.69752
77120.0000    2.05244
77160.0000    2.25723
77200.0000    1.48015
77240.0000    1.26009
77280.0000    2.09439
77320.0000    1.82093
77360.0000    1.38940
77400.0000    1.85215
77440.0000    1.09402
77480.0000    0.87358
77520.0000    1.08974
77560.0000    1.12456
77600.0000    0.74057
77640.0000    1.23874
77680.0000    1.78545
77720.0000    1.30582
77760.0000    1.69029
77800.0000    1.34945
77840.0000    1.66363
77880.0000    1.32838
77920.0000    1.36217
77960.0000    1.94491
78000.0000    1.39008
78040.0000    1.42500
78080.0000    1.69079
78120.0000    1.94623
78160.0000    3.05032
78200.0000    2.54183
78240.0000    1.63577
78280.0000    1.82935
78320.0000    1.44030
78360.0000    1.30721
78400.0000    1.35723
78440.0000    0.58922
78480.0000    0.67074
78520.0000    1.34614
78560.0000    0.13278
78600.0000    0.79389
78640.0000    0.43057
78680.0000   -0.80157
78720.0000    0.26850
78760.0000    0.60908
78800.0000    0.26275
78840.0000    0.16277
78880.0000    0.69528
78920.0000    1.07482
78960.0000    1.15988
79000.0000    0.98669
79040.0000    1.95364
79080.0000    1.86111
79120.0000    1.74901
79160.0000    1.36584
79200.0000    1.50449
79240.0000    1.65003
79280.0000    1.17593
79320.0000    1.47528
79360.0000    1.67803
79400.0000    2.06108
79440.0000    1.52422
79480.0000    0.44968
79520.0000    1.56220
79560.0000    1.32130
79600.0000    1.67749
79640.0000    1.04191
79680.0000    1.79314
79720.0000    2.24830
79760.0000    1.57945
79800.0000    0.89948
79840.0000    0.44223
79880.0000    0.71459
79920.0000    0.85563
79960.0000    1.07901
80000.0000    0.62189
80040.0000    0.65906
80080.0000    1.16575
80120.0000    1.12714
80160.0000    1.50421
80200.0000    0.60916
80240.0000    0.92466
80280.0000    1.62477
80320.0000    1.64882
80360.0000    0.91014
80400.0000    1.36166
80440.0000    0.97364
80480.0000    1.16110
80520.0000    1.24055
80560.0000    0.77276
80600.0000    0.48172
80640.0000    1.08230
80680.0000    0.79409
80720.0000    0.70496
80760.0000    0.38913
80800.0000    0.43120
80840.0000    0.39314
80880.0000   -0.05064
80920.0000    0.86881
80960.0000    1.26926
81000.0000    1.23331
81040.0000    0.75370
81080.0000    1.13936
81120.0000   -0.33568
81160.0000    0.72525
81200.0000    1.90574
81240.0000    1.69073
81280.0000    1.43549
81320.0000    1.48884
81360.0000    0.72692
81400.0000    2.00025
81440.0000    0.97933
81480.0000    1.38903
81520.0000    1.37267
81560.0000    1.28166
81600.0000    0.33850
81640.0000    0.96029
81680.0000    2.51825
81720.0000    2.05342
81760.0000    2.36638
81800.0000    3.33757
81840.0000    2.55528
81880.0000    2.60078
81920.0000    2.78877
81960.0000    2.01142
82000.0000    2.34535
82040.0000    2.26100
82080.0000    2.15134
82120.0000    2.15670
82160.0000    2.41137
82200.0000    2.51147
82240.0000    1.57261
82280.0000    1.12551
82320.0000    2.28154
82360.0000    1.71011
82400.0000    0.80999
82440.0000    1.20838
82480.0000    1.40666
82520.0000    2.03895
82560.0000    1.76920
82600.0000    1.24304
82640.0000    1.02803
82680.0000    0.78544
82720.0000    0.74387
82760.0000    1.27327
82800.0000    1.13335
82840.0000    2.12246
82880.0000    0.89116
82920.0000    1.74918
82960.0000    1.83798
83000.0000    1.97482
83040.0000    2.50049
83080.0000    2.16877
83120.0000    2.14528
83160.0000    1.98807
83200.0000    1.90636
83240.0000    2.75616
83280.0000    3.17707
83320.0000    1.64801
83360.0000    1.43196
83400.0000    2.40409
83440.0000    2.17457
83480.0000    2.31021
83520.0000    1.82781
83560.0000    2.56748
83600.0000    2.28507
83640.0000    1.50190
83680.0000    2.78307
83720.0000    1.82759
83760.0000    2.12735
83800.0000    2.29580
83840.0000    1.51545
83880.0000    1.61415
83920.0000    1.50832
83960.0000    1.27637
84000.0000    1.59655
84040.0000    0.74050
84080.0000    0.50264
84120.0000    0.74445
84160.0000    0.83761
84200.0000    0.24968
84240.0000    1.20377
84280.0000    1.94370
84320.0000    2.41714
84360.0000    2.17603
84400.0000    1.98091
84440.0000    1.52446
84480.0000    2.20303
84520.0000    2.01058
84560.0000    2.11279
84600.0000    1.67495
84640.0000    1.37487
84680.0000    2.61708
84720.0000    2.55142
84760.0000    2.80819
84800.0000    2.20337
84840.0000    1.34266
84880.0000    1.85949
84920.0000    1.61803
84960.0000    1.79771
85000.0000    1.96160
85040.0000    1.52974
85080.0000    0.45587
85120.0000    1.81579
85160.0000    1.92469
85200.0000    1.52313
85240.0000    1.49081
85280.0000    1.77428
85320.0000    2.54829
85360.0000    2.36988
85400 5
85440 5
85480 5
85520 5
85560 5
85600 5
85640 5
85680 5
85720 5
85760 5
85800 5
85840 5
85880 5
85920 5
85960 5
86000 5
86040 5
86080 5
86120 5
86160 5
86200 5
86240 5
86280 5
86320 5
86360 5
86400 5
86440 5
86480 5
86520 5
86560 5
86600 5
86640 5
86680 5
86720 5
86760 5
86800 5
86840 5
86880 5
86920 5
86960 5
87000 5
87040 5
87080 5
87120 5
87160 5
87200 5
87240 5
87280 5
87320 5
87360 5
87400 5
87440 5
87480 5
87520 5
87560 5
87600 5
87640 5
87680 5
87720 5
87760 5
87800 5
87840 5
87880 5
87920 5
87960 5
88000 5
88040 5
88080 5
88120 5
88160 5
88200 5
88240 5
88280 5
88320 5
88360 5
88400 5
88440 5
88480 5
88520 5
88560 5
88600 5
88640 5
88680 5
88720 5
88760 5
88800 5
88840 5
88880 5
88920 5
88960 5
89000 5
89040 5
89080 5
89120 5
89160 5
89200 5
89240 5
89280 5
89320 5
89360 5
89400 5
89440 5
89480 5
89520 5
89560 5
89600 5
89640 5
89680 5
89720 5
89760 5
89800 5
89840 5
89880 5
89920 5
89960 5
90000 5
90040 5
90080 5
90120 5
90160 5
90200 5
90240 5
90280 5
90320 5
90360 5
90400 5
90440 5
90480 5
90520 5
90560 5
90600 5
90640 5
90680 5
90720 5
90760 5
90800 5
90840 5
90880 5
90920 5
90960 5
91000 5
91040 5
91080 5
91120 5
91160 5
91200 5
91240 5
91280 5
91320 5
91360 5
91400 5
91440 5
91480 5
91520 5
91560 5
91600 5
91640 5
91680 5
91720 5
91760 5
91800 5
91840 5
91880 5
91920 5
91960 5
92000 5
92040 5
92080 5
92120 5
92160 5
92200 5
92240 5
92280 5
92320 5
92360 5
92400 5
92440 5
92480 5
92520 5
92560 5
92600 5
92640 5
92680 5
92720 5
92760 5
92800 5
92840 5
92880 5
92920 5
92960 5
93000 5
93040 5
93080 5
93120 5
93160 5
93200 5
93240 5
93280 5
93320 5
93360 5
93400 5
93440 5
93480 5
93520 5
93560 5
93600 5
93640 5
93680 5
93720 5
93760 5
93800 5
93840 5
93880 5
93920 5
93960 5
94000 5
94040 5
94080 5
94120 5
94160 5
94200 5
94240 5
94280 5
94320 5
94360 5
94400 5
94440 5
94480 5
94520 5
94560 5
94600 5
94640 5
94680 5
94720 5
94760 5
94800 5
94840 5
94880 5
94920 5
94960 5
95000 5
95040 5
95080 5
95120 5
95160 5
95200 5
95240 5
95280 5
95320 5
95360 5
95400 5
95440 5
95480 5
95520 5
95560 5
95600 5
95640 5
95680 5
95720 5
95760 5
95800 5
95840 5
95880 5
95920 5
95960 5
96000 5
96040 5
96080 5
96120 5
96160 5
96200 5
96240 5
96280 5
96320 5
96360 5
96400 5
96440 5
96480 5
96520 5
96560 5
96600 5
96640 5
96680 5
96720 5
96760 5
96800 5
96840 5
96880 5
96920 5
96960 5
97000 5
97040 5
97080 5
97120 5
97160 5
97200 5
97240 5
97280 5
97320 5
97360 5
97400 5
97440 5
97480 5
97520 5
97560 5
97600 5
97640 5
97680 5
97720 5
97760 5
97800 5
97840 5
97880 5
97920 5
97960 5
98000 5
98040 5
98080 5
98120 5
98160 5
98200 5
98240 5
98280 5
98320 5
98360 5
98400 5
98440 5
98480 5
98520 5
98560 5
98600 5
98640 5
98680 5
98720 5
98760 5
98800 5
98840 5
98880 5
98920 5
98960 5
99000 5
99040 5
99080 5
99120 5
99160 5
99200 5
99240 5
99280 5
99320 5
99360 5
99400 5
99440 5
99480 5
99520 5
99560 5
99600 5
99640 5
99680 5
99720 5
99760 5
99800 5
99840 5
99880 5
99920 5
99960 5
100000 5
100040 5
100080 5
100120 5
100160 5
100200 5
100240 5
100280 5
100320 5
100360 5
100400 5
100440 5
100480 5
100520 5
100560 5
100600 5
100640 5
100680 5
100720 5
100760 5
100800 5
100840 5
100880 5
100920 5
100960 5
101000 5
101040 5
101080 5
101120 5
101160 5
101200 5
101240 5
101280 5
101320 5
101360 5
101400 5
101440 5
101480 5
101520 5
101560 5
101600 5
101640 5
101680 5
101720 5
101760 5
101800 5
101840 5
101880 5
101920 5
101960 5
102000 5
102040 5
102080 5
102120 5
102160 5
102200 5
102240 5
102280 5
102320 5
102360 5
102400 5
102440 5
102480 5
102520 5
102560 5
102600 5
102640 5
102680 5
102720 5
102760 5
102800 5
102840 5
102880 5
102920 5
102960 5
103000 5
103040 5
103080 5
103120 5
103160 5
103200 5
103240 5
103280 5
103320 5
103360 5
103400 5
103440 5
103480 5
103520 5
103560 5
103600 5
103640 5
103680 5
103720 5
103760 5
103800 5
103840 5
103880 5
103920 5
103960 5
104000 5
104040 5
104080 5
104120 5
104160 5
104200 5
104240 5
104280 5
104320 5
104360 5
104400 5
104440 5
104480 5
104520 5
104560 5
104600 5
104640 5
104680 5
104720 5
104760 5
104800 5
104840 5
104880 5
104920 5
104960 5
105000 5
105040 5
105080 5
105120 5
105160 5
105200 5
105240 5
105280 5
105320 5
105360 5
105400 5
105440 5
105480 5
105520 5
105560 5
105600 5
105640 5
105680 5
105720 5
105760 5
105800 5
105840 5
105880 5
105920 5
105960 5
106000 5
106040 5
106080 5
106120 5
106160 5
106200 5
106240 5
106280 5
106320 5
106360 5
106400 5
106440 5
106480 5
106520 5
106560 5
106600 5
106640 5
106680 5
106720 5
106760 5
106800 5
106840 5
106880 5
106920 5
106960 5
107000 5
107040 5
107080 5
107120 5
107160 5
107200 5
107240 5
107280 5
107320 5
107360 5
107400 5
107440 5
107480 5
107520 5
107560 5
107600 5
107640 5
107680 5
107720 5
107760 5
107800 5
107840 5
107880 5
107920 5
107960 5
108000 5
108040 5
108080 5
108120 5
108160 5
108200 5
108240 5
108280 5
108320 5
108360 5
108400 5
108440 5
108480 5
108520 5
108560 5
108600 5
108640 5
108680 5
108720 5
108760 5
108800 5
108840 5
108880 5
108920 5
108960 5
109000 5
109040 5
109080 5
109120 5
109160 5
109200 5
109240 5
109280 5
109320 5
109360 5
109400 5
109440 5
109480 5
109520 5
109560 5
109600 5
109640 5
109680 5
109720 5
109760 5
109800 5
109840 5
109880 5
109920 5
109960 5
110000 5
110040 5
110080 5
110120 5
110160 5
110200 5
110240 5
110280 5
110320 5
110360 5
110400 5
110440 5
110480 5
110520 5
110560 5
110600 5
110640 5
110680 5
110720 5
110760 5
110800 5
110840 5
110880 5
110920 5
110960 5
111000 5
111040 5
111080 5
111120 5
111160 5
111200 5
111240 5
111280 5
111320 5
111360 5
111400 5
111440 5
111480 5
111520 5
111560 5
111600 5
111640 5
111680 5
111720 5
111760 5
111800 5
111840 5
111880 5
111920 5
111960 5
112000 5
112040 5
112080 5
112120 5
112160 5
112200 5
112240 5
112280 5
112320 5
112360 5
112400 5
112440 5
112480 5
112520 5
112560 5
112600 5
112640 5
112680 5
112720 5
112760 5
112800 5
112840 5
112880 5
112920 5
112960 5
113000 5
113040 5
113080 5
113120 5
113160 5
113200 5
113240 5
113280 5
113320 5
113360 5
113400 5
113440 5
113480 5
113520 5
113560 5
113600 5
113640 5
113680 5
113720 5
113760 5
113800 5
113840 5
113880 5
113920 5
113960 5
114000 5
114040 5
114080 5
114120 5
114160 5
114200 5
114240 5
114280 5
114320 5
114360 5
114400 5
114440 5
114480 5
114520 5
114560 5
114600 5
114640 5
114680 5
114720 5
114760 5
114800 5
114840 5
114880 5
114920 5
114960 5
115000 5
115040 5
115080 5
115120 5
115160 5
115200 5
115240 5
115280 5
115320 5
115360 5
115400 5
115440 5
115480 5
115520 5
115560 5
115600 5
115640 5
115680 5
115720 5
115760 5
115800 5
115840 5
115880 5
115920 5
115960 5
116000 5
116040 5
116080 5
116120 5
116160 5
116200 5
116240 5
116280 5
116320 5
116360 5
116400 5
116440 5
116480 5
116520 5
116560 5
116600 5
116640 5
116680 5
116720 5
116760 5
116800 5
116840 5
116880 5
116920 5
116960 5
117000 5
117040 5
117080 5
117120 5
117160 5
117200 5
117240 5
117280 5
117320 5
117360 5
117400 5
117440 5
117480 5
117520 5
117560 5
117600 5
117640 5
117680 5
117720 5
117760 5
117800 5
117840 5
117880 5
117920 5
117960 5
118000 5
118040 5
118080 5
118120 5
118160 5
118200 5
118240 5
118280 5
118320 5
118360 5
118400 5
118440 5
118480 5
118520 5
118560 5
118600 5
118640 5
118680 5
118720 5
118760 5
118800 5
118840 5
118880 5
118920 5
118960 5
119000 5
119040 5
119080 5
119120 5
119160 5
119200 5
119240 5
119280 5
119320 5
119360 5
119400 5
119440 5
119480 5
119520 5
119560 5
119600 5
119640 5
119680 5
119720 5
119760 5
119800 5
119840 5
119880 5
119920 5
119960 5
120000 5
120040 5
120080 5
120120 5
120160 5
120200 5
120240 5
120280 5
120320 5
120360 5
120400 5
120440 5
120480 5
120520 5
120560 5
120600 5
120640 5
120680 5
120720 5
120760 5
120800 5
120840 5
120880 5
120920 5
120960 5
121000 5
121040 5
121080 5
121120 5
121160 5
121200 5
121240 5
121280 5
121320 5
121360 5
121400 5
121440 5
121480 5
121520 5
121560 5
121600 5
121640 5
121680 5
121720 5
121760 5
121800 5
121840 5
121880 5
121920 5
121960 5
122000 5
122040 5
122080 5
122120 5
122160 5
122200 5
122240 5
122280 5
122320 5
122360 5
122400 5
122440 5
122480 5
122520 5
122560 5
122600 5
122640 5
122680 5
122720 5
122760 5
122800 5
122840 5
122880 5
122920 5
122960 5
123000 5
123040 5
123080 5
123120 5
123160 5
123200 5
123240 5
123280 5
123320 5
123360 5
123400 5
123440 5
123480 5
123520 5
123560 5
123600 5
123640 5
123680 5
123720 5
123760 5
123800 5
123840 5
123880 5
123920 5
123960 5
124000 5
124040 5
124080 5
124120 5
124160 5
124200 5
124240 5
124280 5
124320 5
124360 5
124400 5
124440 5
124480 5
124520 5
124560 5
124600 5
124640 5
124680 5
124720 5
124760 5
124800 5
124840 5
124880 5
124920 5
124960 5
125000 5
125040 5
125080 5
125120 5
125160 5
125200 5
125240 5
125280 5
125320 5
125360 5
125400 5
125440 5
125480 5
125520 5
125560 5
125600 5
125640 5
125680 5
125720 5
125760 5
125800 5
125840 5
125880 5
125920 5
125960 5
126000 5
126040 5
126080 5
126120 5
126160 5
126200 5
126240 5
126280 5
126320 5
126360 5
126400 5
126440 5
126480 5
126520 5
126560 5
126600 5
126640 5
126680 5
126720 5
126760 5
126800 5
126840 5
126880 5
126920 5
126960 5
127000 5
127040 5
127080 5
127120 5
127160 5
127200 5
127240 5
127280 5
127320 5
127360 5
127400 5
127440 5
127480 5
127520 5
127560 5
127600 5
127640 5
127680 5
127720 5
127760 5
127800 5
127840 5
127880 5
127920 5
127960 5
128000 5
128040 5
128080 5
128120 5
128160 5
128200 5
128240 5
128280 5
128320 5
128360 5
128400 5
128440 5
128480 5
128520 5
128560 5
128600 5
128640 5
128680 5
128720 5
128760 5
128800 5
128840 5
128880 5
128920 5
128960 5
129000 5
129040 5
129080 5
129120 5
129160 5
129200 5
129240 5
129280 5
129320 5
129360 5
129400 5
129440 5
129480 5
129520 5
129560 5
129600 5
129640 5
129680 5
129720 5
129760 5
129800 5
129840 5
129880 5
129920 5
129960 5
130000 5
130040 5
130080 5
130120 5
130160 5
130200 5
130240 5
130280 5
130320 5
130360 5
130400 5
130440 5
130480 5
130520 5
130560 5
130600 5
130640 5
130680 5
130720 5
130760 5
130800 5
130840 5
130880 5
130920 5
130960 5
131000 5
131040 5
131080 5
131120 5
131160 5
131200 5
131240 5
131280 5
131320 5
131360 5
131400 5
131440 5
131480 5
131520 5
131560 5
131600 5
131640 5
131680 5
131720 5
131760 5
131800 5
131840 5
131880 5
131920 5
131960 5
132000 5
132040 5
132080 5
132120 5
132160 5
132200 5
132240 5
132280 5
132320 5
132360 5
132400 5
132440 5
132480 5
132520 5
132560 5
132600 5
132640 5
132680 5
132720 5
132760 5
132800 5
132840 5
132880 5
132920 5
132960 5
133000 5
133040 5
133080 5
133120 5
133160 5
133200 5
133240 5
133280 5
133320 5
133360 5
133400 5
133440 5
133480 5
133520 5
133560 5
133600 5
133640 5
133680 5
133720 5
133760 5
133800 5
133840 5
133880 5
133920 5
133960 5
134000 5
134040 5
134080 5
134120 5
134160 5
134200 5
134240 5
134280 5
134320 5
134360 5
134400 5
134440 5
134480 5
134520 5
134560 5
134600 5
134640 5
134680 5
134720 5
134760 5
134800 5
134840 5
134880 5
134920 5
134960 5
135000 5
135040 5
135080 5
135120 5
135160 5
135200 5
135240 5
135280 5
135320 5
135360 5
135400 5
135440 5
135480 5
135520 5
135560 5
135600 5
135640 5
135680 5
135720 5
135760 5
135800 5
135840 5
135880 5
135920 5
135960 5
136000 5
136040 5
136080 5
136120 5
136160 5
136200 5
136240 5
136280 5
136320 5
136360 5
136400 5
136440 5
136480 5
136520 5
136560 5
136600 5
136640 5
136680 5
136720 5
136760 5
136800 5
136840 5
136880 5
136920 5
136960 5
137000 5
137040 5
137080 5
137120 5
137160 5
137200 5
137240 5
137280 5
137320 5
137360 5
137400 5
137440 5
137480 5
137520 5
137560 5
137600 5
137640 5
137680 5
137720 5
137760 5
137800 5
137840 5
137880 5
137920 5
137960 5
138000 5
138040 5
138080 5
138120 5
138160 5
138200 5
138240 5
138280 5
138320 5
138360 5
138400 5
138440 5
138480 5
138520 5
138560 5
138600 5
138640 5
138680 5
138720 5
138760 5
138800 5
138840 5
138880 5
138920 5
138960 5
139000 5
139040 5
139080 5
139120 5
139160 5
139200 5
139240 5
139280 5
139320 5
139360 5
139400 5
139440 5
139480 5
139520 5
139560 5
139600 5
139640 5
139680 5
139720 5
139760 5
139800 5
139840 5
139880 5
139920 5
139960 5
140000 5
140040 5
140080 5
140120 5
140160 5
140200 5
140240 5
140280 5
140320 5
140360 5
140400 5
140440 5
140480 5
140520 5
140560 5
140600 5
140640 5
140680 5
140720 5
140760 5
140800 5
140840 5
140880 5
140920 5
140960 5
141000 5
141040 5
141080 5
141120 5
141160 5
141200 5
141240 5
141280 5
141320 5
141360 5
141400 5
141440 5
141480 5
141520 5
141560 5
141600 5
141640 5
141680 5
141720 5
141760 5
141800 5
141840 5
141880 5
141920 5
141960 5
142000 5
142040 5
142080 5
142120 5
142160 5
142200 5
142240 5
142280 5
142320 5
142360 5
142400 5
142440 5
142480 5
142520 5
142560 5
142600 5
142640 5
142680 5
142720 5
142760 5
142800 5
142840 5
142880 5
142920 5
142960 5
143000 5
143040 5
143080 5
143120 5
143160 5
143200 5
143240 5
143280 5
143320 5
143360 5
143400 5
143440 5
143480 5
143520 5
143560 5
143600 5
143640 5
143680 5
143720 5
143760 5
143800 5
143840 5
143880 5
143920 5
143960 5
144000 5
144040 5
144080 5
144120 5
144160 5
144200 5
144240 5
144280 5
144320 5
144360 5
144400 5
144440 5
144480 5
144520 5
144560 5
144600 5
144640 5
144680 5
144720 5
144760 5
144800 5
144840 5
144880 5
144920 5
144960 5
145000 5
145040 5
145080 5
145120 5
145160 5
145200 5
145240 5
145280 5
145320 5
145360 5
145400 5
145440 5
145480 5
145520 5
145560 5
145600 5
145640 5
145680 5
145720 5
145760 5
145800 5
145840 5
145880 5
145920 5
145960 5
146000 5
146040 5
146080 5
146120 5
146160 5
146200 5
146240 5
146280 5
146320 5
146360 5
146400 5
146440 5
146480 5
146520 5
146560 5
146600 5
146640 5
146680 5
146720 5
146760 5
146800 5
146840 5
146880 5
146920 5
146960 5
147000 5
147040 5
147080 5
147120 5
147160 5
147200 5
147240 5
147280 5
147320 5
147360 5
147400 5
147440 5
147480 5
147520 5
147560 5
147600 5
147640 5
147680 5
147720 5
147760 5
147800 5
147840 5
147880 5
147920 5
147960 5
148000 5
148040 5
148080 5
148120 5
148160 5
148200 5
148240 5
148280 5
148320 5
148360 5
148400 5
148440 5
148480 5
148520 5
148560 5
148600 5
148640 5
148680 5
148720 5
148760 5
148800 5
148840 5
148880 5
148920 5
148960 5
149000 5
149040 5
149080 5
149120 5
149160 5
149200 5
149240 5
149280 5
149320 5
149360 5
149400 5
149440 5
149480 5
149520 5
149560 5
149600 5
149640 5
149680 5
149720 5
149760 5
149800 5
149840 5
149880 5
149920 5
149960 5
150000 5
150040 5
150080 5
150120 5
150160 5
150200 5
150240 5
150280 5
150320 5
150360 5
150400 5
150440 5
150480 5
150520 5
150560 5
150600 5
150640 5
150680 5
150720 5
150760 5
150800 5
150840 5
150880 5
150920 5
150960 5
151000 5
151040 5
151080 5
151120 5
151160 5
151200 5
151240 5
151280 5
151320 5
151360 5
151400 5
151440 5
151480 5
151520 5
151560 5
151600 5
151640 5
151680 5
151720 5
151760 5
151800 5
151840 5
151880 5
151920 5
151960 5
152000 5
152040 5
152080 5
152120 5
152160 5
152200 5
152240 5
152280 5
152320 5
152360 5
152400 5
152440 5
152480 5
152520 5
152560 5
152600 5
152640 5
152680 5
152720 5
152760 5
152800 5
152840 5
152880 5
152920 5
152960 5
153000 5
153040 5
153080 5
153120 5
153160 5
153200 5
153240 5
153280 5
153320 5
153360 5
153400 5
153440 5
153480 5
153520 5
153560 5
153600 5
153640 5
153680 5
153720 5
153760 5
153800 5
153840 5
153880 5
153920 5
153960 5
154000 5
154040 5
154080 5
154120 5
154160 5
154200 5
154240 5
154280 5
154320 5
154360 5
154400 5
154440 5
154480 5
154520 5
154560 5
154600 5
154640 5
154680 5
154720 5
154760 5
154800 5
154840 5
154880 5
154920 5
154960 5
155000 5
155040 5
155080 5
155120 5
155160 5
155200 5
155240 5
155280 5
155320 5
155360 5
155400 5
155440 5
155480 5
155520 5
155560 5
155600 5
155640 5
155680 5
155720 5
155760 5
155800 5
155840 5
155880 5
155920 5
155960 5
156000 5
156040 5
156080 5
156120 5
156160 5
156200 5
156240 5
156280 5
156320 5
156360 5
156400 5
156440 5
156480 5
156520 5
156560 5
156600 5
156640 5
156680 5
156720 5
156760 5
156800 5
156840 5
156880 5
156920 5
156960 5
157000 5
157040 5
157080 5
157120 5
157160 5
157200 5
157240 5
157280 5
157320 5
157360 5
157400 5
157440 5
157480 5
157520 5
157560 5
157600 5
157640 5
157680 5
157720 5
157760 5
157800 5
157840 5
157880 5
157920 5
157960 5
158000 5
158040 5
158080 5
158120 5
158160 5
158200 5
158240 5
158280 5
158320 5
158360 5
158400 5
158440 5
158480 5
158520 5
158560 5
158600 5
158640 5
158680 5
158720 5
158760 5
158800 5
158840 5
158880 5
158920 5
158960 5
159000 5
159040 5
159080 5
159120 5
159160 5
159200 5
159240 5
159280 5
159320 5
159360 5
159400 5
159440 5
159480 5
159520 5
159560 5
159600 5
159640 5
159680 5
159720 5
159760 5
159800 5
159840 5
159880 5
159920 5
159960 5
160000 5
160040 5
160080 5
160120 5
160160 5
160200 5
160240 5
160280 5
160320 5
160360 5
160400 5
160440 5
160480 5
160520 5
160560 5
160600 5
160640 5
160680 5
160720 5
160760 5
160800 5
160840 5
160880 5
160920 5
160960 5
161000 5
161040 5
161080 5
161120 5
161160 5
161200 5
161240 5
161280 5
161320 5
161360 5
161400 5
161440 5
161480 5
161520 5
161560 5
161600 5
161640 5
161680 5
161720 5
161760 5
161800 5
161840 5
161880 5
161920 5
161960 5
162000 5
162040 5
162080 5
162120 5
162160 5
162200 5
162240 5
162280 5
162320 5
162360 5
162400 5
162440 5
162480 5
162520 5
162560 5
162600 5
162640 5
162680 5
162720 5
162760 5
162800 5
162840 5
162880 5
162920 5
162960 5
163000 5
163040 5
163080 5
163120 5
163160 5
163200 5
163240 5
163280 5
163320 5
163360 5
163400 5
163440 5
163480 5
163520 5
163560 5
163600 5
163640 5
163680 5
163720 5
163760 5
163800 5
163840 5
163880 5
163920 5
163960 5
164000 5
164040 5
164080 5
164120 5
164160 5
164200 5
164240 5
164280 5
164320 5
164360 5
164400 5
164440 5
164480 5
164520 5
164560 5
164600 5
164640 5
164680 5
164720 5
164760 5
164800 5
164840 5
164880 5
164920 5
164960 5
165000 5
165040 5
165080 5
165120 5
165160 5
165200 5
165240 5
165280 5
165320 5
165360 5
165400 5
165440 5
165480 5
165520 5
165560 5
165600 5
165640 5
165680 5
165720 5
165760 5
165800 5
165840 5
165880 5
165920 5
165960 5
166000 5
166040 5
166080 5
166120 5
166160 5
166200 5
166240 5
166280 5
166320 5
166360 5
166400 5
166440 5
166480 5
166520 5
166560 5
166600 5
166640 5
166680 5
166720 5
166760 5
166800 5
166840 5
166880 5
166920 5
166960 5
167000 5
167040 5
167080 5
167120 5
167160 5
167200 5
167240 5
167280 5
167320 5
167360 5
167400 5
167440 5
167480 5
167520 5
167560 5
167600 5
167640 5
167680 5
167720 5
167760 5
167800 5
167840 5
167880 5
167920 5
167960 5
168000 5
168040 5
168080 5
168120 5
168160 5
168200 5
168240 5
168280 5
168320 5
168360 5
168400 5
168440 5
168480 5
168520 5
168560 5
168600 5
168640 5
168680 5
168720 5
168760 5
168800 5
168840 5
168880 5
168920 5
168960 5
169000 5
169040 5
169080 5
169120 5
169160 5
169200 5
169240 5
169280 5
169320 5
169360 5
169400 5
169440 5
169480 5
169520 5
169560 5
169600 5
169640 5
169680 5
169720 5
169760 5
169800 5
169840 5
169880 5
169920 5
169960 5
170000 5
170040 5
170080 5
170120 5
170160 5
170200 5
170240 5
170280 5
170320 5
170360 5
170400 5
170440 5
170480 5
170520 5
170560 5
170600 5
170640 5
170680 5
170720 5
170760 5
170800 5
170840 5
170880 5
170920 5
170960 5
171000 5
171040 5
171080 5
171120 5
171160 5
171200 5
171240 5
171280 5
171320 5
171360 5
171400 5
171440 5
171480 5
171520 5
171560 5
171600 5
171640 5
171680 5
171720 5
171760 5
171800 5
171840 5
171880 5
171920 5
171960 5
172000 5
172040 5
172080 5
172120 5
172160 5
172200 5
172240 5
172280 5
172320 5
172360 5
172400 5
172440 5
172480 5
172520 5
172560 5
172600 5
172640 5
172680 5
172720 5
172760 5
172800 5
172840 5
172880 5
172920 5
172960 5
173000 5
173040 5
173080 5
173120 5
173160 5
173200 5
173240 5
173280 5
173320 5
173360 5
173400 5
173440 5
173480 5
173520 5
173560 5
173600 5
173640 5
173680 5
173720 5
173760 5
173800 5
173840 5
173880 5
173920 5
173960 5
174000 5
174040 5
174080 5
174120 5
174160 5
174200 5
174240 5
174280 5
174320 5
174360 5
174400 5
174440 5
174480 5
174520 5
174560 5
174600 5
174640 5
174680 5
174720 5
174760 5
174800 5
174840 5
174880 5
174920 5
174960 5
175000 5
175040 5
175080 5
175120 5
175160 5
175200 5
175240 5
175280 5
175320 5
175360 5
175400 5
175440 5
175480 5
175520 5
175560 5
175600 5
175640 5
175680 5
175720 5
175760 5
175800 5
175840 5
175880 5
175920 5
175960 5
176000 5
176040 5
176080 5
176120 5
176160 5
176200 5
176240 5
176280 5
176320 5
176360 5
176400 5
176440 5
176480 5
176520 5
176560 5
176600 5
176640 5
176680 5
176720 5
176760 5
176800 5
176840 5
176880 5
176920 5
176960 5
177000 5
177040 5
177080 5
177120 5
177160 5
177200 5
177240 5
177280 5
177320 5
177360 5
177400 5
177440 5
177480 5
177520 5
177560 5
177600 5
177640 5
177680 5
177720 5
177760 5
177800 5
177840 5
177880 5
177920 5
177960 5
178000 5
178040 5
178080 5
178120 5
178160 5
178200 5
178240 5
178280 5
178320 5
178360 5
178400 5
178440 5
178480 5
178520 5
178560 5
178600 5
178640 5
178680 5
178720 5
178760 5
178800 5
178840 5
178880 5
178920 5
178960 5
179000 5
179040 5
179080 5
179120 5
179160 5
179200 5
179240 5
179280 5
179320 5
179360 5
179400 5
179440 5
179480 5
179520 5
179560 5
179600 5
179640 5
179680 5
179720 5
179760 5
179800 5
179840 5
179880 5
179920 5
179960 5
180000 5
180040 5
180080 5
180120 5
180160 5
180200 5
180240 5
180280 5
180320 5
180360 5
180400 5
180440 5
180480 5
180520 5
180560 5
180600 5
180640 5
180680 5
180720 5
180760 5
180800 5
180840 5
180880 5
180920 5
180960 5
181000 5
181040 5
181080 5
181120 5
181160 5
181200 5
181240 5
181280 5
181320 5
181360 5
181400 5
181440 5
181480 5
181520 5
181560 5
181600 5
181640 5
181680 5
181720 5
181760 5
181800 5
181840 5
181880 5
181920 5
181960 5
182000 5
182040 5
182080 5
182120 5
182160 5
182200 5
182240 5
182280 5
182320 5
182360 5
182400 5
182440 5
182480 5
182520 5
182560 5
182600 5
182640 5
182680 5
182720 5
182760 5
182800 5
182840 5
182880 5
182920 5
182960 5
183000 5
183040 5
183080 5
183120 5
183160 5
183200 5
183240 5
183280 5
183320 5
183360 5
183400 5
183440 5
183480 5
183520 5
183560 5
183600 5
183640 5
183680 5
183720 5
183760 5
183800 5
183840 5
183880 5
183920 5
183960 5
184000 5
184040 5
184080 5
184120 5
184160 5
184200 5
184240 5
184280 5
184320 5
184360 5
184400 5
184440 5
184480 5
184520 5
184560 5
184600 5
184640 5
184680 5
184720 5
184760 5
184800 5
184840 5
184880 5
184920 5
184960 5
185000 5
185040 5
185080 5
185120 5
185160 5
185200 5
185240 5
185280 5
185320 5
185360 5
185400 5
185440 5
185480 5
185520 5
185560 5
185600 5
185640 5
185680 5
185720 5
185760 5
185800 5
185840 5
185880 5
185920 5
185960 5
186000 5
186040 5
186080 5
186120 5
186160 5
186200 5
186240 5
186280 5
186320 5
186360 5
186400 5
186440 5
186480 5
186520 5
186560 5
186600 5
186640 5
186680 5
186720 5
186760 5
186800 5
186840 5
186880 5
186920 5
186960 5
187000 5
187040 5
187080 5
187120 5
187160 5
187200 5
187240 5
187280 5
187320 5
187360 5
187400 5
187440 5
187480 5
187520 5
187560 5
187600 5
187640 5
187680 5
187720 5
187760 5
187800 5
187840 5
187880 5
187920 5
187960 5
188000 5
188040 5
188080 5
188120 5
188160 5
188200 5
188240 5
188280 5
188320 5
188360 5
188400 5
188440 5
188480 5
188520 5
188560 5
188600 5
188640 5
188680 5
188720 5
188760 5
188800 5
188840 5
188880 5
188920 5
188960 5
189000 5
189040 5
189080 5
189120 5
189160 5
189200 5
189240 5
189280 5
189320 5
189360 5
189400 5
189440 5
189480 5
189520 5
189560 5
189600 5
189640 5
189680 5
189720 5
189760 5
189800 5
189840 5
189880 5
189920 5
189960 5
190000 5
190040 5
190080 5
190120 5
190160 5
190200 5
190240 5
190280 5
190320 5
190360 5
190400 5
190440 5
190480 5
190520 5
190560 5
190600 5
190640 5
190680 5
190720 5
190760 5
190800 5
190840 5
190880 5
190920 5
190960 5
191000 5
191040 5
191080 5
191120 5
191160 5
191200 5
191240 5
191280 5
191320 5
191360 5
191400 5
191440 5
191480 5
191520 5
191560 5
191600 5
191640 5
191680 5
191720 5
191760 5
191800 5
191840 5
191880 5
191920 5
191960 5
192000 5
192040 5
192080 5
192120 5
192160 5
192200 5
192240 5
192280 5
192320 5
192360 5
192400 5
192440 5
192480 5
192520 5
192560 5
192600 5
192640 5
192680 5
192720 5
192760 5
192800 5
192840 5
192880 5
192920 5
192960 5
193000 5
193040 5
193080 5
193120 5
193160 5
193200 5
193240 5
193280 5
193320 5
193360 5
193400 5
193440 5
193480 5
193520 5
193560 5
193600 5
193640 5
193680 5
193720 5
193760 5
193800 5
193840 5
193880 5
193920 5
193960 5
194000 5
194040 5
194080 5
194120 5
194160 5
194200 5
194240 5
194280 5
194320 5
194360 5
194400 5
194440 5
194480 5
194520 5
194560 5
194600 5
194640 5
194680 5
194720 5
194760 5
194800 5
194840 5
194880 5
194920 5
194960 5
195000 5
195040 5
195080 5
195120 5
195160 5
195200 5
195240 5
195280 5
195320 5
195360 5
195400 5
195440 5
195480 5
195520 5
195560 5
195600 5
195640 5
195680 5
195720 5
195760 5
195800 5
195840 5
195880 5
195920 5
195960 5
196000 5
196040 5
196080 5
196120 5
196160 5
196200 5
196240 5
196280 5
196320 5
196360 5
196400 5
196440 5
196480 5
196520 5
196560 5
196600 5
196640 5
196680 5
196720 5
196760 5
196800 5
196840 5
196880 5
196920 5
196960 5
197000 5
197040 5
197080 5
197120 5
197160 5
197200 5
197240 5
197280 5
197320 5
197360 5
197400 5
197440 5
197480 5
197520 5
197560 5
197600 5
197640 5
197680 5
197720 5
197760 5
197800 5
197840 5
197880 5
197920 5
197960 5
198000 5
198040 5
198080 5
198120 5
198160 5
198200 5
198240 5
198280 5
198320 5
198360 5
198400 5
198440 5
198480 5
198520 5
198560 5
198600 5
198640 5
198680 5
198720 5
198760 5
198800 5
198840 5
198880 5
198920 5
198960 5
199000 5
199040 5
199080 5
199120 5
199160 5
199200 5
199240 5
199280 5
199320 5
199360 5
199400 5
199440 5
199480 5
199520 5
199560 5
199600 5
199640 5
199680 5
199720 5
199760 5
199800 5
199840 5
199880 5
199920 5
199960 5
200000 5
200040 5
200080 5
200120 5
200160 5
200200 5
200240 5
200280 5
200320 5
200360 5
200400 5
200440 5
200480 5
200520 5
200560 5
200600 5
200640 5
200680 5
200720 5
200760 5
200800 5
200840 5
200880 5
200920 5
200960 5
201000 5
201040 5
201080 5
201120 5
201160 5
201200 5
201240 5
201280 5
201320 5
201360 5
201400 5
201440 5
201480 5
201520 5
201560 5
201600 5
201640 5
201680 5
201720 5
201760 5
201800 5
201840 5
201880 5
201920 5
201960 5
202000 5
202040 5
202080 5
202120 5
202160 5
202200 5
202240 5
202280 5
202320 5
202360 5
202400 5
202440 5
202480 5
202520 5
202560 5
202600 5
202640 5
202680 5
202720 5
202760 5
202800 5
202840 5
202880 5
202920 5
202960 5
203000 5
203040 5
203080 5
203120 5
203160 5
203200 5
203240 5
203280 5
203320 5
203360 5
203400 5
203440 5
203480 5
203520 5
203560 5
203600 5
203640 5
203680 5
203720 5
203760 5
203800 5
203840 5
203880 5
203920 5
203960 5
204000 5
204040 5
204080 5
204120 5
204160 5
204200 5
204240 5
204280 5
204320 5
204360 5
204400 5
204440 5
204480 5
204520 5
204560 5
204600 5
204640 5
204680 5
204720 5
204760 5
204800 5
204840 5
204880 5
204920 5
204960 5
205000 5
205040 5
205080 5
205120 5
205160 5
205200 5
205240 5
205280 5
205320 5
205360 5
205400 5
205440 5
205480 5
205520 5
205560 5
205600 5
205640 5
205680 5
205720 5
205760 5
205800 5
205840 5
205880 5
205920 5
205960 5
206000 5
206040 5
206080 5
206120 5
206160 5
206200 5
206240 5
206280 5
206320 5
206360 5
206400 5
206440 5
206480 5
206520 5
206560 5
206600 5
206640 5
206680 5
206720 5
206760 5
206800 5
206840 5
206880 5
206920 5
206960 5
207000 5
207040 5
207080 5
207120 5
207160 5
207200 5
207240 5
207280 5
207320 5
207360 5
207400 5
207440 5
207480 5
207520 5
207560 5
207600 5
207640 5
207680 5
207720 5
207760 5
207800 5
207840 5
207880 5
207920 5
207960 5
208000 5
208040 5
208080 5
208120 5
208160 5
208200 5
208240 5
208280 5
208320 5
208360 5
208400 5
208440 5
208480 5
208520 5
208560 5
208600 5
208640 5
208680 5
208720 5
208760 5
208800 5
208840 5
208880 5
208920 5
208960 5
209000 5
209040 5
209080 5
209120 5
209160 5
209200 5
209240 5
209280 5
209320 5
209360 5
209400 5
209440 5
209480 5
209520 5
209560 5
209600 5
209640 5
209680 5
209720 5
209760 5
209800 5
209840 5
209880 5
209920 5
209960 5
210000 5
210040 5
210080 5
210120 5
210160 5
210200 5
210240 5
210280 5
210320 5
210360 5
210400 5
210440 5
210480 5
210520 5
210560 5
210600 5
210640 5
210680 5
210720 5
210760 5
210800 5
210840 5
210880 5
210920 5
210960 5
211000 5
211040 5
211080 5
211120 5
211160 5
211200 5
211240 5
211280 5
211320 5
211360 5
211400 5
211440 5
211480 5
211520 5
211560 5
211600 5
211640 5
211680 5
211720 5
211760 5
211800 5
211840 5
211880 5
211920 5
211960 5
212000 5
212040 5
212080 5
212120 5
212160 5
212200 5
212240 5
212280 5
212320 5
212360 5
212400 5
212440 5
212480 5
212520 5
212560 5
212600 5
212640 5
212680 5
212720 5
212760 5
212800 5
212840 5
212880 5
212920 5
212960 5
213000 5
213040 5
213080 5
213120 5
213160 5
213200 5
213240 5
213280 5
213320 5
213360 5
213400 5
213440 5
213480 5
213520 5
213560 5
213600 5
213640 5
213680 5
213720 5
213760 5
213800 5
213840 5
213880 5
213920 5
213960 5
214000 5
214040 5
214080 5
214120 5
214160 5
214200 5
214240 5
214280 5
214320 5
214360 5
214400 5
214440 5
214480 5
214520 5
214560 5
214600 5
214640 5
214680 5
214720 5
214760 5
214800 5
214840 5
214880 5
214920 5
214960 5
215000 5
215040 5
215080 5
215120 5
215160 5
215200 5
215240 5
215280 5
215320 5
215360 5
215400 5
215440 5
215480 5
215520 5
215560 5
215600 5
215640 5
215680 5
215720 5
215760 5
215800 5
215840 5
215880 5
215920 5
215960 5
216000 5
216040 5
216080 5
216120 5
216160 5
216200 5
216240 5
216280 5
216320 5
216360 5
216400 5
216440 5
216480 5
216520 5
216560 5
216600 5
216640 5
216680 5
216720 5
216760 5
216800 5
216840 5
216880 5
216920 5
216960 5
217000 5
217040 5
217080 5
217120 5
217160 5
217200 5
217240 5
217280 5
217320 5
217360 5
217400 5
217440 5
217480 5
217520 5
217560 5
217600 5
217640 5
217680 5
217720 5
217760 5
217800 5
217840 5
217880 5
217920 5
217960 5
218000 5
218040 5
218080 5
218120 5
218160 5
218200 5
218240 5
218280 5
218320 5
218360 5
218400 5
218440 5
218480 5
218520 5
218560 5
218600 5
218640 5
218680 5
218720 5
218760 5
218800 5
218840 5
218880 5
218920 5
218960 5
219000 5
219040 5
219080 5
219120 5
219160 5
219200 5
219240 5
219280 5
219320 5
219360 5
219400 5
219440 5
219480 5
219520 5
219560 5
219600 5
219640 5
219680 5
219720 5
219760 5
219800 5
219840 5
219880 5
219920 5
219960 5
220000 5
220040 5
220080 5
220120 5
220160 5
220200 5
220240 5
220280 5
220320 5
220360 5
220400 5
220440 5
220480 5
220520 5
220560 5
220600 5
220640 5
220680 5
220720 5
220760 5
220800 5
220840 5
220880 5
220920 5
220960 5
221000 5
221040 5
221080 5
221120 5
221160 5
221200 5
221240 5
221280 5
221320 5
221360 5
221400 5
221440 5
221480 5
221520 5
221560 5
221600 5
221640 5
221680 5
221720 5
221760 5
221800 5
221840 5
221880 5
221920 5
221960 5
222000 5
222040 5
222080 5
222120 5
222160 5
222200 5
222240 5
222280 5
222320 5
222360 5
222400 5
222440 5
222480 5
222520 5
222560 5
222600 5
222640 5
222680 5
222720 5
222760 5
222800 5
222840 5
222880 5
222920 5
222960 5
223000 5
223040 5
223080 5
223120 5
223160 5
223200 5
223240 5
223280 5
223320 5
223360 5
223400 5
223440 5
223480 5
223520 5
223560 5
223600 5
223640 5
223680 5
223720 5
223760 5
223800 5
223840 5
223880 5
223920 5
223960 5
224000 5
224040 5
224080 5
224120 5
224160 5
224200 5
224240 5
224280 5
224320 5
224360 5
224400 5
224440 5
224480 5
224520 5
224560 5
224600 5
224640 5
224680 5
224720 5
224760 5
224800 5
224840 5
224880 5
224920 5
224960 5
225000 5
225040 5
225080 5
225120 5
225160 5
225200 5
225240 5
225280 5
225320 5
225360 5
225400 5
225440 5
225480 5
225520 5
225560 5
225600 5
225640 5
225680 5
225720 5
225760 5
225800 5
225840 5
225880 5
225920 5
225960 5
226000 5
226040 5
226080 5
226120 5
226160 5
226200 5
226240 5
226280 5
226320 5
226360 5
226400 5
226440 5
226480 5
226520 5
226560 5
226600 5
226640 5
226680 5
226720 5
226760 5
226800 5
226840 5
226880 5
226920 5
226960 5
227000 5
227040 5
227080 5
227120 5
227160 5
227200 5
227240 5
227280 5
227320 5
227360 5
227400 5
227440 5
227480 5
227520 5
227560 5
227600 5
227640 5
227680 5
227720 5
227760 5
227800 5
227840 5
227880 5
227920 5
227960 5
228000 5
228040 5
228080 5
228120 5
228160 5
228200 5
228240 5
228280 5
228320 5
228360 5
228400 5
228440 5
228480 5
228520 5
228560 5
228600 5
228640 5
228680 5
228720 5
228760 5
228800 5
228840 5
228880 5
228920 5
228960 5
229000 5
229040 5
229080 5
229120 5
229160 5
229200 5
229240 5
229280 5
229320 5
229360 5
229400 5
229440 5
229480 5
229520 5
229560 5
229600 5
229640 5
229680 5
229720 5
229760 5
229800 5
229840 5
229880 5
229920 5
229960 5
230000 5
230040 5
230080 5
230120 5
230160 5
230200 5
230240 5
230280 5
230320 5
230360 5
230400 5
230440 5
230480 5
230520 5
230560 5
230600 5
230640 5
230680 5
230720 5
230760 5
230800 5
230840 5
230880 5
230920 5
230960 5
231000 5
231040 5
231080 5
231120 5
231160 5
231200 5
231240 5
231280 5
231320 5
231360 5
231400 5
231440 5
231480 5
231520 5
231560 5
231600 5
231640 5
231680 5
231720 5
231760 5
231800 5
231840 5
231880 5
231920 5
231960 5
232000 5
232040 5
232080 5
232120 5
232160 5
232200 5
232240 5
232280 5
232320 5
232360 5
232400 5
232440 5
232480 5
232520 5
232560 5
232600 5
232640 5
232680 5
232720 5
232760 5
232800 5
232840 5
232880 5
232920 5
232960 5
233000 5
233040 5
233080 5
233120 5
233160 5
233200 5
233240 5
233280 5
233320 5
233360 5
233400 5
233440 5
233480 5
233520 5
233560 5
233600 5
233640 5
233680 5
233720 5
233760 5
233800 5
233840 5
233880 5
233920 5
233960 5
234000 5
234040 5
234080 5
234120 5
234160 5
234200 5
234240 5
234280 5
234320 5
234360 5
234400 5
234440 5
234480 5
234520 5
234560 5
234600 5
234640 5
234680 5
234720 5
234760 5
234800 5
234840 5
234880 5
234920 5
234960 5
235000 5
235040 5
235080 5
235120 5
235160 5
235200 5
235240 5
235280 5
235320 5
235360 5
235400 5
235440 5
235480 5
235520 5
235560 5
235600 5
235640 5
235680 5
235720 5
235760 5
235800 5
235840 5
235880 5
235920 5
235960 5
236000 5
236040 5
236080 5
236120 5
236160 5
236200 5
236240 5
236280 5
236320 5
236360 5
236400 5
236440 5
236480 5
236520 5
236560 5
236600 5
236640 5
236680 5
236720 5
236760 5
236800 5
236840 5
236880 5
236920 5
236960 5
237000 5
237040 5
237080 5
237120 5
237160 5
237200 5
237240 5
237280 5
237320 5
237360 5
237400 5
237440 5
237480 5
237520 5
237560 5
237600 5
237640 5
237680 5
237720 5
237760 5
237800 5
237840 5
237880 5
237920 5
237960 5
238000 5
238040 5
238080 5
238120 5
238160 5
238200 5
238240 5
238280 5
238320 5
238360 5
238400 5
238440 5
238480 5
238520 5
238560 5
238600 5
238640 5
238680 5
238720 5
238760 5
238800 5
238840 5
238880 5
238920 5
238960 5
239000 5
239040 5
239080 5
239120 5
239160 5
239200 5
239240 5
239280 5
239320 5
239360 5
239400 5
239440 5
239480 5
239520 5
239560 5
239600 5
239640 5
239680 5
239720 5
239760 5
239800 5
239840 5
239880 5
239920 5
239960 5
240000 5
240040 5
240080 5
240120 5
240160 5
240200 5
240240 5
240280 5
240320 5
240360 5
240400 5
240440 5
240480 5
240520 5
240560 5
240600 5
240640 5
240680 5
240720 5
240760 5
240800 5
240840 5
240880 5
240920 5
240960 5
241000 5
241040 5
241080 5
241120 5
241160 5
241200 5
241240 5
241280 5
241320 5
241360 5
241400 5
241440 5
241480 5
241520 5
241560 5
241600 5
241640 5
241680 5
241720 5
241760 5
241800 5
241840 5
241880 5
241920 5
241960 5
242000 5
242040 5
242080 5
242120 5
242160 5
242200 5
242240 5
242280 5
242320 5
242360 5
242400 5
242440 5
242480 5
242520 5
242560 5
242600 5
242640 5
242680 5
242720 5
242760 5
242800 5
242840 5
242880 5
242920 5
242960 5
243000 5
243040 5
243080 5
243120 5
243160 5
243200 5
243240 5
243280 5
243320 5
243360 5
243400 5
243440 5
243480 5
243520 5
243560 5
243600 5
243640 5
243680 5
243720 5
243760 5
243800 5
243840 5
243880 5
243920 5
243960 5
244000 5
244040 5
244080 5
244120 5
244160 5
244200 5
244240 5
244280 5
244320 5
244360 5
244400 5
244440 5
244480 5
244520 5
244560 5
244600 5
244640 5
244680 5
244720 5
244760 5
244800 5
244840 5
244880 5
244920 5
244960 5
245000 5
245040 5
245080 5
245120 5
245160 5
245200 5
245240 5
245280 5
245320 5
245360 5
245400 5
245440 5
245480 5
245520 5
245560 5
245600 5
245640 5
245680 5
245720 5
245760 5
245800 5
245840 5
245880 5
245920 5
245960 5
246000 5
246040 5
246080 5
246120 5
246160 5
246200 5
246240 5
246280 5
246320 5
246360 5
246400 5
246440 5
246480 5
246520 5
246560 5
246600 5
246640 5
246680 5
246720 5
246760 5
246800 5
246840 5
246880 5
246920 5
246960 5
247000 5
247040 5
247080 5
247120 5
247160 5
247200 5
247240 5
247280 5
247320 5
247360 5
247400 5
247440 5
247480 5
247520 5
247560 5
247600 5
247640 5
247680 5
247720 5
247760 5
247800 5
247840 5
247880 5
247920 5
247960 5
248000 5
248040 5
248080 5
248120 5
248160 5
248200 5
248240 5
248280 5
248320 5
248360 5
248400 5
248440 5
248480 5
248520 5
248560 5
248600 5
248640 5
248680 5
248720 5
248760 5
248800 5
248840 5
248880 5
248920 5
248960 5
249000 5
249040 5
249080 5
249120 5
249160 5
249200 5
249240 5
249280 5
249320 5
249360 5
249400 5
249440 5
249480 5
249520 5
249560 5
249600 5
249640 5
249680 5
249720 5
249760 5
249800 5
249840 5
249880 5
249920 5
249960 5
250000 5
250040 5
250080 5
250120 5
250160 5
250200 5
250240 5
250280 5
250320 5
250360 5
250400 5
250440 5
250480 5
250520 5
250560 5
250600 5
250640 5
250680 5
250720 5
250760 5
250800 5
250840 5
250880 5
250920 5
250960 5
251000 5
251040 5
251080 5
251120 5
251160 5
251200 5
251240 5
251280 5
251320 5
251360 5
251400 5
251440 5
251480 5
251520 5
251560 5
251600 5
251640 5
251680 5
251720 5
251760 5
251800 5
251840 5
251880 5
251920 5
251960 5
252000 5
252040 5
252080 5
252120 5
252160 5
252200 5
252240 5
252280 5
252320 5
252360 5
252400 5
252440 5
252480 5
252520 5
252560 5
252600 5
252640 5
252680 5
252720 5
252760 5
252800 5
252840 5
252880 5
252920 5
252960 5
253000 5
253040 5
253080 5
253120 5
253160 5
253200 5
253240 5
253280 5
253320 5
253360 5
253400 5
253440 5
253480 5
253520 5
253560 5
253600 5
253640 5
253680 5
253720 5
253760 5
253800 5
253840 5
253880 5
253920 5
253960 5
254000 5
254040 5
254080 5
254120 5
254160 5
254200 5
254240 5
254280 5
254320 5
254360 5
254400 5
254440 5
254480 5
254520 5
254560 5
254600 5
254640 5
254680 5
254720 5
254760 5
254800 5
254840 5
254880 5
254920 5
254960 5
255000 5
255040 5
255080 5
255120 5
255160 5
255200 5
255240 5
255280 5
255320 5
255360 5
255400 5
255440 5
255480 5
255520 5
255560 5
255600 5
255640 5
255680 5
255720 5
255760 5
255800 5
255840 5
255880 5
255920 5
255960 5
256000 5
256040 5
256080 5
256120 5
256160 5
256200 5
256240 5
256280 5
256320 5
256360 5
256400 5
256440 5
256480 5
256520 5
256560 5
256600 5
256640 5
256680 5
256720 5
256760 5
256800 5
256840 5
256880 5
256920 5
256960 5
257000 5
257040 5
257080 5
257120 5
257160 5
257200 5
257240 5
257280 5
257320 5
257360 5
257400 5
257440 5
257480 5
257520 5
257560 5
257600 5
257640 5
257680 5
257720 5
257760 5
257800 5
257840 5
257880 5
257920 5
257960 5
258000 5
258040 5
258080 5
258120 5
258160 5
258200 5
258240 5
258280 5
258320 5
258360 5
258400 5
258440 5
258480 5
258520 5
258560 5
258600 5
258640 5
258680 5
258720 5
258760 5
258800 5
258840 5
258880 5
258920 5
258960 5
259000 5
259040 5
259080 5
259120 5
259160 5
259200 5
259240 5
259280 5
259320 5
259360 5
259400 5
259440 5
259480 5
259520 5
259560 5
259600 5
259640 5
259680 5
259720 5
259760 5
259800 5
259840 5
259880 5
259920 5
259960 5
260000 5
260040 5
260080 5
260120 5
260160 5
260200 5
260240 5
260280 5
260320 5
260360 5
260400 5
260440 5
260480 5
260520 5
260560 5
260600 5
260640 5
260680 5
260720 5
260760 5
260800 5
260840 5
260880 5
260920 5
260960 5
261000 5
261040 5
261080 5
261120 5
261160 5
261200 5
261240 5
261280 5
261320 5
261360 5
261400 5
261440 5
261480 5
261520 5
261560 5
261600 5
261640 5
261680 5
261720 5
261760 5
261800 5
261840 5
261880 5
261920 5
261960 5
262000 5
262040 5
262080 5
262120 5
262160 5
262200 5
262240 5
262280 5
262320 5
262360 5
262400 5
262440 5
262480 5
262520 5
262560 5
262600 5
262640 5
262680 5
262720 5
262760 5
262800 5
262840 5
262880 5
262920 5
262960 5
263000 5
263040 5
263080 5
263120 5
263160 5
263200 5
263240 5
263280 5
263320 5
263360 5
263400 5
263440 5
263480 5
263520 5
263560 5
263600 5
263640 5
263680 5
263720 5
263760 5
263800 5
263840 5
263880 5
263920 5
263960 5
264000 5
264040 5
264080 5
264120 5
264160 5
264200 5
264240 5
264280 5
264320 5
264360 5
264400 5
264440 5
264480 5
264520 5
264560 5
264600 5
264640 5
264680 5
264720 5
264760 5
264800 5
264840 5
264880 5
264920 5
264960 5
265000 5
265040 5
265080 5
265120 5
265160 5
265200 5
265240 5
265280 5
265320 5
265360 5
265400 5
265440 5
265480 5
265520 5
265560 5
265600 5
265640 5
265680 5
265720 5
265760 5
265800 5
265840 5
265880 5
265920 5
265960 5
266000 5
266040 5
266080 5
266120 5
266160 5
266200 5
266240 5
266280 5
266320 5
266360 5
266400 5
266440 5
266480 5
266520 5
266560 5
266600 5
266640 5
266680 5
266720 5
266760 5
266800 5
266840 5
266880 5
266920 5
266960 5
267000 5
267040 5
267080 5
267120 5
267160 5
267200 5
267240 5
267280 5
267320 5
267360 5
267400 5
267440 5
267480 5
267520 5
267560 5
267600 5
267640 5
267680 5
267720 5
267760 5
267800 5
267840 5
267880 5
267920 5
267960 5
268000 5
268040 5
268080 5
268120 5
268160 5
268200 5
268240 5
268280 5
268320 5
268360 5
268400 5
268440 5
268480 5
268520 5
268560 5
268600 5
268640 5
268680 5
268720 5
268760 5
268800 5
268840 5
268880 5
268920 5
268960 5
269000 5
269040 5
269080 5
269120 5
269160 5
269200 5
269240 5
269280 5
269320 5
269360 5
269400 5
269440 5
269480 5
269520 5
269560 5
269600 5
269640 5
269680 5
269720 5
269760 5
269800 5
269840 5
269880 5
269920 5
269960 5
270000 5
270040 5
270080 5
270120 5
270160 5
270200 5
270240 5
270280 5
270320 5
270360 5
270400 5
270440 5
270480 5
270520 5
270560 5
270600 5
270640 5
270680 5
270720 5
270760 5
270800 5
270840 5
270880 5
270920 5
270960 5
271000 5
271040 5
271080 5
271120 5
271160 5
271200 5
271240 5
271280 5
271320 5
271360 5
271400 5
271440 5
271480 5
271520 5
271560 5
271600 5
271640 5
271680 5
271720 5
271760 5
271800 5
271840 5
271880 5
271920 5
271960 5
272000 5
272040 5
272080 5
272120 5
272160 5
272200 5
272240 5
272280 5
272320 5
272360 5
272400 5
272440 5
272480 5
272520 5
272560 5
272600 5
272640 5
272680 5
272720 5
272760 5
272800 5
272840 5
272880 5
272920 5
272960 5
273000 5
273040 5
273080 5
273120 5
273160 5
273200 5
273240 5
273280 5
273320 5
273360 5
273400 5
273440 5
273480 5
273520 5
273560 5
273600 5
273640 5
273680 5
273720 5
273760 5
273800 5
273840 5
273880 5
273920 5
273960 5
274000 5
274040 5
274080 5
274120 5
274160 5
274200 5
274240 5
274280 5
274320 5
274360 5
274400 5
274440 5
274480 5
274520 5
274560 5
274600 5
274640 5
274680 5
274720 5
274760 5
274800 5
274840 5
274880 5
274920 5
274960 5
275000 5
275040 5
275080 5
275120 5
275160 5
275200 5
275240 5
275280 5
275320 5
275360 5
275400 5
275440 5
275480 5
275520 5
275560 5
275600 5
275640 5
275680 5
275720 5
275760 5
275800 5
275840 5
275880 5
275920 5
275960 5
276000 5
276040 5
276080 5
276120 5
276160 5
276200 5
276240 5
276280 5
276320 5
276360 5
276400 5
276440 5
276480 5
276520 5
276560 5
276600 5
276640 5
276680 5
276720 5
276760 5
276800 5
276840 5
276880 5
276920 5
276960 5
277000 5
277040 5
277080 5
277120 5
277160 5
277200 5
277240 5
277280 5
277320 5
277360 5
277400 5
277440 5
277480 5
277520 5
277560 5
277600 5
277640 5
277680 5
277720 5
277760 5
277800 5
277840 5
277880 5
277920 5
277960 5
278000 5
278040 5
278080 5
278120 5
278160 5
278200 5
278240 5
278280 5
278320 5
278360 5
278400 5
278440 5
278480 5
278520 5
278560 5
278600 5
278640 5
278680 5
278720 5
278760 5
278800 5
278840 5
278880 5
278920 5
278960 5
279000 5
279040 5
279080 5
279120 5
279160 5
279200 5
279240 5
279280 5
279320 5
279360 5
279400 5
279440 5
279480 5
279520 5
279560 5
279600 5
279640 5
279680 5
279720 5
279760 5
279800 5
279840 5
279880 5
279920 5
279960 5
280000 5
280040 5
280080 5
280120 5
280160 5
280200 5
280240 5
280280 5
280320 5
280360 5
280400 5
280440 5
280480 5
280520 5
280560 5
280600 5
280640 5
280680 5
280720 5
280760 5
280800 5
280840 5
280880 5
280920 5
280960 5
281000 5
281040 5
281080 5
281120 5
281160 5
281200 5
281240 5
281280 5
281320 5
281360 5
281400 5
281440 5
281480 5
281520 5
281560 5
281600 5
281640 5
281680 5
281720 5
281760 5
281800 5
281840 5
281880 5
281920 5
281960 5
282000 5
282040 5
282080 5
282120 5
282160 5
282200 5
282240 5
282280 5
282320 5
282360 5
282400 5
282440 5
282480 5
282520 5
282560 5
282600 5
282640 5
282680 5
282720 5
282760 5
282800 5
282840 5
282880 5
282920 5
282960 5
283000 5
283040 5
283080 5
283120 5
283160 5
283200 5
283240 5
283280 5
283320 5
283360 5
283400 5
283440 5
283480 5
283520 5
283560 5
283600 5
283640 5
283680 5
283720 5
283760 5
283800 5
283840 5
283880 5
283920 5
283960 5
284000 5
284040 5
284080 5
284120 5
284160 5
284200 5
284240 5
284280 5
284320 5
284360 5
284400 5
284440 5
284480 5
284520 5
284560 5
284600 5
284640 5
284680 5
284720 5
284760 5
284800 5
284840 5
284880 5
284920 5
284960 5
285000 5
285040 5
285080 5
285120 5
285160 5
285200 5
285240 5
285280 5
285320 5
285360 5
285400 5
285440 5
285480 5
285520 5
285560 5
285600 5
285640 5
285680 5
285720 5
285760 5
285800 5
285840 5
285880 5
285920 5
285960 5
286000 5
286040 5
286080 5
286120 5
286160 5
286200 5
286240 5
286280 5
286320 5
286360 5
286400 5
286440 5
286480 5
286520 5
286560 5
286600 5
286640 5
286680 5
286720 5
286760 5
286800 5
286840 5
286880 5
286920 5
286960 5
287000 5
287040 5
287080 5
287120 5
287160 5
287200 5
287240 5
287280 5
287320 5
287360 5
287400 5
287440 5
287480 5
287520 5
287560 5
287600 5
287640 5
287680 5
287720 5
287760 5
287800 5
287840 5
287880 5
287920 5
287960 5
288000 5
288040 5
288080 5
288120 5
288160 5
288200 5
288240 5
288280 5
288320 5
288360 5
288400 5
288440 5
288480 5
288520 5
288560 5
288600 5
288640 5
288680 5
288720 5
288760 5
288800 5
288840 5
288880 5
288920 5
288960 5
289000 5
289040 5
289080 5
289120 5
289160 5
289200 5
289240 5
289280 5
289320 5
289360 5
289400 5
289440 5
289480 5
289520 5
289560 5
289600 5
289640 5
289680 5
289720 5
289760 5
289800 5
289840 5
289880 5
289920 5
289960 5
290000 5
290040 5
290080 5
290120 5
290160 5
290200 5
290240 5
290280 5
290320 5
290360 5
290400 5
290440 5
290480 5
290520 5
290560 5
290600 5
290640 5
290680 5
290720 5
290760 5
290800 5
290840 5
290880 5
290920 5
290960 5
291000 5
291040 5
291080 5
291120 5
291160 5
291200 5
291240 5
291280 5
291320 5
291360 5
291400 5
291440 5
291480 5
291520 5
291560 5
291600 5
291640 5
291680 5
291720 5
291760 5
291800 5
291840 5
291880 5
291920 5
291960 5
292000 5
292040 5
292080 5
292120 5
292160 5
292200 5
292240 5
292280 5
292320 5
292360 5
292400 5
292440 5
292480 5
292520 5
292560 5
292600 5
292640 5
292680 5
292720 5
292760 5
292800 5
292840 5
292880 5
292920 5
292960 5
293000 5
293040 5
293080 5
293120 5
293160 5
293200 5
293240 5
293280 5
293320 5
293360 5
293400 5
293440 5
293480 5
293520 5
293560 5
293600 5
293640 5
293680 5
293720 5
293760 5
293800 5
293840 5
293880 5
293920 5
293960 5
294000 5
294040 5
294080 5
294120 5
294160 5
294200 5
294240 5
294280 5
294320 5
294360 5
294400 5
294440 5
294480 5
294520 5
294560 5
294600 5
294640 5
294680 5
294720 5
294760 5
294800 5
294840 5
294880 5
294920 5
294960 5
295000 5
295040 5
295080 5
295120 5
295160 5
295200 5
295240 5
295280 5
295320 5
295360 5
295400 5
295440 5
295480 5
295520 5
295560 5
295600 5
295640 5
295680 5
295720 5
295760 5
295800 5
295840 5
295880 5
295920 5
295960 5
296000 5
296040 5
296080 5
296120 5
296160 5
296200 5
296240 5
296280 5
296320 5
296360 5
296400 5
296440 5
296480 5
296520 5
296560 5
296600 5
296640 5
296680 5
296720 5
296760 5
296800 5
296840 5
296880 5
296920 5
296960 5
297000 5
297040 5
297080 5
297120 5
297160 5
297200 5
297240 5
297280 5
297320 5
297360 5
297400 5
297440 5
297480 5
297520 5
297560 5
297600 5
297640 5
297680 5
297720 5
297760 5
297800 5
297840 5
297880 5
297920 5
297960 5
298000 5
298040 5
298080 5
298120 5
298160 5
298200 5
298240 5
298280 5
298320 5
298360 5
298400 5
298440 5
298480 5
298520 5
298560 5
298600 5
298640 5
298680 5
298720 5
298760 5
298800 5
298840 5
298880 5
298920 5
298960 5
299000 5
299040 5
299080 5
299120 5
299160 5
299200 5
299240 5
299280 5
299320 5
299360 5
299400 5
299440 5
299480 5
299520 5
299560 5
299600 5
299640 5
299680 5
299720 5
299760 5
299800 5
299840 5
299880 5
299920 5
299960 5
300000 5
300040 5
300080 5
300120 5
300160 5
300200 5
300240 5
300280 5
300320 5
300360 5
300400 5
300440 5
300480 5
300520 5
300560 5
300600 5
300640 5
300680 5
300720 5
300760 5
300800 5
300840 5
300880 5
300920 5
300960 5
301000 5
301040 5
301080 5
301120 5
301160 5
301200 5
301240 5
301280 5
301320 5
301360 5
301400 5
301440 5
301480 5
301520 5
301560 5
301600 5
301640 5
301680 5
301720 5
301760 5
301800 5
301840 5
301880 5
301920 5
301960 5
302000 5
302040 5
302080 5
302120 5
302160 5
302200 5
302240 5
302280 5
302320 5
302360 5
302400 5
302440 5
302480 5
302520 5
302560 5
302600 5
302640 5
302680 5
302720 5
302760 5
302800 5
302840 5
302880 5
302920 5
302960 5
303000 5
303040 5
303080 5
303120 5
303160 5
303200 5
303240 5
303280 5
303320 5
303360 5
303400 5
303440 5
303480 5
303520 5
303560 5
303600 5
303640 5
303680 5
303720 5
303760 5
303800 5
303840 5
303880 5
303920 5
303960 5
304000 5
304040 5
304080 5
304120 5
304160 5
304200 5
304240 5
304280 5
304320 5
304360 5
304400 5
304440 5
304480 5
304520 5
304560 5
304600 5
304640 5
304680 5
304720 5
304760 5
304800 5
304840 5
304880 5
304920 5
304960 5
305000 5
305040 5
305080 5
305120 5
305160 5
305200 5
305240 5
305280 5
305320 5
305360 5
305400 5
305440 5
305480 5
305520 5
305560 5
305600 5
305640 5
305680 5
305720 5
305760 5
305800 5
305840 5
305880 5
305920 5
305960 5
306000 5
306040 5
306080 5
306120 5
306160 5
306200 5
306240 5
306280 5
306320 5
306360 5
306400 5
306440 5
306480 5
306520 5
306560 5
306600 5
306640 5
306680 5
306720 5
306760 5
306800 5
306840 5
306880 5
306920 5
306960 5
307000 5
307040 5
307080 5
307120 5
307160 5
307200 5
307240 5
307280 5
307320 5
307360 5
307400 5
307440 5
307480 5
307520 5
307560 5
307600 5
307640 5
307680 5
307720 5
307760 5
307800 5
307840 5
307880 5
307920 5
307960 5
308000 5
308040 5
308080 5
308120 5
308160 5
308200 5
308240 5
308280 5
308320 5
308360 5
308400 5
308440 5
308480 5
308520 5
308560 5
308600 5
308640 5
308680 5
308720 5
308760 5
308800 5
308840 5
308880 5
308920 5
308960 5
309000 5
309040 5
309080 5
309120 5
309160 5
309200 5
309240 5
309280 5
309320 5
309360 5
309400 5
309440 5
309480 5
309520 5
309560 5
309600 5
309640 5
309680 5
309720 5
309760 5
309800 5
309840 5
309880 5
309920 5
309960 5
310000 5
310040 5
310080 5
310120 5
310160 5
310200 5
310240 5
310280 5
310320 5
310360 5
310400 5
310440 5
310480 5
310520 5
310560 5
310600 5
310640 5
310680 5
310720 5
310760 5
310800 5
310840 5
310880 5
310920 5
310960 5
311000 5
311040 5
311080 5
311120 5
311160 5
311200 5
311240 5
311280 5
311320 5
311360 5
311400 5
311440 5
311480 5
311520 5
311560 5
311600 5
311640 5
311680 5
311720 5
311760 5
311800 5
311840 5
311880 5
311920 5
311960 5
312000 5
312040 5
312080 5
312120 5
312160 5
312200 5
312240 5
312280 5
312320 5
312360 5
312400 5
312440 5
312480 5
312520 5
312560 5
312600 5
312640 5
312680 5
312720 5
312760 5
312800 5
312840 5
312880 5
312920 5
312960 5
313000 5
313040 5
313080 5
313120 5
313160 5
313200 5
313240 5
313280 5
313320 5
313360 5
313400 5
313440 5
313480 5
313520 5
313560 5
313600 5
313640 5
313680 5
313720 5
313760 5
313800 5
313840 5
313880 5
313920 5
313960 5
314000 5
314040 5
314080 5
314120 5
314160 5
314200 5
314240 5
314280 5
314320 5
314360 5
314400 5
314440 5
314480 5
314520 5
314560 5
314600 5
314640 5
314680 5
314720 5
314760 5
314800 5
314840 5
314880 5
314920 5
314960 5
315000 5
315040 5
315080 5
315120 5
315160 5
315200 5
315240 5
315280 5
315320 5
315360 5
315400 5
315440 5
315480 5
315520 5
315560 5
315600 5
315640 5
315680 5
315720 5
315760 5
315800 5
315840 5
315880 5
315920 5
315960 5
316000 5
316040 5
316080 5
316120 5
316160 5
316200 5
316240 5
316280 5
316320 5
316360 5
316400 5
316440 5
316480 5
316520 5
316560 5
316600 5
316640 5
316680 5
316720 5
316760 5
316800 5
316840 5
316880 5
316920 5
316960 5
317000 5
317040 5
317080 5
317120 5
317160 5
317200 5
317240 5
317280 5
317320 5
317360 5
317400 5
317440 5
317480 5
317520 5
317560 5
317600 5
317640 5
317680 5
317720 5
317760 5
317800 5
317840 5
317880 5
317920 5
317960 5
318000 5
318040 5
318080 5
318120 5
318160 5
318200 5
318240 5
318280 5
318320 5
318360 5
318400 5
318440 5
318480 5
318520 5
318560 5
318600 5
318640 5
318680 5
318720 5
318760 5
318800 5
318840 5
318880 5
318920 5
318960 5
319000 5
319040 5
319080 5
319120 5
319160 5
319200 5
319240 5
319280 5
319320 5
319360 5
319400 5
319440 5
319480 5
319520 5
319560 5
319600 5
319640 5
319680 5
319720 5
319760 5
319800 5
319840 5
319880 5
319920 5
319960 5
320000 5
320040 5
320080 5
320120 5
320160 5
320200 5
320240 5
320280 5
320320 5
320360 5
320400 5
320440 5
320480 5
320520 5
320560 5
320600 5
320640 5
320680 5
320720 5
320760 5
320800 5
320840 5
320880 5
320920 5
320960 5
321000 5
321040 5
321080 5
321120 5
321160 5
321200 5
321240 5
321280 5
321320 5
321360 5
321400 5
321440 5
321480 5
321520 5
321560 5
321600 5
321640 5
321680 5
321720 5
321760 5
321800 5
321840 5
321880 5
321920 5
321960 5
322000 5
322040 5
322080 5
322120 5
322160 5
322200 5
322240 5
322280 5
322320 5
322360 5
322400 5
322440 5
322480 5
322520 5
322560 5
322600 5
322640 5
322680 5
322720 5
322760 5
322800 5
322840 5
322880 5
322920 5
322960 5
323000 5
323040 5
323080 5
323120 5
323160 5
323200 5
323240 5
323280 5
323320 5
323360 5
323400 5
323440 5
323480 5
323520 5
323560 5
323600 5
323640 5
323680 5
323720 5
323760 5
323800 5
323840 5
323880 5
323920 5
323960 5
324000 5
324040 5
324080 5
324120 5
324160 5
324200 5
324240 5
324280 5
324320 5
324360 5
324400 5
324440 5
324480 5
324520 5
324560 5
324600 5
324640 5
324680 5
324720 5
324760 5
324800 5
324840 5
324880 5
324920 5
324960 5
325000 5
325040 5
325080 5
325120 5
325160 5
325200 5
325240 5
325280 5
325320 5
325360 5
325400 5
325440 5
325480 5
325520 5
325560 5
325600 5
325640 5
325680 5
325720 5
325760 5
325800 5
325840 5
325880 5
325920 5
325960 5
326000 5
326040 5
326080 5
326120 5
326160 5
326200 5
326240 5
326280 5
326320 5
326360 5
326400 5
326440 5
326480 5
326520 5
326560 5
326600 5
326640 5
326680 5
326720 5
326760 5
326800 5
326840 5
326880 5
326920 5
326960 5
327000 5
327040 5
327080 5
327120 5
327160 5
327200 5
327240 5
327280 5
327320 5
327360 5
327400 5
327440 5
327480 5
327520 5
327560 5
327600 5
327640 5
327680 5
327720 5
327760 5
327800 5
327840 5
327880 5
327920 5
327960 5
328000 5
328040 5
328080 5
328120 5
328160 5
328200 5
328240 5
328280 5
328320 5
328360 5
328400 5
328440 5
328480 5
328520 5
328560 5
328600 5
328640 5
328680 5
328720 5
328760 5
328800 5
328840 5
328880 5
328920 5
328960 5
329000 5
329040 5
329080 5
329120 5
329160 5
329200 5
329240 5
329280 5
329320 5
329360 5
329400 5
329440 5
329480 5
329520 5
329560 5
329600 5
329640 5
329680 5
329720 5
329760 5
329800 5
329840 5
329880 5
329920 5
329960 5
330000 5
330040 5
330080 5
330120 5
330160 5
330200 5
330240 5
330280 5
330320 5
330360 5
330400 5
330440 5
330480 5
330520 5
330560 5
330600 5
330640 5
330680 5
330720 5
330760 5
330800 5
330840 5
330880 5
330920 5
330960 5
331000 5
331040 5
331080 5
331120 5
331160 5
331200 5
331240 5
331280 5
331320 5
331360 5
331400 5
331440 5
331480 5
331520 5
331560 5
331600 5
331640 5
331680 5
331720 5
331760 5
331800 5
331840 5
331880 5
331920 5
331960 5
332000 5
332040 5
332080 5
332120 5
332160 5
332200 5
332240 5
332280 5
332320 5
332360 5
332400 5
332440 5
332480 5
332520 5
332560 5
332600 5
332640 5
332680 5
332720 5
332760 5
332800 5
332840 5
332880 5
332920 5
332960 5
333000 5
333040 5
333080 5
333120 5
333160 5
333200 5
333240 5
333280 5
333320 5
333360 5
333400 5
333440 5
333480 5
333520 5
333560 5
333600 5
333640 5
333680 5
333720 5
333760 5
333800 5
333840 5
333880 5
333920 5
333960 5
334000 5
334040 5
334080 5
334120 5
334160 5
334200 5
334240 5
334280 5
334320 5
334360 5
334400 5
334440 5
334480 5
334520 5
334560 5
334600 5
334640 5
334680 5
334720 5
334760 5
334800 5
334840 5
334880 5
334920 5
334960 5
335000 5
335040 5
335080 5
335120 5
335160 5
335200 5
335240 5
335280 5
335320 5
335360 5
335400 5
335440 5
335480 5
335520 5
335560 5
335600 5
335640 5
335680 5
335720 5
335760 5
335800 5
335840 5
335880 5
335920 5
335960 5
336000 5
336040 5
336080 5
336120 5
336160 5
336200 5
336240 5
336280 5
336320 5
336360 5
336400 5
336440 5
336480 5
336520 5
336560 5
336600 5
336640 5
336680 5
336720 5
336760 5
336800 5
336840 5
336880 5
336920 5
336960 5
337000 5
337040 5
337080 5
337120 5
337160 5
337200 5
337240 5
337280 5
337320 5
337360 5
337400 5
337440 5
337480 5
337520 5
337560 5
337600 5
337640 5
337680 5
337720 5
337760 5
337800 5
337840 5
337880 5
337920 5
337960 5
338000 5
338040 5
338080 5
338120 5
338160 5
338200 5
338240 5
338280 5
338320 5
338360 5
338400 5
338440 5
338480 5
338520 5
338560 5
338600 5
338640 5
338680 5
338720 5
338760 5
338800 5
338840 5
338880 5
338920 5
338960 5
339000 5
339040 5
339080 5
339120 5
339160 5
339200 5
339240 5
339280 5
339320 5
339360 5
339400 5
339440 5
339480 5
339520 5
339560 5
339600 5
339640 5
339680 5
339720 5
339760 5
339800 5
339840 5
339880 5
339920 5
339960 5
340000 5
340040 5
340080 5
340120 5
340160 5
340200 5
340240 5
340280 5
340320 5
340360 5
340400 5
340440 5
340480 5
340520 5
340560 5
340600 5
340640 5
340680 5
340720 5
340760 5
340800 5
340840 5
340880 5
340920 5
340960 5
341000 5
341040 5
341080 5
341120 5
341160 5
341200 5
341240 5
341280 5
341320 5
341360 5
341400 5
341440 5
341480 5
341520 5
341560 5
341600 5
341640 5
341680 5
341720 5
341760 5
341800 5
341840 5
341880 5
341920 5
341960 5
342000 5
342040 5
342080 5
342120 5
342160 5
342200 5
342240 5
342280 5
342320 5
342360 5
342400 5
342440 5
342480 5
342520 5
342560 5
342600 5
342640 5
342680 5
342720 5
342760 5
342800 5
342840 5
342880 5
342920 5
342960 5
343000 5
343040 5
343080 5
343120 5
343160 5
343200 5
343240 5
343280 5
343320 5
343360 5
343400 5
343440 5
343480 5
343520 5
343560 5
343600 5
343640 5
343680 5
343720 5
343760 5
343800 5
343840 5
343880 5
343920 5
343960 5
344000 5
344040 5
344080 5
344120 5
344160 5
344200 5
344240 5
344280 5
344320 5
344360 5
344400 5
344440 5
344480 5
344520 5
344560 5
344600 5
344640 5
344680 5
344720 5
344760 5
344800 5
344840 5
344880 5
344920 5
344960 5
345000 5
345040 5
345080 5
345120 5
345160 5
345200 5
345240 5
345280 5
345320 5
345360 5
345400 5
345440 5
345480 5
345520 5
345560 5
345600 5
345640 5
345680 5
345720 5
345760 5
345800 5
345840 5
345880 5
345920 5
345960 5
346000 5
346040 5
346080 5
346120 5
346160 5
346200 5
346240 5
346280 5
346320 5
346360 5
346400 5
346440 5
346480 5
346520 5
346560 5
346600 5
346640 5
346680 5
346720 5
346760 5
346800 5
346840 5
346880 5
346920 5
346960 5
347000 5
347040 5
347080 5
347120 5
347160 5
347200 5
347240 5
347280 5
347320 5
347360 5
347400 5
347440 5
347480 5
347520 5
347560 5
347600 5
347640 5
347680 5
347720 5
347760 5
347800 5
347840 5
347880 5
347920 5
347960 5
348000 5
348040 5
348080 5
348120 5
348160 5
348200 5
348240 5
348280 5
348320 5
348360 5
348400 5
348440 5
348480 5
348520 5
348560 5
348600 5
348640 5
348680 5
348720 5
348760 5
348800 5
348840 5
348880 5
348920 5
348960 5
349000 5
349040 5
349080 5
349120 5
349160 5
349200 5
349240 5
349280 5
349320 5
349360 5
349400 5
349440 5
349480 5
349520 5
349560 5
349600 5
349640 5
349680 5
349720 5
349760 5
349800 5
349840 5
349880 5
349920 5
349960 5
350000 5
350040 5
350080 5
350120 5
350160 5
350200 5
350240 5
350280 5
350320 5
350360 5
350400 5
350440 5
350480 5
350520 5
350560 5
350600 5
350640 5
350680 5
350720 5
350760 5
350800 5
350840 5
350880 5
350920 5
350960 5
351000 5
351040 5
351080 5
351120 5
351160 5
351200 5
351240 5
351280 5
351320 5
351360 5
351400 5
351440 5
351480 5
351520 5
351560 5
351600 5
351640 5
351680 5
351720 5
351760 5
351800 5
351840 5
351880 5
351920 5
351960 5
352000 5
352040 5
352080 5
352120 5
352160 5
352200 5
352240 5
352280 5
352320 5
352360 5
352400 5
352440 5
352480 5
352520 5
352560 5
352600 5
352640 5
352680 5
352720 5
352760 5
352800 5
352840 5
352880 5
352920 5
352960 5
353000 5
353040 5
353080 5
353120 5
353160 5
353200 5
353240 5
353280 5
353320 5
353360 5
353400 5
353440 5
353480 5
353520 5
353560 5
353600 5
353640 5
353680 5
353720 5
353760 5
353800 5
353840 5
353880 5
353920 5
353960 5
354000 5
354040 5
354080 5
354120 5
354160 5
354200 5
354240 5
354280 5
354320 5
354360 5
354400 5
354440 5
354480 5
354520 5
354560 5
354600 5
354640 5
354680 5
354720 5
354760 5
354800 5
354840 5
354880 5
354920 5
354960 5
355000 5
355040 5
355080 5
355120 5
355160 5
355200 5
355240 5
355280 5
355320 5
355360 5
355400 5
355440 5
355480 5
355520 5
355560 5
355600 5
355640 5
355680 5
355720 5
355760 5
355800 5
355840 5
355880 5
355920 5
355960 5
356000 5
356040 5
356080 5
356120 5
356160 5
356200 5
356240 5
356280 5
356320 5
356360 5
356400 5
356440 5
356480 5
356520 5
356560 5
356600 5
356640 5
356680 5
356720 5
356760 5
356800 5
356840 5
356880 5
356920 5
356960 5
357000 5
357040 5
357080 5
357120 5
357160 5
357200 5
357240 5
357280 5
357320 5
357360 5
357400 5
357440 5
357480 5
357520 5
357560 5
357600 5
357640 5
357680 5
357720 5
357760 5
357800 5
357840 5
357880 5
357920 5
357960 5
358000 5
358040 5
358080 5
358120 5
358160 5
358200 5
358240 5
358280 5
358320 5
358360 5
358400 5
358440 5
358480 5
358520 5
358560 5
358600 5
358640 5
358680 5
358720 5
358760 5
358800 5
358840 5
358880 5
358920 5
358960 5
359000 5
359040 5
359080 5
359120 5
359160 5
359200 5
359240 5
359280 5
359320 5
359360 5
359400 5
359440 5
359480 5
359520 5
359560 5
359600 5
359640 5
359680 5
359720 5
359760 5
359800 5
359840 5
359880 5
359920 5
359960 5
360000 5
360040 5
360080 5
360120 5
360160 5
360200 5
360240 5
360280 5
360320 5
360360 5
360400 5
360440 5
360480 5
360520 5
360560 5
360600 5
360640 5
360680 5
360720 5
360760 5
360800 5
360840 5
360880 5
360920 5
360960 5
361000 5
361040 5
361080 5
361120 5
361160 5
361200 5
361240 5
361280 5
361320 5
361360 5
361400 5
361440 5
361480 5
361520 5
361560 5
361600 5
361640 5
361680 5
361720 5
361760 5
361800 5
361840 5
361880 5
361920 5
361960 5
362000 5
362040 5
362080 5
362120 5
362160 5
362200 5
362240 5
362280 5
362320 5
362360 5
362400 5
362440 5
362480 5
362520 5
362560 5
362600 5
362640 5
362680 5
362720 5
362760 5
362800 5
362840 5
362880 5
362920 5
362960 5
363000 5
363040 5
363080 5
363120 5
363160 5
363200 5
363240 5
363280 5
363320 5
363360 5
363400 5
363440 5
363480 5
363520 5
363560 5
363600 5
363640 5
363680 5
363720 5
363760 5
363800 5
363840 5
363880 5
363920 5
363960 5
364000 5
364040 5
364080 5
364120 5
364160 5
364200 5
364240 5
364280 5
364320 5
364360 5
364400 5
364440 5
364480 5
364520 5
364560 5
364600 5
364640 5
364680 5
364720 5
364760 5
364800 5
364840 5
364880 5
364920 5
364960 5
365000 5
365040 5
365080 5
365120 5
365160 5
365200 5
365240 5
365280 5
365320 5
365360 5
365400 5
365440 5
365480 5
365520 5
365560 5
365600 5
365640 5
365680 5
365720 5
365760 5
365800 5
365840 5
365880 5
365920 5
365960 5
366000 5
366040 5
366080 5
366120 5
366160 5
366200 5
366240 5
366280 5
366320 5
366360 5
366400 5
366440 5
366480 5
