# Supplementary material for: Comment on 'Valid molecular dynamics simulations of human hemoglobin require a surprisingly large box size'
Source: eLife. 2019 Jun 20;8:e44718. doi: 10.7554/eLife.44718 (PMC6586461; doi:10.7554/eLife.44718)
Supplement: Figure 3—source data 1. — The zip archive contains a README file describing which source files correspond to the different panels. [file elife-44718-fig3-data1.zip › figure3/panel_A/hub/large/3/proj.xvg]

@ autoscale onread none
@ with g0
@ g0 on
@ title "projection on eigenvectors (nm)"
@ xaxis  label "Time (ps)"
@ world xmin 0
@ world xmax 41560
@ world ymin -9.11494
@ world ymax 9.54121
@ view xmin 0.15
@ view xmax 0.85
@ view ymin 0.15
@ view ymax 0.85
@ yaxis  label "vec 1"
@ xaxis tick major 10000
@ xaxis tick minor 5000
@ xaxis ticklabel start type spec
@ xaxis ticklabel start -0
@ yaxis tick major 5
@ yaxis tick minor 2.5
@ yaxis ticklabel start type spec
@ yaxis ticklabel start -5
@ zeroxaxis bar on
@ zeroxaxis bar linestyle 3
    0.0000   -4.95599
   40.0000   -5.42175
   80.0000   -4.67850
  120.0000   -5.08448
  160.0000   -3.97401
  200.0000   -5.08095
  240.0000   -5.88538
  280.0000   -5.60438
  320.0000   -5.72353
  360.0000   -6.02875
  400.0000   -5.55777
  440.0000   -5.21308
  480.0000   -5.60946
  520.0000   -6.55664
  560.0000   -6.54646
  600.0000   -5.95421
  640.0000   -5.81146
  680.0000   -6.54475
  720.0000   -6.29376
  760.0000   -6.16427
  800.0000   -6.25981
  840.0000   -6.46881
  880.0000   -6.29900
  920.0000   -7.14021
  960.0000   -6.61264
 1000.0000   -5.59378
 1040.0000   -6.67677
 1080.0000   -6.21316
 1120.0000   -6.09866
 1160.0000   -5.11160
 1200.0000   -6.38212
 1240.0000   -6.55161
 1280.0000   -5.99587
 1320.0000   -6.11369
 1360.0000   -6.83584
 1400.0000   -7.12887
 1440.0000   -7.57311
 1480.0000   -6.54412
 1520.0000   -7.09094
 1560.0000   -6.61806
 1600.0000   -7.45155
 1640.0000   -6.57088
 1680.0000   -6.77353
 1720.0000   -7.30917
 1760.0000   -6.86485
 1800.0000   -6.69816
 1840.0000   -6.77361
 1880.0000   -7.37996
 1920.0000   -6.86654
 1960.0000   -7.15734
 2000.0000   -7.33564
 2040.0000   -6.30461
 2080.0000   -7.00137
 2120.0000   -6.37569
 2160.0000   -6.20566
 2200.0000   -7.41605
 2240.0000   -6.81042
 2280.0000   -6.08019
 2320.0000   -7.47439
 2360.0000   -6.39744
 2400.0000   -6.43649
 2440.0000   -5.78757
 2480.0000   -6.17811
 2520.0000   -5.49924
 2560.0000   -6.98627
 2600.0000   -6.28032
 2640.0000   -6.83348
 2680.0000   -6.10293
 2720.0000   -5.31115
 2760.0000   -5.34896
 2800.0000   -4.61897
 2840.0000   -5.60194
 2880.0000   -5.61598
 2920.0000   -5.58640
 2960.0000   -5.12981
 3000.0000   -6.19113
 3040.0000   -6.38428
 3080.0000   -5.21650
 3120.0000   -5.48300
 3160.0000   -5.16695
 3200.0000   -4.71756
 3240.0000   -4.42937
 3280.0000   -4.11059
 3320.0000   -4.18718
 3360.0000   -4.35225
 3400.0000   -4.18280
 3440.0000   -3.97664
 3480.0000   -4.35129
 3520.0000   -4.61463
 3560.0000   -4.69697
 3600.0000   -3.98619
 3640.0000   -4.01196
 3680.0000   -5.74735
 3720.0000   -6.33488
 3760.0000   -5.69183
 3800.0000   -5.57539
 3840.0000   -5.73585
 3880.0000   -5.82612
 3920.0000   -5.51633
 3960.0000   -4.90111
 4000.0000   -4.85965
 4040.0000   -5.08651
 4080.0000   -5.12175
 4120.0000   -5.42668
 4160.0000   -5.85381
 4200.0000   -5.28001
 4240.0000   -5.60510
 4280.0000   -5.71875
 4320.0000   -4.85271
 4360.0000   -4.41847
 4400.0000   -4.15086
 4440.0000   -4.70226
 4480.0000   -4.08281
 4520.0000   -4.20677
 4560.0000   -4.63054
 4600.0000   -4.33561
 4640.0000   -4.66271
 4680.0000   -4.45761
 4720.0000   -4.39340
 4760.0000   -3.01039
 4800.0000   -3.93006
 4840.0000   -4.69209
 4880.0000   -3.65885
 4920.0000   -4.00574
 4960.0000   -3.92900
 5000.0000   -4.72414
 5040.0000   -4.16459
 5080.0000   -4.41245
 5120.0000   -4.68056
 5160.0000   -4.63209
 5200.0000   -5.24162
 5240.0000   -5.52270
 5280.0000   -5.53390
 5320.0000   -5.90556
 5360.0000   -4.18789
 5400.0000   -4.71487
 5440.0000   -3.84575
 5480.0000   -3.48589
 5520.0000   -4.23719
 5560.0000   -3.76983
 5600.0000   -3.38480
 5640.0000   -2.71566
 5680.0000   -2.66203
 5720.0000   -2.50582
 5760.0000   -3.29739
 5800.0000   -4.19378
 5840.0000   -2.22354
 5880.0000   -3.42267
 5920.0000   -3.06858
 5960.0000   -3.33799
 6000.0000   -4.25961
 6040.0000   -3.84286
 6080.0000   -4.42681
 6120.0000   -3.76282
 6160.0000   -3.23970
 6200.0000   -3.63640
 6240.0000   -2.64721
 6280.0000   -2.26919
 6320.0000   -2.70237
 6360.0000   -2.90185
 6400.0000   -2.92515
 6440.0000   -3.11318
 6480.0000   -3.83969
 6520.0000   -3.30154
 6560.0000   -4.17606
 6600.0000   -4.50644
 6640.0000   -3.67994
 6680.0000   -3.85498
 6720.0000   -3.79372
 6760.0000   -2.91348
 6800.0000   -3.24096
 6840.0000   -3.81216
 6880.0000   -3.00530
 6920.0000   -2.92675
 6960.0000   -2.77024
 7000.0000   -3.23999
 7040.0000   -3.66981
 7080.0000   -3.22867
 7120.0000   -2.84428
 7160.0000   -3.06537
 7200.0000   -3.33291
 7240.0000   -3.16639
 7280.0000   -3.55967
 7320.0000   -2.79245
 7360.0000   -2.50913
 7400.0000   -2.20651
 7440.0000   -1.97161
 7480.0000   -3.39911
 7520.0000   -2.90410
 7560.0000   -2.23243
 7600.0000   -2.47555
 7640.0000   -1.71132
 7680.0000   -3.50435
 7720.0000   -2.89713
 7760.0000   -3.18947
 7800.0000   -3.46787
 7840.0000   -2.65738
 7880.0000   -2.30342
 7920.0000   -3.30801
 7960.0000   -2.56302
 8000.0000   -2.94084
 8040.0000   -2.86273
 8080.0000   -4.04334
 8120.0000   -3.32104
 8160.0000   -3.09973
 8200.0000   -2.49356
 8240.0000   -2.30470
 8280.0000   -2.26735
 8320.0000   -2.46690
 8360.0000   -2.47645
 8400.0000   -2.80476
 8440.0000   -2.73834
 8480.0000   -2.52444
 8520.0000   -2.60979
 8560.0000   -3.49591
 8600.0000   -3.16444
 8640.0000   -3.25958
 8680.0000   -2.92652
 8720.0000   -2.60200
 8760.0000   -2.66375
 8800.0000   -2.39762
 8840.0000   -2.31310
 8880.0000   -2.95887
 8920.0000   -2.97842
 8960.0000   -3.24062
 9000.0000   -3.37552
 9040.0000   -4.25357
 9080.0000   -2.78965
 9120.0000   -1.74184
 9160.0000   -3.10368
 9200.0000   -2.65667
 9240.0000   -2.87651
 9280.0000   -1.90181
 9320.0000   -1.67932
 9360.0000   -2.49351
 9400.0000   -3.25610
 9440.0000   -3.32236
 9480.0000   -3.80535
 9520.0000   -3.61330
 9560.0000   -3.33669
 9600.0000   -3.48351
 9640.0000   -2.20620
 9680.0000   -2.64660
 9720.0000   -1.90364
 9760.0000   -2.85493
 9800.0000   -2.16631
 9840.0000   -3.33431
 9880.0000   -2.50931
 9920.0000   -3.58350
 9960.0000   -3.33912
10000.0000   -2.83979
10040.0000   -3.19855
10080.0000   -3.05507
10120.0000   -3.13958
10160.0000   -3.05256
10200.0000   -3.25058
10240.0000   -3.26754
10280.0000   -3.30572
10320.0000   -4.01812
10360.0000   -3.97745
10400.0000   -4.20783
10440.0000   -2.84054
10480.0000   -3.15075
10520.0000   -2.61612
10560.0000   -1.79175
10600.0000   -2.04620
10640.0000   -2.54861
10680.0000   -3.30881
10720.0000   -2.51366
10760.0000   -2.71690
10800.0000   -3.60152
10840.0000   -2.72724
10880.0000   -2.95924
10920.0000   -2.66365
10960.0000   -3.15679
11000.0000   -2.01588
11040.0000   -2.83642
11080.0000   -2.61281
11120.0000   -2.47018
11160.0000   -1.96080
11200.0000   -2.11823
11240.0000   -2.54761
11280.0000   -2.24993
11320.0000   -1.69210
11360.0000   -2.29421
11400.0000   -2.07836
11440.0000   -2.04975
11480.0000   -2.06774
11520.0000   -1.42030
11560.0000   -1.35120
11600.0000   -1.41547
11640.0000   -2.20973
11680.0000   -1.92138
11720.0000   -0.87880
11760.0000   -1.56527
11800.0000   -0.33657
11840.0000   -1.01921
11880.0000   -1.28554
11920.0000   -1.19106
11960.0000   -0.62146
12000.0000   -2.12576
12040.0000   -1.57548
12080.0000   -1.41034
12120.0000   -1.14932
12160.0000   -3.04133
12200.0000   -2.01958
12240.0000   -3.08950
12280.0000   -2.59403
12320.0000   -2.40799
12360.0000   -2.48515
12400.0000   -2.70306
12440.0000   -2.41982
12480.0000   -1.59596
12520.0000   -1.85117
12560.0000   -1.65422
12600.0000   -1.19814
12640.0000   -2.11685
12680.0000   -2.14841
12720.0000   -2.58772
12760.0000   -1.96411
12800.0000   -1.27790
12840.0000   -1.63072
12880.0000   -2.06365
12920.0000   -1.87743
12960.0000   -1.99092
13000.0000   -2.77240
13040.0000   -2.69734
13080.0000   -2.57632
13120.0000   -2.66623
13160.0000   -2.49486
13200.0000   -2.43151
13240.0000   -1.47600
13280.0000   -1.69823
13320.0000   -1.33938
13360.0000   -1.44561
13400.0000   -2.19577
13440.0000   -2.02807
13480.0000   -1.47590
13520.0000   -2.05981
13560.0000   -2.46565
13600.0000   -1.81427
13640.0000   -1.64239
13680.0000   -1.22385
13720.0000   -1.08837
13760.0000   -1.22944
13800.0000   -1.49326
13840.0000    0.18184
13880.0000   -0.07631
13920.0000   -0.01321
13960.0000   -0.08781
14000.0000   -1.60911
14040.0000   -1.51406
14080.0000   -1.05185
14120.0000   -1.54692
14160.0000   -0.10120
14200.0000   -0.68538
14240.0000   -0.02732
14280.0000   -1.86801
14320.0000   -0.46637
14360.0000   -0.62097
14400.0000   -0.05493
14440.0000    0.67010
14480.0000   -0.24822
14520.0000   -0.69797
14560.0000   -0.72734
14600.0000   -0.55691
14640.0000   -0.20825
14680.0000   -0.47622
14720.0000   -0.12509
14760.0000    0.23171
14800.0000   -0.94480
14840.0000   -2.00375
14880.0000   -0.40455
14920.0000    0.17351
14960.0000   -1.01072
15000.0000   -0.58714
15040.0000   -0.32929
15080.0000   -1.57463
15120.0000    0.05386
15160.0000    0.33905
15200.0000   -0.62268
15240.0000   -0.19659
15280.0000   -0.08725
15320.0000   -0.23809
15360.0000   -0.73413
15400.0000   -0.34305
15440.0000   -0.21399
15480.0000   -1.03504
15520.0000   -0.39963
15560.0000   -0.83582
15600.0000   -0.26043
15640.0000   -0.68702
15680.0000   -1.01924
15720.0000   -0.13782
15760.0000    0.28204
15800.0000   -0.11242
15840.0000   -1.07636
15880.0000   -0.31446
15920.0000   -0.71916
15960.0000   -0.27850
16000.0000   -0.32633
16040.0000   -0.18917
16080.0000   -1.37202
16120.0000   -0.70409
16160.0000   -0.93732
16200.0000   -0.52454
16240.0000   -1.19702
16280.0000   -0.88364
16320.0000   -0.75834
16360.0000   -0.87512
16400.0000   -0.82356
16440.0000   -1.42873
16480.0000   -1.23101
16520.0000   -1.12818
16560.0000   -1.23892
16600.0000   -1.38092
16640.0000   -1.91040
16680.0000   -2.05362
16720.0000   -2.36016
16760.0000   -1.20113
16800.0000   -2.41292
16840.0000   -1.39173
16880.0000   -1.58823
16920.0000   -1.32390
16960.0000   -1.53053
17000.0000   -1.20831
17040.0000   -1.22038
17080.0000   -1.57849
17120.0000   -1.62711
17160.0000   -1.23933
17200.0000   -0.84072
17240.0000   -0.93879
17280.0000   -0.79229
17320.0000   -0.49303
17360.0000   -1.09413
17400.0000   -1.43296
17440.0000   -2.08344
17480.0000   -1.62354
17520.0000   -1.05699
17560.0000   -0.05332
17600.0000   -0.32102
17640.0000   -0.83575
17680.0000   -0.61789
17720.0000   -0.03484
17760.0000   -0.36663
17800.0000   -0.11347
17840.0000   -0.89110
17880.0000   -0.03363
17920.0000    0.14219
17960.0000   -0.11969
18000.0000   -0.37453
18040.0000   -1.15578
18080.0000   -1.14209
18120.0000   -0.72935
18160.0000   -0.79709
18200.0000   -1.31342
18240.0000   -1.59829
18280.0000   -2.33526
18320.0000   -1.31538
18360.0000   -0.60031
18400.0000   -0.75545
18440.0000   -2.07144
18480.0000   -2.20479
18520.0000   -0.67368
18560.0000   -0.73711
18600.0000   -1.19640
18640.0000   -1.06971
18680.0000   -0.28059
18720.0000   -0.60674
18760.0000    0.19669
18800.0000   -0.34341
18840.0000   -1.01835
18880.0000   -0.06157
18920.0000   -0.32717
18960.0000    0.19271
19000.0000    0.38065
19040.0000    0.44986
19080.0000    0.13888
19120.0000   -0.84980
19160.0000    0.30957
19200.0000   -0.00359
19240.0000   -0.00949
19280.0000   -0.53558
19320.0000   -0.70980
19360.0000   -1.38926
19400.0000   -1.55863
19440.0000   -0.61099
19480.0000   -2.07516
19520.0000   -1.72376
19560.0000   -1.56537
19600.0000   -1.45093
19640.0000   -0.91512
19680.0000   -1.05622
19720.0000   -1.06163
19760.0000   -1.09777
19800.0000   -0.92534
19840.0000   -0.30523
19880.0000    0.45948
19920.0000   -0.09194
19960.0000   -0.28039
20000.0000   -1.16995
20040.0000   -0.74746
20080.0000   -0.33524
20120.0000   -0.20124
20160.0000   -0.65155
20200.0000   -0.57836
20240.0000   -0.63527
20280.0000   -0.83076
20320.0000   -0.54031
20360.0000    0.29363
20400.0000   -0.73962
20440.0000    0.59226
20480.0000    0.81153
20520.0000    0.92152
20560.0000    0.48686
20600.0000    0.12962
20640.0000    0.17755
20680.0000    0.19263
20720.0000    0.19965
20760.0000    0.04510
20800.0000   -0.06505
20840.0000   -0.60547
20880.0000   -1.15181
20920.0000   -0.62861
20960.0000   -0.46887
21000.0000   -1.00688
21040.0000   -0.12677
21080.0000   -0.47064
21120.0000   -0.98708
21160.0000   -1.35083
21200.0000   -0.67441
21240.0000   -0.87267
21280.0000   -0.20328
21320.0000   -0.36168
21360.0000   -0.34303
21400.0000   -0.02620
21440.0000   -0.41236
21480.0000    0.36800
21520.0000   -0.11250
21560.0000   -0.75641
21600.0000   -0.85929
21640.0000   -0.35237
21680.0000   -0.66893
21720.0000    0.01414
21760.0000   -0.22173
21800.0000   -0.26946
21840.0000   -0.09644
21880.0000   -0.69174
21920.0000   -1.07236
21960.0000    0.24304
22000.0000   -0.53138
22040.0000   -0.02130
22080.0000   -0.17707
22120.0000    0.21719
22160.0000   -0.25572
22200.0000    0.03453
22240.0000    0.01737
22280.0000   -0.25347
22320.0000   -0.47510
22360.0000    0.66913
22400.0000    0.79657
22440.0000    0.62997
22480.0000    1.33811
22520.0000    0.56018
22560.0000   -0.00740
22600.0000    0.34983
22640.0000   -0.23421
22680.0000    0.34875
22720.0000    0.26017
22760.0000    1.25106
22800.0000    0.50075
22840.0000    0.40205
22880.0000   -0.19500
22920.0000   -0.37895
22960.0000    0.28582
23000.0000   -0.51724
23040.0000    0.15953
23080.0000    0.26262
23120.0000    0.38069
23160.0000    0.24038
23200.0000   -0.33098
23240.0000   -0.69757
23280.0000   -0.11922
23320.0000   -0.76619
23360.0000   -0.93660
23400.0000   -0.03932
23440.0000   -0.82574
23480.0000   -0.90185
23520.0000   -1.31918
23560.0000   -1.44526
23600.0000   -0.86436
23640.0000   -0.80176
23680.0000   -0.48573
23720.0000   -0.73650
23760.0000   -1.50996
23800.0000   -0.30962
23840.0000    0.05769
23880.0000   -0.37148
23920.0000   -0.83252
23960.0000   -0.78728
24000.0000   -0.90487
24040.0000   -0.42927
24080.0000    0.06690
24120.0000    0.56972
24160.0000   -0.49801
24200.0000   -0.27295
24240.0000   -0.02729
24280.0000    0.03935
24320.0000    0.71728
24360.0000    0.74572
24400.0000    0.56305
24440.0000   -0.19961
24480.0000   -0.44318
24520.0000    0.35760
24560.0000    0.36714
24600.0000   -0.78809
24640.0000    0.55325
24680.0000   -0.55699
24720.0000   -0.11953
24760.0000   -0.24301
24800.0000    0.15922
24840.0000    0.50274
24880.0000   -0.26997
24920.0000   -0.48552
24960.0000   -0.56993
25000.0000   -0.57037
25040.0000   -0.28671
25080.0000   -0.32739
25120.0000    0.26048
25160.0000    0.14484
25200.0000   -0.00036
25240.0000   -0.47152
25280.0000   -0.25392
25320.0000   -0.08997
25360.0000    0.08200
25400.0000   -0.56273
25440.0000    0.22304
25480.0000    0.48532
25520.0000    1.48248
25560.0000    1.46609
25600.0000    2.05253
25640.0000    2.60045
25680.0000    1.31493
25720.0000    0.85258
25760.0000   -0.04914
25800.0000    1.53928
25840.0000    0.42620
25880.0000   -0.68352
25920.0000   -0.21658
25960.0000   -0.56988
26000.0000    0.02806
26040.0000   -0.59306
26080.0000   -0.54620
26120.0000   -0.78774
26160.0000   -0.34844
26200.0000   -0.43696
26240.0000   -0.42424
26280.0000   -0.47405
26320.0000   -0.83147
26360.0000   -0.48634
26400.0000   -0.78380
26440.0000   -0.23210
26480.0000   -0.65132
26520.0000   -0.03468
26560.0000    0.92061
26600.0000    1.33005
26640.0000    1.02658
26680.0000    1.26266
26720.0000    0.68807
26760.0000    1.04444
26800.0000    1.05610
26840.0000    1.10379
26880.0000    0.87436
26920.0000    0.91488
26960.0000    0.79143
27000.0000    1.02651
27040.0000    1.20967
27080.0000    0.90539
27120.0000    1.19824
27160.0000    1.40770
27200.0000    1.30934
27240.0000    1.70789
27280.0000    0.97549
27320.0000    0.72139
27360.0000    0.28620
27400.0000    0.96745
27440.0000    1.85517
27480.0000    1.77271
27520.0000    0.97712
27560.0000    0.39707
27600.0000    0.98237
27640.0000    1.16268
27680.0000    0.89052
27720.0000    1.38756
27760.0000    1.29008
27800.0000    1.17186
27840.0000    1.65863
27880.0000    2.06651
27920.0000    1.18477
27960.0000    1.15809
28000.0000    0.40525
28040.0000    0.60664
28080.0000    0.02865
28120.0000   -0.08419
28160.0000    0.55880
28200.0000    0.77526
28240.0000    0.12572
28280.0000    0.71144
28320.0000    0.27624
28360.0000    0.06802
28400.0000   -0.68038
28440.0000    0.18200
28480.0000   -0.88448
28520.0000   -0.68015
28560.0000   -0.36797
28600.0000   -0.06302
28640.0000    1.17243
28680.0000    1.16933
28720.0000    0.70081
28760.0000    1.38798
28800.0000    1.42729
28840.0000    1.95646
28880.0000    1.23696
28920.0000    1.04349
28960.0000    0.75438
29000.0000    1.47750
29040.0000    0.73006
29080.0000    0.16537
29120.0000   -0.14079
29160.0000    0.22325
29200.0000    0.85771
29240.0000    0.83252
29280.0000    0.73316
29320.0000    0.56151
29360.0000    0.49819
29400.0000    0.32058
29440.0000    0.04328
29480.0000    0.51714
29520.0000   -0.20770
29560.0000   -0.18287
29600.0000    0.19640
29640.0000    0.34113
29680.0000    1.32319
29720.0000    1.01291
29760.0000    1.01926
29800.0000    1.55338
29840.0000    1.14004
29880.0000    1.59423
29920.0000    1.72674
29960.0000    1.58816
30000.0000    1.34579
30040.0000    1.26834
30080.0000    2.84350
30120.0000    1.72787
30160.0000    0.96853
30200.0000    2.54773
30240.0000    1.73895
30280.0000    2.04245
30320.0000    2.59234
30360.0000    1.56027
30400.0000    1.66823
30440.0000    1.21853
30480.0000    1.51153
30520.0000    1.30832
30560.0000    0.94286
30600.0000    1.30908
30640.0000    0.88205
30680.0000    1.77942
30720.0000    0.89156
30760.0000    0.57381
30800.0000    1.98579
30840.0000    1.47544
30880.0000    1.91678
30920.0000    2.00982
30960.0000    2.19529
31000.0000    1.35646
31040.0000    1.81348
31080.0000    0.72949
31120.0000    0.59778
31160.0000    0.60990
31200.0000    0.94526
31240.0000    1.79336
31280.0000    1.28785
31320.0000    1.25733
31360.0000    1.92438
31400.0000    1.87544
31440.0000    1.34183
31480.0000    0.81963
31520.0000   -0.20148
31560.0000    1.22494
31600.0000    0.48637
31640.0000    0.98282
31680.0000    0.77708
31720.0000    1.08444
31760.0000    1.04822
31800.0000    0.80716
31840.0000   -0.02649
31880.0000    0.56314
31920.0000    0.71100
31960.0000    0.85796
32000.0000    0.96232
32040.0000    0.96873
32080.0000    1.35673
32120.0000    1.39291
32160.0000    1.80883
32200.0000    1.34172
32240.0000    1.73600
32280.0000    1.24091
32320.0000    1.95770
32360.0000    2.08866
32400.0000    1.60247
32440.0000    1.61329
32480.0000    1.12160
32520.0000    1.74698
32560.0000    1.49444
32600.0000    2.23686
32640.0000    2.70080
32680.0000    1.80164
32720.0000    1.63762
32760.0000    2.29599
32800.0000    2.70017
32840.0000    1.79520
32880.0000    2.31920
32920.0000    2.82903
32960.0000    1.77950
33000.0000    2.13073
33040.0000    2.54770
33080.0000    1.70881
33120.0000    1.91777
33160.0000    2.52204
33200.0000    2.86192
33240.0000    2.98835
33280.0000    3.82394
33320.0000    2.78977
33360.0000    1.83455
33400.0000    2.52678
33440.0000    2.12622
33480.0000    2.03382
33520.0000    2.54320
33560.0000    2.49492
33600.0000    2.09156
33640.0000    2.20680
33680.0000    2.12352
33720.0000    2.01151
33760.0000    2.36672
33800.0000    2.44047
33840.0000    2.19513
33880.0000    2.29707
33920.0000    2.68739
33960.0000    1.96245
34000.0000    3.16882
34040.0000    2.79388
34080.0000    3.06951
34120.0000    2.73925
34160.0000    2.77400
34200.0000    1.96670
34240.0000    2.61312
34280.0000    3.19978
34320.0000    2.88601
34360.0000    2.79116
34400.0000    2.13287
34440.0000    2.23365
34480.0000    1.66607
34520.0000    1.67842
34560.0000    1.84241
34600.0000    2.38564
34640.0000    2.50003
34680.0000    1.80301
34720.0000    2.55180
34760.0000    3.10259
34800.0000    3.15510
34840.0000    3.55039
34880.0000    3.02763
34920.0000    3.80461
34960.0000    4.39378
35000.0000    3.79228
35040.0000    3.48825
35080.0000    3.93375
35120.0000    3.31712
35160.0000    4.25777
35200.0000    4.92517
35240.0000    4.56546
35280.0000    4.26646
35320.0000    4.67487
35360.0000    5.31270
35400.0000    4.71648
35440.0000    3.25854
35480.0000    4.30470
35520.0000    4.97493
35560.0000    3.71543
35600.0000    3.05743
35640.0000    4.28428
35680.0000    4.43899
35720.0000    3.58146
35760.0000    4.46369
35800.0000    3.80505
35840.0000    4.37957
35880.0000    4.76173
35920.0000    5.15996
35960.0000    6.50061
36000.0000    6.40343
36040.0000    6.34028
36080.0000    6.94358
36120.0000    7.55545
36160.0000    7.06506
36200.0000    6.13978
36240.0000    7.84519
36280.0000    7.56427
36320.0000    7.30844
36360.0000    5.72713
36400.0000    5.88245
36440.0000    4.53869
36480.0000    6.24298
36520.0000    6.35628
36560.0000    6.01327
36600.0000    6.13510
36640.0000    5.24406
36680.0000    5.03204
36720.0000    5.44771
36760.0000    4.53424
36800.0000    4.80615
36840.0000    4.55926
36880.0000    5.94649
36920.0000    5.82764
36960.0000    5.57833
37000.0000    6.28852
37040.0000    5.85780
37080.0000    5.96773
37120.0000    6.15111
37160.0000    6.37968
37200.0000    5.83929
37240.0000    6.17571
37280.0000    6.36095
37320.0000    5.46007
37360.0000    5.46278
37400.0000    5.97920
37440.0000    6.67823
37480.0000    6.49752
37520.0000    6.35288
37560.0000    6.43765
37600.0000    5.67123
37640.0000    6.30143
37680.0000    6.61320
37720.0000    6.63164
37760.0000    6.50864
37800.0000    7.55026
37840.0000    7.55680
37880.0000    6.60021
37920.0000    6.95643
37960.0000    5.64353
38000.0000    6.30074
38040.0000    6.13788
38080.0000    5.02240
38120.0000    4.50963
38160.0000    3.88850
38200.0000    4.33563
38240.0000    4.59922
38280.0000    6.40066
38320.0000    6.22661
38360.0000    5.31505
38400.0000    5.57106
38440.0000    5.36056
38480.0000    5.04906
38520.0000    4.72938
38560.0000    4.97966
38600.0000    6.67322
38640.0000    6.77781
38680.0000    5.79037
38720.0000    6.67333
38760.0000    5.85953
38800.0000    6.89276
38840.0000    6.28182
38880.0000    6.28479
38920.0000    6.63412
38960.0000    6.50149
39000.0000    5.39774
39040.0000    6.91247
39080.0000    5.67824
39120.0000    6.05830
39160.0000    6.76940
39200.0000    6.19382
39240.0000    7.12640
39280.0000    5.74212
39320.0000    5.32057
39360.0000    4.88160
39400.0000    5.40990
39440.0000    5.10757
39480.0000    5.41891
39520.0000    6.00394
39560.0000    6.31828
39600.0000    5.38813
39640.0000    6.31806
39680.0000    6.59983
39720.0000    6.69889
39760.0000    5.99382
39800.0000    6.56468
39840.0000    6.41518
39880.0000    6.91471
39920.0000    7.47430
39960.0000    6.63727
40000.0000    5.94012
40040.0000    4.68790
40080.0000    5.43419
40120.0000    5.81150
40160.0000    5.52744
40200.0000    5.61202
40240.0000    5.43414
40280.0000    6.02555
40320.0000    6.13462
40360.0000    5.75404
40400.0000    5.48108
40440.0000    6.16253
40480.0000    6.42820
40520.0000    5.12218
40560.0000    6.37629
40600.0000    6.60673
40640.0000    6.03489
40680.0000    5.62212
40720.0000    5.78889
40760.0000    6.59588
40800.0000    5.29111
40840.0000    5.50729
40880.0000    6.37479
40920.0000    5.67942
40960.0000    4.86489
41000.0000    5.15954
41040.0000    4.47027
41080.0000    5.76711
41120.0000    5.99976
41160.0000    5.96440
41200.0000    6.65400
41240.0000    6.42030
41280.0000    6.37020
41320.0000    5.77326
41360.0000    5.47452
41400.0000    5.64503
41440.0000    6.02750
41480.0000    5.11400
41520.0000    5.61461
41560.0000    5.38771
41600 5
41640 5
41680 5
41720 5
41760 5
41800 5
41840 5
41880 5
41920 5
41960 5
42000 5
42040 5
42080 5
42120 5
42160 5
42200 5
42240 5
42280 5
42320 5
42360 5
42400 5
42440 5
42480 5
42520 5
42560 5
42600 5
42640 5
42680 5
42720 5
42760 5
42800 5
42840 5
42880 5
42920 5
42960 5
43000 5
43040 5
43080 5
43120 5
43160 5
43200 5
43240 5
43280 5
43320 5
43360 5
43400 5
43440 5
43480 5
43520 5
43560 5
43600 5
43640 5
43680 5
43720 5
43760 5
43800 5
43840 5
43880 5
43920 5
43960 5
44000 5
44040 5
44080 5
44120 5
44160 5
44200 5
44240 5
44280 5
44320 5
44360 5
44400 5
44440 5
44480 5
44520 5
44560 5
44600 5
44640 5
44680 5
44720 5
44760 5
44800 5
44840 5
44880 5
44920 5
44960 5
45000 5
45040 5
45080 5
45120 5
45160 5
45200 5
45240 5
45280 5
45320 5
45360 5
45400 5
45440 5
45480 5
45520 5
45560 5
45600 5
45640 5
45680 5
45720 5
45760 5
45800 5
45840 5
45880 5
45920 5
45960 5
46000 5
46040 5
46080 5
46120 5
46160 5
46200 5
46240 5
46280 5
46320 5
46360 5
46400 5
46440 5
46480 5
46520 5
46560 5
46600 5
46640 5
46680 5
46720 5
46760 5
46800 5
46840 5
46880 5
46920 5
46960 5
47000 5
47040 5
47080 5
47120 5
47160 5
47200 5
47240 5
47280 5
47320 5
47360 5
47400 5
47440 5
47480 5
47520 5
47560 5
47600 5
47640 5
47680 5
47720 5
47760 5
47800 5
47840 5
47880 5
47920 5
47960 5
48000 5
48040 5
48080 5
48120 5
48160 5
48200 5
48240 5
48280 5
48320 5
48360 5
48400 5
48440 5
48480 5
48520 5
48560 5
48600 5
48640 5
48680 5
48720 5
48760 5
48800 5
48840 5
48880 5
48920 5
48960 5
49000 5
49040 5
49080 5
49120 5
49160 5
49200 5
49240 5
49280 5
49320 5
49360 5
49400 5
49440 5
49480 5
49520 5
49560 5
49600 5
49640 5
49680 5
49720 5
49760 5
49800 5
49840 5
49880 5
49920 5
49960 5
50000 5
50040 5
50080 5
50120 5
50160 5
50200 5
50240 5
50280 5
50320 5
50360 5
50400 5
50440 5
50480 5
50520 5
50560 5
50600 5
50640 5
50680 5
50720 5
50760 5
50800 5
50840 5
50880 5
50920 5
50960 5
51000 5
51040 5
51080 5
51120 5
51160 5
51200 5
51240 5
51280 5
51320 5
51360 5
51400 5
51440 5
51480 5
51520 5
51560 5
51600 5
51640 5
51680 5
51720 5
51760 5
51800 5
51840 5
51880 5
51920 5
51960 5
52000 5
52040 5
52080 5
52120 5
52160 5
52200 5
52240 5
52280 5
52320 5
52360 5
52400 5
52440 5
52480 5
52520 5
52560 5
52600 5
52640 5
52680 5
52720 5
52760 5
52800 5
52840 5
52880 5
52920 5
52960 5
53000 5
53040 5
53080 5
53120 5
53160 5
53200 5
53240 5
53280 5
53320 5
53360 5
53400 5
53440 5
53480 5
53520 5
53560 5
53600 5
53640 5
53680 5
53720 5
53760 5
53800 5
53840 5
53880 5
53920 5
53960 5
54000 5
54040 5
54080 5
54120 5
54160 5
54200 5
54240 5
54280 5
54320 5
54360 5
54400 5
54440 5
54480 5
54520 5
54560 5
54600 5
54640 5
54680 5
54720 5
54760 5
54800 5
54840 5
54880 5
54920 5
54960 5
55000 5
55040 5
55080 5
55120 5
55160 5
55200 5
55240 5
55280 5
55320 5
55360 5
55400 5
55440 5
55480 5
55520 5
55560 5
55600 5
55640 5
55680 5
55720 5
55760 5
55800 5
55840 5
55880 5
55920 5
55960 5
56000 5
56040 5
56080 5
56120 5
56160 5
56200 5
56240 5
56280 5
56320 5
56360 5
56400 5
56440 5
56480 5
56520 5
56560 5
56600 5
56640 5
56680 5
56720 5
56760 5
56800 5
56840 5
56880 5
56920 5
56960 5
57000 5
57040 5
57080 5
57120 5
57160 5
57200 5
57240 5
57280 5
57320 5
57360 5
57400 5
57440 5
57480 5
57520 5
57560 5
57600 5
57640 5
57680 5
57720 5
57760 5
57800 5
57840 5
57880 5
57920 5
57960 5
58000 5
58040 5
58080 5
58120 5
58160 5
58200 5
58240 5
58280 5
58320 5
58360 5
58400 5
58440 5
58480 5
58520 5
58560 5
58600 5
58640 5
58680 5
58720 5
58760 5
58800 5
58840 5
58880 5
58920 5
58960 5
59000 5
59040 5
59080 5
59120 5
59160 5
59200 5
59240 5
59280 5
59320 5
59360 5
59400 5
59440 5
59480 5
59520 5
59560 5
59600 5
59640 5
59680 5
59720 5
59760 5
59800 5
59840 5
59880 5
59920 5
59960 5
60000 5
60040 5
60080 5
60120 5
60160 5
60200 5
60240 5
60280 5
60320 5
60360 5
60400 5
60440 5
60480 5
60520 5
60560 5
60600 5
60640 5
60680 5
60720 5
60760 5
60800 5
60840 5
60880 5
60920 5
60960 5
61000 5
61040 5
61080 5
61120 5
61160 5
61200 5
61240 5
61280 5
61320 5
61360 5
61400 5
61440 5
61480 5
61520 5
61560 5
61600 5
61640 5
61680 5
61720 5
61760 5
61800 5
61840 5
61880 5
61920 5
61960 5
62000 5
62040 5
62080 5
62120 5
62160 5
62200 5
62240 5
62280 5
62320 5
62360 5
62400 5
62440 5
62480 5
62520 5
62560 5
62600 5
62640 5
62680 5
62720 5
62760 5
62800 5
62840 5
62880 5
62920 5
62960 5
63000 5
63040 5
63080 5
63120 5
63160 5
63200 5
63240 5
63280 5
63320 5
63360 5
63400 5
63440 5
63480 5
63520 5
63560 5
63600 5
63640 5
63680 5
63720 5
63760 5
63800 5
63840 5
63880 5
63920 5
63960 5
64000 5
64040 5
64080 5
64120 5
64160 5
64200 5
64240 5
64280 5
64320 5
64360 5
64400 5
64440 5
64480 5
64520 5
64560 5
64600 5
64640 5
64680 5
64720 5
64760 5
64800 5
64840 5
64880 5
64920 5
64960 5
65000 5
65040 5
65080 5
65120 5
65160 5
65200 5
65240 5
65280 5
65320 5
65360 5
65400 5
65440 5
65480 5
65520 5
65560 5
65600 5
65640 5
65680 5
65720 5
65760 5
65800 5
65840 5
65880 5
65920 5
65960 5
66000 5
66040 5
66080 5
66120 5
66160 5
66200 5
66240 5
66280 5
66320 5
66360 5
66400 5
66440 5
66480 5
66520 5
66560 5
66600 5
66640 5
66680 5
66720 5
66760 5
66800 5
66840 5
66880 5
66920 5
66960 5
67000 5
67040 5
67080 5
67120 5
67160 5
67200 5
67240 5
67280 5
67320 5
67360 5
67400 5
67440 5
67480 5
67520 5
67560 5
67600 5
67640 5
67680 5
67720 5
67760 5
67800 5
67840 5
67880 5
67920 5
67960 5
68000 5
68040 5
68080 5
68120 5
68160 5
68200 5
68240 5
68280 5
68320 5
68360 5
68400 5
68440 5
68480 5
68520 5
68560 5
68600 5
68640 5
68680 5
68720 5
68760 5
68800 5
68840 5
68880 5
68920 5
68960 5
69000 5
69040 5
69080 5
69120 5
69160 5
69200 5
69240 5
69280 5
69320 5
69360 5
69400 5
69440 5
69480 5
69520 5
69560 5
69600 5
69640 5
69680 5
69720 5
69760 5
69800 5
69840 5
69880 5
69920 5
69960 5
70000 5
70040 5
70080 5
70120 5
70160 5
70200 5
70240 5
70280 5
70320 5
70360 5
70400 5
70440 5
70480 5
70520 5
70560 5
70600 5
70640 5
70680 5
70720 5
70760 5
70800 5
70840 5
70880 5
70920 5
70960 5
71000 5
71040 5
71080 5
71120 5
71160 5
71200 5
71240 5
71280 5
71320 5
71360 5
71400 5
71440 5
71480 5
71520 5
71560 5
71600 5
71640 5
71680 5
71720 5
71760 5
71800 5
71840 5
71880 5
71920 5
71960 5
72000 5
72040 5
72080 5
72120 5
72160 5
72200 5
72240 5
72280 5
72320 5
72360 5
72400 5
72440 5
72480 5
72520 5
72560 5
72600 5
72640 5
72680 5
72720 5
72760 5
72800 5
72840 5
72880 5
72920 5
72960 5
73000 5
73040 5
73080 5
73120 5
73160 5
73200 5
73240 5
73280 5
73320 5
73360 5
73400 5
73440 5
73480 5
73520 5
73560 5
73600 5
73640 5
73680 5
73720 5
73760 5
73800 5
73840 5
73880 5
73920 5
73960 5
74000 5
74040 5
74080 5
74120 5
74160 5
74200 5
74240 5
74280 5
74320 5
74360 5
74400 5
74440 5
74480 5
74520 5
74560 5
74600 5
74640 5
74680 5
74720 5
74760 5
74800 5
74840 5
74880 5
74920 5
74960 5
75000 5
75040 5
75080 5
75120 5
75160 5
75200 5
75240 5
75280 5
75320 5
75360 5
75400 5
75440 5
75480 5
75520 5
75560 5
75600 5
75640 5
75680 5
75720 5
75760 5
75800 5
75840 5
75880 5
75920 5
75960 5
76000 5
76040 5
76080 5
76120 5
76160 5
76200 5
76240 5
76280 5
76320 5
76360 5
76400 5
76440 5
76480 5
76520 5
76560 5
76600 5
76640 5
76680 5
76720 5
76760 5
76800 5
76840 5
76880 5
76920 5
76960 5
77000 5
77040 5
77080 5
77120 5
77160 5
77200 5
77240 5
77280 5
77320 5
77360 5
77400 5
77440 5
77480 5
77520 5
77560 5
77600 5
77640 5
77680 5
77720 5
77760 5
77800 5
77840 5
77880 5
77920 5
77960 5
78000 5
78040 5
78080 5
78120 5
78160 5
78200 5
78240 5
78280 5
78320 5
78360 5
78400 5
78440 5
78480 5
78520 5
78560 5
78600 5
78640 5
78680 5
78720 5
78760 5
78800 5
78840 5
78880 5
78920 5
78960 5
79000 5
79040 5
79080 5
79120 5
79160 5
79200 5
79240 5
79280 5
79320 5
79360 5
79400 5
79440 5
79480 5
79520 5
79560 5
79600 5
79640 5
79680 5
79720 5
79760 5
79800 5
79840 5
79880 5
79920 5
79960 5
80000 5
80040 5
80080 5
80120 5
80160 5
80200 5
80240 5
80280 5
80320 5
80360 5
80400 5
80440 5
80480 5
80520 5
80560 5
80600 5
80640 5
80680 5
80720 5
80760 5
80800 5
80840 5
80880 5
80920 5
80960 5
81000 5
81040 5
81080 5
81120 5
81160 5
81200 5
81240 5
81280 5
81320 5
81360 5
81400 5
81440 5
81480 5
81520 5
81560 5
81600 5
81640 5
81680 5
81720 5
81760 5
81800 5
81840 5
81880 5
81920 5
81960 5
82000 5
82040 5
82080 5
82120 5
82160 5
82200 5
82240 5
82280 5
82320 5
82360 5
82400 5
82440 5
82480 5
82520 5
82560 5
82600 5
82640 5
82680 5
82720 5
82760 5
82800 5
82840 5
82880 5
82920 5
82960 5
83000 5
83040 5
83080 5
83120 5
83160 5
83200 5
83240 5
83280 5
83320 5
83360 5
83400 5
83440 5
83480 5
83520 5
83560 5
83600 5
83640 5
83680 5
83720 5
83760 5
83800 5
83840 5
83880 5
83920 5
83960 5
84000 5
84040 5
84080 5
84120 5
84160 5
84200 5
84240 5
84280 5
84320 5
84360 5
84400 5
84440 5
84480 5
84520 5
84560 5
84600 5
84640 5
84680 5
84720 5
84760 5
84800 5
84840 5
84880 5
84920 5
84960 5
85000 5
85040 5
85080 5
85120 5
85160 5
85200 5
85240 5
85280 5
85320 5
85360 5
85400 5
85440 5
85480 5
85520 5
85560 5
85600 5
85640 5
85680 5
85720 5
85760 5
85800 5
85840 5
85880 5
85920 5
85960 5
86000 5
86040 5
86080 5
86120 5
86160 5
86200 5
86240 5
86280 5
86320 5
86360 5
86400 5
86440 5
86480 5
86520 5
86560 5
86600 5
86640 5
86680 5
86720 5
86760 5
86800 5
86840 5
86880 5
86920 5
86960 5
87000 5
87040 5
87080 5
87120 5
87160 5
87200 5
87240 5
87280 5
87320 5
87360 5
87400 5
87440 5
87480 5
87520 5
87560 5
87600 5
87640 5
87680 5
87720 5
87760 5
87800 5
87840 5
87880 5
87920 5
87960 5
88000 5
88040 5
88080 5
88120 5
88160 5
88200 5
88240 5
88280 5
88320 5
88360 5
88400 5
88440 5
88480 5
88520 5
88560 5
88600 5
88640 5
88680 5
88720 5
88760 5
88800 5
88840 5
88880 5
88920 5
88960 5
89000 5
89040 5
89080 5
89120 5
89160 5
89200 5
89240 5
89280 5
89320 5
89360 5
89400 5
89440 5
89480 5
89520 5
89560 5
89600 5
89640 5
89680 5
89720 5
89760 5
89800 5
89840 5
89880 5
89920 5
89960 5
90000 5
90040 5
90080 5
90120 5
90160 5
90200 5
90240 5
90280 5
90320 5
90360 5
90400 5
90440 5
90480 5
90520 5
90560 5
90600 5
90640 5
90680 5
90720 5
90760 5
90800 5
90840 5
90880 5
90920 5
90960 5
91000 5
91040 5
91080 5
91120 5
91160 5
91200 5
91240 5
91280 5
91320 5
91360 5
91400 5
91440 5
91480 5
91520 5
91560 5
91600 5
91640 5
91680 5
91720 5
91760 5
91800 5
91840 5
91880 5
91920 5
91960 5
92000 5
92040 5
92080 5
92120 5
92160 5
92200 5
92240 5
92280 5
92320 5
92360 5
92400 5
92440 5
92480 5
92520 5
92560 5
92600 5
92640 5
92680 5
92720 5
92760 5
92800 5
92840 5
92880 5
92920 5
92960 5
93000 5
93040 5
93080 5
93120 5
93160 5
93200 5
93240 5
93280 5
93320 5
93360 5
93400 5
93440 5
93480 5
93520 5
93560 5
93600 5
93640 5
93680 5
93720 5
93760 5
93800 5
93840 5
93880 5
93920 5
93960 5
94000 5
94040 5
94080 5
94120 5
94160 5
94200 5
94240 5
94280 5
94320 5
94360 5
94400 5
94440 5
94480 5
94520 5
94560 5
94600 5
94640 5
94680 5
94720 5
94760 5
94800 5
94840 5
94880 5
94920 5
94960 5
95000 5
95040 5
95080 5
95120 5
95160 5
95200 5
95240 5
95280 5
95320 5
95360 5
95400 5
95440 5
95480 5
95520 5
95560 5
95600 5
95640 5
95680 5
95720 5
95760 5
95800 5
95840 5
95880 5
95920 5
95960 5
96000 5
96040 5
96080 5
96120 5
96160 5
96200 5
96240 5
96280 5
96320 5
96360 5
96400 5
96440 5
96480 5
96520 5
96560 5
96600 5
96640 5
96680 5
96720 5
96760 5
96800 5
96840 5
96880 5
96920 5
96960 5
97000 5
97040 5
97080 5
97120 5
97160 5
97200 5
97240 5
97280 5
97320 5
97360 5
97400 5
97440 5
97480 5
97520 5
97560 5
97600 5
97640 5
97680 5
97720 5
97760 5
97800 5
97840 5
97880 5
97920 5
97960 5
98000 5
98040 5
98080 5
98120 5
98160 5
98200 5
98240 5
98280 5
98320 5
98360 5
98400 5
98440 5
98480 5
98520 5
98560 5
98600 5
98640 5
98680 5
98720 5
98760 5
98800 5
98840 5
98880 5
98920 5
98960 5
99000 5
99040 5
99080 5
99120 5
99160 5
99200 5
99240 5
99280 5
99320 5
99360 5
99400 5
99440 5
99480 5
99520 5
99560 5
99600 5
99640 5
99680 5
99720 5
99760 5
99800 5
99840 5
99880 5
99920 5
99960 5
100000 5
100040 5
100080 5
100120 5
100160 5
100200 5
100240 5
100280 5
100320 5
100360 5
100400 5
100440 5
100480 5
100520 5
100560 5
100600 5
100640 5
100680 5
100720 5
100760 5
100800 5
100840 5
100880 5
100920 5
100960 5
101000 5
101040 5
101080 5
101120 5
101160 5
101200 5
101240 5
101280 5
101320 5
101360 5
101400 5
101440 5
101480 5
101520 5
101560 5
101600 5
101640 5
101680 5
101720 5
101760 5
101800 5
101840 5
101880 5
101920 5
101960 5
102000 5
102040 5
102080 5
102120 5
102160 5
102200 5
102240 5
102280 5
102320 5
102360 5
102400 5
102440 5
102480 5
102520 5
102560 5
102600 5
102640 5
102680 5
102720 5
102760 5
102800 5
102840 5
102880 5
102920 5
102960 5
103000 5
103040 5
103080 5
103120 5
103160 5
103200 5
103240 5
103280 5
103320 5
103360 5
103400 5
103440 5
103480 5
103520 5
103560 5
103600 5
103640 5
103680 5
103720 5
103760 5
103800 5
103840 5
103880 5
103920 5
103960 5
104000 5
104040 5
104080 5
104120 5
104160 5
104200 5
104240 5
104280 5
104320 5
104360 5
104400 5
104440 5
104480 5
104520 5
104560 5
104600 5
104640 5
104680 5
104720 5
104760 5
104800 5
104840 5
104880 5
104920 5
104960 5
105000 5
105040 5
105080 5
105120 5
105160 5
105200 5
105240 5
105280 5
105320 5
105360 5
105400 5
105440 5
105480 5
105520 5
105560 5
105600 5
105640 5
105680 5
105720 5
105760 5
105800 5
105840 5
105880 5
105920 5
105960 5
106000 5
106040 5
106080 5
106120 5
106160 5
106200 5
106240 5
106280 5
106320 5
106360 5
106400 5
106440 5
106480 5
106520 5
106560 5
106600 5
106640 5
106680 5
106720 5
106760 5
106800 5
106840 5
106880 5
106920 5
106960 5
107000 5
107040 5
107080 5
107120 5
107160 5
107200 5
107240 5
107280 5
107320 5
107360 5
107400 5
107440 5
107480 5
107520 5
107560 5
107600 5
107640 5
107680 5
107720 5
107760 5
107800 5
107840 5
107880 5
107920 5
107960 5
108000 5
108040 5
108080 5
108120 5
108160 5
108200 5
108240 5
108280 5
108320 5
108360 5
108400 5
108440 5
108480 5
108520 5
108560 5
108600 5
108640 5
108680 5
108720 5
108760 5
108800 5
108840 5
108880 5
108920 5
108960 5
109000 5
109040 5
109080 5
109120 5
109160 5
109200 5
109240 5
109280 5
109320 5
109360 5
109400 5
109440 5
109480 5
109520 5
109560 5
109600 5
109640 5
109680 5
109720 5
109760 5
109800 5
109840 5
109880 5
109920 5
109960 5
110000 5
110040 5
110080 5
110120 5
110160 5
110200 5
110240 5
110280 5
110320 5
110360 5
110400 5
110440 5
110480 5
110520 5
110560 5
110600 5
110640 5
110680 5
110720 5
110760 5
110800 5
110840 5
110880 5
110920 5
110960 5
111000 5
111040 5
111080 5
111120 5
111160 5
111200 5
111240 5
111280 5
111320 5
111360 5
111400 5
111440 5
111480 5
111520 5
111560 5
111600 5
111640 5
111680 5
111720 5
111760 5
111800 5
111840 5
111880 5
111920 5
111960 5
112000 5
112040 5
112080 5
112120 5
112160 5
112200 5
112240 5
112280 5
112320 5
112360 5
112400 5
112440 5
112480 5
112520 5
112560 5
112600 5
112640 5
112680 5
112720 5
112760 5
112800 5
112840 5
112880 5
112920 5
112960 5
113000 5
113040 5
113080 5
113120 5
113160 5
113200 5
113240 5
113280 5
113320 5
113360 5
113400 5
113440 5
113480 5
113520 5
113560 5
113600 5
113640 5
113680 5
113720 5
113760 5
113800 5
113840 5
113880 5
113920 5
113960 5
114000 5
114040 5
114080 5
114120 5
114160 5
114200 5
114240 5
114280 5
114320 5
114360 5
114400 5
114440 5
114480 5
114520 5
114560 5
114600 5
114640 5
114680 5
114720 5
114760 5
114800 5
114840 5
114880 5
114920 5
114960 5
115000 5
115040 5
115080 5
115120 5
115160 5
115200 5
115240 5
115280 5
115320 5
115360 5
115400 5
115440 5
115480 5
115520 5
115560 5
115600 5
115640 5
115680 5
115720 5
115760 5
115800 5
115840 5
115880 5
115920 5
115960 5
116000 5
116040 5
116080 5
116120 5
116160 5
116200 5
116240 5
116280 5
116320 5
116360 5
116400 5
116440 5
116480 5
116520 5
116560 5
116600 5
116640 5
116680 5
116720 5
116760 5
116800 5
116840 5
116880 5
116920 5
116960 5
117000 5
117040 5
117080 5
117120 5
117160 5
117200 5
117240 5
117280 5
117320 5
117360 5
117400 5
117440 5
117480 5
117520 5
117560 5
117600 5
117640 5
117680 5
117720 5
117760 5
117800 5
117840 5
117880 5
117920 5
117960 5
118000 5
118040 5
118080 5
118120 5
118160 5
118200 5
118240 5
118280 5
118320 5
118360 5
118400 5
118440 5
118480 5
118520 5
118560 5
118600 5
118640 5
118680 5
118720 5
118760 5
118800 5
118840 5
118880 5
118920 5
118960 5
119000 5
119040 5
119080 5
119120 5
119160 5
119200 5
119240 5
119280 5
119320 5
119360 5
119400 5
119440 5
119480 5
119520 5
119560 5
119600 5
119640 5
119680 5
119720 5
119760 5
119800 5
119840 5
119880 5
119920 5
119960 5
120000 5
120040 5
120080 5
120120 5
120160 5
120200 5
120240 5
120280 5
120320 5
120360 5
120400 5
120440 5
120480 5
120520 5
120560 5
120600 5
120640 5
120680 5
120720 5
120760 5
120800 5
120840 5
120880 5
120920 5
120960 5
121000 5
121040 5
121080 5
121120 5
121160 5
121200 5
121240 5
121280 5
121320 5
121360 5
121400 5
121440 5
121480 5
121520 5
121560 5
121600 5
121640 5
121680 5
121720 5
121760 5
121800 5
121840 5
121880 5
121920 5
121960 5
122000 5
122040 5
122080 5
122120 5
122160 5
122200 5
122240 5
122280 5
122320 5
122360 5
122400 5
122440 5
122480 5
122520 5
122560 5
122600 5
122640 5
122680 5
122720 5
122760 5
122800 5
122840 5
122880 5
122920 5
122960 5
123000 5
123040 5
123080 5
123120 5
123160 5
123200 5
123240 5
123280 5
123320 5
123360 5
123400 5
123440 5
123480 5
123520 5
123560 5
123600 5
123640 5
123680 5
123720 5
123760 5
123800 5
123840 5
123880 5
123920 5
123960 5
124000 5
124040 5
124080 5
124120 5
124160 5
124200 5
124240 5
124280 5
124320 5
124360 5
124400 5
124440 5
124480 5
124520 5
124560 5
124600 5
124640 5
124680 5
124720 5
124760 5
124800 5
124840 5
124880 5
124920 5
124960 5
125000 5
125040 5
125080 5
125120 5
125160 5
125200 5
125240 5
125280 5
125320 5
125360 5
125400 5
125440 5
125480 5
125520 5
125560 5
125600 5
125640 5
125680 5
125720 5
125760 5
125800 5
125840 5
125880 5
125920 5
125960 5
126000 5
126040 5
126080 5
126120 5
126160 5
126200 5
126240 5
126280 5
126320 5
126360 5
126400 5
126440 5
126480 5
126520 5
126560 5
126600 5
126640 5
126680 5
126720 5
126760 5
126800 5
126840 5
126880 5
126920 5
126960 5
127000 5
127040 5
127080 5
127120 5
127160 5
127200 5
127240 5
127280 5
127320 5
127360 5
127400 5
127440 5
127480 5
127520 5
127560 5
127600 5
127640 5
127680 5
127720 5
127760 5
127800 5
127840 5
127880 5
127920 5
127960 5
128000 5
128040 5
128080 5
128120 5
128160 5
128200 5
128240 5
128280 5
128320 5
128360 5
128400 5
128440 5
128480 5
128520 5
128560 5
128600 5
128640 5
128680 5
128720 5
128760 5
128800 5
128840 5
128880 5
128920 5
128960 5
129000 5
129040 5
129080 5
129120 5
129160 5
129200 5
129240 5
129280 5
129320 5
129360 5
129400 5
129440 5
129480 5
129520 5
129560 5
129600 5
129640 5
129680 5
129720 5
129760 5
129800 5
129840 5
129880 5
129920 5
129960 5
130000 5
130040 5
130080 5
130120 5
130160 5
130200 5
130240 5
130280 5
130320 5
130360 5
130400 5
130440 5
130480 5
130520 5
130560 5
130600 5
130640 5
130680 5
130720 5
130760 5
130800 5
130840 5
130880 5
130920 5
130960 5
131000 5
131040 5
131080 5
131120 5
131160 5
131200 5
131240 5
131280 5
131320 5
131360 5
131400 5
131440 5
131480 5
131520 5
131560 5
131600 5
131640 5
131680 5
131720 5
131760 5
131800 5
131840 5
131880 5
131920 5
131960 5
132000 5
132040 5
132080 5
132120 5
132160 5
132200 5
132240 5
132280 5
132320 5
132360 5
132400 5
132440 5
132480 5
132520 5
132560 5
132600 5
132640 5
132680 5
132720 5
132760 5
132800 5
132840 5
132880 5
132920 5
132960 5
133000 5
133040 5
133080 5
133120 5
133160 5
133200 5
133240 5
133280 5
133320 5
133360 5
133400 5
133440 5
133480 5
133520 5
133560 5
133600 5
133640 5
133680 5
133720 5
133760 5
133800 5
133840 5
133880 5
133920 5
133960 5
134000 5
134040 5
134080 5
134120 5
134160 5
134200 5
134240 5
134280 5
134320 5
134360 5
134400 5
134440 5
134480 5
134520 5
134560 5
134600 5
134640 5
134680 5
134720 5
134760 5
134800 5
134840 5
134880 5
134920 5
134960 5
135000 5
135040 5
135080 5
135120 5
135160 5
135200 5
135240 5
135280 5
135320 5
135360 5
135400 5
135440 5
135480 5
135520 5
135560 5
135600 5
135640 5
135680 5
135720 5
135760 5
135800 5
135840 5
135880 5
135920 5
135960 5
136000 5
136040 5
136080 5
136120 5
136160 5
136200 5
136240 5
136280 5
136320 5
136360 5
136400 5
136440 5
136480 5
136520 5
136560 5
136600 5
136640 5
136680 5
136720 5
136760 5
136800 5
136840 5
136880 5
136920 5
136960 5
137000 5
137040 5
137080 5
137120 5
137160 5
137200 5
137240 5
137280 5
137320 5
137360 5
137400 5
137440 5
137480 5
137520 5
137560 5
137600 5
137640 5
137680 5
137720 5
137760 5
137800 5
137840 5
137880 5
137920 5
137960 5
138000 5
138040 5
138080 5
138120 5
138160 5
138200 5
138240 5
138280 5
138320 5
138360 5
138400 5
138440 5
138480 5
138520 5
138560 5
138600 5
138640 5
138680 5
138720 5
138760 5
138800 5
138840 5
138880 5
138920 5
138960 5
139000 5
139040 5
139080 5
139120 5
139160 5
139200 5
139240 5
139280 5
139320 5
139360 5
139400 5
139440 5
139480 5
139520 5
139560 5
139600 5
139640 5
139680 5
139720 5
139760 5
139800 5
139840 5
139880 5
139920 5
139960 5
140000 5
140040 5
140080 5
140120 5
140160 5
140200 5
140240 5
140280 5
140320 5
140360 5
140400 5
140440 5
140480 5
140520 5
140560 5
140600 5
140640 5
140680 5
140720 5
140760 5
140800 5
140840 5
140880 5
140920 5
140960 5
141000 5
141040 5
141080 5
141120 5
141160 5
141200 5
141240 5
141280 5
141320 5
141360 5
141400 5
141440 5
141480 5
141520 5
141560 5
141600 5
141640 5
141680 5
141720 5
141760 5
141800 5
141840 5
141880 5
141920 5
141960 5
142000 5
142040 5
142080 5
142120 5
142160 5
142200 5
142240 5
142280 5
142320 5
142360 5
142400 5
142440 5
142480 5
142520 5
142560 5
142600 5
142640 5
142680 5
142720 5
142760 5
142800 5
142840 5
142880 5
142920 5
142960 5
143000 5
143040 5
143080 5
143120 5
143160 5
143200 5
143240 5
143280 5
143320 5
143360 5
143400 5
143440 5
143480 5
143520 5
143560 5
143600 5
143640 5
143680 5
143720 5
143760 5
143800 5
143840 5
143880 5
143920 5
143960 5
144000 5
144040 5
144080 5
144120 5
144160 5
144200 5
144240 5
144280 5
144320 5
144360 5
144400 5
144440 5
144480 5
144520 5
144560 5
144600 5
144640 5
144680 5
144720 5
144760 5
144800 5
144840 5
144880 5
144920 5
144960 5
145000 5
145040 5
145080 5
145120 5
145160 5
145200 5
145240 5
145280 5
145320 5
145360 5
145400 5
145440 5
145480 5
145520 5
145560 5
145600 5
145640 5
145680 5
145720 5
145760 5
145800 5
145840 5
145880 5
145920 5
145960 5
146000 5
146040 5
146080 5
146120 5
146160 5
146200 5
146240 5
146280 5
146320 5
146360 5
146400 5
146440 5
146480 5
146520 5
146560 5
146600 5
146640 5
146680 5
146720 5
146760 5
146800 5
146840 5
146880 5
146920 5
146960 5
147000 5
147040 5
147080 5
147120 5
147160 5
147200 5
147240 5
147280 5
147320 5
147360 5
147400 5
147440 5
147480 5
147520 5
147560 5
147600 5
147640 5
147680 5
147720 5
147760 5
147800 5
147840 5
147880 5
147920 5
147960 5
148000 5
148040 5
148080 5
148120 5
148160 5
148200 5
148240 5
148280 5
148320 5
148360 5
148400 5
148440 5
148480 5
148520 5
148560 5
148600 5
148640 5
148680 5
148720 5
148760 5
148800 5
148840 5
148880 5
148920 5
148960 5
149000 5
149040 5
149080 5
149120 5
149160 5
149200 5
149240 5
149280 5
149320 5
149360 5
149400 5
149440 5
149480 5
149520 5
149560 5
149600 5
149640 5
149680 5
149720 5
149760 5
149800 5
149840 5
149880 5
149920 5
149960 5
150000 5
150040 5
150080 5
150120 5
150160 5
150200 5
150240 5
150280 5
150320 5
150360 5
150400 5
150440 5
150480 5
150520 5
150560 5
150600 5
150640 5
150680 5
150720 5
150760 5
150800 5
150840 5
150880 5
150920 5
150960 5
151000 5
151040 5
151080 5
151120 5
151160 5
151200 5
151240 5
151280 5
151320 5
151360 5
151400 5
151440 5
151480 5
151520 5
151560 5
151600 5
151640 5
151680 5
151720 5
151760 5
151800 5
151840 5
151880 5
151920 5
151960 5
152000 5
152040 5
152080 5
152120 5
152160 5
152200 5
152240 5
152280 5
152320 5
152360 5
152400 5
152440 5
152480 5
152520 5
152560 5
152600 5
152640 5
152680 5
152720 5
152760 5
152800 5
152840 5
152880 5
152920 5
152960 5
153000 5
153040 5
153080 5
153120 5
153160 5
153200 5
153240 5
153280 5
153320 5
153360 5
153400 5
153440 5
153480 5
153520 5
153560 5
153600 5
153640 5
153680 5
153720 5
153760 5
153800 5
153840 5
153880 5
153920 5
153960 5
154000 5
154040 5
154080 5
154120 5
154160 5
154200 5
154240 5
154280 5
154320 5
154360 5
154400 5
154440 5
154480 5
154520 5
154560 5
154600 5
154640 5
154680 5
154720 5
154760 5
154800 5
154840 5
154880 5
154920 5
154960 5
155000 5
155040 5
155080 5
155120 5
155160 5
155200 5
155240 5
155280 5
155320 5
155360 5
155400 5
155440 5
155480 5
155520 5
155560 5
155600 5
155640 5
155680 5
155720 5
155760 5
155800 5
155840 5
155880 5
155920 5
155960 5
156000 5
156040 5
156080 5
156120 5
156160 5
156200 5
156240 5
156280 5
156320 5
156360 5
156400 5
156440 5
156480 5
156520 5
156560 5
156600 5
156640 5
156680 5
156720 5
156760 5
156800 5
156840 5
156880 5
156920 5
156960 5
157000 5
157040 5
157080 5
157120 5
157160 5
157200 5
157240 5
157280 5
157320 5
157360 5
157400 5
157440 5
157480 5
157520 5
157560 5
157600 5
157640 5
157680 5
157720 5
157760 5
157800 5
157840 5
157880 5
157920 5
157960 5
158000 5
158040 5
158080 5
158120 5
158160 5
158200 5
158240 5
158280 5
158320 5
158360 5
158400 5
158440 5
158480 5
158520 5
158560 5
158600 5
158640 5
158680 5
158720 5
158760 5
158800 5
158840 5
158880 5
158920 5
158960 5
159000 5
159040 5
159080 5
159120 5
159160 5
159200 5
159240 5
159280 5
159320 5
159360 5
159400 5
159440 5
159480 5
159520 5
159560 5
159600 5
159640 5
159680 5
159720 5
159760 5
159800 5
159840 5
159880 5
159920 5
159960 5
160000 5
160040 5
160080 5
160120 5
160160 5
160200 5
160240 5
160280 5
160320 5
160360 5
160400 5
160440 5
160480 5
160520 5
160560 5
160600 5
160640 5
160680 5
160720 5
160760 5
160800 5
160840 5
160880 5
160920 5
160960 5
161000 5
161040 5
161080 5
161120 5
161160 5
161200 5
161240 5
161280 5
161320 5
161360 5
161400 5
161440 5
161480 5
161520 5
161560 5
161600 5
161640 5
161680 5
161720 5
161760 5
161800 5
161840 5
161880 5
161920 5
161960 5
162000 5
162040 5
162080 5
162120 5
162160 5
162200 5
162240 5
162280 5
162320 5
162360 5
162400 5
162440 5
162480 5
162520 5
162560 5
162600 5
162640 5
162680 5
162720 5
162760 5
162800 5
162840 5
162880 5
162920 5
162960 5
163000 5
163040 5
163080 5
163120 5
163160 5
163200 5
163240 5
163280 5
163320 5
163360 5
163400 5
163440 5
163480 5
163520 5
163560 5
163600 5
163640 5
163680 5
163720 5
163760 5
163800 5
163840 5
163880 5
163920 5
163960 5
164000 5
164040 5
164080 5
164120 5
164160 5
164200 5
164240 5
164280 5
164320 5
164360 5
164400 5
164440 5
164480 5
164520 5
164560 5
164600 5
164640 5
164680 5
164720 5
164760 5
164800 5
164840 5
164880 5
164920 5
164960 5
165000 5
165040 5
165080 5
165120 5
165160 5
165200 5
165240 5
165280 5
165320 5
165360 5
165400 5
165440 5
165480 5
165520 5
165560 5
165600 5
165640 5
165680 5
165720 5
165760 5
165800 5
165840 5
165880 5
165920 5
165960 5
166000 5
166040 5
166080 5
166120 5
166160 5
166200 5
166240 5
166280 5
166320 5
166360 5
166400 5
166440 5
166480 5
166520 5
166560 5
166600 5
166640 5
166680 5
166720 5
166760 5
166800 5
166840 5
166880 5
166920 5
166960 5
167000 5
167040 5
167080 5
167120 5
167160 5
167200 5
167240 5
167280 5
167320 5
167360 5
167400 5
167440 5
167480 5
167520 5
167560 5
167600 5
167640 5
167680 5
167720 5
167760 5
167800 5
167840 5
167880 5
167920 5
167960 5
168000 5
168040 5
168080 5
168120 5
168160 5
168200 5
168240 5
168280 5
168320 5
168360 5
168400 5
168440 5
168480 5
168520 5
168560 5
168600 5
168640 5
168680 5
168720 5
168760 5
168800 5
168840 5
168880 5
168920 5
168960 5
169000 5
169040 5
169080 5
169120 5
169160 5
169200 5
169240 5
169280 5
169320 5
169360 5
169400 5
169440 5
169480 5
169520 5
169560 5
169600 5
169640 5
169680 5
169720 5
169760 5
169800 5
169840 5
169880 5
169920 5
169960 5
170000 5
170040 5
170080 5
170120 5
170160 5
170200 5
170240 5
170280 5
170320 5
170360 5
170400 5
170440 5
170480 5
170520 5
170560 5
170600 5
170640 5
170680 5
170720 5
170760 5
170800 5
170840 5
170880 5
170920 5
170960 5
171000 5
171040 5
171080 5
171120 5
171160 5
171200 5
171240 5
171280 5
171320 5
171360 5
171400 5
171440 5
171480 5
171520 5
171560 5
171600 5
171640 5
171680 5
171720 5
171760 5
171800 5
171840 5
171880 5
171920 5
171960 5
172000 5
172040 5
172080 5
172120 5
172160 5
172200 5
172240 5
172280 5
172320 5
172360 5
172400 5
172440 5
172480 5
172520 5
172560 5
172600 5
172640 5
172680 5
172720 5
172760 5
172800 5
172840 5
172880 5
172920 5
172960 5
173000 5
173040 5
173080 5
173120 5
173160 5
173200 5
173240 5
173280 5
173320 5
173360 5
173400 5
173440 5
173480 5
173520 5
173560 5
173600 5
173640 5
173680 5
173720 5
173760 5
173800 5
173840 5
173880 5
173920 5
173960 5
174000 5
174040 5
174080 5
174120 5
174160 5
174200 5
174240 5
174280 5
174320 5
174360 5
174400 5
174440 5
174480 5
174520 5
174560 5
174600 5
174640 5
174680 5
174720 5
174760 5
174800 5
174840 5
174880 5
174920 5
174960 5
175000 5
175040 5
175080 5
175120 5
175160 5
175200 5
175240 5
175280 5
175320 5
175360 5
175400 5
175440 5
175480 5
175520 5
175560 5
175600 5
175640 5
175680 5
175720 5
175760 5
175800 5
175840 5
175880 5
175920 5
175960 5
176000 5
176040 5
176080 5
176120 5
176160 5
176200 5
176240 5
176280 5
176320 5
176360 5
176400 5
176440 5
176480 5
176520 5
176560 5
176600 5
176640 5
176680 5
176720 5
176760 5
176800 5
176840 5
176880 5
176920 5
176960 5
177000 5
177040 5
177080 5
177120 5
177160 5
177200 5
177240 5
177280 5
177320 5
177360 5
177400 5
177440 5
177480 5
177520 5
177560 5
177600 5
177640 5
177680 5
177720 5
177760 5
177800 5
177840 5
177880 5
177920 5
177960 5
178000 5
178040 5
178080 5
178120 5
178160 5
178200 5
178240 5
178280 5
178320 5
178360 5
178400 5
178440 5
178480 5
178520 5
178560 5
178600 5
178640 5
178680 5
178720 5
178760 5
178800 5
178840 5
178880 5
178920 5
178960 5
179000 5
179040 5
179080 5
179120 5
179160 5
179200 5
179240 5
179280 5
179320 5
179360 5
179400 5
179440 5
179480 5
179520 5
179560 5
179600 5
179640 5
179680 5
179720 5
179760 5
179800 5
179840 5
179880 5
179920 5
179960 5
180000 5
180040 5
180080 5
180120 5
180160 5
180200 5
180240 5
180280 5
180320 5
180360 5
180400 5
180440 5
180480 5
180520 5
180560 5
180600 5
180640 5
180680 5
180720 5
180760 5
180800 5
180840 5
180880 5
180920 5
180960 5
181000 5
181040 5
181080 5
181120 5
181160 5
181200 5
181240 5
181280 5
181320 5
181360 5
181400 5
181440 5
181480 5
181520 5
181560 5
181600 5
181640 5
181680 5
181720 5
181760 5
181800 5
181840 5
181880 5
181920 5
181960 5
182000 5
182040 5
182080 5
182120 5
182160 5
182200 5
182240 5
182280 5
182320 5
182360 5
182400 5
182440 5
182480 5
182520 5
182560 5
182600 5
182640 5
182680 5
182720 5
182760 5
182800 5
182840 5
182880 5
182920 5
182960 5
183000 5
183040 5
183080 5
183120 5
183160 5
183200 5
183240 5
183280 5
183320 5
183360 5
183400 5
183440 5
183480 5
183520 5
183560 5
183600 5
183640 5
183680 5
183720 5
183760 5
183800 5
183840 5
183880 5
183920 5
183960 5
184000 5
184040 5
184080 5
184120 5
184160 5
184200 5
184240 5
184280 5
184320 5
184360 5
184400 5
184440 5
184480 5
184520 5
184560 5
184600 5
184640 5
184680 5
184720 5
184760 5
184800 5
184840 5
184880 5
184920 5
184960 5
185000 5
185040 5
185080 5
185120 5
185160 5
185200 5
185240 5
185280 5
185320 5
185360 5
185400 5
185440 5
185480 5
185520 5
185560 5
185600 5
185640 5
185680 5
185720 5
185760 5
185800 5
185840 5
185880 5
185920 5
185960 5
186000 5
186040 5
186080 5
186120 5
186160 5
186200 5
186240 5
186280 5
186320 5
186360 5
186400 5
186440 5
186480 5
186520 5
186560 5
186600 5
186640 5
186680 5
186720 5
186760 5
186800 5
186840 5
186880 5
186920 5
186960 5
187000 5
187040 5
187080 5
187120 5
187160 5
187200 5
187240 5
187280 5
187320 5
187360 5
187400 5
187440 5
187480 5
187520 5
187560 5
187600 5
187640 5
187680 5
187720 5
187760 5
187800 5
187840 5
187880 5
187920 5
187960 5
188000 5
188040 5
188080 5
188120 5
188160 5
188200 5
188240 5
188280 5
188320 5
188360 5
188400 5
188440 5
188480 5
188520 5
188560 5
188600 5
188640 5
188680 5
188720 5
188760 5
188800 5
188840 5
188880 5
188920 5
188960 5
189000 5
189040 5
189080 5
189120 5
189160 5
189200 5
189240 5
189280 5
189320 5
189360 5
189400 5
189440 5
189480 5
189520 5
189560 5
189600 5
189640 5
189680 5
189720 5
189760 5
189800 5
189840 5
189880 5
189920 5
189960 5
190000 5
190040 5
190080 5
190120 5
190160 5
190200 5
190240 5
190280 5
190320 5
190360 5
190400 5
190440 5
190480 5
190520 5
190560 5
190600 5
190640 5
190680 5
190720 5
190760 5
190800 5
190840 5
190880 5
190920 5
190960 5
191000 5
191040 5
191080 5
191120 5
191160 5
191200 5
191240 5
191280 5
191320 5
191360 5
191400 5
191440 5
191480 5
191520 5
191560 5
191600 5
191640 5
191680 5
191720 5
191760 5
191800 5
191840 5
191880 5
191920 5
191960 5
192000 5
192040 5
192080 5
192120 5
192160 5
192200 5
192240 5
192280 5
192320 5
192360 5
192400 5
192440 5
192480 5
192520 5
192560 5
192600 5
192640 5
192680 5
192720 5
192760 5
192800 5
192840 5
192880 5
192920 5
192960 5
193000 5
193040 5
193080 5
193120 5
193160 5
193200 5
193240 5
193280 5
193320 5
193360 5
193400 5
193440 5
193480 5
193520 5
193560 5
193600 5
193640 5
193680 5
193720 5
193760 5
193800 5
193840 5
193880 5
193920 5
193960 5
194000 5
194040 5
194080 5
194120 5
194160 5
194200 5
194240 5
194280 5
194320 5
194360 5
194400 5
194440 5
194480 5
194520 5
194560 5
194600 5
194640 5
194680 5
194720 5
194760 5
194800 5
194840 5
194880 5
194920 5
194960 5
195000 5
195040 5
195080 5
195120 5
195160 5
195200 5
195240 5
195280 5
195320 5
195360 5
195400 5
195440 5
195480 5
195520 5
195560 5
195600 5
195640 5
195680 5
195720 5
195760 5
195800 5
195840 5
195880 5
195920 5
195960 5
196000 5
196040 5
196080 5
196120 5
196160 5
196200 5
196240 5
196280 5
196320 5
196360 5
196400 5
196440 5
196480 5
196520 5
196560 5
196600 5
196640 5
196680 5
196720 5
196760 5
196800 5
196840 5
196880 5
196920 5
196960 5
197000 5
197040 5
197080 5
197120 5
197160 5
197200 5
197240 5
197280 5
197320 5
197360 5
197400 5
197440 5
197480 5
197520 5
197560 5
197600 5
197640 5
197680 5
197720 5
197760 5
197800 5
197840 5
197880 5
197920 5
197960 5
198000 5
198040 5
198080 5
198120 5
198160 5
198200 5
198240 5
198280 5
198320 5
198360 5
198400 5
198440 5
198480 5
198520 5
198560 5
198600 5
198640 5
198680 5
198720 5
198760 5
198800 5
198840 5
198880 5
198920 5
198960 5
199000 5
199040 5
199080 5
199120 5
199160 5
199200 5
199240 5
199280 5
199320 5
199360 5
199400 5
199440 5
199480 5
199520 5
199560 5
199600 5
199640 5
199680 5
199720 5
199760 5
199800 5
199840 5
199880 5
199920 5
199960 5
200000 5
200040 5
200080 5
200120 5
200160 5
200200 5
200240 5
200280 5
200320 5
200360 5
200400 5
200440 5
200480 5
200520 5
200560 5
200600 5
200640 5
200680 5
200720 5
200760 5
200800 5
200840 5
200880 5
200920 5
200960 5
201000 5
201040 5
201080 5
201120 5
201160 5
201200 5
201240 5
201280 5
201320 5
201360 5
201400 5
201440 5
201480 5
201520 5
201560 5
201600 5
201640 5
201680 5
201720 5
201760 5
201800 5
201840 5
201880 5
201920 5
201960 5
202000 5
202040 5
202080 5
202120 5
202160 5
202200 5
202240 5
202280 5
202320 5
202360 5
202400 5
202440 5
202480 5
202520 5
202560 5
202600 5
202640 5
202680 5
202720 5
202760 5
202800 5
202840 5
202880 5
202920 5
202960 5
203000 5
203040 5
203080 5
203120 5
203160 5
203200 5
203240 5
203280 5
203320 5
203360 5
203400 5
203440 5
203480 5
203520 5
203560 5
203600 5
203640 5
203680 5
203720 5
203760 5
203800 5
203840 5
203880 5
203920 5
203960 5
204000 5
204040 5
204080 5
204120 5
204160 5
204200 5
204240 5
204280 5
204320 5
204360 5
204400 5
204440 5
204480 5
204520 5
204560 5
204600 5
204640 5
204680 5
204720 5
204760 5
204800 5
204840 5
204880 5
204920 5
204960 5
205000 5
205040 5
205080 5
205120 5
205160 5
205200 5
205240 5
205280 5
205320 5
205360 5
205400 5
205440 5
205480 5
205520 5
205560 5
205600 5
205640 5
205680 5
205720 5
205760 5
205800 5
205840 5
205880 5
205920 5
205960 5
206000 5
206040 5
206080 5
206120 5
206160 5
206200 5
206240 5
206280 5
206320 5
206360 5
206400 5
206440 5
206480 5
206520 5
206560 5
206600 5
206640 5
206680 5
206720 5
206760 5
206800 5
206840 5
206880 5
206920 5
206960 5
207000 5
207040 5
207080 5
207120 5
207160 5
207200 5
207240 5
207280 5
207320 5
207360 5
207400 5
207440 5
207480 5
207520 5
207560 5
207600 5
207640 5
207680 5
207720 5
207760 5
207800 5
207840 5
207880 5
207920 5
207960 5
208000 5
208040 5
208080 5
208120 5
208160 5
208200 5
208240 5
208280 5
208320 5
208360 5
208400 5
208440 5
208480 5
208520 5
208560 5
208600 5
208640 5
208680 5
208720 5
208760 5
208800 5
208840 5
208880 5
208920 5
208960 5
209000 5
209040 5
209080 5
209120 5
209160 5
209200 5
209240 5
209280 5
209320 5
209360 5
209400 5
209440 5
209480 5
209520 5
209560 5
209600 5
209640 5
209680 5
209720 5
209760 5
209800 5
209840 5
209880 5
209920 5
209960 5
210000 5
210040 5
210080 5
210120 5
210160 5
210200 5
210240 5
210280 5
210320 5
210360 5
210400 5
210440 5
210480 5
210520 5
210560 5
210600 5
210640 5
210680 5
210720 5
210760 5
210800 5
210840 5
210880 5
210920 5
210960 5
211000 5
211040 5
211080 5
211120 5
211160 5
211200 5
211240 5
211280 5
211320 5
211360 5
211400 5
211440 5
211480 5
211520 5
211560 5
211600 5
211640 5
211680 5
211720 5
211760 5
211800 5
211840 5
211880 5
211920 5
211960 5
212000 5
212040 5
212080 5
212120 5
212160 5
212200 5
212240 5
212280 5
212320 5
212360 5
212400 5
212440 5
212480 5
212520 5
212560 5
212600 5
212640 5
212680 5
212720 5
212760 5
212800 5
212840 5
212880 5
212920 5
212960 5
213000 5
213040 5
213080 5
213120 5
213160 5
213200 5
213240 5
213280 5
213320 5
213360 5
213400 5
213440 5
213480 5
213520 5
213560 5
213600 5
213640 5
213680 5
213720 5
213760 5
213800 5
213840 5
213880 5
213920 5
213960 5
214000 5
214040 5
214080 5
214120 5
214160 5
214200 5
214240 5
214280 5
214320 5
214360 5
214400 5
214440 5
214480 5
214520 5
214560 5
214600 5
214640 5
214680 5
214720 5
214760 5
214800 5
214840 5
214880 5
214920 5
214960 5
215000 5
215040 5
215080 5
215120 5
215160 5
215200 5
215240 5
215280 5
215320 5
215360 5
215400 5
215440 5
215480 5
215520 5
215560 5
215600 5
215640 5
215680 5
215720 5
215760 5
215800 5
215840 5
215880 5
215920 5
215960 5
216000 5
216040 5
216080 5
216120 5
216160 5
216200 5
216240 5
216280 5
216320 5
216360 5
216400 5
216440 5
216480 5
216520 5
216560 5
216600 5
216640 5
216680 5
216720 5
216760 5
216800 5
216840 5
216880 5
216920 5
216960 5
217000 5
217040 5
217080 5
217120 5
217160 5
217200 5
217240 5
217280 5
217320 5
217360 5
217400 5
217440 5
217480 5
217520 5
217560 5
217600 5
217640 5
217680 5
217720 5
217760 5
217800 5
217840 5
217880 5
217920 5
217960 5
218000 5
218040 5
218080 5
218120 5
218160 5
218200 5
218240 5
218280 5
218320 5
218360 5
218400 5
218440 5
218480 5
218520 5
218560 5
218600 5
218640 5
218680 5
218720 5
218760 5
218800 5
218840 5
218880 5
218920 5
218960 5
219000 5
219040 5
219080 5
219120 5
219160 5
219200 5
219240 5
219280 5
219320 5
219360 5
219400 5
219440 5
219480 5
219520 5
219560 5
219600 5
219640 5
219680 5
219720 5
219760 5
219800 5
219840 5
219880 5
219920 5
219960 5
220000 5
220040 5
220080 5
220120 5
220160 5
220200 5
220240 5
220280 5
220320 5
220360 5
220400 5
220440 5
220480 5
220520 5
220560 5
220600 5
220640 5
220680 5
220720 5
220760 5
220800 5
220840 5
220880 5
220920 5
220960 5
221000 5
221040 5
221080 5
221120 5
221160 5
221200 5
221240 5
221280 5
221320 5
221360 5
221400 5
221440 5
221480 5
221520 5
221560 5
221600 5
221640 5
221680 5
221720 5
221760 5
221800 5
221840 5
221880 5
221920 5
221960 5
222000 5
222040 5
222080 5
222120 5
222160 5
222200 5
222240 5
222280 5
222320 5
222360 5
222400 5
222440 5
222480 5
222520 5
222560 5
222600 5
222640 5
222680 5
222720 5
222760 5
222800 5
222840 5
222880 5
222920 5
222960 5
223000 5
223040 5
223080 5
223120 5
223160 5
223200 5
223240 5
223280 5
223320 5
223360 5
223400 5
223440 5
223480 5
223520 5
223560 5
223600 5
223640 5
223680 5
223720 5
223760 5
223800 5
223840 5
223880 5
223920 5
223960 5
224000 5
224040 5
224080 5
224120 5
224160 5
224200 5
224240 5
224280 5
224320 5
224360 5
224400 5
224440 5
224480 5
224520 5
224560 5
224600 5
224640 5
224680 5
224720 5
224760 5
224800 5
224840 5
224880 5
224920 5
224960 5
225000 5
225040 5
225080 5
225120 5
225160 5
225200 5
225240 5
225280 5
225320 5
225360 5
225400 5
225440 5
225480 5
225520 5
225560 5
225600 5
225640 5
225680 5
225720 5
225760 5
225800 5
225840 5
225880 5
225920 5
225960 5
226000 5
226040 5
226080 5
226120 5
226160 5
226200 5
226240 5
226280 5
226320 5
226360 5
226400 5
226440 5
226480 5
226520 5
226560 5
226600 5
226640 5
226680 5
226720 5
226760 5
226800 5
226840 5
226880 5
226920 5
226960 5
227000 5
227040 5
227080 5
227120 5
227160 5
227200 5
227240 5
227280 5
227320 5
227360 5
227400 5
227440 5
227480 5
227520 5
227560 5
227600 5
227640 5
227680 5
227720 5
227760 5
227800 5
227840 5
227880 5
227920 5
227960 5
228000 5
228040 5
228080 5
228120 5
228160 5
228200 5
228240 5
228280 5
228320 5
228360 5
228400 5
228440 5
228480 5
228520 5
228560 5
228600 5
228640 5
228680 5
228720 5
228760 5
228800 5
228840 5
228880 5
228920 5
228960 5
229000 5
229040 5
229080 5
229120 5
229160 5
229200 5
229240 5
229280 5
229320 5
229360 5
229400 5
229440 5
229480 5
229520 5
229560 5
229600 5
229640 5
229680 5
229720 5
229760 5
229800 5
229840 5
229880 5
229920 5
229960 5
230000 5
230040 5
230080 5
230120 5
230160 5
230200 5
230240 5
230280 5
230320 5
230360 5
230400 5
230440 5
230480 5
230520 5
230560 5
230600 5
230640 5
230680 5
230720 5
230760 5
230800 5
230840 5
230880 5
230920 5
230960 5
231000 5
231040 5
231080 5
231120 5
231160 5
231200 5
231240 5
231280 5
231320 5
231360 5
231400 5
231440 5
231480 5
231520 5
231560 5
231600 5
231640 5
231680 5
231720 5
231760 5
231800 5
231840 5
231880 5
231920 5
231960 5
232000 5
232040 5
232080 5
232120 5
232160 5
232200 5
232240 5
232280 5
232320 5
232360 5
232400 5
232440 5
232480 5
232520 5
232560 5
232600 5
232640 5
232680 5
232720 5
232760 5
232800 5
232840 5
232880 5
232920 5
232960 5
233000 5
233040 5
233080 5
233120 5
233160 5
233200 5
233240 5
233280 5
233320 5
233360 5
233400 5
233440 5
233480 5
233520 5
233560 5
233600 5
233640 5
233680 5
233720 5
233760 5
233800 5
233840 5
233880 5
233920 5
233960 5
234000 5
234040 5
234080 5
234120 5
234160 5
234200 5
234240 5
234280 5
234320 5
234360 5
234400 5
234440 5
234480 5
234520 5
234560 5
234600 5
234640 5
234680 5
234720 5
234760 5
234800 5
234840 5
234880 5
234920 5
234960 5
235000 5
235040 5
235080 5
235120 5
235160 5
235200 5
235240 5
235280 5
235320 5
235360 5
235400 5
235440 5
235480 5
235520 5
235560 5
235600 5
235640 5
235680 5
235720 5
235760 5
235800 5
235840 5
235880 5
235920 5
235960 5
236000 5
236040 5
236080 5
236120 5
236160 5
236200 5
236240 5
236280 5
236320 5
236360 5
236400 5
236440 5
236480 5
236520 5
236560 5
236600 5
236640 5
236680 5
236720 5
236760 5
236800 5
236840 5
236880 5
236920 5
236960 5
237000 5
237040 5
237080 5
237120 5
237160 5
237200 5
237240 5
237280 5
237320 5
237360 5
237400 5
237440 5
237480 5
237520 5
237560 5
237600 5
237640 5
237680 5
237720 5
237760 5
237800 5
237840 5
237880 5
237920 5
237960 5
238000 5
238040 5
238080 5
238120 5
238160 5
238200 5
238240 5
238280 5
238320 5
238360 5
238400 5
238440 5
238480 5
238520 5
238560 5
238600 5
238640 5
238680 5
238720 5
238760 5
238800 5
238840 5
238880 5
238920 5
238960 5
239000 5
239040 5
239080 5
239120 5
239160 5
239200 5
239240 5
239280 5
239320 5
239360 5
239400 5
239440 5
239480 5
239520 5
239560 5
239600 5
239640 5
239680 5
239720 5
239760 5
239800 5
239840 5
239880 5
239920 5
239960 5
240000 5
240040 5
240080 5
240120 5
240160 5
240200 5
240240 5
240280 5
240320 5
240360 5
240400 5
240440 5
240480 5
240520 5
240560 5
240600 5
240640 5
240680 5
240720 5
240760 5
240800 5
240840 5
240880 5
240920 5
240960 5
241000 5
241040 5
241080 5
241120 5
241160 5
241200 5
241240 5
241280 5
241320 5
241360 5
241400 5
241440 5
241480 5
241520 5
241560 5
241600 5
241640 5
241680 5
241720 5
241760 5
241800 5
241840 5
241880 5
241920 5
241960 5
242000 5
242040 5
242080 5
242120 5
242160 5
242200 5
242240 5
242280 5
242320 5
242360 5
242400 5
242440 5
242480 5
242520 5
242560 5
242600 5
242640 5
242680 5
242720 5
242760 5
242800 5
242840 5
242880 5
242920 5
242960 5
243000 5
243040 5
243080 5
243120 5
243160 5
243200 5
243240 5
243280 5
243320 5
243360 5
243400 5
243440 5
243480 5
243520 5
243560 5
243600 5
243640 5
243680 5
243720 5
243760 5
243800 5
243840 5
243880 5
243920 5
243960 5
244000 5
244040 5
244080 5
244120 5
244160 5
244200 5
244240 5
244280 5
244320 5
244360 5
244400 5
244440 5
244480 5
244520 5
244560 5
244600 5
244640 5
244680 5
244720 5
244760 5
244800 5
244840 5
244880 5
244920 5
244960 5
245000 5
245040 5
245080 5
245120 5
245160 5
245200 5
245240 5
245280 5
245320 5
245360 5
245400 5
245440 5
245480 5
245520 5
245560 5
245600 5
245640 5
245680 5
245720 5
245760 5
245800 5
245840 5
245880 5
245920 5
245960 5
246000 5
246040 5
246080 5
246120 5
246160 5
246200 5
246240 5
246280 5
246320 5
246360 5
246400 5
246440 5
246480 5
246520 5
246560 5
246600 5
246640 5
246680 5
246720 5
246760 5
246800 5
246840 5
246880 5
246920 5
246960 5
247000 5
247040 5
247080 5
247120 5
247160 5
247200 5
247240 5
247280 5
247320 5
247360 5
247400 5
247440 5
247480 5
247520 5
247560 5
247600 5
247640 5
247680 5
247720 5
247760 5
247800 5
247840 5
247880 5
247920 5
247960 5
248000 5
248040 5
248080 5
248120 5
248160 5
248200 5
248240 5
248280 5
248320 5
248360 5
248400 5
248440 5
248480 5
248520 5
248560 5
248600 5
248640 5
248680 5
248720 5
248760 5
248800 5
248840 5
248880 5
248920 5
248960 5
249000 5
249040 5
249080 5
249120 5
249160 5
249200 5
249240 5
249280 5
249320 5
249360 5
249400 5
249440 5
249480 5
249520 5
249560 5
249600 5
249640 5
249680 5
249720 5
249760 5
249800 5
249840 5
249880 5
249920 5
249960 5
250000 5
250040 5
250080 5
250120 5
250160 5
250200 5
250240 5
250280 5
250320 5
250360 5
250400 5
250440 5
250480 5
250520 5
250560 5
250600 5
250640 5
250680 5
250720 5
250760 5
250800 5
250840 5
250880 5
250920 5
250960 5
251000 5
251040 5
251080 5
251120 5
251160 5
251200 5
251240 5
251280 5
251320 5
251360 5
251400 5
251440 5
251480 5
251520 5
251560 5
251600 5
251640 5
251680 5
251720 5
251760 5
251800 5
251840 5
251880 5
251920 5
251960 5
252000 5
252040 5
252080 5
252120 5
252160 5
252200 5
252240 5
252280 5
252320 5
252360 5
252400 5
252440 5
252480 5
252520 5
252560 5
252600 5
252640 5
252680 5
252720 5
252760 5
252800 5
252840 5
252880 5
252920 5
252960 5
253000 5
253040 5
253080 5
253120 5
253160 5
253200 5
253240 5
253280 5
253320 5
253360 5
253400 5
253440 5
253480 5
253520 5
253560 5
253600 5
253640 5
253680 5
253720 5
253760 5
253800 5
253840 5
253880 5
253920 5
253960 5
254000 5
254040 5
254080 5
254120 5
254160 5
254200 5
254240 5
254280 5
254320 5
254360 5
254400 5
254440 5
254480 5
254520 5
254560 5
254600 5
254640 5
254680 5
254720 5
254760 5
254800 5
254840 5
254880 5
254920 5
254960 5
255000 5
255040 5
255080 5
255120 5
255160 5
255200 5
255240 5
255280 5
255320 5
255360 5
255400 5
255440 5
255480 5
255520 5
255560 5
255600 5
255640 5
255680 5
255720 5
255760 5
255800 5
255840 5
255880 5
255920 5
255960 5
256000 5
256040 5
256080 5
256120 5
256160 5
256200 5
256240 5
256280 5
256320 5
256360 5
256400 5
256440 5
256480 5
256520 5
256560 5
256600 5
256640 5
256680 5
256720 5
256760 5
256800 5
256840 5
256880 5
256920 5
256960 5
257000 5
257040 5
257080 5
257120 5
257160 5
257200 5
257240 5
257280 5
257320 5
257360 5
257400 5
257440 5
257480 5
257520 5
257560 5
257600 5
257640 5
257680 5
257720 5
257760 5
257800 5
257840 5
257880 5
257920 5
257960 5
258000 5
258040 5
258080 5
258120 5
258160 5
258200 5
258240 5
258280 5
258320 5
258360 5
258400 5
258440 5
258480 5
258520 5
258560 5
258600 5
258640 5
258680 5
258720 5
258760 5
258800 5
258840 5
258880 5
258920 5
258960 5
259000 5
259040 5
259080 5
259120 5
259160 5
259200 5
259240 5
259280 5
259320 5
259360 5
259400 5
259440 5
259480 5
259520 5
259560 5
259600 5
259640 5
259680 5
259720 5
259760 5
259800 5
259840 5
259880 5
259920 5
259960 5
260000 5
260040 5
260080 5
260120 5
260160 5
260200 5
260240 5
260280 5
260320 5
260360 5
260400 5
260440 5
260480 5
260520 5
260560 5
260600 5
260640 5
260680 5
260720 5
260760 5
260800 5
260840 5
260880 5
260920 5
260960 5
261000 5
261040 5
261080 5
261120 5
261160 5
261200 5
261240 5
261280 5
261320 5
261360 5
261400 5
261440 5
261480 5
261520 5
261560 5
261600 5
261640 5
261680 5
261720 5
261760 5
261800 5
261840 5
261880 5
261920 5
261960 5
262000 5
262040 5
262080 5
262120 5
262160 5
262200 5
262240 5
262280 5
262320 5
262360 5
262400 5
262440 5
262480 5
262520 5
262560 5
262600 5
262640 5
262680 5
262720 5
262760 5
262800 5
262840 5
262880 5
262920 5
262960 5
263000 5
263040 5
263080 5
263120 5
263160 5
263200 5
263240 5
263280 5
263320 5
263360 5
263400 5
263440 5
263480 5
263520 5
263560 5
263600 5
263640 5
263680 5
263720 5
263760 5
263800 5
263840 5
263880 5
263920 5
263960 5
264000 5
264040 5
264080 5
264120 5
264160 5
264200 5
264240 5
264280 5
264320 5
264360 5
264400 5
264440 5
264480 5
264520 5
264560 5
264600 5
264640 5
264680 5
264720 5
264760 5
264800 5
264840 5
264880 5
264920 5
264960 5
265000 5
265040 5
265080 5
265120 5
265160 5
265200 5
265240 5
265280 5
265320 5
265360 5
265400 5
265440 5
265480 5
265520 5
265560 5
265600 5
265640 5
265680 5
265720 5
265760 5
265800 5
265840 5
265880 5
265920 5
265960 5
266000 5
266040 5
266080 5
266120 5
266160 5
266200 5
266240 5
266280 5
266320 5
266360 5
266400 5
266440 5
266480 5
266520 5
266560 5
266600 5
266640 5
266680 5
266720 5
266760 5
266800 5
266840 5
266880 5
266920 5
266960 5
267000 5
267040 5
267080 5
267120 5
267160 5
267200 5
267240 5
267280 5
267320 5
267360 5
267400 5
267440 5
267480 5
267520 5
267560 5
267600 5
267640 5
267680 5
267720 5
267760 5
267800 5
267840 5
267880 5
267920 5
267960 5
268000 5
268040 5
268080 5
268120 5
268160 5
268200 5
268240 5
268280 5
268320 5
268360 5
268400 5
268440 5
268480 5
268520 5
268560 5
268600 5
268640 5
268680 5
268720 5
268760 5
268800 5
268840 5
268880 5
268920 5
268960 5
269000 5
269040 5
269080 5
269120 5
269160 5
269200 5
269240 5
269280 5
269320 5
269360 5
269400 5
269440 5
269480 5
269520 5
269560 5
269600 5
269640 5
269680 5
269720 5
269760 5
269800 5
269840 5
269880 5
269920 5
269960 5
270000 5
270040 5
270080 5
270120 5
270160 5
270200 5
270240 5
270280 5
270320 5
270360 5
270400 5
270440 5
270480 5
270520 5
270560 5
270600 5
270640 5
270680 5
270720 5
270760 5
270800 5
270840 5
270880 5
270920 5
270960 5
271000 5
271040 5
271080 5
271120 5
271160 5
271200 5
271240 5
271280 5
271320 5
271360 5
271400 5
271440 5
271480 5
271520 5
271560 5
271600 5
271640 5
271680 5
271720 5
271760 5
271800 5
271840 5
271880 5
271920 5
271960 5
272000 5
272040 5
272080 5
272120 5
272160 5
272200 5
272240 5
272280 5
272320 5
272360 5
272400 5
272440 5
272480 5
272520 5
272560 5
272600 5
272640 5
272680 5
272720 5
272760 5
272800 5
272840 5
272880 5
272920 5
272960 5
273000 5
273040 5
273080 5
273120 5
273160 5
273200 5
273240 5
273280 5
273320 5
273360 5
273400 5
273440 5
273480 5
273520 5
273560 5
273600 5
273640 5
273680 5
273720 5
273760 5
273800 5
273840 5
273880 5
273920 5
273960 5
274000 5
274040 5
274080 5
274120 5
274160 5
274200 5
274240 5
274280 5
274320 5
274360 5
274400 5
274440 5
274480 5
274520 5
274560 5
274600 5
274640 5
274680 5
274720 5
274760 5
274800 5
274840 5
274880 5
274920 5
274960 5
275000 5
275040 5
275080 5
275120 5
275160 5
275200 5
275240 5
275280 5
275320 5
275360 5
275400 5
275440 5
275480 5
275520 5
275560 5
275600 5
275640 5
275680 5
275720 5
275760 5
275800 5
275840 5
275880 5
275920 5
275960 5
276000 5
276040 5
276080 5
276120 5
276160 5
276200 5
276240 5
276280 5
276320 5
276360 5
276400 5
276440 5
276480 5
276520 5
276560 5
276600 5
276640 5
276680 5
276720 5
276760 5
276800 5
276840 5
276880 5
276920 5
276960 5
277000 5
277040 5
277080 5
277120 5
277160 5
277200 5
277240 5
277280 5
277320 5
277360 5
277400 5
277440 5
277480 5
277520 5
277560 5
277600 5
277640 5
277680 5
277720 5
277760 5
277800 5
277840 5
277880 5
277920 5
277960 5
278000 5
278040 5
278080 5
278120 5
278160 5
278200 5
278240 5
278280 5
278320 5
278360 5
278400 5
278440 5
278480 5
278520 5
278560 5
278600 5
278640 5
278680 5
278720 5
278760 5
278800 5
278840 5
278880 5
278920 5
278960 5
279000 5
279040 5
279080 5
279120 5
279160 5
279200 5
279240 5
279280 5
279320 5
279360 5
279400 5
279440 5
279480 5
279520 5
279560 5
279600 5
279640 5
279680 5
279720 5
279760 5
279800 5
279840 5
279880 5
279920 5
279960 5
280000 5
280040 5
280080 5
280120 5
280160 5
280200 5
280240 5
280280 5
280320 5
280360 5
280400 5
280440 5
280480 5
280520 5
280560 5
280600 5
280640 5
280680 5
280720 5
280760 5
280800 5
280840 5
280880 5
280920 5
280960 5
281000 5
281040 5
281080 5
281120 5
281160 5
281200 5
281240 5
281280 5
281320 5
281360 5
281400 5
281440 5
281480 5
281520 5
281560 5
281600 5
281640 5
281680 5
281720 5
281760 5
281800 5
281840 5
281880 5
281920 5
281960 5
282000 5
282040 5
282080 5
282120 5
282160 5
282200 5
282240 5
282280 5
282320 5
282360 5
282400 5
282440 5
282480 5
282520 5
282560 5
282600 5
282640 5
282680 5
282720 5
282760 5
282800 5
282840 5
282880 5
282920 5
282960 5
283000 5
283040 5
283080 5
283120 5
283160 5
283200 5
283240 5
283280 5
283320 5
283360 5
283400 5
283440 5
283480 5
283520 5
283560 5
283600 5
283640 5
283680 5
283720 5
283760 5
283800 5
283840 5
283880 5
283920 5
283960 5
284000 5
284040 5
284080 5
284120 5
284160 5
284200 5
284240 5
284280 5
284320 5
284360 5
284400 5
284440 5
284480 5
284520 5
284560 5
284600 5
284640 5
284680 5
284720 5
284760 5
284800 5
284840 5
284880 5
284920 5
284960 5
285000 5
285040 5
285080 5
285120 5
285160 5
285200 5
285240 5
285280 5
285320 5
285360 5
285400 5
285440 5
285480 5
285520 5
285560 5
285600 5
285640 5
285680 5
285720 5
285760 5
285800 5
285840 5
285880 5
285920 5
285960 5
286000 5
286040 5
286080 5
286120 5
286160 5
286200 5
286240 5
286280 5
286320 5
286360 5
286400 5
286440 5
286480 5
286520 5
286560 5
286600 5
286640 5
286680 5
286720 5
286760 5
286800 5
286840 5
286880 5
286920 5
286960 5
287000 5
287040 5
287080 5
287120 5
287160 5
287200 5
287240 5
287280 5
287320 5
287360 5
287400 5
287440 5
287480 5
287520 5
287560 5
287600 5
287640 5
287680 5
287720 5
287760 5
287800 5
287840 5
287880 5
287920 5
287960 5
288000 5
288040 5
288080 5
288120 5
288160 5
288200 5
288240 5
288280 5
288320 5
288360 5
288400 5
288440 5
288480 5
288520 5
288560 5
288600 5
288640 5
288680 5
288720 5
288760 5
288800 5
288840 5
288880 5
288920 5
288960 5
289000 5
289040 5
289080 5
289120 5
289160 5
289200 5
289240 5
289280 5
289320 5
289360 5
289400 5
289440 5
289480 5
289520 5
289560 5
289600 5
289640 5
289680 5
289720 5
289760 5
289800 5
289840 5
289880 5
289920 5
289960 5
290000 5
290040 5
290080 5
290120 5
290160 5
290200 5
290240 5
290280 5
290320 5
290360 5
290400 5
290440 5
290480 5
290520 5
290560 5
290600 5
290640 5
290680 5
290720 5
290760 5
290800 5
290840 5
290880 5
290920 5
290960 5
291000 5
291040 5
291080 5
291120 5
291160 5
291200 5
291240 5
291280 5
291320 5
291360 5
291400 5
291440 5
291480 5
291520 5
291560 5
291600 5
291640 5
291680 5
291720 5
291760 5
291800 5
291840 5
291880 5
291920 5
291960 5
292000 5
292040 5
292080 5
292120 5
292160 5
292200 5
292240 5
292280 5
292320 5
292360 5
292400 5
292440 5
292480 5
292520 5
292560 5
292600 5
292640 5
292680 5
292720 5
292760 5
292800 5
292840 5
292880 5
292920 5
292960 5
293000 5
293040 5
293080 5
293120 5
293160 5
293200 5
293240 5
293280 5
293320 5
293360 5
293400 5
293440 5
293480 5
293520 5
293560 5
293600 5
293640 5
293680 5
293720 5
293760 5
293800 5
293840 5
293880 5
293920 5
293960 5
294000 5
294040 5
294080 5
294120 5
294160 5
294200 5
294240 5
294280 5
294320 5
294360 5
294400 5
294440 5
294480 5
294520 5
294560 5
294600 5
294640 5
294680 5
294720 5
294760 5
294800 5
294840 5
294880 5
294920 5
294960 5
295000 5
295040 5
295080 5
295120 5
295160 5
295200 5
295240 5
295280 5
295320 5
295360 5
295400 5
295440 5
295480 5
295520 5
295560 5
295600 5
295640 5
295680 5
295720 5
295760 5
295800 5
295840 5
295880 5
295920 5
295960 5
296000 5
296040 5
296080 5
296120 5
296160 5
296200 5
296240 5
296280 5
296320 5
296360 5
296400 5
296440 5
296480 5
296520 5
296560 5
296600 5
296640 5
296680 5
296720 5
296760 5
296800 5
296840 5
296880 5
296920 5
296960 5
297000 5
297040 5
297080 5
297120 5
297160 5
297200 5
297240 5
297280 5
297320 5
297360 5
297400 5
297440 5
297480 5
297520 5
297560 5
297600 5
297640 5
297680 5
297720 5
297760 5
297800 5
297840 5
297880 5
297920 5
297960 5
298000 5
298040 5
298080 5
298120 5
298160 5
298200 5
298240 5
298280 5
298320 5
298360 5
298400 5
298440 5
298480 5
298520 5
298560 5
298600 5
298640 5
298680 5
298720 5
298760 5
298800 5
298840 5
298880 5
298920 5
298960 5
299000 5
299040 5
299080 5
299120 5
299160 5
299200 5
299240 5
299280 5
299320 5
299360 5
299400 5
299440 5
299480 5
299520 5
299560 5
299600 5
299640 5
299680 5
299720 5
299760 5
299800 5
299840 5
299880 5
299920 5
299960 5
300000 5
300040 5
300080 5
300120 5
300160 5
300200 5
300240 5
300280 5
300320 5
300360 5
300400 5
300440 5
300480 5
300520 5
300560 5
300600 5
300640 5
300680 5
300720 5
300760 5
300800 5
300840 5
300880 5
300920 5
300960 5
301000 5
301040 5
301080 5
301120 5
301160 5
301200 5
301240 5
301280 5
301320 5
301360 5
301400 5
301440 5
301480 5
301520 5
301560 5
301600 5
301640 5
301680 5
301720 5
301760 5
301800 5
301840 5
301880 5
301920 5
301960 5
302000 5
302040 5
302080 5
302120 5
302160 5
302200 5
302240 5
302280 5
302320 5
302360 5
302400 5
302440 5
302480 5
302520 5
302560 5
302600 5
302640 5
302680 5
302720 5
302760 5
302800 5
302840 5
302880 5
302920 5
302960 5
303000 5
303040 5
303080 5
303120 5
303160 5
303200 5
303240 5
303280 5
303320 5
303360 5
303400 5
303440 5
303480 5
303520 5
303560 5
303600 5
303640 5
303680 5
303720 5
303760 5
303800 5
303840 5
303880 5
303920 5
303960 5
304000 5
304040 5
304080 5
304120 5
304160 5
304200 5
304240 5
304280 5
304320 5
304360 5
304400 5
304440 5
304480 5
304520 5
304560 5
304600 5
304640 5
304680 5
304720 5
304760 5
304800 5
304840 5
304880 5
304920 5
304960 5
305000 5
305040 5
305080 5
305120 5
305160 5
305200 5
305240 5
305280 5
305320 5
305360 5
305400 5
305440 5
305480 5
305520 5
305560 5
305600 5
305640 5
305680 5
305720 5
305760 5
305800 5
305840 5
305880 5
305920 5
305960 5
306000 5
306040 5
306080 5
306120 5
306160 5
306200 5
306240 5
306280 5
306320 5
306360 5
306400 5
306440 5
306480 5
306520 5
306560 5
306600 5
306640 5
306680 5
306720 5
306760 5
306800 5
306840 5
306880 5
306920 5
306960 5
307000 5
307040 5
307080 5
307120 5
307160 5
307200 5
307240 5
307280 5
307320 5
307360 5
307400 5
307440 5
307480 5
307520 5
307560 5
307600 5
307640 5
307680 5
307720 5
307760 5
307800 5
307840 5
307880 5
307920 5
307960 5
308000 5
308040 5
308080 5
308120 5
308160 5
308200 5
308240 5
308280 5
308320 5
308360 5
308400 5
308440 5
308480 5
308520 5
308560 5
308600 5
308640 5
308680 5
308720 5
308760 5
308800 5
308840 5
308880 5
308920 5
308960 5
309000 5
309040 5
309080 5
309120 5
309160 5
309200 5
309240 5
309280 5
309320 5
309360 5
309400 5
309440 5
309480 5
309520 5
309560 5
309600 5
309640 5
309680 5
309720 5
309760 5
309800 5
309840 5
309880 5
309920 5
309960 5
310000 5
310040 5
310080 5
310120 5
310160 5
310200 5
310240 5
310280 5
310320 5
310360 5
310400 5
310440 5
310480 5
310520 5
310560 5
310600 5
310640 5
310680 5
310720 5
310760 5
310800 5
310840 5
310880 5
310920 5
310960 5
311000 5
311040 5
311080 5
311120 5
311160 5
311200 5
311240 5
311280 5
311320 5
311360 5
311400 5
311440 5
311480 5
311520 5
311560 5
311600 5
311640 5
311680 5
311720 5
311760 5
311800 5
311840 5
311880 5
311920 5
311960 5
312000 5
312040 5
312080 5
312120 5
312160 5
312200 5
312240 5
312280 5
312320 5
312360 5
312400 5
312440 5
312480 5
312520 5
312560 5
312600 5
312640 5
312680 5
312720 5
312760 5
312800 5
312840 5
312880 5
312920 5
312960 5
313000 5
313040 5
313080 5
313120 5
313160 5
313200 5
313240 5
313280 5
313320 5
313360 5
313400 5
313440 5
313480 5
313520 5
313560 5
313600 5
313640 5
313680 5
313720 5
313760 5
313800 5
313840 5
313880 5
313920 5
313960 5
314000 5
314040 5
314080 5
314120 5
314160 5
314200 5
314240 5
314280 5
314320 5
314360 5
314400 5
314440 5
314480 5
314520 5
314560 5
314600 5
314640 5
314680 5
314720 5
314760 5
314800 5
314840 5
314880 5
314920 5
314960 5
315000 5
315040 5
315080 5
315120 5
315160 5
315200 5
315240 5
315280 5
315320 5
315360 5
315400 5
315440 5
315480 5
315520 5
315560 5
315600 5
315640 5
315680 5
315720 5
315760 5
315800 5
315840 5
315880 5
315920 5
315960 5
316000 5
316040 5
316080 5
316120 5
316160 5
316200 5
316240 5
316280 5
316320 5
316360 5
316400 5
316440 5
316480 5
316520 5
316560 5
316600 5
316640 5
316680 5
316720 5
316760 5
316800 5
316840 5
316880 5
316920 5
316960 5
317000 5
317040 5
317080 5
317120 5
317160 5
317200 5
317240 5
317280 5
317320 5
317360 5
317400 5
317440 5
317480 5
317520 5
317560 5
317600 5
317640 5
317680 5
317720 5
317760 5
317800 5
317840 5
317880 5
317920 5
317960 5
318000 5
318040 5
318080 5
318120 5
318160 5
318200 5
318240 5
318280 5
318320 5
318360 5
318400 5
318440 5
318480 5
318520 5
318560 5
318600 5
318640 5
318680 5
318720 5
318760 5
318800 5
318840 5
318880 5
318920 5
318960 5
319000 5
319040 5
319080 5
319120 5
319160 5
319200 5
319240 5
319280 5
319320 5
319360 5
319400 5
319440 5
319480 5
319520 5
319560 5
319600 5
319640 5
319680 5
319720 5
319760 5
319800 5
319840 5
319880 5
319920 5
319960 5
320000 5
320040 5
320080 5
320120 5
320160 5
320200 5
320240 5
320280 5
320320 5
320360 5
320400 5
320440 5
320480 5
320520 5
320560 5
320600 5
320640 5
320680 5
320720 5
320760 5
320800 5
320840 5
320880 5
320920 5
320960 5
321000 5
321040 5
321080 5
321120 5
321160 5
321200 5
321240 5
321280 5
321320 5
321360 5
321400 5
321440 5
321480 5
321520 5
321560 5
321600 5
321640 5
321680 5
321720 5
321760 5
321800 5
321840 5
321880 5
321920 5
321960 5
322000 5
322040 5
322080 5
322120 5
322160 5
322200 5
322240 5
322280 5
322320 5
322360 5
322400 5
322440 5
322480 5
322520 5
322560 5
322600 5
322640 5
322680 5
322720 5
322760 5
322800 5
322840 5
322880 5
322920 5
322960 5
323000 5
323040 5
323080 5
323120 5
323160 5
323200 5
323240 5
323280 5
323320 5
323360 5
323400 5
323440 5
323480 5
323520 5
323560 5
323600 5
323640 5
323680 5
323720 5
323760 5
323800 5
323840 5
323880 5
323920 5
323960 5
324000 5
324040 5
324080 5
324120 5
324160 5
324200 5
324240 5
324280 5
324320 5
324360 5
324400 5
324440 5
324480 5
324520 5
324560 5
324600 5
324640 5
324680 5
324720 5
324760 5
324800 5
324840 5
324880 5
324920 5
324960 5
325000 5
325040 5
325080 5
325120 5
325160 5
325200 5
325240 5
325280 5
325320 5
325360 5
325400 5
325440 5
325480 5
325520 5
325560 5
325600 5
325640 5
325680 5
325720 5
325760 5
325800 5
325840 5
325880 5
325920 5
325960 5
326000 5
326040 5
326080 5
326120 5
326160 5
326200 5
326240 5
326280 5
326320 5
326360 5
326400 5
326440 5
326480 5
326520 5
326560 5
326600 5
326640 5
326680 5
326720 5
326760 5
326800 5
326840 5
326880 5
326920 5
326960 5
327000 5
327040 5
327080 5
327120 5
327160 5
327200 5
327240 5
327280 5
327320 5
327360 5
327400 5
327440 5
327480 5
327520 5
327560 5
327600 5
327640 5
327680 5
327720 5
327760 5
327800 5
327840 5
327880 5
327920 5
327960 5
328000 5
328040 5
328080 5
328120 5
328160 5
328200 5
328240 5
328280 5
328320 5
328360 5
328400 5
328440 5
328480 5
328520 5
328560 5
328600 5
328640 5
328680 5
328720 5
328760 5
328800 5
328840 5
328880 5
328920 5
328960 5
329000 5
329040 5
329080 5
329120 5
329160 5
329200 5
329240 5
329280 5
329320 5
329360 5
329400 5
329440 5
329480 5
329520 5
329560 5
329600 5
329640 5
329680 5
329720 5
329760 5
329800 5
329840 5
329880 5
329920 5
329960 5
330000 5
330040 5
330080 5
330120 5
330160 5
330200 5
330240 5
330280 5
330320 5
330360 5
330400 5
330440 5
330480 5
330520 5
330560 5
330600 5
330640 5
330680 5
330720 5
330760 5
330800 5
330840 5
330880 5
330920 5
330960 5
331000 5
331040 5
331080 5
331120 5
331160 5
331200 5
331240 5
331280 5
331320 5
331360 5
331400 5
331440 5
331480 5
331520 5
331560 5
331600 5
331640 5
331680 5
331720 5
331760 5
331800 5
331840 5
331880 5
331920 5
331960 5
332000 5
332040 5
332080 5
332120 5
332160 5
332200 5
332240 5
332280 5
332320 5
332360 5
332400 5
332440 5
332480 5
332520 5
332560 5
332600 5
332640 5
332680 5
332720 5
332760 5
332800 5
332840 5
332880 5
332920 5
332960 5
333000 5
333040 5
333080 5
333120 5
333160 5
333200 5
333240 5
333280 5
333320 5
333360 5
333400 5
333440 5
333480 5
333520 5
333560 5
333600 5
333640 5
333680 5
333720 5
333760 5
333800 5
333840 5
333880 5
333920 5
333960 5
334000 5
334040 5
334080 5
334120 5
334160 5
334200 5
334240 5
334280 5
334320 5
334360 5
334400 5
334440 5
334480 5
334520 5
334560 5
334600 5
334640 5
334680 5
334720 5
334760 5
334800 5
334840 5
334880 5
334920 5
334960 5
335000 5
335040 5
335080 5
335120 5
335160 5
335200 5
335240 5
335280 5
335320 5
335360 5
335400 5
335440 5
335480 5
335520 5
335560 5
335600 5
335640 5
335680 5
335720 5
335760 5
335800 5
335840 5
335880 5
335920 5
335960 5
336000 5
336040 5
336080 5
336120 5
336160 5
336200 5
336240 5
336280 5
336320 5
336360 5
336400 5
336440 5
336480 5
336520 5
336560 5
336600 5
336640 5
336680 5
336720 5
336760 5
336800 5
336840 5
336880 5
336920 5
336960 5
337000 5
337040 5
337080 5
337120 5
337160 5
337200 5
337240 5
337280 5
337320 5
337360 5
337400 5
337440 5
337480 5
337520 5
337560 5
337600 5
337640 5
337680 5
337720 5
337760 5
337800 5
337840 5
337880 5
337920 5
337960 5
338000 5
338040 5
338080 5
338120 5
338160 5
338200 5
338240 5
338280 5
338320 5
338360 5
338400 5
338440 5
338480 5
338520 5
338560 5
338600 5
338640 5
338680 5
338720 5
338760 5
338800 5
338840 5
338880 5
338920 5
338960 5
339000 5
339040 5
339080 5
339120 5
339160 5
339200 5
339240 5
339280 5
339320 5
339360 5
339400 5
339440 5
339480 5
339520 5
339560 5
339600 5
339640 5
339680 5
339720 5
339760 5
339800 5
339840 5
339880 5
339920 5
339960 5
340000 5
340040 5
340080 5
340120 5
340160 5
340200 5
340240 5
340280 5
340320 5
340360 5
340400 5
340440 5
340480 5
340520 5
340560 5
340600 5
340640 5
340680 5
340720 5
340760 5
340800 5
340840 5
340880 5
340920 5
340960 5
341000 5
341040 5
341080 5
341120 5
341160 5
341200 5
341240 5
341280 5
341320 5
341360 5
341400 5
341440 5
341480 5
341520 5
341560 5
341600 5
341640 5
341680 5
341720 5
341760 5
341800 5
341840 5
341880 5
341920 5
341960 5
342000 5
342040 5
342080 5
342120 5
342160 5
342200 5
342240 5
342280 5
342320 5
342360 5
342400 5
342440 5
342480 5
342520 5
342560 5
342600 5
342640 5
342680 5
342720 5
342760 5
342800 5
342840 5
342880 5
342920 5
342960 5
343000 5
343040 5
343080 5
343120 5
343160 5
343200 5
343240 5
343280 5
343320 5
343360 5
343400 5
343440 5
343480 5
343520 5
343560 5
343600 5
343640 5
343680 5
343720 5
343760 5
343800 5
343840 5
343880 5
343920 5
343960 5
344000 5
344040 5
344080 5
344120 5
344160 5
344200 5
344240 5
344280 5
344320 5
344360 5
344400 5
344440 5
344480 5
344520 5
344560 5
344600 5
344640 5
344680 5
344720 5
344760 5
344800 5
344840 5
344880 5
344920 5
344960 5
345000 5
345040 5
345080 5
345120 5
345160 5
345200 5
345240 5
345280 5
345320 5
345360 5
345400 5
345440 5
345480 5
345520 5
345560 5
345600 5
345640 5
345680 5
345720 5
345760 5
345800 5
345840 5
345880 5
345920 5
345960 5
346000 5
346040 5
346080 5
346120 5
346160 5
346200 5
346240 5
346280 5
346320 5
346360 5
346400 5
346440 5
346480 5
346520 5
346560 5
346600 5
346640 5
346680 5
346720 5
346760 5
346800 5
346840 5
346880 5
346920 5
346960 5
347000 5
347040 5
347080 5
347120 5
347160 5
347200 5
347240 5
347280 5
347320 5
347360 5
347400 5
347440 5
347480 5
347520 5
347560 5
347600 5
347640 5
347680 5
347720 5
347760 5
347800 5
347840 5
347880 5
347920 5
347960 5
348000 5
348040 5
348080 5
348120 5
348160 5
348200 5
348240 5
348280 5
348320 5
348360 5
348400 5
348440 5
348480 5
348520 5
348560 5
348600 5
348640 5
348680 5
348720 5
348760 5
348800 5
348840 5
348880 5
348920 5
348960 5
349000 5
349040 5
349080 5
349120 5
349160 5
349200 5
349240 5
349280 5
349320 5
349360 5
349400 5
349440 5
349480 5
349520 5
349560 5
349600 5
349640 5
349680 5
349720 5
349760 5
349800 5
349840 5
349880 5
349920 5
349960 5
350000 5
350040 5
350080 5
350120 5
350160 5
350200 5
350240 5
350280 5
350320 5
350360 5
350400 5
350440 5
350480 5
350520 5
350560 5
350600 5
350640 5
350680 5
350720 5
350760 5
350800 5
350840 5
350880 5
350920 5
350960 5
351000 5
351040 5
351080 5
351120 5
351160 5
351200 5
351240 5
351280 5
351320 5
351360 5
351400 5
351440 5
351480 5
351520 5
351560 5
351600 5
351640 5
351680 5
351720 5
351760 5
351800 5
351840 5
351880 5
351920 5
351960 5
352000 5
352040 5
352080 5
352120 5
352160 5
352200 5
352240 5
352280 5
352320 5
352360 5
352400 5
352440 5
352480 5
352520 5
352560 5
352600 5
352640 5
352680 5
352720 5
352760 5
352800 5
352840 5
352880 5
352920 5
352960 5
353000 5
353040 5
353080 5
353120 5
353160 5
353200 5
353240 5
353280 5
353320 5
353360 5
353400 5
353440 5
353480 5
353520 5
353560 5
353600 5
353640 5
353680 5
353720 5
353760 5
353800 5
353840 5
353880 5
353920 5
353960 5
354000 5
354040 5
354080 5
354120 5
354160 5
354200 5
354240 5
354280 5
354320 5
354360 5
354400 5
354440 5
354480 5
354520 5
354560 5
354600 5
354640 5
354680 5
354720 5
354760 5
354800 5
354840 5
354880 5
354920 5
354960 5
355000 5
355040 5
355080 5
355120 5
355160 5
355200 5
355240 5
355280 5
355320 5
355360 5
355400 5
355440 5
355480 5
355520 5
355560 5
355600 5
355640 5
355680 5
355720 5
355760 5
355800 5
355840 5
355880 5
355920 5
355960 5
356000 5
356040 5
356080 5
356120 5
356160 5
356200 5
356240 5
356280 5
356320 5
356360 5
356400 5
356440 5
356480 5
356520 5
356560 5
356600 5
356640 5
356680 5
356720 5
356760 5
356800 5
356840 5
356880 5
356920 5
356960 5
357000 5
357040 5
357080 5
357120 5
357160 5
357200 5
357240 5
357280 5
357320 5
357360 5
357400 5
357440 5
357480 5
357520 5
357560 5
357600 5
357640 5
357680 5
357720 5
357760 5
357800 5
357840 5
357880 5
357920 5
357960 5
358000 5
358040 5
358080 5
358120 5
358160 5
358200 5
358240 5
358280 5
358320 5
358360 5
358400 5
358440 5
358480 5
358520 5
358560 5
358600 5
358640 5
358680 5
358720 5
358760 5
358800 5
358840 5
358880 5
358920 5
358960 5
359000 5
359040 5
359080 5
359120 5
359160 5
359200 5
359240 5
359280 5
359320 5
359360 5
359400 5
359440 5
359480 5
359520 5
359560 5
359600 5
359640 5
359680 5
359720 5
359760 5
359800 5
359840 5
359880 5
359920 5
359960 5
360000 5
360040 5
360080 5
360120 5
360160 5
360200 5
360240 5
360280 5
360320 5
360360 5
360400 5
360440 5
360480 5
360520 5
360560 5
360600 5
360640 5
360680 5
360720 5
360760 5
360800 5
360840 5
360880 5
360920 5
360960 5
361000 5
361040 5
361080 5
361120 5
361160 5
361200 5
361240 5
361280 5
361320 5
361360 5
361400 5
361440 5
361480 5
361520 5
361560 5
361600 5
361640 5
361680 5
361720 5
361760 5
361800 5
361840 5
361880 5
361920 5
361960 5
362000 5
362040 5
362080 5
362120 5
362160 5
362200 5
362240 5
362280 5
362320 5
362360 5
362400 5
362440 5
362480 5
362520 5
362560 5
362600 5
362640 5
362680 5
362720 5
362760 5
362800 5
362840 5
362880 5
362920 5
362960 5
363000 5
363040 5
363080 5
363120 5
363160 5
363200 5
363240 5
363280 5
363320 5
363360 5
363400 5
363440 5
363480 5
363520 5
363560 5
363600 5
363640 5
363680 5
363720 5
363760 5
363800 5
363840 5
363880 5
363920 5
363960 5
364000 5
364040 5
364080 5
364120 5
364160 5
364200 5
364240 5
364280 5
364320 5
364360 5
364400 5
364440 5
364480 5
364520 5
364560 5
364600 5
364640 5
364680 5
364720 5
364760 5
364800 5
364840 5
364880 5
364920 5
364960 5
365000 5
365040 5
365080 5
365120 5
365160 5
365200 5
365240 5
365280 5
365320 5
365360 5
365400 5
365440 5
365480 5
365520 5
365560 5
365600 5
365640 5
365680 5
365720 5
365760 5
365800 5
365840 5
365880 5
365920 5
365960 5
366000 5
366040 5
366080 5
366120 5
366160 5
366200 5
366240 5
366280 5
366320 5
366360 5
366400 5
366440 5
366480 5
