# Supplementary material for: Comment on 'Valid molecular dynamics simulations of human hemoglobin require a surprisingly large box size'
Source: eLife. 2019 Jun 20;8:e44718. doi: 10.7554/eLife.44718 (PMC6586461; doi:10.7554/eLife.44718)
Supplement: Figure 3—source data 1. — The zip archive contains a README file describing which source files correspond to the different panels. [file elife-44718-fig3-data1.zip › figure3/panel_A/hub/large/4/proj.xvg]

@ autoscale onread none
@ with g0
@ g0 on
@ title "projection on eigenvectors (nm)"
@ xaxis  label "Time (ps)"
@ world xmin 0
@ world xmax 92960
@ world ymin -9.80468
@ world ymax 5.06535
@ view xmin 0.15
@ view xmax 0.85
@ view ymin 0.15
@ view ymax 0.85
@ yaxis  label "vec 1"
@ xaxis tick major 20000
@ xaxis tick minor 10000
@ xaxis ticklabel start type spec
@ xaxis ticklabel start -0
@ yaxis tick major 5
@ yaxis tick minor 2.5
@ yaxis ticklabel start type spec
@ yaxis ticklabel start -5
@ zeroxaxis bar on
@ zeroxaxis bar linestyle 3
    0.0000   -4.95599
   40.0000   -4.33082
   80.0000   -4.69717
  120.0000   -5.62956
  160.0000   -5.30887
  200.0000   -6.03429
  240.0000   -6.06857
  280.0000   -5.39589
  320.0000   -4.80935
  360.0000   -5.16261
  400.0000   -5.23126
  440.0000   -4.96955
  480.0000   -6.13764
  520.0000   -6.27634
  560.0000   -6.02459
  600.0000   -5.23406
  640.0000   -5.65203
  680.0000   -4.85803
  720.0000   -5.85724
  760.0000   -3.96674
  800.0000   -6.00827
  840.0000   -5.97385
  880.0000   -4.81832
  920.0000   -4.96420
  960.0000   -5.66157
 1000.0000   -5.01965
 1040.0000   -5.52745
 1080.0000   -5.80071
 1120.0000   -6.27664
 1160.0000   -6.01059
 1200.0000   -6.24333
 1240.0000   -5.88538
 1280.0000   -6.69260
 1320.0000   -6.57419
 1360.0000   -6.42025
 1400.0000   -6.00019
 1440.0000   -5.36518
 1480.0000   -6.10466
 1520.0000   -6.05375
 1560.0000   -6.03723
 1600.0000   -5.58384
 1640.0000   -6.21653
 1680.0000   -6.38861
 1720.0000   -7.08379
 1760.0000   -6.71871
 1800.0000   -6.84163
 1840.0000   -6.10815
 1880.0000   -6.88635
 1920.0000   -6.88986
 1960.0000   -7.05656
 2000.0000   -6.48376
 2040.0000   -6.48551
 2080.0000   -6.53125
 2120.0000   -5.76631
 2160.0000   -7.03030
 2200.0000   -6.40782
 2240.0000   -6.34635
 2280.0000   -6.59004
 2320.0000   -6.53519
 2360.0000   -6.44619
 2400.0000   -6.00033
 2440.0000   -5.79229
 2480.0000   -6.32592
 2520.0000   -5.70628
 2560.0000   -6.66547
 2600.0000   -5.78443
 2640.0000   -6.70812
 2680.0000   -5.95539
 2720.0000   -6.60875
 2760.0000   -6.23119
 2800.0000   -6.08479
 2840.0000   -6.31820
 2880.0000   -6.59533
 2920.0000   -7.08071
 2960.0000   -6.33030
 3000.0000   -6.54732
 3040.0000   -6.71643
 3080.0000   -6.71315
 3120.0000   -7.28182
 3160.0000   -7.15066
 3200.0000   -7.01087
 3240.0000   -6.28577
 3280.0000   -5.73775
 3320.0000   -5.89618
 3360.0000   -6.01642
 3400.0000   -5.79824
 3440.0000   -6.11364
 3480.0000   -6.77829
 3520.0000   -6.76962
 3560.0000   -6.32761
 3600.0000   -7.18691
 3640.0000   -7.06156
 3680.0000   -7.14562
 3720.0000   -7.79868
 3760.0000   -7.39080
 3800.0000   -7.11741
 3840.0000   -7.22835
 3880.0000   -6.98167
 3920.0000   -6.39525
 3960.0000   -5.96122
 4000.0000   -6.57674
 4040.0000   -6.03725
 4080.0000   -6.29338
 4120.0000   -5.96071
 4160.0000   -5.89076
 4200.0000   -6.16578
 4240.0000   -6.15306
 4280.0000   -6.12466
 4320.0000   -5.65126
 4360.0000   -6.15482
 4400.0000   -5.64338
 4440.0000   -6.20187
 4480.0000   -6.03455
 4520.0000   -5.87275
 4560.0000   -5.73443
 4600.0000   -6.33186
 4640.0000   -6.10344
 4680.0000   -5.74902
 4720.0000   -6.13986
 4760.0000   -6.35330
 4800.0000   -6.66104
 4840.0000   -6.67673
 4880.0000   -5.79926
 4920.0000   -7.12735
 4960.0000   -5.65289
 5000.0000   -6.24568
 5040.0000   -5.96311
 5080.0000   -5.70732
 5120.0000   -6.72366
 5160.0000   -5.78182
 5200.0000   -5.29962
 5240.0000   -5.65736
 5280.0000   -6.32935
 5320.0000   -5.51254
 5360.0000   -5.82041
 5400.0000   -5.65807
 5440.0000   -5.86953
 5480.0000   -6.03903
 5520.0000   -5.78797
 5560.0000   -5.28534
 5600.0000   -5.67046
 5640.0000   -5.68943
 5680.0000   -5.89118
 5720.0000   -5.91637
 5760.0000   -6.34441
 5800.0000   -6.18712
 5840.0000   -6.71213
 5880.0000   -7.08713
 5920.0000   -6.19154
 5960.0000   -6.17171
 6000.0000   -6.43011
 6040.0000   -6.96992
 6080.0000   -6.74558
 6120.0000   -7.30726
 6160.0000   -6.05107
 6200.0000   -7.22637
 6240.0000   -7.31561
 6280.0000   -5.88086
 6320.0000   -6.01889
 6360.0000   -6.07659
 6400.0000   -7.43382
 6440.0000   -6.30629
 6480.0000   -5.52322
 6520.0000   -6.65949
 6560.0000   -7.12820
 6600.0000   -6.64782
 6640.0000   -6.91668
 6680.0000   -5.99229
 6720.0000   -6.12765
 6760.0000   -6.07193
 6800.0000   -6.00764
 6840.0000   -6.16281
 6880.0000   -5.12132
 6920.0000   -5.43745
 6960.0000   -4.77722
 7000.0000   -5.14232
 7040.0000   -5.37884
 7080.0000   -5.28636
 7120.0000   -3.74718
 7160.0000   -4.60821
 7200.0000   -5.58555
 7240.0000   -5.33484
 7280.0000   -5.16676
 7320.0000   -6.32519
 7360.0000   -5.83302
 7400.0000   -6.27236
 7440.0000   -6.24490
 7480.0000   -5.93864
 7520.0000   -5.29839
 7560.0000   -6.12380
 7600.0000   -5.22864
 7640.0000   -4.95996
 7680.0000   -5.99042
 7720.0000   -5.08196
 7760.0000   -5.74464
 7800.0000   -5.68207
 7840.0000   -5.47965
 7880.0000   -5.04728
 7920.0000   -6.18421
 7960.0000   -7.19005
 8000.0000   -5.82338
 8040.0000   -6.00227
 8080.0000   -4.76781
 8120.0000   -6.38611
 8160.0000   -5.57640
 8200.0000   -6.07468
 8240.0000   -6.65354
 8280.0000   -6.92274
 8320.0000   -6.50093
 8360.0000   -5.13768
 8400.0000   -5.36117
 8440.0000   -6.96059
 8480.0000   -5.99200
 8520.0000   -6.07648
 8560.0000   -6.79209
 8600.0000   -5.44143
 8640.0000   -5.50642
 8680.0000   -5.73828
 8720.0000   -7.23964
 8760.0000   -7.83153
 8800.0000   -6.02218
 8840.0000   -6.89718
 8880.0000   -6.83402
 8920.0000   -7.38040
 8960.0000   -7.21117
 9000.0000   -6.57198
 9040.0000   -5.93984
 9080.0000   -5.66974
 9120.0000   -6.28640
 9160.0000   -7.14747
 9200.0000   -6.82947
 9240.0000   -6.73639
 9280.0000   -5.61371
 9320.0000   -6.62515
 9360.0000   -6.34367
 9400.0000   -6.95091
 9440.0000   -8.00445
 9480.0000   -8.05308
 9520.0000   -7.75638
 9560.0000   -7.13980
 9600.0000   -6.79271
 9640.0000   -6.53619
 9680.0000   -6.61927
 9720.0000   -6.13325
 9760.0000   -6.93462
 9800.0000   -6.87607
 9840.0000   -5.62926
 9880.0000   -6.10729
 9920.0000   -5.64136
 9960.0000   -7.41703
10000.0000   -6.58775
10040.0000   -6.93645
10080.0000   -6.24980
10120.0000   -7.14593
10160.0000   -6.42941
10200.0000   -6.71642
10240.0000   -6.69756
10280.0000   -7.73342
10320.0000   -6.95890
10360.0000   -7.17553
10400.0000   -7.45691
10440.0000   -6.39774
10480.0000   -6.91444
10520.0000   -6.86004
10560.0000   -7.33017
10600.0000   -7.53808
10640.0000   -7.78161
10680.0000   -6.59420
10720.0000   -6.80184
10760.0000   -7.06790
10800.0000   -6.35069
10840.0000   -6.12572
10880.0000   -5.55023
10920.0000   -5.71529
10960.0000   -6.64457
11000.0000   -5.52345
11040.0000   -4.74799
11080.0000   -5.20476
11120.0000   -6.42209
11160.0000   -6.79256
11200.0000   -6.08963
11240.0000   -5.99376
11280.0000   -5.37918
11320.0000   -5.71121
11360.0000   -5.61189
11400.0000   -5.27881
11440.0000   -5.17941
11480.0000   -4.81432
11520.0000   -4.93276
11560.0000   -4.91272
11600.0000   -5.71374
11640.0000   -4.55847
11680.0000   -4.94821
11720.0000   -4.43349
11760.0000   -4.90218
11800.0000   -4.20619
11840.0000   -5.88487
11880.0000   -5.85858
11920.0000   -6.52130
11960.0000   -5.98469
12000.0000   -5.31117
12040.0000   -5.78376
12080.0000   -7.17549
12120.0000   -5.32720
12160.0000   -5.66457
12200.0000   -6.22454
12240.0000   -4.83325
12280.0000   -5.66515
12320.0000   -5.75097
12360.0000   -5.32132
12400.0000   -5.80811
12440.0000   -4.79870
12480.0000   -4.81935
12520.0000   -5.49528
12560.0000   -5.64228
12600.0000   -5.55587
12640.0000   -5.37924
12680.0000   -5.16199
12720.0000   -5.06984
12760.0000   -5.35273
12800.0000   -5.80797
12840.0000   -5.77077
12880.0000   -6.38556
12920.0000   -5.10719
12960.0000   -6.50533
13000.0000   -5.87929
13040.0000   -5.87085
13080.0000   -5.89614
13120.0000   -5.56964
13160.0000   -5.18167
13200.0000   -5.19557
13240.0000   -5.43593
13280.0000   -5.29108
13320.0000   -5.96357
13360.0000   -6.10071
13400.0000   -4.83648
13440.0000   -5.51091
13480.0000   -5.49652
13520.0000   -5.48716
13560.0000   -5.76768
13600.0000   -5.28592
13640.0000   -5.02227
13680.0000   -5.07219
13720.0000   -5.03971
13760.0000   -5.87517
13800.0000   -4.83000
13840.0000   -4.89123
13880.0000   -4.19434
13920.0000   -4.83266
13960.0000   -4.75088
14000.0000   -4.25817
14040.0000   -3.89735
14080.0000   -4.58506
14120.0000   -4.56750
14160.0000   -4.38108
14200.0000   -4.25371
14240.0000   -4.42013
14280.0000   -4.78546
14320.0000   -4.98449
14360.0000   -5.26913
14400.0000   -4.42772
14440.0000   -4.90330
14480.0000   -5.79024
14520.0000   -6.42730
14560.0000   -6.22888
14600.0000   -5.48436
14640.0000   -6.76281
14680.0000   -5.57698
14720.0000   -5.55948
14760.0000   -6.31395
14800.0000   -5.38977
14840.0000   -5.92564
14880.0000   -4.86803
14920.0000   -5.80507
14960.0000   -5.68943
15000.0000   -6.06404
15040.0000   -6.02493
15080.0000   -6.34001
15120.0000   -6.92166
15160.0000   -5.73310
15200.0000   -5.81535
15240.0000   -6.22156
15280.0000   -6.36375
15320.0000   -6.76930
15360.0000   -6.84411
15400.0000   -6.80221
15440.0000   -6.58648
15480.0000   -5.88533
15520.0000   -6.12843
15560.0000   -5.33483
15600.0000   -4.91992
15640.0000   -5.46782
15680.0000   -5.82128
15720.0000   -5.25934
15760.0000   -6.35487
15800.0000   -6.18097
15840.0000   -6.40261
15880.0000   -6.44043
15920.0000   -5.30644
15960.0000   -5.07723
16000.0000   -5.31221
16040.0000   -4.58594
16080.0000   -4.86738
16120.0000   -4.44892
16160.0000   -5.19485
16200.0000   -4.50802
16240.0000   -4.61476
16280.0000   -4.74815
16320.0000   -4.32537
16360.0000   -4.17231
16400.0000   -4.51558
16440.0000   -3.54088
16480.0000   -4.13196
16520.0000   -4.95347
16560.0000   -4.30028
16600.0000   -4.90449
16640.0000   -4.16876
16680.0000   -4.07810
16720.0000   -4.64050
16760.0000   -4.74528
16800.0000   -4.56927
16840.0000   -4.73846
16880.0000   -4.05079
16920.0000   -5.15178
16960.0000   -5.43458
17000.0000   -4.97202
17040.0000   -5.37434
17080.0000   -5.41111
17120.0000   -5.54077
17160.0000   -5.21878
17200.0000   -5.62628
17240.0000   -5.63862
17280.0000   -5.12484
17320.0000   -6.18281
17360.0000   -4.80800
17400.0000   -5.10595
17440.0000   -5.36339
17480.0000   -5.04740
17520.0000   -5.26509
17560.0000   -5.62912
17600.0000   -5.21174
17640.0000   -4.80207
17680.0000   -6.61346
17720.0000   -5.46792
17760.0000   -5.25986
17800.0000   -4.89847
17840.0000   -5.99584
17880.0000   -4.82750
17920.0000   -5.40425
17960.0000   -5.10503
18000.0000   -4.60607
18040.0000   -5.25352
18080.0000   -4.53283
18120.0000   -5.41079
18160.0000   -5.00004
18200.0000   -4.90050
18240.0000   -5.36943
18280.0000   -7.46813
18320.0000   -6.67598
18360.0000   -5.60483
18400.0000   -7.15765
18440.0000   -5.61061
18480.0000   -6.65991
18520.0000   -5.35420
18560.0000   -4.57283
18600.0000   -4.67382
18640.0000   -4.48024
18680.0000   -5.54187
18720.0000   -4.99658
18760.0000   -5.57738
18800.0000   -4.98467
18840.0000   -6.25739
18880.0000   -6.69698
18920.0000   -6.68147
18960.0000   -6.57660
19000.0000   -6.06422
19040.0000   -6.33511
19080.0000   -6.40032
19120.0000   -6.00893
19160.0000   -4.88954
19200.0000   -5.16904
19240.0000   -5.61224
19280.0000   -5.53104
19320.0000   -5.04634
19360.0000   -5.33046
19400.0000   -5.44470
19440.0000   -6.53143
19480.0000   -5.21281
19520.0000   -5.89631
19560.0000   -5.33187
19600.0000   -4.88239
19640.0000   -5.24806
19680.0000   -4.95037
19720.0000   -5.97262
19760.0000   -5.13351
19800.0000   -6.56490
19840.0000   -5.49203
19880.0000   -5.11455
19920.0000   -5.31120
19960.0000   -5.31257
20000.0000   -6.36503
20040.0000   -4.60153
20080.0000   -3.97888
20120.0000   -4.34057
20160.0000   -5.25620
20200.0000   -5.13917
20240.0000   -4.51697
20280.0000   -5.40436
20320.0000   -5.21379
20360.0000   -5.80390
20400.0000   -4.22029
20440.0000   -5.89852
20480.0000   -4.72385
20520.0000   -5.56354
20560.0000   -5.70942
20600.0000   -5.47943
20640.0000   -5.66121
20680.0000   -5.92628
20720.0000   -5.13262
20760.0000   -4.98431
20800.0000   -4.23774
20840.0000   -5.00617
20880.0000   -5.22220
20920.0000   -5.54924
20960.0000   -5.27453
21000.0000   -5.91657
21040.0000   -5.17722
21080.0000   -4.59571
21120.0000   -4.93015
21160.0000   -5.22484
21200.0000   -4.27283
21240.0000   -4.87029
21280.0000   -3.58022
21320.0000   -4.64654
21360.0000   -6.00566
21400.0000   -5.24418
21440.0000   -5.97894
21480.0000   -5.32886
21520.0000   -4.96143
21560.0000   -5.55177
21600.0000   -5.15540
21640.0000   -5.53679
21680.0000   -5.69288
21720.0000   -5.42506
21760.0000   -5.80136
21800.0000   -6.06654
21840.0000   -5.45396
21880.0000   -6.04650
21920.0000   -5.99649
21960.0000   -6.40307
22000.0000   -5.82886
22040.0000   -4.71447
22080.0000   -5.45610
22120.0000   -5.09381
22160.0000   -5.23377
22200.0000   -5.92167
22240.0000   -5.59732
22280.0000   -5.75264
22320.0000   -6.43118
22360.0000   -6.38110
22400.0000   -6.04386
22440.0000   -5.56918
22480.0000   -6.86114
22520.0000   -6.16332
22560.0000   -5.34480
22600.0000   -4.85102
22640.0000   -5.28093
22680.0000   -6.06009
22720.0000   -6.35014
22760.0000   -6.33241
22800.0000   -5.84993
22840.0000   -5.92864
22880.0000   -5.98691
22920.0000   -5.91399
22960.0000   -5.94628
23000.0000   -5.60567
23040.0000   -5.52793
23080.0000   -6.43767
23120.0000   -5.20111
23160.0000   -5.46341
23200.0000   -5.66959
23240.0000   -5.73501
23280.0000   -5.33430
23320.0000   -6.55838
23360.0000   -5.82818
23400.0000   -6.21846
23440.0000   -5.43632
23480.0000   -5.62811
23520.0000   -5.54852
23560.0000   -5.31454
23600.0000   -5.59866
23640.0000   -5.10304
23680.0000   -6.07379
23720.0000   -6.03473
23760.0000   -5.75049
23800.0000   -6.83430
23840.0000   -5.35068
23880.0000   -4.88177
23920.0000   -5.70695
23960.0000   -5.32232
24000.0000   -5.46873
24040.0000   -6.06909
24080.0000   -5.49773
24120.0000   -5.74841
24160.0000   -5.98953
24200.0000   -6.77728
24240.0000   -6.20568
24280.0000   -5.55929
24320.0000   -4.44921
24360.0000   -5.19249
24400.0000   -4.67640
24440.0000   -5.21905
24480.0000   -5.90419
24520.0000   -6.02384
24560.0000   -5.33172
24600.0000   -5.29671
24640.0000   -4.27240
24680.0000   -5.91349
24720.0000   -4.81341
24760.0000   -6.65533
24800.0000   -6.01850
24840.0000   -5.04867
24880.0000   -5.20275
24920.0000   -5.75036
24960.0000   -5.28356
25000.0000   -5.34531
25040.0000   -4.79439
25080.0000   -5.01557
25120.0000   -5.90711
25160.0000   -5.26485
25200.0000   -5.44591
25240.0000   -5.61068
25280.0000   -5.89447
25320.0000   -6.49851
25360.0000   -5.97616
25400.0000   -5.23360
25440.0000   -7.02442
25480.0000   -5.18948
25520.0000   -6.23786
25560.0000   -6.54873
25600.0000   -7.13578
25640.0000   -5.79183
25680.0000   -6.29004
25720.0000   -6.82019
25760.0000   -6.09190
25800.0000   -6.35013
25840.0000   -6.30061
25880.0000   -6.92404
25920.0000   -6.08466
25960.0000   -5.48027
26000.0000   -6.23403
26040.0000   -6.52345
26080.0000   -6.30157
26120.0000   -6.34919
26160.0000   -5.82001
26200.0000   -5.28208
26240.0000   -5.32474
26280.0000   -6.55113
26320.0000   -6.73546
26360.0000   -6.02544
26400.0000   -6.04892
26440.0000   -7.38418
26480.0000   -6.64335
26520.0000   -6.78081
26560.0000   -6.24426
26600.0000   -6.54184
26640.0000   -6.64171
26680.0000   -5.80383
26720.0000   -6.58772
26760.0000   -6.50148
26800.0000   -6.81109
26840.0000   -6.71150
26880.0000   -7.04970
26920.0000   -6.23952
26960.0000   -6.66589
27000.0000   -6.54134
27040.0000   -7.15016
27080.0000   -7.21081
27120.0000   -6.69899
27160.0000   -6.16794
27200.0000   -5.89933
27240.0000   -6.67884
27280.0000   -6.12862
27320.0000   -6.76770
27360.0000   -7.50408
27400.0000   -6.63839
27440.0000   -5.70663
27480.0000   -6.63083
27520.0000   -7.07407
27560.0000   -6.98753
27600.0000   -6.65947
27640.0000   -7.36198
27680.0000   -7.56858
27720.0000   -8.57575
27760.0000   -8.40478
27800.0000   -6.50310
27840.0000   -7.06571
27880.0000   -6.29519
27920.0000   -7.16001
27960.0000   -7.15584
28000.0000   -6.90419
28040.0000   -5.86819
28080.0000   -5.74840
28120.0000   -6.28780
28160.0000   -6.71787
28200.0000   -7.21165
28240.0000   -7.37791
28280.0000   -6.97939
28320.0000   -7.30759
28360.0000   -6.15757
28400.0000   -6.27871
28440.0000   -5.95404
28480.0000   -6.94787
28520.0000   -6.44157
28560.0000   -6.45942
28600.0000   -6.75615
28640.0000   -6.40635
28680.0000   -6.06071
28720.0000   -5.94648
28760.0000   -6.48617
28800.0000   -6.36034
28840.0000   -6.60914
28880.0000   -7.06767
28920.0000   -6.60573
28960.0000   -6.62867
29000.0000   -5.85195
29040.0000   -6.78187
29080.0000   -5.98257
29120.0000   -5.96066
29160.0000   -5.76982
29200.0000   -5.65770
29240.0000   -6.10057
29280.0000   -5.50205
29320.0000   -5.26490
29360.0000   -5.98674
29400.0000   -6.50124
29440.0000   -5.51004
29480.0000   -6.53080
29520.0000   -5.67525
29560.0000   -5.98234
29600.0000   -6.97819
29640.0000   -6.52087
29680.0000   -5.54748
29720.0000   -6.17836
29760.0000   -6.08827
29800.0000   -6.27557
29840.0000   -6.00081
29880.0000   -5.50396
29920.0000   -6.04197
29960.0000   -6.39577
30000.0000   -6.12939
30040.0000   -5.35785
30080.0000   -6.28117
30120.0000   -6.15503
30160.0000   -6.02489
30200.0000   -5.22416
30240.0000   -5.08379
30280.0000   -5.11103
30320.0000   -6.69986
30360.0000   -6.02138
30400.0000   -5.50419
30440.0000   -6.28248
30480.0000   -4.91800
30520.0000   -5.23672
30560.0000   -4.88743
30600.0000   -5.49233
30640.0000   -5.58046
30680.0000   -4.91628
30720.0000   -5.99982
30760.0000   -5.49744
30800.0000   -5.01101
30840.0000   -4.99015
30880.0000   -6.08870
30920.0000   -5.71553
30960.0000   -5.66317
31000.0000   -6.35677
31040.0000   -6.49188
31080.0000   -6.06595
31120.0000   -6.36380
31160.0000   -5.45812
31200.0000   -6.04021
31240.0000   -5.17637
31280.0000   -6.90512
31320.0000   -6.07616
31360.0000   -5.58539
31400.0000   -4.83454
31440.0000   -6.11863
31480.0000   -6.13382
31520.0000   -5.98807
31560.0000   -5.39231
31600.0000   -5.75361
31640.0000   -6.48040
31680.0000   -5.95630
31720.0000   -5.73996
31760.0000   -5.61353
31800.0000   -6.15828
31840.0000   -5.43862
31880.0000   -5.81813
31920.0000   -5.91589
31960.0000   -6.50946
32000.0000   -7.28655
32040.0000   -5.53146
32080.0000   -5.99359
32120.0000   -6.82328
32160.0000   -6.64847
32200.0000   -5.58638
32240.0000   -5.28832
32280.0000   -5.55177
32320.0000   -5.99931
32360.0000   -5.68239
32400.0000   -5.46115
32440.0000   -5.44574
32480.0000   -5.73436
32520.0000   -5.69361
32560.0000   -5.77761
32600.0000   -6.07407
32640.0000   -5.38069
32680.0000   -5.55132
32720.0000   -5.59124
32760.0000   -5.37776
32800.0000   -5.91612
32840.0000   -5.55846
32880.0000   -5.94802
32920.0000   -5.84800
32960.0000   -4.88649
33000.0000   -4.92457
33040.0000   -5.66312
33080.0000   -6.22119
33120.0000   -5.61262
33160.0000   -4.97683
33200.0000   -5.35605
33240.0000   -6.24382
33280.0000   -6.04366
33320.0000   -5.35362
33360.0000   -6.17759
33400.0000   -4.71089
33440.0000   -5.50402
33480.0000   -6.95292
33520.0000   -5.47624
33560.0000   -5.72438
33600.0000   -6.20725
33640.0000   -6.58083
33680.0000   -5.87561
33720.0000   -6.76236
33760.0000   -6.55155
33800.0000   -6.27080
33840.0000   -5.93536
33880.0000   -6.67639
33920.0000   -5.95338
33960.0000   -5.36342
34000.0000   -6.24539
34040.0000   -7.14134
34080.0000   -6.37384
34120.0000   -6.93510
34160.0000   -7.31299
34200.0000   -5.90053
34240.0000   -6.58784
34280.0000   -5.19788
34320.0000   -7.17058
34360.0000   -7.20628
34400.0000   -7.14364
34440.0000   -6.73673
34480.0000   -7.13386
34520.0000   -6.68392
34560.0000   -7.45860
34600.0000   -6.59598
34640.0000   -6.24163
34680.0000   -6.54402
34720.0000   -6.01368
34760.0000   -6.07766
34800.0000   -5.98477
34840.0000   -6.01051
34880.0000   -6.40009
34920.0000   -6.49282
34960.0000   -6.15421
35000.0000   -7.30163
35040.0000   -6.18598
35080.0000   -7.40790
35120.0000   -6.92629
35160.0000   -6.29846
35200.0000   -7.30572
35240.0000   -6.95472
35280.0000   -6.84924
35320.0000   -6.09785
35360.0000   -6.77630
35400.0000   -5.21336
35440.0000   -5.49856
35480.0000   -5.55482
35520.0000   -6.51429
35560.0000   -5.24519
35600.0000   -5.68705
35640.0000   -6.34283
35680.0000   -6.86955
35720.0000   -6.20731
35760.0000   -6.81395
35800.0000   -6.83327
35840.0000   -6.25401
35880.0000   -6.88091
35920.0000   -6.29693
35960.0000   -6.58919
36000.0000   -6.42943
36040.0000   -5.88609
36080.0000   -6.82521
36120.0000   -6.56723
36160.0000   -5.74332
36200.0000   -5.43811
36240.0000   -5.47391
36280.0000   -4.60275
36320.0000   -5.75158
36360.0000   -5.83968
36400.0000   -5.98475
36440.0000   -5.76842
36480.0000   -5.75684
36520.0000   -6.30471
36560.0000   -5.77558
36600.0000   -5.80920
36640.0000   -6.18069
36680.0000   -6.38519
36720.0000   -6.51402
36760.0000   -5.59673
36800.0000   -5.14519
36840.0000   -5.48696
36880.0000   -5.48285
36920.0000   -5.60645
36960.0000   -5.35594
37000.0000   -5.44484
37040.0000   -5.53962
37080.0000   -5.43603
37120.0000   -5.56515
37160.0000   -5.61217
37200.0000   -5.17581
37240.0000   -6.91852
37280.0000   -6.46773
37320.0000   -6.02902
37360.0000   -6.34521
37400.0000   -5.89634
37440.0000   -5.84952
37480.0000   -5.78118
37520.0000   -5.82068
37560.0000   -6.49154
37600.0000   -6.13813
37640.0000   -5.89792
37680.0000   -6.24252
37720.0000   -5.86444
37760.0000   -5.66577
37800.0000   -5.34108
37840.0000   -5.67957
37880.0000   -5.51953
37920.0000   -5.03205
37960.0000   -4.96902
38000.0000   -5.35999
38040.0000   -6.16931
38080.0000   -5.05857
38120.0000   -5.52429
38160.0000   -5.32631
38200.0000   -4.72265
38240.0000   -5.84191
38280.0000   -6.02728
38320.0000   -5.20540
38360.0000   -5.25104
38400.0000   -5.55500
38440.0000   -5.79815
38480.0000   -6.19283
38520.0000   -6.40040
38560.0000   -6.57942
38600.0000   -6.42934
38640.0000   -5.82793
38680.0000   -5.74667
38720.0000   -6.04882
38760.0000   -5.29779
38800.0000   -5.87200
38840.0000   -5.74813
38880.0000   -5.46261
38920.0000   -5.98830
38960.0000   -5.63958
39000.0000   -5.30326
39040.0000   -4.94255
39080.0000   -5.75693
39120.0000   -5.67385
39160.0000   -5.50545
39200.0000   -6.46944
39240.0000   -5.12217
39280.0000   -5.02438
39320.0000   -5.19465
39360.0000   -5.34621
39400.0000   -4.77224
39440.0000   -4.53095
39480.0000   -5.53918
39520.0000   -6.62431
39560.0000   -6.21259
39600.0000   -5.82868
39640.0000   -5.82899
39680.0000   -5.02569
39720.0000   -4.97658
39760.0000   -6.01258
39800.0000   -5.71487
39840.0000   -5.59365
39880.0000   -5.39606
39920.0000   -5.15071
39960.0000   -6.17317
40000.0000   -5.58733
40040.0000   -6.26936
40080.0000   -5.61282
40120.0000   -5.32517
40160.0000   -4.80813
40200.0000   -5.72973
40240.0000   -4.77323
40280.0000   -5.65846
40320.0000   -5.65755
40360.0000   -6.33605
40400.0000   -6.07661
40440.0000   -5.65435
40480.0000   -5.77353
40520.0000   -5.75655
40560.0000   -5.24299
40600.0000   -4.90919
40640.0000   -6.10497
40680.0000   -5.36161
40720.0000   -5.66674
40760.0000   -5.56065
40800.0000   -6.24015
40840.0000   -6.79899
40880.0000   -6.91498
40920.0000   -6.44346
40960.0000   -6.35498
41000.0000   -6.23383
41040.0000   -6.73570
41080.0000   -6.63039
41120.0000   -5.83254
41160.0000   -6.56624
41200.0000   -5.80594
41240.0000   -7.42333
41280.0000   -6.80112
41320.0000   -6.67029
41360.0000   -5.98473
41400.0000   -5.99977
41440.0000   -6.32099
41480.0000   -6.35112
41520.0000   -6.26540
41560.0000   -6.69480
41600.0000   -6.66539
41640.0000   -6.61624
41680.0000   -5.89243
41720.0000   -6.13780
41760.0000   -6.60117
41800.0000   -6.02227
41840.0000   -5.60258
41880.0000   -6.93935
41920.0000   -6.10694
41960.0000   -6.06657
42000.0000   -7.14172
42040.0000   -6.38937
42080.0000   -7.07179
42120.0000   -7.03641
42160.0000   -6.90579
42200.0000   -5.72256
42240.0000   -6.26433
42280.0000   -6.31012
42320.0000   -5.74058
42360.0000   -6.25433
42400.0000   -6.05499
42440.0000   -5.93550
42480.0000   -5.17672
42520.0000   -5.85298
42560.0000   -5.87184
42600.0000   -6.74997
42640.0000   -6.57292
42680.0000   -5.40544
42720.0000   -6.75149
42760.0000   -6.41829
42800.0000   -6.22708
42840.0000   -7.40883
42880.0000   -5.77088
42920.0000   -5.84610
42960.0000   -6.03693
43000.0000   -4.90509
43040.0000   -5.69778
43080.0000   -5.92021
43120.0000   -6.29791
43160.0000   -6.19736
43200.0000   -6.05059
43240.0000   -5.58977
43280.0000   -5.59506
43320.0000   -6.27580
43360.0000   -5.77362
43400.0000   -6.42260
43440.0000   -5.16804
43480.0000   -6.09056
43520.0000   -5.28633
43560.0000   -5.60932
43600.0000   -5.69531
43640.0000   -5.66326
43680.0000   -5.85657
43720.0000   -5.91496
43760.0000   -5.94004
43800.0000   -6.44672
43840.0000   -5.27215
43880.0000   -5.69741
43920.0000   -5.58244
43960.0000   -5.65352
44000.0000   -5.63721
44040.0000   -5.68498
44080.0000   -6.08384
44120.0000   -6.16179
44160.0000   -5.44577
44200.0000   -5.14611
44240.0000   -5.66291
44280.0000   -6.31198
44320.0000   -6.12044
44360.0000   -6.29033
44400.0000   -6.12733
44440.0000   -5.80192
44480.0000   -5.14806
44520.0000   -6.57206
44560.0000   -5.67338
44600.0000   -6.25982
44640.0000   -7.37754
44680.0000   -6.78182
44720.0000   -6.39474
44760.0000   -5.68281
44800.0000   -6.53240
44840.0000   -7.15253
44880.0000   -6.39748
44920.0000   -6.54539
44960.0000   -6.41338
45000.0000   -6.81622
45040.0000   -5.33579
45080.0000   -5.87918
45120.0000   -4.88085
45160.0000   -6.87983
45200.0000   -6.95735
45240.0000   -7.57901
45280.0000   -6.83289
45320.0000   -6.98017
45360.0000   -6.88361
45400.0000   -5.46952
45440.0000   -6.22225
45480.0000   -6.34736
45520.0000   -5.58766
45560.0000   -8.09420
45600.0000   -7.29678
45640.0000   -6.86114
45680.0000   -6.12575
45720.0000   -5.83830
45760.0000   -6.76701
45800.0000   -6.17824
45840.0000   -5.21864
45880.0000   -4.70477
45920.0000   -5.40070
45960.0000   -6.11897
46000.0000   -5.44990
46040.0000   -5.24611
46080.0000   -6.43694
46120.0000   -5.59740
46160.0000   -5.82505
46200.0000   -5.55259
46240.0000   -6.20337
46280.0000   -5.41752
46320.0000   -5.11579
46360.0000   -5.60966
46400.0000   -5.45041
46440.0000   -5.78080
46480.0000   -5.93841
46520.0000   -4.87589
46560.0000   -5.26241
46600.0000   -5.29515
46640.0000   -5.71751
46680.0000   -5.42499
46720.0000   -5.50078
46760.0000   -5.58706
46800.0000   -5.41084
46840.0000   -5.46179
46880.0000   -4.61711
46920.0000   -5.51884
46960.0000   -5.40621
47000.0000   -5.11568
47040.0000   -5.35186
47080.0000   -5.84354
47120.0000   -7.36496
47160.0000   -6.70890
47200.0000   -4.57215
47240.0000   -6.07153
47280.0000   -5.43911
47320.0000   -5.12498
47360.0000   -3.93646
47400.0000   -4.45096
47440.0000   -4.68476
47480.0000   -4.65551
47520.0000   -5.20854
47560.0000   -5.46267
47600.0000   -5.85224
47640.0000   -6.16795
47680.0000   -6.40303
47720.0000   -6.51286
47760.0000   -5.43226
47800.0000   -5.36073
47840.0000   -4.79711
47880.0000   -5.49515
47920.0000   -6.64638
47960.0000   -6.15545
48000.0000   -5.38174
48040.0000   -5.82994
48080.0000   -5.74427
48120.0000   -6.52222
48160.0000   -5.90014
48200.0000   -5.96963
48240.0000   -5.82402
48280.0000   -5.45519
48320.0000   -5.55436
48360.0000   -5.77080
48400.0000   -6.06489
48440.0000   -5.73083
48480.0000   -3.89664
48520.0000   -5.69963
48560.0000   -4.80785
48600.0000   -5.80827
48640.0000   -5.48526
48680.0000   -5.56414
48720.0000   -5.68165
48760.0000   -5.59264
48800.0000   -5.98093
48840.0000   -5.95084
48880.0000   -5.80666
48920.0000   -5.73124
48960.0000   -6.57164
49000.0000   -5.65547
49040.0000   -7.42801
49080.0000   -6.84611
49120.0000   -5.36834
49160.0000   -4.39776
49200.0000   -6.20985
49240.0000   -6.04551
49280.0000   -6.06882
49320.0000   -5.70440
49360.0000   -5.85174
49400.0000   -6.06484
49440.0000   -5.93517
49480.0000   -6.81465
49520.0000   -6.99713
49560.0000   -5.75322
49600.0000   -5.69254
49640.0000   -6.29986
49680.0000   -6.04230
49720.0000   -5.72081
49760.0000   -6.03283
49800.0000   -5.99124
49840.0000   -5.80599
49880.0000   -6.18819
49920.0000   -6.21608
49960.0000   -4.98907
50000.0000   -5.65839
50040.0000   -6.20823
50080.0000   -6.45722
50120.0000   -5.38445
50160.0000   -6.08653
50200.0000   -6.45732
50240.0000   -6.53692
50280.0000   -6.21034
50320.0000   -5.79151
50360.0000   -6.28739
50400.0000   -5.33494
50440.0000   -5.46409
50480.0000   -5.32899
50520.0000   -5.95170
50560.0000   -5.12005
50600.0000   -5.62206
50640.0000   -5.24348
50680.0000   -5.99481
50720.0000   -5.17641
50760.0000   -6.44624
50800.0000   -5.37523
50840.0000   -6.26186
50880.0000   -6.09146
50920.0000   -5.75785
50960.0000   -5.73402
51000.0000   -6.81296
51040.0000   -6.43899
51080.0000   -6.28873
51120.0000   -6.06458
51160.0000   -6.57824
51200.0000   -6.09914
51240.0000   -6.60233
51280.0000   -5.52144
51320.0000   -5.73887
51360.0000   -5.20545
51400.0000   -4.94929
51440.0000   -4.81851
51480.0000   -5.92506
51520.0000   -6.17517
51560.0000   -5.68434
51600.0000   -5.46618
51640.0000   -5.37428
51680.0000   -6.15495
51720.0000   -6.42095
51760.0000   -5.86190
51800.0000   -5.97793
51840.0000   -5.65971
51880.0000   -4.90981
51920.0000   -5.43616
51960.0000   -4.17277
52000.0000   -4.75377
52040.0000   -4.38439
52080.0000   -5.80493
52120.0000   -5.31929
52160.0000   -4.89124
52200.0000   -4.55454
52240.0000   -5.07380
52280.0000   -6.51070
52320.0000   -5.18606
52360.0000   -5.81858
52400.0000   -5.97390
52440.0000   -5.50913
52480.0000   -6.24474
52520.0000   -4.82127
52560.0000   -6.29819
52600.0000   -6.12819
52640.0000   -5.62037
52680.0000   -5.53007
52720.0000   -6.17923
52760.0000   -6.22079
52800.0000   -5.75973
52840.0000   -5.25882
52880.0000   -6.91338
52920.0000   -6.45153
52960.0000   -5.30881
53000.0000   -5.58565
53040.0000   -5.34394
53080.0000   -4.95626
53120.0000   -5.82216
53160.0000   -5.54239
53200.0000   -5.46101
53240.0000   -5.26810
53280.0000   -5.46660
53320.0000   -5.10178
53360.0000   -5.78870
53400.0000   -5.18101
53440.0000   -5.41925
53480.0000   -5.54855
53520.0000   -4.51277
53560.0000   -4.40879
53600.0000   -5.38272
53640.0000   -4.78651
53680.0000   -4.51440
53720.0000   -4.65503
53760.0000   -4.83927
53800.0000   -5.21330
53840.0000   -4.82947
53880.0000   -5.59727
53920.0000   -6.31806
53960.0000   -5.92182
54000.0000   -6.33654
54040.0000   -5.71564
54080.0000   -5.72461
54120.0000   -5.43369
54160.0000   -5.81444
54200.0000   -5.11070
54240.0000   -5.02337
54280.0000   -5.16521
54320.0000   -5.55379
54360.0000   -4.60430
54400.0000   -5.50437
54440.0000   -4.44910
54480.0000   -6.25012
54520.0000   -5.13044
54560.0000   -5.36315
54600.0000   -5.19499
54640.0000   -5.99973
54680.0000   -4.85575
54720.0000   -4.67459
54760.0000   -4.60943
54800.0000   -4.13723
54840.0000   -5.07057
54880.0000   -4.43711
54920.0000   -4.90320
54960.0000   -5.97204
55000.0000   -5.56951
55040.0000   -5.68839
55080.0000   -6.00459
55120.0000   -6.27199
55160.0000   -5.74954
55200.0000   -5.17316
55240.0000   -5.86385
55280.0000   -5.14644
55320.0000   -6.43885
55360.0000   -5.29674
55400.0000   -5.32657
55440.0000   -5.30888
55480.0000   -5.18744
55520.0000   -4.39816
55560.0000   -4.91126
55600.0000   -5.84554
55640.0000   -6.12630
55680.0000   -5.44329
55720.0000   -6.56850
55760.0000   -5.05213
55800.0000   -5.49808
55840.0000   -5.52765
55880.0000   -4.97207
55920.0000   -5.70449
55960.0000   -4.86397
56000.0000   -5.11844
56040.0000   -4.64528
56080.0000   -5.27837
56120.0000   -4.84698
56160.0000   -5.02886
56200.0000   -5.26028
56240.0000   -5.67097
56280.0000   -5.27450
56320.0000   -5.30438
56360.0000   -6.13977
56400.0000   -6.05470
56440.0000   -5.16008
56480.0000   -6.33780
56520.0000   -5.67719
56560.0000   -6.71820
56600.0000   -6.60860
56640.0000   -5.85059
56680.0000   -5.47908
56720.0000   -4.65701
56760.0000   -4.75741
56800.0000   -5.94046
56840.0000   -5.80103
56880.0000   -6.15665
56920.0000   -5.73795
56960.0000   -5.43401
57000.0000   -5.27434
57040.0000   -4.19135
57080.0000   -4.06675
57120.0000   -4.25088
57160.0000   -5.17761
57200.0000   -3.69906
57240.0000   -4.35470
57280.0000   -4.66451
57320.0000   -4.42696
57360.0000   -4.73582
57400.0000   -5.05760
57440.0000   -4.87662
57480.0000   -5.46518
57520.0000   -5.61468
57560.0000   -5.30328
57600.0000   -5.61071
57640.0000   -5.09688
57680.0000   -5.60103
57720.0000   -5.72925
57760.0000   -5.80444
57800.0000   -3.98771
57840.0000   -5.16588
57880.0000   -5.95456
57920.0000   -4.76509
57960.0000   -5.15021
58000.0000   -4.91858
58040.0000   -4.57828
58080.0000   -4.52400
58120.0000   -5.02605
58160.0000   -5.09977
58200.0000   -4.46686
58240.0000   -4.30246
58280.0000   -5.07106
58320.0000   -5.08485
58360.0000   -4.61481
58400.0000   -4.50902
58440.0000   -5.41323
58480.0000   -4.62895
58520.0000   -4.77807
58560.0000   -4.32026
58600.0000   -4.26429
58640.0000   -5.13734
58680.0000   -4.85085
58720.0000   -5.43548
58760.0000   -4.88177
58800.0000   -4.71537
58840.0000   -5.19438
58880.0000   -5.09087
58920.0000   -5.50107
58960.0000   -4.89376
59000.0000   -5.04785
59040.0000   -5.56559
59080.0000   -4.87565
59120.0000   -5.08621
59160.0000   -4.74894
59200.0000   -4.63879
59240.0000   -5.26304
59280.0000   -5.34648
59320.0000   -5.97162
59360.0000   -4.86008
59400.0000   -5.13315
59440.0000   -4.26454
59480.0000   -4.80979
59520.0000   -4.81275
59560.0000   -4.42968
59600.0000   -4.78326
59640.0000   -4.83380
59680.0000   -5.23479
59720.0000   -5.52276
59760.0000   -4.93951
59800.0000   -3.79211
59840.0000   -4.11664
59880.0000   -4.88905
59920.0000   -4.61438
59960.0000   -4.18540
60000.0000   -4.82890
60040.0000   -5.05720
60080.0000   -5.24149
60120.0000   -4.78964
60160.0000   -5.78515
60200.0000   -5.91337
60240.0000   -5.53329
60280.0000   -4.51747
60320.0000   -5.02510
60360.0000   -5.32257
60400.0000   -5.39691
60440.0000   -5.45841
60480.0000   -5.65633
60520.0000   -4.99964
60560.0000   -5.42027
60600.0000   -6.23366
60640.0000   -4.95181
60680.0000   -5.38222
60720.0000   -5.54976
60760.0000   -5.42286
60800.0000   -4.58390
60840.0000   -4.91679
60880.0000   -5.16213
60920.0000   -6.65325
60960.0000   -4.69579
61000.0000   -4.70914
61040.0000   -5.16503
61080.0000   -4.69484
61120.0000   -6.15739
61160.0000   -5.83810
61200.0000   -6.35112
61240.0000   -4.89027
61280.0000   -5.15135
61320.0000   -4.24593
61360.0000   -4.30454
61400.0000   -3.63748
61440.0000   -3.35585
61480.0000   -4.01995
61520.0000   -4.85846
61560.0000   -4.61269
61600.0000   -5.00266
61640.0000   -4.75412
61680.0000   -4.68501
61720.0000   -4.04092
61760.0000   -4.80156
61800.0000   -4.59919
61840.0000   -4.91779
61880.0000   -5.46036
61920.0000   -5.67209
61960.0000   -5.61297
62000.0000   -6.22545
62040.0000   -6.41973
62080.0000   -5.51082
62120.0000   -5.88955
62160.0000   -4.99102
62200.0000   -5.08969
62240.0000   -4.93302
62280.0000   -5.22390
62320.0000   -5.53973
62360.0000   -4.91283
62400.0000   -5.59564
62440.0000   -5.93283
62480.0000   -6.16574
62520.0000   -6.54298
62560.0000   -6.05806
62600.0000   -6.05130
62640.0000   -5.59470
62680.0000   -5.27486
62720.0000   -5.44035
62760.0000   -5.42175
62800.0000   -5.42263
62840.0000   -4.73537
62880.0000   -4.63854
62920.0000   -4.54557
62960.0000   -4.71085
63000.0000   -4.92351
63040.0000   -3.56396
63080.0000   -4.58103
63120.0000   -4.41706
63160.0000   -5.71112
63200.0000   -5.02448
63240.0000   -4.91989
63280.0000   -5.76883
63320.0000   -4.96764
63360.0000   -5.93805
63400.0000   -5.04655
63440.0000   -5.05764
63480.0000   -5.57155
63520.0000   -5.13639
63560.0000   -5.11235
63600.0000   -5.69679
63640.0000   -4.95291
63680.0000   -5.14642
63720.0000   -4.97503
63760.0000   -5.05952
63800.0000   -5.51832
63840.0000   -5.42903
63880.0000   -5.31698
63920.0000   -3.52143
63960.0000   -4.39947
64000.0000   -4.28465
64040.0000   -4.40227
64080.0000   -5.40408
64120.0000   -4.65642
64160.0000   -4.22140
64200.0000   -4.61913
64240.0000   -4.54531
64280.0000   -4.54174
64320.0000   -4.50169
64360.0000   -4.67534
64400.0000   -4.23702
64440.0000   -3.82679
64480.0000   -3.62317
64520.0000   -3.77170
64560.0000   -3.83485
64600.0000   -4.38145
64640.0000   -2.76155
64680.0000   -3.84735
64720.0000   -5.00506
64760.0000   -4.31290
64800.0000   -4.12009
64840.0000   -3.58681
64880.0000   -4.59755
64920.0000   -3.23314
64960.0000   -4.01342
65000.0000   -3.94280
65040.0000   -3.08705
65080.0000   -3.41115
65120.0000   -2.51341
65160.0000   -2.84965
65200.0000   -3.24250
65240.0000   -3.10962
65280.0000   -3.67853
65320.0000   -2.55262
65360.0000   -3.42395
65400.0000   -3.12460
65440.0000   -3.01417
65480.0000   -2.80930
65520.0000   -3.41887
65560.0000   -3.42437
65600.0000   -3.13574
65640.0000   -3.92898
65680.0000   -3.42388
65720.0000   -4.12297
65760.0000   -4.71353
65800.0000   -4.33327
65840.0000   -5.55087
65880.0000   -5.08871
65920.0000   -4.76474
65960.0000   -4.63578
66000.0000   -4.77492
66040.0000   -5.03511
66080.0000   -4.52171
66120.0000   -4.77048
66160.0000   -4.23941
66200.0000   -5.16985
66240.0000   -4.72345
66280.0000   -5.20402
66320.0000   -4.90546
66360.0000   -4.10428
66400.0000   -5.49332
66440.0000   -4.51443
66480.0000   -3.82990
66520.0000   -4.07248
66560.0000   -3.97041
66600.0000   -3.41514
66640.0000   -3.26099
66680.0000   -4.11383
66720.0000   -3.70120
66760.0000   -3.66817
66800.0000   -4.62054
66840.0000   -3.86424
66880.0000   -4.55336
66920.0000   -5.17017
66960.0000   -3.65103
67000.0000   -4.84615
67040.0000   -5.65929
67080.0000   -5.16631
67120.0000   -4.32835
67160.0000   -3.92196
67200.0000   -4.39461
67240.0000   -4.41911
67280.0000   -4.66761
67320.0000   -4.45953
67360.0000   -3.95239
67400.0000   -3.92039
67440.0000   -3.77361
67480.0000   -4.17646
67520.0000   -3.63204
67560.0000   -4.29475
67600.0000   -3.62963
67640.0000   -4.42674
67680.0000   -4.68385
67720.0000   -4.01028
67760.0000   -3.75446
67800.0000   -4.87009
67840.0000   -3.97014
67880.0000   -3.96561
67920.0000   -4.93578
67960.0000   -4.05651
68000.0000   -3.82399
68040.0000   -4.57847
68080.0000   -4.09909
68120.0000   -3.78395
68160.0000   -3.28433
68200.0000   -3.23831
68240.0000   -4.00566
68280.0000   -3.88031
68320.0000   -3.77263
68360.0000   -4.50357
68400.0000   -5.02931
68440.0000   -4.49354
68480.0000   -4.15791
68520.0000   -5.08173
68560.0000   -4.89171
68600.0000   -3.95191
68640.0000   -4.18305
68680.0000   -4.93220
68720.0000   -5.11754
68760.0000   -5.82819
68800.0000   -4.91091
68840.0000   -4.37898
68880.0000   -4.50916
68920.0000   -3.92265
68960.0000   -4.73169
69000.0000   -4.63199
69040.0000   -5.12548
69080.0000   -4.12672
69120.0000   -4.09237
69160.0000   -4.68302
69200.0000   -3.36581
69240.0000   -4.18255
69280.0000   -4.26269
69320.0000   -5.55885
69360.0000   -4.21830
69400.0000   -4.41718
69440.0000   -5.20422
69480.0000   -5.47042
69520.0000   -5.72205
69560.0000   -5.60845
69600.0000   -5.04993
69640.0000   -5.22967
69680.0000   -5.11460
69720.0000   -5.03153
69760.0000   -5.64016
69800.0000   -4.99526
69840.0000   -5.07187
69880.0000   -4.07846
69920.0000   -4.92277
69960.0000   -4.73377
70000.0000   -5.22985
70040.0000   -4.95926
70080.0000   -4.31493
70120.0000   -4.75529
70160.0000   -3.49410
70200.0000   -3.84813
70240.0000   -3.58170
70280.0000   -3.78996
70320.0000   -4.71775
70360.0000   -4.02135
70400.0000   -4.07759
70440.0000   -2.97350
70480.0000   -3.48554
70520.0000   -3.82656
70560.0000   -3.21213
70600.0000   -3.84609
70640.0000   -3.70026
70680.0000   -3.51163
70720.0000   -3.73007
70760.0000   -3.67412
70800.0000   -4.01265
70840.0000   -3.29494
70880.0000   -3.63888
70920.0000   -3.14717
70960.0000   -3.21774
71000.0000   -2.49494
71040.0000   -1.91390
71080.0000   -2.61238
71120.0000   -2.11704
71160.0000   -1.62535
71200.0000   -1.28615
71240.0000   -2.06962
71280.0000   -2.12025
71320.0000   -2.31500
71360.0000   -2.09088
71400.0000   -1.90966
71440.0000   -2.30529
71480.0000   -1.40026
71520.0000   -2.56490
71560.0000   -2.24411
71600.0000   -1.60707
71640.0000   -2.97705
71680.0000   -2.50120
71720.0000   -2.30049
71760.0000   -2.00225
71800.0000   -2.36589
71840.0000   -1.60927
71880.0000   -1.93336
71920.0000   -1.85995
71960.0000   -2.04054
72000.0000   -3.09319
72040.0000   -2.00479
72080.0000   -2.15051
72120.0000   -2.19367
72160.0000   -2.10936
72200.0000   -2.14452
72240.0000   -2.50148
72280.0000   -1.88100
72320.0000   -2.25714
72360.0000   -2.43437
72400.0000   -2.16811
72440.0000   -2.06692
72480.0000   -2.85657
72520.0000   -2.97468
72560.0000   -2.05028
72600.0000   -2.90784
72640.0000   -2.65174
72680.0000   -1.89674
72720.0000   -2.03405
72760.0000   -2.00834
72800.0000   -1.67658
72840.0000   -1.21124
72880.0000   -1.62502
72920.0000   -3.05382
72960.0000   -2.19854
73000.0000   -3.30560
73040.0000   -2.48573
73080.0000   -2.77291
73120.0000   -2.98846
73160.0000   -2.57449
73200.0000   -2.00838
73240.0000   -2.21024
73280.0000   -2.15338
73320.0000   -3.62513
73360.0000   -2.65716
73400.0000   -2.89382
73440.0000   -2.91806
73480.0000   -4.10125
73520.0000   -4.11537
73560.0000   -3.75975
73600.0000   -3.74280
73640.0000   -3.66252
73680.0000   -3.13193
73720.0000   -2.64497
73760.0000   -2.32952
73800.0000   -2.49529
73840.0000   -2.16249
73880.0000   -2.12636
73920.0000   -2.57115
73960.0000   -2.04417
74000.0000   -2.37822
74040.0000   -3.03572
74080.0000   -3.01272
74120.0000   -2.69110
74160.0000   -2.92140
74200.0000   -1.61229
74240.0000   -2.28234
74280.0000   -1.52951
74320.0000   -2.00555
74360.0000   -2.06487
74400.0000   -2.39553
74440.0000   -2.80460
74480.0000   -4.13525
74520.0000   -2.38193
74560.0000   -1.91806
74600.0000   -2.26079
74640.0000   -1.83525
74680.0000   -1.32069
74720.0000   -2.05016
74760.0000   -2.58943
74800.0000   -1.87101
74840.0000   -2.02229
74880.0000   -1.54940
74920.0000   -1.79189
74960.0000   -2.14446
75000.0000   -2.60477
75040.0000   -1.69734
75080.0000   -2.65703
75120.0000   -2.31980
75160.0000   -2.64693
75200.0000   -2.09777
75240.0000   -2.53408
75280.0000   -2.49000
75320.0000   -2.79261
75360.0000   -2.62227
75400.0000   -2.50600
75440.0000   -2.02142
75480.0000   -2.09110
75520.0000   -1.87443
75560.0000   -3.10246
75600.0000   -1.90570
75640.0000   -1.53084
75680.0000   -1.47818
75720.0000   -2.24995
75760.0000   -2.62199
75800.0000   -2.01934
75840.0000   -0.97240
75880.0000   -1.64586
75920.0000   -0.75577
75960.0000   -1.14571
76000.0000   -1.89809
76040.0000   -1.11011
76080.0000   -1.42158
76120.0000   -1.05699
76160.0000   -1.51284
76200.0000   -1.05986
76240.0000   -0.82209
76280.0000   -0.59363
76320.0000   -1.18411
76360.0000   -0.19042
76400.0000   -0.56682
76440.0000   -0.62437
76480.0000   -0.21878
76520.0000   -0.69727
76560.0000   -1.63276
76600.0000   -1.38234
76640.0000   -0.75896
76680.0000   -0.62472
76720.0000   -0.31459
76760.0000   -1.00061
76800.0000   -0.75973
76840.0000    0.01713
76880.0000   -0.31437
76920.0000   -0.27736
76960.0000   -0.13836
77000.0000   -0.57282
77040.0000   -0.21929
77080.0000   -0.84956
77120.0000   -0.34723
77160.0000   -0.38426
77200.0000   -0.72885
77240.0000   -0.67011
77280.0000   -1.18118
77320.0000    0.37518
77360.0000   -0.34904
77400.0000   -1.34751
77440.0000   -0.87334
77480.0000   -0.28898
77520.0000   -0.19355
77560.0000    0.60299
77600.0000   -1.38806
77640.0000   -0.37315
77680.0000   -1.07355
77720.0000   -1.87599
77760.0000   -1.18451
77800.0000   -0.30255
77840.0000   -0.73934
77880.0000   -0.66944
77920.0000   -1.45451
77960.0000   -1.36099
78000.0000   -1.46844
78040.0000   -1.16430
78080.0000   -1.59249
78120.0000   -2.81476
78160.0000   -1.64265
78200.0000   -2.25571
78240.0000   -1.50035
78280.0000   -1.87800
78320.0000   -1.21790
78360.0000   -1.53542
78400.0000   -1.12308
78440.0000   -1.04740
78480.0000   -0.26077
78520.0000   -0.92727
78560.0000   -1.10136
78600.0000   -0.81899
78640.0000   -1.85291
78680.0000   -1.55775
78720.0000   -0.68540
78760.0000   -0.46495
78800.0000   -0.79997
78840.0000   -0.96972
78880.0000   -1.11895
78920.0000   -1.34180
78960.0000   -1.30986
79000.0000   -1.13277
79040.0000   -0.37291
79080.0000   -1.98609
79120.0000   -1.63429
79160.0000   -0.99186
79200.0000   -1.71986
79240.0000   -1.67641
79280.0000   -2.18442
79320.0000   -1.96886
79360.0000   -2.82410
79400.0000   -1.98009
79440.0000   -1.87696
79480.0000   -1.09127
79520.0000   -1.92155
79560.0000   -1.44144
79600.0000   -1.37794
79640.0000   -1.37727
79680.0000   -1.25477
79720.0000   -0.87893
79760.0000   -0.35987
79800.0000   -0.23646
79840.0000   -0.81750
79880.0000    0.09571
79920.0000   -0.62447
79960.0000   -0.92398
80000.0000   -0.90670
80040.0000   -0.71873
80080.0000   -0.38963
80120.0000   -0.24005
80160.0000   -0.11546
80200.0000   -1.76178
80240.0000   -2.02249
80280.0000   -1.36318
80320.0000   -1.50604
80360.0000   -1.75315
80400.0000   -1.21954
80440.0000   -1.19082
80480.0000   -0.43700
80520.0000   -0.22204
80560.0000   -0.71495
80600.0000   -1.18124
80640.0000   -0.79575
80680.0000   -0.52618
80720.0000   -1.61964
80760.0000   -1.37880
80800.0000   -0.53734
80840.0000   -1.20513
80880.0000   -1.73458
80920.0000   -1.40309
80960.0000   -1.10210
81000.0000   -0.66893
81040.0000   -1.05359
81080.0000   -0.14177
81120.0000   -0.55422
81160.0000   -0.76779
81200.0000   -0.73277
81240.0000   -0.91454
81280.0000   -0.63757
81320.0000   -1.08133
81360.0000   -0.82034
81400.0000    0.50588
81440.0000    0.10403
81480.0000    0.69908
81520.0000    0.61599
81560.0000   -0.45720
81600.0000   -0.63346
81640.0000   -0.51503
81680.0000   -0.55165
81720.0000   -0.41248
81760.0000   -0.67655
81800.0000   -0.59804
81840.0000   -0.60263
81880.0000   -0.63138
81920.0000   -0.13137
81960.0000   -0.34161
82000.0000    0.20630
82040.0000   -0.55191
82080.0000   -0.43114
82120.0000    1.43347
82160.0000    0.55706
82200.0000    0.59290
82240.0000   -0.90090
82280.0000    0.93352
82320.0000   -0.99898
82360.0000   -0.20469
82400.0000   -0.22097
82440.0000    0.37052
82480.0000   -0.56339
82520.0000   -0.43181
82560.0000   -0.97207
82600.0000   -0.66144
82640.0000   -0.41077
82680.0000    0.17306
82720.0000    0.23000
82760.0000    0.88462
82800.0000   -0.51345
82840.0000   -0.58729
82880.0000    0.01396
82920.0000    0.32140
82960.0000   -0.73909
83000.0000    0.40029
83040.0000   -0.55327
83080.0000    0.04453
83120.0000   -0.58929
83160.0000   -0.32767
83200.0000   -0.81808
83240.0000   -0.38338
83280.0000    0.01691
83320.0000   -0.79048
83360.0000   -0.59661
83400.0000   -0.43002
83440.0000   -0.12113
83480.0000    0.41772
83520.0000   -0.62073
83560.0000   -0.51049
83600.0000   -0.58282
83640.0000   -0.80683
83680.0000   -1.44820
83720.0000   -0.80032
83760.0000   -0.41835
83800.0000   -1.22140
83840.0000   -1.65443
83880.0000   -0.38308
83920.0000   -1.16581
83960.0000    0.05958
84000.0000   -0.39542
84040.0000    0.31745
84080.0000    0.12166
84120.0000    0.02536
84160.0000   -0.02196
84200.0000   -0.71593
84240.0000   -0.26880
84280.0000   -0.45092
84320.0000   -1.00303
84360.0000   -0.35372
84400.0000   -1.27862
84440.0000   -0.85182
84480.0000   -0.10287
84520.0000   -0.44624
84560.0000   -0.62472
84600.0000   -0.47451
84640.0000   -0.17256
84680.0000    0.20814
84720.0000    0.19208
84760.0000   -0.40367
84800.0000    0.00334
84840.0000   -0.19287
84880.0000   -0.53397
84920.0000   -0.66007
84960.0000    0.12437
85000.0000   -0.11614
85040.0000   -0.29338
85080.0000   -0.37175
85120.0000   -0.18407
85160.0000    0.10684
85200.0000   -0.66546
85240.0000   -0.20154
85280.0000   -0.02021
85320.0000   -0.77411
85360.0000   -0.30316
85400.0000   -1.13033
85440.0000   -0.43805
85480.0000   -1.41808
85520.0000   -1.43656
85560.0000   -1.19771
85600.0000   -0.57058
85640.0000   -0.77974
85680.0000   -0.24245
85720.0000   -1.77738
85760.0000   -1.28551
85800.0000   -0.83474
85840.0000   -0.93885
85880.0000   -0.60668
85920.0000   -0.49371
85960.0000   -0.25648
86000.0000   -0.04309
86040.0000   -1.07117
86080.0000   -0.76222
86120.0000    0.19212
86160.0000   -1.20887
86200.0000   -0.39524
86240.0000   -1.53949
86280.0000   -0.85496
86320.0000   -0.76662
86360.0000   -0.33315
86400.0000   -1.06889
86440.0000   -1.17648
86480.0000   -1.07731
86520.0000   -0.35003
86560.0000   -0.38137
86600.0000   -0.11506
86640.0000   -0.72323
86680.0000   -0.27470
86720.0000   -0.93128
86760.0000   -0.42029
86800.0000   -0.72493
86840.0000   -0.80816
86880.0000    0.81245
86920.0000    0.26083
86960.0000    0.98197
87000.0000    0.56068
87040.0000    0.98130
87080.0000   -0.08562
87120.0000   -0.08913
87160.0000   -0.05449
87200.0000    0.32373
87240.0000    0.67850
87280.0000   -0.22474
87320.0000   -0.18275
87360.0000    0.80780
87400.0000    0.72793
87440.0000    1.95025
87480.0000    1.05205
87520.0000    1.48875
87560.0000    1.18250
87600.0000    1.83828
87640.0000    1.37017
87680.0000    2.02885
87720.0000    1.66429
87760.0000    1.80377
87800.0000    2.97962
87840.0000    2.30952
87880.0000    2.86848
87920.0000    1.71941
87960.0000    2.31045
88000.0000    1.79699
88040.0000    1.48541
88080.0000    1.79582
88120.0000    1.19681
88160.0000    1.38466
88200.0000    1.17915
88240.0000    0.86681
88280.0000    2.40537
88320.0000    2.36917
88360.0000    0.60522
88400.0000    1.78749
88440.0000    1.50869
88480.0000    1.64759
88520.0000    1.37713
88560.0000    1.19726
88600.0000    2.14716
88640.0000    1.54311
88680.0000    1.70898
88720.0000    2.10472
88760.0000    2.05812
88800.0000    1.33480
88840.0000    1.68663
88880.0000    2.02075
88920.0000    1.86768
88960.0000    2.56313
89000.0000    2.54064
89040.0000    2.53611
89080.0000    2.64690
89120.0000    3.30051
89160.0000    2.15324
89200.0000    1.78606
89240.0000    1.74950
89280.0000    1.70944
89320.0000    2.24086
89360.0000    1.56644
89400.0000    2.19861
89440.0000    2.18392
89480.0000    1.83345
89520.0000    1.94544
89560.0000    2.18739
89600.0000    1.39214
89640.0000    1.96962
89680.0000    2.27333
89720.0000    2.10884
89760.0000    1.67965
89800.0000    1.60205
89840.0000    1.91664
89880.0000    0.72851
89920.0000    2.74530
89960.0000    2.23932
90000.0000    2.03560
90040.0000    2.30094
90080.0000    2.40247
90120.0000    2.84187
90160.0000    3.26920
90200.0000    2.57252
90240.0000    2.37097
90280.0000    2.37285
90320.0000    3.08655
90360.0000    1.84905
90400.0000    2.82530
90440.0000    3.17224
90480.0000    2.79420
90520.0000    0.85119
90560.0000    1.40676
90600.0000    1.77209
90640.0000    2.52954
90680.0000    1.45143
90720.0000    1.76782
90760.0000    2.00359
90800.0000    2.09466
90840.0000    2.07600
90880.0000    2.47347
90920.0000    1.48259
90960.0000    2.46414
91000.0000    2.87788
91040.0000    3.35569
91080.0000    3.55668
91120.0000    3.12770
91160.0000    3.49706
91200.0000    3.71353
91240.0000    2.70466
91280.0000    2.88133
91320.0000    1.71892
91360.0000    1.65083
91400.0000    1.62325
91440.0000    0.29437
91480.0000    0.48478
91520.0000    0.87756
91560.0000    1.15476
91600.0000    1.48532
91640.0000    0.94860
91680.0000    2.01553
91720.0000    1.92699
91760.0000    2.47616
91800.0000    2.55877
91840.0000    2.24218
91880.0000    2.07082
91920.0000    2.12116
91960.0000    2.57726
92000.0000    1.08251
92040.0000    2.01046
92080.0000    1.09263
92120.0000    1.24028
92160.0000    0.61711
92200.0000    1.40604
92240.0000    0.03177
92280.0000    0.78962
92320.0000    0.85823
92360.0000    1.13147
92400.0000    2.06185
92440.0000    0.06955
92480.0000   -0.35254
92520.0000   -0.29013
92560.0000    0.77188
92600.0000    0.17611
92640.0000    0.99778
92680.0000    1.39710
92720.0000    1.53028
92760.0000    2.11533
92800.0000    1.82000
92840.0000    3.10988
92880.0000    3.22384
92920.0000    3.10498
92960.0000    2.51305
93000 5
93040 5
93080 5
93120 5
93160 5
93200 5
93240 5
93280 5
93320 5
93360 5
93400 5
93440 5
93480 5
93520 5
93560 5
93600 5
93640 5
93680 5
93720 5
93760 5
93800 5
93840 5
93880 5
93920 5
93960 5
94000 5
94040 5
94080 5
94120 5
94160 5
94200 5
94240 5
94280 5
94320 5
94360 5
94400 5
94440 5
94480 5
94520 5
94560 5
94600 5
94640 5
94680 5
94720 5
94760 5
94800 5
94840 5
94880 5
94920 5
94960 5
95000 5
95040 5
95080 5
95120 5
95160 5
95200 5
95240 5
95280 5
95320 5
95360 5
95400 5
95440 5
95480 5
95520 5
95560 5
95600 5
95640 5
95680 5
95720 5
95760 5
95800 5
95840 5
95880 5
95920 5
95960 5
96000 5
96040 5
96080 5
96120 5
96160 5
96200 5
96240 5
96280 5
96320 5
96360 5
96400 5
96440 5
96480 5
96520 5
96560 5
96600 5
96640 5
96680 5
96720 5
96760 5
96800 5
96840 5
96880 5
96920 5
96960 5
97000 5
97040 5
97080 5
97120 5
97160 5
97200 5
97240 5
97280 5
97320 5
97360 5
97400 5
97440 5
97480 5
97520 5
97560 5
97600 5
97640 5
97680 5
97720 5
97760 5
97800 5
97840 5
97880 5
97920 5
97960 5
98000 5
98040 5
98080 5
98120 5
98160 5
98200 5
98240 5
98280 5
98320 5
98360 5
98400 5
98440 5
98480 5
98520 5
98560 5
98600 5
98640 5
98680 5
98720 5
98760 5
98800 5
98840 5
98880 5
98920 5
98960 5
99000 5
99040 5
99080 5
99120 5
99160 5
99200 5
99240 5
99280 5
99320 5
99360 5
99400 5
99440 5
99480 5
99520 5
99560 5
99600 5
99640 5
99680 5
99720 5
99760 5
99800 5
99840 5
99880 5
99920 5
99960 5
100000 5
100040 5
100080 5
100120 5
100160 5
100200 5
100240 5
100280 5
100320 5
100360 5
100400 5
100440 5
100480 5
100520 5
100560 5
100600 5
100640 5
100680 5
100720 5
100760 5
100800 5
100840 5
100880 5
100920 5
100960 5
101000 5
101040 5
101080 5
101120 5
101160 5
101200 5
101240 5
101280 5
101320 5
101360 5
101400 5
101440 5
101480 5
101520 5
101560 5
101600 5
101640 5
101680 5
101720 5
101760 5
101800 5
101840 5
101880 5
101920 5
101960 5
102000 5
102040 5
102080 5
102120 5
102160 5
102200 5
102240 5
102280 5
102320 5
102360 5
102400 5
102440 5
102480 5
102520 5
102560 5
102600 5
102640 5
102680 5
102720 5
102760 5
102800 5
102840 5
102880 5
102920 5
102960 5
103000 5
103040 5
103080 5
103120 5
103160 5
103200 5
103240 5
103280 5
103320 5
103360 5
103400 5
103440 5
103480 5
103520 5
103560 5
103600 5
103640 5
103680 5
103720 5
103760 5
103800 5
103840 5
103880 5
103920 5
103960 5
104000 5
104040 5
104080 5
104120 5
104160 5
104200 5
104240 5
104280 5
104320 5
104360 5
104400 5
104440 5
104480 5
104520 5
104560 5
104600 5
104640 5
104680 5
104720 5
104760 5
104800 5
104840 5
104880 5
104920 5
104960 5
105000 5
105040 5
105080 5
105120 5
105160 5
105200 5
105240 5
105280 5
105320 5
105360 5
105400 5
105440 5
105480 5
105520 5
105560 5
105600 5
105640 5
105680 5
105720 5
105760 5
105800 5
105840 5
105880 5
105920 5
105960 5
106000 5
106040 5
106080 5
106120 5
106160 5
106200 5
106240 5
106280 5
106320 5
106360 5
106400 5
106440 5
106480 5
106520 5
106560 5
106600 5
106640 5
106680 5
106720 5
106760 5
106800 5
106840 5
106880 5
106920 5
106960 5
107000 5
107040 5
107080 5
107120 5
107160 5
107200 5
107240 5
107280 5
107320 5
107360 5
107400 5
107440 5
107480 5
107520 5
107560 5
107600 5
107640 5
107680 5
107720 5
107760 5
107800 5
107840 5
107880 5
107920 5
107960 5
108000 5
108040 5
108080 5
108120 5
108160 5
108200 5
108240 5
108280 5
108320 5
108360 5
108400 5
108440 5
108480 5
108520 5
108560 5
108600 5
108640 5
108680 5
108720 5
108760 5
108800 5
108840 5
108880 5
108920 5
108960 5
109000 5
109040 5
109080 5
109120 5
109160 5
109200 5
109240 5
109280 5
109320 5
109360 5
109400 5
109440 5
109480 5
109520 5
109560 5
109600 5
109640 5
109680 5
109720 5
109760 5
109800 5
109840 5
109880 5
109920 5
109960 5
110000 5
110040 5
110080 5
110120 5
110160 5
110200 5
110240 5
110280 5
110320 5
110360 5
110400 5
110440 5
110480 5
110520 5
110560 5
110600 5
110640 5
110680 5
110720 5
110760 5
110800 5
110840 5
110880 5
110920 5
110960 5
111000 5
111040 5
111080 5
111120 5
111160 5
111200 5
111240 5
111280 5
111320 5
111360 5
111400 5
111440 5
111480 5
111520 5
111560 5
111600 5
111640 5
111680 5
111720 5
111760 5
111800 5
111840 5
111880 5
111920 5
111960 5
112000 5
112040 5
112080 5
112120 5
112160 5
112200 5
112240 5
112280 5
112320 5
112360 5
112400 5
112440 5
112480 5
112520 5
112560 5
112600 5
112640 5
112680 5
112720 5
112760 5
112800 5
112840 5
112880 5
112920 5
112960 5
113000 5
113040 5
113080 5
113120 5
113160 5
113200 5
113240 5
113280 5
113320 5
113360 5
113400 5
113440 5
113480 5
113520 5
113560 5
113600 5
113640 5
113680 5
113720 5
113760 5
113800 5
113840 5
113880 5
113920 5
113960 5
114000 5
114040 5
114080 5
114120 5
114160 5
114200 5
114240 5
114280 5
114320 5
114360 5
114400 5
114440 5
114480 5
114520 5
114560 5
114600 5
114640 5
114680 5
114720 5
114760 5
114800 5
114840 5
114880 5
114920 5
114960 5
115000 5
115040 5
115080 5
115120 5
115160 5
115200 5
115240 5
115280 5
115320 5
115360 5
115400 5
115440 5
115480 5
115520 5
115560 5
115600 5
115640 5
115680 5
115720 5
115760 5
115800 5
115840 5
115880 5
115920 5
115960 5
116000 5
116040 5
116080 5
116120 5
116160 5
116200 5
116240 5
116280 5
116320 5
116360 5
116400 5
116440 5
116480 5
116520 5
116560 5
116600 5
116640 5
116680 5
116720 5
116760 5
116800 5
116840 5
116880 5
116920 5
116960 5
117000 5
117040 5
117080 5
117120 5
117160 5
117200 5
117240 5
117280 5
117320 5
117360 5
117400 5
117440 5
117480 5
117520 5
117560 5
117600 5
117640 5
117680 5
117720 5
117760 5
117800 5
117840 5
117880 5
117920 5
117960 5
118000 5
118040 5
118080 5
118120 5
118160 5
118200 5
118240 5
118280 5
118320 5
118360 5
118400 5
118440 5
118480 5
118520 5
118560 5
118600 5
118640 5
118680 5
118720 5
118760 5
118800 5
118840 5
118880 5
118920 5
118960 5
119000 5
119040 5
119080 5
119120 5
119160 5
119200 5
119240 5
119280 5
119320 5
119360 5
119400 5
119440 5
119480 5
119520 5
119560 5
119600 5
119640 5
119680 5
119720 5
119760 5
119800 5
119840 5
119880 5
119920 5
119960 5
120000 5
120040 5
120080 5
120120 5
120160 5
120200 5
120240 5
120280 5
120320 5
120360 5
120400 5
120440 5
120480 5
120520 5
120560 5
120600 5
120640 5
120680 5
120720 5
120760 5
120800 5
120840 5
120880 5
120920 5
120960 5
121000 5
121040 5
121080 5
121120 5
121160 5
121200 5
121240 5
121280 5
121320 5
121360 5
121400 5
121440 5
121480 5
121520 5
121560 5
121600 5
121640 5
121680 5
121720 5
121760 5
121800 5
121840 5
121880 5
121920 5
121960 5
122000 5
122040 5
122080 5
122120 5
122160 5
122200 5
122240 5
122280 5
122320 5
122360 5
122400 5
122440 5
122480 5
122520 5
122560 5
122600 5
122640 5
122680 5
122720 5
122760 5
122800 5
122840 5
122880 5
122920 5
122960 5
123000 5
123040 5
123080 5
123120 5
123160 5
123200 5
123240 5
123280 5
123320 5
123360 5
123400 5
123440 5
123480 5
123520 5
123560 5
123600 5
123640 5
123680 5
123720 5
123760 5
123800 5
123840 5
123880 5
123920 5
123960 5
124000 5
124040 5
124080 5
124120 5
124160 5
124200 5
124240 5
124280 5
124320 5
124360 5
124400 5
124440 5
124480 5
124520 5
124560 5
124600 5
124640 5
124680 5
124720 5
124760 5
124800 5
124840 5
124880 5
124920 5
124960 5
125000 5
125040 5
125080 5
125120 5
125160 5
125200 5
125240 5
125280 5
125320 5
125360 5
125400 5
125440 5
125480 5
125520 5
125560 5
125600 5
125640 5
125680 5
125720 5
125760 5
125800 5
125840 5
125880 5
125920 5
125960 5
126000 5
126040 5
126080 5
126120 5
126160 5
126200 5
126240 5
126280 5
126320 5
126360 5
126400 5
126440 5
126480 5
126520 5
126560 5
126600 5
126640 5
126680 5
126720 5
126760 5
126800 5
126840 5
126880 5
126920 5
126960 5
127000 5
127040 5
127080 5
127120 5
127160 5
127200 5
127240 5
127280 5
127320 5
127360 5
127400 5
127440 5
127480 5
127520 5
127560 5
127600 5
127640 5
127680 5
127720 5
127760 5
127800 5
127840 5
127880 5
127920 5
127960 5
128000 5
128040 5
128080 5
128120 5
128160 5
128200 5
128240 5
128280 5
128320 5
128360 5
128400 5
128440 5
128480 5
128520 5
128560 5
128600 5
128640 5
128680 5
128720 5
128760 5
128800 5
128840 5
128880 5
128920 5
128960 5
129000 5
129040 5
129080 5
129120 5
129160 5
129200 5
129240 5
129280 5
129320 5
129360 5
129400 5
129440 5
129480 5
129520 5
129560 5
129600 5
129640 5
129680 5
129720 5
129760 5
129800 5
129840 5
129880 5
129920 5
129960 5
130000 5
130040 5
130080 5
130120 5
130160 5
130200 5
130240 5
130280 5
130320 5
130360 5
130400 5
130440 5
130480 5
130520 5
130560 5
130600 5
130640 5
130680 5
130720 5
130760 5
130800 5
130840 5
130880 5
130920 5
130960 5
131000 5
131040 5
131080 5
131120 5
131160 5
131200 5
131240 5
131280 5
131320 5
131360 5
131400 5
131440 5
131480 5
131520 5
131560 5
131600 5
131640 5
131680 5
131720 5
131760 5
131800 5
131840 5
131880 5
131920 5
131960 5
132000 5
132040 5
132080 5
132120 5
132160 5
132200 5
132240 5
132280 5
132320 5
132360 5
132400 5
132440 5
132480 5
132520 5
132560 5
132600 5
132640 5
132680 5
132720 5
132760 5
132800 5
132840 5
132880 5
132920 5
132960 5
133000 5
133040 5
133080 5
133120 5
133160 5
133200 5
133240 5
133280 5
133320 5
133360 5
133400 5
133440 5
133480 5
133520 5
133560 5
133600 5
133640 5
133680 5
133720 5
133760 5
133800 5
133840 5
133880 5
133920 5
133960 5
134000 5
134040 5
134080 5
134120 5
134160 5
134200 5
134240 5
134280 5
134320 5
134360 5
134400 5
134440 5
134480 5
134520 5
134560 5
134600 5
134640 5
134680 5
134720 5
134760 5
134800 5
134840 5
134880 5
134920 5
134960 5
135000 5
135040 5
135080 5
135120 5
135160 5
135200 5
135240 5
135280 5
135320 5
135360 5
135400 5
135440 5
135480 5
135520 5
135560 5
135600 5
135640 5
135680 5
135720 5
135760 5
135800 5
135840 5
135880 5
135920 5
135960 5
136000 5
136040 5
136080 5
136120 5
136160 5
136200 5
136240 5
136280 5
136320 5
136360 5
136400 5
136440 5
136480 5
136520 5
136560 5
136600 5
136640 5
136680 5
136720 5
136760 5
136800 5
136840 5
136880 5
136920 5
136960 5
137000 5
137040 5
137080 5
137120 5
137160 5
137200 5
137240 5
137280 5
137320 5
137360 5
137400 5
137440 5
137480 5
137520 5
137560 5
137600 5
137640 5
137680 5
137720 5
137760 5
137800 5
137840 5
137880 5
137920 5
137960 5
138000 5
138040 5
138080 5
138120 5
138160 5
138200 5
138240 5
138280 5
138320 5
138360 5
138400 5
138440 5
138480 5
138520 5
138560 5
138600 5
138640 5
138680 5
138720 5
138760 5
138800 5
138840 5
138880 5
138920 5
138960 5
139000 5
139040 5
139080 5
139120 5
139160 5
139200 5
139240 5
139280 5
139320 5
139360 5
139400 5
139440 5
139480 5
139520 5
139560 5
139600 5
139640 5
139680 5
139720 5
139760 5
139800 5
139840 5
139880 5
139920 5
139960 5
140000 5
140040 5
140080 5
140120 5
140160 5
140200 5
140240 5
140280 5
140320 5
140360 5
140400 5
140440 5
140480 5
140520 5
140560 5
140600 5
140640 5
140680 5
140720 5
140760 5
140800 5
140840 5
140880 5
140920 5
140960 5
141000 5
141040 5
141080 5
141120 5
141160 5
141200 5
141240 5
141280 5
141320 5
141360 5
141400 5
141440 5
141480 5
141520 5
141560 5
141600 5
141640 5
141680 5
141720 5
141760 5
141800 5
141840 5
141880 5
141920 5
141960 5
142000 5
142040 5
142080 5
142120 5
142160 5
142200 5
142240 5
142280 5
142320 5
142360 5
142400 5
142440 5
142480 5
142520 5
142560 5
142600 5
142640 5
142680 5
142720 5
142760 5
142800 5
142840 5
142880 5
142920 5
142960 5
143000 5
143040 5
143080 5
143120 5
143160 5
143200 5
143240 5
143280 5
143320 5
143360 5
143400 5
143440 5
143480 5
143520 5
143560 5
143600 5
143640 5
143680 5
143720 5
143760 5
143800 5
143840 5
143880 5
143920 5
143960 5
144000 5
144040 5
144080 5
144120 5
144160 5
144200 5
144240 5
144280 5
144320 5
144360 5
144400 5
144440 5
144480 5
144520 5
144560 5
144600 5
144640 5
144680 5
144720 5
144760 5
144800 5
144840 5
144880 5
144920 5
144960 5
145000 5
145040 5
145080 5
145120 5
145160 5
145200 5
145240 5
145280 5
145320 5
145360 5
145400 5
145440 5
145480 5
145520 5
145560 5
145600 5
145640 5
145680 5
145720 5
145760 5
145800 5
145840 5
145880 5
145920 5
145960 5
146000 5
146040 5
146080 5
146120 5
146160 5
146200 5
146240 5
146280 5
146320 5
146360 5
146400 5
146440 5
146480 5
146520 5
146560 5
146600 5
146640 5
146680 5
146720 5
146760 5
146800 5
146840 5
146880 5
146920 5
146960 5
147000 5
147040 5
147080 5
147120 5
147160 5
147200 5
147240 5
147280 5
147320 5
147360 5
147400 5
147440 5
147480 5
147520 5
147560 5
147600 5
147640 5
147680 5
147720 5
147760 5
147800 5
147840 5
147880 5
147920 5
147960 5
148000 5
148040 5
148080 5
148120 5
148160 5
148200 5
148240 5
148280 5
148320 5
148360 5
148400 5
148440 5
148480 5
148520 5
148560 5
148600 5
148640 5
148680 5
148720 5
148760 5
148800 5
148840 5
148880 5
148920 5
148960 5
149000 5
149040 5
149080 5
149120 5
149160 5
149200 5
149240 5
149280 5
149320 5
149360 5
149400 5
149440 5
149480 5
149520 5
149560 5
149600 5
149640 5
149680 5
149720 5
149760 5
149800 5
149840 5
149880 5
149920 5
149960 5
150000 5
150040 5
150080 5
150120 5
150160 5
150200 5
150240 5
150280 5
150320 5
150360 5
150400 5
150440 5
150480 5
150520 5
150560 5
150600 5
150640 5
150680 5
150720 5
150760 5
150800 5
150840 5
150880 5
150920 5
150960 5
151000 5
151040 5
151080 5
151120 5
151160 5
151200 5
151240 5
151280 5
151320 5
151360 5
151400 5
151440 5
151480 5
151520 5
151560 5
151600 5
151640 5
151680 5
151720 5
151760 5
151800 5
151840 5
151880 5
151920 5
151960 5
152000 5
152040 5
152080 5
152120 5
152160 5
152200 5
152240 5
152280 5
152320 5
152360 5
152400 5
152440 5
152480 5
152520 5
152560 5
152600 5
152640 5
152680 5
152720 5
152760 5
152800 5
152840 5
152880 5
152920 5
152960 5
153000 5
153040 5
153080 5
153120 5
153160 5
153200 5
153240 5
153280 5
153320 5
153360 5
153400 5
153440 5
153480 5
153520 5
153560 5
153600 5
153640 5
153680 5
153720 5
153760 5
153800 5
153840 5
153880 5
153920 5
153960 5
154000 5
154040 5
154080 5
154120 5
154160 5
154200 5
154240 5
154280 5
154320 5
154360 5
154400 5
154440 5
154480 5
154520 5
154560 5
154600 5
154640 5
154680 5
154720 5
154760 5
154800 5
154840 5
154880 5
154920 5
154960 5
155000 5
155040 5
155080 5
155120 5
155160 5
155200 5
155240 5
155280 5
155320 5
155360 5
155400 5
155440 5
155480 5
155520 5
155560 5
155600 5
155640 5
155680 5
155720 5
155760 5
155800 5
155840 5
155880 5
155920 5
155960 5
156000 5
156040 5
156080 5
156120 5
156160 5
156200 5
156240 5
156280 5
156320 5
156360 5
156400 5
156440 5
156480 5
156520 5
156560 5
156600 5
156640 5
156680 5
156720 5
156760 5
156800 5
156840 5
156880 5
156920 5
156960 5
157000 5
157040 5
157080 5
157120 5
157160 5
157200 5
157240 5
157280 5
157320 5
157360 5
157400 5
157440 5
157480 5
157520 5
157560 5
157600 5
157640 5
157680 5
157720 5
157760 5
157800 5
157840 5
157880 5
157920 5
157960 5
158000 5
158040 5
158080 5
158120 5
158160 5
158200 5
158240 5
158280 5
158320 5
158360 5
158400 5
158440 5
158480 5
158520 5
158560 5
158600 5
158640 5
158680 5
158720 5
158760 5
158800 5
158840 5
158880 5
158920 5
158960 5
159000 5
159040 5
159080 5
159120 5
159160 5
159200 5
159240 5
159280 5
159320 5
159360 5
159400 5
159440 5
159480 5
159520 5
159560 5
159600 5
159640 5
159680 5
159720 5
159760 5
159800 5
159840 5
159880 5
159920 5
159960 5
160000 5
160040 5
160080 5
160120 5
160160 5
160200 5
160240 5
160280 5
160320 5
160360 5
160400 5
160440 5
160480 5
160520 5
160560 5
160600 5
160640 5
160680 5
160720 5
160760 5
160800 5
160840 5
160880 5
160920 5
160960 5
161000 5
161040 5
161080 5
161120 5
161160 5
161200 5
161240 5
161280 5
161320 5
161360 5
161400 5
161440 5
161480 5
161520 5
161560 5
161600 5
161640 5
161680 5
161720 5
161760 5
161800 5
161840 5
161880 5
161920 5
161960 5
162000 5
162040 5
162080 5
162120 5
162160 5
162200 5
162240 5
162280 5
162320 5
162360 5
162400 5
162440 5
162480 5
162520 5
162560 5
162600 5
162640 5
162680 5
162720 5
162760 5
162800 5
162840 5
162880 5
162920 5
162960 5
163000 5
163040 5
163080 5
163120 5
163160 5
163200 5
163240 5
163280 5
163320 5
163360 5
163400 5
163440 5
163480 5
163520 5
163560 5
163600 5
163640 5
163680 5
163720 5
163760 5
163800 5
163840 5
163880 5
163920 5
163960 5
164000 5
164040 5
164080 5
164120 5
164160 5
164200 5
164240 5
164280 5
164320 5
164360 5
164400 5
164440 5
164480 5
164520 5
164560 5
164600 5
164640 5
164680 5
164720 5
164760 5
164800 5
164840 5
164880 5
164920 5
164960 5
165000 5
165040 5
165080 5
165120 5
165160 5
165200 5
165240 5
165280 5
165320 5
165360 5
165400 5
165440 5
165480 5
165520 5
165560 5
165600 5
165640 5
165680 5
165720 5
165760 5
165800 5
165840 5
165880 5
165920 5
165960 5
166000 5
166040 5
166080 5
166120 5
166160 5
166200 5
166240 5
166280 5
166320 5
166360 5
166400 5
166440 5
166480 5
166520 5
166560 5
166600 5
166640 5
166680 5
166720 5
166760 5
166800 5
166840 5
166880 5
166920 5
166960 5
167000 5
167040 5
167080 5
167120 5
167160 5
167200 5
167240 5
167280 5
167320 5
167360 5
167400 5
167440 5
167480 5
167520 5
167560 5
167600 5
167640 5
167680 5
167720 5
167760 5
167800 5
167840 5
167880 5
167920 5
167960 5
168000 5
168040 5
168080 5
168120 5
168160 5
168200 5
168240 5
168280 5
168320 5
168360 5
168400 5
168440 5
168480 5
168520 5
168560 5
168600 5
168640 5
168680 5
168720 5
168760 5
168800 5
168840 5
168880 5
168920 5
168960 5
169000 5
169040 5
169080 5
169120 5
169160 5
169200 5
169240 5
169280 5
169320 5
169360 5
169400 5
169440 5
169480 5
169520 5
169560 5
169600 5
169640 5
169680 5
169720 5
169760 5
169800 5
169840 5
169880 5
169920 5
169960 5
170000 5
170040 5
170080 5
170120 5
170160 5
170200 5
170240 5
170280 5
170320 5
170360 5
170400 5
170440 5
170480 5
170520 5
170560 5
170600 5
170640 5
170680 5
170720 5
170760 5
170800 5
170840 5
170880 5
170920 5
170960 5
171000 5
171040 5
171080 5
171120 5
171160 5
171200 5
171240 5
171280 5
171320 5
171360 5
171400 5
171440 5
171480 5
171520 5
171560 5
171600 5
171640 5
171680 5
171720 5
171760 5
171800 5
171840 5
171880 5
171920 5
171960 5
172000 5
172040 5
172080 5
172120 5
172160 5
172200 5
172240 5
172280 5
172320 5
172360 5
172400 5
172440 5
172480 5
172520 5
172560 5
172600 5
172640 5
172680 5
172720 5
172760 5
172800 5
172840 5
172880 5
172920 5
172960 5
173000 5
173040 5
173080 5
173120 5
173160 5
173200 5
173240 5
173280 5
173320 5
173360 5
173400 5
173440 5
173480 5
173520 5
173560 5
173600 5
173640 5
173680 5
173720 5
173760 5
173800 5
173840 5
173880 5
173920 5
173960 5
174000 5
174040 5
174080 5
174120 5
174160 5
174200 5
174240 5
174280 5
174320 5
174360 5
174400 5
174440 5
174480 5
174520 5
174560 5
174600 5
174640 5
174680 5
174720 5
174760 5
174800 5
174840 5
174880 5
174920 5
174960 5
175000 5
175040 5
175080 5
175120 5
175160 5
175200 5
175240 5
175280 5
175320 5
175360 5
175400 5
175440 5
175480 5
175520 5
175560 5
175600 5
175640 5
175680 5
175720 5
175760 5
175800 5
175840 5
175880 5
175920 5
175960 5
176000 5
176040 5
176080 5
176120 5
176160 5
176200 5
176240 5
176280 5
176320 5
176360 5
176400 5
176440 5
176480 5
176520 5
176560 5
176600 5
176640 5
176680 5
176720 5
176760 5
176800 5
176840 5
176880 5
176920 5
176960 5
177000 5
177040 5
177080 5
177120 5
177160 5
177200 5
177240 5
177280 5
177320 5
177360 5
177400 5
177440 5
177480 5
177520 5
177560 5
177600 5
177640 5
177680 5
177720 5
177760 5
177800 5
177840 5
177880 5
177920 5
177960 5
178000 5
178040 5
178080 5
178120 5
178160 5
178200 5
178240 5
178280 5
178320 5
178360 5
178400 5
178440 5
178480 5
178520 5
178560 5
178600 5
178640 5
178680 5
178720 5
178760 5
178800 5
178840 5
178880 5
178920 5
178960 5
179000 5
179040 5
179080 5
179120 5
179160 5
179200 5
179240 5
179280 5
179320 5
179360 5
179400 5
179440 5
179480 5
179520 5
179560 5
179600 5
179640 5
179680 5
179720 5
179760 5
179800 5
179840 5
179880 5
179920 5
179960 5
180000 5
180040 5
180080 5
180120 5
180160 5
180200 5
180240 5
180280 5
180320 5
180360 5
180400 5
180440 5
180480 5
180520 5
180560 5
180600 5
180640 5
180680 5
180720 5
180760 5
180800 5
180840 5
180880 5
180920 5
180960 5
181000 5
181040 5
181080 5
181120 5
181160 5
181200 5
181240 5
181280 5
181320 5
181360 5
181400 5
181440 5
181480 5
181520 5
181560 5
181600 5
181640 5
181680 5
181720 5
181760 5
181800 5
181840 5
181880 5
181920 5
181960 5
182000 5
182040 5
182080 5
182120 5
182160 5
182200 5
182240 5
182280 5
182320 5
182360 5
182400 5
182440 5
182480 5
182520 5
182560 5
182600 5
182640 5
182680 5
182720 5
182760 5
182800 5
182840 5
182880 5
182920 5
182960 5
183000 5
183040 5
183080 5
183120 5
183160 5
183200 5
183240 5
183280 5
183320 5
183360 5
183400 5
183440 5
183480 5
183520 5
183560 5
183600 5
183640 5
183680 5
183720 5
183760 5
183800 5
183840 5
183880 5
183920 5
183960 5
184000 5
184040 5
184080 5
184120 5
184160 5
184200 5
184240 5
184280 5
184320 5
184360 5
184400 5
184440 5
184480 5
184520 5
184560 5
184600 5
184640 5
184680 5
184720 5
184760 5
184800 5
184840 5
184880 5
184920 5
184960 5
185000 5
185040 5
185080 5
185120 5
185160 5
185200 5
185240 5
185280 5
185320 5
185360 5
185400 5
185440 5
185480 5
185520 5
185560 5
185600 5
185640 5
185680 5
185720 5
185760 5
185800 5
185840 5
185880 5
185920 5
185960 5
186000 5
186040 5
186080 5
186120 5
186160 5
186200 5
186240 5
186280 5
186320 5
186360 5
186400 5
186440 5
186480 5
186520 5
186560 5
186600 5
186640 5
186680 5
186720 5
186760 5
186800 5
186840 5
186880 5
186920 5
186960 5
187000 5
187040 5
187080 5
187120 5
187160 5
187200 5
187240 5
187280 5
187320 5
187360 5
187400 5
187440 5
187480 5
187520 5
187560 5
187600 5
187640 5
187680 5
187720 5
187760 5
187800 5
187840 5
187880 5
187920 5
187960 5
188000 5
188040 5
188080 5
188120 5
188160 5
188200 5
188240 5
188280 5
188320 5
188360 5
188400 5
188440 5
188480 5
188520 5
188560 5
188600 5
188640 5
188680 5
188720 5
188760 5
188800 5
188840 5
188880 5
188920 5
188960 5
189000 5
189040 5
189080 5
189120 5
189160 5
189200 5
189240 5
189280 5
189320 5
189360 5
189400 5
189440 5
189480 5
189520 5
189560 5
189600 5
189640 5
189680 5
189720 5
189760 5
189800 5
189840 5
189880 5
189920 5
189960 5
190000 5
190040 5
190080 5
190120 5
190160 5
190200 5
190240 5
190280 5
190320 5
190360 5
190400 5
190440 5
190480 5
190520 5
190560 5
190600 5
190640 5
190680 5
190720 5
190760 5
190800 5
190840 5
190880 5
190920 5
190960 5
191000 5
191040 5
191080 5
191120 5
191160 5
191200 5
191240 5
191280 5
191320 5
191360 5
191400 5
191440 5
191480 5
191520 5
191560 5
191600 5
191640 5
191680 5
191720 5
191760 5
191800 5
191840 5
191880 5
191920 5
191960 5
192000 5
192040 5
192080 5
192120 5
192160 5
192200 5
192240 5
192280 5
192320 5
192360 5
192400 5
192440 5
192480 5
192520 5
192560 5
192600 5
192640 5
192680 5
192720 5
192760 5
192800 5
192840 5
192880 5
192920 5
192960 5
193000 5
193040 5
193080 5
193120 5
193160 5
193200 5
193240 5
193280 5
193320 5
193360 5
193400 5
193440 5
193480 5
193520 5
193560 5
193600 5
193640 5
193680 5
193720 5
193760 5
193800 5
193840 5
193880 5
193920 5
193960 5
194000 5
194040 5
194080 5
194120 5
194160 5
194200 5
194240 5
194280 5
194320 5
194360 5
194400 5
194440 5
194480 5
194520 5
194560 5
194600 5
194640 5
194680 5
194720 5
194760 5
194800 5
194840 5
194880 5
194920 5
194960 5
195000 5
195040 5
195080 5
195120 5
195160 5
195200 5
195240 5
195280 5
195320 5
195360 5
195400 5
195440 5
195480 5
195520 5
195560 5
195600 5
195640 5
195680 5
195720 5
195760 5
195800 5
195840 5
195880 5
195920 5
195960 5
196000 5
196040 5
196080 5
196120 5
196160 5
196200 5
196240 5
196280 5
196320 5
196360 5
196400 5
196440 5
196480 5
196520 5
196560 5
196600 5
196640 5
196680 5
196720 5
196760 5
196800 5
196840 5
196880 5
196920 5
196960 5
197000 5
197040 5
197080 5
197120 5
197160 5
197200 5
197240 5
197280 5
197320 5
197360 5
197400 5
197440 5
197480 5
197520 5
197560 5
197600 5
197640 5
197680 5
197720 5
197760 5
197800 5
197840 5
197880 5
197920 5
197960 5
198000 5
198040 5
198080 5
198120 5
198160 5
198200 5
198240 5
198280 5
198320 5
198360 5
198400 5
198440 5
198480 5
198520 5
198560 5
198600 5
198640 5
198680 5
198720 5
198760 5
198800 5
198840 5
198880 5
198920 5
198960 5
199000 5
199040 5
199080 5
199120 5
199160 5
199200 5
199240 5
199280 5
199320 5
199360 5
199400 5
199440 5
199480 5
199520 5
199560 5
199600 5
199640 5
199680 5
199720 5
199760 5
199800 5
199840 5
199880 5
199920 5
199960 5
200000 5
200040 5
200080 5
200120 5
200160 5
200200 5
200240 5
200280 5
200320 5
200360 5
200400 5
200440 5
200480 5
200520 5
200560 5
200600 5
200640 5
200680 5
200720 5
200760 5
200800 5
200840 5
200880 5
200920 5
200960 5
201000 5
201040 5
201080 5
201120 5
201160 5
201200 5
201240 5
201280 5
201320 5
201360 5
201400 5
201440 5
201480 5
201520 5
201560 5
201600 5
201640 5
201680 5
201720 5
201760 5
201800 5
201840 5
201880 5
201920 5
201960 5
202000 5
202040 5
202080 5
202120 5
202160 5
202200 5
202240 5
202280 5
202320 5
202360 5
202400 5
202440 5
202480 5
202520 5
202560 5
202600 5
202640 5
202680 5
202720 5
202760 5
202800 5
202840 5
202880 5
202920 5
202960 5
203000 5
203040 5
203080 5
203120 5
203160 5
203200 5
203240 5
203280 5
203320 5
203360 5
203400 5
203440 5
203480 5
203520 5
203560 5
203600 5
203640 5
203680 5
203720 5
203760 5
203800 5
203840 5
203880 5
203920 5
203960 5
204000 5
204040 5
204080 5
204120 5
204160 5
204200 5
204240 5
204280 5
204320 5
204360 5
204400 5
204440 5
204480 5
204520 5
204560 5
204600 5
204640 5
204680 5
204720 5
204760 5
204800 5
204840 5
204880 5
204920 5
204960 5
205000 5
205040 5
205080 5
205120 5
205160 5
205200 5
205240 5
205280 5
205320 5
205360 5
205400 5
205440 5
205480 5
205520 5
205560 5
205600 5
205640 5
205680 5
205720 5
205760 5
205800 5
205840 5
205880 5
205920 5
205960 5
206000 5
206040 5
206080 5
206120 5
206160 5
206200 5
206240 5
206280 5
206320 5
206360 5
206400 5
206440 5
206480 5
206520 5
206560 5
206600 5
206640 5
206680 5
206720 5
206760 5
206800 5
206840 5
206880 5
206920 5
206960 5
207000 5
207040 5
207080 5
207120 5
207160 5
207200 5
207240 5
207280 5
207320 5
207360 5
207400 5
207440 5
207480 5
207520 5
207560 5
207600 5
207640 5
207680 5
207720 5
207760 5
207800 5
207840 5
207880 5
207920 5
207960 5
208000 5
208040 5
208080 5
208120 5
208160 5
208200 5
208240 5
208280 5
208320 5
208360 5
208400 5
208440 5
208480 5
208520 5
208560 5
208600 5
208640 5
208680 5
208720 5
208760 5
208800 5
208840 5
208880 5
208920 5
208960 5
209000 5
209040 5
209080 5
209120 5
209160 5
209200 5
209240 5
209280 5
209320 5
209360 5
209400 5
209440 5
209480 5
209520 5
209560 5
209600 5
209640 5
209680 5
209720 5
209760 5
209800 5
209840 5
209880 5
209920 5
209960 5
210000 5
210040 5
210080 5
210120 5
210160 5
210200 5
210240 5
210280 5
210320 5
210360 5
210400 5
210440 5
210480 5
210520 5
210560 5
210600 5
210640 5
210680 5
210720 5
210760 5
210800 5
210840 5
210880 5
210920 5
210960 5
211000 5
211040 5
211080 5
211120 5
211160 5
211200 5
211240 5
211280 5
211320 5
211360 5
211400 5
211440 5
211480 5
211520 5
211560 5
211600 5
211640 5
211680 5
211720 5
211760 5
211800 5
211840 5
211880 5
211920 5
211960 5
212000 5
212040 5
212080 5
212120 5
212160 5
212200 5
212240 5
212280 5
212320 5
212360 5
212400 5
212440 5
212480 5
212520 5
212560 5
212600 5
212640 5
212680 5
212720 5
212760 5
212800 5
212840 5
212880 5
212920 5
212960 5
213000 5
213040 5
213080 5
213120 5
213160 5
213200 5
213240 5
213280 5
213320 5
213360 5
213400 5
213440 5
213480 5
213520 5
213560 5
213600 5
213640 5
213680 5
213720 5
213760 5
213800 5
213840 5
213880 5
213920 5
213960 5
214000 5
214040 5
214080 5
214120 5
214160 5
214200 5
214240 5
214280 5
214320 5
214360 5
214400 5
214440 5
214480 5
214520 5
214560 5
214600 5
214640 5
214680 5
214720 5
214760 5
214800 5
214840 5
214880 5
214920 5
214960 5
215000 5
215040 5
215080 5
215120 5
215160 5
215200 5
215240 5
215280 5
215320 5
215360 5
215400 5
215440 5
215480 5
215520 5
215560 5
215600 5
215640 5
215680 5
215720 5
215760 5
215800 5
215840 5
215880 5
215920 5
215960 5
216000 5
216040 5
216080 5
216120 5
216160 5
216200 5
216240 5
216280 5
216320 5
216360 5
216400 5
216440 5
216480 5
216520 5
216560 5
216600 5
216640 5
216680 5
216720 5
216760 5
216800 5
216840 5
216880 5
216920 5
216960 5
217000 5
217040 5
217080 5
217120 5
217160 5
217200 5
217240 5
217280 5
217320 5
217360 5
217400 5
217440 5
217480 5
217520 5
217560 5
217600 5
217640 5
217680 5
217720 5
217760 5
217800 5
217840 5
217880 5
217920 5
217960 5
218000 5
218040 5
218080 5
218120 5
218160 5
218200 5
218240 5
218280 5
218320 5
218360 5
218400 5
218440 5
218480 5
218520 5
218560 5
218600 5
218640 5
218680 5
218720 5
218760 5
218800 5
218840 5
218880 5
218920 5
218960 5
219000 5
219040 5
219080 5
219120 5
219160 5
219200 5
219240 5
219280 5
219320 5
219360 5
219400 5
219440 5
219480 5
219520 5
219560 5
219600 5
219640 5
219680 5
219720 5
219760 5
219800 5
219840 5
219880 5
219920 5
219960 5
220000 5
220040 5
220080 5
220120 5
220160 5
220200 5
220240 5
220280 5
220320 5
220360 5
220400 5
220440 5
220480 5
220520 5
220560 5
220600 5
220640 5
220680 5
220720 5
220760 5
220800 5
220840 5
220880 5
220920 5
220960 5
221000 5
221040 5
221080 5
221120 5
221160 5
221200 5
221240 5
221280 5
221320 5
221360 5
221400 5
221440 5
221480 5
221520 5
221560 5
221600 5
221640 5
221680 5
221720 5
221760 5
221800 5
221840 5
221880 5
221920 5
221960 5
222000 5
222040 5
222080 5
222120 5
222160 5
222200 5
222240 5
222280 5
222320 5
222360 5
222400 5
222440 5
222480 5
222520 5
222560 5
222600 5
222640 5
222680 5
222720 5
222760 5
222800 5
222840 5
222880 5
222920 5
222960 5
223000 5
223040 5
223080 5
223120 5
223160 5
223200 5
223240 5
223280 5
223320 5
223360 5
223400 5
223440 5
223480 5
223520 5
223560 5
223600 5
223640 5
223680 5
223720 5
223760 5
223800 5
223840 5
223880 5
223920 5
223960 5
224000 5
224040 5
224080 5
224120 5
224160 5
224200 5
224240 5
224280 5
224320 5
224360 5
224400 5
224440 5
224480 5
224520 5
224560 5
224600 5
224640 5
224680 5
224720 5
224760 5
224800 5
224840 5
224880 5
224920 5
224960 5
225000 5
225040 5
225080 5
225120 5
225160 5
225200 5
225240 5
225280 5
225320 5
225360 5
225400 5
225440 5
225480 5
225520 5
225560 5
225600 5
225640 5
225680 5
225720 5
225760 5
225800 5
225840 5
225880 5
225920 5
225960 5
226000 5
226040 5
226080 5
226120 5
226160 5
226200 5
226240 5
226280 5
226320 5
226360 5
226400 5
226440 5
226480 5
226520 5
226560 5
226600 5
226640 5
226680 5
226720 5
226760 5
226800 5
226840 5
226880 5
226920 5
226960 5
227000 5
227040 5
227080 5
227120 5
227160 5
227200 5
227240 5
227280 5
227320 5
227360 5
227400 5
227440 5
227480 5
227520 5
227560 5
227600 5
227640 5
227680 5
227720 5
227760 5
227800 5
227840 5
227880 5
227920 5
227960 5
228000 5
228040 5
228080 5
228120 5
228160 5
228200 5
228240 5
228280 5
228320 5
228360 5
228400 5
228440 5
228480 5
228520 5
228560 5
228600 5
228640 5
228680 5
228720 5
228760 5
228800 5
228840 5
228880 5
228920 5
228960 5
229000 5
229040 5
229080 5
229120 5
229160 5
229200 5
229240 5
229280 5
229320 5
229360 5
229400 5
229440 5
229480 5
229520 5
229560 5
229600 5
229640 5
229680 5
229720 5
229760 5
229800 5
229840 5
229880 5
229920 5
229960 5
230000 5
230040 5
230080 5
230120 5
230160 5
230200 5
230240 5
230280 5
230320 5
230360 5
230400 5
230440 5
230480 5
230520 5
230560 5
230600 5
230640 5
230680 5
230720 5
230760 5
230800 5
230840 5
230880 5
230920 5
230960 5
231000 5
231040 5
231080 5
231120 5
231160 5
231200 5
231240 5
231280 5
231320 5
231360 5
231400 5
231440 5
231480 5
231520 5
231560 5
231600 5
231640 5
231680 5
231720 5
231760 5
231800 5
231840 5
231880 5
231920 5
231960 5
232000 5
232040 5
232080 5
232120 5
232160 5
232200 5
232240 5
232280 5
232320 5
232360 5
232400 5
232440 5
232480 5
232520 5
232560 5
232600 5
232640 5
232680 5
232720 5
232760 5
232800 5
232840 5
232880 5
232920 5
232960 5
233000 5
233040 5
233080 5
233120 5
233160 5
233200 5
233240 5
233280 5
233320 5
233360 5
233400 5
233440 5
233480 5
233520 5
233560 5
233600 5
233640 5
233680 5
233720 5
233760 5
233800 5
233840 5
233880 5
233920 5
233960 5
234000 5
234040 5
234080 5
234120 5
234160 5
234200 5
234240 5
234280 5
234320 5
234360 5
234400 5
234440 5
234480 5
234520 5
234560 5
234600 5
234640 5
234680 5
234720 5
234760 5
234800 5
234840 5
234880 5
234920 5
234960 5
235000 5
235040 5
235080 5
235120 5
235160 5
235200 5
235240 5
235280 5
235320 5
235360 5
235400 5
235440 5
235480 5
235520 5
235560 5
235600 5
235640 5
235680 5
235720 5
235760 5
235800 5
235840 5
235880 5
235920 5
235960 5
236000 5
236040 5
236080 5
236120 5
236160 5
236200 5
236240 5
236280 5
236320 5
236360 5
236400 5
236440 5
236480 5
236520 5
236560 5
236600 5
236640 5
236680 5
236720 5
236760 5
236800 5
236840 5
236880 5
236920 5
236960 5
237000 5
237040 5
237080 5
237120 5
237160 5
237200 5
237240 5
237280 5
237320 5
237360 5
237400 5
237440 5
237480 5
237520 5
237560 5
237600 5
237640 5
237680 5
237720 5
237760 5
237800 5
237840 5
237880 5
237920 5
237960 5
238000 5
238040 5
238080 5
238120 5
238160 5
238200 5
238240 5
238280 5
238320 5
238360 5
238400 5
238440 5
238480 5
238520 5
238560 5
238600 5
238640 5
238680 5
238720 5
238760 5
238800 5
238840 5
238880 5
238920 5
238960 5
239000 5
239040 5
239080 5
239120 5
239160 5
239200 5
239240 5
239280 5
239320 5
239360 5
239400 5
239440 5
239480 5
239520 5
239560 5
239600 5
239640 5
239680 5
239720 5
239760 5
239800 5
239840 5
239880 5
239920 5
239960 5
240000 5
240040 5
240080 5
240120 5
240160 5
240200 5
240240 5
240280 5
240320 5
240360 5
240400 5
240440 5
240480 5
240520 5
240560 5
240600 5
240640 5
240680 5
240720 5
240760 5
240800 5
240840 5
240880 5
240920 5
240960 5
241000 5
241040 5
241080 5
241120 5
241160 5
241200 5
241240 5
241280 5
241320 5
241360 5
241400 5
241440 5
241480 5
241520 5
241560 5
241600 5
241640 5
241680 5
241720 5
241760 5
241800 5
241840 5
241880 5
241920 5
241960 5
242000 5
242040 5
242080 5
242120 5
242160 5
242200 5
242240 5
242280 5
242320 5
242360 5
242400 5
242440 5
242480 5
242520 5
242560 5
242600 5
242640 5
242680 5
242720 5
242760 5
242800 5
242840 5
242880 5
242920 5
242960 5
243000 5
243040 5
243080 5
243120 5
243160 5
243200 5
243240 5
243280 5
243320 5
243360 5
243400 5
243440 5
243480 5
243520 5
243560 5
243600 5
243640 5
243680 5
243720 5
243760 5
243800 5
243840 5
243880 5
243920 5
243960 5
244000 5
244040 5
244080 5
244120 5
244160 5
244200 5
244240 5
244280 5
244320 5
244360 5
244400 5
244440 5
244480 5
244520 5
244560 5
244600 5
244640 5
244680 5
244720 5
244760 5
244800 5
244840 5
244880 5
244920 5
244960 5
245000 5
245040 5
245080 5
245120 5
245160 5
245200 5
245240 5
245280 5
245320 5
245360 5
245400 5
245440 5
245480 5
245520 5
245560 5
245600 5
245640 5
245680 5
245720 5
245760 5
245800 5
245840 5
245880 5
245920 5
245960 5
246000 5
246040 5
246080 5
246120 5
246160 5
246200 5
246240 5
246280 5
246320 5
246360 5
246400 5
246440 5
246480 5
246520 5
246560 5
246600 5
246640 5
246680 5
246720 5
246760 5
246800 5
246840 5
246880 5
246920 5
246960 5
247000 5
247040 5
247080 5
247120 5
247160 5
247200 5
247240 5
247280 5
247320 5
247360 5
247400 5
247440 5
247480 5
247520 5
247560 5
247600 5
247640 5
247680 5
247720 5
247760 5
247800 5
247840 5
247880 5
247920 5
247960 5
248000 5
248040 5
248080 5
248120 5
248160 5
248200 5
248240 5
248280 5
248320 5
248360 5
248400 5
248440 5
248480 5
248520 5
248560 5
248600 5
248640 5
248680 5
248720 5
248760 5
248800 5
248840 5
248880 5
248920 5
248960 5
249000 5
249040 5
249080 5
249120 5
249160 5
249200 5
249240 5
249280 5
249320 5
249360 5
249400 5
249440 5
249480 5
249520 5
249560 5
249600 5
249640 5
249680 5
249720 5
249760 5
249800 5
249840 5
249880 5
249920 5
249960 5
250000 5
250040 5
250080 5
250120 5
250160 5
250200 5
250240 5
250280 5
250320 5
250360 5
250400 5
250440 5
250480 5
250520 5
250560 5
250600 5
250640 5
250680 5
250720 5
250760 5
250800 5
250840 5
250880 5
250920 5
250960 5
251000 5
251040 5
251080 5
251120 5
251160 5
251200 5
251240 5
251280 5
251320 5
251360 5
251400 5
251440 5
251480 5
251520 5
251560 5
251600 5
251640 5
251680 5
251720 5
251760 5
251800 5
251840 5
251880 5
251920 5
251960 5
252000 5
252040 5
252080 5
252120 5
252160 5
252200 5
252240 5
252280 5
252320 5
252360 5
252400 5
252440 5
252480 5
252520 5
252560 5
252600 5
252640 5
252680 5
252720 5
252760 5
252800 5
252840 5
252880 5
252920 5
252960 5
253000 5
253040 5
253080 5
253120 5
253160 5
253200 5
253240 5
253280 5
253320 5
253360 5
253400 5
253440 5
253480 5
253520 5
253560 5
253600 5
253640 5
253680 5
253720 5
253760 5
253800 5
253840 5
253880 5
253920 5
253960 5
254000 5
254040 5
254080 5
254120 5
254160 5
254200 5
254240 5
254280 5
254320 5
254360 5
254400 5
254440 5
254480 5
254520 5
254560 5
254600 5
254640 5
254680 5
254720 5
254760 5
254800 5
254840 5
254880 5
254920 5
254960 5
255000 5
255040 5
255080 5
255120 5
255160 5
255200 5
255240 5
255280 5
255320 5
255360 5
255400 5
255440 5
255480 5
255520 5
255560 5
255600 5
255640 5
255680 5
255720 5
255760 5
255800 5
255840 5
255880 5
255920 5
255960 5
256000 5
256040 5
256080 5
256120 5
256160 5
256200 5
256240 5
256280 5
256320 5
256360 5
256400 5
256440 5
256480 5
256520 5
256560 5
256600 5
256640 5
256680 5
256720 5
256760 5
256800 5
256840 5
256880 5
256920 5
256960 5
257000 5
257040 5
257080 5
257120 5
257160 5
257200 5
257240 5
257280 5
257320 5
257360 5
257400 5
257440 5
257480 5
257520 5
257560 5
257600 5
257640 5
257680 5
257720 5
257760 5
257800 5
257840 5
257880 5
257920 5
257960 5
258000 5
258040 5
258080 5
258120 5
258160 5
258200 5
258240 5
258280 5
258320 5
258360 5
258400 5
258440 5
258480 5
258520 5
258560 5
258600 5
258640 5
258680 5
258720 5
258760 5
258800 5
258840 5
258880 5
258920 5
258960 5
259000 5
259040 5
259080 5
259120 5
259160 5
259200 5
259240 5
259280 5
259320 5
259360 5
259400 5
259440 5
259480 5
259520 5
259560 5
259600 5
259640 5
259680 5
259720 5
259760 5
259800 5
259840 5
259880 5
259920 5
259960 5
260000 5
260040 5
260080 5
260120 5
260160 5
260200 5
260240 5
260280 5
260320 5
260360 5
260400 5
260440 5
260480 5
260520 5
260560 5
260600 5
260640 5
260680 5
260720 5
260760 5
260800 5
260840 5
260880 5
260920 5
260960 5
261000 5
261040 5
261080 5
261120 5
261160 5
261200 5
261240 5
261280 5
261320 5
261360 5
261400 5
261440 5
261480 5
261520 5
261560 5
261600 5
261640 5
261680 5
261720 5
261760 5
261800 5
261840 5
261880 5
261920 5
261960 5
262000 5
262040 5
262080 5
262120 5
262160 5
262200 5
262240 5
262280 5
262320 5
262360 5
262400 5
262440 5
262480 5
262520 5
262560 5
262600 5
262640 5
262680 5
262720 5
262760 5
262800 5
262840 5
262880 5
262920 5
262960 5
263000 5
263040 5
263080 5
263120 5
263160 5
263200 5
263240 5
263280 5
263320 5
263360 5
263400 5
263440 5
263480 5
263520 5
263560 5
263600 5
263640 5
263680 5
263720 5
263760 5
263800 5
263840 5
263880 5
263920 5
263960 5
264000 5
264040 5
264080 5
264120 5
264160 5
264200 5
264240 5
264280 5
264320 5
264360 5
264400 5
264440 5
264480 5
264520 5
264560 5
264600 5
264640 5
264680 5
264720 5
264760 5
264800 5
264840 5
264880 5
264920 5
264960 5
265000 5
265040 5
265080 5
265120 5
265160 5
265200 5
265240 5
265280 5
265320 5
265360 5
265400 5
265440 5
265480 5
265520 5
265560 5
265600 5
265640 5
265680 5
265720 5
265760 5
265800 5
265840 5
265880 5
265920 5
265960 5
266000 5
266040 5
266080 5
266120 5
266160 5
266200 5
266240 5
266280 5
266320 5
266360 5
266400 5
266440 5
266480 5
266520 5
266560 5
266600 5
266640 5
266680 5
266720 5
266760 5
266800 5
266840 5
266880 5
266920 5
266960 5
267000 5
267040 5
267080 5
267120 5
267160 5
267200 5
267240 5
267280 5
267320 5
267360 5
267400 5
267440 5
267480 5
267520 5
267560 5
267600 5
267640 5
267680 5
267720 5
267760 5
267800 5
267840 5
267880 5
267920 5
267960 5
268000 5
268040 5
268080 5
268120 5
268160 5
268200 5
268240 5
268280 5
268320 5
268360 5
268400 5
268440 5
268480 5
268520 5
268560 5
268600 5
268640 5
268680 5
268720 5
268760 5
268800 5
268840 5
268880 5
268920 5
268960 5
269000 5
269040 5
269080 5
269120 5
269160 5
269200 5
269240 5
269280 5
269320 5
269360 5
269400 5
269440 5
269480 5
269520 5
269560 5
269600 5
269640 5
269680 5
269720 5
269760 5
269800 5
269840 5
269880 5
269920 5
269960 5
270000 5
270040 5
270080 5
270120 5
270160 5
270200 5
270240 5
270280 5
270320 5
270360 5
270400 5
270440 5
270480 5
270520 5
270560 5
270600 5
270640 5
270680 5
270720 5
270760 5
270800 5
270840 5
270880 5
270920 5
270960 5
271000 5
271040 5
271080 5
271120 5
271160 5
271200 5
271240 5
271280 5
271320 5
271360 5
271400 5
271440 5
271480 5
271520 5
271560 5
271600 5
271640 5
271680 5
271720 5
271760 5
271800 5
271840 5
271880 5
271920 5
271960 5
272000 5
272040 5
272080 5
272120 5
272160 5
272200 5
272240 5
272280 5
272320 5
272360 5
272400 5
272440 5
272480 5
272520 5
272560 5
272600 5
272640 5
272680 5
272720 5
272760 5
272800 5
272840 5
272880 5
272920 5
272960 5
273000 5
273040 5
273080 5
273120 5
273160 5
273200 5
273240 5
273280 5
273320 5
273360 5
273400 5
273440 5
273480 5
273520 5
273560 5
273600 5
273640 5
273680 5
273720 5
273760 5
273800 5
273840 5
273880 5
273920 5
273960 5
274000 5
274040 5
274080 5
274120 5
274160 5
274200 5
274240 5
274280 5
274320 5
274360 5
274400 5
274440 5
274480 5
274520 5
274560 5
274600 5
274640 5
274680 5
274720 5
274760 5
274800 5
274840 5
274880 5
274920 5
274960 5
275000 5
275040 5
275080 5
275120 5
275160 5
275200 5
275240 5
275280 5
275320 5
275360 5
275400 5
275440 5
275480 5
275520 5
275560 5
275600 5
275640 5
275680 5
275720 5
275760 5
275800 5
275840 5
275880 5
275920 5
275960 5
276000 5
276040 5
276080 5
276120 5
276160 5
276200 5
276240 5
276280 5
276320 5
276360 5
276400 5
276440 5
276480 5
276520 5
276560 5
276600 5
276640 5
276680 5
276720 5
276760 5
276800 5
276840 5
276880 5
276920 5
276960 5
277000 5
277040 5
277080 5
277120 5
277160 5
277200 5
277240 5
277280 5
277320 5
277360 5
277400 5
277440 5
277480 5
277520 5
277560 5
277600 5
277640 5
277680 5
277720 5
277760 5
277800 5
277840 5
277880 5
277920 5
277960 5
278000 5
278040 5
278080 5
278120 5
278160 5
278200 5
278240 5
278280 5
278320 5
278360 5
278400 5
278440 5
278480 5
278520 5
278560 5
278600 5
278640 5
278680 5
278720 5
278760 5
278800 5
278840 5
278880 5
278920 5
278960 5
279000 5
279040 5
279080 5
279120 5
279160 5
279200 5
279240 5
279280 5
279320 5
279360 5
279400 5
279440 5
279480 5
279520 5
279560 5
279600 5
279640 5
279680 5
279720 5
279760 5
279800 5
279840 5
279880 5
279920 5
279960 5
280000 5
280040 5
280080 5
280120 5
280160 5
280200 5
280240 5
280280 5
280320 5
280360 5
280400 5
280440 5
280480 5
280520 5
280560 5
280600 5
280640 5
280680 5
280720 5
280760 5
280800 5
280840 5
280880 5
280920 5
280960 5
281000 5
281040 5
281080 5
281120 5
281160 5
281200 5
281240 5
281280 5
281320 5
281360 5
281400 5
281440 5
281480 5
281520 5
281560 5
281600 5
281640 5
281680 5
281720 5
281760 5
281800 5
281840 5
281880 5
281920 5
281960 5
282000 5
282040 5
282080 5
282120 5
282160 5
282200 5
282240 5
282280 5
282320 5
282360 5
282400 5
282440 5
282480 5
282520 5
282560 5
282600 5
282640 5
282680 5
282720 5
282760 5
282800 5
282840 5
282880 5
282920 5
282960 5
283000 5
283040 5
283080 5
283120 5
283160 5
283200 5
283240 5
283280 5
283320 5
283360 5
283400 5
283440 5
283480 5
283520 5
283560 5
283600 5
283640 5
283680 5
283720 5
283760 5
283800 5
283840 5
283880 5
283920 5
283960 5
284000 5
284040 5
284080 5
284120 5
284160 5
284200 5
284240 5
284280 5
284320 5
284360 5
284400 5
284440 5
284480 5
284520 5
284560 5
284600 5
284640 5
284680 5
284720 5
284760 5
284800 5
284840 5
284880 5
284920 5
284960 5
285000 5
285040 5
285080 5
285120 5
285160 5
285200 5
285240 5
285280 5
285320 5
285360 5
285400 5
285440 5
285480 5
285520 5
285560 5
285600 5
285640 5
285680 5
285720 5
285760 5
285800 5
285840 5
285880 5
285920 5
285960 5
286000 5
286040 5
286080 5
286120 5
286160 5
286200 5
286240 5
286280 5
286320 5
286360 5
286400 5
286440 5
286480 5
286520 5
286560 5
286600 5
286640 5
286680 5
286720 5
286760 5
286800 5
286840 5
286880 5
286920 5
286960 5
287000 5
287040 5
287080 5
287120 5
287160 5
287200 5
287240 5
287280 5
287320 5
287360 5
287400 5
287440 5
287480 5
287520 5
287560 5
287600 5
287640 5
287680 5
287720 5
287760 5
287800 5
287840 5
287880 5
287920 5
287960 5
288000 5
288040 5
288080 5
288120 5
288160 5
288200 5
288240 5
288280 5
288320 5
288360 5
288400 5
288440 5
288480 5
288520 5
288560 5
288600 5
288640 5
288680 5
288720 5
288760 5
288800 5
288840 5
288880 5
288920 5
288960 5
289000 5
289040 5
289080 5
289120 5
289160 5
289200 5
289240 5
289280 5
289320 5
289360 5
289400 5
289440 5
289480 5
289520 5
289560 5
289600 5
289640 5
289680 5
289720 5
289760 5
289800 5
289840 5
289880 5
289920 5
289960 5
290000 5
290040 5
290080 5
290120 5
290160 5
290200 5
290240 5
290280 5
290320 5
290360 5
290400 5
290440 5
290480 5
290520 5
290560 5
290600 5
290640 5
290680 5
290720 5
290760 5
290800 5
290840 5
290880 5
290920 5
290960 5
291000 5
291040 5
291080 5
291120 5
291160 5
291200 5
291240 5
291280 5
291320 5
291360 5
291400 5
291440 5
291480 5
291520 5
291560 5
291600 5
291640 5
291680 5
291720 5
291760 5
291800 5
291840 5
291880 5
291920 5
291960 5
292000 5
292040 5
292080 5
292120 5
292160 5
292200 5
292240 5
292280 5
292320 5
292360 5
292400 5
292440 5
292480 5
292520 5
292560 5
292600 5
292640 5
292680 5
292720 5
292760 5
292800 5
292840 5
292880 5
292920 5
292960 5
293000 5
293040 5
293080 5
293120 5
293160 5
293200 5
293240 5
293280 5
293320 5
293360 5
293400 5
293440 5
293480 5
293520 5
293560 5
293600 5
293640 5
293680 5
293720 5
293760 5
293800 5
293840 5
293880 5
293920 5
293960 5
294000 5
294040 5
294080 5
294120 5
294160 5
294200 5
294240 5
294280 5
294320 5
294360 5
294400 5
294440 5
294480 5
294520 5
294560 5
294600 5
294640 5
294680 5
294720 5
294760 5
294800 5
294840 5
294880 5
294920 5
294960 5
295000 5
295040 5
295080 5
295120 5
295160 5
295200 5
295240 5
295280 5
295320 5
295360 5
295400 5
295440 5
295480 5
295520 5
295560 5
295600 5
295640 5
295680 5
295720 5
295760 5
295800 5
295840 5
295880 5
295920 5
295960 5
296000 5
296040 5
296080 5
296120 5
296160 5
296200 5
296240 5
296280 5
296320 5
296360 5
296400 5
296440 5
296480 5
296520 5
296560 5
296600 5
296640 5
296680 5
296720 5
296760 5
296800 5
296840 5
296880 5
296920 5
296960 5
297000 5
297040 5
297080 5
297120 5
297160 5
297200 5
297240 5
297280 5
297320 5
297360 5
297400 5
297440 5
297480 5
297520 5
297560 5
297600 5
297640 5
297680 5
297720 5
297760 5
297800 5
297840 5
297880 5
297920 5
297960 5
298000 5
298040 5
298080 5
298120 5
298160 5
298200 5
298240 5
298280 5
298320 5
298360 5
298400 5
298440 5
298480 5
298520 5
298560 5
298600 5
298640 5
298680 5
298720 5
298760 5
298800 5
298840 5
298880 5
298920 5
298960 5
299000 5
299040 5
299080 5
299120 5
299160 5
299200 5
299240 5
299280 5
299320 5
299360 5
299400 5
299440 5
299480 5
299520 5
299560 5
299600 5
299640 5
299680 5
299720 5
299760 5
299800 5
299840 5
299880 5
299920 5
299960 5
300000 5
300040 5
300080 5
300120 5
300160 5
300200 5
300240 5
300280 5
300320 5
300360 5
300400 5
300440 5
300480 5
300520 5
300560 5
300600 5
300640 5
300680 5
300720 5
300760 5
300800 5
300840 5
300880 5
300920 5
300960 5
301000 5
301040 5
301080 5
301120 5
301160 5
301200 5
301240 5
301280 5
301320 5
301360 5
301400 5
301440 5
301480 5
301520 5
301560 5
301600 5
301640 5
301680 5
301720 5
301760 5
301800 5
301840 5
301880 5
301920 5
301960 5
302000 5
302040 5
302080 5
302120 5
302160 5
302200 5
302240 5
302280 5
302320 5
302360 5
302400 5
302440 5
302480 5
302520 5
302560 5
302600 5
302640 5
302680 5
302720 5
302760 5
302800 5
302840 5
302880 5
302920 5
302960 5
303000 5
303040 5
303080 5
303120 5
303160 5
303200 5
303240 5
303280 5
303320 5
303360 5
303400 5
303440 5
303480 5
303520 5
303560 5
303600 5
303640 5
303680 5
303720 5
303760 5
303800 5
303840 5
303880 5
303920 5
303960 5
304000 5
304040 5
304080 5
304120 5
304160 5
304200 5
304240 5
304280 5
304320 5
304360 5
304400 5
304440 5
304480 5
304520 5
304560 5
304600 5
304640 5
304680 5
304720 5
304760 5
304800 5
304840 5
304880 5
304920 5
304960 5
305000 5
305040 5
305080 5
305120 5
305160 5
305200 5
305240 5
305280 5
305320 5
305360 5
305400 5
305440 5
305480 5
305520 5
305560 5
305600 5
305640 5
305680 5
305720 5
305760 5
305800 5
305840 5
305880 5
305920 5
305960 5
306000 5
306040 5
306080 5
306120 5
306160 5
306200 5
306240 5
306280 5
306320 5
306360 5
306400 5
306440 5
306480 5
306520 5
306560 5
306600 5
306640 5
306680 5
306720 5
306760 5
306800 5
306840 5
306880 5
306920 5
306960 5
307000 5
307040 5
307080 5
307120 5
307160 5
307200 5
307240 5
307280 5
307320 5
307360 5
307400 5
307440 5
307480 5
307520 5
307560 5
307600 5
307640 5
307680 5
307720 5
307760 5
307800 5
307840 5
307880 5
307920 5
307960 5
308000 5
308040 5
308080 5
308120 5
308160 5
308200 5
308240 5
308280 5
308320 5
308360 5
308400 5
308440 5
308480 5
308520 5
308560 5
308600 5
308640 5
308680 5
308720 5
308760 5
308800 5
308840 5
308880 5
308920 5
308960 5
309000 5
309040 5
309080 5
309120 5
309160 5
309200 5
309240 5
309280 5
309320 5
309360 5
309400 5
309440 5
309480 5
309520 5
309560 5
309600 5
309640 5
309680 5
309720 5
309760 5
309800 5
309840 5
309880 5
309920 5
309960 5
310000 5
310040 5
310080 5
310120 5
310160 5
310200 5
310240 5
310280 5
310320 5
310360 5
310400 5
310440 5
310480 5
310520 5
310560 5
310600 5
310640 5
310680 5
310720 5
310760 5
310800 5
310840 5
310880 5
310920 5
310960 5
311000 5
311040 5
311080 5
311120 5
311160 5
311200 5
311240 5
311280 5
311320 5
311360 5
311400 5
311440 5
311480 5
311520 5
311560 5
311600 5
311640 5
311680 5
311720 5
311760 5
311800 5
311840 5
311880 5
311920 5
311960 5
312000 5
312040 5
312080 5
312120 5
312160 5
312200 5
312240 5
312280 5
312320 5
312360 5
312400 5
312440 5
312480 5
312520 5
312560 5
312600 5
312640 5
312680 5
312720 5
312760 5
312800 5
312840 5
312880 5
312920 5
312960 5
313000 5
313040 5
313080 5
313120 5
313160 5
313200 5
313240 5
313280 5
313320 5
313360 5
313400 5
313440 5
313480 5
313520 5
313560 5
313600 5
313640 5
313680 5
313720 5
313760 5
313800 5
313840 5
313880 5
313920 5
313960 5
314000 5
314040 5
314080 5
314120 5
314160 5
314200 5
314240 5
314280 5
314320 5
314360 5
314400 5
314440 5
314480 5
314520 5
314560 5
314600 5
314640 5
314680 5
314720 5
314760 5
314800 5
314840 5
314880 5
314920 5
314960 5
315000 5
315040 5
315080 5
315120 5
315160 5
315200 5
315240 5
315280 5
315320 5
315360 5
315400 5
315440 5
315480 5
315520 5
315560 5
315600 5
315640 5
315680 5
315720 5
315760 5
315800 5
315840 5
315880 5
315920 5
315960 5
316000 5
316040 5
316080 5
316120 5
316160 5
316200 5
316240 5
316280 5
316320 5
316360 5
316400 5
316440 5
316480 5
316520 5
316560 5
316600 5
316640 5
316680 5
316720 5
316760 5
316800 5
316840 5
316880 5
316920 5
316960 5
317000 5
317040 5
317080 5
317120 5
317160 5
317200 5
317240 5
317280 5
317320 5
317360 5
317400 5
317440 5
317480 5
317520 5
317560 5
317600 5
317640 5
317680 5
317720 5
317760 5
317800 5
317840 5
317880 5
317920 5
317960 5
318000 5
318040 5
318080 5
318120 5
318160 5
318200 5
318240 5
318280 5
318320 5
318360 5
318400 5
318440 5
318480 5
318520 5
318560 5
318600 5
318640 5
318680 5
318720 5
318760 5
318800 5
318840 5
318880 5
318920 5
318960 5
319000 5
319040 5
319080 5
319120 5
319160 5
319200 5
319240 5
319280 5
319320 5
319360 5
319400 5
319440 5
319480 5
319520 5
319560 5
319600 5
319640 5
319680 5
319720 5
319760 5
319800 5
319840 5
319880 5
319920 5
319960 5
320000 5
320040 5
320080 5
320120 5
320160 5
320200 5
320240 5
320280 5
320320 5
320360 5
320400 5
320440 5
320480 5
320520 5
320560 5
320600 5
320640 5
320680 5
320720 5
320760 5
320800 5
320840 5
320880 5
320920 5
320960 5
321000 5
321040 5
321080 5
321120 5
321160 5
321200 5
321240 5
321280 5
321320 5
321360 5
321400 5
321440 5
321480 5
321520 5
321560 5
321600 5
321640 5
321680 5
321720 5
321760 5
321800 5
321840 5
321880 5
321920 5
321960 5
322000 5
322040 5
322080 5
322120 5
322160 5
322200 5
322240 5
322280 5
322320 5
322360 5
322400 5
322440 5
322480 5
322520 5
322560 5
322600 5
322640 5
322680 5
322720 5
322760 5
322800 5
322840 5
322880 5
322920 5
322960 5
323000 5
323040 5
323080 5
323120 5
323160 5
323200 5
323240 5
323280 5
323320 5
323360 5
323400 5
323440 5
323480 5
323520 5
323560 5
323600 5
323640 5
323680 5
323720 5
323760 5
323800 5
323840 5
323880 5
323920 5
323960 5
324000 5
324040 5
324080 5
324120 5
324160 5
324200 5
324240 5
324280 5
324320 5
324360 5
324400 5
324440 5
324480 5
324520 5
324560 5
324600 5
324640 5
324680 5
324720 5
324760 5
324800 5
324840 5
324880 5
324920 5
324960 5
325000 5
325040 5
325080 5
325120 5
325160 5
325200 5
325240 5
325280 5
325320 5
325360 5
325400 5
325440 5
325480 5
325520 5
325560 5
325600 5
325640 5
325680 5
325720 5
325760 5
325800 5
325840 5
325880 5
325920 5
325960 5
326000 5
326040 5
326080 5
326120 5
326160 5
326200 5
326240 5
326280 5
326320 5
326360 5
326400 5
326440 5
326480 5
326520 5
326560 5
326600 5
326640 5
326680 5
326720 5
326760 5
326800 5
326840 5
326880 5
326920 5
326960 5
327000 5
327040 5
327080 5
327120 5
327160 5
327200 5
327240 5
327280 5
327320 5
327360 5
327400 5
327440 5
327480 5
327520 5
327560 5
327600 5
327640 5
327680 5
327720 5
327760 5
327800 5
327840 5
327880 5
327920 5
327960 5
328000 5
328040 5
328080 5
328120 5
328160 5
328200 5
328240 5
328280 5
328320 5
328360 5
328400 5
328440 5
328480 5
328520 5
328560 5
328600 5
328640 5
328680 5
328720 5
328760 5
328800 5
328840 5
328880 5
328920 5
328960 5
329000 5
329040 5
329080 5
329120 5
329160 5
329200 5
329240 5
329280 5
329320 5
329360 5
329400 5
329440 5
329480 5
329520 5
329560 5
329600 5
329640 5
329680 5
329720 5
329760 5
329800 5
329840 5
329880 5
329920 5
329960 5
330000 5
330040 5
330080 5
330120 5
330160 5
330200 5
330240 5
330280 5
330320 5
330360 5
330400 5
330440 5
330480 5
330520 5
330560 5
330600 5
330640 5
330680 5
330720 5
330760 5
330800 5
330840 5
330880 5
330920 5
330960 5
331000 5
331040 5
331080 5
331120 5
331160 5
331200 5
331240 5
331280 5
331320 5
331360 5
331400 5
331440 5
331480 5
331520 5
331560 5
331600 5
331640 5
331680 5
331720 5
331760 5
331800 5
331840 5
331880 5
331920 5
331960 5
332000 5
332040 5
332080 5
332120 5
332160 5
332200 5
332240 5
332280 5
332320 5
332360 5
332400 5
332440 5
332480 5
332520 5
332560 5
332600 5
332640 5
332680 5
332720 5
332760 5
332800 5
332840 5
332880 5
332920 5
332960 5
333000 5
333040 5
333080 5
333120 5
333160 5
333200 5
333240 5
333280 5
333320 5
333360 5
333400 5
333440 5
333480 5
333520 5
333560 5
333600 5
333640 5
333680 5
333720 5
333760 5
333800 5
333840 5
333880 5
333920 5
333960 5
334000 5
334040 5
334080 5
334120 5
334160 5
334200 5
334240 5
334280 5
334320 5
334360 5
334400 5
334440 5
334480 5
334520 5
334560 5
334600 5
334640 5
334680 5
334720 5
334760 5
334800 5
334840 5
334880 5
334920 5
334960 5
335000 5
335040 5
335080 5
335120 5
335160 5
335200 5
335240 5
335280 5
335320 5
335360 5
335400 5
335440 5
335480 5
335520 5
335560 5
335600 5
335640 5
335680 5
335720 5
335760 5
335800 5
335840 5
335880 5
335920 5
335960 5
336000 5
336040 5
336080 5
336120 5
336160 5
336200 5
336240 5
336280 5
336320 5
336360 5
336400 5
336440 5
336480 5
336520 5
336560 5
336600 5
336640 5
336680 5
336720 5
336760 5
336800 5
336840 5
336880 5
336920 5
336960 5
337000 5
337040 5
337080 5
337120 5
337160 5
337200 5
337240 5
337280 5
337320 5
337360 5
337400 5
337440 5
337480 5
337520 5
337560 5
337600 5
337640 5
337680 5
337720 5
337760 5
337800 5
337840 5
337880 5
337920 5
337960 5
338000 5
338040 5
338080 5
338120 5
338160 5
338200 5
338240 5
338280 5
338320 5
338360 5
338400 5
338440 5
338480 5
338520 5
338560 5
338600 5
338640 5
338680 5
338720 5
338760 5
338800 5
338840 5
338880 5
338920 5
338960 5
339000 5
339040 5
339080 5
339120 5
339160 5
339200 5
339240 5
339280 5
339320 5
339360 5
339400 5
339440 5
339480 5
339520 5
339560 5
339600 5
339640 5
339680 5
339720 5
339760 5
339800 5
339840 5
339880 5
339920 5
339960 5
340000 5
340040 5
340080 5
340120 5
340160 5
340200 5
340240 5
340280 5
340320 5
340360 5
340400 5
340440 5
340480 5
340520 5
340560 5
340600 5
340640 5
340680 5
340720 5
340760 5
340800 5
340840 5
340880 5
340920 5
340960 5
341000 5
341040 5
341080 5
341120 5
341160 5
341200 5
341240 5
341280 5
341320 5
341360 5
341400 5
341440 5
341480 5
341520 5
341560 5
341600 5
341640 5
341680 5
341720 5
341760 5
341800 5
341840 5
341880 5
341920 5
341960 5
342000 5
342040 5
342080 5
342120 5
342160 5
342200 5
342240 5
342280 5
342320 5
342360 5
342400 5
342440 5
342480 5
342520 5
342560 5
342600 5
342640 5
342680 5
342720 5
342760 5
342800 5
342840 5
342880 5
342920 5
342960 5
343000 5
343040 5
343080 5
343120 5
343160 5
343200 5
343240 5
343280 5
343320 5
343360 5
343400 5
343440 5
343480 5
343520 5
343560 5
343600 5
343640 5
343680 5
343720 5
343760 5
343800 5
343840 5
343880 5
343920 5
343960 5
344000 5
344040 5
344080 5
344120 5
344160 5
344200 5
344240 5
344280 5
344320 5
344360 5
344400 5
344440 5
344480 5
344520 5
344560 5
344600 5
344640 5
344680 5
344720 5
344760 5
344800 5
344840 5
344880 5
344920 5
344960 5
345000 5
345040 5
345080 5
345120 5
345160 5
345200 5
345240 5
345280 5
345320 5
345360 5
345400 5
345440 5
345480 5
345520 5
345560 5
345600 5
345640 5
345680 5
345720 5
345760 5
345800 5
345840 5
345880 5
345920 5
345960 5
346000 5
346040 5
346080 5
346120 5
346160 5
346200 5
346240 5
346280 5
346320 5
346360 5
346400 5
346440 5
346480 5
346520 5
346560 5
346600 5
346640 5
346680 5
346720 5
346760 5
346800 5
346840 5
346880 5
346920 5
346960 5
347000 5
347040 5
347080 5
347120 5
347160 5
347200 5
347240 5
347280 5
347320 5
347360 5
347400 5
347440 5
347480 5
347520 5
347560 5
347600 5
347640 5
347680 5
347720 5
347760 5
347800 5
347840 5
347880 5
347920 5
347960 5
348000 5
348040 5
348080 5
348120 5
348160 5
348200 5
348240 5
348280 5
348320 5
348360 5
348400 5
348440 5
348480 5
348520 5
348560 5
348600 5
348640 5
348680 5
348720 5
348760 5
348800 5
348840 5
348880 5
348920 5
348960 5
349000 5
349040 5
349080 5
349120 5
349160 5
349200 5
349240 5
349280 5
349320 5
349360 5
349400 5
349440 5
349480 5
349520 5
349560 5
349600 5
349640 5
349680 5
349720 5
349760 5
349800 5
349840 5
349880 5
349920 5
349960 5
350000 5
350040 5
350080 5
350120 5
350160 5
350200 5
350240 5
350280 5
350320 5
350360 5
350400 5
350440 5
350480 5
350520 5
350560 5
350600 5
350640 5
350680 5
350720 5
350760 5
350800 5
350840 5
350880 5
350920 5
350960 5
351000 5
351040 5
351080 5
351120 5
351160 5
351200 5
351240 5
351280 5
351320 5
351360 5
351400 5
351440 5
351480 5
351520 5
351560 5
351600 5
351640 5
351680 5
351720 5
351760 5
351800 5
351840 5
351880 5
351920 5
351960 5
352000 5
352040 5
352080 5
352120 5
352160 5
352200 5
352240 5
352280 5
352320 5
352360 5
352400 5
352440 5
352480 5
352520 5
352560 5
352600 5
352640 5
352680 5
352720 5
352760 5
352800 5
352840 5
352880 5
352920 5
352960 5
353000 5
353040 5
353080 5
353120 5
353160 5
353200 5
353240 5
353280 5
353320 5
353360 5
353400 5
353440 5
353480 5
353520 5
353560 5
353600 5
353640 5
353680 5
353720 5
353760 5
353800 5
353840 5
353880 5
353920 5
353960 5
354000 5
354040 5
354080 5
354120 5
354160 5
354200 5
354240 5
354280 5
354320 5
354360 5
354400 5
354440 5
354480 5
354520 5
354560 5
354600 5
354640 5
354680 5
354720 5
354760 5
354800 5
354840 5
354880 5
354920 5
354960 5
355000 5
355040 5
355080 5
355120 5
355160 5
355200 5
355240 5
355280 5
355320 5
355360 5
355400 5
355440 5
355480 5
355520 5
355560 5
355600 5
355640 5
355680 5
355720 5
355760 5
355800 5
355840 5
355880 5
355920 5
355960 5
356000 5
356040 5
356080 5
356120 5
356160 5
356200 5
356240 5
356280 5
356320 5
356360 5
356400 5
356440 5
356480 5
356520 5
356560 5
356600 5
356640 5
356680 5
356720 5
356760 5
356800 5
356840 5
356880 5
356920 5
356960 5
357000 5
357040 5
357080 5
357120 5
357160 5
357200 5
357240 5
357280 5
357320 5
357360 5
357400 5
357440 5
357480 5
357520 5
357560 5
357600 5
357640 5
357680 5
357720 5
357760 5
357800 5
357840 5
357880 5
357920 5
357960 5
358000 5
358040 5
358080 5
358120 5
358160 5
358200 5
358240 5
358280 5
358320 5
358360 5
358400 5
358440 5
358480 5
358520 5
358560 5
358600 5
358640 5
358680 5
358720 5
358760 5
358800 5
358840 5
358880 5
358920 5
358960 5
359000 5
359040 5
359080 5
359120 5
359160 5
359200 5
359240 5
359280 5
359320 5
359360 5
359400 5
359440 5
359480 5
359520 5
359560 5
359600 5
359640 5
359680 5
359720 5
359760 5
359800 5
359840 5
359880 5
359920 5
359960 5
360000 5
360040 5
360080 5
360120 5
360160 5
360200 5
360240 5
360280 5
360320 5
360360 5
360400 5
360440 5
360480 5
360520 5
360560 5
360600 5
360640 5
360680 5
360720 5
360760 5
360800 5
360840 5
360880 5
360920 5
360960 5
361000 5
361040 5
361080 5
361120 5
361160 5
361200 5
361240 5
361280 5
361320 5
361360 5
361400 5
361440 5
361480 5
361520 5
361560 5
361600 5
361640 5
361680 5
361720 5
361760 5
361800 5
361840 5
361880 5
361920 5
361960 5
362000 5
362040 5
362080 5
362120 5
362160 5
362200 5
362240 5
362280 5
362320 5
362360 5
362400 5
362440 5
362480 5
362520 5
362560 5
362600 5
362640 5
362680 5
362720 5
362760 5
362800 5
362840 5
362880 5
362920 5
362960 5
363000 5
363040 5
363080 5
363120 5
363160 5
363200 5
363240 5
363280 5
363320 5
363360 5
363400 5
363440 5
363480 5
363520 5
363560 5
363600 5
363640 5
363680 5
363720 5
363760 5
363800 5
363840 5
363880 5
363920 5
363960 5
364000 5
364040 5
364080 5
364120 5
364160 5
364200 5
364240 5
364280 5
364320 5
364360 5
364400 5
364440 5
364480 5
364520 5
364560 5
364600 5
364640 5
364680 5
364720 5
364760 5
364800 5
364840 5
364880 5
364920 5
364960 5
365000 5
365040 5
365080 5
365120 5
365160 5
365200 5
365240 5
365280 5
365320 5
365360 5
365400 5
365440 5
365480 5
365520 5
365560 5
365600 5
365640 5
365680 5
365720 5
365760 5
365800 5
365840 5
365880 5
365920 5
365960 5
366000 5
366040 5
366080 5
366120 5
366160 5
366200 5
366240 5
366280 5
366320 5
366360 5
366400 5
366440 5
366480 5
