# Supplementary material for: Comment on 'Valid molecular dynamics simulations of human hemoglobin require a surprisingly large box size'
Source: eLife. 2019 Jun 20;8:e44718. doi: 10.7554/eLife.44718 (PMC6586461; doi:10.7554/eLife.44718)
Supplement: Figure 3—source data 1. — The zip archive contains a README file describing which source files correspond to the different panels. [file elife-44718-fig3-data1.zip › figure3/panel_A/hub/large/1/proj.xvg]

@ autoscale onread none
@ with g0
@ g0 on
@ title "projection on eigenvectors (nm)"
@ xaxis  label "Time (ps)"
@ world xmin 0
@ world xmax 95360
@ world ymin -8.89675
@ world ymax 5.13806
@ view xmin 0.15
@ view xmax 0.85
@ view ymin 0.15
@ view ymax 0.85
@ yaxis  label "vec 1"
@ xaxis tick major 20000
@ xaxis tick minor 10000
@ xaxis ticklabel start type spec
@ xaxis ticklabel start -0
@ yaxis tick major 5
@ yaxis tick minor 2.5
@ yaxis ticklabel start type spec
@ yaxis ticklabel start -5
@ zeroxaxis bar on
@ zeroxaxis bar linestyle 3
    0.0000   -4.95599
   40.0000   -5.17261
   80.0000   -4.75811
  120.0000   -5.99263
  160.0000   -5.16423
  200.0000   -6.57309
  240.0000   -5.29379
  280.0000   -5.72461
  320.0000   -6.07958
  360.0000   -5.63827
  400.0000   -5.41545
  440.0000   -5.32790
  480.0000   -6.06825
  520.0000   -5.34009
  560.0000   -5.17449
  600.0000   -6.23074
  640.0000   -4.93348
  680.0000   -5.35304
  720.0000   -4.39374
  760.0000   -5.70438
  800.0000   -5.64235
  840.0000   -6.48843
  880.0000   -5.43731
  920.0000   -5.93775
  960.0000   -5.23340
 1000.0000   -6.20818
 1040.0000   -5.93244
 1080.0000   -4.95503
 1120.0000   -5.41660
 1160.0000   -5.36570
 1200.0000   -5.71295
 1240.0000   -6.33817
 1280.0000   -4.55158
 1320.0000   -4.35466
 1360.0000   -4.54088
 1400.0000   -4.60789
 1440.0000   -5.10032
 1480.0000   -4.22441
 1520.0000   -5.24307
 1560.0000   -4.78502
 1600.0000   -4.55990
 1640.0000   -5.20057
 1680.0000   -5.83401
 1720.0000   -4.93700
 1760.0000   -4.74495
 1800.0000   -4.80949
 1840.0000   -4.69013
 1880.0000   -4.81070
 1920.0000   -4.77693
 1960.0000   -5.13270
 2000.0000   -4.85753
 2040.0000   -4.68776
 2080.0000   -4.23064
 2120.0000   -5.36463
 2160.0000   -5.56252
 2200.0000   -5.53775
 2240.0000   -5.00865
 2280.0000   -4.84820
 2320.0000   -5.22138
 2360.0000   -5.23673
 2400.0000   -4.74184
 2440.0000   -5.33957
 2480.0000   -3.65801
 2520.0000   -4.43159
 2560.0000   -4.44734
 2600.0000   -4.13343
 2640.0000   -3.96362
 2680.0000   -5.30960
 2720.0000   -4.74032
 2760.0000   -5.72022
 2800.0000   -5.28319
 2840.0000   -4.08092
 2880.0000   -5.42975
 2920.0000   -5.34352
 2960.0000   -5.84136
 3000.0000   -5.19474
 3040.0000   -4.60216
 3080.0000   -4.84499
 3120.0000   -5.32116
 3160.0000   -5.58433
 3200.0000   -5.31754
 3240.0000   -4.68823
 3280.0000   -4.92134
 3320.0000   -5.36487
 3360.0000   -5.32425
 3400.0000   -4.19790
 3440.0000   -5.27860
 3480.0000   -5.86089
 3520.0000   -5.35625
 3560.0000   -5.53503
 3600.0000   -5.25168
 3640.0000   -4.79037
 3680.0000   -4.97307
 3720.0000   -3.54379
 3760.0000   -5.15639
 3800.0000   -4.28166
 3840.0000   -5.38223
 3880.0000   -5.14075
 3920.0000   -4.28399
 3960.0000   -4.28454
 4000.0000   -4.01162
 4040.0000   -4.74407
 4080.0000   -3.80169
 4120.0000   -5.55739
 4160.0000   -4.63168
 4200.0000   -4.18032
 4240.0000   -4.71859
 4280.0000   -5.53534
 4320.0000   -4.92854
 4360.0000   -4.21064
 4400.0000   -5.08149
 4440.0000   -3.93018
 4480.0000   -4.58683
 4520.0000   -4.54860
 4560.0000   -4.61136
 4600.0000   -4.26355
 4640.0000   -4.29015
 4680.0000   -4.22956
 4720.0000   -4.90561
 4760.0000   -4.11996
 4800.0000   -4.29455
 4840.0000   -3.75885
 4880.0000   -4.64470
 4920.0000   -4.49865
 4960.0000   -4.66221
 5000.0000   -4.88463
 5040.0000   -4.92743
 5080.0000   -4.99569
 5120.0000   -5.07377
 5160.0000   -4.77966
 5200.0000   -5.29377
 5240.0000   -5.34107
 5280.0000   -5.00150
 5320.0000   -4.85966
 5360.0000   -4.94800
 5400.0000   -5.58280
 5440.0000   -5.62875
 5480.0000   -3.83346
 5520.0000   -3.75500
 5560.0000   -5.56170
 5600.0000   -5.26187
 5640.0000   -5.25192
 5680.0000   -4.87032
 5720.0000   -5.31618
 5760.0000   -5.37979
 5800.0000   -5.26466
 5840.0000   -5.75336
 5880.0000   -4.03446
 5920.0000   -4.62033
 5960.0000   -4.97246
 6000.0000   -6.05987
 6040.0000   -5.91666
 6080.0000   -6.03611
 6120.0000   -5.47773
 6160.0000   -5.89932
 6200.0000   -5.37904
 6240.0000   -4.74412
 6280.0000   -5.13585
 6320.0000   -4.47728
 6360.0000   -5.61277
 6400.0000   -5.48986
 6440.0000   -6.27066
 6480.0000   -5.36517
 6520.0000   -5.67666
 6560.0000   -5.02480
 6600.0000   -6.08684
 6640.0000   -6.18310
 6680.0000   -6.09696
 6720.0000   -6.29322
 6760.0000   -5.69973
 6800.0000   -5.44421
 6840.0000   -5.10506
 6880.0000   -5.56353
 6920.0000   -5.81408
 6960.0000   -4.79986
 7000.0000   -5.59485
 7040.0000   -5.87313
 7080.0000   -4.38414
 7120.0000   -5.48949
 7160.0000   -4.97003
 7200.0000   -5.29464
 7240.0000   -5.50654
 7280.0000   -5.03967
 7320.0000   -5.21464
 7360.0000   -5.68585
 7400.0000   -4.94486
 7440.0000   -4.93010
 7480.0000   -4.56689
 7520.0000   -4.97563
 7560.0000   -5.07465
 7600.0000   -4.71745
 7640.0000   -6.14210
 7680.0000   -5.36256
 7720.0000   -5.30081
 7760.0000   -4.95038
 7800.0000   -5.39673
 7840.0000   -5.94705
 7880.0000   -6.31761
 7920.0000   -6.45651
 7960.0000   -6.49349
 8000.0000   -5.91507
 8040.0000   -4.66249
 8080.0000   -5.53792
 8120.0000   -5.11918
 8160.0000   -5.29619
 8200.0000   -4.76022
 8240.0000   -5.76909
 8280.0000   -4.93599
 8320.0000   -5.53084
 8360.0000   -4.96905
 8400.0000   -5.82401
 8440.0000   -6.23758
 8480.0000   -6.34546
 8520.0000   -5.64265
 8560.0000   -6.26232
 8600.0000   -4.67254
 8640.0000   -5.56645
 8680.0000   -5.65356
 8720.0000   -6.28978
 8760.0000   -4.89596
 8800.0000   -5.33474
 8840.0000   -5.44945
 8880.0000   -5.84745
 8920.0000   -5.42231
 8960.0000   -5.75087
 9000.0000   -5.84322
 9040.0000   -6.28456
 9080.0000   -6.71539
 9120.0000   -6.55532
 9160.0000   -5.42457
 9200.0000   -6.15083
 9240.0000   -5.45277
 9280.0000   -5.70200
 9320.0000   -5.85897
 9360.0000   -5.97524
 9400.0000   -5.88023
 9440.0000   -6.14247
 9480.0000   -6.53714
 9520.0000   -6.02824
 9560.0000   -6.57876
 9600.0000   -5.89379
 9640.0000   -7.13556
 9680.0000   -6.12794
 9720.0000   -6.19003
 9760.0000   -6.79589
 9800.0000   -6.07699
 9840.0000   -5.21458
 9880.0000   -5.53723
 9920.0000   -5.48439
 9960.0000   -5.72461
10000.0000   -5.60797
10040.0000   -6.07501
10080.0000   -5.34368
10120.0000   -5.59296
10160.0000   -5.37757
10200.0000   -6.07009
10240.0000   -4.99194
10280.0000   -5.13492
10320.0000   -5.75499
10360.0000   -5.23943
10400.0000   -5.29830
10440.0000   -5.52685
10480.0000   -5.27623
10520.0000   -5.59931
10560.0000   -6.19968
10600.0000   -6.09102
10640.0000   -6.05305
10680.0000   -5.48026
10720.0000   -6.04353
10760.0000   -5.16507
10800.0000   -5.78476
10840.0000   -5.38790
10880.0000   -5.76782
10920.0000   -5.43725
10960.0000   -5.02161
11000.0000   -5.75343
11040.0000   -6.07512
11080.0000   -5.53496
11120.0000   -6.07795
11160.0000   -5.62651
11200.0000   -5.82808
11240.0000   -6.32254
11280.0000   -5.53346
11320.0000   -5.81298
11360.0000   -7.00409
11400.0000   -6.31029
11440.0000   -6.44510
11480.0000   -6.86873
11520.0000   -6.81296
11560.0000   -5.94274
11600.0000   -6.28155
11640.0000   -6.33261
11680.0000   -6.57634
11720.0000   -6.12818
11760.0000   -6.06121
11800.0000   -5.93985
11840.0000   -5.46685
11880.0000   -5.45881
11920.0000   -5.80356
11960.0000   -5.22635
12000.0000   -5.87245
12040.0000   -6.45130
12080.0000   -5.27511
12120.0000   -5.34288
12160.0000   -6.42936
12200.0000   -6.34212
12240.0000   -4.52251
12280.0000   -5.72855
12320.0000   -6.20112
12360.0000   -5.35321
12400.0000   -5.53326
12440.0000   -5.72095
12480.0000   -5.62146
12520.0000   -5.59685
12560.0000   -6.00201
12600.0000   -5.56097
12640.0000   -5.28959
12680.0000   -5.48106
12720.0000   -6.11212
12760.0000   -5.34243
12800.0000   -5.97748
12840.0000   -5.08588
12880.0000   -5.75517
12920.0000   -4.87296
12960.0000   -5.64596
13000.0000   -5.43400
13040.0000   -5.81693
13080.0000   -5.35721
13120.0000   -4.85864
13160.0000   -5.24174
13200.0000   -5.01026
13240.0000   -4.61542
13280.0000   -5.25283
13320.0000   -5.61957
13360.0000   -5.97175
13400.0000   -5.09863
13440.0000   -6.51290
13480.0000   -6.18265
13520.0000   -5.48921
13560.0000   -6.35359
13600.0000   -6.09223
13640.0000   -6.04227
13680.0000   -5.98181
13720.0000   -5.41453
13760.0000   -6.40111
13800.0000   -5.95605
13840.0000   -4.88225
13880.0000   -6.56335
13920.0000   -6.37793
13960.0000   -6.06906
14000.0000   -5.22410
14040.0000   -5.52495
14080.0000   -4.70075
14120.0000   -6.21221
14160.0000   -5.89249
14200.0000   -5.72781
14240.0000   -6.91274
14280.0000   -4.97285
14320.0000   -6.05988
14360.0000   -5.37999
14400.0000   -5.23669
14440.0000   -4.82307
14480.0000   -6.19368
14520.0000   -5.03961
14560.0000   -5.29720
14600.0000   -5.56211
14640.0000   -6.38439
14680.0000   -5.78920
14720.0000   -5.98815
14760.0000   -6.79972
14800.0000   -6.44203
14840.0000   -5.82140
14880.0000   -6.10583
14920.0000   -6.84139
14960.0000   -6.86730
15000.0000   -6.09932
15040.0000   -5.92023
15080.0000   -6.52200
15120.0000   -5.62048
15160.0000   -6.65750
15200.0000   -6.39815
15240.0000   -6.43655
15280.0000   -5.54795
15320.0000   -6.32820
15360.0000   -5.56916
15400.0000   -5.37569
15440.0000   -4.96660
15480.0000   -4.89965
15520.0000   -5.10263
15560.0000   -5.54332
15600.0000   -5.16848
15640.0000   -5.14734
15680.0000   -5.61046
15720.0000   -5.36350
15760.0000   -4.99348
15800.0000   -5.01718
15840.0000   -5.51637
15880.0000   -5.96147
15920.0000   -5.99107
15960.0000   -5.21213
16000.0000   -5.56685
16040.0000   -4.71145
16080.0000   -4.55946
16120.0000   -5.33020
16160.0000   -5.49686
16200.0000   -5.10941
16240.0000   -4.97997
16280.0000   -4.99179
16320.0000   -4.75436
16360.0000   -5.44268
16400.0000   -4.90186
16440.0000   -4.98443
16480.0000   -5.49484
16520.0000   -5.61230
16560.0000   -5.16013
16600.0000   -5.58626
16640.0000   -5.78347
16680.0000   -5.37824
16720.0000   -5.80865
16760.0000   -6.27661
16800.0000   -5.63975
16840.0000   -6.30933
16880.0000   -4.50998
16920.0000   -4.31546
16960.0000   -5.43712
17000.0000   -6.01086
17040.0000   -5.56010
17080.0000   -5.74338
17120.0000   -4.94990
17160.0000   -5.65792
17200.0000   -5.85675
17240.0000   -5.41888
17280.0000   -6.33644
17320.0000   -6.13427
17360.0000   -4.42536
17400.0000   -5.21937
17440.0000   -5.70995
17480.0000   -5.72268
17520.0000   -6.27101
17560.0000   -6.36739
17600.0000   -6.42266
17640.0000   -6.20549
17680.0000   -6.79483
17720.0000   -7.04111
17760.0000   -6.06329
17800.0000   -6.96338
17840.0000   -6.37856
17880.0000   -5.61791
17920.0000   -5.36135
17960.0000   -5.93190
18000.0000   -6.00145
18040.0000   -5.76297
18080.0000   -5.32645
18120.0000   -5.89755
18160.0000   -5.74059
18200.0000   -6.22484
18240.0000   -6.21290
18280.0000   -5.48753
18320.0000   -5.42566
18360.0000   -4.44242
18400.0000   -4.60875
18440.0000   -4.92267
18480.0000   -5.20026
18520.0000   -5.07278
18560.0000   -5.90977
18600.0000   -5.85151
18640.0000   -5.00668
18680.0000   -5.87672
18720.0000   -3.63921
18760.0000   -5.21254
18800.0000   -5.14529
18840.0000   -4.63619
18880.0000   -4.57738
18920.0000   -5.09516
18960.0000   -5.20381
19000.0000   -5.88148
19040.0000   -4.41481
19080.0000   -4.18362
19120.0000   -5.62165
19160.0000   -4.54584
19200.0000   -4.10168
19240.0000   -5.05758
19280.0000   -4.99700
19320.0000   -5.03173
19360.0000   -5.60356
19400.0000   -3.89888
19440.0000   -4.37443
19480.0000   -4.22711
19520.0000   -4.25032
19560.0000   -4.46378
19600.0000   -4.22599
19640.0000   -4.73934
19680.0000   -4.08122
19720.0000   -5.26177
19760.0000   -4.84218
19800.0000   -3.99061
19840.0000   -4.40207
19880.0000   -3.98356
19920.0000   -3.80908
19960.0000   -4.65250
20000.0000   -5.61128
20040.0000   -5.28556
20080.0000   -5.00991
20120.0000   -4.04031
20160.0000   -4.75713
20200.0000   -5.42309
20240.0000   -5.04306
20280.0000   -4.83508
20320.0000   -5.59452
20360.0000   -4.49296
20400.0000   -5.47937
20440.0000   -4.60236
20480.0000   -4.75679
20520.0000   -4.68569
20560.0000   -4.65406
20600.0000   -4.40036
20640.0000   -5.04216
20680.0000   -4.76916
20720.0000   -4.96395
20760.0000   -4.65757
20800.0000   -5.72426
20840.0000   -5.55392
20880.0000   -5.55046
20920.0000   -5.14530
20960.0000   -4.05394
21000.0000   -4.53636
21040.0000   -5.79720
21080.0000   -4.59140
21120.0000   -4.57434
21160.0000   -4.47620
21200.0000   -4.54460
21240.0000   -5.42835
21280.0000   -3.96937
21320.0000   -4.24468
21360.0000   -4.65368
21400.0000   -4.17161
21440.0000   -4.32949
21480.0000   -4.87423
21520.0000   -5.24509
21560.0000   -3.83314
21600.0000   -4.53520
21640.0000   -5.51003
21680.0000   -5.39448
21720.0000   -5.29230
21760.0000   -5.51574
21800.0000   -4.24764
21840.0000   -4.51414
21880.0000   -4.71896
21920.0000   -5.16493
21960.0000   -5.14103
22000.0000   -5.16545
22040.0000   -4.96404
22080.0000   -4.14935
22120.0000   -4.31190
22160.0000   -5.29551
22200.0000   -5.13727
22240.0000   -5.24705
22280.0000   -5.24058
22320.0000   -5.67777
22360.0000   -5.98907
22400.0000   -5.30043
22440.0000   -5.06121
22480.0000   -4.91454
22520.0000   -5.46719
22560.0000   -4.60317
22600.0000   -4.53762
22640.0000   -5.10042
22680.0000   -4.88248
22720.0000   -4.00588
22760.0000   -4.75848
22800.0000   -3.84498
22840.0000   -4.72113
22880.0000   -5.03191
22920.0000   -5.18972
22960.0000   -5.52471
23000.0000   -5.87991
23040.0000   -5.30805
23080.0000   -6.70307
23120.0000   -6.34076
23160.0000   -5.88304
23200.0000   -5.72913
23240.0000   -6.23917
23280.0000   -4.99500
23320.0000   -5.18095
23360.0000   -5.06951
23400.0000   -5.68922
23440.0000   -5.26153
23480.0000   -5.04136
23520.0000   -5.73366
23560.0000   -4.61732
23600.0000   -5.27578
23640.0000   -5.01236
23680.0000   -5.83178
23720.0000   -6.06710
23760.0000   -5.23075
23800.0000   -5.79282
23840.0000   -6.21097
23880.0000   -6.03826
23920.0000   -5.52500
23960.0000   -5.80549
24000.0000   -5.58659
24040.0000   -5.81252
24080.0000   -6.71965
24120.0000   -5.86845
24160.0000   -5.68463
24200.0000   -6.12290
24240.0000   -5.21230
24280.0000   -5.83288
24320.0000   -6.30902
24360.0000   -5.74528
24400.0000   -5.62658
24440.0000   -5.96006
24480.0000   -5.81771
24520.0000   -6.42101
24560.0000   -4.85492
24600.0000   -5.47496
24640.0000   -5.26440
24680.0000   -5.21815
24720.0000   -5.07463
24760.0000   -4.81193
24800.0000   -6.08726
24840.0000   -7.33979
24880.0000   -4.99842
24920.0000   -5.83894
24960.0000   -5.74990
25000.0000   -5.68735
25040.0000   -6.23783
25080.0000   -5.78459
25120.0000   -5.73912
25160.0000   -6.41201
25200.0000   -4.98806
25240.0000   -6.04061
25280.0000   -5.70271
25320.0000   -5.47822
25360.0000   -5.13001
25400.0000   -5.32393
25440.0000   -6.26535
25480.0000   -5.49348
25520.0000   -6.07600
25560.0000   -5.44733
25600.0000   -6.06492
25640.0000   -5.25332
25680.0000   -6.02808
25720.0000   -6.31431
25760.0000   -5.74428
25800.0000   -5.76244
25840.0000   -6.22601
25880.0000   -5.83894
25920.0000   -6.16706
25960.0000   -7.47896
26000.0000   -6.14745
26040.0000   -6.05673
26080.0000   -6.53509
26120.0000   -6.55005
26160.0000   -5.66517
26200.0000   -6.80169
26240.0000   -6.45712
26280.0000   -6.53195
26320.0000   -6.63594
26360.0000   -7.33346
26400.0000   -5.79844
26440.0000   -5.63146
26480.0000   -4.86717
26520.0000   -5.00421
26560.0000   -5.27810
26600.0000   -5.89863
26640.0000   -5.53816
26680.0000   -5.88361
26720.0000   -5.60202
26760.0000   -5.37618
26800.0000   -5.83016
26840.0000   -6.08845
26880.0000   -6.05471
26920.0000   -6.89547
26960.0000   -6.95677
27000.0000   -6.46526
27040.0000   -7.06298
27080.0000   -6.09721
27120.0000   -6.86764
27160.0000   -6.11255
27200.0000   -5.55514
27240.0000   -5.30103
27280.0000   -5.50803
27320.0000   -6.17568
27360.0000   -6.65216
27400.0000   -5.60618
27440.0000   -5.60120
27480.0000   -5.45857
27520.0000   -5.93403
27560.0000   -6.08118
27600.0000   -5.81964
27640.0000   -6.18939
27680.0000   -5.92583
27720.0000   -5.58760
27760.0000   -6.63139
27800.0000   -6.96144
27840.0000   -6.49336
27880.0000   -5.70714
27920.0000   -5.69356
27960.0000   -5.53601
28000.0000   -5.53089
28040.0000   -5.96059
28080.0000   -5.03409
28120.0000   -5.17862
28160.0000   -4.93932
28200.0000   -5.10648
28240.0000   -5.60747
28280.0000   -5.71983
28320.0000   -6.22402
28360.0000   -5.49854
28400.0000   -5.48402
28440.0000   -5.55028
28480.0000   -5.60732
28520.0000   -5.59083
28560.0000   -6.09415
28600.0000   -6.42118
28640.0000   -4.90913
28680.0000   -5.36702
28720.0000   -5.17403
28760.0000   -4.62778
28800.0000   -5.25925
28840.0000   -5.17297
28880.0000   -6.48819
28920.0000   -4.92394
28960.0000   -5.32061
29000.0000   -5.43519
29040.0000   -5.46803
29080.0000   -5.36054
29120.0000   -5.30502
29160.0000   -5.31185
29200.0000   -5.96134
29240.0000   -4.88270
29280.0000   -5.28085
29320.0000   -6.09439
29360.0000   -4.96709
29400.0000   -5.72409
29440.0000   -6.39978
29480.0000   -5.09545
29520.0000   -4.96097
29560.0000   -4.42363
29600.0000   -5.00959
29640.0000   -5.24534
29680.0000   -5.67165
29720.0000   -5.55976
29760.0000   -6.21168
29800.0000   -4.99405
29840.0000   -4.96900
29880.0000   -6.14221
29920.0000   -6.13901
29960.0000   -5.62348
30000.0000   -5.78757
30040.0000   -5.70865
30080.0000   -5.66209
30120.0000   -6.29928
30160.0000   -6.48816
30200.0000   -5.62161
30240.0000   -6.32887
30280.0000   -7.73685
30320.0000   -6.91879
30360.0000   -5.61052
30400.0000   -6.76282
30440.0000   -6.83358
30480.0000   -6.36442
30520.0000   -6.46540
30560.0000   -5.14623
30600.0000   -5.95382
30640.0000   -5.97901
30680.0000   -7.38512
30720.0000   -6.78472
30760.0000   -6.61261
30800.0000   -7.16421
30840.0000   -7.00627
30880.0000   -5.90046
30920.0000   -6.48325
30960.0000   -5.96682
31000.0000   -5.80603
31040.0000   -5.75002
31080.0000   -5.93159
31120.0000   -5.65141
31160.0000   -4.53394
31200.0000   -4.81558
31240.0000   -5.93442
31280.0000   -5.88140
31320.0000   -4.99977
31360.0000   -5.75046
31400.0000   -5.73358
31440.0000   -5.67448
31480.0000   -6.38848
31520.0000   -5.85665
31560.0000   -6.13547
31600.0000   -5.59393
31640.0000   -5.62381
31680.0000   -6.55135
31720.0000   -6.58555
31760.0000   -6.52340
31800.0000   -5.89458
31840.0000   -5.74801
31880.0000   -6.19472
31920.0000   -6.27670
31960.0000   -6.17567
32000.0000   -6.80697
32040.0000   -5.18206
32080.0000   -5.55516
32120.0000   -4.90902
32160.0000   -4.95055
32200.0000   -4.85631
32240.0000   -6.20767
32280.0000   -5.75928
32320.0000   -5.63113
32360.0000   -5.00516
32400.0000   -4.89888
32440.0000   -4.59394
32480.0000   -4.64361
32520.0000   -4.61785
32560.0000   -4.35806
32600.0000   -5.12516
32640.0000   -4.90428
32680.0000   -5.16597
32720.0000   -5.64274
32760.0000   -5.66142
32800.0000   -6.46785
32840.0000   -6.83278
32880.0000   -7.32494
32920.0000   -6.76696
32960.0000   -6.40917
33000.0000   -6.96615
33040.0000   -6.61005
33080.0000   -5.99795
33120.0000   -5.46124
33160.0000   -5.70708
33200.0000   -6.30145
33240.0000   -5.51683
33280.0000   -5.39480
33320.0000   -5.05659
33360.0000   -4.69855
33400.0000   -5.18428
33440.0000   -6.16763
33480.0000   -5.26582
33520.0000   -4.60478
33560.0000   -5.06209
33600.0000   -5.19483
33640.0000   -5.36116
33680.0000   -5.75861
33720.0000   -5.68757
33760.0000   -5.71797
33800.0000   -5.17370
33840.0000   -4.93954
33880.0000   -4.83219
33920.0000   -4.27259
33960.0000   -5.05285
34000.0000   -5.49878
34040.0000   -4.39879
34080.0000   -5.73703
34120.0000   -5.03235
34160.0000   -5.24292
34200.0000   -5.18655
34240.0000   -5.32474
34280.0000   -4.93972
34320.0000   -4.48592
34360.0000   -4.72083
34400.0000   -5.69297
34440.0000   -6.40552
34480.0000   -5.37510
34520.0000   -4.83157
34560.0000   -4.59403
34600.0000   -4.43900
34640.0000   -4.87748
34680.0000   -4.89419
34720.0000   -5.65533
34760.0000   -6.20920
34800.0000   -5.38476
34840.0000   -5.86955
34880.0000   -5.42820
34920.0000   -5.30102
34960.0000   -6.23066
35000.0000   -5.34715
35040.0000   -5.62764
35080.0000   -5.97060
35120.0000   -5.46286
35160.0000   -6.22819
35200.0000   -6.58570
35240.0000   -4.90053
35280.0000   -5.58996
35320.0000   -5.09725
35360.0000   -5.68345
35400.0000   -5.51850
35440.0000   -5.39395
35480.0000   -5.30339
35520.0000   -5.61951
35560.0000   -5.94741
35600.0000   -5.44545
35640.0000   -5.12131
35680.0000   -5.82189
35720.0000   -5.77699
35760.0000   -5.93568
35800.0000   -5.75280
35840.0000   -5.49369
35880.0000   -5.91158
35920.0000   -5.78948
35960.0000   -6.45606
36000.0000   -5.27756
36040.0000   -5.12766
36080.0000   -5.36967
36120.0000   -6.04809
36160.0000   -5.95774
36200.0000   -5.92570
36240.0000   -5.75232
36280.0000   -4.84027
36320.0000   -5.12862
36360.0000   -5.72048
36400.0000   -5.31979
36440.0000   -5.82515
36480.0000   -6.19351
36520.0000   -5.21372
36560.0000   -5.84557
36600.0000   -6.20655
36640.0000   -5.90490
36680.0000   -6.08482
36720.0000   -6.56979
36760.0000   -5.88782
36800.0000   -6.10381
36840.0000   -6.03824
36880.0000   -7.57335
36920.0000   -6.02536
36960.0000   -5.76001
37000.0000   -6.89622
37040.0000   -6.36883
37080.0000   -5.09314
37120.0000   -4.91664
37160.0000   -5.25715
37200.0000   -5.58325
37240.0000   -4.67138
37280.0000   -3.77221
37320.0000   -3.32716
37360.0000   -4.50676
37400.0000   -3.25430
37440.0000   -3.95120
37480.0000   -4.17175
37520.0000   -3.35890
37560.0000   -3.62713
37600.0000   -3.47975
37640.0000   -3.86153
37680.0000   -3.92888
37720.0000   -3.68737
37760.0000   -4.98950
37800.0000   -2.89668
37840.0000   -4.11948
37880.0000   -4.12662
37920.0000   -4.17157
37960.0000   -4.22703
38000.0000   -3.35274
38040.0000   -3.66549
38080.0000   -3.96579
38120.0000   -3.70543
38160.0000   -3.25448
38200.0000   -2.78756
38240.0000   -2.85633
38280.0000   -3.47956
38320.0000   -4.08566
38360.0000   -2.48325
38400.0000   -3.38313
38440.0000   -3.84003
38480.0000   -3.51447
38520.0000   -2.14074
38560.0000   -3.15448
38600.0000   -3.69711
38640.0000   -3.45402
38680.0000   -3.48321
38720.0000   -3.56389
38760.0000   -3.68708
38800.0000   -4.45797
38840.0000   -4.21794
38880.0000   -3.65458
38920.0000   -3.49605
38960.0000   -2.86127
39000.0000   -3.73746
39040.0000   -3.25108
39080.0000   -3.34434
39120.0000   -3.89638
39160.0000   -3.70337
39200.0000   -2.80031
39240.0000   -3.44618
39280.0000   -2.83943
39320.0000   -3.39604
39360.0000   -4.21467
39400.0000   -4.45436
39440.0000   -3.14154
39480.0000   -3.81967
39520.0000   -3.37738
39560.0000   -2.43142
39600.0000   -2.45760
39640.0000   -1.60956
39680.0000   -2.68241
39720.0000   -3.08763
39760.0000   -3.20481
39800.0000   -2.56571
39840.0000   -3.21410
39880.0000   -4.12212
39920.0000   -3.82706
39960.0000   -1.77442
40000.0000   -2.89970
40040.0000   -2.64824
40080.0000   -2.68119
40120.0000   -2.45326
40160.0000   -3.04196
40200.0000   -2.88517
40240.0000   -3.52927
40280.0000   -3.24361
40320.0000   -3.17620
40360.0000   -4.04980
40400.0000   -3.58533
40440.0000   -2.39337
40480.0000   -2.30654
40520.0000   -2.79464
40560.0000   -3.12458
40600.0000   -3.30074
40640.0000   -3.17582
40680.0000   -3.57988
40720.0000   -3.25029
40760.0000   -2.78045
40800.0000   -3.35052
40840.0000   -3.57765
40880.0000   -4.38379
40920.0000   -3.23158
40960.0000   -3.76752
41000.0000   -3.30268
41040.0000   -3.56324
41080.0000   -3.92993
41120.0000   -4.91154
41160.0000   -3.95971
41200.0000   -4.42782
41240.0000   -3.84440
41280.0000   -4.39516
41320.0000   -4.17311
41360.0000   -3.16695
41400.0000   -2.80388
41440.0000   -2.72739
41480.0000   -3.05575
41520.0000   -2.98399
41560.0000   -2.02623
41600.0000   -3.16941
41640.0000   -2.61098
41680.0000   -1.59259
41720.0000   -2.50382
41760.0000   -2.35690
41800.0000   -2.24643
41840.0000   -2.68687
41880.0000   -2.92278
41920.0000   -0.71365
41960.0000   -1.30170
42000.0000   -1.83187
42040.0000   -2.22631
42080.0000   -2.59866
42120.0000   -2.23772
42160.0000   -2.37931
42200.0000   -1.74442
42240.0000   -2.33123
42280.0000   -2.61779
42320.0000   -2.43108
42360.0000   -3.10436
42400.0000   -2.79921
42440.0000   -3.37799
42480.0000   -2.30522
42520.0000   -3.03766
42560.0000   -3.18244
42600.0000   -2.27414
42640.0000   -2.09433
42680.0000   -1.95353
42720.0000   -1.70814
42760.0000   -1.74713
42800.0000   -3.69611
42840.0000   -3.20064
42880.0000   -2.42048
42920.0000   -1.67263
42960.0000   -2.93011
43000.0000   -2.35774
43040.0000   -2.32747
43080.0000   -1.89788
43120.0000   -1.79995
43160.0000   -2.42698
43200.0000   -2.24762
43240.0000   -2.37065
43280.0000   -2.13441
43320.0000   -1.86139
43360.0000   -1.76236
43400.0000   -1.64874
43440.0000   -1.52801
43480.0000   -1.66083
43520.0000   -1.86224
43560.0000   -2.61698
43600.0000   -2.08777
43640.0000   -2.31089
43680.0000   -2.93941
43720.0000   -2.54959
43760.0000   -3.01013
43800.0000   -2.96205
43840.0000   -2.30422
43880.0000   -2.65193
43920.0000   -2.88754
43960.0000   -2.40536
44000.0000   -2.41184
44040.0000   -1.52084
44080.0000   -1.43604
44120.0000   -1.76462
44160.0000   -1.74409
44200.0000   -2.44917
44240.0000   -2.18740
44280.0000   -2.88545
44320.0000   -2.80322
44360.0000   -3.05205
44400.0000   -3.79503
44440.0000   -2.97279
44480.0000   -2.27219
44520.0000   -3.10659
44560.0000   -3.29477
44600.0000   -3.11616
44640.0000   -2.28382
44680.0000   -1.79416
44720.0000   -3.58907
44760.0000   -3.10281
44800.0000   -3.45941
44840.0000   -3.75521
44880.0000   -3.87586
44920.0000   -3.50760
44960.0000   -4.13761
45000.0000   -4.05514
45040.0000   -2.44065
45080.0000   -2.78614
45120.0000   -2.31779
45160.0000   -3.13648
45200.0000   -3.22827
45240.0000   -2.19825
45280.0000   -2.46407
45320.0000   -2.08737
45360.0000   -1.85865
45400.0000   -1.79801
45440.0000   -1.87887
45480.0000   -2.75725
45520.0000   -2.90742
45560.0000   -1.41435
45600.0000   -1.66667
45640.0000   -2.53760
45680.0000   -2.23979
45720.0000   -1.80674
45760.0000   -1.19664
45800.0000   -2.66758
45840.0000   -1.86465
45880.0000   -2.10630
45920.0000   -3.04320
45960.0000   -3.40143
46000.0000   -2.00351
46040.0000   -2.26927
46080.0000   -3.81919
46120.0000   -2.94758
46160.0000   -2.20759
46200.0000   -2.80877
46240.0000   -4.41789
46280.0000   -3.57724
46320.0000   -3.28107
46360.0000   -4.23403
46400.0000   -3.24690
46440.0000   -2.95908
46480.0000   -3.32737
46520.0000   -2.88974
46560.0000   -3.38018
46600.0000   -4.08463
46640.0000   -3.93160
46680.0000   -2.85816
46720.0000   -3.44957
46760.0000   -2.68473
46800.0000   -2.95785
46840.0000   -4.15480
46880.0000   -3.92505
46920.0000   -3.53113
46960.0000   -3.80918
47000.0000   -2.18092
47040.0000   -3.10633
47080.0000   -3.26400
47120.0000   -3.93355
47160.0000   -4.15803
47200.0000   -3.62683
47240.0000   -2.87344
47280.0000   -2.17320
47320.0000   -2.90503
47360.0000   -2.52543
47400.0000   -2.03510
47440.0000   -1.92477
47480.0000   -2.61398
47520.0000   -2.66203
47560.0000   -2.04135
47600.0000   -2.49778
47640.0000   -1.84723
47680.0000   -2.27263
47720.0000   -2.02122
47760.0000   -1.99505
47800.0000   -0.63845
47840.0000   -1.86761
47880.0000   -2.19990
47920.0000   -1.58639
47960.0000   -2.56416
48000.0000   -1.95689
48040.0000   -1.82753
48080.0000   -2.56718
48120.0000   -2.39536
48160.0000   -1.60968
48200.0000   -1.68905
48240.0000   -2.36793
48280.0000   -1.69029
48320.0000   -1.93907
48360.0000   -1.37954
48400.0000   -1.19745
48440.0000   -1.49734
48480.0000   -2.06331
48520.0000   -2.50995
48560.0000   -2.53351
48600.0000   -2.79588
48640.0000   -1.84477
48680.0000   -1.44824
48720.0000   -1.77641
48760.0000   -1.60017
48800.0000   -2.28711
48840.0000   -1.46643
48880.0000   -1.81810
48920.0000   -0.94876
48960.0000   -1.05557
49000.0000   -1.14265
49040.0000   -1.31763
49080.0000   -1.76876
49120.0000   -2.05585
49160.0000   -1.81885
49200.0000   -1.27774
49240.0000   -0.81702
49280.0000   -0.90316
49320.0000   -0.80089
49360.0000   -1.26817
49400.0000   -1.30322
49440.0000   -1.26793
49480.0000   -1.61522
49520.0000   -0.62033
49560.0000   -1.10325
49600.0000   -2.37011
49640.0000   -1.83606
49680.0000   -2.20858
49720.0000   -1.05451
49760.0000   -1.50279
49800.0000   -1.86233
49840.0000   -1.44982
49880.0000   -1.50833
49920.0000   -1.53731
49960.0000   -1.19692
50000.0000   -0.70207
50040.0000   -1.28102
50080.0000   -1.19874
50120.0000   -1.66629
50160.0000   -2.23065
50200.0000   -1.60380
50240.0000   -1.30878
50280.0000   -0.19415
50320.0000   -1.02078
50360.0000   -0.60352
50400.0000   -1.28308
50440.0000   -1.40343
50480.0000   -1.27810
50520.0000   -0.80545
50560.0000   -1.08529
50600.0000   -1.37889
50640.0000   -0.16068
50680.0000   -0.30893
50720.0000   -0.34744
50760.0000   -0.75904
50800.0000   -0.66617
50840.0000   -0.61649
50880.0000   -0.33259
50920.0000   -1.13690
50960.0000   -1.79068
51000.0000   -1.42545
51040.0000   -0.88779
51080.0000   -1.13055
51120.0000   -1.46737
51160.0000   -0.53308
51200.0000   -1.08740
51240.0000   -1.01363
51280.0000   -0.83645
51320.0000   -0.96783
51360.0000   -2.05022
51400.0000   -1.19967
51440.0000   -0.58292
51480.0000   -2.76354
51520.0000   -2.77551
51560.0000   -2.05142
51600.0000   -2.26578
51640.0000   -1.69126
51680.0000   -2.25989
51720.0000   -1.60282
51760.0000   -1.83955
51800.0000   -1.51790
51840.0000   -0.86536
51880.0000   -1.79218
51920.0000   -2.05565
51960.0000   -1.71496
52000.0000   -1.33542
52040.0000   -0.74366
52080.0000   -1.29518
52120.0000   -1.98824
52160.0000   -1.16569
52200.0000   -0.57301
52240.0000   -1.44631
52280.0000   -1.31959
52320.0000   -1.03179
52360.0000   -0.94301
52400.0000   -1.26869
52440.0000   -1.26765
52480.0000   -0.47522
52520.0000   -1.43477
52560.0000   -0.98922
52600.0000    0.09208
52640.0000    0.13062
52680.0000   -0.99331
52720.0000   -0.55912
52760.0000   -1.99715
52800.0000   -0.51094
52840.0000   -0.36991
52880.0000   -0.58371
52920.0000   -1.02853
52960.0000   -0.10141
53000.0000   -0.89523
53040.0000   -0.68783
53080.0000   -0.90501
53120.0000   -0.81138
53160.0000   -0.48999
53200.0000   -0.98691
53240.0000   -0.84541
53280.0000   -1.57026
53320.0000   -2.16895
53360.0000   -0.72944
53400.0000   -1.75219
53440.0000   -1.92771
53480.0000   -0.59800
53520.0000   -1.26538
53560.0000   -1.29798
53600.0000   -0.32067
53640.0000   -0.54416
53680.0000   -0.76547
53720.0000    0.17224
53760.0000   -0.62873
53800.0000   -1.00890
53840.0000   -0.59413
53880.0000   -1.61780
53920.0000   -1.89583
53960.0000   -1.65046
54000.0000   -1.39614
54040.0000   -0.93666
54080.0000   -0.59327
54120.0000   -0.49657
54160.0000   -1.21371
54200.0000   -1.47260
54240.0000   -1.31867
54280.0000   -0.88715
54320.0000   -1.75649
54360.0000   -1.99687
54400.0000   -1.62937
54440.0000   -1.55659
54480.0000   -1.53221
54520.0000   -1.04148
54560.0000   -0.63494
54600.0000   -0.34791
54640.0000   -0.88904
54680.0000   -0.51311
54720.0000   -1.23107
54760.0000   -1.20911
54800.0000   -1.49369
54840.0000   -1.98306
54880.0000   -1.17098
54920.0000   -0.82024
54960.0000   -0.57585
55000.0000   -1.29096
55040.0000    0.07612
55080.0000   -1.06173
55120.0000   -0.72587
55160.0000   -0.66905
55200.0000   -0.56404
55240.0000   -1.16520
55280.0000   -1.63289
55320.0000   -0.38830
55360.0000   -0.09866
55400.0000   -0.58983
55440.0000   -0.44869
55480.0000   -0.29880
55520.0000    0.23921
55560.0000   -0.36228
55600.0000   -0.79100
55640.0000   -1.57137
55680.0000   -0.81945
55720.0000   -0.20506
55760.0000   -0.39883
55800.0000   -1.11920
55840.0000   -0.49503
55880.0000   -0.32125
55920.0000   -0.63646
55960.0000   -0.89336
56000.0000   -0.28264
56040.0000   -0.40829
56080.0000   -1.23682
56120.0000   -0.66591
56160.0000   -1.13960
56200.0000   -0.57022
56240.0000   -1.17713
56280.0000   -0.83541
56320.0000   -0.13350
56360.0000   -0.75547
56400.0000   -1.15912
56440.0000   -0.23505
56480.0000    0.05040
56520.0000    0.23435
56560.0000   -1.11457
56600.0000   -0.45795
56640.0000   -1.11881
56680.0000   -0.57324
56720.0000   -1.31953
56760.0000   -0.66071
56800.0000   -0.86189
56840.0000   -1.87749
56880.0000   -1.74452
56920.0000   -1.02696
56960.0000   -1.63251
57000.0000   -2.04941
57040.0000   -0.99546
57080.0000   -1.75404
57120.0000   -0.80918
57160.0000   -1.09035
57200.0000   -2.29938
57240.0000   -1.43301
57280.0000   -1.04645
57320.0000   -0.50628
57360.0000   -0.98687
57400.0000   -1.00857
57440.0000   -1.21446
57480.0000   -0.77226
57520.0000   -1.21740
57560.0000   -0.32724
57600.0000   -0.17978
57640.0000   -1.02552
57680.0000   -0.95090
57720.0000   -0.82673
57760.0000   -0.02590
57800.0000   -0.71283
57840.0000   -0.05729
57880.0000   -0.00938
57920.0000   -0.92115
57960.0000   -1.00349
58000.0000   -0.71423
58040.0000   -0.78627
58080.0000   -0.26523
58120.0000   -0.66016
58160.0000   -1.01420
58200.0000   -0.41787
58240.0000   -0.41931
58280.0000   -0.23608
58320.0000   -0.64080
58360.0000   -0.47185
58400.0000   -0.62695
58440.0000   -1.02713
58480.0000   -1.52293
58520.0000   -0.41393
58560.0000   -0.55603
58600.0000   -0.86021
58640.0000   -0.81485
58680.0000   -1.61897
58720.0000   -0.31445
58760.0000   -0.94539
58800.0000   -0.54428
58840.0000   -0.85315
58880.0000   -1.29862
58920.0000   -1.48521
58960.0000   -1.37732
59000.0000   -2.02238
59040.0000   -0.86327
59080.0000   -0.88082
59120.0000   -1.15541
59160.0000   -0.88830
59200.0000   -1.05595
59240.0000   -0.94245
59280.0000   -1.43097
59320.0000   -0.15546
59360.0000   -0.49292
59400.0000   -0.76473
59440.0000   -0.57010
59480.0000   -1.25482
59520.0000   -0.48912
59560.0000   -1.02706
59600.0000   -0.66371
59640.0000   -1.61668
59680.0000   -1.33140
59720.0000   -0.98972
59760.0000   -1.77359
59800.0000   -1.72731
59840.0000   -1.28011
59880.0000    0.13324
59920.0000   -0.79895
59960.0000   -0.59246
60000.0000   -1.09296
60040.0000   -1.78390
60080.0000   -2.60779
60120.0000   -3.16539
60160.0000   -2.11096
60200.0000   -3.14677
60240.0000   -1.99076
60280.0000   -3.42775
60320.0000   -3.40719
60360.0000   -3.07326
60400.0000   -2.77656
60440.0000   -3.42611
60480.0000   -1.58860
60520.0000   -1.29204
60560.0000   -0.89882
60600.0000   -2.02868
60640.0000   -2.23363
60680.0000   -1.59964
60720.0000   -2.23168
60760.0000   -1.19797
60800.0000   -2.11565
60840.0000   -1.99330
60880.0000   -1.82426
60920.0000   -2.47672
60960.0000   -2.30925
61000.0000   -2.54723
61040.0000   -1.22265
61080.0000   -2.49771
61120.0000   -2.22753
61160.0000   -1.89526
61200.0000   -1.75324
61240.0000   -1.50134
61280.0000   -1.72923
61320.0000   -1.47397
61360.0000   -2.11455
61400.0000   -1.42328
61440.0000   -0.96730
61480.0000   -1.53197
61520.0000   -0.55569
61560.0000   -0.72487
61600.0000   -1.51348
61640.0000   -1.27558
61680.0000   -1.92935
61720.0000   -2.12082
61760.0000   -1.54166
61800.0000   -1.27614
61840.0000   -1.13134
61880.0000   -1.64754
61920.0000   -1.82253
61960.0000   -1.10651
62000.0000   -1.19833
62040.0000   -0.68749
62080.0000   -0.42440
62120.0000   -0.40199
62160.0000   -0.29519
62200.0000   -0.31777
62240.0000   -0.47062
62280.0000   -0.53210
62320.0000   -1.33475
62360.0000   -0.64499
62400.0000   -1.00566
62440.0000   -0.82627
62480.0000    0.23782
62520.0000   -0.85868
62560.0000   -1.12514
62600.0000   -0.87923
62640.0000   -1.05432
62680.0000   -0.58000
62720.0000   -0.68757
62760.0000    0.12254
62800.0000   -0.22575
62840.0000   -0.07802
62880.0000   -1.03619
62920.0000   -0.56692
62960.0000   -1.70359
63000.0000   -1.00045
63040.0000   -1.14376
63080.0000   -0.60299
63120.0000   -1.23689
63160.0000   -0.65865
63200.0000   -0.12098
63240.0000    0.36599
63280.0000   -0.11358
63320.0000   -0.20044
63360.0000   -0.36419
63400.0000   -0.31921
63440.0000   -1.27364
63480.0000   -0.99996
63520.0000   -0.62946
63560.0000   -1.37782
63600.0000   -1.35124
63640.0000   -1.59613
63680.0000   -2.16020
63720.0000   -1.02530
63760.0000   -1.76916
63800.0000   -1.16440
63840.0000   -1.10877
63880.0000   -0.68574
63920.0000   -0.51054
63960.0000   -0.59858
64000.0000   -0.60766
64040.0000   -0.64811
64080.0000   -0.60802
64120.0000   -0.96650
64160.0000   -1.45655
64200.0000   -1.08875
64240.0000   -0.47995
64280.0000   -0.67354
64320.0000   -0.70256
64360.0000   -0.29452
64400.0000   -0.28488
64440.0000   -0.79532
64480.0000   -0.23373
64520.0000   -0.37930
64560.0000    0.07479
64600.0000   -1.17929
64640.0000   -0.94184
64680.0000   -0.89840
64720.0000   -1.35073
64760.0000   -1.46155
64800.0000   -1.10928
64840.0000   -1.34306
64880.0000   -0.57806
64920.0000   -1.25679
64960.0000   -0.76102
65000.0000   -0.91703
65040.0000   -0.64062
65080.0000   -0.45454
65120.0000   -0.60574
65160.0000   -0.19792
65200.0000   -1.04090
65240.0000   -0.38805
65280.0000    0.41365
65320.0000   -0.31052
65360.0000   -0.16940
65400.0000   -0.22932
65440.0000    0.20038
65480.0000   -0.68379
65520.0000   -0.84358
65560.0000   -1.08296
65600.0000   -0.29642
65640.0000   -0.53720
65680.0000   -2.03438
65720.0000   -1.10640
65760.0000   -1.56503
65800.0000   -0.88555
65840.0000   -1.07960
65880.0000   -1.30775
65920.0000   -1.13472
65960.0000   -0.16806
66000.0000   -0.40686
66040.0000   -0.74130
66080.0000   -0.72632
66120.0000   -0.80229
66160.0000   -0.89223
66200.0000   -0.71309
66240.0000   -1.94479
66280.0000   -1.64821
66320.0000   -1.46943
66360.0000   -1.58550
66400.0000   -2.05059
66440.0000   -1.02595
66480.0000   -0.75945
66520.0000   -0.91792
66560.0000   -1.79498
66600.0000   -1.47745
66640.0000   -2.15945
66680.0000   -1.13905
66720.0000   -1.49269
66760.0000   -1.23911
66800.0000   -1.65289
66840.0000   -0.96011
66880.0000   -1.53555
66920.0000   -1.27391
66960.0000   -1.52165
67000.0000   -0.41992
67040.0000   -0.82133
67080.0000   -0.85946
67120.0000   -1.01111
67160.0000   -1.80923
67200.0000   -1.27824
67240.0000   -1.19307
67280.0000   -1.73818
67320.0000   -1.46922
67360.0000   -0.76952
67400.0000   -1.62620
67440.0000   -1.57133
67480.0000   -0.81016
67520.0000   -2.14057
67560.0000   -0.88147
67600.0000   -1.19050
67640.0000   -1.04183
67680.0000   -2.39328
67720.0000   -1.68798
67760.0000   -1.42393
67800.0000   -1.49902
67840.0000   -1.22048
67880.0000   -0.33868
67920.0000   -0.82890
67960.0000   -1.31350
68000.0000   -0.70628
68040.0000   -0.85177
68080.0000   -0.78284
68120.0000   -1.08369
68160.0000   -1.11603
68200.0000   -1.51774
68240.0000   -1.23404
68280.0000   -1.45050
68320.0000   -0.96552
68360.0000   -1.50276
68400.0000   -1.47524
68440.0000   -0.53334
68480.0000   -1.41038
68520.0000   -2.17575
68560.0000   -2.32796
68600.0000   -2.98422
68640.0000   -1.45778
68680.0000   -0.90206
68720.0000   -0.81550
68760.0000   -0.73959
68800.0000   -0.58450
68840.0000   -0.92369
68880.0000   -1.17229
68920.0000   -1.63680
68960.0000   -1.83566
69000.0000   -1.72707
69040.0000   -1.49951
69080.0000   -1.67765
69120.0000   -1.03303
69160.0000   -1.34346
69200.0000   -1.02231
69240.0000   -1.99678
69280.0000   -1.85529
69320.0000   -2.43826
69360.0000   -1.16012
69400.0000   -1.32307
69440.0000   -0.79426
69480.0000   -1.43991
69520.0000   -2.76292
69560.0000   -0.37238
69600.0000   -1.15144
69640.0000   -1.95817
69680.0000   -1.08695
69720.0000   -0.88507
69760.0000   -2.25193
69800.0000   -2.33983
69840.0000   -1.41862
69880.0000   -2.45802
69920.0000   -2.90726
69960.0000   -2.21682
70000.0000   -2.18895
70040.0000   -1.67937
70080.0000   -1.08062
70120.0000   -1.69298
70160.0000   -1.60497
70200.0000   -1.67654
70240.0000   -1.69618
70280.0000   -1.19871
70320.0000   -1.02558
70360.0000   -1.13542
70400.0000   -1.11058
70440.0000   -1.68774
70480.0000   -1.02071
70520.0000   -1.07908
70560.0000   -1.72323
70600.0000   -0.74427
70640.0000   -1.18025
70680.0000   -1.82132
70720.0000   -0.93608
70760.0000   -0.89568
70800.0000   -1.35027
70840.0000   -1.81573
70880.0000   -1.74081
70920.0000   -0.62867
70960.0000   -1.70755
71000.0000   -0.94304
71040.0000   -1.51161
71080.0000   -1.30690
71120.0000   -1.23563
71160.0000   -0.82739
71200.0000   -1.65717
71240.0000   -1.66437
71280.0000   -1.66018
71320.0000   -0.83872
71360.0000   -1.55778
71400.0000   -1.23842
71440.0000   -2.31809
71480.0000   -1.44332
71520.0000   -1.07290
71560.0000   -1.83030
71600.0000   -0.62618
71640.0000   -0.48805
71680.0000   -1.07615
71720.0000   -1.24373
71760.0000   -0.78308
71800.0000   -1.07121
71840.0000   -1.12719
71880.0000   -1.82635
71920.0000   -1.27986
71960.0000   -0.46158
72000.0000   -0.98755
72040.0000    0.48305
72080.0000    0.36637
72120.0000    0.62361
72160.0000   -0.09050
72200.0000    0.04315
72240.0000   -1.95824
72280.0000   -0.65763
72320.0000   -1.05786
72360.0000   -1.13347
72400.0000   -1.48806
72440.0000   -0.43728
72480.0000   -0.89004
72520.0000   -0.87993
72560.0000   -1.70141
72600.0000   -1.11921
72640.0000   -0.83354
72680.0000   -1.36182
72720.0000   -1.92966
72760.0000   -1.73947
72800.0000   -0.74241
72840.0000   -1.33546
72880.0000   -1.39606
72920.0000   -0.84140
72960.0000   -1.52068
73000.0000   -1.50013
73040.0000   -1.12876
73080.0000   -1.03908
73120.0000   -0.88961
73160.0000   -0.79359
73200.0000   -1.78726
73240.0000   -0.82436
73280.0000   -1.87453
73320.0000   -0.37720
73360.0000   -1.78352
73400.0000   -0.82123
73440.0000   -1.41943
73480.0000   -1.08429
73520.0000   -1.20510
73560.0000   -0.81595
73600.0000   -0.92227
73640.0000   -0.69189
73680.0000   -1.69728
73720.0000   -1.69692
73760.0000   -2.10957
73800.0000   -1.58240
73840.0000   -2.15862
73880.0000   -1.97339
73920.0000   -2.69151
73960.0000   -1.20811
74000.0000   -1.86029
74040.0000   -2.42370
74080.0000   -2.31045
74120.0000   -2.12617
74160.0000   -2.74118
74200.0000   -1.62798
74240.0000   -1.03299
74280.0000   -1.82513
74320.0000   -1.73002
74360.0000   -1.89663
74400.0000   -1.64224
74440.0000   -2.20150
74480.0000   -2.16175
74520.0000   -2.54332
74560.0000   -2.17086
74600.0000   -2.42709
74640.0000   -1.54692
74680.0000   -2.39653
74720.0000   -1.67886
74760.0000   -1.84375
74800.0000   -2.17036
74840.0000   -1.86298
74880.0000   -1.95202
74920.0000   -1.19918
74960.0000   -1.32272
75000.0000   -1.58393
75040.0000   -1.51594
75080.0000   -1.12084
75120.0000   -0.99313
75160.0000   -2.12916
75200.0000   -1.79303
75240.0000   -1.05902
75280.0000   -0.61232
75320.0000   -0.58191
75360.0000   -1.48600
75400.0000   -1.71381
75440.0000   -0.98273
75480.0000   -0.99297
75520.0000   -1.21963
75560.0000   -0.92077
75600.0000   -1.27705
75640.0000   -1.01482
75680.0000   -0.81589
75720.0000   -0.32532
75760.0000   -0.96581
75800.0000   -1.45973
75840.0000   -2.22857
75880.0000   -1.62802
75920.0000   -1.49250
75960.0000   -1.24184
76000.0000   -0.78558
76040.0000   -1.72860
76080.0000   -0.95349
76120.0000   -0.97729
76160.0000   -1.16875
76200.0000   -1.53528
76240.0000   -0.69784
76280.0000   -0.08183
76320.0000   -1.21991
76360.0000   -0.79517
76400.0000   -0.97823
76440.0000   -0.90899
76480.0000   -0.89629
76520.0000   -1.08399
76560.0000   -0.83083
76600.0000   -1.18349
76640.0000   -1.00490
76680.0000   -0.06600
76720.0000    0.14099
76760.0000   -0.70684
76800.0000   -0.23995
76840.0000   -0.73609
76880.0000   -0.58136
76920.0000   -0.63480
76960.0000   -0.62076
77000.0000   -0.47818
77040.0000   -1.96333
77080.0000   -1.42954
77120.0000   -1.89781
77160.0000   -1.30482
77200.0000   -1.27863
77240.0000   -0.85066
77280.0000   -0.62740
77320.0000   -1.05564
77360.0000   -1.28429
77400.0000   -1.58954
77440.0000   -1.05713
77480.0000   -0.88761
77520.0000   -1.38951
77560.0000   -2.35989
77600.0000   -1.68795
77640.0000   -1.74338
77680.0000   -1.04136
77720.0000   -0.85813
77760.0000   -0.78699
77800.0000   -0.91529
77840.0000   -0.88296
77880.0000   -1.31898
77920.0000   -1.80185
77960.0000   -0.20294
78000.0000   -0.86886
78040.0000   -1.66655
78080.0000   -1.76134
78120.0000   -1.79789
78160.0000   -1.47371
78200.0000   -1.86835
78240.0000   -2.23351
78280.0000   -1.53339
78320.0000   -2.13237
78360.0000   -1.44606
78400.0000   -1.62726
78440.0000   -2.97060
78480.0000   -2.27064
78520.0000   -2.62863
78560.0000   -1.86198
78600.0000   -1.06177
78640.0000   -1.51903
78680.0000   -1.77567
78720.0000   -1.93683
78760.0000   -0.93641
78800.0000   -1.49954
78840.0000   -0.99756
78880.0000   -1.15799
78920.0000   -0.93497
78960.0000   -1.59281
79000.0000   -1.46975
79040.0000   -0.96576
79080.0000   -0.13454
79120.0000   -0.84116
79160.0000   -0.90201
79200.0000   -0.77183
79240.0000    0.11192
79280.0000   -1.08443
79320.0000   -0.85122
79360.0000    0.00501
79400.0000   -1.01362
79440.0000   -0.57354
79480.0000    0.14992
79520.0000    0.05277
79560.0000    0.13023
79600.0000   -1.35380
79640.0000   -1.11786
79680.0000   -1.35818
79720.0000   -1.85840
79760.0000   -1.51783
79800.0000   -2.10776
79840.0000   -1.97970
79880.0000   -2.28234
79920.0000   -1.90506
79960.0000   -1.58280
80000.0000   -1.04020
80040.0000   -0.81604
80080.0000   -1.23784
80120.0000   -1.27942
80160.0000   -0.85273
80200.0000   -1.36503
80240.0000   -1.02062
80280.0000   -1.67780
80320.0000   -1.20888
80360.0000   -1.25387
80400.0000   -1.20098
80440.0000   -1.51020
80480.0000   -1.33974
80520.0000   -0.29455
80560.0000   -0.24261
80600.0000   -0.53459
80640.0000   -0.25007
80680.0000   -1.01484
80720.0000   -0.49065
80760.0000   -0.44517
80800.0000   -0.93401
80840.0000   -0.96571
80880.0000   -0.56820
80920.0000    0.17215
80960.0000    0.77788
81000.0000   -0.05703
81040.0000    0.08620
81080.0000   -0.45225
81120.0000   -0.39839
81160.0000   -0.07225
81200.0000    0.31485
81240.0000   -0.22850
81280.0000   -0.69512
81320.0000   -0.32771
81360.0000   -0.10065
81400.0000   -0.39674
81440.0000    0.27373
81480.0000   -0.80077
81520.0000    0.57249
81560.0000    0.02170
81600.0000   -0.16782
81640.0000    0.02897
81680.0000   -0.19603
81720.0000   -0.35130
81760.0000   -1.57633
81800.0000   -0.69545
81840.0000   -0.64175
81880.0000    0.07972
81920.0000   -0.14935
81960.0000    0.37440
82000.0000    0.49641
82040.0000   -0.25214
82080.0000    0.00409
82120.0000    0.18657
82160.0000    0.06130
82200.0000   -0.21276
82240.0000   -0.18982
82280.0000   -0.20916
82320.0000    0.66561
82360.0000    0.05842
82400.0000   -0.47074
82440.0000    0.00210
82480.0000    0.59625
82520.0000   -0.33754
82560.0000   -0.49913
82600.0000   -0.72025
82640.0000   -0.79627
82680.0000   -0.40140
82720.0000   -0.51893
82760.0000    0.66265
82800.0000    0.20682
82840.0000   -0.39554
82880.0000   -0.16913
82920.0000   -0.92177
82960.0000   -0.59008
83000.0000   -0.61028
83040.0000   -0.39588
83080.0000    0.01871
83120.0000    0.04796
83160.0000   -0.20195
83200.0000   -1.21938
83240.0000   -1.20895
83280.0000    0.29899
83320.0000   -0.84515
83360.0000   -1.41616
83400.0000   -1.28024
83440.0000   -1.03859
83480.0000   -1.71990
83520.0000   -1.14241
83560.0000   -1.44721
83600.0000   -1.85693
83640.0000   -1.66687
83680.0000   -0.19260
83720.0000   -0.95414
83760.0000   -1.49168
83800.0000   -1.63854
83840.0000   -1.75384
83880.0000   -1.60983
83920.0000   -2.19328
83960.0000   -0.44379
84000.0000   -1.27472
84040.0000   -1.13635
84080.0000   -1.90553
84120.0000   -1.01246
84160.0000   -2.37845
84200.0000   -2.57222
84240.0000   -1.81171
84280.0000   -0.69202
84320.0000   -0.82023
84360.0000   -1.53934
84400.0000   -1.33776
84440.0000   -0.52753
84480.0000   -2.21320
84520.0000   -1.30930
84560.0000   -1.46766
84600.0000   -1.95049
84640.0000   -1.41890
84680.0000   -1.22585
84720.0000   -0.93531
84760.0000   -2.31580
84800.0000   -1.07708
84840.0000   -1.36899
84880.0000   -1.56162
84920.0000    0.35465
84960.0000   -1.07561
85000.0000   -0.56104
85040.0000   -0.44988
85080.0000   -1.26520
85120.0000   -0.42722
85160.0000   -1.77530
85200.0000   -1.48127
85240.0000   -1.57181
85280.0000   -1.61593
85320.0000   -1.44637
85360.0000   -2.43668
85400.0000   -1.23798
85440.0000   -1.97781
85480.0000   -0.96927
85520.0000   -1.97745
85560.0000   -1.85867
85600.0000   -0.15761
85640.0000   -1.04026
85680.0000   -0.78846
85720.0000   -0.28957
85760.0000   -0.66107
85800.0000   -0.89136
85840.0000   -0.38999
85880.0000   -0.64876
85920.0000    0.02712
85960.0000   -0.02150
86000.0000   -0.63182
86040.0000    0.00821
86080.0000    0.16768
86120.0000   -0.58654
86160.0000   -0.05380
86200.0000    0.59595
86240.0000    0.39309
86280.0000    0.51848
86320.0000    0.89574
86360.0000   -0.58242
86400.0000   -1.22433
86440.0000   -0.70462
86480.0000   -0.61438
86520.0000   -1.21691
86560.0000   -0.66549
86600.0000   -0.34675
86640.0000   -0.83662
86680.0000   -0.55609
86720.0000   -1.32044
86760.0000   -0.49470
86800.0000   -0.71370
86840.0000   -0.90352
86880.0000   -0.86936
86920.0000   -1.22818
86960.0000   -1.00360
87000.0000   -1.39733
87040.0000   -1.40485
87080.0000   -0.88772
87120.0000   -1.35930
87160.0000   -1.89242
87200.0000   -0.95171
87240.0000   -0.80189
87280.0000   -1.38173
87320.0000   -0.48333
87360.0000    0.46508
87400.0000   -0.34026
87440.0000   -0.20580
87480.0000   -0.40191
87520.0000   -0.43681
87560.0000    0.10274
87600.0000   -0.72346
87640.0000   -0.61757
87680.0000   -0.01688
87720.0000   -0.75725
87760.0000   -0.86989
87800.0000   -0.74980
87840.0000   -0.94121
87880.0000   -0.58663
87920.0000   -1.64480
87960.0000   -0.56166
88000.0000   -1.05588
88040.0000   -0.09510
88080.0000   -0.60875
88120.0000   -0.49342
88160.0000    0.27873
88200.0000   -0.85232
88240.0000    0.10846
88280.0000   -0.02142
88320.0000    0.22570
88360.0000    0.72157
88400.0000   -0.56529
88440.0000   -0.74597
88480.0000   -0.17457
88520.0000   -0.56885
88560.0000   -0.80404
88600.0000   -0.49300
88640.0000   -0.93192
88680.0000   -0.97445
88720.0000    0.41470
88760.0000    0.43356
88800.0000    0.03241
88840.0000    0.21680
88880.0000   -1.11439
88920.0000   -0.40423
88960.0000    1.10407
89000.0000    1.01611
89040.0000    1.55391
89080.0000    0.45901
89120.0000   -0.04747
89160.0000    0.51989
89200.0000    0.93099
89240.0000    1.23736
89280.0000    0.39326
89320.0000   -0.05495
89360.0000   -0.14419
89400.0000    0.41613
89440.0000   -0.17972
89480.0000    0.04762
89520.0000    1.18516
89560.0000    0.78958
89600.0000   -0.45004
89640.0000   -0.63885
89680.0000   -1.64745
89720.0000   -0.41531
89760.0000   -0.09250
89800.0000    0.13131
89840.0000   -0.60643
89880.0000   -0.67937
89920.0000   -1.02222
89960.0000   -0.07271
90000.0000   -0.39710
90040.0000   -0.59523
90080.0000   -0.65266
90120.0000   -0.94234
90160.0000   -1.51223
90200.0000   -1.21577
90240.0000   -1.19350
90280.0000   -0.36674
90320.0000   -0.48468
90360.0000   -1.20198
90400.0000   -0.79023
90440.0000   -0.52952
90480.0000   -0.66916
90520.0000   -0.04722
90560.0000    0.96368
90600.0000   -0.05630
90640.0000   -1.24395
90680.0000   -0.88523
90720.0000    0.06366
90760.0000    0.18006
90800.0000   -0.48245
90840.0000   -0.72857
90880.0000   -0.84766
90920.0000   -1.21932
90960.0000   -0.39631
91000.0000   -0.78239
91040.0000   -0.10727
91080.0000   -1.03509
91120.0000   -0.73225
91160.0000   -0.34573
91200.0000    0.04567
91240.0000   -0.36701
91280.0000   -0.18355
91320.0000   -0.72605
91360.0000   -1.40308
91400.0000   -0.97459
91440.0000   -1.14214
91480.0000   -1.53274
91520.0000   -0.36178
91560.0000   -1.08995
91600.0000   -0.79843
91640.0000   -0.91522
91680.0000    0.07144
91720.0000   -0.03659
91760.0000   -0.33865
91800.0000   -0.18698
91840.0000   -0.83584
91880.0000   -0.78693
91920.0000   -0.78918
91960.0000    0.30744
92000.0000    0.54124
92040.0000   -0.11442
92080.0000   -0.28865
92120.0000   -1.23939
92160.0000   -0.93265
92200.0000   -1.35803
92240.0000   -1.18049
92280.0000   -1.14099
92320.0000   -1.42403
92360.0000   -2.10655
92400.0000   -0.99524
92440.0000   -0.52392
92480.0000   -1.17581
92520.0000   -0.52361
92560.0000    0.04539
92600.0000   -0.63053
92640.0000   -0.92468
92680.0000   -1.26964
92720.0000   -1.47788
92760.0000    0.22871
92800.0000   -0.49376
92840.0000    0.28417
92880.0000    0.45933
92920.0000    1.13072
92960.0000    1.68786
93000.0000    0.82933
93040.0000    1.81671
93080.0000    1.41420
93120.0000   -0.16004
93160.0000   -0.68915
93200.0000    0.09635
93240.0000   -0.16294
93280.0000   -0.53220
93320.0000    1.18671
93360.0000    0.78905
93400.0000    1.52612
93440.0000    1.24465
93480.0000    2.26912
93520.0000    1.20764
93560.0000    1.05200
93600.0000    2.01793
93640.0000    0.74298
93680.0000    1.33479
93720.0000    1.16810
93760.0000    0.54155
93800.0000    1.67587
93840.0000    0.28113
93880.0000    1.62932
93920.0000    1.61960
93960.0000    1.54090
94000.0000    1.85610
94040.0000    2.56374
94080.0000    2.01987
94120.0000    2.22195
94160.0000    1.52291
94200.0000    2.28237
94240.0000    1.78340
94280.0000    2.38926
94320.0000    1.71768
94360.0000    2.49673
94400.0000    1.69702
94440.0000    1.20652
94480.0000    0.18117
94520.0000    0.82084
94560.0000    1.85403
94600.0000    1.32408
94640.0000    1.62614
94680.0000    1.06819
94720.0000    1.77575
94760.0000    1.90691
94800.0000    1.27038
94840.0000    1.37034
94880.0000    0.48599
94920.0000    1.54187
94960.0000    1.18756
95000.0000    2.38062
95040.0000    2.52819
95080.0000    3.29988
95120.0000    3.86217
95160.0000    3.56773
95200.0000    2.27685
95240.0000    2.31041
95280.0000    2.46775
95320.0000    2.83635
95360.0000    2.89215
95400 5
95440 5
95480 5
95520 5
95560 5
95600 5
95640 5
95680 5
95720 5
95760 5
95800 5
95840 5
95880 5
95920 5
95960 5
96000 5
96040 5
96080 5
96120 5
96160 5
96200 5
96240 5
96280 5
96320 5
96360 5
96400 5
96440 5
96480 5
96520 5
96560 5
96600 5
96640 5
96680 5
96720 5
96760 5
96800 5
96840 5
96880 5
96920 5
96960 5
97000 5
97040 5
97080 5
97120 5
97160 5
97200 5
97240 5
97280 5
97320 5
97360 5
97400 5
97440 5
97480 5
97520 5
97560 5
97600 5
97640 5
97680 5
97720 5
97760 5
97800 5
97840 5
97880 5
97920 5
97960 5
98000 5
98040 5
98080 5
98120 5
98160 5
98200 5
98240 5
98280 5
98320 5
98360 5
98400 5
98440 5
98480 5
98520 5
98560 5
98600 5
98640 5
98680 5
98720 5
98760 5
98800 5
98840 5
98880 5
98920 5
98960 5
99000 5
99040 5
99080 5
99120 5
99160 5
99200 5
99240 5
99280 5
99320 5
99360 5
99400 5
99440 5
99480 5
99520 5
99560 5
99600 5
99640 5
99680 5
99720 5
99760 5
99800 5
99840 5
99880 5
99920 5
99960 5
100000 5
100040 5
100080 5
100120 5
100160 5
100200 5
100240 5
100280 5
100320 5
100360 5
100400 5
100440 5
100480 5
100520 5
100560 5
100600 5
100640 5
100680 5
100720 5
100760 5
100800 5
100840 5
100880 5
100920 5
100960 5
101000 5
101040 5
101080 5
101120 5
101160 5
101200 5
101240 5
101280 5
101320 5
101360 5
101400 5
101440 5
101480 5
101520 5
101560 5
101600 5
101640 5
101680 5
101720 5
101760 5
101800 5
101840 5
101880 5
101920 5
101960 5
102000 5
102040 5
102080 5
102120 5
102160 5
102200 5
102240 5
102280 5
102320 5
102360 5
102400 5
102440 5
102480 5
102520 5
102560 5
102600 5
102640 5
102680 5
102720 5
102760 5
102800 5
102840 5
102880 5
102920 5
102960 5
103000 5
103040 5
103080 5
103120 5
103160 5
103200 5
103240 5
103280 5
103320 5
103360 5
103400 5
103440 5
103480 5
103520 5
103560 5
103600 5
103640 5
103680 5
103720 5
103760 5
103800 5
103840 5
103880 5
103920 5
103960 5
104000 5
104040 5
104080 5
104120 5
104160 5
104200 5
104240 5
104280 5
104320 5
104360 5
104400 5
104440 5
104480 5
104520 5
104560 5
104600 5
104640 5
104680 5
104720 5
104760 5
104800 5
104840 5
104880 5
104920 5
104960 5
105000 5
105040 5
105080 5
105120 5
105160 5
105200 5
105240 5
105280 5
105320 5
105360 5
105400 5
105440 5
105480 5
105520 5
105560 5
105600 5
105640 5
105680 5
105720 5
105760 5
105800 5
105840 5
105880 5
105920 5
105960 5
106000 5
106040 5
106080 5
106120 5
106160 5
106200 5
106240 5
106280 5
106320 5
106360 5
106400 5
106440 5
106480 5
106520 5
106560 5
106600 5
106640 5
106680 5
106720 5
106760 5
106800 5
106840 5
106880 5
106920 5
106960 5
107000 5
107040 5
107080 5
107120 5
107160 5
107200 5
107240 5
107280 5
107320 5
107360 5
107400 5
107440 5
107480 5
107520 5
107560 5
107600 5
107640 5
107680 5
107720 5
107760 5
107800 5
107840 5
107880 5
107920 5
107960 5
108000 5
108040 5
108080 5
108120 5
108160 5
108200 5
108240 5
108280 5
108320 5
108360 5
108400 5
108440 5
108480 5
108520 5
108560 5
108600 5
108640 5
108680 5
108720 5
108760 5
108800 5
108840 5
108880 5
108920 5
108960 5
109000 5
109040 5
109080 5
109120 5
109160 5
109200 5
109240 5
109280 5
109320 5
109360 5
109400 5
109440 5
109480 5
109520 5
109560 5
109600 5
109640 5
109680 5
109720 5
109760 5
109800 5
109840 5
109880 5
109920 5
109960 5
110000 5
110040 5
110080 5
110120 5
110160 5
110200 5
110240 5
110280 5
110320 5
110360 5
110400 5
110440 5
110480 5
110520 5
110560 5
110600 5
110640 5
110680 5
110720 5
110760 5
110800 5
110840 5
110880 5
110920 5
110960 5
111000 5
111040 5
111080 5
111120 5
111160 5
111200 5
111240 5
111280 5
111320 5
111360 5
111400 5
111440 5
111480 5
111520 5
111560 5
111600 5
111640 5
111680 5
111720 5
111760 5
111800 5
111840 5
111880 5
111920 5
111960 5
112000 5
112040 5
112080 5
112120 5
112160 5
112200 5
112240 5
112280 5
112320 5
112360 5
112400 5
112440 5
112480 5
112520 5
112560 5
112600 5
112640 5
112680 5
112720 5
112760 5
112800 5
112840 5
112880 5
112920 5
112960 5
113000 5
113040 5
113080 5
113120 5
113160 5
113200 5
113240 5
113280 5
113320 5
113360 5
113400 5
113440 5
113480 5
113520 5
113560 5
113600 5
113640 5
113680 5
113720 5
113760 5
113800 5
113840 5
113880 5
113920 5
113960 5
114000 5
114040 5
114080 5
114120 5
114160 5
114200 5
114240 5
114280 5
114320 5
114360 5
114400 5
114440 5
114480 5
114520 5
114560 5
114600 5
114640 5
114680 5
114720 5
114760 5
114800 5
114840 5
114880 5
114920 5
114960 5
115000 5
115040 5
115080 5
115120 5
115160 5
115200 5
115240 5
115280 5
115320 5
115360 5
115400 5
115440 5
115480 5
115520 5
115560 5
115600 5
115640 5
115680 5
115720 5
115760 5
115800 5
115840 5
115880 5
115920 5
115960 5
116000 5
116040 5
116080 5
116120 5
116160 5
116200 5
116240 5
116280 5
116320 5
116360 5
116400 5
116440 5
116480 5
116520 5
116560 5
116600 5
116640 5
116680 5
116720 5
116760 5
116800 5
116840 5
116880 5
116920 5
116960 5
117000 5
117040 5
117080 5
117120 5
117160 5
117200 5
117240 5
117280 5
117320 5
117360 5
117400 5
117440 5
117480 5
117520 5
117560 5
117600 5
117640 5
117680 5
117720 5
117760 5
117800 5
117840 5
117880 5
117920 5
117960 5
118000 5
118040 5
118080 5
118120 5
118160 5
118200 5
118240 5
118280 5
118320 5
118360 5
118400 5
118440 5
118480 5
118520 5
118560 5
118600 5
118640 5
118680 5
118720 5
118760 5
118800 5
118840 5
118880 5
118920 5
118960 5
119000 5
119040 5
119080 5
119120 5
119160 5
119200 5
119240 5
119280 5
119320 5
119360 5
119400 5
119440 5
119480 5
119520 5
119560 5
119600 5
119640 5
119680 5
119720 5
119760 5
119800 5
119840 5
119880 5
119920 5
119960 5
120000 5
120040 5
120080 5
120120 5
120160 5
120200 5
120240 5
120280 5
120320 5
120360 5
120400 5
120440 5
120480 5
120520 5
120560 5
120600 5
120640 5
120680 5
120720 5
120760 5
120800 5
120840 5
120880 5
120920 5
120960 5
121000 5
121040 5
121080 5
121120 5
121160 5
121200 5
121240 5
121280 5
121320 5
121360 5
121400 5
121440 5
121480 5
121520 5
121560 5
121600 5
121640 5
121680 5
121720 5
121760 5
121800 5
121840 5
121880 5
121920 5
121960 5
122000 5
122040 5
122080 5
122120 5
122160 5
122200 5
122240 5
122280 5
122320 5
122360 5
122400 5
122440 5
122480 5
122520 5
122560 5
122600 5
122640 5
122680 5
122720 5
122760 5
122800 5
122840 5
122880 5
122920 5
122960 5
123000 5
123040 5
123080 5
123120 5
123160 5
123200 5
123240 5
123280 5
123320 5
123360 5
123400 5
123440 5
123480 5
123520 5
123560 5
123600 5
123640 5
123680 5
123720 5
123760 5
123800 5
123840 5
123880 5
123920 5
123960 5
124000 5
124040 5
124080 5
124120 5
124160 5
124200 5
124240 5
124280 5
124320 5
124360 5
124400 5
124440 5
124480 5
124520 5
124560 5
124600 5
124640 5
124680 5
124720 5
124760 5
124800 5
124840 5
124880 5
124920 5
124960 5
125000 5
125040 5
125080 5
125120 5
125160 5
125200 5
125240 5
125280 5
125320 5
125360 5
125400 5
125440 5
125480 5
125520 5
125560 5
125600 5
125640 5
125680 5
125720 5
125760 5
125800 5
125840 5
125880 5
125920 5
125960 5
126000 5
126040 5
126080 5
126120 5
126160 5
126200 5
126240 5
126280 5
126320 5
126360 5
126400 5
126440 5
126480 5
126520 5
126560 5
126600 5
126640 5
126680 5
126720 5
126760 5
126800 5
126840 5
126880 5
126920 5
126960 5
127000 5
127040 5
127080 5
127120 5
127160 5
127200 5
127240 5
127280 5
127320 5
127360 5
127400 5
127440 5
127480 5
127520 5
127560 5
127600 5
127640 5
127680 5
127720 5
127760 5
127800 5
127840 5
127880 5
127920 5
127960 5
128000 5
128040 5
128080 5
128120 5
128160 5
128200 5
128240 5
128280 5
128320 5
128360 5
128400 5
128440 5
128480 5
128520 5
128560 5
128600 5
128640 5
128680 5
128720 5
128760 5
128800 5
128840 5
128880 5
128920 5
128960 5
129000 5
129040 5
129080 5
129120 5
129160 5
129200 5
129240 5
129280 5
129320 5
129360 5
129400 5
129440 5
129480 5
129520 5
129560 5
129600 5
129640 5
129680 5
129720 5
129760 5
129800 5
129840 5
129880 5
129920 5
129960 5
130000 5
130040 5
130080 5
130120 5
130160 5
130200 5
130240 5
130280 5
130320 5
130360 5
130400 5
130440 5
130480 5
130520 5
130560 5
130600 5
130640 5
130680 5
130720 5
130760 5
130800 5
130840 5
130880 5
130920 5
130960 5
131000 5
131040 5
131080 5
131120 5
131160 5
131200 5
131240 5
131280 5
131320 5
131360 5
131400 5
131440 5
131480 5
131520 5
131560 5
131600 5
131640 5
131680 5
131720 5
131760 5
131800 5
131840 5
131880 5
131920 5
131960 5
132000 5
132040 5
132080 5
132120 5
132160 5
132200 5
132240 5
132280 5
132320 5
132360 5
132400 5
132440 5
132480 5
132520 5
132560 5
132600 5
132640 5
132680 5
132720 5
132760 5
132800 5
132840 5
132880 5
132920 5
132960 5
133000 5
133040 5
133080 5
133120 5
133160 5
133200 5
133240 5
133280 5
133320 5
133360 5
133400 5
133440 5
133480 5
133520 5
133560 5
133600 5
133640 5
133680 5
133720 5
133760 5
133800 5
133840 5
133880 5
133920 5
133960 5
134000 5
134040 5
134080 5
134120 5
134160 5
134200 5
134240 5
134280 5
134320 5
134360 5
134400 5
134440 5
134480 5
134520 5
134560 5
134600 5
134640 5
134680 5
134720 5
134760 5
134800 5
134840 5
134880 5
134920 5
134960 5
135000 5
135040 5
135080 5
135120 5
135160 5
135200 5
135240 5
135280 5
135320 5
135360 5
135400 5
135440 5
135480 5
135520 5
135560 5
135600 5
135640 5
135680 5
135720 5
135760 5
135800 5
135840 5
135880 5
135920 5
135960 5
136000 5
136040 5
136080 5
136120 5
136160 5
136200 5
136240 5
136280 5
136320 5
136360 5
136400 5
136440 5
136480 5
136520 5
136560 5
136600 5
136640 5
136680 5
136720 5
136760 5
136800 5
136840 5
136880 5
136920 5
136960 5
137000 5
137040 5
137080 5
137120 5
137160 5
137200 5
137240 5
137280 5
137320 5
137360 5
137400 5
137440 5
137480 5
137520 5
137560 5
137600 5
137640 5
137680 5
137720 5
137760 5
137800 5
137840 5
137880 5
137920 5
137960 5
138000 5
138040 5
138080 5
138120 5
138160 5
138200 5
138240 5
138280 5
138320 5
138360 5
138400 5
138440 5
138480 5
138520 5
138560 5
138600 5
138640 5
138680 5
138720 5
138760 5
138800 5
138840 5
138880 5
138920 5
138960 5
139000 5
139040 5
139080 5
139120 5
139160 5
139200 5
139240 5
139280 5
139320 5
139360 5
139400 5
139440 5
139480 5
139520 5
139560 5
139600 5
139640 5
139680 5
139720 5
139760 5
139800 5
139840 5
139880 5
139920 5
139960 5
140000 5
140040 5
140080 5
140120 5
140160 5
140200 5
140240 5
140280 5
140320 5
140360 5
140400 5
140440 5
140480 5
140520 5
140560 5
140600 5
140640 5
140680 5
140720 5
140760 5
140800 5
140840 5
140880 5
140920 5
140960 5
141000 5
141040 5
141080 5
141120 5
141160 5
141200 5
141240 5
141280 5
141320 5
141360 5
141400 5
141440 5
141480 5
141520 5
141560 5
141600 5
141640 5
141680 5
141720 5
141760 5
141800 5
141840 5
141880 5
141920 5
141960 5
142000 5
142040 5
142080 5
142120 5
142160 5
142200 5
142240 5
142280 5
142320 5
142360 5
142400 5
142440 5
142480 5
142520 5
142560 5
142600 5
142640 5
142680 5
142720 5
142760 5
142800 5
142840 5
142880 5
142920 5
142960 5
143000 5
143040 5
143080 5
143120 5
143160 5
143200 5
143240 5
143280 5
143320 5
143360 5
143400 5
143440 5
143480 5
143520 5
143560 5
143600 5
143640 5
143680 5
143720 5
143760 5
143800 5
143840 5
143880 5
143920 5
143960 5
144000 5
144040 5
144080 5
144120 5
144160 5
144200 5
144240 5
144280 5
144320 5
144360 5
144400 5
144440 5
144480 5
144520 5
144560 5
144600 5
144640 5
144680 5
144720 5
144760 5
144800 5
144840 5
144880 5
144920 5
144960 5
145000 5
145040 5
145080 5
145120 5
145160 5
145200 5
145240 5
145280 5
145320 5
145360 5
145400 5
145440 5
145480 5
145520 5
145560 5
145600 5
145640 5
145680 5
145720 5
145760 5
145800 5
145840 5
145880 5
145920 5
145960 5
146000 5
146040 5
146080 5
146120 5
146160 5
146200 5
146240 5
146280 5
146320 5
146360 5
146400 5
146440 5
146480 5
146520 5
146560 5
146600 5
146640 5
146680 5
146720 5
146760 5
146800 5
146840 5
146880 5
146920 5
146960 5
147000 5
147040 5
147080 5
147120 5
147160 5
147200 5
147240 5
147280 5
147320 5
147360 5
147400 5
147440 5
147480 5
147520 5
147560 5
147600 5
147640 5
147680 5
147720 5
147760 5
147800 5
147840 5
147880 5
147920 5
147960 5
148000 5
148040 5
148080 5
148120 5
148160 5
148200 5
148240 5
148280 5
148320 5
148360 5
148400 5
148440 5
148480 5
148520 5
148560 5
148600 5
148640 5
148680 5
148720 5
148760 5
148800 5
148840 5
148880 5
148920 5
148960 5
149000 5
149040 5
149080 5
149120 5
149160 5
149200 5
149240 5
149280 5
149320 5
149360 5
149400 5
149440 5
149480 5
149520 5
149560 5
149600 5
149640 5
149680 5
149720 5
149760 5
149800 5
149840 5
149880 5
149920 5
149960 5
150000 5
150040 5
150080 5
150120 5
150160 5
150200 5
150240 5
150280 5
150320 5
150360 5
150400 5
150440 5
150480 5
150520 5
150560 5
150600 5
150640 5
150680 5
150720 5
150760 5
150800 5
150840 5
150880 5
150920 5
150960 5
151000 5
151040 5
151080 5
151120 5
151160 5
151200 5
151240 5
151280 5
151320 5
151360 5
151400 5
151440 5
151480 5
151520 5
151560 5
151600 5
151640 5
151680 5
151720 5
151760 5
151800 5
151840 5
151880 5
151920 5
151960 5
152000 5
152040 5
152080 5
152120 5
152160 5
152200 5
152240 5
152280 5
152320 5
152360 5
152400 5
152440 5
152480 5
152520 5
152560 5
152600 5
152640 5
152680 5
152720 5
152760 5
152800 5
152840 5
152880 5
152920 5
152960 5
153000 5
153040 5
153080 5
153120 5
153160 5
153200 5
153240 5
153280 5
153320 5
153360 5
153400 5
153440 5
153480 5
153520 5
153560 5
153600 5
153640 5
153680 5
153720 5
153760 5
153800 5
153840 5
153880 5
153920 5
153960 5
154000 5
154040 5
154080 5
154120 5
154160 5
154200 5
154240 5
154280 5
154320 5
154360 5
154400 5
154440 5
154480 5
154520 5
154560 5
154600 5
154640 5
154680 5
154720 5
154760 5
154800 5
154840 5
154880 5
154920 5
154960 5
155000 5
155040 5
155080 5
155120 5
155160 5
155200 5
155240 5
155280 5
155320 5
155360 5
155400 5
155440 5
155480 5
155520 5
155560 5
155600 5
155640 5
155680 5
155720 5
155760 5
155800 5
155840 5
155880 5
155920 5
155960 5
156000 5
156040 5
156080 5
156120 5
156160 5
156200 5
156240 5
156280 5
156320 5
156360 5
156400 5
156440 5
156480 5
156520 5
156560 5
156600 5
156640 5
156680 5
156720 5
156760 5
156800 5
156840 5
156880 5
156920 5
156960 5
157000 5
157040 5
157080 5
157120 5
157160 5
157200 5
157240 5
157280 5
157320 5
157360 5
157400 5
157440 5
157480 5
157520 5
157560 5
157600 5
157640 5
157680 5
157720 5
157760 5
157800 5
157840 5
157880 5
157920 5
157960 5
158000 5
158040 5
158080 5
158120 5
158160 5
158200 5
158240 5
158280 5
158320 5
158360 5
158400 5
158440 5
158480 5
158520 5
158560 5
158600 5
158640 5
158680 5
158720 5
158760 5
158800 5
158840 5
158880 5
158920 5
158960 5
159000 5
159040 5
159080 5
159120 5
159160 5
159200 5
159240 5
159280 5
159320 5
159360 5
159400 5
159440 5
159480 5
159520 5
159560 5
159600 5
159640 5
159680 5
159720 5
159760 5
159800 5
159840 5
159880 5
159920 5
159960 5
160000 5
160040 5
160080 5
160120 5
160160 5
160200 5
160240 5
160280 5
160320 5
160360 5
160400 5
160440 5
160480 5
160520 5
160560 5
160600 5
160640 5
160680 5
160720 5
160760 5
160800 5
160840 5
160880 5
160920 5
160960 5
161000 5
161040 5
161080 5
161120 5
161160 5
161200 5
161240 5
161280 5
161320 5
161360 5
161400 5
161440 5
161480 5
161520 5
161560 5
161600 5
161640 5
161680 5
161720 5
161760 5
161800 5
161840 5
161880 5
161920 5
161960 5
162000 5
162040 5
162080 5
162120 5
162160 5
162200 5
162240 5
162280 5
162320 5
162360 5
162400 5
162440 5
162480 5
162520 5
162560 5
162600 5
162640 5
162680 5
162720 5
162760 5
162800 5
162840 5
162880 5
162920 5
162960 5
163000 5
163040 5
163080 5
163120 5
163160 5
163200 5
163240 5
163280 5
163320 5
163360 5
163400 5
163440 5
163480 5
163520 5
163560 5
163600 5
163640 5
163680 5
163720 5
163760 5
163800 5
163840 5
163880 5
163920 5
163960 5
164000 5
164040 5
164080 5
164120 5
164160 5
164200 5
164240 5
164280 5
164320 5
164360 5
164400 5
164440 5
164480 5
164520 5
164560 5
164600 5
164640 5
164680 5
164720 5
164760 5
164800 5
164840 5
164880 5
164920 5
164960 5
165000 5
165040 5
165080 5
165120 5
165160 5
165200 5
165240 5
165280 5
165320 5
165360 5
165400 5
165440 5
165480 5
165520 5
165560 5
165600 5
165640 5
165680 5
165720 5
165760 5
165800 5
165840 5
165880 5
165920 5
165960 5
166000 5
166040 5
166080 5
166120 5
166160 5
166200 5
166240 5
166280 5
166320 5
166360 5
166400 5
166440 5
166480 5
166520 5
166560 5
166600 5
166640 5
166680 5
166720 5
166760 5
166800 5
166840 5
166880 5
166920 5
166960 5
167000 5
167040 5
167080 5
167120 5
167160 5
167200 5
167240 5
167280 5
167320 5
167360 5
167400 5
167440 5
167480 5
167520 5
167560 5
167600 5
167640 5
167680 5
167720 5
167760 5
167800 5
167840 5
167880 5
167920 5
167960 5
168000 5
168040 5
168080 5
168120 5
168160 5
168200 5
168240 5
168280 5
168320 5
168360 5
168400 5
168440 5
168480 5
168520 5
168560 5
168600 5
168640 5
168680 5
168720 5
168760 5
168800 5
168840 5
168880 5
168920 5
168960 5
169000 5
169040 5
169080 5
169120 5
169160 5
169200 5
169240 5
169280 5
169320 5
169360 5
169400 5
169440 5
169480 5
169520 5
169560 5
169600 5
169640 5
169680 5
169720 5
169760 5
169800 5
169840 5
169880 5
169920 5
169960 5
170000 5
170040 5
170080 5
170120 5
170160 5
170200 5
170240 5
170280 5
170320 5
170360 5
170400 5
170440 5
170480 5
170520 5
170560 5
170600 5
170640 5
170680 5
170720 5
170760 5
170800 5
170840 5
170880 5
170920 5
170960 5
171000 5
171040 5
171080 5
171120 5
171160 5
171200 5
171240 5
171280 5
171320 5
171360 5
171400 5
171440 5
171480 5
171520 5
171560 5
171600 5
171640 5
171680 5
171720 5
171760 5
171800 5
171840 5
171880 5
171920 5
171960 5
172000 5
172040 5
172080 5
172120 5
172160 5
172200 5
172240 5
172280 5
172320 5
172360 5
172400 5
172440 5
172480 5
172520 5
172560 5
172600 5
172640 5
172680 5
172720 5
172760 5
172800 5
172840 5
172880 5
172920 5
172960 5
173000 5
173040 5
173080 5
173120 5
173160 5
173200 5
173240 5
173280 5
173320 5
173360 5
173400 5
173440 5
173480 5
173520 5
173560 5
173600 5
173640 5
173680 5
173720 5
173760 5
173800 5
173840 5
173880 5
173920 5
173960 5
174000 5
174040 5
174080 5
174120 5
174160 5
174200 5
174240 5
174280 5
174320 5
174360 5
174400 5
174440 5
174480 5
174520 5
174560 5
174600 5
174640 5
174680 5
174720 5
174760 5
174800 5
174840 5
174880 5
174920 5
174960 5
175000 5
175040 5
175080 5
175120 5
175160 5
175200 5
175240 5
175280 5
175320 5
175360 5
175400 5
175440 5
175480 5
175520 5
175560 5
175600 5
175640 5
175680 5
175720 5
175760 5
175800 5
175840 5
175880 5
175920 5
175960 5
176000 5
176040 5
176080 5
176120 5
176160 5
176200 5
176240 5
176280 5
176320 5
176360 5
176400 5
176440 5
176480 5
176520 5
176560 5
176600 5
176640 5
176680 5
176720 5
176760 5
176800 5
176840 5
176880 5
176920 5
176960 5
177000 5
177040 5
177080 5
177120 5
177160 5
177200 5
177240 5
177280 5
177320 5
177360 5
177400 5
177440 5
177480 5
177520 5
177560 5
177600 5
177640 5
177680 5
177720 5
177760 5
177800 5
177840 5
177880 5
177920 5
177960 5
178000 5
178040 5
178080 5
178120 5
178160 5
178200 5
178240 5
178280 5
178320 5
178360 5
178400 5
178440 5
178480 5
178520 5
178560 5
178600 5
178640 5
178680 5
178720 5
178760 5
178800 5
178840 5
178880 5
178920 5
178960 5
179000 5
179040 5
179080 5
179120 5
179160 5
179200 5
179240 5
179280 5
179320 5
179360 5
179400 5
179440 5
179480 5
179520 5
179560 5
179600 5
179640 5
179680 5
179720 5
179760 5
179800 5
179840 5
179880 5
179920 5
179960 5
180000 5
180040 5
180080 5
180120 5
180160 5
180200 5
180240 5
180280 5
180320 5
180360 5
180400 5
180440 5
180480 5
180520 5
180560 5
180600 5
180640 5
180680 5
180720 5
180760 5
180800 5
180840 5
180880 5
180920 5
180960 5
181000 5
181040 5
181080 5
181120 5
181160 5
181200 5
181240 5
181280 5
181320 5
181360 5
181400 5
181440 5
181480 5
181520 5
181560 5
181600 5
181640 5
181680 5
181720 5
181760 5
181800 5
181840 5
181880 5
181920 5
181960 5
182000 5
182040 5
182080 5
182120 5
182160 5
182200 5
182240 5
182280 5
182320 5
182360 5
182400 5
182440 5
182480 5
182520 5
182560 5
182600 5
182640 5
182680 5
182720 5
182760 5
182800 5
182840 5
182880 5
182920 5
182960 5
183000 5
183040 5
183080 5
183120 5
183160 5
183200 5
183240 5
183280 5
183320 5
183360 5
183400 5
183440 5
183480 5
183520 5
183560 5
183600 5
183640 5
183680 5
183720 5
183760 5
183800 5
183840 5
183880 5
183920 5
183960 5
184000 5
184040 5
184080 5
184120 5
184160 5
184200 5
184240 5
184280 5
184320 5
184360 5
184400 5
184440 5
184480 5
184520 5
184560 5
184600 5
184640 5
184680 5
184720 5
184760 5
184800 5
184840 5
184880 5
184920 5
184960 5
185000 5
185040 5
185080 5
185120 5
185160 5
185200 5
185240 5
185280 5
185320 5
185360 5
185400 5
185440 5
185480 5
185520 5
185560 5
185600 5
185640 5
185680 5
185720 5
185760 5
185800 5
185840 5
185880 5
185920 5
185960 5
186000 5
186040 5
186080 5
186120 5
186160 5
186200 5
186240 5
186280 5
186320 5
186360 5
186400 5
186440 5
186480 5
186520 5
186560 5
186600 5
186640 5
186680 5
186720 5
186760 5
186800 5
186840 5
186880 5
186920 5
186960 5
187000 5
187040 5
187080 5
187120 5
187160 5
187200 5
187240 5
187280 5
187320 5
187360 5
187400 5
187440 5
187480 5
187520 5
187560 5
187600 5
187640 5
187680 5
187720 5
187760 5
187800 5
187840 5
187880 5
187920 5
187960 5
188000 5
188040 5
188080 5
188120 5
188160 5
188200 5
188240 5
188280 5
188320 5
188360 5
188400 5
188440 5
188480 5
188520 5
188560 5
188600 5
188640 5
188680 5
188720 5
188760 5
188800 5
188840 5
188880 5
188920 5
188960 5
189000 5
189040 5
189080 5
189120 5
189160 5
189200 5
189240 5
189280 5
189320 5
189360 5
189400 5
189440 5
189480 5
189520 5
189560 5
189600 5
189640 5
189680 5
189720 5
189760 5
189800 5
189840 5
189880 5
189920 5
189960 5
190000 5
190040 5
190080 5
190120 5
190160 5
190200 5
190240 5
190280 5
190320 5
190360 5
190400 5
190440 5
190480 5
190520 5
190560 5
190600 5
190640 5
190680 5
190720 5
190760 5
190800 5
190840 5
190880 5
190920 5
190960 5
191000 5
191040 5
191080 5
191120 5
191160 5
191200 5
191240 5
191280 5
191320 5
191360 5
191400 5
191440 5
191480 5
191520 5
191560 5
191600 5
191640 5
191680 5
191720 5
191760 5
191800 5
191840 5
191880 5
191920 5
191960 5
192000 5
192040 5
192080 5
192120 5
192160 5
192200 5
192240 5
192280 5
192320 5
192360 5
192400 5
192440 5
192480 5
192520 5
192560 5
192600 5
192640 5
192680 5
192720 5
192760 5
192800 5
192840 5
192880 5
192920 5
192960 5
193000 5
193040 5
193080 5
193120 5
193160 5
193200 5
193240 5
193280 5
193320 5
193360 5
193400 5
193440 5
193480 5
193520 5
193560 5
193600 5
193640 5
193680 5
193720 5
193760 5
193800 5
193840 5
193880 5
193920 5
193960 5
194000 5
194040 5
194080 5
194120 5
194160 5
194200 5
194240 5
194280 5
194320 5
194360 5
194400 5
194440 5
194480 5
194520 5
194560 5
194600 5
194640 5
194680 5
194720 5
194760 5
194800 5
194840 5
194880 5
194920 5
194960 5
195000 5
195040 5
195080 5
195120 5
195160 5
195200 5
195240 5
195280 5
195320 5
195360 5
195400 5
195440 5
195480 5
195520 5
195560 5
195600 5
195640 5
195680 5
195720 5
195760 5
195800 5
195840 5
195880 5
195920 5
195960 5
196000 5
196040 5
196080 5
196120 5
196160 5
196200 5
196240 5
196280 5
196320 5
196360 5
196400 5
196440 5
196480 5
196520 5
196560 5
196600 5
196640 5
196680 5
196720 5
196760 5
196800 5
196840 5
196880 5
196920 5
196960 5
197000 5
197040 5
197080 5
197120 5
197160 5
197200 5
197240 5
197280 5
197320 5
197360 5
197400 5
197440 5
197480 5
197520 5
197560 5
197600 5
197640 5
197680 5
197720 5
197760 5
197800 5
197840 5
197880 5
197920 5
197960 5
198000 5
198040 5
198080 5
198120 5
198160 5
198200 5
198240 5
198280 5
198320 5
198360 5
198400 5
198440 5
198480 5
198520 5
198560 5
198600 5
198640 5
198680 5
198720 5
198760 5
198800 5
198840 5
198880 5
198920 5
198960 5
199000 5
199040 5
199080 5
199120 5
199160 5
199200 5
199240 5
199280 5
199320 5
199360 5
199400 5
199440 5
199480 5
199520 5
199560 5
199600 5
199640 5
199680 5
199720 5
199760 5
199800 5
199840 5
199880 5
199920 5
199960 5
200000 5
200040 5
200080 5
200120 5
200160 5
200200 5
200240 5
200280 5
200320 5
200360 5
200400 5
200440 5
200480 5
200520 5
200560 5
200600 5
200640 5
200680 5
200720 5
200760 5
200800 5
200840 5
200880 5
200920 5
200960 5
201000 5
201040 5
201080 5
201120 5
201160 5
201200 5
201240 5
201280 5
201320 5
201360 5
201400 5
201440 5
201480 5
201520 5
201560 5
201600 5
201640 5
201680 5
201720 5
201760 5
201800 5
201840 5
201880 5
201920 5
201960 5
202000 5
202040 5
202080 5
202120 5
202160 5
202200 5
202240 5
202280 5
202320 5
202360 5
202400 5
202440 5
202480 5
202520 5
202560 5
202600 5
202640 5
202680 5
202720 5
202760 5
202800 5
202840 5
202880 5
202920 5
202960 5
203000 5
203040 5
203080 5
203120 5
203160 5
203200 5
203240 5
203280 5
203320 5
203360 5
203400 5
203440 5
203480 5
203520 5
203560 5
203600 5
203640 5
203680 5
203720 5
203760 5
203800 5
203840 5
203880 5
203920 5
203960 5
204000 5
204040 5
204080 5
204120 5
204160 5
204200 5
204240 5
204280 5
204320 5
204360 5
204400 5
204440 5
204480 5
204520 5
204560 5
204600 5
204640 5
204680 5
204720 5
204760 5
204800 5
204840 5
204880 5
204920 5
204960 5
205000 5
205040 5
205080 5
205120 5
205160 5
205200 5
205240 5
205280 5
205320 5
205360 5
205400 5
205440 5
205480 5
205520 5
205560 5
205600 5
205640 5
205680 5
205720 5
205760 5
205800 5
205840 5
205880 5
205920 5
205960 5
206000 5
206040 5
206080 5
206120 5
206160 5
206200 5
206240 5
206280 5
206320 5
206360 5
206400 5
206440 5
206480 5
206520 5
206560 5
206600 5
206640 5
206680 5
206720 5
206760 5
206800 5
206840 5
206880 5
206920 5
206960 5
207000 5
207040 5
207080 5
207120 5
207160 5
207200 5
207240 5
207280 5
207320 5
207360 5
207400 5
207440 5
207480 5
207520 5
207560 5
207600 5
207640 5
207680 5
207720 5
207760 5
207800 5
207840 5
207880 5
207920 5
207960 5
208000 5
208040 5
208080 5
208120 5
208160 5
208200 5
208240 5
208280 5
208320 5
208360 5
208400 5
208440 5
208480 5
208520 5
208560 5
208600 5
208640 5
208680 5
208720 5
208760 5
208800 5
208840 5
208880 5
208920 5
208960 5
209000 5
209040 5
209080 5
209120 5
209160 5
209200 5
209240 5
209280 5
209320 5
209360 5
209400 5
209440 5
209480 5
209520 5
209560 5
209600 5
209640 5
209680 5
209720 5
209760 5
209800 5
209840 5
209880 5
209920 5
209960 5
210000 5
210040 5
210080 5
210120 5
210160 5
210200 5
210240 5
210280 5
210320 5
210360 5
210400 5
210440 5
210480 5
210520 5
210560 5
210600 5
210640 5
210680 5
210720 5
210760 5
210800 5
210840 5
210880 5
210920 5
210960 5
211000 5
211040 5
211080 5
211120 5
211160 5
211200 5
211240 5
211280 5
211320 5
211360 5
211400 5
211440 5
211480 5
211520 5
211560 5
211600 5
211640 5
211680 5
211720 5
211760 5
211800 5
211840 5
211880 5
211920 5
211960 5
212000 5
212040 5
212080 5
212120 5
212160 5
212200 5
212240 5
212280 5
212320 5
212360 5
212400 5
212440 5
212480 5
212520 5
212560 5
212600 5
212640 5
212680 5
212720 5
212760 5
212800 5
212840 5
212880 5
212920 5
212960 5
213000 5
213040 5
213080 5
213120 5
213160 5
213200 5
213240 5
213280 5
213320 5
213360 5
213400 5
213440 5
213480 5
213520 5
213560 5
213600 5
213640 5
213680 5
213720 5
213760 5
213800 5
213840 5
213880 5
213920 5
213960 5
214000 5
214040 5
214080 5
214120 5
214160 5
214200 5
214240 5
214280 5
214320 5
214360 5
214400 5
214440 5
214480 5
214520 5
214560 5
214600 5
214640 5
214680 5
214720 5
214760 5
214800 5
214840 5
214880 5
214920 5
214960 5
215000 5
215040 5
215080 5
215120 5
215160 5
215200 5
215240 5
215280 5
215320 5
215360 5
215400 5
215440 5
215480 5
215520 5
215560 5
215600 5
215640 5
215680 5
215720 5
215760 5
215800 5
215840 5
215880 5
215920 5
215960 5
216000 5
216040 5
216080 5
216120 5
216160 5
216200 5
216240 5
216280 5
216320 5
216360 5
216400 5
216440 5
216480 5
216520 5
216560 5
216600 5
216640 5
216680 5
216720 5
216760 5
216800 5
216840 5
216880 5
216920 5
216960 5
217000 5
217040 5
217080 5
217120 5
217160 5
217200 5
217240 5
217280 5
217320 5
217360 5
217400 5
217440 5
217480 5
217520 5
217560 5
217600 5
217640 5
217680 5
217720 5
217760 5
217800 5
217840 5
217880 5
217920 5
217960 5
218000 5
218040 5
218080 5
218120 5
218160 5
218200 5
218240 5
218280 5
218320 5
218360 5
218400 5
218440 5
218480 5
218520 5
218560 5
218600 5
218640 5
218680 5
218720 5
218760 5
218800 5
218840 5
218880 5
218920 5
218960 5
219000 5
219040 5
219080 5
219120 5
219160 5
219200 5
219240 5
219280 5
219320 5
219360 5
219400 5
219440 5
219480 5
219520 5
219560 5
219600 5
219640 5
219680 5
219720 5
219760 5
219800 5
219840 5
219880 5
219920 5
219960 5
220000 5
220040 5
220080 5
220120 5
220160 5
220200 5
220240 5
220280 5
220320 5
220360 5
220400 5
220440 5
220480 5
220520 5
220560 5
220600 5
220640 5
220680 5
220720 5
220760 5
220800 5
220840 5
220880 5
220920 5
220960 5
221000 5
221040 5
221080 5
221120 5
221160 5
221200 5
221240 5
221280 5
221320 5
221360 5
221400 5
221440 5
221480 5
221520 5
221560 5
221600 5
221640 5
221680 5
221720 5
221760 5
221800 5
221840 5
221880 5
221920 5
221960 5
222000 5
222040 5
222080 5
222120 5
222160 5
222200 5
222240 5
222280 5
222320 5
222360 5
222400 5
222440 5
222480 5
222520 5
222560 5
222600 5
222640 5
222680 5
222720 5
222760 5
222800 5
222840 5
222880 5
222920 5
222960 5
223000 5
223040 5
223080 5
223120 5
223160 5
223200 5
223240 5
223280 5
223320 5
223360 5
223400 5
223440 5
223480 5
223520 5
223560 5
223600 5
223640 5
223680 5
223720 5
223760 5
223800 5
223840 5
223880 5
223920 5
223960 5
224000 5
224040 5
224080 5
224120 5
224160 5
224200 5
224240 5
224280 5
224320 5
224360 5
224400 5
224440 5
224480 5
224520 5
224560 5
224600 5
224640 5
224680 5
224720 5
224760 5
224800 5
224840 5
224880 5
224920 5
224960 5
225000 5
225040 5
225080 5
225120 5
225160 5
225200 5
225240 5
225280 5
225320 5
225360 5
225400 5
225440 5
225480 5
225520 5
225560 5
225600 5
225640 5
225680 5
225720 5
225760 5
225800 5
225840 5
225880 5
225920 5
225960 5
226000 5
226040 5
226080 5
226120 5
226160 5
226200 5
226240 5
226280 5
226320 5
226360 5
226400 5
226440 5
226480 5
226520 5
226560 5
226600 5
226640 5
226680 5
226720 5
226760 5
226800 5
226840 5
226880 5
226920 5
226960 5
227000 5
227040 5
227080 5
227120 5
227160 5
227200 5
227240 5
227280 5
227320 5
227360 5
227400 5
227440 5
227480 5
227520 5
227560 5
227600 5
227640 5
227680 5
227720 5
227760 5
227800 5
227840 5
227880 5
227920 5
227960 5
228000 5
228040 5
228080 5
228120 5
228160 5
228200 5
228240 5
228280 5
228320 5
228360 5
228400 5
228440 5
228480 5
228520 5
228560 5
228600 5
228640 5
228680 5
228720 5
228760 5
228800 5
228840 5
228880 5
228920 5
228960 5
229000 5
229040 5
229080 5
229120 5
229160 5
229200 5
229240 5
229280 5
229320 5
229360 5
229400 5
229440 5
229480 5
229520 5
229560 5
229600 5
229640 5
229680 5
229720 5
229760 5
229800 5
229840 5
229880 5
229920 5
229960 5
230000 5
230040 5
230080 5
230120 5
230160 5
230200 5
230240 5
230280 5
230320 5
230360 5
230400 5
230440 5
230480 5
230520 5
230560 5
230600 5
230640 5
230680 5
230720 5
230760 5
230800 5
230840 5
230880 5
230920 5
230960 5
231000 5
231040 5
231080 5
231120 5
231160 5
231200 5
231240 5
231280 5
231320 5
231360 5
231400 5
231440 5
231480 5
231520 5
231560 5
231600 5
231640 5
231680 5
231720 5
231760 5
231800 5
231840 5
231880 5
231920 5
231960 5
232000 5
232040 5
232080 5
232120 5
232160 5
232200 5
232240 5
232280 5
232320 5
232360 5
232400 5
232440 5
232480 5
232520 5
232560 5
232600 5
232640 5
232680 5
232720 5
232760 5
232800 5
232840 5
232880 5
232920 5
232960 5
233000 5
233040 5
233080 5
233120 5
233160 5
233200 5
233240 5
233280 5
233320 5
233360 5
233400 5
233440 5
233480 5
233520 5
233560 5
233600 5
233640 5
233680 5
233720 5
233760 5
233800 5
233840 5
233880 5
233920 5
233960 5
234000 5
234040 5
234080 5
234120 5
234160 5
234200 5
234240 5
234280 5
234320 5
234360 5
234400 5
234440 5
234480 5
234520 5
234560 5
234600 5
234640 5
234680 5
234720 5
234760 5
234800 5
234840 5
234880 5
234920 5
234960 5
235000 5
235040 5
235080 5
235120 5
235160 5
235200 5
235240 5
235280 5
235320 5
235360 5
235400 5
235440 5
235480 5
235520 5
235560 5
235600 5
235640 5
235680 5
235720 5
235760 5
235800 5
235840 5
235880 5
235920 5
235960 5
236000 5
236040 5
236080 5
236120 5
236160 5
236200 5
236240 5
236280 5
236320 5
236360 5
236400 5
236440 5
236480 5
236520 5
236560 5
236600 5
236640 5
236680 5
236720 5
236760 5
236800 5
236840 5
236880 5
236920 5
236960 5
237000 5
237040 5
237080 5
237120 5
237160 5
237200 5
237240 5
237280 5
237320 5
237360 5
237400 5
237440 5
237480 5
237520 5
237560 5
237600 5
237640 5
237680 5
237720 5
237760 5
237800 5
237840 5
237880 5
237920 5
237960 5
238000 5
238040 5
238080 5
238120 5
238160 5
238200 5
238240 5
238280 5
238320 5
238360 5
238400 5
238440 5
238480 5
238520 5
238560 5
238600 5
238640 5
238680 5
238720 5
238760 5
238800 5
238840 5
238880 5
238920 5
238960 5
239000 5
239040 5
239080 5
239120 5
239160 5
239200 5
239240 5
239280 5
239320 5
239360 5
239400 5
239440 5
239480 5
239520 5
239560 5
239600 5
239640 5
239680 5
239720 5
239760 5
239800 5
239840 5
239880 5
239920 5
239960 5
240000 5
240040 5
240080 5
240120 5
240160 5
240200 5
240240 5
240280 5
240320 5
240360 5
240400 5
240440 5
240480 5
240520 5
240560 5
240600 5
240640 5
240680 5
240720 5
240760 5
240800 5
240840 5
240880 5
240920 5
240960 5
241000 5
241040 5
241080 5
241120 5
241160 5
241200 5
241240 5
241280 5
241320 5
241360 5
241400 5
241440 5
241480 5
241520 5
241560 5
241600 5
241640 5
241680 5
241720 5
241760 5
241800 5
241840 5
241880 5
241920 5
241960 5
242000 5
242040 5
242080 5
242120 5
242160 5
242200 5
242240 5
242280 5
242320 5
242360 5
242400 5
242440 5
242480 5
242520 5
242560 5
242600 5
242640 5
242680 5
242720 5
242760 5
242800 5
242840 5
242880 5
242920 5
242960 5
243000 5
243040 5
243080 5
243120 5
243160 5
243200 5
243240 5
243280 5
243320 5
243360 5
243400 5
243440 5
243480 5
243520 5
243560 5
243600 5
243640 5
243680 5
243720 5
243760 5
243800 5
243840 5
243880 5
243920 5
243960 5
244000 5
244040 5
244080 5
244120 5
244160 5
244200 5
244240 5
244280 5
244320 5
244360 5
244400 5
244440 5
244480 5
244520 5
244560 5
244600 5
244640 5
244680 5
244720 5
244760 5
244800 5
244840 5
244880 5
244920 5
244960 5
245000 5
245040 5
245080 5
245120 5
245160 5
245200 5
245240 5
245280 5
245320 5
245360 5
245400 5
245440 5
245480 5
245520 5
245560 5
245600 5
245640 5
245680 5
245720 5
245760 5
245800 5
245840 5
245880 5
245920 5
245960 5
246000 5
246040 5
246080 5
246120 5
246160 5
246200 5
246240 5
246280 5
246320 5
246360 5
246400 5
246440 5
246480 5
246520 5
246560 5
246600 5
246640 5
246680 5
246720 5
246760 5
246800 5
246840 5
246880 5
246920 5
246960 5
247000 5
247040 5
247080 5
247120 5
247160 5
247200 5
247240 5
247280 5
247320 5
247360 5
247400 5
247440 5
247480 5
247520 5
247560 5
247600 5
247640 5
247680 5
247720 5
247760 5
247800 5
247840 5
247880 5
247920 5
247960 5
248000 5
248040 5
248080 5
248120 5
248160 5
248200 5
248240 5
248280 5
248320 5
248360 5
248400 5
248440 5
248480 5
248520 5
248560 5
248600 5
248640 5
248680 5
248720 5
248760 5
248800 5
248840 5
248880 5
248920 5
248960 5
249000 5
249040 5
249080 5
249120 5
249160 5
249200 5
249240 5
249280 5
249320 5
249360 5
249400 5
249440 5
249480 5
249520 5
249560 5
249600 5
249640 5
249680 5
249720 5
249760 5
249800 5
249840 5
249880 5
249920 5
249960 5
250000 5
250040 5
250080 5
250120 5
250160 5
250200 5
250240 5
250280 5
250320 5
250360 5
250400 5
250440 5
250480 5
250520 5
250560 5
250600 5
250640 5
250680 5
250720 5
250760 5
250800 5
250840 5
250880 5
250920 5
250960 5
251000 5
251040 5
251080 5
251120 5
251160 5
251200 5
251240 5
251280 5
251320 5
251360 5
251400 5
251440 5
251480 5
251520 5
251560 5
251600 5
251640 5
251680 5
251720 5
251760 5
251800 5
251840 5
251880 5
251920 5
251960 5
252000 5
252040 5
252080 5
252120 5
252160 5
252200 5
252240 5
252280 5
252320 5
252360 5
252400 5
252440 5
252480 5
252520 5
252560 5
252600 5
252640 5
252680 5
252720 5
252760 5
252800 5
252840 5
252880 5
252920 5
252960 5
253000 5
253040 5
253080 5
253120 5
253160 5
253200 5
253240 5
253280 5
253320 5
253360 5
253400 5
253440 5
253480 5
253520 5
253560 5
253600 5
253640 5
253680 5
253720 5
253760 5
253800 5
253840 5
253880 5
253920 5
253960 5
254000 5
254040 5
254080 5
254120 5
254160 5
254200 5
254240 5
254280 5
254320 5
254360 5
254400 5
254440 5
254480 5
254520 5
254560 5
254600 5
254640 5
254680 5
254720 5
254760 5
254800 5
254840 5
254880 5
254920 5
254960 5
255000 5
255040 5
255080 5
255120 5
255160 5
255200 5
255240 5
255280 5
255320 5
255360 5
255400 5
255440 5
255480 5
255520 5
255560 5
255600 5
255640 5
255680 5
255720 5
255760 5
255800 5
255840 5
255880 5
255920 5
255960 5
256000 5
256040 5
256080 5
256120 5
256160 5
256200 5
256240 5
256280 5
256320 5
256360 5
256400 5
256440 5
256480 5
256520 5
256560 5
256600 5
256640 5
256680 5
256720 5
256760 5
256800 5
256840 5
256880 5
256920 5
256960 5
257000 5
257040 5
257080 5
257120 5
257160 5
257200 5
257240 5
257280 5
257320 5
257360 5
257400 5
257440 5
257480 5
257520 5
257560 5
257600 5
257640 5
257680 5
257720 5
257760 5
257800 5
257840 5
257880 5
257920 5
257960 5
258000 5
258040 5
258080 5
258120 5
258160 5
258200 5
258240 5
258280 5
258320 5
258360 5
258400 5
258440 5
258480 5
258520 5
258560 5
258600 5
258640 5
258680 5
258720 5
258760 5
258800 5
258840 5
258880 5
258920 5
258960 5
259000 5
259040 5
259080 5
259120 5
259160 5
259200 5
259240 5
259280 5
259320 5
259360 5
259400 5
259440 5
259480 5
259520 5
259560 5
259600 5
259640 5
259680 5
259720 5
259760 5
259800 5
259840 5
259880 5
259920 5
259960 5
260000 5
260040 5
260080 5
260120 5
260160 5
260200 5
260240 5
260280 5
260320 5
260360 5
260400 5
260440 5
260480 5
260520 5
260560 5
260600 5
260640 5
260680 5
260720 5
260760 5
260800 5
260840 5
260880 5
260920 5
260960 5
261000 5
261040 5
261080 5
261120 5
261160 5
261200 5
261240 5
261280 5
261320 5
261360 5
261400 5
261440 5
261480 5
261520 5
261560 5
261600 5
261640 5
261680 5
261720 5
261760 5
261800 5
261840 5
261880 5
261920 5
261960 5
262000 5
262040 5
262080 5
262120 5
262160 5
262200 5
262240 5
262280 5
262320 5
262360 5
262400 5
262440 5
262480 5
262520 5
262560 5
262600 5
262640 5
262680 5
262720 5
262760 5
262800 5
262840 5
262880 5
262920 5
262960 5
263000 5
263040 5
263080 5
263120 5
263160 5
263200 5
263240 5
263280 5
263320 5
263360 5
263400 5
263440 5
263480 5
263520 5
263560 5
263600 5
263640 5
263680 5
263720 5
263760 5
263800 5
263840 5
263880 5
263920 5
263960 5
264000 5
264040 5
264080 5
264120 5
264160 5
264200 5
264240 5
264280 5
264320 5
264360 5
264400 5
264440 5
264480 5
264520 5
264560 5
264600 5
264640 5
264680 5
264720 5
264760 5
264800 5
264840 5
264880 5
264920 5
264960 5
265000 5
265040 5
265080 5
265120 5
265160 5
265200 5
265240 5
265280 5
265320 5
265360 5
265400 5
265440 5
265480 5
265520 5
265560 5
265600 5
265640 5
265680 5
265720 5
265760 5
265800 5
265840 5
265880 5
265920 5
265960 5
266000 5
266040 5
266080 5
266120 5
266160 5
266200 5
266240 5
266280 5
266320 5
266360 5
266400 5
266440 5
266480 5
266520 5
266560 5
266600 5
266640 5
266680 5
266720 5
266760 5
266800 5
266840 5
266880 5
266920 5
266960 5
267000 5
267040 5
267080 5
267120 5
267160 5
267200 5
267240 5
267280 5
267320 5
267360 5
267400 5
267440 5
267480 5
267520 5
267560 5
267600 5
267640 5
267680 5
267720 5
267760 5
267800 5
267840 5
267880 5
267920 5
267960 5
268000 5
268040 5
268080 5
268120 5
268160 5
268200 5
268240 5
268280 5
268320 5
268360 5
268400 5
268440 5
268480 5
268520 5
268560 5
268600 5
268640 5
268680 5
268720 5
268760 5
268800 5
268840 5
268880 5
268920 5
268960 5
269000 5
269040 5
269080 5
269120 5
269160 5
269200 5
269240 5
269280 5
269320 5
269360 5
269400 5
269440 5
269480 5
269520 5
269560 5
269600 5
269640 5
269680 5
269720 5
269760 5
269800 5
269840 5
269880 5
269920 5
269960 5
270000 5
270040 5
270080 5
270120 5
270160 5
270200 5
270240 5
270280 5
270320 5
270360 5
270400 5
270440 5
270480 5
270520 5
270560 5
270600 5
270640 5
270680 5
270720 5
270760 5
270800 5
270840 5
270880 5
270920 5
270960 5
271000 5
271040 5
271080 5
271120 5
271160 5
271200 5
271240 5
271280 5
271320 5
271360 5
271400 5
271440 5
271480 5
271520 5
271560 5
271600 5
271640 5
271680 5
271720 5
271760 5
271800 5
271840 5
271880 5
271920 5
271960 5
272000 5
272040 5
272080 5
272120 5
272160 5
272200 5
272240 5
272280 5
272320 5
272360 5
272400 5
272440 5
272480 5
272520 5
272560 5
272600 5
272640 5
272680 5
272720 5
272760 5
272800 5
272840 5
272880 5
272920 5
272960 5
273000 5
273040 5
273080 5
273120 5
273160 5
273200 5
273240 5
273280 5
273320 5
273360 5
273400 5
273440 5
273480 5
273520 5
273560 5
273600 5
273640 5
273680 5
273720 5
273760 5
273800 5
273840 5
273880 5
273920 5
273960 5
274000 5
274040 5
274080 5
274120 5
274160 5
274200 5
274240 5
274280 5
274320 5
274360 5
274400 5
274440 5
274480 5
274520 5
274560 5
274600 5
274640 5
274680 5
274720 5
274760 5
274800 5
274840 5
274880 5
274920 5
274960 5
275000 5
275040 5
275080 5
275120 5
275160 5
275200 5
275240 5
275280 5
275320 5
275360 5
275400 5
275440 5
275480 5
275520 5
275560 5
275600 5
275640 5
275680 5
275720 5
275760 5
275800 5
275840 5
275880 5
275920 5
275960 5
276000 5
276040 5
276080 5
276120 5
276160 5
276200 5
276240 5
276280 5
276320 5
276360 5
276400 5
276440 5
276480 5
276520 5
276560 5
276600 5
276640 5
276680 5
276720 5
276760 5
276800 5
276840 5
276880 5
276920 5
276960 5
277000 5
277040 5
277080 5
277120 5
277160 5
277200 5
277240 5
277280 5
277320 5
277360 5
277400 5
277440 5
277480 5
277520 5
277560 5
277600 5
277640 5
277680 5
277720 5
277760 5
277800 5
277840 5
277880 5
277920 5
277960 5
278000 5
278040 5
278080 5
278120 5
278160 5
278200 5
278240 5
278280 5
278320 5
278360 5
278400 5
278440 5
278480 5
278520 5
278560 5
278600 5
278640 5
278680 5
278720 5
278760 5
278800 5
278840 5
278880 5
278920 5
278960 5
279000 5
279040 5
279080 5
279120 5
279160 5
279200 5
279240 5
279280 5
279320 5
279360 5
279400 5
279440 5
279480 5
279520 5
279560 5
279600 5
279640 5
279680 5
279720 5
279760 5
279800 5
279840 5
279880 5
279920 5
279960 5
280000 5
280040 5
280080 5
280120 5
280160 5
280200 5
280240 5
280280 5
280320 5
280360 5
280400 5
280440 5
280480 5
280520 5
280560 5
280600 5
280640 5
280680 5
280720 5
280760 5
280800 5
280840 5
280880 5
280920 5
280960 5
281000 5
281040 5
281080 5
281120 5
281160 5
281200 5
281240 5
281280 5
281320 5
281360 5
281400 5
281440 5
281480 5
281520 5
281560 5
281600 5
281640 5
281680 5
281720 5
281760 5
281800 5
281840 5
281880 5
281920 5
281960 5
282000 5
282040 5
282080 5
282120 5
282160 5
282200 5
282240 5
282280 5
282320 5
282360 5
282400 5
282440 5
282480 5
282520 5
282560 5
282600 5
282640 5
282680 5
282720 5
282760 5
282800 5
282840 5
282880 5
282920 5
282960 5
283000 5
283040 5
283080 5
283120 5
283160 5
283200 5
283240 5
283280 5
283320 5
283360 5
283400 5
283440 5
283480 5
283520 5
283560 5
283600 5
283640 5
283680 5
283720 5
283760 5
283800 5
283840 5
283880 5
283920 5
283960 5
284000 5
284040 5
284080 5
284120 5
284160 5
284200 5
284240 5
284280 5
284320 5
284360 5
284400 5
284440 5
284480 5
284520 5
284560 5
284600 5
284640 5
284680 5
284720 5
284760 5
284800 5
284840 5
284880 5
284920 5
284960 5
285000 5
285040 5
285080 5
285120 5
285160 5
285200 5
285240 5
285280 5
285320 5
285360 5
285400 5
285440 5
285480 5
285520 5
285560 5
285600 5
285640 5
285680 5
285720 5
285760 5
285800 5
285840 5
285880 5
285920 5
285960 5
286000 5
286040 5
286080 5
286120 5
286160 5
286200 5
286240 5
286280 5
286320 5
286360 5
286400 5
286440 5
286480 5
286520 5
286560 5
286600 5
286640 5
286680 5
286720 5
286760 5
286800 5
286840 5
286880 5
286920 5
286960 5
287000 5
287040 5
287080 5
287120 5
287160 5
287200 5
287240 5
287280 5
287320 5
287360 5
287400 5
287440 5
287480 5
287520 5
287560 5
287600 5
287640 5
287680 5
287720 5
287760 5
287800 5
287840 5
287880 5
287920 5
287960 5
288000 5
288040 5
288080 5
288120 5
288160 5
288200 5
288240 5
288280 5
288320 5
288360 5
288400 5
288440 5
288480 5
288520 5
288560 5
288600 5
288640 5
288680 5
288720 5
288760 5
288800 5
288840 5
288880 5
288920 5
288960 5
289000 5
289040 5
289080 5
289120 5
289160 5
289200 5
289240 5
289280 5
289320 5
289360 5
289400 5
289440 5
289480 5
289520 5
289560 5
289600 5
289640 5
289680 5
289720 5
289760 5
289800 5
289840 5
289880 5
289920 5
289960 5
290000 5
290040 5
290080 5
290120 5
290160 5
290200 5
290240 5
290280 5
290320 5
290360 5
290400 5
290440 5
290480 5
290520 5
290560 5
290600 5
290640 5
290680 5
290720 5
290760 5
290800 5
290840 5
290880 5
290920 5
290960 5
291000 5
291040 5
291080 5
291120 5
291160 5
291200 5
291240 5
291280 5
291320 5
291360 5
291400 5
291440 5
291480 5
291520 5
291560 5
291600 5
291640 5
291680 5
291720 5
291760 5
291800 5
291840 5
291880 5
291920 5
291960 5
292000 5
292040 5
292080 5
292120 5
292160 5
292200 5
292240 5
292280 5
292320 5
292360 5
292400 5
292440 5
292480 5
292520 5
292560 5
292600 5
292640 5
292680 5
292720 5
292760 5
292800 5
292840 5
292880 5
292920 5
292960 5
293000 5
293040 5
293080 5
293120 5
293160 5
293200 5
293240 5
293280 5
293320 5
293360 5
293400 5
293440 5
293480 5
293520 5
293560 5
293600 5
293640 5
293680 5
293720 5
293760 5
293800 5
293840 5
293880 5
293920 5
293960 5
294000 5
294040 5
294080 5
294120 5
294160 5
294200 5
294240 5
294280 5
294320 5
294360 5
294400 5
294440 5
294480 5
294520 5
294560 5
294600 5
294640 5
294680 5
294720 5
294760 5
294800 5
294840 5
294880 5
294920 5
294960 5
295000 5
295040 5
295080 5
295120 5
295160 5
295200 5
295240 5
295280 5
295320 5
295360 5
295400 5
295440 5
295480 5
295520 5
295560 5
295600 5
295640 5
295680 5
295720 5
295760 5
295800 5
295840 5
295880 5
295920 5
295960 5
296000 5
296040 5
296080 5
296120 5
296160 5
296200 5
296240 5
296280 5
296320 5
296360 5
296400 5
296440 5
296480 5
296520 5
296560 5
296600 5
296640 5
296680 5
296720 5
296760 5
296800 5
296840 5
296880 5
296920 5
296960 5
297000 5
297040 5
297080 5
297120 5
297160 5
297200 5
297240 5
297280 5
297320 5
297360 5
297400 5
297440 5
297480 5
297520 5
297560 5
297600 5
297640 5
297680 5
297720 5
297760 5
297800 5
297840 5
297880 5
297920 5
297960 5
298000 5
298040 5
298080 5
298120 5
298160 5
298200 5
298240 5
298280 5
298320 5
298360 5
298400 5
298440 5
298480 5
298520 5
298560 5
298600 5
298640 5
298680 5
298720 5
298760 5
298800 5
298840 5
298880 5
298920 5
298960 5
299000 5
299040 5
299080 5
299120 5
299160 5
299200 5
299240 5
299280 5
299320 5
299360 5
299400 5
299440 5
299480 5
299520 5
299560 5
299600 5
299640 5
299680 5
299720 5
299760 5
299800 5
299840 5
299880 5
299920 5
299960 5
300000 5
300040 5
300080 5
300120 5
300160 5
300200 5
300240 5
300280 5
300320 5
300360 5
300400 5
300440 5
300480 5
300520 5
300560 5
300600 5
300640 5
300680 5
300720 5
300760 5
300800 5
300840 5
300880 5
300920 5
300960 5
301000 5
301040 5
301080 5
301120 5
301160 5
301200 5
301240 5
301280 5
301320 5
301360 5
301400 5
301440 5
301480 5
301520 5
301560 5
301600 5
301640 5
301680 5
301720 5
301760 5
301800 5
301840 5
301880 5
301920 5
301960 5
302000 5
302040 5
302080 5
302120 5
302160 5
302200 5
302240 5
302280 5
302320 5
302360 5
302400 5
302440 5
302480 5
302520 5
302560 5
302600 5
302640 5
302680 5
302720 5
302760 5
302800 5
302840 5
302880 5
302920 5
302960 5
303000 5
303040 5
303080 5
303120 5
303160 5
303200 5
303240 5
303280 5
303320 5
303360 5
303400 5
303440 5
303480 5
303520 5
303560 5
303600 5
303640 5
303680 5
303720 5
303760 5
303800 5
303840 5
303880 5
303920 5
303960 5
304000 5
304040 5
304080 5
304120 5
304160 5
304200 5
304240 5
304280 5
304320 5
304360 5
304400 5
304440 5
304480 5
304520 5
304560 5
304600 5
304640 5
304680 5
304720 5
304760 5
304800 5
304840 5
304880 5
304920 5
304960 5
305000 5
305040 5
305080 5
305120 5
305160 5
305200 5
305240 5
305280 5
305320 5
305360 5
305400 5
305440 5
305480 5
305520 5
305560 5
305600 5
305640 5
305680 5
305720 5
305760 5
305800 5
305840 5
305880 5
305920 5
305960 5
306000 5
306040 5
306080 5
306120 5
306160 5
306200 5
306240 5
306280 5
306320 5
306360 5
306400 5
306440 5
306480 5
306520 5
306560 5
306600 5
306640 5
306680 5
306720 5
306760 5
306800 5
306840 5
306880 5
306920 5
306960 5
307000 5
307040 5
307080 5
307120 5
307160 5
307200 5
307240 5
307280 5
307320 5
307360 5
307400 5
307440 5
307480 5
307520 5
307560 5
307600 5
307640 5
307680 5
307720 5
307760 5
307800 5
307840 5
307880 5
307920 5
307960 5
308000 5
308040 5
308080 5
308120 5
308160 5
308200 5
308240 5
308280 5
308320 5
308360 5
308400 5
308440 5
308480 5
308520 5
308560 5
308600 5
308640 5
308680 5
308720 5
308760 5
308800 5
308840 5
308880 5
308920 5
308960 5
309000 5
309040 5
309080 5
309120 5
309160 5
309200 5
309240 5
309280 5
309320 5
309360 5
309400 5
309440 5
309480 5
309520 5
309560 5
309600 5
309640 5
309680 5
309720 5
309760 5
309800 5
309840 5
309880 5
309920 5
309960 5
310000 5
310040 5
310080 5
310120 5
310160 5
310200 5
310240 5
310280 5
310320 5
310360 5
310400 5
310440 5
310480 5
310520 5
310560 5
310600 5
310640 5
310680 5
310720 5
310760 5
310800 5
310840 5
310880 5
310920 5
310960 5
311000 5
311040 5
311080 5
311120 5
311160 5
311200 5
311240 5
311280 5
311320 5
311360 5
311400 5
311440 5
311480 5
311520 5
311560 5
311600 5
311640 5
311680 5
311720 5
311760 5
311800 5
311840 5
311880 5
311920 5
311960 5
312000 5
312040 5
312080 5
312120 5
312160 5
312200 5
312240 5
312280 5
312320 5
312360 5
312400 5
312440 5
312480 5
312520 5
312560 5
312600 5
312640 5
312680 5
312720 5
312760 5
312800 5
312840 5
312880 5
312920 5
312960 5
313000 5
313040 5
313080 5
313120 5
313160 5
313200 5
313240 5
313280 5
313320 5
313360 5
313400 5
313440 5
313480 5
313520 5
313560 5
313600 5
313640 5
313680 5
313720 5
313760 5
313800 5
313840 5
313880 5
313920 5
313960 5
314000 5
314040 5
314080 5
314120 5
314160 5
314200 5
314240 5
314280 5
314320 5
314360 5
314400 5
314440 5
314480 5
314520 5
314560 5
314600 5
314640 5
314680 5
314720 5
314760 5
314800 5
314840 5
314880 5
314920 5
314960 5
315000 5
315040 5
315080 5
315120 5
315160 5
315200 5
315240 5
315280 5
315320 5
315360 5
315400 5
315440 5
315480 5
315520 5
315560 5
315600 5
315640 5
315680 5
315720 5
315760 5
315800 5
315840 5
315880 5
315920 5
315960 5
316000 5
316040 5
316080 5
316120 5
316160 5
316200 5
316240 5
316280 5
316320 5
316360 5
316400 5
316440 5
316480 5
316520 5
316560 5
316600 5
316640 5
316680 5
316720 5
316760 5
316800 5
316840 5
316880 5
316920 5
316960 5
317000 5
317040 5
317080 5
317120 5
317160 5
317200 5
317240 5
317280 5
317320 5
317360 5
317400 5
317440 5
317480 5
317520 5
317560 5
317600 5
317640 5
317680 5
317720 5
317760 5
317800 5
317840 5
317880 5
317920 5
317960 5
318000 5
318040 5
318080 5
318120 5
318160 5
318200 5
318240 5
318280 5
318320 5
318360 5
318400 5
318440 5
318480 5
318520 5
318560 5
318600 5
318640 5
318680 5
318720 5
318760 5
318800 5
318840 5
318880 5
318920 5
318960 5
319000 5
319040 5
319080 5
319120 5
319160 5
319200 5
319240 5
319280 5
319320 5
319360 5
319400 5
319440 5
319480 5
319520 5
319560 5
319600 5
319640 5
319680 5
319720 5
319760 5
319800 5
319840 5
319880 5
319920 5
319960 5
320000 5
320040 5
320080 5
320120 5
320160 5
320200 5
320240 5
320280 5
320320 5
320360 5
320400 5
320440 5
320480 5
320520 5
320560 5
320600 5
320640 5
320680 5
320720 5
320760 5
320800 5
320840 5
320880 5
320920 5
320960 5
321000 5
321040 5
321080 5
321120 5
321160 5
321200 5
321240 5
321280 5
321320 5
321360 5
321400 5
321440 5
321480 5
321520 5
321560 5
321600 5
321640 5
321680 5
321720 5
321760 5
321800 5
321840 5
321880 5
321920 5
321960 5
322000 5
322040 5
322080 5
322120 5
322160 5
322200 5
322240 5
322280 5
322320 5
322360 5
322400 5
322440 5
322480 5
322520 5
322560 5
322600 5
322640 5
322680 5
322720 5
322760 5
322800 5
322840 5
322880 5
322920 5
322960 5
323000 5
323040 5
323080 5
323120 5
323160 5
323200 5
323240 5
323280 5
323320 5
323360 5
323400 5
323440 5
323480 5
323520 5
323560 5
323600 5
323640 5
323680 5
323720 5
323760 5
323800 5
323840 5
323880 5
323920 5
323960 5
324000 5
324040 5
324080 5
324120 5
324160 5
324200 5
324240 5
324280 5
324320 5
324360 5
324400 5
324440 5
324480 5
324520 5
324560 5
324600 5
324640 5
324680 5
324720 5
324760 5
324800 5
324840 5
324880 5
324920 5
324960 5
325000 5
325040 5
325080 5
325120 5
325160 5
325200 5
325240 5
325280 5
325320 5
325360 5
325400 5
325440 5
325480 5
325520 5
325560 5
325600 5
325640 5
325680 5
325720 5
325760 5
325800 5
325840 5
325880 5
325920 5
325960 5
326000 5
326040 5
326080 5
326120 5
326160 5
326200 5
326240 5
326280 5
326320 5
326360 5
326400 5
326440 5
326480 5
326520 5
326560 5
326600 5
326640 5
326680 5
326720 5
326760 5
326800 5
326840 5
326880 5
326920 5
326960 5
327000 5
327040 5
327080 5
327120 5
327160 5
327200 5
327240 5
327280 5
327320 5
327360 5
327400 5
327440 5
327480 5
327520 5
327560 5
327600 5
327640 5
327680 5
327720 5
327760 5
327800 5
327840 5
327880 5
327920 5
327960 5
328000 5
328040 5
328080 5
328120 5
328160 5
328200 5
328240 5
328280 5
328320 5
328360 5
328400 5
328440 5
328480 5
328520 5
328560 5
328600 5
328640 5
328680 5
328720 5
328760 5
328800 5
328840 5
328880 5
328920 5
328960 5
329000 5
329040 5
329080 5
329120 5
329160 5
329200 5
329240 5
329280 5
329320 5
329360 5
329400 5
329440 5
329480 5
329520 5
329560 5
329600 5
329640 5
329680 5
329720 5
329760 5
329800 5
329840 5
329880 5
329920 5
329960 5
330000 5
330040 5
330080 5
330120 5
330160 5
330200 5
330240 5
330280 5
330320 5
330360 5
330400 5
330440 5
330480 5
330520 5
330560 5
330600 5
330640 5
330680 5
330720 5
330760 5
330800 5
330840 5
330880 5
330920 5
330960 5
331000 5
331040 5
331080 5
331120 5
331160 5
331200 5
331240 5
331280 5
331320 5
331360 5
331400 5
331440 5
331480 5
331520 5
331560 5
331600 5
331640 5
331680 5
331720 5
331760 5
331800 5
331840 5
331880 5
331920 5
331960 5
332000 5
332040 5
332080 5
332120 5
332160 5
332200 5
332240 5
332280 5
332320 5
332360 5
332400 5
332440 5
332480 5
332520 5
332560 5
332600 5
332640 5
332680 5
332720 5
332760 5
332800 5
332840 5
332880 5
332920 5
332960 5
333000 5
333040 5
333080 5
333120 5
333160 5
333200 5
333240 5
333280 5
333320 5
333360 5
333400 5
333440 5
333480 5
333520 5
333560 5
333600 5
333640 5
333680 5
333720 5
333760 5
333800 5
333840 5
333880 5
333920 5
333960 5
334000 5
334040 5
334080 5
334120 5
334160 5
334200 5
334240 5
334280 5
334320 5
334360 5
334400 5
334440 5
334480 5
334520 5
334560 5
334600 5
334640 5
334680 5
334720 5
334760 5
334800 5
334840 5
334880 5
334920 5
334960 5
335000 5
335040 5
335080 5
335120 5
335160 5
335200 5
335240 5
335280 5
335320 5
335360 5
335400 5
335440 5
335480 5
335520 5
335560 5
335600 5
335640 5
335680 5
335720 5
335760 5
335800 5
335840 5
335880 5
335920 5
335960 5
336000 5
336040 5
336080 5
336120 5
336160 5
336200 5
336240 5
336280 5
336320 5
336360 5
336400 5
336440 5
336480 5
336520 5
336560 5
336600 5
336640 5
336680 5
336720 5
336760 5
336800 5
336840 5
336880 5
336920 5
336960 5
337000 5
337040 5
337080 5
337120 5
337160 5
337200 5
337240 5
337280 5
337320 5
337360 5
337400 5
337440 5
337480 5
337520 5
337560 5
337600 5
337640 5
337680 5
337720 5
337760 5
337800 5
337840 5
337880 5
337920 5
337960 5
338000 5
338040 5
338080 5
338120 5
338160 5
338200 5
338240 5
338280 5
338320 5
338360 5
338400 5
338440 5
338480 5
338520 5
338560 5
338600 5
338640 5
338680 5
338720 5
338760 5
338800 5
338840 5
338880 5
338920 5
338960 5
339000 5
339040 5
339080 5
339120 5
339160 5
339200 5
339240 5
339280 5
339320 5
339360 5
339400 5
339440 5
339480 5
339520 5
339560 5
339600 5
339640 5
339680 5
339720 5
339760 5
339800 5
339840 5
339880 5
339920 5
339960 5
340000 5
340040 5
340080 5
340120 5
340160 5
340200 5
340240 5
340280 5
340320 5
340360 5
340400 5
340440 5
340480 5
340520 5
340560 5
340600 5
340640 5
340680 5
340720 5
340760 5
340800 5
340840 5
340880 5
340920 5
340960 5
341000 5
341040 5
341080 5
341120 5
341160 5
341200 5
341240 5
341280 5
341320 5
341360 5
341400 5
341440 5
341480 5
341520 5
341560 5
341600 5
341640 5
341680 5
341720 5
341760 5
341800 5
341840 5
341880 5
341920 5
341960 5
342000 5
342040 5
342080 5
342120 5
342160 5
342200 5
342240 5
342280 5
342320 5
342360 5
342400 5
342440 5
342480 5
342520 5
342560 5
342600 5
342640 5
342680 5
342720 5
342760 5
342800 5
342840 5
342880 5
342920 5
342960 5
343000 5
343040 5
343080 5
343120 5
343160 5
343200 5
343240 5
343280 5
343320 5
343360 5
343400 5
343440 5
343480 5
343520 5
343560 5
343600 5
343640 5
343680 5
343720 5
343760 5
343800 5
343840 5
343880 5
343920 5
343960 5
344000 5
344040 5
344080 5
344120 5
344160 5
344200 5
344240 5
344280 5
344320 5
344360 5
344400 5
344440 5
344480 5
344520 5
344560 5
344600 5
344640 5
344680 5
344720 5
344760 5
344800 5
344840 5
344880 5
344920 5
344960 5
345000 5
345040 5
345080 5
345120 5
345160 5
345200 5
345240 5
345280 5
345320 5
345360 5
345400 5
345440 5
345480 5
345520 5
345560 5
345600 5
345640 5
345680 5
345720 5
345760 5
345800 5
345840 5
345880 5
345920 5
345960 5
346000 5
346040 5
346080 5
346120 5
346160 5
346200 5
346240 5
346280 5
346320 5
346360 5
346400 5
346440 5
346480 5
346520 5
346560 5
346600 5
346640 5
346680 5
346720 5
346760 5
346800 5
346840 5
346880 5
346920 5
346960 5
347000 5
347040 5
347080 5
347120 5
347160 5
347200 5
347240 5
347280 5
347320 5
347360 5
347400 5
347440 5
347480 5
347520 5
347560 5
347600 5
347640 5
347680 5
347720 5
347760 5
347800 5
347840 5
347880 5
347920 5
347960 5
348000 5
348040 5
348080 5
348120 5
348160 5
348200 5
348240 5
348280 5
348320 5
348360 5
348400 5
348440 5
348480 5
348520 5
348560 5
348600 5
348640 5
348680 5
348720 5
348760 5
348800 5
348840 5
348880 5
348920 5
348960 5
349000 5
349040 5
349080 5
349120 5
349160 5
349200 5
349240 5
349280 5
349320 5
349360 5
349400 5
349440 5
349480 5
349520 5
349560 5
349600 5
349640 5
349680 5
349720 5
349760 5
349800 5
349840 5
349880 5
349920 5
349960 5
350000 5
350040 5
350080 5
350120 5
350160 5
350200 5
350240 5
350280 5
350320 5
350360 5
350400 5
350440 5
350480 5
350520 5
350560 5
350600 5
350640 5
350680 5
350720 5
350760 5
350800 5
350840 5
350880 5
350920 5
350960 5
351000 5
351040 5
351080 5
351120 5
351160 5
351200 5
351240 5
351280 5
351320 5
351360 5
351400 5
351440 5
351480 5
351520 5
351560 5
351600 5
351640 5
351680 5
351720 5
351760 5
351800 5
351840 5
351880 5
351920 5
351960 5
352000 5
352040 5
352080 5
352120 5
352160 5
352200 5
352240 5
352280 5
352320 5
352360 5
352400 5
352440 5
352480 5
352520 5
352560 5
352600 5
352640 5
352680 5
352720 5
352760 5
352800 5
352840 5
352880 5
352920 5
352960 5
353000 5
353040 5
353080 5
353120 5
353160 5
353200 5
353240 5
353280 5
353320 5
353360 5
353400 5
353440 5
353480 5
353520 5
353560 5
353600 5
353640 5
353680 5
353720 5
353760 5
353800 5
353840 5
353880 5
353920 5
353960 5
354000 5
354040 5
354080 5
354120 5
354160 5
354200 5
354240 5
354280 5
354320 5
354360 5
354400 5
354440 5
354480 5
354520 5
354560 5
354600 5
354640 5
354680 5
354720 5
354760 5
354800 5
354840 5
354880 5
354920 5
354960 5
355000 5
355040 5
355080 5
355120 5
355160 5
355200 5
355240 5
355280 5
355320 5
355360 5
355400 5
355440 5
355480 5
355520 5
355560 5
355600 5
355640 5
355680 5
355720 5
355760 5
355800 5
355840 5
355880 5
355920 5
355960 5
356000 5
356040 5
356080 5
356120 5
356160 5
356200 5
356240 5
356280 5
356320 5
356360 5
356400 5
356440 5
356480 5
356520 5
356560 5
356600 5
356640 5
356680 5
356720 5
356760 5
356800 5
356840 5
356880 5
356920 5
356960 5
357000 5
357040 5
357080 5
357120 5
357160 5
357200 5
357240 5
357280 5
357320 5
357360 5
357400 5
357440 5
357480 5
357520 5
357560 5
357600 5
357640 5
357680 5
357720 5
357760 5
357800 5
357840 5
357880 5
357920 5
357960 5
358000 5
358040 5
358080 5
358120 5
358160 5
358200 5
358240 5
358280 5
358320 5
358360 5
358400 5
358440 5
358480 5
358520 5
358560 5
358600 5
358640 5
358680 5
358720 5
358760 5
358800 5
358840 5
358880 5
358920 5
358960 5
359000 5
359040 5
359080 5
359120 5
359160 5
359200 5
359240 5
359280 5
359320 5
359360 5
359400 5
359440 5
359480 5
359520 5
359560 5
359600 5
359640 5
359680 5
359720 5
359760 5
359800 5
359840 5
359880 5
359920 5
359960 5
360000 5
360040 5
360080 5
360120 5
360160 5
360200 5
360240 5
360280 5
360320 5
360360 5
360400 5
360440 5
360480 5
360520 5
360560 5
360600 5
360640 5
360680 5
360720 5
360760 5
360800 5
360840 5
360880 5
360920 5
360960 5
361000 5
361040 5
361080 5
361120 5
361160 5
361200 5
361240 5
361280 5
361320 5
361360 5
361400 5
361440 5
361480 5
361520 5
361560 5
361600 5
361640 5
361680 5
361720 5
361760 5
361800 5
361840 5
361880 5
361920 5
361960 5
362000 5
362040 5
362080 5
362120 5
362160 5
362200 5
362240 5
362280 5
362320 5
362360 5
362400 5
362440 5
362480 5
362520 5
362560 5
362600 5
362640 5
362680 5
362720 5
362760 5
362800 5
362840 5
362880 5
362920 5
362960 5
363000 5
363040 5
363080 5
363120 5
363160 5
363200 5
363240 5
363280 5
363320 5
363360 5
363400 5
363440 5
363480 5
363520 5
363560 5
363600 5
363640 5
363680 5
363720 5
363760 5
363800 5
363840 5
363880 5
363920 5
363960 5
364000 5
364040 5
364080 5
364120 5
364160 5
364200 5
364240 5
364280 5
364320 5
364360 5
364400 5
364440 5
364480 5
364520 5
364560 5
364600 5
364640 5
364680 5
364720 5
364760 5
364800 5
364840 5
364880 5
364920 5
364960 5
365000 5
365040 5
365080 5
365120 5
365160 5
365200 5
365240 5
365280 5
365320 5
365360 5
365400 5
365440 5
365480 5
365520 5
365560 5
365600 5
365640 5
365680 5
365720 5
365760 5
365800 5
365840 5
365880 5
365920 5
365960 5
366000 5
366040 5
366080 5
366120 5
366160 5
366200 5
366240 5
366280 5
366320 5
366360 5
366400 5
366440 5
366480 5
