# Supplementary material for: Comment on 'Valid molecular dynamics simulations of human hemoglobin require a surprisingly large box size'
Source: eLife. 2019 Jun 20;8:e44718. doi: 10.7554/eLife.44718 (PMC6586461; doi:10.7554/eLife.44718)
Supplement: Figure 3—source data 1. — The zip archive contains a README file describing which source files correspond to the different panels. [file elife-44718-fig3-data1.zip › figure3/panel_A/hub/large/6/proj.xvg]

@ autoscale onread none
@ with g0
@ g0 on
@ title "projection on eigenvectors (nm)"
@ xaxis  label "Time (ps)"
@ world xmin 0
@ world xmax 119320
@ world ymin -8.54673
@ world ymax 6.39511
@ view xmin 0.15
@ view xmax 0.85
@ view ymin 0.15
@ view ymax 0.85
@ yaxis  label "vec 1"
@ xaxis tick major 25000
@ xaxis tick minor 12500
@ xaxis ticklabel start type spec
@ xaxis ticklabel start -0
@ yaxis tick major 5
@ yaxis tick minor 2.5
@ yaxis ticklabel start type spec
@ yaxis ticklabel start -5
@ zeroxaxis bar on
@ zeroxaxis bar linestyle 3
    0.0000   -4.95599
   40.0000   -5.16122
   80.0000   -3.91217
  120.0000   -5.35654
  160.0000   -4.69747
  200.0000   -5.18678
  240.0000   -6.02630
  280.0000   -6.03661
  320.0000   -6.22214
  360.0000   -5.66913
  400.0000   -6.07702
  440.0000   -5.08087
  480.0000   -4.93685
  520.0000   -4.56874
  560.0000   -6.37157
  600.0000   -6.52790
  640.0000   -6.82300
  680.0000   -5.40224
  720.0000   -5.26805
  760.0000   -5.96883
  800.0000   -5.13482
  840.0000   -5.01053
  880.0000   -4.83383
  920.0000   -5.83258
  960.0000   -4.93437
 1000.0000   -5.14708
 1040.0000   -5.34337
 1080.0000   -5.19344
 1120.0000   -5.61378
 1160.0000   -5.25354
 1200.0000   -5.19062
 1240.0000   -5.04707
 1280.0000   -5.01031
 1320.0000   -5.71559
 1360.0000   -5.23426
 1400.0000   -5.81897
 1440.0000   -5.60135
 1480.0000   -4.42866
 1520.0000   -5.36088
 1560.0000   -5.91757
 1600.0000   -5.73738
 1640.0000   -5.25105
 1680.0000   -6.49621
 1720.0000   -6.13255
 1760.0000   -5.88206
 1800.0000   -7.23440
 1840.0000   -6.54025
 1880.0000   -5.61305
 1920.0000   -6.18202
 1960.0000   -6.61285
 2000.0000   -6.31661
 2040.0000   -5.41048
 2080.0000   -5.86876
 2120.0000   -5.50458
 2160.0000   -5.65941
 2200.0000   -5.56725
 2240.0000   -6.49534
 2280.0000   -5.04932
 2320.0000   -7.00331
 2360.0000   -5.50698
 2400.0000   -6.01966
 2440.0000   -4.99428
 2480.0000   -5.78760
 2520.0000   -5.76757
 2560.0000   -6.38349
 2600.0000   -6.55637
 2640.0000   -5.73072
 2680.0000   -5.73408
 2720.0000   -6.40719
 2760.0000   -6.49730
 2800.0000   -5.70436
 2840.0000   -5.41458
 2880.0000   -5.74348
 2920.0000   -5.93012
 2960.0000   -6.31743
 3000.0000   -5.25553
 3040.0000   -5.01942
 3080.0000   -5.27190
 3120.0000   -5.87156
 3160.0000   -5.59413
 3200.0000   -5.81595
 3240.0000   -5.92903
 3280.0000   -5.14257
 3320.0000   -4.45990
 3360.0000   -5.17004
 3400.0000   -5.55565
 3440.0000   -5.09924
 3480.0000   -4.63871
 3520.0000   -4.67344
 3560.0000   -5.08626
 3600.0000   -5.18493
 3640.0000   -4.19551
 3680.0000   -5.13405
 3720.0000   -5.39912
 3760.0000   -5.76976
 3800.0000   -5.94211
 3840.0000   -6.08726
 3880.0000   -4.31545
 3920.0000   -4.45683
 3960.0000   -4.55612
 4000.0000   -5.52434
 4040.0000   -4.32479
 4080.0000   -4.45021
 4120.0000   -4.77532
 4160.0000   -5.33125
 4200.0000   -4.90121
 4240.0000   -5.11614
 4280.0000   -4.82034
 4320.0000   -4.85247
 4360.0000   -4.47329
 4400.0000   -4.10418
 4440.0000   -4.34253
 4480.0000   -4.66374
 4520.0000   -4.24833
 4560.0000   -4.14806
 4600.0000   -4.94052
 4640.0000   -4.40029
 4680.0000   -5.25935
 4720.0000   -4.05444
 4760.0000   -3.98873
 4800.0000   -4.05760
 4840.0000   -4.12737
 4880.0000   -4.43852
 4920.0000   -5.24747
 4960.0000   -4.57273
 5000.0000   -3.51230
 5040.0000   -3.85761
 5080.0000   -4.37832
 5120.0000   -4.46251
 5160.0000   -4.49888
 5200.0000   -4.29269
 5240.0000   -4.41759
 5280.0000   -4.34107
 5320.0000   -4.34822
 5360.0000   -4.45165
 5400.0000   -3.99181
 5440.0000   -4.16502
 5480.0000   -4.02709
 5520.0000   -4.30118
 5560.0000   -4.51208
 5600.0000   -4.96553
 5640.0000   -5.08574
 5680.0000   -5.85719
 5720.0000   -4.96177
 5760.0000   -4.42005
 5800.0000   -4.77423
 5840.0000   -4.89097
 5880.0000   -4.91510
 5920.0000   -5.45790
 5960.0000   -5.71857
 6000.0000   -4.68134
 6040.0000   -5.25529
 6080.0000   -4.80151
 6120.0000   -5.21795
 6160.0000   -5.67703
 6200.0000   -5.97366
 6240.0000   -5.48903
 6280.0000   -5.84204
 6320.0000   -4.67417
 6360.0000   -5.40705
 6400.0000   -5.32773
 6440.0000   -4.73709
 6480.0000   -4.82950
 6520.0000   -4.84428
 6560.0000   -4.62682
 6600.0000   -5.09004
 6640.0000   -5.40717
 6680.0000   -5.21273
 6720.0000   -5.01854
 6760.0000   -5.32511
 6800.0000   -4.91054
 6840.0000   -5.25334
 6880.0000   -4.76670
 6920.0000   -4.06954
 6960.0000   -4.14491
 7000.0000   -4.43340
 7040.0000   -4.51120
 7080.0000   -4.62415
 7120.0000   -3.97709
 7160.0000   -4.14379
 7200.0000   -4.85074
 7240.0000   -4.87014
 7280.0000   -4.21618
 7320.0000   -4.41502
 7360.0000   -4.51144
 7400.0000   -4.73370
 7440.0000   -4.76936
 7480.0000   -4.31677
 7520.0000   -4.47210
 7560.0000   -4.04847
 7600.0000   -4.85420
 7640.0000   -4.82134
 7680.0000   -4.07880
 7720.0000   -4.61404
 7760.0000   -5.11434
 7800.0000   -5.31275
 7840.0000   -4.75532
 7880.0000   -4.97611
 7920.0000   -4.29252
 7960.0000   -4.56265
 8000.0000   -3.62406
 8040.0000   -4.88957
 8080.0000   -3.90183
 8120.0000   -4.51971
 8160.0000   -4.99624
 8200.0000   -5.25032
 8240.0000   -5.44855
 8280.0000   -5.21960
 8320.0000   -6.38852
 8360.0000   -5.59242
 8400.0000   -5.66696
 8440.0000   -6.26174
 8480.0000   -5.90696
 8520.0000   -4.88579
 8560.0000   -5.34086
 8600.0000   -5.45910
 8640.0000   -6.38364
 8680.0000   -5.02826
 8720.0000   -5.76201
 8760.0000   -5.08187
 8800.0000   -5.12755
 8840.0000   -5.07319
 8880.0000   -5.12194
 8920.0000   -5.46029
 8960.0000   -5.89637
 9000.0000   -5.16457
 9040.0000   -5.50921
 9080.0000   -5.04015
 9120.0000   -4.92560
 9160.0000   -5.85097
 9200.0000   -6.56573
 9240.0000   -5.14524
 9280.0000   -5.29189
 9320.0000   -5.30832
 9360.0000   -5.04336
 9400.0000   -4.07666
 9440.0000   -5.84467
 9480.0000   -5.82670
 9520.0000   -5.51836
 9560.0000   -5.39528
 9600.0000   -5.59751
 9640.0000   -4.67506
 9680.0000   -5.12804
 9720.0000   -5.09861
 9760.0000   -5.68784
 9800.0000   -4.97246
 9840.0000   -4.83364
 9880.0000   -4.93940
 9920.0000   -4.30437
 9960.0000   -4.78411
10000.0000   -5.45032
10040.0000   -5.52730
10080.0000   -4.21586
10120.0000   -4.55550
10160.0000   -5.19391
10200.0000   -6.14018
10240.0000   -5.25114
10280.0000   -5.64868
10320.0000   -5.49335
10360.0000   -5.31853
10400.0000   -5.58840
10440.0000   -4.95907
10480.0000   -5.57217
10520.0000   -5.57122
10560.0000   -5.14841
10600.0000   -6.08505
10640.0000   -3.95238
10680.0000   -4.61773
10720.0000   -4.83353
10760.0000   -4.80139
10800.0000   -4.76155
10840.0000   -5.14095
10880.0000   -5.36411
10920.0000   -6.22178
10960.0000   -6.22834
11000.0000   -6.08369
11040.0000   -5.17205
11080.0000   -5.59286
11120.0000   -4.32173
11160.0000   -5.15691
11200.0000   -4.25888
11240.0000   -4.20482
11280.0000   -3.73203
11320.0000   -3.61276
11360.0000   -4.15652
11400.0000   -4.14096
11440.0000   -4.32129
11480.0000   -4.15281
11520.0000   -4.53995
11560.0000   -5.14217
11600.0000   -5.55782
11640.0000   -4.55426
11680.0000   -5.30268
11720.0000   -6.15021
11760.0000   -5.66371
11800.0000   -5.16256
11840.0000   -4.71297
11880.0000   -4.80504
11920.0000   -4.88725
11960.0000   -4.92601
12000.0000   -4.12660
12040.0000   -5.07996
12080.0000   -5.78202
12120.0000   -5.15360
12160.0000   -5.76836
12200.0000   -4.47935
12240.0000   -5.18355
12280.0000   -4.86542
12320.0000   -4.94094
12360.0000   -5.57833
12400.0000   -5.57008
12440.0000   -5.15809
12480.0000   -4.36860
12520.0000   -5.09442
12560.0000   -5.34947
12600.0000   -5.80142
12640.0000   -6.57039
12680.0000   -6.41282
12720.0000   -5.48809
12760.0000   -6.41130
12800.0000   -5.70162
12840.0000   -5.30750
12880.0000   -4.94050
12920.0000   -5.95867
12960.0000   -4.93944
13000.0000   -5.69670
13040.0000   -5.12963
13080.0000   -5.81911
13120.0000   -5.84533
13160.0000   -6.14399
13200.0000   -5.90063
13240.0000   -5.22119
13280.0000   -5.13641
13320.0000   -5.12920
13360.0000   -5.10275
13400.0000   -5.18037
13440.0000   -5.58342
13480.0000   -5.62202
13520.0000   -5.93325
13560.0000   -5.78560
13600.0000   -5.94331
13640.0000   -6.05012
13680.0000   -5.23079
13720.0000   -5.26958
13760.0000   -4.79493
13800.0000   -5.53162
13840.0000   -5.82238
13880.0000   -4.78482
13920.0000   -5.23314
13960.0000   -5.51943
14000.0000   -5.49908
14040.0000   -5.02359
14080.0000   -6.15259
14120.0000   -6.39081
14160.0000   -5.60031
14200.0000   -5.67450
14240.0000   -5.35324
14280.0000   -5.36262
14320.0000   -5.42899
14360.0000   -5.56186
14400.0000   -4.81598
14440.0000   -4.99833
14480.0000   -4.81653
14520.0000   -5.62010
14560.0000   -4.94608
14600.0000   -5.30847
14640.0000   -5.04158
14680.0000   -5.14480
14720.0000   -4.96183
14760.0000   -4.49832
14800.0000   -5.35252
14840.0000   -5.91612
14880.0000   -5.34466
14920.0000   -5.85474
14960.0000   -4.91869
15000.0000   -4.60004
15040.0000   -4.43203
15080.0000   -4.72499
15120.0000   -5.15318
15160.0000   -5.74995
15200.0000   -5.40189
15240.0000   -5.72018
15280.0000   -5.28183
15320.0000   -4.60254
15360.0000   -5.46049
15400.0000   -4.51461
15440.0000   -3.86251
15480.0000   -4.63703
15520.0000   -3.94707
15560.0000   -4.26749
15600.0000   -5.25157
15640.0000   -5.05771
15680.0000   -4.76767
15720.0000   -4.74777
15760.0000   -3.90346
15800.0000   -3.91693
15840.0000   -4.98136
15880.0000   -4.63808
15920.0000   -5.23312
15960.0000   -4.82529
16000.0000   -4.97578
16040.0000   -4.06688
16080.0000   -5.14743
16120.0000   -5.45725
16160.0000   -4.53976
16200.0000   -5.49775
16240.0000   -5.14491
16280.0000   -4.67111
16320.0000   -4.46856
16360.0000   -5.01377
16400.0000   -4.28047
16440.0000   -5.73691
16480.0000   -5.15480
16520.0000   -4.80180
16560.0000   -5.28072
16600.0000   -4.60017
16640.0000   -5.27519
16680.0000   -5.92223
16720.0000   -5.92465
16760.0000   -5.96165
16800.0000   -5.35447
16840.0000   -5.90583
16880.0000   -5.12291
16920.0000   -5.71469
16960.0000   -5.37935
17000.0000   -5.05178
17040.0000   -3.72939
17080.0000   -4.09558
17120.0000   -4.62376
17160.0000   -5.55162
17200.0000   -5.16863
17240.0000   -4.02512
17280.0000   -4.85847
17320.0000   -4.69723
17360.0000   -5.34241
17400.0000   -5.69062
17440.0000   -5.79666
17480.0000   -5.34690
17520.0000   -5.33429
17560.0000   -5.40875
17600.0000   -5.21521
17640.0000   -4.45961
17680.0000   -4.67530
17720.0000   -4.34411
17760.0000   -4.35361
17800.0000   -3.91495
17840.0000   -4.89510
17880.0000   -4.99327
17920.0000   -5.12454
17960.0000   -5.58133
18000.0000   -4.74607
18040.0000   -4.57898
18080.0000   -4.02774
18120.0000   -4.32441
18160.0000   -4.76270
18200.0000   -4.82068
18240.0000   -5.00319
18280.0000   -4.54512
18320.0000   -5.27381
18360.0000   -5.06093
18400.0000   -4.72679
18440.0000   -4.59794
18480.0000   -5.53399
18520.0000   -4.50084
18560.0000   -5.02631
18600.0000   -4.92030
18640.0000   -4.73510
18680.0000   -4.37969
18720.0000   -4.97765
18760.0000   -5.76982
18800.0000   -5.18863
18840.0000   -5.87854
18880.0000   -4.94339
18920.0000   -5.03958
18960.0000   -6.24737
19000.0000   -5.48033
19040.0000   -5.20035
19080.0000   -5.80656
19120.0000   -5.13444
19160.0000   -5.12068
19200.0000   -4.43355
19240.0000   -4.23535
19280.0000   -4.57460
19320.0000   -5.31801
19360.0000   -5.95347
19400.0000   -5.66178
19440.0000   -5.46550
19480.0000   -6.15624
19520.0000   -6.22932
19560.0000   -5.98615
19600.0000   -5.21960
19640.0000   -4.92888
19680.0000   -5.20231
19720.0000   -5.22397
19760.0000   -5.98077
19800.0000   -5.10006
19840.0000   -4.11251
19880.0000   -4.99951
19920.0000   -5.59661
19960.0000   -5.13890
20000.0000   -4.71108
20040.0000   -4.98302
20080.0000   -5.15852
20120.0000   -5.06355
20160.0000   -5.34485
20200.0000   -5.04692
20240.0000   -5.08284
20280.0000   -5.28853
20320.0000   -4.79020
20360.0000   -5.10010
20400.0000   -5.56623
20440.0000   -5.22741
20480.0000   -4.53278
20520.0000   -6.13084
20560.0000   -5.97729
20600.0000   -5.90402
20640.0000   -6.40184
20680.0000   -6.10576
20720.0000   -6.42439
20760.0000   -5.95898
20800.0000   -6.24941
20840.0000   -6.38798
20880.0000   -5.78694
20920.0000   -5.11823
20960.0000   -5.21548
21000.0000   -5.87873
21040.0000   -5.47407
21080.0000   -5.45529
21120.0000   -6.18669
21160.0000   -6.50421
21200.0000   -5.04484
21240.0000   -5.55753
21280.0000   -5.23069
21320.0000   -6.09270
21360.0000   -5.17863
21400.0000   -6.28472
21440.0000   -5.70655
21480.0000   -4.58268
21520.0000   -5.84745
21560.0000   -5.22376
21600.0000   -5.67186
21640.0000   -5.51807
21680.0000   -5.26481
21720.0000   -5.29553
21760.0000   -5.33010
21800.0000   -4.92932
21840.0000   -5.59137
21880.0000   -5.56326
21920.0000   -5.71767
21960.0000   -4.85550
22000.0000   -5.50879
22040.0000   -4.72252
22080.0000   -4.02098
22120.0000   -3.93794
22160.0000   -5.07466
22200.0000   -4.98866
22240.0000   -4.80170
22280.0000   -5.14983
22320.0000   -5.39625
22360.0000   -5.89728
22400.0000   -4.55561
22440.0000   -5.46666
22480.0000   -6.03799
22520.0000   -5.47266
22560.0000   -5.97184
22600.0000   -5.97157
22640.0000   -5.83737
22680.0000   -6.61261
22720.0000   -6.62046
22760.0000   -5.76709
22800.0000   -5.16082
22840.0000   -5.77646
22880.0000   -5.66989
22920.0000   -5.30101
22960.0000   -5.17556
23000.0000   -5.55957
23040.0000   -4.62878
23080.0000   -4.86913
23120.0000   -5.25892
23160.0000   -5.28805
23200.0000   -4.68595
23240.0000   -5.34163
23280.0000   -6.21423
23320.0000   -5.64167
23360.0000   -6.24055
23400.0000   -5.49387
23440.0000   -5.69678
23480.0000   -5.28879
23520.0000   -4.99684
23560.0000   -4.38750
23600.0000   -4.50752
23640.0000   -4.24026
23680.0000   -4.99926
23720.0000   -5.03238
23760.0000   -5.16357
23800.0000   -5.25959
23840.0000   -5.75530
23880.0000   -6.01190
23920.0000   -6.37640
23960.0000   -4.90096
24000.0000   -4.47630
24040.0000   -4.84361
24080.0000   -5.22070
24120.0000   -5.50925
24160.0000   -5.51656
24200.0000   -5.12575
24240.0000   -5.79152
24280.0000   -5.12248
24320.0000   -4.77627
24360.0000   -5.50451
24400.0000   -5.13935
24440.0000   -5.26104
24480.0000   -4.80627
24520.0000   -3.41093
24560.0000   -4.93538
24600.0000   -4.03037
24640.0000   -4.33333
24680.0000   -4.32264
24720.0000   -4.75252
24760.0000   -4.23558
24800.0000   -3.98394
24840.0000   -4.23644
24880.0000   -4.33616
24920.0000   -3.84881
24960.0000   -3.51083
25000.0000   -4.12523
25040.0000   -4.02535
25080.0000   -4.39683
25120.0000   -4.39287
25160.0000   -4.75065
25200.0000   -5.25113
25240.0000   -5.22807
25280.0000   -4.17657
25320.0000   -4.34501
25360.0000   -5.40148
25400.0000   -4.59624
25440.0000   -5.08196
25480.0000   -4.58775
25520.0000   -4.34316
25560.0000   -4.78328
25600.0000   -4.95831
25640.0000   -5.07064
25680.0000   -5.97413
25720.0000   -5.08125
25760.0000   -5.08175
25800.0000   -5.04094
25840.0000   -4.78488
25880.0000   -4.22471
25920.0000   -4.45266
25960.0000   -4.01177
26000.0000   -4.10800
26040.0000   -4.15549
26080.0000   -3.90943
26120.0000   -4.41961
26160.0000   -3.80270
26200.0000   -4.40043
26240.0000   -4.75687
26280.0000   -4.14094
26320.0000   -4.37430
26360.0000   -5.23591
26400.0000   -4.22815
26440.0000   -4.58758
26480.0000   -4.23468
26520.0000   -4.26757
26560.0000   -5.05575
26600.0000   -4.70538
26640.0000   -4.42538
26680.0000   -5.39668
26720.0000   -4.94871
26760.0000   -4.71117
26800.0000   -4.40438
26840.0000   -4.85631
26880.0000   -5.42383
26920.0000   -4.66896
26960.0000   -3.69099
27000.0000   -4.17031
27040.0000   -4.44297
27080.0000   -4.13729
27120.0000   -4.78058
27160.0000   -4.73020
27200.0000   -4.85961
27240.0000   -4.57973
27280.0000   -4.86903
27320.0000   -4.59598
27360.0000   -4.43302
27400.0000   -5.10657
27440.0000   -4.71599
27480.0000   -4.13446
27520.0000   -4.23053
27560.0000   -4.91594
27600.0000   -4.87243
27640.0000   -4.95494
27680.0000   -4.06943
27720.0000   -5.08729
27760.0000   -4.40680
27800.0000   -4.83486
27840.0000   -4.97498
27880.0000   -5.83820
27920.0000   -5.70750
27960.0000   -6.02788
28000.0000   -6.12696
28040.0000   -6.23212
28080.0000   -5.81051
28120.0000   -5.31764
28160.0000   -5.74934
28200.0000   -5.87175
28240.0000   -4.72890
28280.0000   -6.00801
28320.0000   -5.64448
28360.0000   -4.75673
28400.0000   -5.06002
28440.0000   -4.58055
28480.0000   -3.87369
28520.0000   -2.36263
28560.0000   -4.15852
28600.0000   -3.82878
28640.0000   -4.87350
28680.0000   -4.10991
28720.0000   -4.77585
28760.0000   -6.00752
28800.0000   -5.81115
28840.0000   -3.94150
28880.0000   -5.77313
28920.0000   -5.90125
28960.0000   -5.59827
29000.0000   -5.63725
29040.0000   -5.81882
29080.0000   -5.15674
29120.0000   -5.29271
29160.0000   -5.42872
29200.0000   -4.42845
29240.0000   -4.43758
29280.0000   -6.25431
29320.0000   -4.88096
29360.0000   -4.53671
29400.0000   -5.03301
29440.0000   -4.38590
29480.0000   -4.68528
29520.0000   -4.02438
29560.0000   -5.25601
29600.0000   -5.47642
29640.0000   -5.16060
29680.0000   -4.75020
29720.0000   -4.89720
29760.0000   -5.09587
29800.0000   -4.45938
29840.0000   -4.90384
29880.0000   -4.70554
29920.0000   -4.84716
29960.0000   -3.88340
30000.0000   -4.40432
30040.0000   -4.67186
30080.0000   -4.57375
30120.0000   -4.80764
30160.0000   -4.72068
30200.0000   -5.13145
30240.0000   -4.39099
30280.0000   -4.94505
30320.0000   -4.66883
30360.0000   -4.67506
30400.0000   -4.58896
30440.0000   -5.13463
30480.0000   -5.24771
30520.0000   -5.65128
30560.0000   -4.39055
30600.0000   -4.59939
30640.0000   -5.65769
30680.0000   -4.98256
30720.0000   -4.77245
30760.0000   -5.59870
30800.0000   -5.63566
30840.0000   -5.09573
30880.0000   -5.68040
30920.0000   -5.77508
30960.0000   -4.23008
31000.0000   -4.92006
31040.0000   -5.88924
31080.0000   -4.85285
31120.0000   -5.52551
31160.0000   -5.99024
31200.0000   -5.45114
31240.0000   -5.29303
31280.0000   -5.70255
31320.0000   -5.23579
31360.0000   -5.06034
31400.0000   -5.47264
31440.0000   -4.80461
31480.0000   -4.99251
31520.0000   -4.56680
31560.0000   -4.62493
31600.0000   -5.40806
31640.0000   -4.48254
31680.0000   -4.37000
31720.0000   -4.82099
31760.0000   -4.43352
31800.0000   -3.93388
31840.0000   -4.28577
31880.0000   -4.60629
31920.0000   -4.67178
31960.0000   -4.06223
32000.0000   -4.15448
32040.0000   -4.43752
32080.0000   -4.71829
32120.0000   -5.35227
32160.0000   -4.58819
32200.0000   -4.92827
32240.0000   -5.13367
32280.0000   -4.81636
32320.0000   -4.31085
32360.0000   -4.81989
32400.0000   -4.40541
32440.0000   -4.34165
32480.0000   -4.73999
32520.0000   -4.79309
32560.0000   -5.00427
32600.0000   -4.98476
32640.0000   -5.00437
32680.0000   -5.24558
32720.0000   -4.66326
32760.0000   -5.04000
32800.0000   -3.92934
32840.0000   -3.99172
32880.0000   -3.67842
32920.0000   -5.02268
32960.0000   -5.21677
33000.0000   -4.63291
33040.0000   -3.79813
33080.0000   -4.93879
33120.0000   -4.12566
33160.0000   -5.89374
33200.0000   -4.86447
33240.0000   -5.61726
33280.0000   -5.08748
33320.0000   -5.14009
33360.0000   -5.89650
33400.0000   -5.00649
33440.0000   -4.51422
33480.0000   -4.89020
33520.0000   -6.43834
33560.0000   -5.74145
33600.0000   -5.08090
33640.0000   -6.17475
33680.0000   -5.66040
33720.0000   -6.58502
33760.0000   -5.48164
33800.0000   -4.93121
33840.0000   -4.74891
33880.0000   -5.41172
33920.0000   -5.21022
33960.0000   -5.39218
34000.0000   -5.06345
34040.0000   -6.37078
34080.0000   -6.18789
34120.0000   -5.06383
34160.0000   -5.61820
34200.0000   -5.82485
34240.0000   -5.10289
34280.0000   -5.94711
34320.0000   -5.20054
34360.0000   -5.34050
34400.0000   -5.21631
34440.0000   -5.16455
34480.0000   -5.72217
34520.0000   -5.28151
34560.0000   -4.16313
34600.0000   -4.90832
34640.0000   -4.78870
34680.0000   -5.03019
34720.0000   -4.85853
34760.0000   -4.75605
34800.0000   -6.07297
34840.0000   -5.77837
34880.0000   -6.36465
34920.0000   -4.91169
34960.0000   -5.98581
35000.0000   -4.40457
35040.0000   -4.75966
35080.0000   -6.17323
35120.0000   -5.14080
35160.0000   -5.78930
35200.0000   -4.23980
35240.0000   -5.64253
35280.0000   -6.25400
35320.0000   -6.04021
35360.0000   -5.81345
35400.0000   -5.45862
35440.0000   -4.64733
35480.0000   -6.05295
35520.0000   -5.40719
35560.0000   -5.18792
35600.0000   -5.22286
35640.0000   -6.17978
35680.0000   -5.32239
35720.0000   -5.43829
35760.0000   -5.17544
35800.0000   -5.62039
35840.0000   -5.36958
35880.0000   -6.07482
35920.0000   -5.82413
35960.0000   -5.97359
36000.0000   -5.24575
36040.0000   -6.30843
36080.0000   -7.16151
36120.0000   -5.86019
36160.0000   -6.37941
36200.0000   -5.61145
36240.0000   -5.47253
36280.0000   -5.19113
36320.0000   -5.79483
36360.0000   -5.59617
36400.0000   -5.99755
36440.0000   -5.68109
36480.0000   -5.14399
36520.0000   -4.87625
36560.0000   -5.63513
36600.0000   -4.51422
36640.0000   -5.20173
36680.0000   -4.78015
36720.0000   -5.56829
36760.0000   -5.85300
36800.0000   -5.50559
36840.0000   -5.41094
36880.0000   -5.95370
36920.0000   -5.75694
36960.0000   -4.94274
37000.0000   -5.53459
37040.0000   -6.46390
37080.0000   -5.81410
37120.0000   -5.58063
37160.0000   -6.17394
37200.0000   -6.96012
37240.0000   -5.76149
37280.0000   -4.98863
37320.0000   -5.92415
37360.0000   -5.80244
37400.0000   -6.12988
37440.0000   -5.53989
37480.0000   -5.17483
37520.0000   -6.20290
37560.0000   -5.93036
37600.0000   -5.50023
37640.0000   -4.80964
37680.0000   -5.73419
37720.0000   -4.48967
37760.0000   -5.23167
37800.0000   -5.33417
37840.0000   -5.49846
37880.0000   -5.62131
37920.0000   -5.23721
37960.0000   -5.11613
38000.0000   -4.68771
38040.0000   -4.93231
38080.0000   -5.75314
38120.0000   -5.80019
38160.0000   -5.61561
38200.0000   -5.20338
38240.0000   -5.23220
38280.0000   -6.49018
38320.0000   -5.99388
38360.0000   -5.83547
38400.0000   -5.11577
38440.0000   -4.66821
38480.0000   -4.18542
38520.0000   -5.37404
38560.0000   -6.00373
38600.0000   -6.50841
38640.0000   -6.59100
38680.0000   -6.46357
38720.0000   -6.17216
38760.0000   -6.19994
38800.0000   -5.44700
38840.0000   -5.93031
38880.0000   -5.41340
38920.0000   -5.01926
38960.0000   -5.12142
39000.0000   -4.32803
39040.0000   -5.64059
39080.0000   -5.51208
39120.0000   -5.64644
39160.0000   -5.26823
39200.0000   -5.06814
39240.0000   -5.65241
39280.0000   -4.75049
39320.0000   -5.37632
39360.0000   -4.39103
39400.0000   -5.90244
39440.0000   -4.55529
39480.0000   -4.37327
39520.0000   -4.97417
39560.0000   -5.70856
39600.0000   -6.22296
39640.0000   -5.36779
39680.0000   -6.51463
39720.0000   -4.76833
39760.0000   -5.26098
39800.0000   -5.09617
39840.0000   -5.63882
39880.0000   -4.41407
39920.0000   -5.34078
39960.0000   -5.65020
40000.0000   -6.00431
40040.0000   -6.05915
40080.0000   -6.85169
40120.0000   -5.40670
40160.0000   -5.74041
40200.0000   -6.65356
40240.0000   -6.30287
40280.0000   -5.16875
40320.0000   -4.97744
40360.0000   -5.67248
40400.0000   -5.45587
40440.0000   -6.40322
40480.0000   -5.40249
40520.0000   -6.11300
40560.0000   -5.83409
40600.0000   -5.56117
40640.0000   -5.61115
40680.0000   -5.94662
40720.0000   -5.89713
40760.0000   -5.82160
40800.0000   -5.81432
40840.0000   -6.27816
40880.0000   -4.98417
40920.0000   -4.86080
40960.0000   -5.53394
41000.0000   -6.28112
41040.0000   -6.87095
41080.0000   -5.21372
41120.0000   -5.87806
41160.0000   -6.18431
41200.0000   -5.24623
41240.0000   -5.67090
41280.0000   -5.55973
41320.0000   -5.31318
41360.0000   -5.38745
41400.0000   -5.17117
41440.0000   -4.71590
41480.0000   -6.23023
41520.0000   -4.91019
41560.0000   -5.46437
41600.0000   -5.64576
41640.0000   -6.17128
41680.0000   -6.44841
41720.0000   -5.08731
41760.0000   -4.39762
41800.0000   -5.06661
41840.0000   -5.09944
41880.0000   -5.05863
41920.0000   -5.17666
41960.0000   -4.88222
42000.0000   -5.54156
42040.0000   -5.31519
42080.0000   -5.76329
42120.0000   -6.26650
42160.0000   -6.11927
42200.0000   -6.32747
42240.0000   -4.89607
42280.0000   -5.25998
42320.0000   -5.83433
42360.0000   -4.98064
42400.0000   -4.84528
42440.0000   -4.36087
42480.0000   -4.67007
42520.0000   -4.95138
42560.0000   -5.48840
42600.0000   -4.25775
42640.0000   -4.66760
42680.0000   -5.38948
42720.0000   -5.55156
42760.0000   -5.05118
42800.0000   -5.93624
42840.0000   -5.65581
42880.0000   -5.02297
42920.0000   -4.75868
42960.0000   -5.13582
43000.0000   -5.38721
43040.0000   -4.52149
43080.0000   -5.00475
43120.0000   -4.25863
43160.0000   -4.08765
43200.0000   -5.15105
43240.0000   -5.08460
43280.0000   -5.20032
43320.0000   -5.76625
43360.0000   -5.11742
43400.0000   -5.56202
43440.0000   -5.98267
43480.0000   -6.36830
43520.0000   -5.34296
43560.0000   -4.83436
43600.0000   -4.67165
43640.0000   -5.70994
43680.0000   -4.63043
43720.0000   -4.56864
43760.0000   -5.04681
43800.0000   -4.61963
43840.0000   -5.13355
43880.0000   -4.65674
43920.0000   -5.50373
43960.0000   -4.42153
44000.0000   -5.41314
44040.0000   -5.28964
44080.0000   -5.38971
44120.0000   -5.15415
44160.0000   -4.07249
44200.0000   -4.14321
44240.0000   -4.78445
44280.0000   -4.18676
44320.0000   -5.53753
44360.0000   -5.18352
44400.0000   -4.78616
44440.0000   -4.55344
44480.0000   -5.08988
44520.0000   -5.00032
44560.0000   -4.96728
44600.0000   -5.14592
44640.0000   -5.10021
44680.0000   -5.18531
44720.0000   -4.60023
44760.0000   -5.23202
44800.0000   -4.57553
44840.0000   -4.95697
44880.0000   -4.68231
44920.0000   -5.09229
44960.0000   -5.01611
45000.0000   -5.74065
45040.0000   -5.30540
45080.0000   -5.18076
45120.0000   -5.46995
45160.0000   -5.24152
45200.0000   -5.71081
45240.0000   -5.66313
45280.0000   -5.27269
45320.0000   -5.24146
45360.0000   -4.53834
45400.0000   -4.67469
45440.0000   -5.94915
45480.0000   -6.14307
45520.0000   -5.77360
45560.0000   -5.69002
45600.0000   -4.60478
45640.0000   -4.99671
45680.0000   -4.63805
45720.0000   -4.02221
45760.0000   -4.87321
45800.0000   -4.84667
45840.0000   -5.44226
45880.0000   -4.98850
45920.0000   -5.26424
45960.0000   -5.20928
46000.0000   -4.60194
46040.0000   -5.90070
46080.0000   -4.86228
46120.0000   -4.98967
46160.0000   -5.63494
46200.0000   -5.28378
46240.0000   -6.24013
46280.0000   -5.34204
46320.0000   -5.59420
46360.0000   -5.92434
46400.0000   -5.71227
46440.0000   -5.91998
46480.0000   -5.44898
46520.0000   -5.53956
46560.0000   -5.65622
46600.0000   -5.18299
46640.0000   -5.66526
46680.0000   -5.42389
46720.0000   -5.47926
46760.0000   -5.04425
46800.0000   -5.38543
46840.0000   -5.12732
46880.0000   -5.10131
46920.0000   -5.58689
46960.0000   -4.60232
47000.0000   -5.17258
47040.0000   -4.86415
47080.0000   -4.86115
47120.0000   -4.36301
47160.0000   -4.45193
47200.0000   -5.05947
47240.0000   -5.00084
47280.0000   -5.24342
47320.0000   -4.88400
47360.0000   -4.90157
47400.0000   -4.87949
47440.0000   -5.57183
47480.0000   -6.15112
47520.0000   -5.24155
47560.0000   -6.90243
47600.0000   -4.71991
47640.0000   -6.78855
47680.0000   -5.76647
47720.0000   -5.01056
47760.0000   -6.87356
47800.0000   -5.19355
47840.0000   -5.64981
47880.0000   -6.25032
47920.0000   -5.49330
47960.0000   -6.00279
48000.0000   -6.28416
48040.0000   -6.72894
48080.0000   -7.00139
48120.0000   -6.10652
48160.0000   -5.39695
48200.0000   -4.97172
48240.0000   -5.47620
48280.0000   -5.63724
48320.0000   -6.20251
48360.0000   -5.24478
48400.0000   -4.73301
48440.0000   -4.50398
48480.0000   -5.60880
48520.0000   -5.91287
48560.0000   -6.26383
48600.0000   -6.35346
48640.0000   -5.84793
48680.0000   -4.79026
48720.0000   -6.12063
48760.0000   -5.65837
48800.0000   -6.34217
48840.0000   -6.11918
48880.0000   -5.99319
48920.0000   -5.72254
48960.0000   -5.26502
49000.0000   -5.79886
49040.0000   -7.20196
49080.0000   -5.95040
49120.0000   -5.85558
49160.0000   -6.79476
49200.0000   -5.38844
49240.0000   -5.30803
49280.0000   -6.78200
49320.0000   -6.52531
49360.0000   -6.35342
49400.0000   -6.15569
49440.0000   -5.97229
49480.0000   -5.59048
49520.0000   -5.85955
49560.0000   -6.11591
49600.0000   -6.91144
49640.0000   -6.44837
49680.0000   -6.14268
49720.0000   -5.24659
49760.0000   -5.85220
49800.0000   -6.07795
49840.0000   -6.17977
49880.0000   -5.49379
49920.0000   -4.73241
49960.0000   -6.53934
50000.0000   -5.75192
50040.0000   -6.13715
50080.0000   -6.36139
50120.0000   -6.29629
50160.0000   -5.82752
50200.0000   -6.05963
50240.0000   -6.55531
50280.0000   -5.54944
50320.0000   -6.19053
50360.0000   -5.51118
50400.0000   -6.05535
50440.0000   -5.07919
50480.0000   -5.30562
50520.0000   -5.50897
50560.0000   -5.39677
50600.0000   -4.49811
50640.0000   -5.23616
50680.0000   -5.88344
50720.0000   -5.31157
50760.0000   -4.68755
50800.0000   -4.10143
50840.0000   -5.24653
50880.0000   -4.39295
50920.0000   -5.25330
50960.0000   -5.29679
51000.0000   -4.82851
51040.0000   -5.09028
51080.0000   -4.46028
51120.0000   -4.72617
51160.0000   -4.64668
51200.0000   -5.47706
51240.0000   -5.34001
51280.0000   -4.91594
51320.0000   -4.69952
51360.0000   -5.21176
51400.0000   -4.42285
51440.0000   -4.75997
51480.0000   -5.14931
51520.0000   -4.31704
51560.0000   -4.64523
51600.0000   -4.78327
51640.0000   -5.43715
51680.0000   -4.97701
51720.0000   -5.23753
51760.0000   -5.33593
51800.0000   -4.86494
51840.0000   -5.49155
51880.0000   -5.13517
51920.0000   -5.78701
51960.0000   -4.46865
52000.0000   -5.31512
52040.0000   -5.41220
52080.0000   -4.60501
52120.0000   -6.41855
52160.0000   -5.98397
52200.0000   -5.66553
52240.0000   -6.11659
52280.0000   -5.56199
52320.0000   -5.30338
52360.0000   -5.10806
52400.0000   -5.03944
52440.0000   -6.59618
52480.0000   -5.90523
52520.0000   -5.22033
52560.0000   -6.66808
52600.0000   -5.56361
52640.0000   -5.59542
52680.0000   -5.70141
52720.0000   -5.88169
52760.0000   -5.39015
52800.0000   -5.89970
52840.0000   -5.52075
52880.0000   -5.03224
52920.0000   -5.23997
52960.0000   -5.67767
53000.0000   -5.71039
53040.0000   -5.39693
53080.0000   -5.92272
53120.0000   -5.91893
53160.0000   -4.68230
53200.0000   -5.03372
53240.0000   -5.60591
53280.0000   -6.21104
53320.0000   -6.05968
53360.0000   -6.68700
53400.0000   -6.45111
53440.0000   -6.09478
53480.0000   -6.30553
53520.0000   -5.67268
53560.0000   -5.48675
53600.0000   -6.22795
53640.0000   -6.77850
53680.0000   -5.18124
53720.0000   -5.86642
53760.0000   -5.22083
53800.0000   -5.03306
53840.0000   -6.08889
53880.0000   -5.78677
53920.0000   -5.11475
53960.0000   -5.76258
54000.0000   -5.63819
54040.0000   -5.42747
54080.0000   -5.59328
54120.0000   -6.00456
54160.0000   -5.98637
54200.0000   -5.36963
54240.0000   -4.48991
54280.0000   -6.79718
54320.0000   -5.46502
54360.0000   -6.11392
54400.0000   -6.49667
54440.0000   -6.51565
54480.0000   -6.04018
54520.0000   -5.70483
54560.0000   -5.17622
54600.0000   -6.88534
54640.0000   -5.12847
54680.0000   -5.77851
54720.0000   -6.14471
54760.0000   -6.53451
54800.0000   -5.99864
54840.0000   -5.71972
54880.0000   -5.71183
54920.0000   -5.89994
54960.0000   -6.69688
55000.0000   -5.25726
55040.0000   -4.82482
55080.0000   -4.89926
55120.0000   -5.81109
55160.0000   -5.45747
55200.0000   -5.72581
55240.0000   -5.20184
55280.0000   -5.43647
55320.0000   -4.21985
55360.0000   -5.44704
55400.0000   -4.66649
55440.0000   -5.34739
55480.0000   -4.33509
55520.0000   -4.78267
55560.0000   -5.13772
55600.0000   -4.41122
55640.0000   -4.63204
55680.0000   -5.73384
55720.0000   -5.47151
55760.0000   -5.78079
55800.0000   -5.66098
55840.0000   -5.13677
55880.0000   -5.25786
55920.0000   -4.60853
55960.0000   -4.43377
56000.0000   -4.92708
56040.0000   -4.22750
56080.0000   -4.37390
56120.0000   -5.76028
56160.0000   -5.43536
56200.0000   -5.75380
56240.0000   -4.67805
56280.0000   -5.17659
56320.0000   -5.59174
56360.0000   -5.66235
56400.0000   -4.93207
56440.0000   -5.30065
56480.0000   -4.35704
56520.0000   -5.37327
56560.0000   -5.82044
56600.0000   -5.05096
56640.0000   -5.57490
56680.0000   -5.34853
56720.0000   -6.64205
56760.0000   -5.76004
56800.0000   -5.50335
56840.0000   -5.33356
56880.0000   -5.25167
56920.0000   -6.52731
56960.0000   -6.21388
57000.0000   -6.20362
57040.0000   -5.58633
57080.0000   -6.17914
57120.0000   -6.60051
57160.0000   -5.73060
57200.0000   -5.44010
57240.0000   -5.96330
57280.0000   -4.97657
57320.0000   -6.43251
57360.0000   -5.79920
57400.0000   -5.61326
57440.0000   -4.88176
57480.0000   -5.26629
57520.0000   -5.42040
57560.0000   -5.51007
57600.0000   -5.22493
57640.0000   -6.50678
57680.0000   -5.52900
57720.0000   -5.54332
57760.0000   -6.11448
57800.0000   -5.58978
57840.0000   -5.16052
57880.0000   -5.71602
57920.0000   -5.18790
57960.0000   -5.69195
58000.0000   -5.14792
58040.0000   -4.61879
58080.0000   -5.65620
58120.0000   -5.24378
58160.0000   -4.43216
58200.0000   -5.87414
58240.0000   -5.74185
58280.0000   -4.95819
58320.0000   -5.30186
58360.0000   -6.27521
58400.0000   -6.50929
58440.0000   -5.74625
58480.0000   -6.34244
58520.0000   -5.34684
58560.0000   -6.85744
58600.0000   -6.66780
58640.0000   -5.77355
58680.0000   -5.81001
58720.0000   -5.61568
58760.0000   -6.39744
58800.0000   -5.94510
58840.0000   -5.66558
58880.0000   -5.95200
58920.0000   -5.59625
58960.0000   -5.76931
59000.0000   -5.57332
59040.0000   -6.47460
59080.0000   -6.22100
59120.0000   -6.42965
59160.0000   -6.61732
59200.0000   -6.76574
59240.0000   -5.75414
59280.0000   -6.10850
59320.0000   -5.69340
59360.0000   -6.99592
59400.0000   -7.09720
59440.0000   -7.31186
59480.0000   -6.78335
59520.0000   -5.62971
59560.0000   -6.01955
59600.0000   -5.56605
59640.0000   -5.12253
59680.0000   -5.67851
59720.0000   -5.68126
59760.0000   -5.94158
59800.0000   -4.39422
59840.0000   -5.47337
59880.0000   -5.29285
59920.0000   -5.90823
59960.0000   -5.05611
60000.0000   -5.19886
60040.0000   -4.88565
60080.0000   -4.59084
60120.0000   -4.80024
60160.0000   -5.22098
60200.0000   -4.67904
60240.0000   -4.89744
60280.0000   -4.49508
60320.0000   -5.76878
60360.0000   -5.04997
60400.0000   -5.70578
60440.0000   -4.66645
60480.0000   -4.67915
60520.0000   -3.61749
60560.0000   -5.91525
60600.0000   -5.76931
60640.0000   -5.28889
60680.0000   -6.46442
60720.0000   -5.76242
60760.0000   -6.20168
60800.0000   -5.96360
60840.0000   -5.85752
60880.0000   -5.62106
60920.0000   -4.96668
60960.0000   -4.82165
61000.0000   -4.85969
61040.0000   -4.18233
61080.0000   -5.23905
61120.0000   -4.58918
61160.0000   -5.07908
61200.0000   -5.76064
61240.0000   -6.32823
61280.0000   -5.59294
61320.0000   -6.17096
61360.0000   -6.96254
61400.0000   -5.87032
61440.0000   -5.77736
61480.0000   -6.82261
61520.0000   -5.63418
61560.0000   -5.03425
61600.0000   -5.77827
61640.0000   -6.29183
61680.0000   -5.46441
61720.0000   -5.63578
61760.0000   -6.10902
61800.0000   -5.55821
61840.0000   -6.38092
61880.0000   -6.43647
61920.0000   -6.62102
61960.0000   -4.86380
62000.0000   -4.37581
62040.0000   -5.87743
62080.0000   -5.39513
62120.0000   -4.52085
62160.0000   -5.01078
62200.0000   -5.98004
62240.0000   -5.13681
62280.0000   -4.91089
62320.0000   -4.78562
62360.0000   -5.75949
62400.0000   -5.67111
62440.0000   -4.85572
62480.0000   -5.17996
62520.0000   -3.61804
62560.0000   -4.27222
62600.0000   -4.27901
62640.0000   -3.23686
62680.0000   -4.89985
62720.0000   -4.94044
62760.0000   -4.75225
62800.0000   -4.96765
62840.0000   -4.66177
62880.0000   -5.47001
62920.0000   -4.73771
62960.0000   -5.00962
63000.0000   -5.57924
63040.0000   -5.76340
63080.0000   -6.43488
63120.0000   -5.76016
63160.0000   -6.69185
63200.0000   -4.78667
63240.0000   -6.08358
63280.0000   -5.87022
63320.0000   -6.24538
63360.0000   -4.74552
63400.0000   -4.24802
63440.0000   -4.49075
63480.0000   -5.97337
63520.0000   -5.44558
63560.0000   -4.68738
63600.0000   -5.15011
63640.0000   -5.14606
63680.0000   -4.33690
63720.0000   -4.84635
63760.0000   -4.36613
63800.0000   -4.64014
63840.0000   -5.89741
63880.0000   -5.41956
63920.0000   -5.35500
63960.0000   -5.14905
64000.0000   -5.67440
64040.0000   -6.12232
64080.0000   -5.09574
64120.0000   -4.71047
64160.0000   -4.45559
64200.0000   -2.82080
64240.0000   -3.12040
64280.0000   -4.36062
64320.0000   -3.91199
64360.0000   -3.69733
64400.0000   -3.94804
64440.0000   -4.68171
64480.0000   -3.60744
64520.0000   -3.78707
64560.0000   -2.78562
64600.0000   -3.48964
64640.0000   -4.12126
64680.0000   -3.31141
64720.0000   -3.55547
64760.0000   -2.90959
64800.0000   -3.62560
64840.0000   -1.40243
64880.0000   -2.95154
64920.0000   -2.96947
64960.0000   -2.88908
65000.0000   -4.23514
65040.0000   -3.67523
65080.0000   -3.27708
65120.0000   -3.15485
65160.0000   -1.92315
65200.0000   -2.36133
65240.0000   -2.74302
65280.0000   -3.13931
65320.0000   -2.69541
65360.0000   -3.40311
65400.0000   -2.94990
65440.0000   -2.92139
65480.0000   -3.15167
65520.0000   -3.63917
65560.0000   -3.57629
65600.0000   -3.22579
65640.0000   -2.65574
65680.0000   -4.09035
65720.0000   -3.48774
65760.0000   -3.61250
65800.0000   -4.29230
65840.0000   -4.91578
65880.0000   -4.01520
65920.0000   -3.99863
65960.0000   -3.97479
66000.0000   -4.91960
66040.0000   -4.61785
66080.0000   -4.08136
66120.0000   -4.57926
66160.0000   -3.78432
66200.0000   -3.49501
66240.0000   -3.70018
66280.0000   -4.32011
66320.0000   -4.12058
66360.0000   -3.61529
66400.0000   -3.10782
66440.0000   -4.40648
66480.0000   -2.96122
66520.0000   -2.61006
66560.0000   -2.27063
66600.0000   -1.89086
66640.0000   -2.39605
66680.0000   -2.44499
66720.0000   -2.23737
66760.0000   -2.52041
66800.0000   -2.35875
66840.0000   -2.09133
66880.0000   -2.60786
66920.0000   -2.42610
66960.0000   -3.15648
67000.0000   -2.22433
67040.0000   -3.15597
67080.0000   -2.98271
67120.0000   -2.18936
67160.0000   -2.34045
67200.0000   -3.12622
67240.0000   -3.83170
67280.0000   -3.51896
67320.0000   -3.17928
67360.0000   -3.11707
67400.0000   -3.25770
67440.0000   -3.03509
67480.0000   -1.75638
67520.0000   -3.33509
67560.0000   -2.79714
67600.0000   -2.37437
67640.0000   -2.07192
67680.0000   -2.70425
67720.0000   -2.25536
67760.0000   -0.15417
67800.0000    0.06378
67840.0000   -0.63782
67880.0000   -1.02466
67920.0000   -1.93093
67960.0000   -1.04973
68000.0000   -1.92709
68040.0000   -2.44568
68080.0000   -3.10501
68120.0000   -2.42043
68160.0000   -2.68097
68200.0000   -2.15271
68240.0000   -3.27659
68280.0000   -2.79394
68320.0000   -2.60316
68360.0000   -2.85537
68400.0000   -2.71008
68440.0000   -1.79122
68480.0000   -2.43042
68520.0000   -1.97844
68560.0000   -2.35508
68600.0000   -2.41089
68640.0000   -2.08534
68680.0000   -2.73780
68720.0000   -2.78446
68760.0000   -2.49616
68800.0000   -1.41460
68840.0000   -3.70114
68880.0000   -2.34147
68920.0000   -3.21767
68960.0000   -2.06634
69000.0000   -2.08519
69040.0000   -2.10215
69080.0000   -2.22803
69120.0000   -2.98872
69160.0000   -3.28284
69200.0000   -3.10305
69240.0000   -1.64872
69280.0000   -1.78503
69320.0000   -2.62821
69360.0000   -1.58777
69400.0000   -2.34553
69440.0000   -2.92170
69480.0000   -2.37084
69520.0000   -1.76991
69560.0000   -1.98373
69600.0000   -2.46159
69640.0000   -3.20852
69680.0000   -2.25525
69720.0000   -3.51852
69760.0000   -2.83378
69800.0000   -2.09443
69840.0000   -2.65883
69880.0000   -3.26838
69920.0000   -3.09052
69960.0000   -2.63366
70000.0000   -3.04122
70040.0000   -2.98914
70080.0000   -2.17216
70120.0000   -2.87318
70160.0000   -2.92683
70200.0000   -3.04555
70240.0000   -3.13173
70280.0000   -2.19694
70320.0000   -2.24520
70360.0000   -2.63716
70400.0000   -1.98367
70440.0000   -1.80407
70480.0000   -2.03419
70520.0000   -0.80962
70560.0000   -1.69036
70600.0000   -2.91585
70640.0000   -3.31972
70680.0000   -2.04800
70720.0000   -2.13450
70760.0000   -3.04048
70800.0000   -3.24139
70840.0000   -2.46352
70880.0000   -2.07036
70920.0000   -2.45538
70960.0000   -2.15503
71000.0000   -2.26591
71040.0000   -2.05796
71080.0000   -1.59382
71120.0000   -1.50588
71160.0000   -2.81670
71200.0000   -2.48555
71240.0000   -2.03564
71280.0000   -2.09474
71320.0000   -1.90106
71360.0000   -2.61618
71400.0000   -1.16489
71440.0000   -2.00098
71480.0000   -1.00907
71520.0000   -2.29392
71560.0000   -1.85466
71600.0000   -2.81416
71640.0000   -2.54258
71680.0000   -2.38288
71720.0000   -1.47141
71760.0000   -1.22021
71800.0000   -1.92138
71840.0000   -2.46131
71880.0000   -1.63143
71920.0000   -1.66011
71960.0000   -1.81606
72000.0000   -1.65502
72040.0000   -3.39983
72080.0000   -2.49307
72120.0000   -2.76699
72160.0000   -1.72923
72200.0000   -1.66507
72240.0000   -0.81761
72280.0000   -1.41225
72320.0000   -1.71757
72360.0000   -1.72715
72400.0000   -1.19380
72440.0000   -1.35196
72480.0000   -1.92946
72520.0000   -2.30121
72560.0000   -1.56782
72600.0000   -2.16664
72640.0000   -2.03499
72680.0000   -2.85806
72720.0000   -2.70386
72760.0000   -2.79861
72800.0000   -2.37713
72840.0000   -1.88626
72880.0000   -1.70654
72920.0000   -2.46916
72960.0000   -2.06725
73000.0000   -1.19299
73040.0000   -2.05001
73080.0000   -1.32984
73120.0000   -2.37997
73160.0000   -2.96437
73200.0000   -2.06668
73240.0000   -2.61431
73280.0000   -3.03836
73320.0000   -1.80425
73360.0000   -2.40509
73400.0000   -1.75813
73440.0000   -2.91558
73480.0000   -1.57263
73520.0000   -2.35474
73560.0000   -2.23228
73600.0000   -1.29705
73640.0000   -2.38115
73680.0000   -3.07339
73720.0000   -2.45506
73760.0000   -1.89537
73800.0000   -2.56945
73840.0000   -2.34862
73880.0000   -3.00195
73920.0000   -2.40073
73960.0000   -2.82512
74000.0000   -2.55523
74040.0000   -1.80699
74080.0000   -0.85188
74120.0000   -0.87013
74160.0000   -1.49797
74200.0000   -1.57180
74240.0000   -1.18579
74280.0000   -1.68380
74320.0000   -1.68402
74360.0000   -2.39490
74400.0000   -1.83092
74440.0000   -2.31409
74480.0000   -2.56833
74520.0000   -2.90466
74560.0000   -2.46091
74600.0000   -2.25264
74640.0000   -2.77211
74680.0000   -2.96167
74720.0000   -2.69494
74760.0000   -3.68129
74800.0000   -2.04214
74840.0000   -2.28331
74880.0000   -2.82054
74920.0000   -2.91662
74960.0000   -2.84249
75000.0000   -2.77165
75040.0000   -1.86979
75080.0000   -1.40183
75120.0000   -1.13810
75160.0000   -1.98396
75200.0000   -1.47983
75240.0000   -2.14220
75280.0000   -2.09626
75320.0000   -2.27867
75360.0000   -2.56388
75400.0000   -2.77579
75440.0000   -2.96357
75480.0000   -2.36923
75520.0000   -2.68512
75560.0000   -2.30260
75600.0000   -2.94724
75640.0000   -2.71187
75680.0000   -2.94822
75720.0000   -2.63330
75760.0000   -3.14613
75800.0000   -2.09385
75840.0000   -2.37355
75880.0000   -3.05051
75920.0000   -3.32099
75960.0000   -2.90700
76000.0000   -3.06958
76040.0000   -2.39693
76080.0000   -3.06082
76120.0000   -2.14703
76160.0000   -2.55166
76200.0000   -2.08245
76240.0000   -1.78662
76280.0000   -2.01932
76320.0000   -1.79529
76360.0000   -2.03081
76400.0000   -1.96126
76440.0000   -1.87993
76480.0000   -1.54492
76520.0000   -1.87775
76560.0000   -2.93915
76600.0000   -2.71800
76640.0000   -3.42082
76680.0000   -3.74282
76720.0000   -4.32891
76760.0000   -3.79345
76800.0000   -3.83220
76840.0000   -2.45284
76880.0000   -2.29938
76920.0000   -2.29929
76960.0000   -2.80533
77000.0000   -2.60280
77040.0000   -1.90412
77080.0000   -3.56159
77120.0000   -2.09676
77160.0000   -3.04273
77200.0000   -2.41170
77240.0000   -1.99370
77280.0000   -2.79893
77320.0000   -3.32184
77360.0000   -2.44194
77400.0000   -2.78538
77440.0000   -1.89479
77480.0000   -2.39446
77520.0000   -3.17096
77560.0000   -2.36332
77600.0000   -3.09093
77640.0000   -3.43076
77680.0000   -2.64138
77720.0000   -3.97521
77760.0000   -2.79747
77800.0000   -2.45516
77840.0000   -2.97037
77880.0000   -2.76002
77920.0000   -2.85092
77960.0000   -2.17150
78000.0000   -2.91388
78040.0000   -3.47804
78080.0000   -2.91424
78120.0000   -2.46554
78160.0000   -3.73771
78200.0000   -2.96808
78240.0000   -3.31971
78280.0000   -4.61351
78320.0000   -3.27970
78360.0000   -3.48243
78400.0000   -3.51704
78440.0000   -3.86722
78480.0000   -2.39806
78520.0000   -3.41829
78560.0000   -3.64675
78600.0000   -3.77295
78640.0000   -3.03466
78680.0000   -3.11200
78720.0000   -2.59407
78760.0000   -3.02715
78800.0000   -4.20001
78840.0000   -3.65516
78880.0000   -3.50373
78920.0000   -4.44549
78960.0000   -3.94810
79000.0000   -3.87547
79040.0000   -3.81095
79080.0000   -4.84842
79120.0000   -4.81958
79160.0000   -4.71683
79200.0000   -3.95887
79240.0000   -4.36646
79280.0000   -3.98213
79320.0000   -3.93571
79360.0000   -4.65924
79400.0000   -3.91131
79440.0000   -4.48196
79480.0000   -4.11981
79520.0000   -4.12633
79560.0000   -4.09891
79600.0000   -4.42864
79640.0000   -3.82737
79680.0000   -3.81177
79720.0000   -4.43997
79760.0000   -4.89866
79800.0000   -4.55272
79840.0000   -3.41352
79880.0000   -4.10050
79920.0000   -3.82163
79960.0000   -3.66663
80000.0000   -4.64437
80040.0000   -3.66078
80080.0000   -3.64096
80120.0000   -2.81725
80160.0000   -3.76373
80200.0000   -3.86997
80240.0000   -4.26942
80280.0000   -4.36209
80320.0000   -4.39767
80360.0000   -4.07956
80400.0000   -3.23259
80440.0000   -3.51191
80480.0000   -3.10900
80520.0000   -2.43593
80560.0000   -2.26569
80600.0000   -3.74796
80640.0000   -2.51361
80680.0000   -3.09117
80720.0000   -2.48677
80760.0000   -2.99276
80800.0000   -2.52047
80840.0000   -2.31135
80880.0000   -3.17593
80920.0000   -2.47626
80960.0000   -2.41874
81000.0000   -2.45568
81040.0000   -3.43661
81080.0000   -2.00757
81120.0000   -1.96343
81160.0000   -1.51992
81200.0000   -2.54645
81240.0000   -2.86459
81280.0000   -2.50588
81320.0000   -1.95062
81360.0000   -2.69993
81400.0000   -2.72551
81440.0000   -2.85434
81480.0000   -3.53180
81520.0000   -2.64289
81560.0000   -2.25015
81600.0000   -2.24096
81640.0000   -2.02319
81680.0000   -2.60767
81720.0000   -2.82259
81760.0000   -2.75775
81800.0000   -2.22779
81840.0000   -2.10739
81880.0000   -2.39072
81920.0000   -2.27063
81960.0000   -1.44467
82000.0000   -2.37142
82040.0000   -2.40214
82080.0000   -2.33338
82120.0000   -2.29827
82160.0000   -2.90779
82200.0000   -2.98355
82240.0000   -3.01008
82280.0000   -3.72709
82320.0000   -2.21523
82360.0000   -2.88368
82400.0000   -2.96888
82440.0000   -3.80382
82480.0000   -2.66178
82520.0000   -3.60968
82560.0000   -3.11305
82600.0000   -2.91797
82640.0000   -2.75791
82680.0000   -2.23132
82720.0000   -3.69593
82760.0000   -3.26004
82800.0000   -2.31983
82840.0000   -2.81418
82880.0000   -2.48536
82920.0000   -2.33844
82960.0000   -2.61104
83000.0000   -2.15590
83040.0000   -1.54524
83080.0000   -2.35731
83120.0000   -1.92251
83160.0000   -2.19482
83200.0000   -2.88755
83240.0000   -2.57142
83280.0000   -2.31279
83320.0000   -2.10636
83360.0000   -2.57929
83400.0000   -1.84292
83440.0000   -1.75359
83480.0000   -2.80768
83520.0000   -3.47115
83560.0000   -3.90506
83600.0000   -2.82857
83640.0000   -2.38133
83680.0000   -2.65065
83720.0000   -2.90997
83760.0000   -2.07535
83800.0000   -0.95647
83840.0000   -1.93943
83880.0000   -2.63999
83920.0000   -1.92338
83960.0000   -2.05318
84000.0000   -2.86011
84040.0000   -1.43759
84080.0000   -1.76134
84120.0000   -1.99782
84160.0000   -1.79776
84200.0000   -2.39883
84240.0000   -1.99629
84280.0000   -2.52542
84320.0000   -2.20521
84360.0000   -1.81029
84400.0000   -1.59902
84440.0000   -2.23819
84480.0000   -2.30799
84520.0000   -2.46387
84560.0000   -2.01812
84600.0000   -2.72056
84640.0000   -2.32159
84680.0000   -2.23029
84720.0000   -2.43241
84760.0000   -1.57038
84800.0000   -2.51361
84840.0000   -2.40828
84880.0000   -1.20710
84920.0000   -2.65053
84960.0000   -1.59108
85000.0000   -1.68135
85040.0000   -1.50325
85080.0000   -1.30812
85120.0000   -1.38309
85160.0000   -2.46943
85200.0000   -2.23719
85240.0000   -2.73591
85280.0000   -2.74227
85320.0000   -3.45712
85360.0000   -2.53783
85400.0000   -3.06897
85440.0000   -2.94711
85480.0000   -3.18448
85520.0000   -2.48619
85560.0000   -3.29169
85600.0000   -3.50808
85640.0000   -3.92234
85680.0000   -1.99467
85720.0000   -1.73612
85760.0000    0.19772
85800.0000   -0.51569
85840.0000   -0.22823
85880.0000    0.16307
85920.0000    0.10220
85960.0000    0.74485
86000.0000    0.35654
86040.0000   -0.17387
86080.0000   -0.43800
86120.0000   -0.27921
86160.0000   -0.35979
86200.0000    0.33655
86240.0000   -0.08696
86280.0000   -0.96056
86320.0000    0.04992
86360.0000    2.50407
86400.0000    2.19132
86440.0000    1.81488
86480.0000    1.63640
86520.0000    2.11655
86560.0000    1.58958
86600.0000    2.47839
86640.0000    2.01384
86680.0000    1.78065
86720.0000    1.67468
86760.0000    1.27096
86800.0000    2.71723
86840.0000    3.53722
86880.0000    2.62985
86920.0000    3.40932
86960.0000    2.89428
87000.0000    2.40967
87040.0000    3.78279
87080.0000    3.36959
87120.0000    2.69761
87160.0000    3.08182
87200.0000    2.57380
87240.0000    2.50033
87280.0000    1.88239
87320.0000    2.66521
87360.0000    2.36642
87400.0000    2.18887
87440.0000    1.91818
87480.0000    1.69428
87520.0000    1.25909
87560.0000    2.04706
87600.0000    1.41452
87640.0000    2.33180
87680.0000    2.06583
87720.0000    2.08335
87760.0000    1.38384
87800.0000    1.23550
87840.0000    0.87340
87880.0000    0.91457
87920.0000    0.77942
87960.0000    1.51186
88000.0000    0.80285
88040.0000    1.76327
88080.0000    2.42543
88120.0000    2.09708
88160.0000    2.63606
88200.0000    2.56707
88240.0000    2.26992
88280.0000    1.79314
88320.0000    1.26024
88360.0000    1.22475
88400.0000    1.04776
88440.0000    0.86588
88480.0000    1.39378
88520.0000    0.98284
88560.0000    1.26318
88600.0000    2.01539
88640.0000    1.46988
88680.0000    1.53926
88720.0000    2.60674
88760.0000    2.20473
88800.0000    1.61739
88840.0000    1.94673
88880.0000    2.21160
88920.0000    2.25261
88960.0000    3.33765
89000.0000    3.90709
89040.0000    2.85818
89080.0000    3.20157
89120.0000    3.29757
89160.0000    2.28253
89200.0000    2.77458
89240.0000    2.07662
89280.0000    1.35171
89320.0000    1.82842
89360.0000    1.18524
89400.0000    2.49274
89440.0000    1.62037
89480.0000    2.70088
89520.0000    2.25760
89560.0000    2.34932
89600.0000    2.34116
89640.0000    1.28128
89680.0000    1.73153
89720.0000    2.56002
89760.0000    1.76715
89800.0000    2.15592
89840.0000    0.74277
89880.0000    1.28231
89920.0000    1.38494
89960.0000    1.73800
90000.0000    1.73601
90040.0000    0.99573
90080.0000    1.79398
90120.0000    0.72564
90160.0000    0.51582
90200.0000    0.68036
90240.0000    1.47093
90280.0000    1.55216
90320.0000    1.19893
90360.0000   -0.23540
90400.0000    0.55371
90440.0000    0.84461
90480.0000    2.13757
90520.0000    2.05784
90560.0000    1.68711
90600.0000    1.01422
90640.0000    2.20090
90680.0000    1.83486
90720.0000    2.71217
90760.0000    1.39896
90800.0000    1.54431
90840.0000    1.70258
90880.0000    1.42690
90920.0000    2.08717
90960.0000    3.05900
91000.0000    2.10409
91040.0000    1.70204
91080.0000    0.87654
91120.0000    1.78836
91160.0000    1.62738
91200.0000    2.43774
91240.0000    2.11618
91280.0000    2.18463
91320.0000    2.44089
91360.0000    1.20500
91400.0000    1.31412
91440.0000    1.42429
91480.0000    2.37594
91520.0000    1.09700
91560.0000    1.93283
91600.0000    1.52085
91640.0000    1.23543
91680.0000    1.62533
91720.0000    1.17489
91760.0000    0.39182
91800.0000    0.80018
91840.0000    1.01385
91880.0000    1.88606
91920.0000    1.74917
91960.0000    1.91190
92000.0000    2.21865
92040.0000    1.48573
92080.0000    2.38269
92120.0000    2.44528
92160.0000    1.98399
92200.0000    3.49497
92240.0000    2.42881
92280.0000    1.80743
92320.0000    0.94961
92360.0000    1.27297
92400.0000    1.19859
92440.0000    1.59838
92480.0000    1.87889
92520.0000    2.10481
92560.0000    2.47741
92600.0000    1.25786
92640.0000    1.25801
92680.0000   -0.01269
92720.0000    0.61361
92760.0000    1.40257
92800.0000    1.24274
92840.0000    1.33069
92880.0000    1.19930
92920.0000    0.15882
92960.0000    0.38404
93000.0000    0.80446
93040.0000    0.59432
93080.0000    0.65185
93120.0000    1.13874
93160.0000    0.31636
93200.0000    0.14836
93240.0000    1.84592
93280.0000    0.97344
93320.0000    0.79954
93360.0000    0.64260
93400.0000    0.90423
93440.0000    0.74145
93480.0000    0.70532
93520.0000    0.41484
93560.0000    0.66550
93600.0000    1.59383
93640.0000    1.40113
93680.0000    1.59395
93720.0000    1.06762
93760.0000    1.29671
93800.0000    0.86321
93840.0000    1.39110
93880.0000    1.10003
93920.0000    0.73498
93960.0000    0.67573
94000.0000    0.86553
94040.0000    1.07008
94080.0000    0.11070
94120.0000    0.83220
94160.0000    0.61402
94200.0000   -0.47500
94240.0000    0.53315
94280.0000    0.86941
94320.0000    0.23156
94360.0000   -0.15078
94400.0000    0.07792
94440.0000    0.47384
94480.0000   -0.29238
94520.0000    0.43625
94560.0000    0.01640
94600.0000    0.47103
94640.0000    0.86470
94680.0000    1.04214
94720.0000    0.27755
94760.0000    0.67370
94800.0000    1.02852
94840.0000    0.73285
94880.0000    0.43377
94920.0000    1.36065
94960.0000    0.91213
95000.0000    0.58943
95040.0000    0.56077
95080.0000    0.13323
95120.0000    1.00042
95160.0000    0.15907
95200.0000    0.85507
95240.0000    0.84802
95280.0000    1.12817
95320.0000    0.32776
95360.0000    2.12179
95400.0000    0.87683
95440.0000   -0.09742
95480.0000    0.74345
95520.0000    0.53438
95560.0000    0.35085
95600.0000    0.24028
95640.0000    1.12014
95680.0000    1.46856
95720.0000    1.32253
95760.0000    0.83902
95800.0000    1.08614
95840.0000    2.02730
95880.0000    0.88404
95920.0000    1.82836
95960.0000    1.06630
96000.0000    0.52347
96040.0000    0.92697
96080.0000    1.27632
96120.0000    1.18702
96160.0000    1.28942
96200.0000    1.35674
96240.0000    1.04507
96280.0000    0.91984
96320.0000    1.66561
96360.0000    0.90032
96400.0000    0.61200
96440.0000    1.51950
96480.0000    1.07199
96520.0000    1.33619
96560.0000    1.50915
96600.0000    0.84468
96640.0000    0.24641
96680.0000    0.77706
96720.0000    1.13007
96760.0000    1.16288
96800.0000    1.50412
96840.0000    1.07953
96880.0000    1.02840
96920.0000    1.05379
96960.0000    0.27369
97000.0000    2.09890
97040.0000    2.18023
97080.0000    1.38208
97120.0000    1.70713
97160.0000    0.73546
97200.0000    1.47729
97240.0000    0.84879
97280.0000    1.48781
97320.0000    2.07851
97360.0000    0.44307
97400.0000    1.84025
97440.0000    1.59150
97480.0000    1.93438
97520.0000    1.92174
97560.0000    2.08441
97600.0000    1.65470
97640.0000    1.36947
97680.0000    1.94248
97720.0000    1.50548
97760.0000    2.56964
97800.0000    2.92467
97840.0000    3.93032
97880.0000    3.58914
97920.0000    3.01755
97960.0000    3.04350
98000.0000    3.44728
98040.0000    3.41164
98080.0000    3.47298
98120.0000    2.84624
98160.0000    1.79095
98200.0000    1.74720
98240.0000    2.03821
98280.0000    2.15722
98320.0000    2.49398
98360.0000    1.61118
98400.0000    1.43034
98440.0000    0.86657
98480.0000    1.16626
98520.0000    1.68956
98560.0000    2.12544
98600.0000    1.36671
98640.0000    1.26801
98680.0000    2.68209
98720.0000    3.14587
98760.0000    1.56016
98800.0000    1.18539
98840.0000    2.20479
98880.0000    2.61339
98920.0000    2.43765
98960.0000    1.95191
99000.0000    2.87539
99040.0000    2.23580
99080.0000    1.94794
99120.0000    1.04236
99160.0000    2.33451
99200.0000    2.86964
99240.0000    1.44946
99280.0000    2.17465
99320.0000    1.14870
99360.0000    2.40537
99400.0000    1.86494
99440.0000    1.53991
99480.0000    0.88283
99520.0000    1.39069
99560.0000    1.26413
99600.0000    2.24101
99640.0000    1.26021
99680.0000    1.83099
99720.0000    1.64522
99760.0000    2.08815
99800.0000    1.66174
99840.0000    1.39897
99880.0000    2.09800
99920.0000    2.10125
99960.0000    1.04763
100000.0000    0.62452
100040.0000    1.27422
100080.0000    1.26919
100120.0000    1.20950
100160.0000    1.99062
100200.0000    1.45335
100240.0000    0.59015
100280.0000    0.84044
100320.0000    0.47481
100360.0000    0.02290
100400.0000    0.98483
100440.0000    1.39882
100480.0000    1.84990
100520.0000    1.95182
100560.0000    1.64040
100600.0000    1.14948
100640.0000    1.68272
100680.0000    1.67128
100720.0000    0.80007
100760.0000    2.52098
100800.0000    1.92128
100840.0000    2.52697
100880.0000    2.09604
100920.0000    2.41667
100960.0000    2.33282
101000.0000    2.44416
101040.0000    1.85810
101080.0000    2.53248
101120.0000    2.78918
101160.0000    0.92094
101200.0000    1.87244
101240.0000    1.17420
101280.0000    0.62991
101320.0000    1.67652
101360.0000    1.09401
101400.0000    0.62761
101440.0000    0.84237
101480.0000    0.71317
101520.0000    0.88256
101560.0000    1.55983
101600.0000    1.31436
101640.0000    1.04955
101680.0000   -0.16832
101720.0000    1.00424
101760.0000    0.89705
101800.0000    0.47366
101840.0000    0.12810
101880.0000    0.87217
101920.0000    1.43208
101960.0000    0.39981
102000.0000    1.24172
102040.0000    1.65459
102080.0000    1.04222
102120.0000    0.71675
102160.0000    0.79524
102200.0000    2.23951
102240.0000    1.27493
102280.0000    2.09901
102320.0000    1.44076
102360.0000    0.53465
102400.0000    0.90384
102440.0000    0.57934
102480.0000    0.73021
102520.0000    1.59867
102560.0000    0.96103
102600.0000    0.30355
102640.0000    1.07198
102680.0000    0.61023
102720.0000    0.51701
102760.0000    0.89190
102800.0000   -0.03743
102840.0000   -0.06243
102880.0000    0.28403
102920.0000   -0.25754
102960.0000    0.69072
103000.0000    0.76811
103040.0000    0.55686
103080.0000   -0.21776
103120.0000    0.83316
103160.0000    1.61623
103200.0000    1.26229
103240.0000    1.64777
103280.0000    0.81831
103320.0000    0.00084
103360.0000   -0.11843
103400.0000    0.66116
103440.0000    0.42945
103480.0000    1.60294
103520.0000    0.94364
103560.0000    0.36148
103600.0000   -0.11606
103640.0000    0.04282
103680.0000    0.36409
103720.0000    0.39413
103760.0000   -0.22573
103800.0000    0.94909
103840.0000    1.92196
103880.0000    1.19116
103920.0000    1.25374
103960.0000    0.83447
104000.0000    1.10913
104040.0000    0.22200
104080.0000   -0.26308
104120.0000    0.74333
104160.0000   -0.02962
104200.0000   -0.42555
104240.0000   -0.88445
104280.0000   -0.10083
104320.0000   -0.01429
104360.0000    0.31711
104400.0000    0.14151
104440.0000    0.11749
104480.0000   -0.62136
104520.0000    0.34603
104560.0000    0.38446
104600.0000    0.54569
104640.0000    0.91654
104680.0000    1.29662
104720.0000    1.26506
104760.0000    1.30689
104800.0000    0.33895
104840.0000    0.25170
104880.0000    1.64028
104920.0000    0.97696
104960.0000    0.33572
105000.0000    0.94056
105040.0000    0.44614
105080.0000    1.03935
105120.0000    0.24824
105160.0000   -0.44096
105200.0000   -0.17397
105240.0000   -0.65737
105280.0000    0.42607
105320.0000   -0.52217
105360.0000   -1.15543
105400.0000   -1.00673
105440.0000    0.35616
105480.0000   -0.44945
105520.0000    0.12378
105560.0000    0.24014
105600.0000    0.91452
105640.0000    1.06433
105680.0000    0.51970
105720.0000    1.85902
105760.0000   -0.34312
105800.0000   -0.83440
105840.0000    0.64094
105880.0000    0.36217
105920.0000    0.68138
105960.0000    1.23917
106000.0000    0.59922
106040.0000   -0.68765
106080.0000    0.51627
106120.0000    0.88311
106160.0000    0.48368
106200.0000    0.61643
106240.0000    0.51606
106280.0000   -0.17614
106320.0000    0.36982
106360.0000    0.50261
106400.0000    0.10885
106440.0000   -0.19682
106480.0000   -0.38260
106520.0000    0.61905
106560.0000    0.34786
106600.0000    1.13995
106640.0000    1.08519
106680.0000    0.86393
106720.0000   -0.20118
106760.0000    0.07833
106800.0000    0.73221
106840.0000    0.94730
106880.0000    1.33053
106920.0000    0.71534
106960.0000    0.70876
107000.0000    0.55997
107040.0000    0.93838
107080.0000    0.93295
107120.0000   -0.12289
107160.0000    0.78526
107200.0000    0.16399
107240.0000   -0.08480
107280.0000    0.28411
107320.0000    0.14572
107360.0000    0.71195
107400.0000    0.61468
107440.0000    1.40944
107480.0000    0.89726
107520.0000    0.18938
107560.0000    0.56777
107600.0000    1.02776
107640.0000    0.50936
107680.0000    0.23525
107720.0000    0.73906
107760.0000    0.37863
107800.0000    1.00049
107840.0000    1.47554
107880.0000    1.38688
107920.0000    1.21191
107960.0000    1.25261
108000.0000    1.96515
108040.0000    1.73753
108080.0000    1.95816
108120.0000    2.72520
108160.0000    2.35576
108200.0000    1.77186
108240.0000    2.36619
108280.0000    1.55995
108320.0000    1.56241
108360.0000    1.49964
108400.0000    0.60347
108440.0000    1.15494
108480.0000    2.05061
108520.0000    1.83818
108560.0000    1.61028
108600.0000    2.13737
108640.0000    1.16581
108680.0000    1.17003
108720.0000    0.69871
108760.0000    0.35999
108800.0000    1.17446
108840.0000    1.41632
108880.0000    1.36339
108920.0000    2.48188
108960.0000    2.37514
109000.0000    1.52099
109040.0000    2.20568
109080.0000    3.15750
109120.0000    2.93212
109160.0000    2.23454
109200.0000    2.70633
109240.0000    1.70281
109280.0000    1.75220
109320.0000    1.89247
109360.0000    2.91375
109400.0000    1.66036
109440.0000    1.99450
109480.0000    1.13411
109520.0000    1.81492
109560.0000    2.00496
109600.0000    0.97820
109640.0000    0.49216
109680.0000    0.71493
109720.0000    0.67728
109760.0000    1.19315
109800.0000    1.66460
109840.0000    2.28535
109880.0000    2.26057
109920.0000    1.36417
109960.0000    1.47509
110000.0000    1.84971
110040.0000    1.69896
110080.0000    1.10970
110120.0000    1.92844
110160.0000    1.00920
110200.0000    1.03865
110240.0000    1.82908
110280.0000    1.35991
110320.0000    1.86533
110360.0000    0.65877
110400.0000    1.68928
110440.0000    2.88637
110480.0000    1.63038
110520.0000    2.50187
110560.0000    3.03608
110600.0000    2.82584
110640.0000    2.76112
110680.0000    2.65817
110720.0000    2.13666
110760.0000    2.73857
110800.0000    1.81982
110840.0000    3.27103
110880.0000    2.79838
110920.0000    3.12969
110960.0000    3.04914
111000.0000    2.75487
111040.0000    2.05812
111080.0000    1.52699
111120.0000    1.31094
111160.0000    0.86549
111200.0000    2.11994
111240.0000    1.95260
111280.0000    2.21575
111320.0000    1.65991
111360.0000    2.21825
111400.0000    3.26807
111440.0000    2.80023
111480.0000    1.92181
111520.0000    2.06366
111560.0000    3.14920
111600.0000    3.26403
111640.0000    3.48156
111680.0000    2.50201
111720.0000    2.87470
111760.0000    3.31235
111800.0000    3.12459
111840.0000    3.21396
111880.0000    3.02808
111920.0000    2.30267
111960.0000    3.19592
112000.0000    1.77490
112040.0000    2.14799
112080.0000    2.78159
112120.0000    2.54882
112160.0000    2.59677
112200.0000    2.18234
112240.0000    2.37450
112280.0000    0.90751
112320.0000    1.89868
112360.0000    1.91001
112400.0000    1.21641
112440.0000   -0.00735
112480.0000    1.94976
112520.0000    1.02096
112560.0000    1.97322
112600.0000    2.50845
112640.0000    3.49504
112680.0000    2.96847
112720.0000    3.26755
112760.0000    2.22095
112800.0000    3.43837
112840.0000    3.08787
112880.0000    2.79580
112920.0000    3.99117
112960.0000    3.80467
113000.0000    3.34140
113040.0000    3.64279
113080.0000    3.44955
113120.0000    3.37308
113160.0000    3.31750
113200.0000    4.01974
113240.0000    3.29149
113280.0000    3.80498
113320.0000    2.56279
113360.0000    3.52891
113400.0000    3.94903
113440.0000    4.23753
113480.0000    4.18930
113520.0000    3.51292
113560.0000    4.00081
113600.0000    4.34044
113640.0000    5.03676
113680.0000    4.04084
113720.0000    4.26032
113760.0000    4.23680
113800.0000    3.22716
113840.0000    3.58101
113880.0000    3.88267
113920.0000    3.45316
113960.0000    2.83437
114000.0000    2.83942
114040.0000    2.76157
114080.0000    3.54901
114120.0000    2.78418
114160.0000    3.39059
114200.0000    2.79334
114240.0000    3.19362
114280.0000    3.75462
114320.0000    3.84080
114360.0000    4.43516
114400.0000    3.66378
114440.0000    2.19544
114480.0000    2.68794
114520.0000    2.48754
114560.0000    2.89718
114600.0000    3.63060
114640.0000    3.73790
114680.0000    3.91693
114720.0000    3.26621
114760.0000    2.42611
114800.0000    2.52140
114840.0000    2.51023
114880.0000    2.70039
114920.0000    2.17584
114960.0000    2.81828
115000.0000    3.33534
115040.0000    3.09564
115080.0000    2.88219
115120.0000    3.99273
115160.0000    3.76710
115200.0000    3.65221
115240.0000    3.40236
115280.0000    3.26566
115320.0000    3.04699
115360.0000    2.46867
115400.0000    4.48773
115440.0000    4.07761
115480.0000    2.32242
115520.0000    3.21088
115560.0000    3.07483
115600.0000    3.47214
115640.0000    3.69981
115680.0000    4.01147
115720.0000    3.34636
115760.0000    2.87368
115800.0000    3.60598
115840.0000    2.18913
115880.0000    2.70042
115920.0000    3.15623
115960.0000    2.50099
116000.0000    2.39148
116040.0000    2.65310
116080.0000    1.60034
116120.0000    2.55652
116160.0000    1.90873
116200.0000    2.66852
116240.0000    2.36625
116280.0000    2.23641
116320.0000    1.85414
116360.0000    3.02769
116400.0000    2.79671
116440.0000    3.48359
116480.0000    3.77668
116520.0000    2.84121
116560.0000    2.84175
116600.0000    3.21179
116640.0000    3.12585
116680.0000    3.03439
116720.0000    2.68471
116760.0000    2.38826
116800.0000    1.53321
116840.0000    1.90918
116880.0000    2.51414
116920.0000    2.52513
116960.0000    2.90950
117000.0000    2.70184
117040.0000    2.75369
117080.0000    2.94583
117120.0000    1.78847
117160.0000    2.17981
117200.0000    1.91951
117240.0000    2.30024
117280.0000    2.09186
117320.0000    1.85864
117360.0000    2.13815
117400.0000    2.48939
117440.0000    2.24153
117480.0000    1.71310
117520.0000    1.81004
117560.0000    1.01836
117600.0000    2.07869
117640.0000    2.50564
117680.0000    2.83534
117720.0000    3.13643
117760.0000    2.25838
117800.0000    2.35452
117840.0000    2.89737
117880.0000    2.60310
117920.0000    3.09084
117960.0000    2.68784
118000.0000    2.73197
118040.0000    2.89216
118080.0000    3.17582
118120.0000    2.00607
118160.0000    3.60875
118200.0000    2.81057
118240.0000    2.50369
118280.0000    2.84495
118320.0000    2.63528
118360.0000    2.60640
118400.0000    4.08583
118440.0000    4.57655
118480.0000    2.73417
118520.0000    2.57690
118560.0000    3.33502
118600.0000    2.27466
118640.0000    2.92188
118680.0000    2.80556
118720.0000    2.98116
118760.0000    2.53878
118800.0000    3.09449
118840.0000    2.91272
118880.0000    3.08675
118920.0000    3.13238
118960.0000    3.77469
119000.0000    3.57345
119040.0000    2.93871
119080.0000    2.57232
119120.0000    1.77170
119160.0000    3.47703
119200.0000    2.10123
119240.0000    1.41342
119280.0000    2.27474
119320.0000    3.06170
119360 5
119400 5
119440 5
119480 5
119520 5
119560 5
119600 5
119640 5
119680 5
119720 5
119760 5
119800 5
119840 5
119880 5
119920 5
119960 5
120000 5
120040 5
120080 5
120120 5
120160 5
120200 5
120240 5
120280 5
120320 5
120360 5
120400 5
120440 5
120480 5
120520 5
120560 5
120600 5
120640 5
120680 5
120720 5
120760 5
120800 5
120840 5
120880 5
120920 5
120960 5
121000 5
121040 5
121080 5
121120 5
121160 5
121200 5
121240 5
121280 5
121320 5
121360 5
121400 5
121440 5
121480 5
121520 5
121560 5
121600 5
121640 5
121680 5
121720 5
121760 5
121800 5
121840 5
121880 5
121920 5
121960 5
122000 5
122040 5
122080 5
122120 5
122160 5
122200 5
122240 5
122280 5
122320 5
122360 5
122400 5
122440 5
122480 5
122520 5
122560 5
122600 5
122640 5
122680 5
122720 5
122760 5
122800 5
122840 5
122880 5
122920 5
122960 5
123000 5
123040 5
123080 5
123120 5
123160 5
123200 5
123240 5
123280 5
123320 5
123360 5
123400 5
123440 5
123480 5
123520 5
123560 5
123600 5
123640 5
123680 5
123720 5
123760 5
123800 5
123840 5
123880 5
123920 5
123960 5
124000 5
124040 5
124080 5
124120 5
124160 5
124200 5
124240 5
124280 5
124320 5
124360 5
124400 5
124440 5
124480 5
124520 5
124560 5
124600 5
124640 5
124680 5
124720 5
124760 5
124800 5
124840 5
124880 5
124920 5
124960 5
125000 5
125040 5
125080 5
125120 5
125160 5
125200 5
125240 5
125280 5
125320 5
125360 5
125400 5
125440 5
125480 5
125520 5
125560 5
125600 5
125640 5
125680 5
125720 5
125760 5
125800 5
125840 5
125880 5
125920 5
125960 5
126000 5
126040 5
126080 5
126120 5
126160 5
126200 5
126240 5
126280 5
126320 5
126360 5
126400 5
126440 5
126480 5
126520 5
126560 5
126600 5
126640 5
126680 5
126720 5
126760 5
126800 5
126840 5
126880 5
126920 5
126960 5
127000 5
127040 5
127080 5
127120 5
127160 5
127200 5
127240 5
127280 5
127320 5
127360 5
127400 5
127440 5
127480 5
127520 5
127560 5
127600 5
127640 5
127680 5
127720 5
127760 5
127800 5
127840 5
127880 5
127920 5
127960 5
128000 5
128040 5
128080 5
128120 5
128160 5
128200 5
128240 5
128280 5
128320 5
128360 5
128400 5
128440 5
128480 5
128520 5
128560 5
128600 5
128640 5
128680 5
128720 5
128760 5
128800 5
128840 5
128880 5
128920 5
128960 5
129000 5
129040 5
129080 5
129120 5
129160 5
129200 5
129240 5
129280 5
129320 5
129360 5
129400 5
129440 5
129480 5
129520 5
129560 5
129600 5
129640 5
129680 5
129720 5
129760 5
129800 5
129840 5
129880 5
129920 5
129960 5
130000 5
130040 5
130080 5
130120 5
130160 5
130200 5
130240 5
130280 5
130320 5
130360 5
130400 5
130440 5
130480 5
130520 5
130560 5
130600 5
130640 5
130680 5
130720 5
130760 5
130800 5
130840 5
130880 5
130920 5
130960 5
131000 5
131040 5
131080 5
131120 5
131160 5
131200 5
131240 5
131280 5
131320 5
131360 5
131400 5
131440 5
131480 5
131520 5
131560 5
131600 5
131640 5
131680 5
131720 5
131760 5
131800 5
131840 5
131880 5
131920 5
131960 5
132000 5
132040 5
132080 5
132120 5
132160 5
132200 5
132240 5
132280 5
132320 5
132360 5
132400 5
132440 5
132480 5
132520 5
132560 5
132600 5
132640 5
132680 5
132720 5
132760 5
132800 5
132840 5
132880 5
132920 5
132960 5
133000 5
133040 5
133080 5
133120 5
133160 5
133200 5
133240 5
133280 5
133320 5
133360 5
133400 5
133440 5
133480 5
133520 5
133560 5
133600 5
133640 5
133680 5
133720 5
133760 5
133800 5
133840 5
133880 5
133920 5
133960 5
134000 5
134040 5
134080 5
134120 5
134160 5
134200 5
134240 5
134280 5
134320 5
134360 5
134400 5
134440 5
134480 5
134520 5
134560 5
134600 5
134640 5
134680 5
134720 5
134760 5
134800 5
134840 5
134880 5
134920 5
134960 5
135000 5
135040 5
135080 5
135120 5
135160 5
135200 5
135240 5
135280 5
135320 5
135360 5
135400 5
135440 5
135480 5
135520 5
135560 5
135600 5
135640 5
135680 5
135720 5
135760 5
135800 5
135840 5
135880 5
135920 5
135960 5
136000 5
136040 5
136080 5
136120 5
136160 5
136200 5
136240 5
136280 5
136320 5
136360 5
136400 5
136440 5
136480 5
136520 5
136560 5
136600 5
136640 5
136680 5
136720 5
136760 5
136800 5
136840 5
136880 5
136920 5
136960 5
137000 5
137040 5
137080 5
137120 5
137160 5
137200 5
137240 5
137280 5
137320 5
137360 5
137400 5
137440 5
137480 5
137520 5
137560 5
137600 5
137640 5
137680 5
137720 5
137760 5
137800 5
137840 5
137880 5
137920 5
137960 5
138000 5
138040 5
138080 5
138120 5
138160 5
138200 5
138240 5
138280 5
138320 5
138360 5
138400 5
138440 5
138480 5
138520 5
138560 5
138600 5
138640 5
138680 5
138720 5
138760 5
138800 5
138840 5
138880 5
138920 5
138960 5
139000 5
139040 5
139080 5
139120 5
139160 5
139200 5
139240 5
139280 5
139320 5
139360 5
139400 5
139440 5
139480 5
139520 5
139560 5
139600 5
139640 5
139680 5
139720 5
139760 5
139800 5
139840 5
139880 5
139920 5
139960 5
140000 5
140040 5
140080 5
140120 5
140160 5
140200 5
140240 5
140280 5
140320 5
140360 5
140400 5
140440 5
140480 5
140520 5
140560 5
140600 5
140640 5
140680 5
140720 5
140760 5
140800 5
140840 5
140880 5
140920 5
140960 5
141000 5
141040 5
141080 5
141120 5
141160 5
141200 5
141240 5
141280 5
141320 5
141360 5
141400 5
141440 5
141480 5
141520 5
141560 5
141600 5
141640 5
141680 5
141720 5
141760 5
141800 5
141840 5
141880 5
141920 5
141960 5
142000 5
142040 5
142080 5
142120 5
142160 5
142200 5
142240 5
142280 5
142320 5
142360 5
142400 5
142440 5
142480 5
142520 5
142560 5
142600 5
142640 5
142680 5
142720 5
142760 5
142800 5
142840 5
142880 5
142920 5
142960 5
143000 5
143040 5
143080 5
143120 5
143160 5
143200 5
143240 5
143280 5
143320 5
143360 5
143400 5
143440 5
143480 5
143520 5
143560 5
143600 5
143640 5
143680 5
143720 5
143760 5
143800 5
143840 5
143880 5
143920 5
143960 5
144000 5
144040 5
144080 5
144120 5
144160 5
144200 5
144240 5
144280 5
144320 5
144360 5
144400 5
144440 5
144480 5
144520 5
144560 5
144600 5
144640 5
144680 5
144720 5
144760 5
144800 5
144840 5
144880 5
144920 5
144960 5
145000 5
145040 5
145080 5
145120 5
145160 5
145200 5
145240 5
145280 5
145320 5
145360 5
145400 5
145440 5
145480 5
145520 5
145560 5
145600 5
145640 5
145680 5
145720 5
145760 5
145800 5
145840 5
145880 5
145920 5
145960 5
146000 5
146040 5
146080 5
146120 5
146160 5
146200 5
146240 5
146280 5
146320 5
146360 5
146400 5
146440 5
146480 5
146520 5
146560 5
146600 5
146640 5
146680 5
146720 5
146760 5
146800 5
146840 5
146880 5
146920 5
146960 5
147000 5
147040 5
147080 5
147120 5
147160 5
147200 5
147240 5
147280 5
147320 5
147360 5
147400 5
147440 5
147480 5
147520 5
147560 5
147600 5
147640 5
147680 5
147720 5
147760 5
147800 5
147840 5
147880 5
147920 5
147960 5
148000 5
148040 5
148080 5
148120 5
148160 5
148200 5
148240 5
148280 5
148320 5
148360 5
148400 5
148440 5
148480 5
148520 5
148560 5
148600 5
148640 5
148680 5
148720 5
148760 5
148800 5
148840 5
148880 5
148920 5
148960 5
149000 5
149040 5
149080 5
149120 5
149160 5
149200 5
149240 5
149280 5
149320 5
149360 5
149400 5
149440 5
149480 5
149520 5
149560 5
149600 5
149640 5
149680 5
149720 5
149760 5
149800 5
149840 5
149880 5
149920 5
149960 5
150000 5
150040 5
150080 5
150120 5
150160 5
150200 5
150240 5
150280 5
150320 5
150360 5
150400 5
150440 5
150480 5
150520 5
150560 5
150600 5
150640 5
150680 5
150720 5
150760 5
150800 5
150840 5
150880 5
150920 5
150960 5
151000 5
151040 5
151080 5
151120 5
151160 5
151200 5
151240 5
151280 5
151320 5
151360 5
151400 5
151440 5
151480 5
151520 5
151560 5
151600 5
151640 5
151680 5
151720 5
151760 5
151800 5
151840 5
151880 5
151920 5
151960 5
152000 5
152040 5
152080 5
152120 5
152160 5
152200 5
152240 5
152280 5
152320 5
152360 5
152400 5
152440 5
152480 5
152520 5
152560 5
152600 5
152640 5
152680 5
152720 5
152760 5
152800 5
152840 5
152880 5
152920 5
152960 5
153000 5
153040 5
153080 5
153120 5
153160 5
153200 5
153240 5
153280 5
153320 5
153360 5
153400 5
153440 5
153480 5
153520 5
153560 5
153600 5
153640 5
153680 5
153720 5
153760 5
153800 5
153840 5
153880 5
153920 5
153960 5
154000 5
154040 5
154080 5
154120 5
154160 5
154200 5
154240 5
154280 5
154320 5
154360 5
154400 5
154440 5
154480 5
154520 5
154560 5
154600 5
154640 5
154680 5
154720 5
154760 5
154800 5
154840 5
154880 5
154920 5
154960 5
155000 5
155040 5
155080 5
155120 5
155160 5
155200 5
155240 5
155280 5
155320 5
155360 5
155400 5
155440 5
155480 5
155520 5
155560 5
155600 5
155640 5
155680 5
155720 5
155760 5
155800 5
155840 5
155880 5
155920 5
155960 5
156000 5
156040 5
156080 5
156120 5
156160 5
156200 5
156240 5
156280 5
156320 5
156360 5
156400 5
156440 5
156480 5
156520 5
156560 5
156600 5
156640 5
156680 5
156720 5
156760 5
156800 5
156840 5
156880 5
156920 5
156960 5
157000 5
157040 5
157080 5
157120 5
157160 5
157200 5
157240 5
157280 5
157320 5
157360 5
157400 5
157440 5
157480 5
157520 5
157560 5
157600 5
157640 5
157680 5
157720 5
157760 5
157800 5
157840 5
157880 5
157920 5
157960 5
158000 5
158040 5
158080 5
158120 5
158160 5
158200 5
158240 5
158280 5
158320 5
158360 5
158400 5
158440 5
158480 5
158520 5
158560 5
158600 5
158640 5
158680 5
158720 5
158760 5
158800 5
158840 5
158880 5
158920 5
158960 5
159000 5
159040 5
159080 5
159120 5
159160 5
159200 5
159240 5
159280 5
159320 5
159360 5
159400 5
159440 5
159480 5
159520 5
159560 5
159600 5
159640 5
159680 5
159720 5
159760 5
159800 5
159840 5
159880 5
159920 5
159960 5
160000 5
160040 5
160080 5
160120 5
160160 5
160200 5
160240 5
160280 5
160320 5
160360 5
160400 5
160440 5
160480 5
160520 5
160560 5
160600 5
160640 5
160680 5
160720 5
160760 5
160800 5
160840 5
160880 5
160920 5
160960 5
161000 5
161040 5
161080 5
161120 5
161160 5
161200 5
161240 5
161280 5
161320 5
161360 5
161400 5
161440 5
161480 5
161520 5
161560 5
161600 5
161640 5
161680 5
161720 5
161760 5
161800 5
161840 5
161880 5
161920 5
161960 5
162000 5
162040 5
162080 5
162120 5
162160 5
162200 5
162240 5
162280 5
162320 5
162360 5
162400 5
162440 5
162480 5
162520 5
162560 5
162600 5
162640 5
162680 5
162720 5
162760 5
162800 5
162840 5
162880 5
162920 5
162960 5
163000 5
163040 5
163080 5
163120 5
163160 5
163200 5
163240 5
163280 5
163320 5
163360 5
163400 5
163440 5
163480 5
163520 5
163560 5
163600 5
163640 5
163680 5
163720 5
163760 5
163800 5
163840 5
163880 5
163920 5
163960 5
164000 5
164040 5
164080 5
164120 5
164160 5
164200 5
164240 5
164280 5
164320 5
164360 5
164400 5
164440 5
164480 5
164520 5
164560 5
164600 5
164640 5
164680 5
164720 5
164760 5
164800 5
164840 5
164880 5
164920 5
164960 5
165000 5
165040 5
165080 5
165120 5
165160 5
165200 5
165240 5
165280 5
165320 5
165360 5
165400 5
165440 5
165480 5
165520 5
165560 5
165600 5
165640 5
165680 5
165720 5
165760 5
165800 5
165840 5
165880 5
165920 5
165960 5
166000 5
166040 5
166080 5
166120 5
166160 5
166200 5
166240 5
166280 5
166320 5
166360 5
166400 5
166440 5
166480 5
166520 5
166560 5
166600 5
166640 5
166680 5
166720 5
166760 5
166800 5
166840 5
166880 5
166920 5
166960 5
167000 5
167040 5
167080 5
167120 5
167160 5
167200 5
167240 5
167280 5
167320 5
167360 5
167400 5
167440 5
167480 5
167520 5
167560 5
167600 5
167640 5
167680 5
167720 5
167760 5
167800 5
167840 5
167880 5
167920 5
167960 5
168000 5
168040 5
168080 5
168120 5
168160 5
168200 5
168240 5
168280 5
168320 5
168360 5
168400 5
168440 5
168480 5
168520 5
168560 5
168600 5
168640 5
168680 5
168720 5
168760 5
168800 5
168840 5
168880 5
168920 5
168960 5
169000 5
169040 5
169080 5
169120 5
169160 5
169200 5
169240 5
169280 5
169320 5
169360 5
169400 5
169440 5
169480 5
169520 5
169560 5
169600 5
169640 5
169680 5
169720 5
169760 5
169800 5
169840 5
169880 5
169920 5
169960 5
170000 5
170040 5
170080 5
170120 5
170160 5
170200 5
170240 5
170280 5
170320 5
170360 5
170400 5
170440 5
170480 5
170520 5
170560 5
170600 5
170640 5
170680 5
170720 5
170760 5
170800 5
170840 5
170880 5
170920 5
170960 5
171000 5
171040 5
171080 5
171120 5
171160 5
171200 5
171240 5
171280 5
171320 5
171360 5
171400 5
171440 5
171480 5
171520 5
171560 5
171600 5
171640 5
171680 5
171720 5
171760 5
171800 5
171840 5
171880 5
171920 5
171960 5
172000 5
172040 5
172080 5
172120 5
172160 5
172200 5
172240 5
172280 5
172320 5
172360 5
172400 5
172440 5
172480 5
172520 5
172560 5
172600 5
172640 5
172680 5
172720 5
172760 5
172800 5
172840 5
172880 5
172920 5
172960 5
173000 5
173040 5
173080 5
173120 5
173160 5
173200 5
173240 5
173280 5
173320 5
173360 5
173400 5
173440 5
173480 5
173520 5
173560 5
173600 5
173640 5
173680 5
173720 5
173760 5
173800 5
173840 5
173880 5
173920 5
173960 5
174000 5
174040 5
174080 5
174120 5
174160 5
174200 5
174240 5
174280 5
174320 5
174360 5
174400 5
174440 5
174480 5
174520 5
174560 5
174600 5
174640 5
174680 5
174720 5
174760 5
174800 5
174840 5
174880 5
174920 5
174960 5
175000 5
175040 5
175080 5
175120 5
175160 5
175200 5
175240 5
175280 5
175320 5
175360 5
175400 5
175440 5
175480 5
175520 5
175560 5
175600 5
175640 5
175680 5
175720 5
175760 5
175800 5
175840 5
175880 5
175920 5
175960 5
176000 5
176040 5
176080 5
176120 5
176160 5
176200 5
176240 5
176280 5
176320 5
176360 5
176400 5
176440 5
176480 5
176520 5
176560 5
176600 5
176640 5
176680 5
176720 5
176760 5
176800 5
176840 5
176880 5
176920 5
176960 5
177000 5
177040 5
177080 5
177120 5
177160 5
177200 5
177240 5
177280 5
177320 5
177360 5
177400 5
177440 5
177480 5
177520 5
177560 5
177600 5
177640 5
177680 5
177720 5
177760 5
177800 5
177840 5
177880 5
177920 5
177960 5
178000 5
178040 5
178080 5
178120 5
178160 5
178200 5
178240 5
178280 5
178320 5
178360 5
178400 5
178440 5
178480 5
178520 5
178560 5
178600 5
178640 5
178680 5
178720 5
178760 5
178800 5
178840 5
178880 5
178920 5
178960 5
179000 5
179040 5
179080 5
179120 5
179160 5
179200 5
179240 5
179280 5
179320 5
179360 5
179400 5
179440 5
179480 5
179520 5
179560 5
179600 5
179640 5
179680 5
179720 5
179760 5
179800 5
179840 5
179880 5
179920 5
179960 5
180000 5
180040 5
180080 5
180120 5
180160 5
180200 5
180240 5
180280 5
180320 5
180360 5
180400 5
180440 5
180480 5
180520 5
180560 5
180600 5
180640 5
180680 5
180720 5
180760 5
180800 5
180840 5
180880 5
180920 5
180960 5
181000 5
181040 5
181080 5
181120 5
181160 5
181200 5
181240 5
181280 5
181320 5
181360 5
181400 5
181440 5
181480 5
181520 5
181560 5
181600 5
181640 5
181680 5
181720 5
181760 5
181800 5
181840 5
181880 5
181920 5
181960 5
182000 5
182040 5
182080 5
182120 5
182160 5
182200 5
182240 5
182280 5
182320 5
182360 5
182400 5
182440 5
182480 5
182520 5
182560 5
182600 5
182640 5
182680 5
182720 5
182760 5
182800 5
182840 5
182880 5
182920 5
182960 5
183000 5
183040 5
183080 5
183120 5
183160 5
183200 5
183240 5
183280 5
183320 5
183360 5
183400 5
183440 5
183480 5
183520 5
183560 5
183600 5
183640 5
183680 5
183720 5
183760 5
183800 5
183840 5
183880 5
183920 5
183960 5
184000 5
184040 5
184080 5
184120 5
184160 5
184200 5
184240 5
184280 5
184320 5
184360 5
184400 5
184440 5
184480 5
184520 5
184560 5
184600 5
184640 5
184680 5
184720 5
184760 5
184800 5
184840 5
184880 5
184920 5
184960 5
185000 5
185040 5
185080 5
185120 5
185160 5
185200 5
185240 5
185280 5
185320 5
185360 5
185400 5
185440 5
185480 5
185520 5
185560 5
185600 5
185640 5
185680 5
185720 5
185760 5
185800 5
185840 5
185880 5
185920 5
185960 5
186000 5
186040 5
186080 5
186120 5
186160 5
186200 5
186240 5
186280 5
186320 5
186360 5
186400 5
186440 5
186480 5
186520 5
186560 5
186600 5
186640 5
186680 5
186720 5
186760 5
186800 5
186840 5
186880 5
186920 5
186960 5
187000 5
187040 5
187080 5
187120 5
187160 5
187200 5
187240 5
187280 5
187320 5
187360 5
187400 5
187440 5
187480 5
187520 5
187560 5
187600 5
187640 5
187680 5
187720 5
187760 5
187800 5
187840 5
187880 5
187920 5
187960 5
188000 5
188040 5
188080 5
188120 5
188160 5
188200 5
188240 5
188280 5
188320 5
188360 5
188400 5
188440 5
188480 5
188520 5
188560 5
188600 5
188640 5
188680 5
188720 5
188760 5
188800 5
188840 5
188880 5
188920 5
188960 5
189000 5
189040 5
189080 5
189120 5
189160 5
189200 5
189240 5
189280 5
189320 5
189360 5
189400 5
189440 5
189480 5
189520 5
189560 5
189600 5
189640 5
189680 5
189720 5
189760 5
189800 5
189840 5
189880 5
189920 5
189960 5
190000 5
190040 5
190080 5
190120 5
190160 5
190200 5
190240 5
190280 5
190320 5
190360 5
190400 5
190440 5
190480 5
190520 5
190560 5
190600 5
190640 5
190680 5
190720 5
190760 5
190800 5
190840 5
190880 5
190920 5
190960 5
191000 5
191040 5
191080 5
191120 5
191160 5
191200 5
191240 5
191280 5
191320 5
191360 5
191400 5
191440 5
191480 5
191520 5
191560 5
191600 5
191640 5
191680 5
191720 5
191760 5
191800 5
191840 5
191880 5
191920 5
191960 5
192000 5
192040 5
192080 5
192120 5
192160 5
192200 5
192240 5
192280 5
192320 5
192360 5
192400 5
192440 5
192480 5
192520 5
192560 5
192600 5
192640 5
192680 5
192720 5
192760 5
192800 5
192840 5
192880 5
192920 5
192960 5
193000 5
193040 5
193080 5
193120 5
193160 5
193200 5
193240 5
193280 5
193320 5
193360 5
193400 5
193440 5
193480 5
193520 5
193560 5
193600 5
193640 5
193680 5
193720 5
193760 5
193800 5
193840 5
193880 5
193920 5
193960 5
194000 5
194040 5
194080 5
194120 5
194160 5
194200 5
194240 5
194280 5
194320 5
194360 5
194400 5
194440 5
194480 5
194520 5
194560 5
194600 5
194640 5
194680 5
194720 5
194760 5
194800 5
194840 5
194880 5
194920 5
194960 5
195000 5
195040 5
195080 5
195120 5
195160 5
195200 5
195240 5
195280 5
195320 5
195360 5
195400 5
195440 5
195480 5
195520 5
195560 5
195600 5
195640 5
195680 5
195720 5
195760 5
195800 5
195840 5
195880 5
195920 5
195960 5
196000 5
196040 5
196080 5
196120 5
196160 5
196200 5
196240 5
196280 5
196320 5
196360 5
196400 5
196440 5
196480 5
196520 5
196560 5
196600 5
196640 5
196680 5
196720 5
196760 5
196800 5
196840 5
196880 5
196920 5
196960 5
197000 5
197040 5
197080 5
197120 5
197160 5
197200 5
197240 5
197280 5
197320 5
197360 5
197400 5
197440 5
197480 5
197520 5
197560 5
197600 5
197640 5
197680 5
197720 5
197760 5
197800 5
197840 5
197880 5
197920 5
197960 5
198000 5
198040 5
198080 5
198120 5
198160 5
198200 5
198240 5
198280 5
198320 5
198360 5
198400 5
198440 5
198480 5
198520 5
198560 5
198600 5
198640 5
198680 5
198720 5
198760 5
198800 5
198840 5
198880 5
198920 5
198960 5
199000 5
199040 5
199080 5
199120 5
199160 5
199200 5
199240 5
199280 5
199320 5
199360 5
199400 5
199440 5
199480 5
199520 5
199560 5
199600 5
199640 5
199680 5
199720 5
199760 5
199800 5
199840 5
199880 5
199920 5
199960 5
200000 5
200040 5
200080 5
200120 5
200160 5
200200 5
200240 5
200280 5
200320 5
200360 5
200400 5
200440 5
200480 5
200520 5
200560 5
200600 5
200640 5
200680 5
200720 5
200760 5
200800 5
200840 5
200880 5
200920 5
200960 5
201000 5
201040 5
201080 5
201120 5
201160 5
201200 5
201240 5
201280 5
201320 5
201360 5
201400 5
201440 5
201480 5
201520 5
201560 5
201600 5
201640 5
201680 5
201720 5
201760 5
201800 5
201840 5
201880 5
201920 5
201960 5
202000 5
202040 5
202080 5
202120 5
202160 5
202200 5
202240 5
202280 5
202320 5
202360 5
202400 5
202440 5
202480 5
202520 5
202560 5
202600 5
202640 5
202680 5
202720 5
202760 5
202800 5
202840 5
202880 5
202920 5
202960 5
203000 5
203040 5
203080 5
203120 5
203160 5
203200 5
203240 5
203280 5
203320 5
203360 5
203400 5
203440 5
203480 5
203520 5
203560 5
203600 5
203640 5
203680 5
203720 5
203760 5
203800 5
203840 5
203880 5
203920 5
203960 5
204000 5
204040 5
204080 5
204120 5
204160 5
204200 5
204240 5
204280 5
204320 5
204360 5
204400 5
204440 5
204480 5
204520 5
204560 5
204600 5
204640 5
204680 5
204720 5
204760 5
204800 5
204840 5
204880 5
204920 5
204960 5
205000 5
205040 5
205080 5
205120 5
205160 5
205200 5
205240 5
205280 5
205320 5
205360 5
205400 5
205440 5
205480 5
205520 5
205560 5
205600 5
205640 5
205680 5
205720 5
205760 5
205800 5
205840 5
205880 5
205920 5
205960 5
206000 5
206040 5
206080 5
206120 5
206160 5
206200 5
206240 5
206280 5
206320 5
206360 5
206400 5
206440 5
206480 5
206520 5
206560 5
206600 5
206640 5
206680 5
206720 5
206760 5
206800 5
206840 5
206880 5
206920 5
206960 5
207000 5
207040 5
207080 5
207120 5
207160 5
207200 5
207240 5
207280 5
207320 5
207360 5
207400 5
207440 5
207480 5
207520 5
207560 5
207600 5
207640 5
207680 5
207720 5
207760 5
207800 5
207840 5
207880 5
207920 5
207960 5
208000 5
208040 5
208080 5
208120 5
208160 5
208200 5
208240 5
208280 5
208320 5
208360 5
208400 5
208440 5
208480 5
208520 5
208560 5
208600 5
208640 5
208680 5
208720 5
208760 5
208800 5
208840 5
208880 5
208920 5
208960 5
209000 5
209040 5
209080 5
209120 5
209160 5
209200 5
209240 5
209280 5
209320 5
209360 5
209400 5
209440 5
209480 5
209520 5
209560 5
209600 5
209640 5
209680 5
209720 5
209760 5
209800 5
209840 5
209880 5
209920 5
209960 5
210000 5
210040 5
210080 5
210120 5
210160 5
210200 5
210240 5
210280 5
210320 5
210360 5
210400 5
210440 5
210480 5
210520 5
210560 5
210600 5
210640 5
210680 5
210720 5
210760 5
210800 5
210840 5
210880 5
210920 5
210960 5
211000 5
211040 5
211080 5
211120 5
211160 5
211200 5
211240 5
211280 5
211320 5
211360 5
211400 5
211440 5
211480 5
211520 5
211560 5
211600 5
211640 5
211680 5
211720 5
211760 5
211800 5
211840 5
211880 5
211920 5
211960 5
212000 5
212040 5
212080 5
212120 5
212160 5
212200 5
212240 5
212280 5
212320 5
212360 5
212400 5
212440 5
212480 5
212520 5
212560 5
212600 5
212640 5
212680 5
212720 5
212760 5
212800 5
212840 5
212880 5
212920 5
212960 5
213000 5
213040 5
213080 5
213120 5
213160 5
213200 5
213240 5
213280 5
213320 5
213360 5
213400 5
213440 5
213480 5
213520 5
213560 5
213600 5
213640 5
213680 5
213720 5
213760 5
213800 5
213840 5
213880 5
213920 5
213960 5
214000 5
214040 5
214080 5
214120 5
214160 5
214200 5
214240 5
214280 5
214320 5
214360 5
214400 5
214440 5
214480 5
214520 5
214560 5
214600 5
214640 5
214680 5
214720 5
214760 5
214800 5
214840 5
214880 5
214920 5
214960 5
215000 5
215040 5
215080 5
215120 5
215160 5
215200 5
215240 5
215280 5
215320 5
215360 5
215400 5
215440 5
215480 5
215520 5
215560 5
215600 5
215640 5
215680 5
215720 5
215760 5
215800 5
215840 5
215880 5
215920 5
215960 5
216000 5
216040 5
216080 5
216120 5
216160 5
216200 5
216240 5
216280 5
216320 5
216360 5
216400 5
216440 5
216480 5
216520 5
216560 5
216600 5
216640 5
216680 5
216720 5
216760 5
216800 5
216840 5
216880 5
216920 5
216960 5
217000 5
217040 5
217080 5
217120 5
217160 5
217200 5
217240 5
217280 5
217320 5
217360 5
217400 5
217440 5
217480 5
217520 5
217560 5
217600 5
217640 5
217680 5
217720 5
217760 5
217800 5
217840 5
217880 5
217920 5
217960 5
218000 5
218040 5
218080 5
218120 5
218160 5
218200 5
218240 5
218280 5
218320 5
218360 5
218400 5
218440 5
218480 5
218520 5
218560 5
218600 5
218640 5
218680 5
218720 5
218760 5
218800 5
218840 5
218880 5
218920 5
218960 5
219000 5
219040 5
219080 5
219120 5
219160 5
219200 5
219240 5
219280 5
219320 5
219360 5
219400 5
219440 5
219480 5
219520 5
219560 5
219600 5
219640 5
219680 5
219720 5
219760 5
219800 5
219840 5
219880 5
219920 5
219960 5
220000 5
220040 5
220080 5
220120 5
220160 5
220200 5
220240 5
220280 5
220320 5
220360 5
220400 5
220440 5
220480 5
220520 5
220560 5
220600 5
220640 5
220680 5
220720 5
220760 5
220800 5
220840 5
220880 5
220920 5
220960 5
221000 5
221040 5
221080 5
221120 5
221160 5
221200 5
221240 5
221280 5
221320 5
221360 5
221400 5
221440 5
221480 5
221520 5
221560 5
221600 5
221640 5
221680 5
221720 5
221760 5
221800 5
221840 5
221880 5
221920 5
221960 5
222000 5
222040 5
222080 5
222120 5
222160 5
222200 5
222240 5
222280 5
222320 5
222360 5
222400 5
222440 5
222480 5
222520 5
222560 5
222600 5
222640 5
222680 5
222720 5
222760 5
222800 5
222840 5
222880 5
222920 5
222960 5
223000 5
223040 5
223080 5
223120 5
223160 5
223200 5
223240 5
223280 5
223320 5
223360 5
223400 5
223440 5
223480 5
223520 5
223560 5
223600 5
223640 5
223680 5
223720 5
223760 5
223800 5
223840 5
223880 5
223920 5
223960 5
224000 5
224040 5
224080 5
224120 5
224160 5
224200 5
224240 5
224280 5
224320 5
224360 5
224400 5
224440 5
224480 5
224520 5
224560 5
224600 5
224640 5
224680 5
224720 5
224760 5
224800 5
224840 5
224880 5
224920 5
224960 5
225000 5
225040 5
225080 5
225120 5
225160 5
225200 5
225240 5
225280 5
225320 5
225360 5
225400 5
225440 5
225480 5
225520 5
225560 5
225600 5
225640 5
225680 5
225720 5
225760 5
225800 5
225840 5
225880 5
225920 5
225960 5
226000 5
226040 5
226080 5
226120 5
226160 5
226200 5
226240 5
226280 5
226320 5
226360 5
226400 5
226440 5
226480 5
226520 5
226560 5
226600 5
226640 5
226680 5
226720 5
226760 5
226800 5
226840 5
226880 5
226920 5
226960 5
227000 5
227040 5
227080 5
227120 5
227160 5
227200 5
227240 5
227280 5
227320 5
227360 5
227400 5
227440 5
227480 5
227520 5
227560 5
227600 5
227640 5
227680 5
227720 5
227760 5
227800 5
227840 5
227880 5
227920 5
227960 5
228000 5
228040 5
228080 5
228120 5
228160 5
228200 5
228240 5
228280 5
228320 5
228360 5
228400 5
228440 5
228480 5
228520 5
228560 5
228600 5
228640 5
228680 5
228720 5
228760 5
228800 5
228840 5
228880 5
228920 5
228960 5
229000 5
229040 5
229080 5
229120 5
229160 5
229200 5
229240 5
229280 5
229320 5
229360 5
229400 5
229440 5
229480 5
229520 5
229560 5
229600 5
229640 5
229680 5
229720 5
229760 5
229800 5
229840 5
229880 5
229920 5
229960 5
230000 5
230040 5
230080 5
230120 5
230160 5
230200 5
230240 5
230280 5
230320 5
230360 5
230400 5
230440 5
230480 5
230520 5
230560 5
230600 5
230640 5
230680 5
230720 5
230760 5
230800 5
230840 5
230880 5
230920 5
230960 5
231000 5
231040 5
231080 5
231120 5
231160 5
231200 5
231240 5
231280 5
231320 5
231360 5
231400 5
231440 5
231480 5
231520 5
231560 5
231600 5
231640 5
231680 5
231720 5
231760 5
231800 5
231840 5
231880 5
231920 5
231960 5
232000 5
232040 5
232080 5
232120 5
232160 5
232200 5
232240 5
232280 5
232320 5
232360 5
232400 5
232440 5
232480 5
232520 5
232560 5
232600 5
232640 5
232680 5
232720 5
232760 5
232800 5
232840 5
232880 5
232920 5
232960 5
233000 5
233040 5
233080 5
233120 5
233160 5
233200 5
233240 5
233280 5
233320 5
233360 5
233400 5
233440 5
233480 5
233520 5
233560 5
233600 5
233640 5
233680 5
233720 5
233760 5
233800 5
233840 5
233880 5
233920 5
233960 5
234000 5
234040 5
234080 5
234120 5
234160 5
234200 5
234240 5
234280 5
234320 5
234360 5
234400 5
234440 5
234480 5
234520 5
234560 5
234600 5
234640 5
234680 5
234720 5
234760 5
234800 5
234840 5
234880 5
234920 5
234960 5
235000 5
235040 5
235080 5
235120 5
235160 5
235200 5
235240 5
235280 5
235320 5
235360 5
235400 5
235440 5
235480 5
235520 5
235560 5
235600 5
235640 5
235680 5
235720 5
235760 5
235800 5
235840 5
235880 5
235920 5
235960 5
236000 5
236040 5
236080 5
236120 5
236160 5
236200 5
236240 5
236280 5
236320 5
236360 5
236400 5
236440 5
236480 5
236520 5
236560 5
236600 5
236640 5
236680 5
236720 5
236760 5
236800 5
236840 5
236880 5
236920 5
236960 5
237000 5
237040 5
237080 5
237120 5
237160 5
237200 5
237240 5
237280 5
237320 5
237360 5
237400 5
237440 5
237480 5
237520 5
237560 5
237600 5
237640 5
237680 5
237720 5
237760 5
237800 5
237840 5
237880 5
237920 5
237960 5
238000 5
238040 5
238080 5
238120 5
238160 5
238200 5
238240 5
238280 5
238320 5
238360 5
238400 5
238440 5
238480 5
238520 5
238560 5
238600 5
238640 5
238680 5
238720 5
238760 5
238800 5
238840 5
238880 5
238920 5
238960 5
239000 5
239040 5
239080 5
239120 5
239160 5
239200 5
239240 5
239280 5
239320 5
239360 5
239400 5
239440 5
239480 5
239520 5
239560 5
239600 5
239640 5
239680 5
239720 5
239760 5
239800 5
239840 5
239880 5
239920 5
239960 5
240000 5
240040 5
240080 5
240120 5
240160 5
240200 5
240240 5
240280 5
240320 5
240360 5
240400 5
240440 5
240480 5
240520 5
240560 5
240600 5
240640 5
240680 5
240720 5
240760 5
240800 5
240840 5
240880 5
240920 5
240960 5
241000 5
241040 5
241080 5
241120 5
241160 5
241200 5
241240 5
241280 5
241320 5
241360 5
241400 5
241440 5
241480 5
241520 5
241560 5
241600 5
241640 5
241680 5
241720 5
241760 5
241800 5
241840 5
241880 5
241920 5
241960 5
242000 5
242040 5
242080 5
242120 5
242160 5
242200 5
242240 5
242280 5
242320 5
242360 5
242400 5
242440 5
242480 5
242520 5
242560 5
242600 5
242640 5
242680 5
242720 5
242760 5
242800 5
242840 5
242880 5
242920 5
242960 5
243000 5
243040 5
243080 5
243120 5
243160 5
243200 5
243240 5
243280 5
243320 5
243360 5
243400 5
243440 5
243480 5
243520 5
243560 5
243600 5
243640 5
243680 5
243720 5
243760 5
243800 5
243840 5
243880 5
243920 5
243960 5
244000 5
244040 5
244080 5
244120 5
244160 5
244200 5
244240 5
244280 5
244320 5
244360 5
244400 5
244440 5
244480 5
244520 5
244560 5
244600 5
244640 5
244680 5
244720 5
244760 5
244800 5
244840 5
244880 5
244920 5
244960 5
245000 5
245040 5
245080 5
245120 5
245160 5
245200 5
245240 5
245280 5
245320 5
245360 5
245400 5
245440 5
245480 5
245520 5
245560 5
245600 5
245640 5
245680 5
245720 5
245760 5
245800 5
245840 5
245880 5
245920 5
245960 5
246000 5
246040 5
246080 5
246120 5
246160 5
246200 5
246240 5
246280 5
246320 5
246360 5
246400 5
246440 5
246480 5
246520 5
246560 5
246600 5
246640 5
246680 5
246720 5
246760 5
246800 5
246840 5
246880 5
246920 5
246960 5
247000 5
247040 5
247080 5
247120 5
247160 5
247200 5
247240 5
247280 5
247320 5
247360 5
247400 5
247440 5
247480 5
247520 5
247560 5
247600 5
247640 5
247680 5
247720 5
247760 5
247800 5
247840 5
247880 5
247920 5
247960 5
248000 5
248040 5
248080 5
248120 5
248160 5
248200 5
248240 5
248280 5
248320 5
248360 5
248400 5
248440 5
248480 5
248520 5
248560 5
248600 5
248640 5
248680 5
248720 5
248760 5
248800 5
248840 5
248880 5
248920 5
248960 5
249000 5
249040 5
249080 5
249120 5
249160 5
249200 5
249240 5
249280 5
249320 5
249360 5
249400 5
249440 5
249480 5
249520 5
249560 5
249600 5
249640 5
249680 5
249720 5
249760 5
249800 5
249840 5
249880 5
249920 5
249960 5
250000 5
250040 5
250080 5
250120 5
250160 5
250200 5
250240 5
250280 5
250320 5
250360 5
250400 5
250440 5
250480 5
250520 5
250560 5
250600 5
250640 5
250680 5
250720 5
250760 5
250800 5
250840 5
250880 5
250920 5
250960 5
251000 5
251040 5
251080 5
251120 5
251160 5
251200 5
251240 5
251280 5
251320 5
251360 5
251400 5
251440 5
251480 5
251520 5
251560 5
251600 5
251640 5
251680 5
251720 5
251760 5
251800 5
251840 5
251880 5
251920 5
251960 5
252000 5
252040 5
252080 5
252120 5
252160 5
252200 5
252240 5
252280 5
252320 5
252360 5
252400 5
252440 5
252480 5
252520 5
252560 5
252600 5
252640 5
252680 5
252720 5
252760 5
252800 5
252840 5
252880 5
252920 5
252960 5
253000 5
253040 5
253080 5
253120 5
253160 5
253200 5
253240 5
253280 5
253320 5
253360 5
253400 5
253440 5
253480 5
253520 5
253560 5
253600 5
253640 5
253680 5
253720 5
253760 5
253800 5
253840 5
253880 5
253920 5
253960 5
254000 5
254040 5
254080 5
254120 5
254160 5
254200 5
254240 5
254280 5
254320 5
254360 5
254400 5
254440 5
254480 5
254520 5
254560 5
254600 5
254640 5
254680 5
254720 5
254760 5
254800 5
254840 5
254880 5
254920 5
254960 5
255000 5
255040 5
255080 5
255120 5
255160 5
255200 5
255240 5
255280 5
255320 5
255360 5
255400 5
255440 5
255480 5
255520 5
255560 5
255600 5
255640 5
255680 5
255720 5
255760 5
255800 5
255840 5
255880 5
255920 5
255960 5
256000 5
256040 5
256080 5
256120 5
256160 5
256200 5
256240 5
256280 5
256320 5
256360 5
256400 5
256440 5
256480 5
256520 5
256560 5
256600 5
256640 5
256680 5
256720 5
256760 5
256800 5
256840 5
256880 5
256920 5
256960 5
257000 5
257040 5
257080 5
257120 5
257160 5
257200 5
257240 5
257280 5
257320 5
257360 5
257400 5
257440 5
257480 5
257520 5
257560 5
257600 5
257640 5
257680 5
257720 5
257760 5
257800 5
257840 5
257880 5
257920 5
257960 5
258000 5
258040 5
258080 5
258120 5
258160 5
258200 5
258240 5
258280 5
258320 5
258360 5
258400 5
258440 5
258480 5
258520 5
258560 5
258600 5
258640 5
258680 5
258720 5
258760 5
258800 5
258840 5
258880 5
258920 5
258960 5
259000 5
259040 5
259080 5
259120 5
259160 5
259200 5
259240 5
259280 5
259320 5
259360 5
259400 5
259440 5
259480 5
259520 5
259560 5
259600 5
259640 5
259680 5
259720 5
259760 5
259800 5
259840 5
259880 5
259920 5
259960 5
260000 5
260040 5
260080 5
260120 5
260160 5
260200 5
260240 5
260280 5
260320 5
260360 5
260400 5
260440 5
260480 5
260520 5
260560 5
260600 5
260640 5
260680 5
260720 5
260760 5
260800 5
260840 5
260880 5
260920 5
260960 5
261000 5
261040 5
261080 5
261120 5
261160 5
261200 5
261240 5
261280 5
261320 5
261360 5
261400 5
261440 5
261480 5
261520 5
261560 5
261600 5
261640 5
261680 5
261720 5
261760 5
261800 5
261840 5
261880 5
261920 5
261960 5
262000 5
262040 5
262080 5
262120 5
262160 5
262200 5
262240 5
262280 5
262320 5
262360 5
262400 5
262440 5
262480 5
262520 5
262560 5
262600 5
262640 5
262680 5
262720 5
262760 5
262800 5
262840 5
262880 5
262920 5
262960 5
263000 5
263040 5
263080 5
263120 5
263160 5
263200 5
263240 5
263280 5
263320 5
263360 5
263400 5
263440 5
263480 5
263520 5
263560 5
263600 5
263640 5
263680 5
263720 5
263760 5
263800 5
263840 5
263880 5
263920 5
263960 5
264000 5
264040 5
264080 5
264120 5
264160 5
264200 5
264240 5
264280 5
264320 5
264360 5
264400 5
264440 5
264480 5
264520 5
264560 5
264600 5
264640 5
264680 5
264720 5
264760 5
264800 5
264840 5
264880 5
264920 5
264960 5
265000 5
265040 5
265080 5
265120 5
265160 5
265200 5
265240 5
265280 5
265320 5
265360 5
265400 5
265440 5
265480 5
265520 5
265560 5
265600 5
265640 5
265680 5
265720 5
265760 5
265800 5
265840 5
265880 5
265920 5
265960 5
266000 5
266040 5
266080 5
266120 5
266160 5
266200 5
266240 5
266280 5
266320 5
266360 5
266400 5
266440 5
266480 5
266520 5
266560 5
266600 5
266640 5
266680 5
266720 5
266760 5
266800 5
266840 5
266880 5
266920 5
266960 5
267000 5
267040 5
267080 5
267120 5
267160 5
267200 5
267240 5
267280 5
267320 5
267360 5
267400 5
267440 5
267480 5
267520 5
267560 5
267600 5
267640 5
267680 5
267720 5
267760 5
267800 5
267840 5
267880 5
267920 5
267960 5
268000 5
268040 5
268080 5
268120 5
268160 5
268200 5
268240 5
268280 5
268320 5
268360 5
268400 5
268440 5
268480 5
268520 5
268560 5
268600 5
268640 5
268680 5
268720 5
268760 5
268800 5
268840 5
268880 5
268920 5
268960 5
269000 5
269040 5
269080 5
269120 5
269160 5
269200 5
269240 5
269280 5
269320 5
269360 5
269400 5
269440 5
269480 5
269520 5
269560 5
269600 5
269640 5
269680 5
269720 5
269760 5
269800 5
269840 5
269880 5
269920 5
269960 5
270000 5
270040 5
270080 5
270120 5
270160 5
270200 5
270240 5
270280 5
270320 5
270360 5
270400 5
270440 5
270480 5
270520 5
270560 5
270600 5
270640 5
270680 5
270720 5
270760 5
270800 5
270840 5
270880 5
270920 5
270960 5
271000 5
271040 5
271080 5
271120 5
271160 5
271200 5
271240 5
271280 5
271320 5
271360 5
271400 5
271440 5
271480 5
271520 5
271560 5
271600 5
271640 5
271680 5
271720 5
271760 5
271800 5
271840 5
271880 5
271920 5
271960 5
272000 5
272040 5
272080 5
272120 5
272160 5
272200 5
272240 5
272280 5
272320 5
272360 5
272400 5
272440 5
272480 5
272520 5
272560 5
272600 5
272640 5
272680 5
272720 5
272760 5
272800 5
272840 5
272880 5
272920 5
272960 5
273000 5
273040 5
273080 5
273120 5
273160 5
273200 5
273240 5
273280 5
273320 5
273360 5
273400 5
273440 5
273480 5
273520 5
273560 5
273600 5
273640 5
273680 5
273720 5
273760 5
273800 5
273840 5
273880 5
273920 5
273960 5
274000 5
274040 5
274080 5
274120 5
274160 5
274200 5
274240 5
274280 5
274320 5
274360 5
274400 5
274440 5
274480 5
274520 5
274560 5
274600 5
274640 5
274680 5
274720 5
274760 5
274800 5
274840 5
274880 5
274920 5
274960 5
275000 5
275040 5
275080 5
275120 5
275160 5
275200 5
275240 5
275280 5
275320 5
275360 5
275400 5
275440 5
275480 5
275520 5
275560 5
275600 5
275640 5
275680 5
275720 5
275760 5
275800 5
275840 5
275880 5
275920 5
275960 5
276000 5
276040 5
276080 5
276120 5
276160 5
276200 5
276240 5
276280 5
276320 5
276360 5
276400 5
276440 5
276480 5
276520 5
276560 5
276600 5
276640 5
276680 5
276720 5
276760 5
276800 5
276840 5
276880 5
276920 5
276960 5
277000 5
277040 5
277080 5
277120 5
277160 5
277200 5
277240 5
277280 5
277320 5
277360 5
277400 5
277440 5
277480 5
277520 5
277560 5
277600 5
277640 5
277680 5
277720 5
277760 5
277800 5
277840 5
277880 5
277920 5
277960 5
278000 5
278040 5
278080 5
278120 5
278160 5
278200 5
278240 5
278280 5
278320 5
278360 5
278400 5
278440 5
278480 5
278520 5
278560 5
278600 5
278640 5
278680 5
278720 5
278760 5
278800 5
278840 5
278880 5
278920 5
278960 5
279000 5
279040 5
279080 5
279120 5
279160 5
279200 5
279240 5
279280 5
279320 5
279360 5
279400 5
279440 5
279480 5
279520 5
279560 5
279600 5
279640 5
279680 5
279720 5
279760 5
279800 5
279840 5
279880 5
279920 5
279960 5
280000 5
280040 5
280080 5
280120 5
280160 5
280200 5
280240 5
280280 5
280320 5
280360 5
280400 5
280440 5
280480 5
280520 5
280560 5
280600 5
280640 5
280680 5
280720 5
280760 5
280800 5
280840 5
280880 5
280920 5
280960 5
281000 5
281040 5
281080 5
281120 5
281160 5
281200 5
281240 5
281280 5
281320 5
281360 5
281400 5
281440 5
281480 5
281520 5
281560 5
281600 5
281640 5
281680 5
281720 5
281760 5
281800 5
281840 5
281880 5
281920 5
281960 5
282000 5
282040 5
282080 5
282120 5
282160 5
282200 5
282240 5
282280 5
282320 5
282360 5
282400 5
282440 5
282480 5
282520 5
282560 5
282600 5
282640 5
282680 5
282720 5
282760 5
282800 5
282840 5
282880 5
282920 5
282960 5
283000 5
283040 5
283080 5
283120 5
283160 5
283200 5
283240 5
283280 5
283320 5
283360 5
283400 5
283440 5
283480 5
283520 5
283560 5
283600 5
283640 5
283680 5
283720 5
283760 5
283800 5
283840 5
283880 5
283920 5
283960 5
284000 5
284040 5
284080 5
284120 5
284160 5
284200 5
284240 5
284280 5
284320 5
284360 5
284400 5
284440 5
284480 5
284520 5
284560 5
284600 5
284640 5
284680 5
284720 5
284760 5
284800 5
284840 5
284880 5
284920 5
284960 5
285000 5
285040 5
285080 5
285120 5
285160 5
285200 5
285240 5
285280 5
285320 5
285360 5
285400 5
285440 5
285480 5
285520 5
285560 5
285600 5
285640 5
285680 5
285720 5
285760 5
285800 5
285840 5
285880 5
285920 5
285960 5
286000 5
286040 5
286080 5
286120 5
286160 5
286200 5
286240 5
286280 5
286320 5
286360 5
286400 5
286440 5
286480 5
286520 5
286560 5
286600 5
286640 5
286680 5
286720 5
286760 5
286800 5
286840 5
286880 5
286920 5
286960 5
287000 5
287040 5
287080 5
287120 5
287160 5
287200 5
287240 5
287280 5
287320 5
287360 5
287400 5
287440 5
287480 5
287520 5
287560 5
287600 5
287640 5
287680 5
287720 5
287760 5
287800 5
287840 5
287880 5
287920 5
287960 5
288000 5
288040 5
288080 5
288120 5
288160 5
288200 5
288240 5
288280 5
288320 5
288360 5
288400 5
288440 5
288480 5
288520 5
288560 5
288600 5
288640 5
288680 5
288720 5
288760 5
288800 5
288840 5
288880 5
288920 5
288960 5
289000 5
289040 5
289080 5
289120 5
289160 5
289200 5
289240 5
289280 5
289320 5
289360 5
289400 5
289440 5
289480 5
289520 5
289560 5
289600 5
289640 5
289680 5
289720 5
289760 5
289800 5
289840 5
289880 5
289920 5
289960 5
290000 5
290040 5
290080 5
290120 5
290160 5
290200 5
290240 5
290280 5
290320 5
290360 5
290400 5
290440 5
290480 5
290520 5
290560 5
290600 5
290640 5
290680 5
290720 5
290760 5
290800 5
290840 5
290880 5
290920 5
290960 5
291000 5
291040 5
291080 5
291120 5
291160 5
291200 5
291240 5
291280 5
291320 5
291360 5
291400 5
291440 5
291480 5
291520 5
291560 5
291600 5
291640 5
291680 5
291720 5
291760 5
291800 5
291840 5
291880 5
291920 5
291960 5
292000 5
292040 5
292080 5
292120 5
292160 5
292200 5
292240 5
292280 5
292320 5
292360 5
292400 5
292440 5
292480 5
292520 5
292560 5
292600 5
292640 5
292680 5
292720 5
292760 5
292800 5
292840 5
292880 5
292920 5
292960 5
293000 5
293040 5
293080 5
293120 5
293160 5
293200 5
293240 5
293280 5
293320 5
293360 5
293400 5
293440 5
293480 5
293520 5
293560 5
293600 5
293640 5
293680 5
293720 5
293760 5
293800 5
293840 5
293880 5
293920 5
293960 5
294000 5
294040 5
294080 5
294120 5
294160 5
294200 5
294240 5
294280 5
294320 5
294360 5
294400 5
294440 5
294480 5
294520 5
294560 5
294600 5
294640 5
294680 5
294720 5
294760 5
294800 5
294840 5
294880 5
294920 5
294960 5
295000 5
295040 5
295080 5
295120 5
295160 5
295200 5
295240 5
295280 5
295320 5
295360 5
295400 5
295440 5
295480 5
295520 5
295560 5
295600 5
295640 5
295680 5
295720 5
295760 5
295800 5
295840 5
295880 5
295920 5
295960 5
296000 5
296040 5
296080 5
296120 5
296160 5
296200 5
296240 5
296280 5
296320 5
296360 5
296400 5
296440 5
296480 5
296520 5
296560 5
296600 5
296640 5
296680 5
296720 5
296760 5
296800 5
296840 5
296880 5
296920 5
296960 5
297000 5
297040 5
297080 5
297120 5
297160 5
297200 5
297240 5
297280 5
297320 5
297360 5
297400 5
297440 5
297480 5
297520 5
297560 5
297600 5
297640 5
297680 5
297720 5
297760 5
297800 5
297840 5
297880 5
297920 5
297960 5
298000 5
298040 5
298080 5
298120 5
298160 5
298200 5
298240 5
298280 5
298320 5
298360 5
298400 5
298440 5
298480 5
298520 5
298560 5
298600 5
298640 5
298680 5
298720 5
298760 5
298800 5
298840 5
298880 5
298920 5
298960 5
299000 5
299040 5
299080 5
299120 5
299160 5
299200 5
299240 5
299280 5
299320 5
299360 5
299400 5
299440 5
299480 5
299520 5
299560 5
299600 5
299640 5
299680 5
299720 5
299760 5
299800 5
299840 5
299880 5
299920 5
299960 5
300000 5
300040 5
300080 5
300120 5
300160 5
300200 5
300240 5
300280 5
300320 5
300360 5
300400 5
300440 5
300480 5
300520 5
300560 5
300600 5
300640 5
300680 5
300720 5
300760 5
300800 5
300840 5
300880 5
300920 5
300960 5
301000 5
301040 5
301080 5
301120 5
301160 5
301200 5
301240 5
301280 5
301320 5
301360 5
301400 5
301440 5
301480 5
301520 5
301560 5
301600 5
301640 5
301680 5
301720 5
301760 5
301800 5
301840 5
301880 5
301920 5
301960 5
302000 5
302040 5
302080 5
302120 5
302160 5
302200 5
302240 5
302280 5
302320 5
302360 5
302400 5
302440 5
302480 5
302520 5
302560 5
302600 5
302640 5
302680 5
302720 5
302760 5
302800 5
302840 5
302880 5
302920 5
302960 5
303000 5
303040 5
303080 5
303120 5
303160 5
303200 5
303240 5
303280 5
303320 5
303360 5
303400 5
303440 5
303480 5
303520 5
303560 5
303600 5
303640 5
303680 5
303720 5
303760 5
303800 5
303840 5
303880 5
303920 5
303960 5
304000 5
304040 5
304080 5
304120 5
304160 5
304200 5
304240 5
304280 5
304320 5
304360 5
304400 5
304440 5
304480 5
304520 5
304560 5
304600 5
304640 5
304680 5
304720 5
304760 5
304800 5
304840 5
304880 5
304920 5
304960 5
305000 5
305040 5
305080 5
305120 5
305160 5
305200 5
305240 5
305280 5
305320 5
305360 5
305400 5
305440 5
305480 5
305520 5
305560 5
305600 5
305640 5
305680 5
305720 5
305760 5
305800 5
305840 5
305880 5
305920 5
305960 5
306000 5
306040 5
306080 5
306120 5
306160 5
306200 5
306240 5
306280 5
306320 5
306360 5
306400 5
306440 5
306480 5
306520 5
306560 5
306600 5
306640 5
306680 5
306720 5
306760 5
306800 5
306840 5
306880 5
306920 5
306960 5
307000 5
307040 5
307080 5
307120 5
307160 5
307200 5
307240 5
307280 5
307320 5
307360 5
307400 5
307440 5
307480 5
307520 5
307560 5
307600 5
307640 5
307680 5
307720 5
307760 5
307800 5
307840 5
307880 5
307920 5
307960 5
308000 5
308040 5
308080 5
308120 5
308160 5
308200 5
308240 5
308280 5
308320 5
308360 5
308400 5
308440 5
308480 5
308520 5
308560 5
308600 5
308640 5
308680 5
308720 5
308760 5
308800 5
308840 5
308880 5
308920 5
308960 5
309000 5
309040 5
309080 5
309120 5
309160 5
309200 5
309240 5
309280 5
309320 5
309360 5
309400 5
309440 5
309480 5
309520 5
309560 5
309600 5
309640 5
309680 5
309720 5
309760 5
309800 5
309840 5
309880 5
309920 5
309960 5
310000 5
310040 5
310080 5
310120 5
310160 5
310200 5
310240 5
310280 5
310320 5
310360 5
310400 5
310440 5
310480 5
310520 5
310560 5
310600 5
310640 5
310680 5
310720 5
310760 5
310800 5
310840 5
310880 5
310920 5
310960 5
311000 5
311040 5
311080 5
311120 5
311160 5
311200 5
311240 5
311280 5
311320 5
311360 5
311400 5
311440 5
311480 5
311520 5
311560 5
311600 5
311640 5
311680 5
311720 5
311760 5
311800 5
311840 5
311880 5
311920 5
311960 5
312000 5
312040 5
312080 5
312120 5
312160 5
312200 5
312240 5
312280 5
312320 5
312360 5
312400 5
312440 5
312480 5
312520 5
312560 5
312600 5
312640 5
312680 5
312720 5
312760 5
312800 5
312840 5
312880 5
312920 5
312960 5
313000 5
313040 5
313080 5
313120 5
313160 5
313200 5
313240 5
313280 5
313320 5
313360 5
313400 5
313440 5
313480 5
313520 5
313560 5
313600 5
313640 5
313680 5
313720 5
313760 5
313800 5
313840 5
313880 5
313920 5
313960 5
314000 5
314040 5
314080 5
314120 5
314160 5
314200 5
314240 5
314280 5
314320 5
314360 5
314400 5
314440 5
314480 5
314520 5
314560 5
314600 5
314640 5
314680 5
314720 5
314760 5
314800 5
314840 5
314880 5
314920 5
314960 5
315000 5
315040 5
315080 5
315120 5
315160 5
315200 5
315240 5
315280 5
315320 5
315360 5
315400 5
315440 5
315480 5
315520 5
315560 5
315600 5
315640 5
315680 5
315720 5
315760 5
315800 5
315840 5
315880 5
315920 5
315960 5
316000 5
316040 5
316080 5
316120 5
316160 5
316200 5
316240 5
316280 5
316320 5
316360 5
316400 5
316440 5
316480 5
316520 5
316560 5
316600 5
316640 5
316680 5
316720 5
316760 5
316800 5
316840 5
316880 5
316920 5
316960 5
317000 5
317040 5
317080 5
317120 5
317160 5
317200 5
317240 5
317280 5
317320 5
317360 5
317400 5
317440 5
317480 5
317520 5
317560 5
317600 5
317640 5
317680 5
317720 5
317760 5
317800 5
317840 5
317880 5
317920 5
317960 5
318000 5
318040 5
318080 5
318120 5
318160 5
318200 5
318240 5
318280 5
318320 5
318360 5
318400 5
318440 5
318480 5
318520 5
318560 5
318600 5
318640 5
318680 5
318720 5
318760 5
318800 5
318840 5
318880 5
318920 5
318960 5
319000 5
319040 5
319080 5
319120 5
319160 5
319200 5
319240 5
319280 5
319320 5
319360 5
319400 5
319440 5
319480 5
319520 5
319560 5
319600 5
319640 5
319680 5
319720 5
319760 5
319800 5
319840 5
319880 5
319920 5
319960 5
320000 5
320040 5
320080 5
320120 5
320160 5
320200 5
320240 5
320280 5
320320 5
320360 5
320400 5
320440 5
320480 5
320520 5
320560 5
320600 5
320640 5
320680 5
320720 5
320760 5
320800 5
320840 5
320880 5
320920 5
320960 5
321000 5
321040 5
321080 5
321120 5
321160 5
321200 5
321240 5
321280 5
321320 5
321360 5
321400 5
321440 5
321480 5
321520 5
321560 5
321600 5
321640 5
321680 5
321720 5
321760 5
321800 5
321840 5
321880 5
321920 5
321960 5
322000 5
322040 5
322080 5
322120 5
322160 5
322200 5
322240 5
322280 5
322320 5
322360 5
322400 5
322440 5
322480 5
322520 5
322560 5
322600 5
322640 5
322680 5
322720 5
322760 5
322800 5
322840 5
322880 5
322920 5
322960 5
323000 5
323040 5
323080 5
323120 5
323160 5
323200 5
323240 5
323280 5
323320 5
323360 5
323400 5
323440 5
323480 5
323520 5
323560 5
323600 5
323640 5
323680 5
323720 5
323760 5
323800 5
323840 5
323880 5
323920 5
323960 5
324000 5
324040 5
324080 5
324120 5
324160 5
324200 5
324240 5
324280 5
324320 5
324360 5
324400 5
324440 5
324480 5
324520 5
324560 5
324600 5
324640 5
324680 5
324720 5
324760 5
324800 5
324840 5
324880 5
324920 5
324960 5
325000 5
325040 5
325080 5
325120 5
325160 5
325200 5
325240 5
325280 5
325320 5
325360 5
325400 5
325440 5
325480 5
325520 5
325560 5
325600 5
325640 5
325680 5
325720 5
325760 5
325800 5
325840 5
325880 5
325920 5
325960 5
326000 5
326040 5
326080 5
326120 5
326160 5
326200 5
326240 5
326280 5
326320 5
326360 5
326400 5
326440 5
326480 5
326520 5
326560 5
326600 5
326640 5
326680 5
326720 5
326760 5
326800 5
326840 5
326880 5
326920 5
326960 5
327000 5
327040 5
327080 5
327120 5
327160 5
327200 5
327240 5
327280 5
327320 5
327360 5
327400 5
327440 5
327480 5
327520 5
327560 5
327600 5
327640 5
327680 5
327720 5
327760 5
327800 5
327840 5
327880 5
327920 5
327960 5
328000 5
328040 5
328080 5
328120 5
328160 5
328200 5
328240 5
328280 5
328320 5
328360 5
328400 5
328440 5
328480 5
328520 5
328560 5
328600 5
328640 5
328680 5
328720 5
328760 5
328800 5
328840 5
328880 5
328920 5
328960 5
329000 5
329040 5
329080 5
329120 5
329160 5
329200 5
329240 5
329280 5
329320 5
329360 5
329400 5
329440 5
329480 5
329520 5
329560 5
329600 5
329640 5
329680 5
329720 5
329760 5
329800 5
329840 5
329880 5
329920 5
329960 5
330000 5
330040 5
330080 5
330120 5
330160 5
330200 5
330240 5
330280 5
330320 5
330360 5
330400 5
330440 5
330480 5
330520 5
330560 5
330600 5
330640 5
330680 5
330720 5
330760 5
330800 5
330840 5
330880 5
330920 5
330960 5
331000 5
331040 5
331080 5
331120 5
331160 5
331200 5
331240 5
331280 5
331320 5
331360 5
331400 5
331440 5
331480 5
331520 5
331560 5
331600 5
331640 5
331680 5
331720 5
331760 5
331800 5
331840 5
331880 5
331920 5
331960 5
332000 5
332040 5
332080 5
332120 5
332160 5
332200 5
332240 5
332280 5
332320 5
332360 5
332400 5
332440 5
332480 5
332520 5
332560 5
332600 5
332640 5
332680 5
332720 5
332760 5
332800 5
332840 5
332880 5
332920 5
332960 5
333000 5
333040 5
333080 5
333120 5
333160 5
333200 5
333240 5
333280 5
333320 5
333360 5
333400 5
333440 5
333480 5
333520 5
333560 5
333600 5
333640 5
333680 5
333720 5
333760 5
333800 5
333840 5
333880 5
333920 5
333960 5
334000 5
334040 5
334080 5
334120 5
334160 5
334200 5
334240 5
334280 5
334320 5
334360 5
334400 5
334440 5
334480 5
334520 5
334560 5
334600 5
334640 5
334680 5
334720 5
334760 5
334800 5
334840 5
334880 5
334920 5
334960 5
335000 5
335040 5
335080 5
335120 5
335160 5
335200 5
335240 5
335280 5
335320 5
335360 5
335400 5
335440 5
335480 5
335520 5
335560 5
335600 5
335640 5
335680 5
335720 5
335760 5
335800 5
335840 5
335880 5
335920 5
335960 5
336000 5
336040 5
336080 5
336120 5
336160 5
336200 5
336240 5
336280 5
336320 5
336360 5
336400 5
336440 5
336480 5
336520 5
336560 5
336600 5
336640 5
336680 5
336720 5
336760 5
336800 5
336840 5
336880 5
336920 5
336960 5
337000 5
337040 5
337080 5
337120 5
337160 5
337200 5
337240 5
337280 5
337320 5
337360 5
337400 5
337440 5
337480 5
337520 5
337560 5
337600 5
337640 5
337680 5
337720 5
337760 5
337800 5
337840 5
337880 5
337920 5
337960 5
338000 5
338040 5
338080 5
338120 5
338160 5
338200 5
338240 5
338280 5
338320 5
338360 5
338400 5
338440 5
338480 5
338520 5
338560 5
338600 5
338640 5
338680 5
338720 5
338760 5
338800 5
338840 5
338880 5
338920 5
338960 5
339000 5
339040 5
339080 5
339120 5
339160 5
339200 5
339240 5
339280 5
339320 5
339360 5
339400 5
339440 5
339480 5
339520 5
339560 5
339600 5
339640 5
339680 5
339720 5
339760 5
339800 5
339840 5
339880 5
339920 5
339960 5
340000 5
340040 5
340080 5
340120 5
340160 5
340200 5
340240 5
340280 5
340320 5
340360 5
340400 5
340440 5
340480 5
340520 5
340560 5
340600 5
340640 5
340680 5
340720 5
340760 5
340800 5
340840 5
340880 5
340920 5
340960 5
341000 5
341040 5
341080 5
341120 5
341160 5
341200 5
341240 5
341280 5
341320 5
341360 5
341400 5
341440 5
341480 5
341520 5
341560 5
341600 5
341640 5
341680 5
341720 5
341760 5
341800 5
341840 5
341880 5
341920 5
341960 5
342000 5
342040 5
342080 5
342120 5
342160 5
342200 5
342240 5
342280 5
342320 5
342360 5
342400 5
342440 5
342480 5
342520 5
342560 5
342600 5
342640 5
342680 5
342720 5
342760 5
342800 5
342840 5
342880 5
342920 5
342960 5
343000 5
343040 5
343080 5
343120 5
343160 5
343200 5
343240 5
343280 5
343320 5
343360 5
343400 5
343440 5
343480 5
343520 5
343560 5
343600 5
343640 5
343680 5
343720 5
343760 5
343800 5
343840 5
343880 5
343920 5
343960 5
344000 5
344040 5
344080 5
344120 5
344160 5
344200 5
344240 5
344280 5
344320 5
344360 5
344400 5
344440 5
344480 5
344520 5
344560 5
344600 5
344640 5
344680 5
344720 5
344760 5
344800 5
344840 5
344880 5
344920 5
344960 5
345000 5
345040 5
345080 5
345120 5
345160 5
345200 5
345240 5
345280 5
345320 5
345360 5
345400 5
345440 5
345480 5
345520 5
345560 5
345600 5
345640 5
345680 5
345720 5
345760 5
345800 5
345840 5
345880 5
345920 5
345960 5
346000 5
346040 5
346080 5
346120 5
346160 5
346200 5
346240 5
346280 5
346320 5
346360 5
346400 5
346440 5
346480 5
346520 5
346560 5
346600 5
346640 5
346680 5
346720 5
346760 5
346800 5
346840 5
346880 5
346920 5
346960 5
347000 5
347040 5
347080 5
347120 5
347160 5
347200 5
347240 5
347280 5
347320 5
347360 5
347400 5
347440 5
347480 5
347520 5
347560 5
347600 5
347640 5
347680 5
347720 5
347760 5
347800 5
347840 5
347880 5
347920 5
347960 5
348000 5
348040 5
348080 5
348120 5
348160 5
348200 5
348240 5
348280 5
348320 5
348360 5
348400 5
348440 5
348480 5
348520 5
348560 5
348600 5
348640 5
348680 5
348720 5
348760 5
348800 5
348840 5
348880 5
348920 5
348960 5
349000 5
349040 5
349080 5
349120 5
349160 5
349200 5
349240 5
349280 5
349320 5
349360 5
349400 5
349440 5
349480 5
349520 5
349560 5
349600 5
349640 5
349680 5
349720 5
349760 5
349800 5
349840 5
349880 5
349920 5
349960 5
350000 5
350040 5
350080 5
350120 5
350160 5
350200 5
350240 5
350280 5
350320 5
350360 5
350400 5
350440 5
350480 5
350520 5
350560 5
350600 5
350640 5
350680 5
350720 5
350760 5
350800 5
350840 5
350880 5
350920 5
350960 5
351000 5
351040 5
351080 5
351120 5
351160 5
351200 5
351240 5
351280 5
351320 5
351360 5
351400 5
351440 5
351480 5
351520 5
351560 5
351600 5
351640 5
351680 5
351720 5
351760 5
351800 5
351840 5
351880 5
351920 5
351960 5
352000 5
352040 5
352080 5
352120 5
352160 5
352200 5
352240 5
352280 5
352320 5
352360 5
352400 5
352440 5
352480 5
352520 5
352560 5
352600 5
352640 5
352680 5
352720 5
352760 5
352800 5
352840 5
352880 5
352920 5
352960 5
353000 5
353040 5
353080 5
353120 5
353160 5
353200 5
353240 5
353280 5
353320 5
353360 5
353400 5
353440 5
353480 5
353520 5
353560 5
353600 5
353640 5
353680 5
353720 5
353760 5
353800 5
353840 5
353880 5
353920 5
353960 5
354000 5
354040 5
354080 5
354120 5
354160 5
354200 5
354240 5
354280 5
354320 5
354360 5
354400 5
354440 5
354480 5
354520 5
354560 5
354600 5
354640 5
354680 5
354720 5
354760 5
354800 5
354840 5
354880 5
354920 5
354960 5
355000 5
355040 5
355080 5
355120 5
355160 5
355200 5
355240 5
355280 5
355320 5
355360 5
355400 5
355440 5
355480 5
355520 5
355560 5
355600 5
355640 5
355680 5
355720 5
355760 5
355800 5
355840 5
355880 5
355920 5
355960 5
356000 5
356040 5
356080 5
356120 5
356160 5
356200 5
356240 5
356280 5
356320 5
356360 5
356400 5
356440 5
356480 5
356520 5
356560 5
356600 5
356640 5
356680 5
356720 5
356760 5
356800 5
356840 5
356880 5
356920 5
356960 5
357000 5
357040 5
357080 5
357120 5
357160 5
357200 5
357240 5
357280 5
357320 5
357360 5
357400 5
357440 5
357480 5
357520 5
357560 5
357600 5
357640 5
357680 5
357720 5
357760 5
357800 5
357840 5
357880 5
357920 5
357960 5
358000 5
358040 5
358080 5
358120 5
358160 5
358200 5
358240 5
358280 5
358320 5
358360 5
358400 5
358440 5
358480 5
358520 5
358560 5
358600 5
358640 5
358680 5
358720 5
358760 5
358800 5
358840 5
358880 5
358920 5
358960 5
359000 5
359040 5
359080 5
359120 5
359160 5
359200 5
359240 5
359280 5
359320 5
359360 5
359400 5
359440 5
359480 5
359520 5
359560 5
359600 5
359640 5
359680 5
359720 5
359760 5
359800 5
359840 5
359880 5
359920 5
359960 5
360000 5
360040 5
360080 5
360120 5
360160 5
360200 5
360240 5
360280 5
360320 5
360360 5
360400 5
360440 5
360480 5
360520 5
360560 5
360600 5
360640 5
360680 5
360720 5
360760 5
360800 5
360840 5
360880 5
360920 5
360960 5
361000 5
361040 5
361080 5
361120 5
361160 5
361200 5
361240 5
361280 5
361320 5
361360 5
361400 5
361440 5
361480 5
361520 5
361560 5
361600 5
361640 5
361680 5
361720 5
361760 5
361800 5
361840 5
361880 5
361920 5
361960 5
362000 5
362040 5
362080 5
362120 5
362160 5
362200 5
362240 5
362280 5
362320 5
362360 5
362400 5
362440 5
362480 5
362520 5
362560 5
362600 5
362640 5
362680 5
362720 5
362760 5
362800 5
362840 5
362880 5
362920 5
362960 5
363000 5
363040 5
363080 5
363120 5
363160 5
363200 5
363240 5
363280 5
363320 5
363360 5
363400 5
363440 5
363480 5
363520 5
363560 5
363600 5
363640 5
363680 5
363720 5
363760 5
363800 5
363840 5
363880 5
363920 5
363960 5
364000 5
364040 5
364080 5
364120 5
364160 5
364200 5
364240 5
364280 5
364320 5
364360 5
364400 5
364440 5
364480 5
364520 5
364560 5
364600 5
364640 5
364680 5
364720 5
364760 5
364800 5
364840 5
364880 5
364920 5
364960 5
365000 5
365040 5
365080 5
365120 5
365160 5
365200 5
365240 5
365280 5
365320 5
365360 5
365400 5
365440 5
365480 5
365520 5
365560 5
365600 5
365640 5
365680 5
365720 5
365760 5
365800 5
365840 5
365880 5
365920 5
365960 5
366000 5
366040 5
366080 5
366120 5
366160 5
366200 5
366240 5
366280 5
366320 5
366360 5
366400 5
366440 5
366480 5
