# Supplementary material for: Comment on 'Valid molecular dynamics simulations of human hemoglobin require a surprisingly large box size'
Source: eLife. 2019 Jun 20;8:e44718. doi: 10.7554/eLife.44718 (PMC6586461; doi:10.7554/eLife.44718)
Supplement: Figure 3—source data 1. — The zip archive contains a README file describing which source files correspond to the different panels. [file elife-44718-fig3-data1.zip › figure3/panel_A/hub/large/0/proj.xvg]

@ autoscale onread none
@ with g0
@ g0 on
@ title "projection on eigenvectors (nm)"
@ xaxis  label "Time (ps)"
@ world xmin 0
@ world xmax 138000
@ world ymin -9.69248
@ world ymax 14.9745
@ view xmin 0.15
@ view xmax 0.85
@ view ymin 0.15
@ view ymax 0.85
@ yaxis  label "vec 1"
@ xaxis tick major 25000
@ xaxis tick minor 12500
@ xaxis ticklabel start type spec
@ xaxis ticklabel start -0
@ yaxis tick major 10
@ yaxis tick minor 5
@ yaxis ticklabel start type spec
@ yaxis ticklabel start -0
@ zeroxaxis bar on
@ zeroxaxis bar linestyle 3
    0.0000   -4.95599
   40.0000   -4.97723
   80.0000   -4.27906
  120.0000   -5.24209
  160.0000   -5.42112
  200.0000   -5.41876
  240.0000   -5.22512
  280.0000   -5.49363
  320.0000   -5.59477
  360.0000   -6.13882
  400.0000   -5.85293
  440.0000   -4.56731
  480.0000   -5.15491
  520.0000   -4.67904
  560.0000   -4.88320
  600.0000   -4.37328
  640.0000   -5.36369
  680.0000   -5.57868
  720.0000   -5.10620
  760.0000   -5.19852
  800.0000   -5.81862
  840.0000   -5.27844
  880.0000   -5.73090
  920.0000   -6.05026
  960.0000   -6.06144
 1000.0000   -5.79650
 1040.0000   -6.70700
 1080.0000   -5.90009
 1120.0000   -6.82464
 1160.0000   -6.39870
 1200.0000   -6.13569
 1240.0000   -5.36084
 1280.0000   -6.16255
 1320.0000   -5.58174
 1360.0000   -5.19106
 1400.0000   -6.69904
 1440.0000   -6.45080
 1480.0000   -6.08501
 1520.0000   -5.96085
 1560.0000   -6.09609
 1600.0000   -5.82604
 1640.0000   -5.85245
 1680.0000   -5.84607
 1720.0000   -5.47879
 1760.0000   -6.27805
 1800.0000   -6.30907
 1840.0000   -5.76097
 1880.0000   -5.91609
 1920.0000   -6.25516
 1960.0000   -5.59275
 2000.0000   -5.68364
 2040.0000   -4.79990
 2080.0000   -5.65656
 2120.0000   -4.98344
 2160.0000   -4.73812
 2200.0000   -5.31226
 2240.0000   -4.91639
 2280.0000   -5.94735
 2320.0000   -5.54272
 2360.0000   -5.84354
 2400.0000   -5.40078
 2440.0000   -5.13381
 2480.0000   -5.29173
 2520.0000   -4.78594
 2560.0000   -5.56793
 2600.0000   -5.69289
 2640.0000   -5.31773
 2680.0000   -5.15222
 2720.0000   -6.27370
 2760.0000   -5.67693
 2800.0000   -5.40724
 2840.0000   -5.91984
 2880.0000   -5.74130
 2920.0000   -4.89932
 2960.0000   -7.11393
 3000.0000   -6.64369
 3040.0000   -6.09411
 3080.0000   -5.56125
 3120.0000   -6.66162
 3160.0000   -5.95601
 3200.0000   -5.26868
 3240.0000   -5.59286
 3280.0000   -5.06330
 3320.0000   -5.58327
 3360.0000   -5.95012
 3400.0000   -6.08464
 3440.0000   -5.25637
 3480.0000   -6.58902
 3520.0000   -5.04879
 3560.0000   -5.83604
 3600.0000   -5.56327
 3640.0000   -6.57806
 3680.0000   -5.47124
 3720.0000   -5.94906
 3760.0000   -5.55889
 3800.0000   -5.27121
 3840.0000   -6.31749
 3880.0000   -6.16412
 3920.0000   -5.54434
 3960.0000   -5.76620
 4000.0000   -6.13574
 4040.0000   -5.51811
 4080.0000   -5.83222
 4120.0000   -5.74860
 4160.0000   -5.69834
 4200.0000   -5.29986
 4240.0000   -5.93188
 4280.0000   -5.90991
 4320.0000   -5.44517
 4360.0000   -5.40372
 4400.0000   -6.03755
 4440.0000   -5.06100
 4480.0000   -6.22366
 4520.0000   -4.71386
 4560.0000   -4.96321
 4600.0000   -5.09051
 4640.0000   -5.35751
 4680.0000   -5.40437
 4720.0000   -4.51385
 4760.0000   -5.29157
 4800.0000   -5.44425
 4840.0000   -5.16304
 4880.0000   -4.97415
 4920.0000   -6.17945
 4960.0000   -6.67896
 5000.0000   -5.46201
 5040.0000   -5.41686
 5080.0000   -6.17875
 5120.0000   -5.81799
 5160.0000   -6.55086
 5200.0000   -6.00973
 5240.0000   -5.91838
 5280.0000   -5.21278
 5320.0000   -5.64945
 5360.0000   -6.13911
 5400.0000   -6.22355
 5440.0000   -6.38806
 5480.0000   -5.98502
 5520.0000   -5.27395
 5560.0000   -6.06011
 5600.0000   -5.82313
 5640.0000   -5.16264
 5680.0000   -6.12303
 5720.0000   -5.69585
 5760.0000   -6.47430
 5800.0000   -5.89578
 5840.0000   -5.76018
 5880.0000   -6.20343
 5920.0000   -6.04275
 5960.0000   -6.23757
 6000.0000   -6.55985
 6040.0000   -5.52310
 6080.0000   -6.49502
 6120.0000   -6.68381
 6160.0000   -6.13347
 6200.0000   -5.61673
 6240.0000   -5.09501
 6280.0000   -5.63274
 6320.0000   -4.89797
 6360.0000   -5.96638
 6400.0000   -6.48524
 6440.0000   -5.84604
 6480.0000   -5.71100
 6520.0000   -6.82895
 6560.0000   -6.49346
 6600.0000   -5.56017
 6640.0000   -6.12806
 6680.0000   -6.33218
 6720.0000   -5.64606
 6760.0000   -5.93824
 6800.0000   -5.48349
 6840.0000   -5.27344
 6880.0000   -6.06160
 6920.0000   -5.23534
 6960.0000   -5.15556
 7000.0000   -4.56192
 7040.0000   -5.25928
 7080.0000   -6.00514
 7120.0000   -5.73322
 7160.0000   -6.05199
 7200.0000   -6.13643
 7240.0000   -5.54037
 7280.0000   -6.03143
 7320.0000   -5.65291
 7360.0000   -5.92552
 7400.0000   -5.21569
 7440.0000   -6.49325
 7480.0000   -7.07295
 7520.0000   -6.32719
 7560.0000   -6.55404
 7600.0000   -6.37116
 7640.0000   -6.24791
 7680.0000   -5.72529
 7720.0000   -6.31731
 7760.0000   -7.10227
 7800.0000   -6.85211
 7840.0000   -5.60496
 7880.0000   -5.66831
 7920.0000   -5.13494
 7960.0000   -5.83594
 8000.0000   -5.78651
 8040.0000   -6.03656
 8080.0000   -6.11229
 8120.0000   -5.18846
 8160.0000   -6.16954
 8200.0000   -6.09901
 8240.0000   -6.10563
 8280.0000   -5.61753
 8320.0000   -6.13112
 8360.0000   -5.57028
 8400.0000   -5.95943
 8440.0000   -6.08412
 8480.0000   -5.80594
 8520.0000   -5.33934
 8560.0000   -5.19318
 8600.0000   -5.21510
 8640.0000   -5.11762
 8680.0000   -5.36812
 8720.0000   -5.28922
 8760.0000   -5.05067
 8800.0000   -5.90736
 8840.0000   -4.65632
 8880.0000   -6.51153
 8920.0000   -5.98974
 8960.0000   -7.21400
 9000.0000   -7.38812
 9040.0000   -7.65389
 9080.0000   -6.51426
 9120.0000   -6.51020
 9160.0000   -6.70667
 9200.0000   -6.35001
 9240.0000   -6.53835
 9280.0000   -6.66609
 9320.0000   -6.70506
 9360.0000   -6.47646
 9400.0000   -6.55835
 9440.0000   -6.47977
 9480.0000   -7.08129
 9520.0000   -6.36274
 9560.0000   -6.18806
 9600.0000   -6.42380
 9640.0000   -5.60201
 9680.0000   -5.46570
 9720.0000   -5.63337
 9760.0000   -6.57715
 9800.0000   -5.68285
 9840.0000   -5.84940
 9880.0000   -6.72345
 9920.0000   -6.70074
 9960.0000   -6.16597
10000.0000   -5.70538
10040.0000   -6.35929
10080.0000   -6.50319
10120.0000   -6.06845
10160.0000   -7.11950
10200.0000   -5.53688
10240.0000   -5.73098
10280.0000   -6.42210
10320.0000   -6.85686
10360.0000   -6.92579
10400.0000   -6.95456
10440.0000   -6.38270
10480.0000   -6.91676
10520.0000   -6.95146
10560.0000   -6.13364
10600.0000   -6.57158
10640.0000   -6.76480
10680.0000   -6.33698
10720.0000   -7.15236
10760.0000   -6.64575
10800.0000   -5.60353
10840.0000   -5.14220
10880.0000   -6.30846
10920.0000   -6.01205
10960.0000   -6.79919
11000.0000   -6.51845
11040.0000   -6.91549
11080.0000   -6.16811
11120.0000   -6.13621
11160.0000   -6.04213
11200.0000   -6.65439
11240.0000   -6.68945
11280.0000   -5.84884
11320.0000   -6.29529
11360.0000   -5.90317
11400.0000   -5.72190
11440.0000   -5.88411
11480.0000   -6.62040
11520.0000   -6.49374
11560.0000   -6.11322
11600.0000   -5.97126
11640.0000   -6.02276
11680.0000   -6.87044
11720.0000   -6.34865
11760.0000   -5.98309
11800.0000   -6.13885
11840.0000   -5.83109
11880.0000   -5.99962
11920.0000   -5.92727
11960.0000   -6.03438
12000.0000   -5.92363
12040.0000   -5.48138
12080.0000   -5.16691
12120.0000   -5.70329
12160.0000   -6.04267
12200.0000   -6.22799
12240.0000   -5.86183
12280.0000   -6.09456
12320.0000   -5.82068
12360.0000   -6.35446
12400.0000   -5.40035
12440.0000   -5.64542
12480.0000   -6.12415
12520.0000   -6.45338
12560.0000   -6.07104
12600.0000   -6.72636
12640.0000   -5.93408
12680.0000   -5.97121
12720.0000   -5.97026
12760.0000   -5.67467
12800.0000   -5.30805
12840.0000   -6.41404
12880.0000   -6.47684
12920.0000   -6.10781
12960.0000   -6.45515
13000.0000   -6.03947
13040.0000   -6.12113
13080.0000   -6.11198
13120.0000   -5.66329
13160.0000   -6.06790
13200.0000   -5.88552
13240.0000   -5.97830
13280.0000   -5.49772
13320.0000   -6.41946
13360.0000   -5.78685
13400.0000   -5.54106
13440.0000   -5.30242
13480.0000   -5.40915
13520.0000   -6.01246
13560.0000   -5.93139
13600.0000   -6.04063
13640.0000   -6.01856
13680.0000   -5.77726
13720.0000   -6.56788
13760.0000   -5.59219
13800.0000   -6.32726
13840.0000   -4.23023
13880.0000   -4.91266
13920.0000   -4.84872
13960.0000   -5.52304
14000.0000   -5.21108
14040.0000   -6.01263
14080.0000   -4.88901
14120.0000   -4.88339
14160.0000   -5.11836
14200.0000   -4.92763
14240.0000   -5.90091
14280.0000   -6.28332
14320.0000   -5.33758
14360.0000   -5.04085
14400.0000   -4.66942
14440.0000   -5.43319
14480.0000   -4.66149
14520.0000   -5.64306
14560.0000   -5.10413
14600.0000   -5.19781
14640.0000   -5.35506
14680.0000   -5.29524
14720.0000   -5.18972
14760.0000   -5.09154
14800.0000   -4.36042
14840.0000   -4.85384
14880.0000   -5.73634
14920.0000   -5.94586
14960.0000   -5.66022
15000.0000   -6.24091
15040.0000   -5.57441
15080.0000   -6.57542
15120.0000   -6.56275
15160.0000   -5.81591
15200.0000   -5.60582
15240.0000   -5.45071
15280.0000   -5.65984
15320.0000   -5.23011
15360.0000   -5.17061
15400.0000   -5.88503
15440.0000   -5.33100
15480.0000   -5.26379
15520.0000   -5.17068
15560.0000   -5.79902
15600.0000   -5.17939
15640.0000   -5.73895
15680.0000   -5.35477
15720.0000   -5.70882
15760.0000   -5.14460
15800.0000   -5.92010
15840.0000   -5.16076
15880.0000   -4.91443
15920.0000   -4.95103
15960.0000   -5.05274
16000.0000   -5.35132
16040.0000   -5.42922
16080.0000   -5.41867
16120.0000   -4.73538
16160.0000   -5.41848
16200.0000   -5.49809
16240.0000   -4.94397
16280.0000   -4.48442
16320.0000   -4.82045
16360.0000   -4.52138
16400.0000   -4.77098
16440.0000   -4.70851
16480.0000   -4.24839
16520.0000   -4.90399
16560.0000   -5.75050
16600.0000   -5.67108
16640.0000   -5.97448
16680.0000   -4.92231
16720.0000   -5.06826
16760.0000   -6.45125
16800.0000   -4.92035
16840.0000   -4.47186
16880.0000   -5.48200
16920.0000   -5.58825
16960.0000   -5.20043
17000.0000   -4.14857
17040.0000   -4.16853
17080.0000   -4.71863
17120.0000   -4.48414
17160.0000   -4.60326
17200.0000   -4.29194
17240.0000   -4.83664
17280.0000   -5.35741
17320.0000   -4.75469
17360.0000   -4.48110
17400.0000   -4.46790
17440.0000   -4.44208
17480.0000   -4.79209
17520.0000   -3.99419
17560.0000   -4.94514
17600.0000   -4.65686
17640.0000   -5.11440
17680.0000   -5.34632
17720.0000   -4.50201
17760.0000   -3.79885
17800.0000   -4.58504
17840.0000   -3.85935
17880.0000   -5.05558
17920.0000   -5.13501
17960.0000   -4.77725
18000.0000   -5.86917
18040.0000   -4.11998
18080.0000   -4.02353
18120.0000   -4.72566
18160.0000   -4.84951
18200.0000   -4.69377
18240.0000   -4.11431
18280.0000   -5.05257
18320.0000   -3.90789
18360.0000   -4.49060
18400.0000   -4.68947
18440.0000   -5.52522
18480.0000   -5.47488
18520.0000   -5.24045
18560.0000   -5.38326
18600.0000   -5.41712
18640.0000   -4.84571
18680.0000   -5.22536
18720.0000   -5.52358
18760.0000   -5.83303
18800.0000   -5.56765
18840.0000   -5.83310
18880.0000   -5.04519
18920.0000   -4.89421
18960.0000   -5.55144
19000.0000   -5.53617
19040.0000   -5.16054
19080.0000   -4.66161
19120.0000   -5.17048
19160.0000   -5.45903
19200.0000   -5.30556
19240.0000   -5.94594
19280.0000   -5.63872
19320.0000   -5.42529
19360.0000   -4.98083
19400.0000   -4.96687
19440.0000   -5.10630
19480.0000   -4.84589
19520.0000   -4.98784
19560.0000   -6.21264
19600.0000   -4.95360
19640.0000   -5.76823
19680.0000   -5.26286
19720.0000   -5.34704
19760.0000   -5.01450
19800.0000   -5.39618
19840.0000   -5.26622
19880.0000   -5.34703
19920.0000   -5.65163
19960.0000   -5.31669
20000.0000   -5.41955
20040.0000   -4.97984
20080.0000   -5.76526
20120.0000   -5.71513
20160.0000   -4.71399
20200.0000   -5.75511
20240.0000   -5.92176
20280.0000   -6.23280
20320.0000   -6.72670
20360.0000   -6.53953
20400.0000   -5.52905
20440.0000   -5.69042
20480.0000   -5.02805
20520.0000   -6.03193
20560.0000   -6.51733
20600.0000   -5.39202
20640.0000   -4.78828
20680.0000   -4.77082
20720.0000   -4.13695
20760.0000   -4.86227
20800.0000   -5.70575
20840.0000   -5.46509
20880.0000   -5.28503
20920.0000   -5.33161
20960.0000   -5.95397
21000.0000   -6.01131
21040.0000   -5.58021
21080.0000   -5.77117
21120.0000   -4.56316
21160.0000   -5.94357
21200.0000   -6.44693
21240.0000   -5.44572
21280.0000   -5.92371
21320.0000   -6.26428
21360.0000   -6.51828
21400.0000   -6.50710
21440.0000   -5.72354
21480.0000   -5.99345
21520.0000   -6.91977
21560.0000   -4.80265
21600.0000   -6.43980
21640.0000   -5.57381
21680.0000   -5.45536
21720.0000   -5.30742
21760.0000   -5.32728
21800.0000   -5.86710
21840.0000   -5.52416
21880.0000   -4.96074
21920.0000   -5.77515
21960.0000   -5.62303
22000.0000   -6.48040
22040.0000   -5.04335
22080.0000   -5.79309
22120.0000   -6.16116
22160.0000   -5.96019
22200.0000   -6.73322
22240.0000   -4.83245
22280.0000   -6.04282
22320.0000   -4.78057
22360.0000   -4.94410
22400.0000   -4.25853
22440.0000   -4.71836
22480.0000   -5.11226
22520.0000   -4.72440
22560.0000   -5.13482
22600.0000   -5.29479
22640.0000   -5.46653
22680.0000   -6.08896
22720.0000   -5.68754
22760.0000   -5.37062
22800.0000   -5.98102
22840.0000   -5.87413
22880.0000   -5.34852
22920.0000   -7.15040
22960.0000   -6.20508
23000.0000   -6.51860
23040.0000   -6.48120
23080.0000   -5.32444
23120.0000   -6.74115
23160.0000   -5.61134
23200.0000   -5.72396
23240.0000   -4.83399
23280.0000   -5.82549
23320.0000   -5.42772
23360.0000   -5.49761
23400.0000   -5.75229
23440.0000   -5.77574
23480.0000   -5.44311
23520.0000   -5.40697
23560.0000   -5.78640
23600.0000   -5.68687
23640.0000   -4.77868
23680.0000   -5.78148
23720.0000   -6.12065
23760.0000   -5.93045
23800.0000   -4.78834
23840.0000   -5.55127
23880.0000   -5.80748
23920.0000   -4.93479
23960.0000   -5.44251
24000.0000   -5.60221
24040.0000   -4.97094
24080.0000   -5.22197
24120.0000   -5.93257
24160.0000   -5.67822
24200.0000   -4.20173
24240.0000   -5.52334
24280.0000   -4.53293
24320.0000   -5.15840
24360.0000   -5.33987
24400.0000   -5.84960
24440.0000   -5.14796
24480.0000   -4.95041
24520.0000   -5.91455
24560.0000   -6.34221
24600.0000   -5.95376
24640.0000   -5.82533
24680.0000   -5.46111
24720.0000   -5.98472
24760.0000   -6.27819
24800.0000   -4.92220
24840.0000   -5.27479
24880.0000   -4.96579
24920.0000   -4.75004
24960.0000   -4.95141
25000.0000   -4.98922
25040.0000   -5.11088
25080.0000   -4.85942
25120.0000   -5.70801
25160.0000   -5.10787
25200.0000   -5.29536
25240.0000   -5.67571
25280.0000   -5.36802
25320.0000   -5.43806
25360.0000   -5.17868
25400.0000   -5.68125
25440.0000   -5.63309
25480.0000   -5.47879
25520.0000   -5.98104
25560.0000   -6.32284
25600.0000   -6.23254
25640.0000   -5.06587
25680.0000   -6.01558
25720.0000   -5.69182
25760.0000   -5.65241
25800.0000   -4.97076
25840.0000   -5.15249
25880.0000   -4.32893
25920.0000   -5.37015
25960.0000   -5.20532
26000.0000   -6.66108
26040.0000   -5.86112
26080.0000   -5.97481
26120.0000   -5.56432
26160.0000   -6.06338
26200.0000   -5.10728
26240.0000   -5.33829
26280.0000   -5.38032
26320.0000   -5.22355
26360.0000   -5.09911
26400.0000   -5.36681
26440.0000   -4.81521
26480.0000   -5.98139
26520.0000   -6.27244
26560.0000   -6.36093
26600.0000   -5.06343
26640.0000   -6.02508
26680.0000   -6.49292
26720.0000   -6.22726
26760.0000   -5.72270
26800.0000   -5.16596
26840.0000   -5.81998
26880.0000   -5.96445
26920.0000   -6.19367
26960.0000   -6.20353
27000.0000   -5.56270
27040.0000   -6.08686
27080.0000   -5.18141
27120.0000   -4.59194
27160.0000   -6.47689
27200.0000   -5.52598
27240.0000   -5.51067
27280.0000   -4.31422
27320.0000   -5.64585
27360.0000   -6.46199
27400.0000   -5.49069
27440.0000   -5.54484
27480.0000   -5.38453
27520.0000   -5.22459
27560.0000   -5.11833
27600.0000   -5.43915
27640.0000   -4.61395
27680.0000   -5.02722
27720.0000   -5.15313
27760.0000   -5.23702
27800.0000   -4.88338
27840.0000   -5.13966
27880.0000   -4.99635
27920.0000   -5.03405
27960.0000   -5.01967
28000.0000   -4.10054
28040.0000   -3.95588
28080.0000   -4.46908
28120.0000   -4.29582
28160.0000   -3.37653
28200.0000   -3.64446
28240.0000   -3.68639
28280.0000   -4.26096
28320.0000   -4.11744
28360.0000   -3.73200
28400.0000   -4.22093
28440.0000   -3.86871
28480.0000   -3.84196
28520.0000   -2.58879
28560.0000   -4.01635
28600.0000   -3.43891
28640.0000   -4.34259
28680.0000   -3.42124
28720.0000   -3.79156
28760.0000   -3.55374
28800.0000   -3.77418
28840.0000   -3.70259
28880.0000   -3.95937
28920.0000   -2.93613
28960.0000   -2.19319
29000.0000   -2.57969
29040.0000   -2.01920
29080.0000   -3.02551
29120.0000   -2.96150
29160.0000   -2.60430
29200.0000   -3.57386
29240.0000   -3.00226
29280.0000   -3.44162
29320.0000   -3.71794
29360.0000   -3.24049
29400.0000   -3.18232
29440.0000   -3.36466
29480.0000   -2.61155
29520.0000   -3.41311
29560.0000   -3.10907
29600.0000   -2.88356
29640.0000   -3.58439
29680.0000   -3.10654
29720.0000   -4.07907
29760.0000   -4.25786
29800.0000   -3.68187
29840.0000   -3.22782
29880.0000   -3.26391
29920.0000   -3.07971
29960.0000   -3.22352
30000.0000   -3.15622
30040.0000   -3.12974
30080.0000   -2.83963
30120.0000   -3.13240
30160.0000   -2.22384
30200.0000   -3.71778
30240.0000   -3.37662
30280.0000   -3.46092
30320.0000   -4.80665
30360.0000   -2.71123
30400.0000   -3.44608
30440.0000   -3.84610
30480.0000   -3.21605
30520.0000   -3.54334
30560.0000   -2.81988
30600.0000   -3.97024
30640.0000   -2.81001
30680.0000   -3.12810
30720.0000   -3.52516
30760.0000   -4.19538
30800.0000   -3.85315
30840.0000   -2.44936
30880.0000   -3.40717
30920.0000   -3.66984
30960.0000   -3.52595
31000.0000   -3.51097
31040.0000   -3.43376
31080.0000   -4.05839
31120.0000   -3.53031
31160.0000   -3.67285
31200.0000   -2.80615
31240.0000   -2.94148
31280.0000   -3.21416
31320.0000   -3.35971
31360.0000   -3.17802
31400.0000   -2.74407
31440.0000   -2.48528
31480.0000   -3.14267
31520.0000   -3.33140
31560.0000   -3.09074
31600.0000   -3.10713
31640.0000   -2.96508
31680.0000   -3.05662
31720.0000   -4.10327
31760.0000   -5.02141
31800.0000   -5.11120
31840.0000   -5.04323
31880.0000   -5.09287
31920.0000   -5.55364
31960.0000   -5.38807
32000.0000   -5.14368
32040.0000   -5.39090
32080.0000   -5.84306
32120.0000   -4.53507
32160.0000   -4.83060
32200.0000   -4.44153
32240.0000   -5.66105
32280.0000   -4.98847
32320.0000   -5.87744
32360.0000   -5.56625
32400.0000   -5.89783
32440.0000   -5.74675
32480.0000   -5.50231
32520.0000   -5.67160
32560.0000   -5.91264
32600.0000   -5.65249
32640.0000   -5.83367
32680.0000   -6.55601
32720.0000   -6.25572
32760.0000   -5.42735
32800.0000   -5.79944
32840.0000   -5.07819
32880.0000   -4.76597
32920.0000   -4.46940
32960.0000   -5.35963
33000.0000   -4.99752
33040.0000   -5.23989
33080.0000   -5.32435
33120.0000   -5.15824
33160.0000   -5.96383
33200.0000   -4.98945
33240.0000   -5.70054
33280.0000   -5.20006
33320.0000   -5.04519
33360.0000   -4.25919
33400.0000   -4.60948
33440.0000   -5.35479
33480.0000   -4.65827
33520.0000   -5.49599
33560.0000   -5.08979
33600.0000   -5.13528
33640.0000   -5.25666
33680.0000   -4.57720
33720.0000   -5.48273
33760.0000   -4.30656
33800.0000   -5.94976
33840.0000   -4.66168
33880.0000   -4.82693
33920.0000   -5.05246
33960.0000   -4.19479
34000.0000   -4.44625
34040.0000   -4.30693
34080.0000   -4.81269
34120.0000   -5.32314
34160.0000   -5.31577
34200.0000   -5.32361
34240.0000   -5.61974
34280.0000   -4.07786
34320.0000   -5.72445
34360.0000   -4.62603
34400.0000   -5.02877
34440.0000   -4.37376
34480.0000   -4.95749
34520.0000   -5.15655
34560.0000   -4.02930
34600.0000   -4.23265
34640.0000   -5.53274
34680.0000   -4.97539
34720.0000   -4.85817
34760.0000   -5.35630
34800.0000   -5.12103
34840.0000   -5.10909
34880.0000   -5.52204
34920.0000   -4.79087
34960.0000   -5.26319
35000.0000   -5.21551
35040.0000   -4.84690
35080.0000   -5.00987
35120.0000   -5.11136
35160.0000   -5.40165
35200.0000   -5.95660
35240.0000   -5.57497
35280.0000   -5.29503
35320.0000   -5.13408
35360.0000   -5.00686
35400.0000   -4.41450
35440.0000   -5.30339
35480.0000   -4.67301
35520.0000   -5.63294
35560.0000   -5.58360
35600.0000   -4.46868
35640.0000   -5.22659
35680.0000   -4.79625
35720.0000   -4.66273
35760.0000   -5.17667
35800.0000   -5.36462
35840.0000   -5.01002
35880.0000   -5.03403
35920.0000   -5.45897
35960.0000   -4.38687
36000.0000   -3.94781
36040.0000   -4.00370
36080.0000   -4.41289
36120.0000   -4.31410
36160.0000   -4.67628
36200.0000   -3.91263
36240.0000   -5.23660
36280.0000   -4.98119
36320.0000   -4.94967
36360.0000   -4.84207
36400.0000   -4.79260
36440.0000   -5.20055
36480.0000   -5.25009
36520.0000   -6.39451
36560.0000   -7.03526
36600.0000   -6.33340
36640.0000   -5.85903
36680.0000   -4.83789
36720.0000   -7.06448
36760.0000   -4.97765
36800.0000   -5.90387
36840.0000   -5.36619
36880.0000   -4.27894
36920.0000   -5.28375
36960.0000   -4.88385
37000.0000   -4.76925
37040.0000   -5.00127
37080.0000   -5.27286
37120.0000   -6.04648
37160.0000   -6.41426
37200.0000   -5.51895
37240.0000   -5.13655
37280.0000   -4.19258
37320.0000   -4.04293
37360.0000   -4.86688
37400.0000   -5.24720
37440.0000   -5.14356
37480.0000   -5.59255
37520.0000   -5.21064
37560.0000   -5.13610
37600.0000   -5.49741
37640.0000   -5.15110
37680.0000   -5.43058
37720.0000   -4.57142
37760.0000   -5.75253
37800.0000   -4.99527
37840.0000   -5.35882
37880.0000   -4.98460
37920.0000   -4.81585
37960.0000   -4.76427
38000.0000   -5.38913
38040.0000   -5.17586
38080.0000   -4.91752
38120.0000   -4.56253
38160.0000   -3.74049
38200.0000   -4.87572
38240.0000   -4.66885
38280.0000   -4.80959
38320.0000   -5.27087
38360.0000   -5.11484
38400.0000   -4.96372
38440.0000   -5.35504
38480.0000   -5.20471
38520.0000   -4.85716
38560.0000   -5.22343
38600.0000   -5.50639
38640.0000   -4.88394
38680.0000   -5.13529
38720.0000   -5.92401
38760.0000   -4.41855
38800.0000   -5.16174
38840.0000   -5.19342
38880.0000   -4.53199
38920.0000   -5.24462
38960.0000   -5.16796
39000.0000   -5.52491
39040.0000   -5.14290
39080.0000   -5.05968
39120.0000   -5.33050
39160.0000   -5.16678
39200.0000   -5.16960
39240.0000   -5.80076
39280.0000   -5.39662
39320.0000   -5.85522
39360.0000   -5.46862
39400.0000   -4.30070
39440.0000   -4.89588
39480.0000   -5.55938
39520.0000   -4.69818
39560.0000   -4.75789
39600.0000   -4.61710
39640.0000   -5.65609
39680.0000   -5.25828
39720.0000   -6.21798
39760.0000   -6.19982
39800.0000   -6.24982
39840.0000   -5.47984
39880.0000   -6.17034
39920.0000   -5.52096
39960.0000   -5.44599
40000.0000   -5.18356
40040.0000   -5.50062
40080.0000   -5.57427
40120.0000   -4.95363
40160.0000   -5.51540
40200.0000   -6.32640
40240.0000   -5.77712
40280.0000   -5.68355
40320.0000   -5.69740
40360.0000   -5.71451
40400.0000   -5.71095
40440.0000   -6.26626
40480.0000   -5.76852
40520.0000   -6.54540
40560.0000   -6.54131
40600.0000   -4.80327
40640.0000   -5.28319
40680.0000   -5.20474
40720.0000   -4.84851
40760.0000   -4.76921
40800.0000   -4.91636
40840.0000   -5.60471
40880.0000   -5.79063
40920.0000   -4.41338
40960.0000   -4.98286
41000.0000   -4.36194
41040.0000   -4.81431
41080.0000   -5.47226
41120.0000   -4.91323
41160.0000   -4.59793
41200.0000   -5.27393
41240.0000   -5.67556
41280.0000   -5.21842
41320.0000   -5.29120
41360.0000   -5.06584
41400.0000   -4.78165
41440.0000   -4.65484
41480.0000   -4.37363
41520.0000   -4.74794
41560.0000   -4.52013
41600.0000   -4.44147
41640.0000   -5.84517
41680.0000   -5.45383
41720.0000   -4.47566
41760.0000   -4.69128
41800.0000   -5.34515
41840.0000   -5.02635
41880.0000   -5.45758
41920.0000   -5.70280
41960.0000   -5.57503
42000.0000   -4.92201
42040.0000   -5.44622
42080.0000   -5.72863
42120.0000   -6.48208
42160.0000   -5.69944
42200.0000   -5.33472
42240.0000   -6.47022
42280.0000   -4.96332
42320.0000   -5.37413
42360.0000   -4.53993
42400.0000   -5.38395
42440.0000   -4.77754
42480.0000   -5.31967
42520.0000   -6.06528
42560.0000   -5.58033
42600.0000   -5.23618
42640.0000   -4.51415
42680.0000   -3.92880
42720.0000   -5.42357
42760.0000   -4.83284
42800.0000   -4.28868
42840.0000   -5.33405
42880.0000   -5.79918
42920.0000   -4.99965
42960.0000   -5.50380
43000.0000   -5.51857
43040.0000   -5.08684
43080.0000   -4.96135
43120.0000   -6.25464
43160.0000   -7.20836
43200.0000   -6.17017
43240.0000   -6.15991
43280.0000   -6.16178
43320.0000   -4.89371
43360.0000   -6.58443
43400.0000   -6.15308
43440.0000   -4.65697
43480.0000   -5.31582
43520.0000   -5.13874
43560.0000   -5.20139
43600.0000   -5.56398
43640.0000   -5.79275
43680.0000   -6.84474
43720.0000   -5.87775
43760.0000   -5.59641
43800.0000   -4.41315
43840.0000   -5.07132
43880.0000   -5.07286
43920.0000   -5.83116
43960.0000   -4.84549
44000.0000   -5.65594
44040.0000   -5.39521
44080.0000   -5.55554
44120.0000   -4.69615
44160.0000   -5.02546
44200.0000   -5.48894
44240.0000   -5.72012
44280.0000   -5.47229
44320.0000   -5.75539
44360.0000   -5.72266
44400.0000   -4.81363
44440.0000   -5.59366
44480.0000   -5.27460
44520.0000   -5.49025
44560.0000   -5.11404
44600.0000   -5.82550
44640.0000   -5.32842
44680.0000   -4.85083
44720.0000   -5.54363
44760.0000   -5.68787
44800.0000   -5.69828
44840.0000   -4.40680
44880.0000   -5.58900
44920.0000   -4.90996
44960.0000   -6.20386
45000.0000   -4.70050
45040.0000   -4.82927
45080.0000   -5.97730
45120.0000   -6.34276
45160.0000   -6.10025
45200.0000   -5.18595
45240.0000   -6.17191
45280.0000   -5.45008
45320.0000   -5.90846
45360.0000   -5.86825
45400.0000   -4.82372
45440.0000   -5.61103
45480.0000   -4.98643
45520.0000   -5.45037
45560.0000   -7.51104
45600.0000   -7.03159
45640.0000   -6.57210
45680.0000   -6.11794
45720.0000   -5.83622
45760.0000   -5.51423
45800.0000   -5.95412
45840.0000   -5.63768
45880.0000   -5.32722
45920.0000   -6.19611
45960.0000   -6.39942
46000.0000   -6.96697
46040.0000   -7.37546
46080.0000   -6.97354
46120.0000   -6.43683
46160.0000   -6.75755
46200.0000   -6.38758
46240.0000   -5.53320
46280.0000   -5.62596
46320.0000   -6.24442
46360.0000   -6.93868
46400.0000   -6.69794
46440.0000   -6.56397
46480.0000   -6.75158
46520.0000   -5.92807
46560.0000   -6.04373
46600.0000   -5.58344
46640.0000   -5.94462
46680.0000   -5.88981
46720.0000   -5.95353
46760.0000   -5.47388
46800.0000   -5.21826
46840.0000   -6.59410
46880.0000   -6.48727
46920.0000   -6.53416
46960.0000   -6.04395
47000.0000   -5.11398
47040.0000   -5.96553
47080.0000   -5.74129
47120.0000   -6.55557
47160.0000   -6.92852
47200.0000   -5.58845
47240.0000   -5.66391
47280.0000   -5.94114
47320.0000   -4.97561
47360.0000   -5.24416
47400.0000   -5.48493
47440.0000   -5.48037
47480.0000   -4.77580
47520.0000   -6.06236
47560.0000   -5.70452
47600.0000   -5.63111
47640.0000   -4.53296
47680.0000   -5.37469
47720.0000   -4.89478
47760.0000   -5.58962
47800.0000   -5.72037
47840.0000   -5.06573
47880.0000   -4.94541
47920.0000   -5.64764
47960.0000   -5.72635
48000.0000   -5.19867
48040.0000   -6.08762
48080.0000   -5.59317
48120.0000   -5.30123
48160.0000   -6.00749
48200.0000   -5.60354
48240.0000   -5.93390
48280.0000   -5.50825
48320.0000   -5.69988
48360.0000   -5.17930
48400.0000   -5.97070
48440.0000   -7.52616
48480.0000   -5.79715
48520.0000   -6.40038
48560.0000   -6.53747
48600.0000   -4.97974
48640.0000   -6.35876
48680.0000   -5.76290
48720.0000   -4.95127
48760.0000   -5.97953
48800.0000   -5.74602
48840.0000   -5.44180
48880.0000   -5.95759
48920.0000   -5.80234
48960.0000   -5.28312
49000.0000   -6.17327
49040.0000   -5.29179
49080.0000   -5.96919
49120.0000   -6.22743
49160.0000   -4.96554
49200.0000   -5.57421
49240.0000   -5.55026
49280.0000   -5.29395
49320.0000   -5.82432
49360.0000   -5.00179
49400.0000   -5.50592
49440.0000   -5.34478
49480.0000   -4.63600
49520.0000   -4.43765
49560.0000   -6.41234
49600.0000   -5.34614
49640.0000   -5.14816
49680.0000   -4.89838
49720.0000   -4.78018
49760.0000   -4.44402
49800.0000   -4.39341
49840.0000   -5.32996
49880.0000   -5.26588
49920.0000   -5.64749
49960.0000   -6.08534
50000.0000   -4.60878
50040.0000   -5.67323
50080.0000   -5.44469
50120.0000   -5.53053
50160.0000   -6.34079
50200.0000   -5.45404
50240.0000   -5.82840
50280.0000   -5.10488
50320.0000   -5.56902
50360.0000   -5.37058
50400.0000   -5.58655
50440.0000   -5.65145
50480.0000   -5.58196
50520.0000   -5.44864
50560.0000   -5.94389
50600.0000   -5.25809
50640.0000   -6.47874
50680.0000   -6.61461
50720.0000   -5.59667
50760.0000   -5.74606
50800.0000   -6.06603
50840.0000   -6.25411
50880.0000   -7.09319
50920.0000   -6.79577
50960.0000   -6.07991
51000.0000   -5.49063
51040.0000   -6.73870
51080.0000   -6.32738
51120.0000   -6.62840
51160.0000   -5.48400
51200.0000   -6.30250
51240.0000   -4.79925
51280.0000   -5.85150
51320.0000   -5.34932
51360.0000   -5.18116
51400.0000   -5.82490
51440.0000   -6.19306
51480.0000   -6.57295
51520.0000   -6.27135
51560.0000   -5.80692
51600.0000   -5.93686
51640.0000   -5.04325
51680.0000   -6.04049
51720.0000   -6.32701
51760.0000   -5.76227
51800.0000   -4.88768
51840.0000   -5.87073
51880.0000   -4.95458
51920.0000   -4.73926
51960.0000   -5.26153
52000.0000   -5.57663
52040.0000   -6.25544
52080.0000   -6.07835
52120.0000   -5.50679
52160.0000   -6.10357
52200.0000   -5.87623
52240.0000   -6.13642
52280.0000   -5.19554
52320.0000   -4.87015
52360.0000   -6.07382
52400.0000   -5.72854
52440.0000   -6.12501
52480.0000   -4.97828
52520.0000   -5.86328
52560.0000   -6.00292
52600.0000   -6.39112
52640.0000   -5.61877
52680.0000   -4.37332
52720.0000   -4.26569
52760.0000   -4.21714
52800.0000   -5.23282
52840.0000   -5.19068
52880.0000   -4.58166
52920.0000   -4.01303
52960.0000   -4.88779
53000.0000   -4.62534
53040.0000   -4.25706
53080.0000   -4.30463
53120.0000   -5.22539
53160.0000   -4.47124
53200.0000   -4.55538
53240.0000   -4.66816
53280.0000   -5.26098
53320.0000   -5.95924
53360.0000   -5.88662
53400.0000   -6.32794
53440.0000   -6.30791
53480.0000   -5.23441
53520.0000   -4.61594
53560.0000   -5.65539
53600.0000   -5.02278
53640.0000   -5.11465
53680.0000   -6.35701
53720.0000   -5.13000
53760.0000   -5.04362
53800.0000   -4.28049
53840.0000   -4.50233
53880.0000   -5.28596
53920.0000   -5.51225
53960.0000   -4.86847
54000.0000   -4.95877
54040.0000   -4.85657
54080.0000   -4.33849
54120.0000   -4.93653
54160.0000   -3.49145
54200.0000   -4.22895
54240.0000   -4.69215
54280.0000   -4.24222
54320.0000   -4.42072
54360.0000   -4.94065
54400.0000   -4.62507
54440.0000   -4.17012
54480.0000   -3.17811
54520.0000   -3.76652
54560.0000   -3.26578
54600.0000   -3.29627
54640.0000   -3.50522
54680.0000   -3.71570
54720.0000   -4.19922
54760.0000   -4.11918
54800.0000   -4.24699
54840.0000   -3.78239
54880.0000   -4.95633
54920.0000   -4.16687
54960.0000   -4.42665
55000.0000   -3.49394
55040.0000   -4.98070
55080.0000   -4.39550
55120.0000   -4.12969
55160.0000   -4.30791
55200.0000   -4.99723
55240.0000   -4.39237
55280.0000   -4.84559
55320.0000   -4.49725
55360.0000   -4.17212
55400.0000   -4.52311
55440.0000   -4.14025
55480.0000   -3.43105
55520.0000   -3.83097
55560.0000   -4.02045
55600.0000   -4.23351
55640.0000   -4.48202
55680.0000   -4.61095
55720.0000   -5.50428
55760.0000   -4.80922
55800.0000   -3.68367
55840.0000   -3.72258
55880.0000   -3.97363
55920.0000   -3.85936
55960.0000   -4.92490
56000.0000   -6.46045
56040.0000   -4.53952
56080.0000   -5.00389
56120.0000   -5.50742
56160.0000   -5.01331
56200.0000   -4.45453
56240.0000   -4.62573
56280.0000   -4.98627
56320.0000   -5.39328
56360.0000   -6.00847
56400.0000   -6.67811
56440.0000   -5.97983
56480.0000   -5.70419
56520.0000   -5.15957
56560.0000   -6.18306
56600.0000   -6.12478
56640.0000   -5.66120
56680.0000   -5.66194
56720.0000   -5.62194
56760.0000   -6.62177
56800.0000   -6.51084
56840.0000   -6.27245
56880.0000   -4.97524
56920.0000   -6.07553
56960.0000   -4.90122
57000.0000   -5.55025
57040.0000   -4.64578
57080.0000   -5.91520
57120.0000   -5.50771
57160.0000   -7.04661
57200.0000   -6.69030
57240.0000   -5.36184
57280.0000   -4.86682
57320.0000   -5.31697
57360.0000   -5.16510
57400.0000   -4.95381
57440.0000   -5.84948
57480.0000   -5.87152
57520.0000   -5.21034
57560.0000   -4.46676
57600.0000   -5.40140
57640.0000   -5.21913
57680.0000   -5.72219
57720.0000   -5.16680
57760.0000   -5.98029
57800.0000   -5.91309
57840.0000   -5.34290
57880.0000   -6.11616
57920.0000   -5.94379
57960.0000   -5.89804
58000.0000   -6.51706
58040.0000   -6.80923
58080.0000   -6.46604
58120.0000   -5.80205
58160.0000   -5.56400
58200.0000   -5.05338
58240.0000   -5.51037
58280.0000   -6.12906
58320.0000   -5.48350
58360.0000   -6.05380
58400.0000   -6.10911
58440.0000   -4.84356
58480.0000   -5.34433
58520.0000   -5.27474
58560.0000   -5.58410
58600.0000   -3.95209
58640.0000   -4.33908
58680.0000   -5.76112
58720.0000   -4.12937
58760.0000   -3.89110
58800.0000   -3.57623
58840.0000   -3.47366
58880.0000   -4.37452
58920.0000   -4.25457
58960.0000   -4.30293
59000.0000   -4.14969
59040.0000   -4.68433
59080.0000   -4.83811
59120.0000   -5.28208
59160.0000   -4.90434
59200.0000   -3.78579
59240.0000   -2.53993
59280.0000   -3.27293
59320.0000   -3.71828
59360.0000   -3.35382
59400.0000   -3.00465
59440.0000   -3.49918
59480.0000   -4.28617
59520.0000   -4.32744
59560.0000   -3.88227
59600.0000   -3.64541
59640.0000   -3.61839
59680.0000   -3.69250
59720.0000   -4.43942
59760.0000   -4.98512
59800.0000   -4.33355
59840.0000   -5.68163
59880.0000   -4.96905
59920.0000   -5.48794
59960.0000   -4.44403
60000.0000   -4.16191
60040.0000   -5.40282
60080.0000   -5.03184
60120.0000   -5.97182
60160.0000   -4.75669
60200.0000   -5.42800
60240.0000   -5.26187
60280.0000   -5.50054
60320.0000   -5.40759
60360.0000   -4.77414
60400.0000   -5.55009
60440.0000   -6.18395
60480.0000   -4.41573
60520.0000   -5.54448
60560.0000   -5.59799
60600.0000   -6.49394
60640.0000   -6.69462
60680.0000   -6.30317
60720.0000   -5.15870
60760.0000   -5.83343
60800.0000   -5.67724
60840.0000   -6.64030
60880.0000   -6.19543
60920.0000   -5.52519
60960.0000   -5.12308
61000.0000   -5.02276
61040.0000   -5.98009
61080.0000   -6.22019
61120.0000   -4.95627
61160.0000   -6.33074
61200.0000   -5.09159
61240.0000   -5.38761
61280.0000   -5.53160
61320.0000   -5.12313
61360.0000   -5.98612
61400.0000   -5.84356
61440.0000   -5.63806
61480.0000   -6.31720
61520.0000   -5.32023
61560.0000   -5.12605
61600.0000   -5.51200
61640.0000   -5.27162
61680.0000   -5.22801
61720.0000   -4.18428
61760.0000   -5.21159
61800.0000   -3.86662
61840.0000   -5.00774
61880.0000   -5.21782
61920.0000   -5.85235
61960.0000   -5.18886
62000.0000   -3.92924
62040.0000   -4.59466
62080.0000   -4.10652
62120.0000   -4.53970
62160.0000   -3.66796
62200.0000   -4.01061
62240.0000   -4.60497
62280.0000   -3.31734
62320.0000   -3.26252
62360.0000   -3.11257
62400.0000   -4.18760
62440.0000   -3.32808
62480.0000   -3.49851
62520.0000   -3.94682
62560.0000   -3.31333
62600.0000   -4.74283
62640.0000   -4.51858
62680.0000   -3.98008
62720.0000   -3.84117
62760.0000   -3.78497
62800.0000   -4.16130
62840.0000   -5.01819
62880.0000   -6.08761
62920.0000   -5.82689
62960.0000   -5.66528
63000.0000   -5.59391
63040.0000   -5.30138
63080.0000   -5.72075
63120.0000   -6.26854
63160.0000   -5.49081
63200.0000   -4.98848
63240.0000   -5.91307
63280.0000   -6.93826
63320.0000   -5.91114
63360.0000   -6.42446
63400.0000   -6.40274
63440.0000   -5.40168
63480.0000   -5.66814
63520.0000   -4.79416
63560.0000   -4.99508
63600.0000   -5.80526
63640.0000   -5.98445
63680.0000   -5.64289
63720.0000   -6.23998
63760.0000   -5.47258
63800.0000   -5.73086
63840.0000   -5.91427
63880.0000   -5.86147
63920.0000   -5.36613
63960.0000   -4.72976
64000.0000   -5.39887
64040.0000   -3.76109
64080.0000   -4.51609
64120.0000   -5.37323
64160.0000   -4.58306
64200.0000   -4.30459
64240.0000   -4.95498
64280.0000   -5.24425
64320.0000   -4.35314
64360.0000   -5.13968
64400.0000   -5.52330
64440.0000   -5.36963
64480.0000   -6.04210
64520.0000   -5.52099
64560.0000   -5.33139
64600.0000   -5.11544
64640.0000   -5.69706
64680.0000   -5.12218
64720.0000   -5.33003
64760.0000   -4.65272
64800.0000   -5.22208
64840.0000   -6.33736
64880.0000   -5.47073
64920.0000   -5.04873
64960.0000   -5.57600
65000.0000   -4.78914
65040.0000   -5.13428
65080.0000   -5.13982
65120.0000   -6.13586
65160.0000   -5.75820
65200.0000   -6.55175
65240.0000   -6.94236
65280.0000   -6.26384
65320.0000   -6.59227
65360.0000   -5.58771
65400.0000   -6.09412
65440.0000   -6.44386
65480.0000   -6.64324
65520.0000   -6.62723
65560.0000   -6.44533
65600.0000   -6.26390
65640.0000   -6.77454
65680.0000   -6.29316
65720.0000   -6.36874
65760.0000   -5.50900
65800.0000   -4.85252
65840.0000   -5.56475
65880.0000   -5.48884
65920.0000   -5.26282
65960.0000   -5.13872
66000.0000   -6.24662
66040.0000   -6.13112
66080.0000   -5.40650
66120.0000   -5.59286
66160.0000   -5.25809
66200.0000   -4.66866
66240.0000   -5.91918
66280.0000   -4.99734
66320.0000   -5.27771
66360.0000   -4.53846
66400.0000   -4.64741
66440.0000   -4.53364
66480.0000   -4.76809
66520.0000   -5.28522
66560.0000   -4.76166
66600.0000   -5.23198
66640.0000   -5.66762
66680.0000   -5.11045
66720.0000   -5.40316
66760.0000   -6.08584
66800.0000   -5.35464
66840.0000   -4.98430
66880.0000   -5.89973
66920.0000   -5.33701
66960.0000   -5.16292
67000.0000   -6.03283
67040.0000   -5.79449
67080.0000   -5.03275
67120.0000   -4.62503
67160.0000   -4.57633
67200.0000   -5.92016
67240.0000   -5.98164
67280.0000   -5.78664
67320.0000   -5.97810
67360.0000   -5.67420
67400.0000   -6.69779
67440.0000   -5.44000
67480.0000   -5.89344
67520.0000   -6.57313
67560.0000   -4.77500
67600.0000   -4.87897
67640.0000   -5.42783
67680.0000   -5.20170
67720.0000   -5.18777
67760.0000   -5.71989
67800.0000   -5.30647
67840.0000   -5.20876
67880.0000   -4.43492
67920.0000   -4.78365
67960.0000   -5.56194
68000.0000   -5.30892
68040.0000   -4.50503
68080.0000   -5.38121
68120.0000   -5.91764
68160.0000   -4.75693
68200.0000   -6.06486
68240.0000   -5.68631
68280.0000   -6.23234
68320.0000   -4.68474
68360.0000   -5.38728
68400.0000   -5.28321
68440.0000   -6.88126
68480.0000   -4.98121
68520.0000   -4.91274
68560.0000   -5.98050
68600.0000   -5.52301
68640.0000   -5.14970
68680.0000   -6.09352
68720.0000   -5.85011
68760.0000   -5.66555
68800.0000   -5.80518
68840.0000   -6.44688
68880.0000   -5.22157
68920.0000   -6.37658
68960.0000   -5.34653
69000.0000   -5.86887
69040.0000   -6.08721
69080.0000   -6.74862
69120.0000   -6.02328
69160.0000   -5.55172
69200.0000   -4.73187
69240.0000   -5.25647
69280.0000   -5.26735
69320.0000   -5.44695
69360.0000   -5.73394
69400.0000   -5.45707
69440.0000   -6.05832
69480.0000   -6.17988
69520.0000   -6.21275
69560.0000   -6.32137
69600.0000   -5.64430
69640.0000   -5.73018
69680.0000   -5.08071
69720.0000   -5.46542
69760.0000   -6.86475
69800.0000   -5.84317
69840.0000   -6.40374
69880.0000   -6.83783
69920.0000   -6.35849
69960.0000   -6.00685
70000.0000   -6.60979
70040.0000   -6.95235
70080.0000   -6.48498
70120.0000   -6.90570
70160.0000   -6.66362
70200.0000   -6.21217
70240.0000   -5.59196
70280.0000   -5.83594
70320.0000   -6.10703
70360.0000   -5.43778
70400.0000   -5.50711
70440.0000   -5.63640
70480.0000   -5.12096
70520.0000   -5.81119
70560.0000   -5.43800
70600.0000   -5.75806
70640.0000   -5.03956
70680.0000   -5.30193
70720.0000   -5.13427
70760.0000   -5.14147
70800.0000   -4.88979
70840.0000   -4.58730
70880.0000   -5.11993
70920.0000   -5.58017
70960.0000   -5.58892
71000.0000   -5.29255
71040.0000   -5.71155
71080.0000   -5.89994
71120.0000   -5.47477
71160.0000   -5.80377
71200.0000   -5.08723
71240.0000   -5.45157
71280.0000   -4.84991
71320.0000   -5.02954
71360.0000   -5.73125
71400.0000   -5.67367
71440.0000   -5.63723
71480.0000   -5.36842
71520.0000   -5.74938
71560.0000   -5.04969
71600.0000   -5.95721
71640.0000   -5.89189
71680.0000   -5.65490
71720.0000   -5.70158
71760.0000   -5.09397
71800.0000   -6.30121
71840.0000   -5.53980
71880.0000   -6.37802
71920.0000   -5.75062
71960.0000   -5.04318
72000.0000   -5.16962
72040.0000   -5.51489
72080.0000   -5.58743
72120.0000   -5.35890
72160.0000   -5.46712
72200.0000   -5.57728
72240.0000   -5.50504
72280.0000   -5.77041
72320.0000   -6.22775
72360.0000   -6.62848
72400.0000   -5.80649
72440.0000   -5.33838
72480.0000   -5.79206
72520.0000   -5.81330
72560.0000   -5.69620
72600.0000   -6.15015
72640.0000   -6.25190
72680.0000   -6.32336
72720.0000   -6.00379
72760.0000   -7.08660
72800.0000   -6.32465
72840.0000   -7.00826
72880.0000   -6.17538
72920.0000   -6.62734
72960.0000   -6.00750
73000.0000   -5.92976
73040.0000   -5.61425
73080.0000   -6.04243
73120.0000   -6.85966
73160.0000   -5.97531
73200.0000   -5.24503
73240.0000   -5.23217
73280.0000   -5.63426
73320.0000   -6.62014
73360.0000   -5.44370
73400.0000   -5.07236
73440.0000   -5.59262
73480.0000   -5.56138
73520.0000   -5.76073
73560.0000   -6.02519
73600.0000   -6.07262
73640.0000   -4.56691
73680.0000   -5.45981
73720.0000   -4.88105
73760.0000   -5.45186
73800.0000   -5.31721
73840.0000   -4.43943
73880.0000   -4.82958
73920.0000   -4.59927
73960.0000   -5.71291
74000.0000   -5.35882
74040.0000   -5.24851
74080.0000   -6.25158
74120.0000   -6.19634
74160.0000   -6.48788
74200.0000   -6.32623
74240.0000   -6.31460
74280.0000   -5.24788
74320.0000   -4.61573
74360.0000   -4.91020
74400.0000   -5.57379
74440.0000   -5.20737
74480.0000   -5.48691
74520.0000   -6.07969
74560.0000   -6.35176
74600.0000   -5.12964
74640.0000   -5.45198
74680.0000   -5.61997
74720.0000   -6.01576
74760.0000   -4.51746
74800.0000   -5.89387
74840.0000   -5.95039
74880.0000   -4.60622
74920.0000   -6.34112
74960.0000   -4.91501
75000.0000   -6.11801
75040.0000   -5.86871
75080.0000   -5.14618
75120.0000   -5.18139
75160.0000   -6.41542
75200.0000   -5.71068
75240.0000   -4.94317
75280.0000   -5.56208
75320.0000   -5.53919
75360.0000   -6.58483
75400.0000   -6.09559
75440.0000   -7.17676
75480.0000   -5.91208
75520.0000   -6.30335
75560.0000   -6.17098
75600.0000   -5.79088
75640.0000   -5.54311
75680.0000   -4.48899
75720.0000   -6.18391
75760.0000   -5.62300
75800.0000   -5.49795
75840.0000   -4.75055
75880.0000   -5.24730
75920.0000   -5.53493
75960.0000   -3.69943
76000.0000   -5.16299
76040.0000   -5.16811
76080.0000   -4.31102
76120.0000   -4.97424
76160.0000   -6.33632
76200.0000   -5.71641
76240.0000   -5.66749
76280.0000   -6.03408
76320.0000   -6.15114
76360.0000   -6.64466
76400.0000   -5.97047
76440.0000   -5.82809
76480.0000   -6.39926
76520.0000   -5.68542
76560.0000   -4.69389
76600.0000   -5.61525
76640.0000   -6.25056
76680.0000   -6.13682
76720.0000   -5.42586
76760.0000   -5.63707
76800.0000   -5.19967
76840.0000   -4.59886
76880.0000   -5.73606
76920.0000   -4.91246
76960.0000   -5.46382
77000.0000   -5.80582
77040.0000   -6.29734
77080.0000   -6.08865
77120.0000   -5.76627
77160.0000   -5.82223
77200.0000   -5.96936
77240.0000   -6.29772
77280.0000   -6.40076
77320.0000   -5.94011
77360.0000   -6.48157
77400.0000   -5.91901
77440.0000   -4.51498
77480.0000   -5.44488
77520.0000   -6.40140
77560.0000   -5.84589
77600.0000   -6.94216
77640.0000   -6.22677
77680.0000   -6.30659
77720.0000   -5.52792
77760.0000   -6.04295
77800.0000   -5.55614
77840.0000   -6.30241
77880.0000   -6.07223
77920.0000   -5.78455
77960.0000   -6.77578
78000.0000   -6.40173
78040.0000   -6.32310
78080.0000   -5.58342
78120.0000   -5.21398
78160.0000   -5.98420
78200.0000   -5.93469
78240.0000   -4.96025
78280.0000   -6.25877
78320.0000   -6.31951
78360.0000   -7.09684
78400.0000   -6.95135
78440.0000   -6.39465
78480.0000   -5.64976
78520.0000   -4.79078
78560.0000   -5.51713
78600.0000   -4.82847
78640.0000   -5.23168
78680.0000   -6.09713
78720.0000   -4.91826
78760.0000   -5.53766
78800.0000   -4.69400
78840.0000   -4.75178
78880.0000   -5.42566
78920.0000   -5.23637
78960.0000   -5.53780
79000.0000   -5.39251
79040.0000   -4.90162
79080.0000   -4.77136
79120.0000   -5.96535
79160.0000   -5.29039
79200.0000   -5.08635
79240.0000   -6.08223
79280.0000   -5.78538
79320.0000   -6.21051
79360.0000   -4.85265
79400.0000   -4.82529
79440.0000   -4.59766
79480.0000   -4.24384
79520.0000   -5.92238
79560.0000   -4.12321
79600.0000   -4.33822
79640.0000   -4.76253
79680.0000   -4.38564
79720.0000   -4.71079
79760.0000   -5.14865
79800.0000   -5.55414
79840.0000   -5.07750
79880.0000   -4.75099
79920.0000   -4.57233
79960.0000   -4.21889
80000.0000   -4.77458
80040.0000   -4.03195
80080.0000   -4.57798
80120.0000   -4.49768
80160.0000   -5.45666
80200.0000   -5.78043
80240.0000   -4.86388
80280.0000   -4.57921
80320.0000   -4.60688
80360.0000   -4.05527
80400.0000   -4.34350
80440.0000   -4.26187
80480.0000   -4.90793
80520.0000   -4.76773
80560.0000   -4.98764
80600.0000   -4.58913
80640.0000   -4.38027
80680.0000   -5.69344
80720.0000   -4.50615
80760.0000   -5.10568
80800.0000   -4.86295
80840.0000   -5.42243
80880.0000   -5.13915
80920.0000   -5.38753
80960.0000   -4.67822
81000.0000   -4.82325
81040.0000   -5.18610
81080.0000   -5.25355
81120.0000   -5.75901
81160.0000   -5.35564
81200.0000   -5.17821
81240.0000   -5.58191
81280.0000   -5.86553
81320.0000   -5.60282
81360.0000   -6.36158
81400.0000   -6.24908
81440.0000   -5.77987
81480.0000   -6.78601
81520.0000   -6.47553
81560.0000   -6.22127
81600.0000   -6.17695
81640.0000   -6.33375
81680.0000   -6.47137
81720.0000   -6.05835
81760.0000   -6.18264
81800.0000   -6.13380
81840.0000   -5.80166
81880.0000   -5.69790
81920.0000   -6.07810
81960.0000   -5.73830
82000.0000   -5.71039
82040.0000   -6.52945
82080.0000   -6.38900
82120.0000   -6.04462
82160.0000   -5.84351
82200.0000   -5.91506
82240.0000   -5.89559
82280.0000   -5.67707
82320.0000   -4.72605
82360.0000   -5.02458
82400.0000   -6.29820
82440.0000   -6.36818
82480.0000   -5.59728
82520.0000   -5.70157
82560.0000   -5.11388
82600.0000   -5.56803
82640.0000   -5.39101
82680.0000   -5.47875
82720.0000   -5.61638
82760.0000   -5.60215
82800.0000   -5.27865
82840.0000   -6.38946
82880.0000   -6.30675
82920.0000   -6.60445
82960.0000   -5.73418
83000.0000   -5.20698
83040.0000   -5.12721
83080.0000   -5.20078
83120.0000   -5.84208
83160.0000   -5.84267
83200.0000   -5.82545
83240.0000   -6.53583
83280.0000   -5.64811
83320.0000   -6.09453
83360.0000   -6.85270
83400.0000   -5.68955
83440.0000   -5.49474
83480.0000   -6.26089
83520.0000   -5.96549
83560.0000   -5.75457
83600.0000   -5.93772
83640.0000   -5.91003
83680.0000   -5.18563
83720.0000   -5.42877
83760.0000   -5.49065
83800.0000   -4.68055
83840.0000   -4.30016
83880.0000   -4.64845
83920.0000   -5.43061
83960.0000   -5.00795
84000.0000   -5.86880
84040.0000   -6.22763
84080.0000   -6.47246
84120.0000   -5.53146
84160.0000   -5.31957
84200.0000   -4.97578
84240.0000   -5.63352
84280.0000   -5.17864
84320.0000   -5.43965
84360.0000   -5.65288
84400.0000   -5.22628
84440.0000   -5.48906
84480.0000   -5.62883
84520.0000   -6.05346
84560.0000   -6.04976
84600.0000   -5.69158
84640.0000   -5.55754
84680.0000   -5.86517
84720.0000   -6.16769
84760.0000   -6.70485
84800.0000   -5.50955
84840.0000   -5.32477
84880.0000   -5.67145
84920.0000   -6.23495
84960.0000   -5.34726
85000.0000   -6.19296
85040.0000   -6.14371
85080.0000   -6.25925
85120.0000   -5.22883
85160.0000   -6.05898
85200.0000   -4.57229
85240.0000   -5.91270
85280.0000   -5.54413
85320.0000   -5.17053
85360.0000   -5.31490
85400.0000   -5.67808
85440.0000   -5.44628
85480.0000   -5.16625
85520.0000   -6.06526
85560.0000   -5.34749
85600.0000   -5.90783
85640.0000   -5.51060
85680.0000   -4.81816
85720.0000   -5.75370
85760.0000   -5.81318
85800.0000   -5.77948
85840.0000   -6.40577
85880.0000   -6.00270
85920.0000   -6.36935
85960.0000   -6.71374
86000.0000   -5.56395
86040.0000   -5.15573
86080.0000   -4.92365
86120.0000   -5.05448
86160.0000   -5.63058
86200.0000   -6.21892
86240.0000   -5.96803
86280.0000   -5.74297
86320.0000   -6.74050
86360.0000   -6.24635
86400.0000   -4.92039
86440.0000   -5.83009
86480.0000   -5.71461
86520.0000   -6.84478
86560.0000   -5.98775
86600.0000   -6.77706
86640.0000   -5.54577
86680.0000   -6.13499
86720.0000   -5.48477
86760.0000   -4.77318
86800.0000   -5.69327
86840.0000   -5.72422
86880.0000   -5.73675
86920.0000   -5.63350
86960.0000   -5.69502
87000.0000   -5.27490
87040.0000   -5.69941
87080.0000   -5.50819
87120.0000   -6.02013
87160.0000   -6.13940
87200.0000   -5.59655
87240.0000   -7.17220
87280.0000   -6.35867
87320.0000   -5.73285
87360.0000   -4.94357
87400.0000   -4.01470
87440.0000   -3.81572
87480.0000   -4.29279
87520.0000   -4.08656
87560.0000   -3.85588
87600.0000   -4.05932
87640.0000   -3.73913
87680.0000   -3.91306
87720.0000   -4.68951
87760.0000   -5.23593
87800.0000   -5.24315
87840.0000   -5.36834
87880.0000   -5.94091
87920.0000   -5.42641
87960.0000   -6.43448
88000.0000   -4.50903
88040.0000   -5.13607
88080.0000   -5.87688
88120.0000   -5.41609
88160.0000   -6.06039
88200.0000   -5.69508
88240.0000   -6.87503
88280.0000   -5.89394
88320.0000   -6.17779
88360.0000   -5.93970
88400.0000   -5.59579
88440.0000   -5.91845
88480.0000   -5.40507
88520.0000   -5.40152
88560.0000   -5.83864
88600.0000   -6.26377
88640.0000   -5.51698
88680.0000   -5.62460
88720.0000   -5.03317
88760.0000   -5.29554
88800.0000   -4.83978
88840.0000   -4.46625
88880.0000   -5.01122
88920.0000   -5.57950
88960.0000   -5.14303
89000.0000   -5.06103
89040.0000   -5.10732
89080.0000   -4.90581
89120.0000   -4.89513
89160.0000   -5.15709
89200.0000   -4.19609
89240.0000   -4.79717
89280.0000   -4.16901
89320.0000   -5.07019
89360.0000   -4.73399
89400.0000   -4.69598
89440.0000   -5.21980
89480.0000   -5.24199
89520.0000   -4.74675
89560.0000   -4.96940
89600.0000   -4.32074
89640.0000   -5.26810
89680.0000   -5.62655
89720.0000   -5.06371
89760.0000   -4.89093
89800.0000   -5.45564
89840.0000   -4.79005
89880.0000   -5.50836
89920.0000   -6.10165
89960.0000   -5.61753
90000.0000   -5.84282
90040.0000   -4.92697
90080.0000   -5.39928
90120.0000   -5.42022
90160.0000   -5.89102
90200.0000   -5.39856
90240.0000   -5.59395
90280.0000   -6.03149
90320.0000   -5.50285
90360.0000   -5.36880
90400.0000   -4.96529
90440.0000   -6.21972
90480.0000   -6.06813
90520.0000   -6.03281
90560.0000   -6.54339
90600.0000   -5.94007
90640.0000   -5.70190
90680.0000   -5.84620
90720.0000   -6.55650
90760.0000   -6.50258
90800.0000   -5.64805
90840.0000   -5.68098
90880.0000   -5.28670
90920.0000   -5.90176
90960.0000   -5.71459
91000.0000   -5.46733
91040.0000   -4.84267
91080.0000   -5.48201
91120.0000   -4.40854
91160.0000   -4.10976
91200.0000   -4.95280
91240.0000   -5.15038
91280.0000   -4.33217
91320.0000   -4.51161
91360.0000   -4.45890
91400.0000   -5.23923
91440.0000   -4.03873
91480.0000   -4.35380
91520.0000   -3.00296
91560.0000   -4.18655
91600.0000   -4.21280
91640.0000   -4.03827
91680.0000   -4.00985
91720.0000   -3.34213
91760.0000   -3.06265
91800.0000   -4.02521
91840.0000   -4.04919
91880.0000   -3.30738
91920.0000   -3.07188
91960.0000   -2.44769
92000.0000   -3.54006
92040.0000   -2.76997
92080.0000   -3.04501
92120.0000   -3.56294
92160.0000   -2.98447
92200.0000   -3.16368
92240.0000   -2.16441
92280.0000   -2.92927
92320.0000   -3.70213
92360.0000   -4.05471
92400.0000   -3.03174
92440.0000   -4.28226
92480.0000   -3.52234
92520.0000   -4.05219
92560.0000   -4.06410
92600.0000   -2.74813
92640.0000   -2.13990
92680.0000   -2.45658
92720.0000   -2.41948
92760.0000   -1.60965
92800.0000   -0.89871
92840.0000   -1.74020
92880.0000   -1.52472
92920.0000   -1.13863
92960.0000   -1.85932
93000.0000   -1.06957
93040.0000   -1.52669
93080.0000   -1.98834
93120.0000   -1.35377
93160.0000   -0.26366
93200.0000   -0.39201
93240.0000    0.08038
93280.0000    0.69453
93320.0000    0.24669
93360.0000   -0.68574
93400.0000    0.24293
93440.0000    0.16346
93480.0000   -0.30579
93520.0000    0.20257
93560.0000   -1.39421
93600.0000   -2.21721
93640.0000   -2.66664
93680.0000   -2.45249
93720.0000   -1.48304
93760.0000   -1.23069
93800.0000   -0.99639
93840.0000   -1.45339
93880.0000    0.01838
93920.0000   -1.15187
93960.0000   -0.56862
94000.0000   -1.30118
94040.0000   -0.38552
94080.0000   -1.53039
94120.0000   -0.12512
94160.0000   -1.54986
94200.0000   -0.82894
94240.0000   -2.00706
94280.0000   -0.98632
94320.0000   -0.53569
94360.0000   -1.08651
94400.0000   -1.34409
94440.0000   -1.41910
94480.0000   -1.43197
94520.0000   -1.42844
94560.0000   -1.34120
94600.0000   -1.42781
94640.0000   -1.65685
94680.0000   -2.01010
94720.0000   -1.69604
94760.0000   -1.51666
94800.0000   -1.37658
94840.0000   -1.52366
94880.0000   -1.32066
94920.0000   -0.27760
94960.0000   -1.34050
95000.0000   -1.87637
95040.0000   -1.16069
95080.0000   -1.81599
95120.0000   -1.38006
95160.0000   -1.57122
95200.0000   -1.86814
95240.0000   -1.35228
95280.0000   -1.04173
95320.0000   -0.65209
95360.0000   -1.18234
95400.0000   -1.29267
95440.0000   -1.43997
95480.0000   -1.38332
95520.0000   -1.89502
95560.0000   -1.80247
95600.0000   -1.65589
95640.0000   -1.34108
95680.0000   -0.22382
95720.0000   -0.30037
95760.0000   -1.40847
95800.0000   -0.63849
95840.0000   -0.37524
95880.0000   -0.46093
95920.0000   -0.54860
95960.0000   -0.50185
96000.0000   -0.57807
96040.0000   -0.52703
96080.0000   -0.30873
96120.0000   -0.87040
96160.0000   -0.41417
96200.0000   -1.60973
96240.0000   -0.81082
96280.0000   -0.79706
96320.0000    0.62411
96360.0000   -0.91427
96400.0000   -0.80816
96440.0000   -0.06189
96480.0000   -0.39101
96520.0000    0.14238
96560.0000    0.20891
96600.0000    0.40887
96640.0000   -0.49070
96680.0000    0.80399
96720.0000    1.01325
96760.0000    1.19464
96800.0000    1.54684
96840.0000    0.85055
96880.0000    1.68314
96920.0000    1.51476
96960.0000    1.29595
97000.0000    0.28169
97040.0000    0.96732
97080.0000    0.63480
97120.0000    1.00744
97160.0000    1.25390
97200.0000    1.19456
97240.0000    0.73685
97280.0000    1.37925
97320.0000    1.68984
97360.0000    0.74945
97400.0000    1.66113
97440.0000    1.63936
97480.0000    1.56108
97520.0000    1.82501
97560.0000    0.13503
97600.0000    2.03287
97640.0000    1.62063
97680.0000    2.28868
97720.0000    1.04604
97760.0000    1.17157
97800.0000    1.99122
97840.0000    1.59517
97880.0000    2.61315
97920.0000    1.72473
97960.0000    2.95209
98000.0000    2.76906
98040.0000    2.56184
98080.0000    2.86912
98120.0000    2.16277
98160.0000    1.26278
98200.0000    1.88602
98240.0000    2.49498
98280.0000    2.67794
98320.0000    3.98728
98360.0000    3.84468
98400.0000    2.99325
98440.0000    3.02165
98480.0000    2.63690
98520.0000    2.70263
98560.0000    3.06972
98600.0000    2.65702
98640.0000    3.83048
98680.0000    3.16961
98720.0000    3.48922
98760.0000    3.85501
98800.0000    4.37025
98840.0000    4.68391
98880.0000    4.96831
98920.0000    5.03012
98960.0000    5.70297
99000.0000    5.65341
99040.0000    5.14278
99080.0000    4.77012
99120.0000    5.50194
99160.0000    5.86757
99200.0000    6.26733
99240.0000    5.59678
99280.0000    6.56178
99320.0000    6.43427
99360.0000    7.12996
99400.0000    6.23305
99440.0000    6.91181
99480.0000    7.57412
99520.0000    7.38634
99560.0000    6.97909
99600.0000    7.05714
99640.0000    7.42950
99680.0000    7.42801
99720.0000    8.13782
99760.0000    7.28711
99800.0000    8.51572
99840.0000    7.78938
99880.0000    7.68369
99920.0000    8.59022
99960.0000    8.54106
100000.0000    8.17759
100040.0000    9.10325
100080.0000    9.32367
100120.0000    8.83859
100160.0000    8.44039
100200.0000    8.64433
100240.0000    8.23486
100280.0000    7.94581
100320.0000    6.75190
100360.0000    7.77757
100400.0000    6.79941
100440.0000    6.87529
100480.0000    5.90167
100520.0000    5.83095
100560.0000    7.31500
100600.0000    6.60454
100640.0000    5.30773
100680.0000    6.46470
100720.0000    7.33176
100760.0000    7.30526
100800.0000    7.61400
100840.0000    7.56534
100880.0000    7.53582
100920.0000    6.63502
100960.0000    8.24638
101000.0000    7.58697
101040.0000    8.32596
101080.0000    8.14242
101120.0000    7.82325
101160.0000    8.02407
101200.0000    7.93641
101240.0000    8.22784
101280.0000    8.38673
101320.0000    7.43850
101360.0000    7.26506
101400.0000    7.62205
101440.0000    6.66323
101480.0000    7.27013
101520.0000    6.91842
101560.0000    6.83264
101600.0000    6.39554
101640.0000    7.08756
101680.0000    6.77865
101720.0000    6.27635
101760.0000    6.30537
101800.0000    6.16940
101840.0000    5.93405
101880.0000    5.47899
101920.0000    5.52239
101960.0000    5.85738
102000.0000    5.48916
102040.0000    6.05399
102080.0000    6.39331
102120.0000    6.91536
102160.0000    7.12036
102200.0000    6.85911
102240.0000    7.21639
102280.0000    6.98434
102320.0000    7.22899
102360.0000    7.31691
102400.0000    6.62506
102440.0000    5.37880
102480.0000    5.77318
102520.0000    6.27773
102560.0000    6.66528
102600.0000    5.25501
102640.0000    6.86211
102680.0000    6.61645
102720.0000    6.28819
102760.0000    5.97956
102800.0000    6.01977
102840.0000    6.92599
102880.0000    6.70784
102920.0000    6.25172
102960.0000    6.15719
103000.0000    7.14057
103040.0000    6.46454
103080.0000    6.58550
103120.0000    7.43277
103160.0000    7.23417
103200.0000    6.45515
103240.0000    6.92499
103280.0000    7.33422
103320.0000    7.18222
103360.0000    7.65746
103400.0000    7.39908
103440.0000    8.25965
103480.0000    6.80589
103520.0000    7.73490
103560.0000    7.01770
103600.0000    6.48814
103640.0000    7.82602
103680.0000    7.95090
103720.0000    7.16898
103760.0000    6.89901
103800.0000    6.79455
103840.0000    6.34637
103880.0000    6.93307
103920.0000    6.57348
103960.0000    6.81743
104000.0000    6.14773
104040.0000    6.54999
104080.0000    5.58578
104120.0000    6.24067
104160.0000    6.06350
104200.0000    6.65616
104240.0000    6.41507
104280.0000    6.34850
104320.0000    7.48406
104360.0000    7.21012
104400.0000    7.01081
104440.0000    6.56628
104480.0000    7.73017
104520.0000    6.96953
104560.0000    6.34360
104600.0000    6.30504
104640.0000    5.89056
104680.0000    6.33199
104720.0000    6.43952
104760.0000    6.24078
104800.0000    6.44764
104840.0000    6.42044
104880.0000    6.11580
104920.0000    5.89231
104960.0000    6.52012
105000.0000    6.02942
105040.0000    6.04904
105080.0000    5.95701
105120.0000    5.39945
105160.0000    4.64335
105200.0000    3.67818
105240.0000    4.24889
105280.0000    5.26616
105320.0000    4.58407
105360.0000    4.36043
105400.0000    5.03245
105440.0000    5.36533
105480.0000    4.78062
105520.0000    6.14426
105560.0000    5.11887
105600.0000    5.08089
105640.0000    5.42461
105680.0000    6.41434
105720.0000    7.02838
105760.0000    6.30977
105800.0000    6.15461
105840.0000    6.70936
105880.0000    6.68660
105920.0000    8.15500
105960.0000    7.47136
106000.0000    7.59835
106040.0000    6.82786
106080.0000    6.47235
106120.0000    6.76554
106160.0000    6.77895
106200.0000    6.75158
106240.0000    6.61122
106280.0000    6.24939
106320.0000    6.25226
106360.0000    4.86759
106400.0000    5.19271
106440.0000    5.51512
106480.0000    6.07845
106520.0000    6.81286
106560.0000    5.60193
106600.0000    6.61042
106640.0000    6.83830
106680.0000    7.69900
106720.0000    7.58695
106760.0000    7.18107
106800.0000    6.44469
106840.0000    7.75221
106880.0000    7.29348
106920.0000    7.02236
106960.0000    6.99371
107000.0000    7.20009
107040.0000    8.06202
107080.0000    7.85476
107120.0000    7.63133
107160.0000    7.84262
107200.0000    7.47527
107240.0000    7.87619
107280.0000    7.61878
107320.0000    7.36560
107360.0000    8.21466
107400.0000    8.15084
107440.0000    7.68956
107480.0000    7.26834
107520.0000    8.42175
107560.0000    7.48067
107600.0000    7.31746
107640.0000    7.96524
107680.0000    8.56518
107720.0000    7.68566
107760.0000    8.37816
107800.0000    7.85768
107840.0000    7.18409
107880.0000    7.48410
107920.0000    9.60622
107960.0000    9.15112
108000.0000    8.58616
108040.0000    9.23143
108080.0000    8.22935
108120.0000    9.04770
108160.0000    7.48718
108200.0000    8.04664
108240.0000    8.57489
108280.0000    9.28250
108320.0000    8.30797
108360.0000    9.72050
108400.0000    8.60022
108440.0000    8.73736
108480.0000   10.06873
108520.0000    9.49628
108560.0000    9.88152
108600.0000   10.36332
108640.0000    8.97026
108680.0000    9.65679
108720.0000   10.48409
108760.0000    9.25931
108800.0000    9.74455
108840.0000    8.70696
108880.0000    8.73079
108920.0000    9.57463
108960.0000    9.54035
109000.0000    9.66387
109040.0000    8.78851
109080.0000    8.49162
109120.0000    7.72786
109160.0000    7.98642
109200.0000    7.15079
109240.0000    7.39067
109280.0000    6.51933
109320.0000    7.32397
109360.0000    8.57674
109400.0000    8.05340
109440.0000    7.38315
109480.0000    6.52713
109520.0000    8.38588
109560.0000    7.81128
109600.0000    8.31729
109640.0000    7.83986
109680.0000    8.34321
109720.0000    8.18418
109760.0000    7.63309
109800.0000    7.83095
109840.0000    7.09834
109880.0000    7.48174
109920.0000    7.99099
109960.0000    7.82388
110000.0000    6.39703
110040.0000    7.48165
110080.0000    7.54959
110120.0000    8.13840
110160.0000    8.65720
110200.0000    8.54160
110240.0000    7.98399
110280.0000    7.17173
110320.0000    7.37926
110360.0000    7.02659
110400.0000    6.71084
110440.0000    7.21681
110480.0000    7.30901
110520.0000    8.11598
110560.0000    6.84565
110600.0000    7.25713
110640.0000    6.70307
110680.0000    7.04138
110720.0000    7.12114
110760.0000    7.63923
110800.0000    5.50936
110840.0000    5.83859
110880.0000    5.32414
110920.0000    7.26973
110960.0000    6.28019
111000.0000    7.43182
111040.0000    6.01490
111080.0000    6.50136
111120.0000    6.03900
111160.0000    6.73438
111200.0000    6.70040
111240.0000    7.63021
111280.0000    6.74697
111320.0000    6.32046
111360.0000    7.12815
111400.0000    7.60049
111440.0000    7.83048
111480.0000    8.05943
111520.0000    6.66418
111560.0000    7.38730
111600.0000    6.91293
111640.0000    6.74568
111680.0000    7.18473
111720.0000    7.90088
111760.0000    7.27008
111800.0000    6.65353
111840.0000    6.90742
111880.0000    6.80353
111920.0000    6.19647
111960.0000    5.48140
112000.0000    5.91710
112040.0000    5.96084
112080.0000    6.76133
112120.0000    6.21101
112160.0000    5.66805
112200.0000    5.09847
112240.0000    6.15963
112280.0000    4.88453
112320.0000    4.61621
112360.0000    4.88549
112400.0000    5.35059
112440.0000    5.14456
112480.0000    6.23584
112520.0000    5.54900
112560.0000    6.31153
112600.0000    5.42254
112640.0000    5.99674
112680.0000    5.86409
112720.0000    5.03734
112760.0000    5.55168
112800.0000    4.87182
112840.0000    4.89170
112880.0000    5.41825
112920.0000    6.16914
112960.0000    6.51890
113000.0000    5.22572
113040.0000    5.95036
113080.0000    5.42489
113120.0000    5.75417
113160.0000    5.83614
113200.0000    6.34273
113240.0000    6.42229
113280.0000    4.89986
113320.0000    5.86368
113360.0000    5.69595
113400.0000    5.39616
113440.0000    4.96081
113480.0000    5.74740
113520.0000    7.42861
113560.0000    6.06988
113600.0000    5.96702
113640.0000    6.77714
113680.0000    6.66251
113720.0000    7.74319
113760.0000    6.90490
113800.0000    6.54141
113840.0000    6.37545
113880.0000    6.57784
113920.0000    7.11615
113960.0000    6.41670
114000.0000    6.51691
114040.0000    6.13242
114080.0000    5.06668
114120.0000    6.68818
114160.0000    5.54918
114200.0000    4.91762
114240.0000    5.98799
114280.0000    5.31385
114320.0000    5.03634
114360.0000    5.93681
114400.0000    5.76915
114440.0000    5.74148
114480.0000    5.46080
114520.0000    6.11604
114560.0000    6.37319
114600.0000    6.31735
114640.0000    4.98596
114680.0000    5.73952
114720.0000    5.48828
114760.0000    6.07484
114800.0000    6.80780
114840.0000    6.15238
114880.0000    6.44215
114920.0000    6.76590
114960.0000    6.12747
115000.0000    6.49601
115040.0000    6.90724
115080.0000    5.73830
115120.0000    6.80911
115160.0000    5.72239
115200.0000    6.38660
115240.0000    5.93117
115280.0000    6.65865
115320.0000    5.68964
115360.0000    5.52549
115400.0000    7.19629
115440.0000    6.64266
115480.0000    7.03241
115520.0000    8.12663
115560.0000    8.03466
115600.0000    7.81286
115640.0000    7.37344
115680.0000    7.95972
115720.0000    7.17455
115760.0000    7.49183
115800.0000    7.17017
115840.0000    7.78865
115880.0000    7.74538
115920.0000    6.76693
115960.0000    6.82820
116000.0000    6.06032
116040.0000    5.90363
116080.0000    6.90910
116120.0000    7.24356
116160.0000    6.17092
116200.0000    7.68589
116240.0000    7.17447
116280.0000    6.52405
116320.0000    6.81150
116360.0000    6.10658
116400.0000    7.84957
116440.0000    7.49039
116480.0000    4.95068
116520.0000    5.26496
116560.0000    6.19113
116600.0000    6.28449
116640.0000    6.00866
116680.0000    4.99060
116720.0000    5.41198
116760.0000    5.12085
116800.0000    4.90655
116840.0000    5.64873
116880.0000    6.93783
116920.0000    6.09801
116960.0000    5.66089
117000.0000    5.95895
117040.0000    6.88535
117080.0000    5.78564
117120.0000    5.93080
117160.0000    6.90730
117200.0000    7.04181
117240.0000    5.66292
117280.0000    6.43688
117320.0000    4.97790
117360.0000    5.77755
117400.0000    5.57520
117440.0000    6.53168
117480.0000    6.10263
117520.0000    6.83886
117560.0000    7.17872
117600.0000    7.37525
117640.0000    7.06466
117680.0000    7.19959
117720.0000    6.39373
117760.0000    5.83004
117800.0000    7.38003
117840.0000    7.08959
117880.0000    8.02097
117920.0000    6.97033
117960.0000    7.00025
118000.0000    7.47238
118040.0000    6.74514
118080.0000    6.45017
118120.0000    6.19819
118160.0000    7.81912
118200.0000    6.68245
118240.0000    7.47297
118280.0000    7.11874
118320.0000    7.22130
118360.0000    6.06034
118400.0000    8.29579
118440.0000    8.51991
118480.0000    7.24541
118520.0000    7.48355
118560.0000    7.76395
118600.0000    8.71081
118640.0000    9.40885
118680.0000    9.11721
118720.0000    8.53177
118760.0000    8.84359
118800.0000    8.56151
118840.0000    8.24840
118880.0000    8.32207
118920.0000    7.88512
118960.0000    9.50741
119000.0000    8.24804
119040.0000    7.81168
119080.0000    7.57810
119120.0000    8.31622
119160.0000    8.05346
119200.0000    8.00039
119240.0000    8.19190
119280.0000    8.24973
119320.0000    8.56510
119360.0000    7.59097
119400.0000    8.71216
119440.0000    8.48804
119480.0000    8.62636
119520.0000    9.11583
119560.0000   10.13426
119600.0000    9.55485
119640.0000    9.17028
119680.0000    8.94642
119720.0000    7.69812
119760.0000    9.00819
119800.0000    8.07432
119840.0000    8.08644
119880.0000    6.93037
119920.0000    8.57202
119960.0000    8.11937
120000.0000    9.09856
120040.0000    9.01478
120080.0000    8.24945
120120.0000    8.86654
120160.0000    8.75520
120200.0000   10.23511
120240.0000    8.41091
120280.0000    8.89664
120320.0000    8.02977
120360.0000    8.90457
120400.0000    8.26792
120440.0000    9.21986
120480.0000    8.21926
120520.0000    8.26631
120560.0000    9.54799
120600.0000    9.27996
120640.0000    8.97868
120680.0000    8.51283
120720.0000    8.47043
120760.0000    7.82063
120800.0000    8.74527
120840.0000    8.66160
120880.0000    8.80499
120920.0000    9.08780
120960.0000    8.87151
121000.0000    8.76061
121040.0000    8.89770
121080.0000    8.81946
121120.0000    8.90218
121160.0000    8.80434
121200.0000    8.02201
121240.0000    6.82857
121280.0000    7.21315
121320.0000    7.16793
121360.0000    7.21978
121400.0000    7.18958
121440.0000    6.58900
121480.0000    7.47922
121520.0000    6.81612
121560.0000    6.89046
121600.0000    6.69933
121640.0000    7.77945
121680.0000    7.92511
121720.0000    7.45135
121760.0000    8.07711
121800.0000    7.91991
121840.0000    9.02170
121880.0000    8.26012
121920.0000    8.46048
121960.0000    8.39231
122000.0000    8.12300
122040.0000    7.73368
122080.0000    8.03368
122120.0000    7.41750
122160.0000    7.15875
122200.0000    6.96243
122240.0000    6.61263
122280.0000    8.43948
122320.0000    8.82121
122360.0000    8.48813
122400.0000    8.73693
122440.0000    6.95824
122480.0000    7.31768
122520.0000    6.53984
122560.0000    7.38500
122600.0000    7.27020
122640.0000    7.80271
122680.0000    7.67809
122720.0000    8.24306
122760.0000    6.77043
122800.0000    7.23460
122840.0000    7.10430
122880.0000    8.51723
122920.0000    9.72212
122960.0000    6.59978
123000.0000    6.37219
123040.0000    6.35608
123080.0000    6.51661
123120.0000    7.50056
123160.0000    7.11157
123200.0000    7.20788
123240.0000    7.36833
123280.0000    8.87765
123320.0000    8.83396
123360.0000    8.57550
123400.0000    9.14033
123440.0000    8.12533
123480.0000    8.41744
123520.0000    8.79336
123560.0000    7.26476
123600.0000    7.38160
123640.0000    7.95540
123680.0000    7.89008
123720.0000    7.75575
123760.0000    7.16036
123800.0000    6.14886
123840.0000    5.79166
123880.0000    6.07308
123920.0000    7.07566
123960.0000    6.34026
124000.0000    6.87984
124040.0000    7.05948
124080.0000    7.56448
124120.0000    7.92374
124160.0000    7.12170
124200.0000    7.90140
124240.0000    6.96435
124280.0000    8.34554
124320.0000    6.52833
124360.0000    7.79283
124400.0000    7.37745
124440.0000    7.17387
124480.0000    6.29223
124520.0000    6.98272
124560.0000    5.92169
124600.0000    6.41624
124640.0000    6.02676
124680.0000    6.77297
124720.0000    6.97161
124760.0000    5.75875
124800.0000    6.85741
124840.0000    6.29933
124880.0000    6.45475
124920.0000    6.16571
124960.0000    5.57572
125000.0000    5.43394
125040.0000    5.57425
125080.0000    5.30109
125120.0000    4.80391
125160.0000    6.25995
125200.0000    5.18601
125240.0000    4.57794
125280.0000    5.23898
125320.0000    5.08196
125360.0000    6.82709
125400.0000    6.78577
125440.0000    7.00997
125480.0000    7.32956
125520.0000    6.49998
125560.0000    7.33116
125600.0000    7.27499
125640.0000    7.55760
125680.0000    7.51377
125720.0000    7.59987
125760.0000    5.73060
125800.0000    6.52427
125840.0000    6.03482
125880.0000    5.75714
125920.0000    6.02605
125960.0000    6.24802
126000.0000    5.88242
126040.0000    6.76686
126080.0000    6.48966
126120.0000    6.90636
126160.0000    6.94711
126200.0000    6.45135
126240.0000    6.12667
126280.0000    5.96578
126320.0000    5.86316
126360.0000    6.92669
126400.0000    6.83781
126440.0000    7.45565
126480.0000    7.95783
126520.0000    7.17695
126560.0000    7.33369
126600.0000    7.20437
126640.0000    6.63479
126680.0000    7.21577
126720.0000    7.61378
126760.0000    6.23428
126800.0000    7.19007
126840.0000    7.46917
126880.0000    7.02141
126920.0000    6.38156
126960.0000    6.85224
127000.0000    7.03519
127040.0000    7.79160
127080.0000    6.98498
127120.0000    6.53020
127160.0000    7.05758
127200.0000    8.02611
127240.0000    6.87528
127280.0000    7.92420
127320.0000    6.72407
127360.0000    7.38829
127400.0000    6.44991
127440.0000    6.30744
127480.0000    6.20516
127520.0000    6.94867
127560.0000    6.52170
127600.0000    6.53177
127640.0000    6.67552
127680.0000    5.89550
127720.0000    6.58893
127760.0000    7.73920
127800.0000    6.95880
127840.0000    6.97339
127880.0000    7.30389
127920.0000    7.02571
127960.0000    7.46278
128000.0000    7.55838
128040.0000    8.50038
128080.0000    8.15983
128120.0000    7.90533
128160.0000    7.54710
128200.0000    8.78642
128240.0000    8.17185
128280.0000    8.26354
128320.0000    8.59337
128360.0000    8.72861
128400.0000    9.12771
128440.0000    8.15230
128480.0000    7.62976
128520.0000    7.85744
128560.0000    8.07431
128600.0000    8.01531
128640.0000    9.81409
128680.0000    8.53918
128720.0000    7.60580
128760.0000    8.07797
128800.0000    7.40766
128840.0000    6.72584
128880.0000    5.53962
128920.0000    6.23172
128960.0000    6.11119
129000.0000    6.39794
129040.0000    7.25296
129080.0000    8.84391
129120.0000    7.43434
129160.0000    8.60947
129200.0000    8.44709
129240.0000    7.79498
129280.0000    8.39354
129320.0000    8.03537
129360.0000    7.32641
129400.0000    6.70408
129440.0000    8.29035
129480.0000    9.84335
129520.0000    9.94451
129560.0000   10.61004
129600.0000   10.51396
129640.0000    9.70936
129680.0000    8.77622
129720.0000    9.10900
129760.0000    9.35069
129800.0000    8.72190
129840.0000    9.83181
129880.0000    7.06252
129920.0000    7.55739
129960.0000    8.21725
130000.0000    8.41874
130040.0000    8.50673
130080.0000    8.22901
130120.0000    9.11827
130160.0000    9.43822
130200.0000    9.22974
130240.0000    8.88665
130280.0000    8.48229
130320.0000    8.72907
130360.0000    9.61019
130400.0000    9.57639
130440.0000    9.20304
130480.0000    9.34577
130520.0000    8.82467
130560.0000    9.49850
130600.0000    9.24771
130640.0000    8.69437
130680.0000    9.42562
130720.0000   10.09040
130760.0000    9.62996
130800.0000    8.66367
130840.0000    8.79167
130880.0000    8.09856
130920.0000    9.00823
130960.0000   11.60805
131000.0000   10.13232
131040.0000    9.59832
131080.0000   10.82410
131120.0000    9.90893
131160.0000   11.82668
131200.0000   10.49003
131240.0000    9.37797
131280.0000    9.28470
131320.0000    9.66121
131360.0000    9.87506
131400.0000    7.99457
131440.0000    9.47881
131480.0000   10.26509
131520.0000   10.13020
131560.0000    9.07527
131600.0000    9.61231
131640.0000   10.06158
131680.0000   10.64034
131720.0000    9.46889
131760.0000    9.07410
131800.0000    9.05450
131840.0000    9.53954
131880.0000    9.92428
131920.0000    9.75118
131960.0000    9.23137
132000.0000    9.16205
132040.0000    8.99858
132080.0000    8.94715
132120.0000    8.97685
132160.0000    7.88309
132200.0000    6.61922
132240.0000    6.94254
132280.0000    7.55472
132320.0000    6.77472
132360.0000    6.07075
132400.0000    6.08094
132440.0000    8.14663
132480.0000    6.91983
132520.0000    6.72335
132560.0000    7.14146
132600.0000    7.83236
132640.0000    6.93131
132680.0000    7.30332
132720.0000    7.95779
132760.0000    7.75681
132800.0000    7.47069
132840.0000    7.70980
132880.0000    7.48439
132920.0000    7.55051
132960.0000    8.67999
133000.0000    7.98418
133040.0000    7.01824
133080.0000    7.33043
133120.0000    7.63494
133160.0000    7.05072
133200.0000    7.65898
133240.0000    8.52661
133280.0000    7.10533
133320.0000    8.19747
133360.0000    7.66072
133400.0000    6.72154
133440.0000    6.89230
133480.0000    5.68150
133520.0000    6.43417
133560.0000    6.92518
133600.0000    7.85887
133640.0000    7.39982
133680.0000    7.16523
133720.0000    8.93927
133760.0000    8.45122
133800.0000    8.12457
133840.0000    8.16054
133880.0000    8.83961
133920.0000    9.62180
133960.0000    9.26158
134000.0000    9.00368
134040.0000   10.59352
134080.0000   10.15454
134120.0000   10.64212
134160.0000   10.26690
134200.0000   10.40779
134240.0000   11.80020
134280.0000   11.06233
134320.0000   11.76118
134360.0000   11.15493
134400.0000   10.96182
134440.0000   11.56510
134480.0000   11.39485
134520.0000   10.86608
134560.0000   11.53732
134600.0000   10.77077
134640.0000   10.77927
134680.0000   11.48158
134720.0000   10.93548
134760.0000   10.62142
134800.0000   11.38929
134840.0000   10.83992
134880.0000   10.47454
134920.0000   11.41067
134960.0000   11.53075
135000.0000   10.73658
135040.0000   11.18427
135080.0000   11.40686
135120.0000   11.59788
135160.0000   10.12380
135200.0000   11.14266
135240.0000   11.15565
135280.0000   11.70686
135320.0000   11.68353
135360.0000   11.94761
135400.0000   12.46564
135440.0000   11.90908
135480.0000   11.55922
135520.0000   12.13024
135560.0000   11.20300
135600.0000   11.93826
135640.0000   11.10876
135680.0000   11.27194
135720.0000   10.91411
135760.0000   10.58013
135800.0000   11.04419
135840.0000   11.28104
135880.0000   11.66934
135920.0000   11.88488
135960.0000   11.72711
136000.0000   11.40787
136040.0000   10.62284
136080.0000   11.99577
136120.0000   10.87715
136160.0000   10.54081
136200.0000   11.51111
136240.0000   12.01667
136280.0000   11.69520
136320.0000   11.82600
136360.0000   12.24902
136400.0000   12.23739
136440.0000   11.88605
136480.0000   12.01292
136520.0000   11.84759
136560.0000   11.71741
136600.0000   11.96369
136640.0000   12.02973
136680.0000   12.73203
136720.0000   12.58673
136760.0000   11.80139
136800.0000   11.92593
136840.0000   12.34091
136880.0000   12.05690
136920.0000   11.45680
136960.0000   11.77955
137000.0000   11.51138
137040.0000   11.25163
137080.0000   10.85593
137120.0000   11.23130
137160.0000   11.39407
137200.0000   10.77247
137240.0000   11.10169
137280.0000    9.99249
137320.0000   11.31223
137360.0000   11.10950
137400.0000   10.99639
137440.0000   11.27446
137480.0000   11.23742
137520.0000   10.19650
137560.0000   10.28348
137600.0000   11.76267
137640.0000   10.87380
137680.0000   11.16922
137720.0000   11.70662
137760.0000   11.29367
137800.0000   12.26277
137840.0000   12.18131
137880.0000   12.29333
137920.0000   11.11654
137960.0000   10.25727
138000.0000   10.96201
138040 5
138080 5
138120 5
138160 5
138200 5
138240 5
138280 5
138320 5
138360 5
138400 5
138440 5
138480 5
138520 5
138560 5
138600 5
138640 5
138680 5
138720 5
138760 5
138800 5
138840 5
138880 5
138920 5
138960 5
139000 5
139040 5
139080 5
139120 5
139160 5
139200 5
139240 5
139280 5
139320 5
139360 5
139400 5
139440 5
139480 5
139520 5
139560 5
139600 5
139640 5
139680 5
139720 5
139760 5
139800 5
139840 5
139880 5
139920 5
139960 5
140000 5
140040 5
140080 5
140120 5
140160 5
140200 5
140240 5
140280 5
140320 5
140360 5
140400 5
140440 5
140480 5
140520 5
140560 5
140600 5
140640 5
140680 5
140720 5
140760 5
140800 5
140840 5
140880 5
140920 5
140960 5
141000 5
141040 5
141080 5
141120 5
141160 5
141200 5
141240 5
141280 5
141320 5
141360 5
141400 5
141440 5
141480 5
141520 5
141560 5
141600 5
141640 5
141680 5
141720 5
141760 5
141800 5
141840 5
141880 5
141920 5
141960 5
142000 5
142040 5
142080 5
142120 5
142160 5
142200 5
142240 5
142280 5
142320 5
142360 5
142400 5
142440 5
142480 5
142520 5
142560 5
142600 5
142640 5
142680 5
142720 5
142760 5
142800 5
142840 5
142880 5
142920 5
142960 5
143000 5
143040 5
143080 5
143120 5
143160 5
143200 5
143240 5
143280 5
143320 5
143360 5
143400 5
143440 5
143480 5
143520 5
143560 5
143600 5
143640 5
143680 5
143720 5
143760 5
143800 5
143840 5
143880 5
143920 5
143960 5
144000 5
144040 5
144080 5
144120 5
144160 5
144200 5
144240 5
144280 5
144320 5
144360 5
144400 5
144440 5
144480 5
144520 5
144560 5
144600 5
144640 5
144680 5
144720 5
144760 5
144800 5
144840 5
144880 5
144920 5
144960 5
145000 5
145040 5
145080 5
145120 5
145160 5
145200 5
145240 5
145280 5
145320 5
145360 5
145400 5
145440 5
145480 5
145520 5
145560 5
145600 5
145640 5
145680 5
145720 5
145760 5
145800 5
145840 5
145880 5
145920 5
145960 5
146000 5
146040 5
146080 5
146120 5
146160 5
146200 5
146240 5
146280 5
146320 5
146360 5
146400 5
146440 5
146480 5
146520 5
146560 5
146600 5
146640 5
146680 5
146720 5
146760 5
146800 5
146840 5
146880 5
146920 5
146960 5
147000 5
147040 5
147080 5
147120 5
147160 5
147200 5
147240 5
147280 5
147320 5
147360 5
147400 5
147440 5
147480 5
147520 5
147560 5
147600 5
147640 5
147680 5
147720 5
147760 5
147800 5
147840 5
147880 5
147920 5
147960 5
148000 5
148040 5
148080 5
148120 5
148160 5
148200 5
148240 5
148280 5
148320 5
148360 5
148400 5
148440 5
148480 5
148520 5
148560 5
148600 5
148640 5
148680 5
148720 5
148760 5
148800 5
148840 5
148880 5
148920 5
148960 5
149000 5
149040 5
149080 5
149120 5
149160 5
149200 5
149240 5
149280 5
149320 5
149360 5
149400 5
149440 5
149480 5
149520 5
149560 5
149600 5
149640 5
149680 5
149720 5
149760 5
149800 5
149840 5
149880 5
149920 5
149960 5
150000 5
150040 5
150080 5
150120 5
150160 5
150200 5
150240 5
150280 5
150320 5
150360 5
150400 5
150440 5
150480 5
150520 5
150560 5
150600 5
150640 5
150680 5
150720 5
150760 5
150800 5
150840 5
150880 5
150920 5
150960 5
151000 5
151040 5
151080 5
151120 5
151160 5
151200 5
151240 5
151280 5
151320 5
151360 5
151400 5
151440 5
151480 5
151520 5
151560 5
151600 5
151640 5
151680 5
151720 5
151760 5
151800 5
151840 5
151880 5
151920 5
151960 5
152000 5
152040 5
152080 5
152120 5
152160 5
152200 5
152240 5
152280 5
152320 5
152360 5
152400 5
152440 5
152480 5
152520 5
152560 5
152600 5
152640 5
152680 5
152720 5
152760 5
152800 5
152840 5
152880 5
152920 5
152960 5
153000 5
153040 5
153080 5
153120 5
153160 5
153200 5
153240 5
153280 5
153320 5
153360 5
153400 5
153440 5
153480 5
153520 5
153560 5
153600 5
153640 5
153680 5
153720 5
153760 5
153800 5
153840 5
153880 5
153920 5
153960 5
154000 5
154040 5
154080 5
154120 5
154160 5
154200 5
154240 5
154280 5
154320 5
154360 5
154400 5
154440 5
154480 5
154520 5
154560 5
154600 5
154640 5
154680 5
154720 5
154760 5
154800 5
154840 5
154880 5
154920 5
154960 5
155000 5
155040 5
155080 5
155120 5
155160 5
155200 5
155240 5
155280 5
155320 5
155360 5
155400 5
155440 5
155480 5
155520 5
155560 5
155600 5
155640 5
155680 5
155720 5
155760 5
155800 5
155840 5
155880 5
155920 5
155960 5
156000 5
156040 5
156080 5
156120 5
156160 5
156200 5
156240 5
156280 5
156320 5
156360 5
156400 5
156440 5
156480 5
156520 5
156560 5
156600 5
156640 5
156680 5
156720 5
156760 5
156800 5
156840 5
156880 5
156920 5
156960 5
157000 5
157040 5
157080 5
157120 5
157160 5
157200 5
157240 5
157280 5
157320 5
157360 5
157400 5
157440 5
157480 5
157520 5
157560 5
157600 5
157640 5
157680 5
157720 5
157760 5
157800 5
157840 5
157880 5
157920 5
157960 5
158000 5
158040 5
158080 5
158120 5
158160 5
158200 5
158240 5
158280 5
158320 5
158360 5
158400 5
158440 5
158480 5
158520 5
158560 5
158600 5
158640 5
158680 5
158720 5
158760 5
158800 5
158840 5
158880 5
158920 5
158960 5
159000 5
159040 5
159080 5
159120 5
159160 5
159200 5
159240 5
159280 5
159320 5
159360 5
159400 5
159440 5
159480 5
159520 5
159560 5
159600 5
159640 5
159680 5
159720 5
159760 5
159800 5
159840 5
159880 5
159920 5
159960 5
160000 5
160040 5
160080 5
160120 5
160160 5
160200 5
160240 5
160280 5
160320 5
160360 5
160400 5
160440 5
160480 5
160520 5
160560 5
160600 5
160640 5
160680 5
160720 5
160760 5
160800 5
160840 5
160880 5
160920 5
160960 5
161000 5
161040 5
161080 5
161120 5
161160 5
161200 5
161240 5
161280 5
161320 5
161360 5
161400 5
161440 5
161480 5
161520 5
161560 5
161600 5
161640 5
161680 5
161720 5
161760 5
161800 5
161840 5
161880 5
161920 5
161960 5
162000 5
162040 5
162080 5
162120 5
162160 5
162200 5
162240 5
162280 5
162320 5
162360 5
162400 5
162440 5
162480 5
162520 5
162560 5
162600 5
162640 5
162680 5
162720 5
162760 5
162800 5
162840 5
162880 5
162920 5
162960 5
163000 5
163040 5
163080 5
163120 5
163160 5
163200 5
163240 5
163280 5
163320 5
163360 5
163400 5
163440 5
163480 5
163520 5
163560 5
163600 5
163640 5
163680 5
163720 5
163760 5
163800 5
163840 5
163880 5
163920 5
163960 5
164000 5
164040 5
164080 5
164120 5
164160 5
164200 5
164240 5
164280 5
164320 5
164360 5
164400 5
164440 5
164480 5
164520 5
164560 5
164600 5
164640 5
164680 5
164720 5
164760 5
164800 5
164840 5
164880 5
164920 5
164960 5
165000 5
165040 5
165080 5
165120 5
165160 5
165200 5
165240 5
165280 5
165320 5
165360 5
165400 5
165440 5
165480 5
165520 5
165560 5
165600 5
165640 5
165680 5
165720 5
165760 5
165800 5
165840 5
165880 5
165920 5
165960 5
166000 5
166040 5
166080 5
166120 5
166160 5
166200 5
166240 5
166280 5
166320 5
166360 5
166400 5
166440 5
166480 5
166520 5
166560 5
166600 5
166640 5
166680 5
166720 5
166760 5
166800 5
166840 5
166880 5
166920 5
166960 5
167000 5
167040 5
167080 5
167120 5
167160 5
167200 5
167240 5
167280 5
167320 5
167360 5
167400 5
167440 5
167480 5
167520 5
167560 5
167600 5
167640 5
167680 5
167720 5
167760 5
167800 5
167840 5
167880 5
167920 5
167960 5
168000 5
168040 5
168080 5
168120 5
168160 5
168200 5
168240 5
168280 5
168320 5
168360 5
168400 5
168440 5
168480 5
168520 5
168560 5
168600 5
168640 5
168680 5
168720 5
168760 5
168800 5
168840 5
168880 5
168920 5
168960 5
169000 5
169040 5
169080 5
169120 5
169160 5
169200 5
169240 5
169280 5
169320 5
169360 5
169400 5
169440 5
169480 5
169520 5
169560 5
169600 5
169640 5
169680 5
169720 5
169760 5
169800 5
169840 5
169880 5
169920 5
169960 5
170000 5
170040 5
170080 5
170120 5
170160 5
170200 5
170240 5
170280 5
170320 5
170360 5
170400 5
170440 5
170480 5
170520 5
170560 5
170600 5
170640 5
170680 5
170720 5
170760 5
170800 5
170840 5
170880 5
170920 5
170960 5
171000 5
171040 5
171080 5
171120 5
171160 5
171200 5
171240 5
171280 5
171320 5
171360 5
171400 5
171440 5
171480 5
171520 5
171560 5
171600 5
171640 5
171680 5
171720 5
171760 5
171800 5
171840 5
171880 5
171920 5
171960 5
172000 5
172040 5
172080 5
172120 5
172160 5
172200 5
172240 5
172280 5
172320 5
172360 5
172400 5
172440 5
172480 5
172520 5
172560 5
172600 5
172640 5
172680 5
172720 5
172760 5
172800 5
172840 5
172880 5
172920 5
172960 5
173000 5
173040 5
173080 5
173120 5
173160 5
173200 5
173240 5
173280 5
173320 5
173360 5
173400 5
173440 5
173480 5
173520 5
173560 5
173600 5
173640 5
173680 5
173720 5
173760 5
173800 5
173840 5
173880 5
173920 5
173960 5
174000 5
174040 5
174080 5
174120 5
174160 5
174200 5
174240 5
174280 5
174320 5
174360 5
174400 5
174440 5
174480 5
174520 5
174560 5
174600 5
174640 5
174680 5
174720 5
174760 5
174800 5
174840 5
174880 5
174920 5
174960 5
175000 5
175040 5
175080 5
175120 5
175160 5
175200 5
175240 5
175280 5
175320 5
175360 5
175400 5
175440 5
175480 5
175520 5
175560 5
175600 5
175640 5
175680 5
175720 5
175760 5
175800 5
175840 5
175880 5
175920 5
175960 5
176000 5
176040 5
176080 5
176120 5
176160 5
176200 5
176240 5
176280 5
176320 5
176360 5
176400 5
176440 5
176480 5
176520 5
176560 5
176600 5
176640 5
176680 5
176720 5
176760 5
176800 5
176840 5
176880 5
176920 5
176960 5
177000 5
177040 5
177080 5
177120 5
177160 5
177200 5
177240 5
177280 5
177320 5
177360 5
177400 5
177440 5
177480 5
177520 5
177560 5
177600 5
177640 5
177680 5
177720 5
177760 5
177800 5
177840 5
177880 5
177920 5
177960 5
178000 5
178040 5
178080 5
178120 5
178160 5
178200 5
178240 5
178280 5
178320 5
178360 5
178400 5
178440 5
178480 5
178520 5
178560 5
178600 5
178640 5
178680 5
178720 5
178760 5
178800 5
178840 5
178880 5
178920 5
178960 5
179000 5
179040 5
179080 5
179120 5
179160 5
179200 5
179240 5
179280 5
179320 5
179360 5
179400 5
179440 5
179480 5
179520 5
179560 5
179600 5
179640 5
179680 5
179720 5
179760 5
179800 5
179840 5
179880 5
179920 5
179960 5
180000 5
180040 5
180080 5
180120 5
180160 5
180200 5
180240 5
180280 5
180320 5
180360 5
180400 5
180440 5
180480 5
180520 5
180560 5
180600 5
180640 5
180680 5
180720 5
180760 5
180800 5
180840 5
180880 5
180920 5
180960 5
181000 5
181040 5
181080 5
181120 5
181160 5
181200 5
181240 5
181280 5
181320 5
181360 5
181400 5
181440 5
181480 5
181520 5
181560 5
181600 5
181640 5
181680 5
181720 5
181760 5
181800 5
181840 5
181880 5
181920 5
181960 5
182000 5
182040 5
182080 5
182120 5
182160 5
182200 5
182240 5
182280 5
182320 5
182360 5
182400 5
182440 5
182480 5
182520 5
182560 5
182600 5
182640 5
182680 5
182720 5
182760 5
182800 5
182840 5
182880 5
182920 5
182960 5
183000 5
183040 5
183080 5
183120 5
183160 5
183200 5
183240 5
183280 5
183320 5
183360 5
183400 5
183440 5
183480 5
183520 5
183560 5
183600 5
183640 5
183680 5
183720 5
183760 5
183800 5
183840 5
183880 5
183920 5
183960 5
184000 5
184040 5
184080 5
184120 5
184160 5
184200 5
184240 5
184280 5
184320 5
184360 5
184400 5
184440 5
184480 5
184520 5
184560 5
184600 5
184640 5
184680 5
184720 5
184760 5
184800 5
184840 5
184880 5
184920 5
184960 5
185000 5
185040 5
185080 5
185120 5
185160 5
185200 5
185240 5
185280 5
185320 5
185360 5
185400 5
185440 5
185480 5
185520 5
185560 5
185600 5
185640 5
185680 5
185720 5
185760 5
185800 5
185840 5
185880 5
185920 5
185960 5
186000 5
186040 5
186080 5
186120 5
186160 5
186200 5
186240 5
186280 5
186320 5
186360 5
186400 5
186440 5
186480 5
186520 5
186560 5
186600 5
186640 5
186680 5
186720 5
186760 5
186800 5
186840 5
186880 5
186920 5
186960 5
187000 5
187040 5
187080 5
187120 5
187160 5
187200 5
187240 5
187280 5
187320 5
187360 5
187400 5
187440 5
187480 5
187520 5
187560 5
187600 5
187640 5
187680 5
187720 5
187760 5
187800 5
187840 5
187880 5
187920 5
187960 5
188000 5
188040 5
188080 5
188120 5
188160 5
188200 5
188240 5
188280 5
188320 5
188360 5
188400 5
188440 5
188480 5
188520 5
188560 5
188600 5
188640 5
188680 5
188720 5
188760 5
188800 5
188840 5
188880 5
188920 5
188960 5
189000 5
189040 5
189080 5
189120 5
189160 5
189200 5
189240 5
189280 5
189320 5
189360 5
189400 5
189440 5
189480 5
189520 5
189560 5
189600 5
189640 5
189680 5
189720 5
189760 5
189800 5
189840 5
189880 5
189920 5
189960 5
190000 5
190040 5
190080 5
190120 5
190160 5
190200 5
190240 5
190280 5
190320 5
190360 5
190400 5
190440 5
190480 5
190520 5
190560 5
190600 5
190640 5
190680 5
190720 5
190760 5
190800 5
190840 5
190880 5
190920 5
190960 5
191000 5
191040 5
191080 5
191120 5
191160 5
191200 5
191240 5
191280 5
191320 5
191360 5
191400 5
191440 5
191480 5
191520 5
191560 5
191600 5
191640 5
191680 5
191720 5
191760 5
191800 5
191840 5
191880 5
191920 5
191960 5
192000 5
192040 5
192080 5
192120 5
192160 5
192200 5
192240 5
192280 5
192320 5
192360 5
192400 5
192440 5
192480 5
192520 5
192560 5
192600 5
192640 5
192680 5
192720 5
192760 5
192800 5
192840 5
192880 5
192920 5
192960 5
193000 5
193040 5
193080 5
193120 5
193160 5
193200 5
193240 5
193280 5
193320 5
193360 5
193400 5
193440 5
193480 5
193520 5
193560 5
193600 5
193640 5
193680 5
193720 5
193760 5
193800 5
193840 5
193880 5
193920 5
193960 5
194000 5
194040 5
194080 5
194120 5
194160 5
194200 5
194240 5
194280 5
194320 5
194360 5
194400 5
194440 5
194480 5
194520 5
194560 5
194600 5
194640 5
194680 5
194720 5
194760 5
194800 5
194840 5
194880 5
194920 5
194960 5
195000 5
195040 5
195080 5
195120 5
195160 5
195200 5
195240 5
195280 5
195320 5
195360 5
195400 5
195440 5
195480 5
195520 5
195560 5
195600 5
195640 5
195680 5
195720 5
195760 5
195800 5
195840 5
195880 5
195920 5
195960 5
196000 5
196040 5
196080 5
196120 5
196160 5
196200 5
196240 5
196280 5
196320 5
196360 5
196400 5
196440 5
196480 5
196520 5
196560 5
196600 5
196640 5
196680 5
196720 5
196760 5
196800 5
196840 5
196880 5
196920 5
196960 5
197000 5
197040 5
197080 5
197120 5
197160 5
197200 5
197240 5
197280 5
197320 5
197360 5
197400 5
197440 5
197480 5
197520 5
197560 5
197600 5
197640 5
197680 5
197720 5
197760 5
197800 5
197840 5
197880 5
197920 5
197960 5
198000 5
198040 5
198080 5
198120 5
198160 5
198200 5
198240 5
198280 5
198320 5
198360 5
198400 5
198440 5
198480 5
198520 5
198560 5
198600 5
198640 5
198680 5
198720 5
198760 5
198800 5
198840 5
198880 5
198920 5
198960 5
199000 5
199040 5
199080 5
199120 5
199160 5
199200 5
199240 5
199280 5
199320 5
199360 5
199400 5
199440 5
199480 5
199520 5
199560 5
199600 5
199640 5
199680 5
199720 5
199760 5
199800 5
199840 5
199880 5
199920 5
199960 5
200000 5
200040 5
200080 5
200120 5
200160 5
200200 5
200240 5
200280 5
200320 5
200360 5
200400 5
200440 5
200480 5
200520 5
200560 5
200600 5
200640 5
200680 5
200720 5
200760 5
200800 5
200840 5
200880 5
200920 5
200960 5
201000 5
201040 5
201080 5
201120 5
201160 5
201200 5
201240 5
201280 5
201320 5
201360 5
201400 5
201440 5
201480 5
201520 5
201560 5
201600 5
201640 5
201680 5
201720 5
201760 5
201800 5
201840 5
201880 5
201920 5
201960 5
202000 5
202040 5
202080 5
202120 5
202160 5
202200 5
202240 5
202280 5
202320 5
202360 5
202400 5
202440 5
202480 5
202520 5
202560 5
202600 5
202640 5
202680 5
202720 5
202760 5
202800 5
202840 5
202880 5
202920 5
202960 5
203000 5
203040 5
203080 5
203120 5
203160 5
203200 5
203240 5
203280 5
203320 5
203360 5
203400 5
203440 5
203480 5
203520 5
203560 5
203600 5
203640 5
203680 5
203720 5
203760 5
203800 5
203840 5
203880 5
203920 5
203960 5
204000 5
204040 5
204080 5
204120 5
204160 5
204200 5
204240 5
204280 5
204320 5
204360 5
204400 5
204440 5
204480 5
204520 5
204560 5
204600 5
204640 5
204680 5
204720 5
204760 5
204800 5
204840 5
204880 5
204920 5
204960 5
205000 5
205040 5
205080 5
205120 5
205160 5
205200 5
205240 5
205280 5
205320 5
205360 5
205400 5
205440 5
205480 5
205520 5
205560 5
205600 5
205640 5
205680 5
205720 5
205760 5
205800 5
205840 5
205880 5
205920 5
205960 5
206000 5
206040 5
206080 5
206120 5
206160 5
206200 5
206240 5
206280 5
206320 5
206360 5
206400 5
206440 5
206480 5
206520 5
206560 5
206600 5
206640 5
206680 5
206720 5
206760 5
206800 5
206840 5
206880 5
206920 5
206960 5
207000 5
207040 5
207080 5
207120 5
207160 5
207200 5
207240 5
207280 5
207320 5
207360 5
207400 5
207440 5
207480 5
207520 5
207560 5
207600 5
207640 5
207680 5
207720 5
207760 5
207800 5
207840 5
207880 5
207920 5
207960 5
208000 5
208040 5
208080 5
208120 5
208160 5
208200 5
208240 5
208280 5
208320 5
208360 5
208400 5
208440 5
208480 5
208520 5
208560 5
208600 5
208640 5
208680 5
208720 5
208760 5
208800 5
208840 5
208880 5
208920 5
208960 5
209000 5
209040 5
209080 5
209120 5
209160 5
209200 5
209240 5
209280 5
209320 5
209360 5
209400 5
209440 5
209480 5
209520 5
209560 5
209600 5
209640 5
209680 5
209720 5
209760 5
209800 5
209840 5
209880 5
209920 5
209960 5
210000 5
210040 5
210080 5
210120 5
210160 5
210200 5
210240 5
210280 5
210320 5
210360 5
210400 5
210440 5
210480 5
210520 5
210560 5
210600 5
210640 5
210680 5
210720 5
210760 5
210800 5
210840 5
210880 5
210920 5
210960 5
211000 5
211040 5
211080 5
211120 5
211160 5
211200 5
211240 5
211280 5
211320 5
211360 5
211400 5
211440 5
211480 5
211520 5
211560 5
211600 5
211640 5
211680 5
211720 5
211760 5
211800 5
211840 5
211880 5
211920 5
211960 5
212000 5
212040 5
212080 5
212120 5
212160 5
212200 5
212240 5
212280 5
212320 5
212360 5
212400 5
212440 5
212480 5
212520 5
212560 5
212600 5
212640 5
212680 5
212720 5
212760 5
212800 5
212840 5
212880 5
212920 5
212960 5
213000 5
213040 5
213080 5
213120 5
213160 5
213200 5
213240 5
213280 5
213320 5
213360 5
213400 5
213440 5
213480 5
213520 5
213560 5
213600 5
213640 5
213680 5
213720 5
213760 5
213800 5
213840 5
213880 5
213920 5
213960 5
214000 5
214040 5
214080 5
214120 5
214160 5
214200 5
214240 5
214280 5
214320 5
214360 5
214400 5
214440 5
214480 5
214520 5
214560 5
214600 5
214640 5
214680 5
214720 5
214760 5
214800 5
214840 5
214880 5
214920 5
214960 5
215000 5
215040 5
215080 5
215120 5
215160 5
215200 5
215240 5
215280 5
215320 5
215360 5
215400 5
215440 5
215480 5
215520 5
215560 5
215600 5
215640 5
215680 5
215720 5
215760 5
215800 5
215840 5
215880 5
215920 5
215960 5
216000 5
216040 5
216080 5
216120 5
216160 5
216200 5
216240 5
216280 5
216320 5
216360 5
216400 5
216440 5
216480 5
216520 5
216560 5
216600 5
216640 5
216680 5
216720 5
216760 5
216800 5
216840 5
216880 5
216920 5
216960 5
217000 5
217040 5
217080 5
217120 5
217160 5
217200 5
217240 5
217280 5
217320 5
217360 5
217400 5
217440 5
217480 5
217520 5
217560 5
217600 5
217640 5
217680 5
217720 5
217760 5
217800 5
217840 5
217880 5
217920 5
217960 5
218000 5
218040 5
218080 5
218120 5
218160 5
218200 5
218240 5
218280 5
218320 5
218360 5
218400 5
218440 5
218480 5
218520 5
218560 5
218600 5
218640 5
218680 5
218720 5
218760 5
218800 5
218840 5
218880 5
218920 5
218960 5
219000 5
219040 5
219080 5
219120 5
219160 5
219200 5
219240 5
219280 5
219320 5
219360 5
219400 5
219440 5
219480 5
219520 5
219560 5
219600 5
219640 5
219680 5
219720 5
219760 5
219800 5
219840 5
219880 5
219920 5
219960 5
220000 5
220040 5
220080 5
220120 5
220160 5
220200 5
220240 5
220280 5
220320 5
220360 5
220400 5
220440 5
220480 5
220520 5
220560 5
220600 5
220640 5
220680 5
220720 5
220760 5
220800 5
220840 5
220880 5
220920 5
220960 5
221000 5
221040 5
221080 5
221120 5
221160 5
221200 5
221240 5
221280 5
221320 5
221360 5
221400 5
221440 5
221480 5
221520 5
221560 5
221600 5
221640 5
221680 5
221720 5
221760 5
221800 5
221840 5
221880 5
221920 5
221960 5
222000 5
222040 5
222080 5
222120 5
222160 5
222200 5
222240 5
222280 5
222320 5
222360 5
222400 5
222440 5
222480 5
222520 5
222560 5
222600 5
222640 5
222680 5
222720 5
222760 5
222800 5
222840 5
222880 5
222920 5
222960 5
223000 5
223040 5
223080 5
223120 5
223160 5
223200 5
223240 5
223280 5
223320 5
223360 5
223400 5
223440 5
223480 5
223520 5
223560 5
223600 5
223640 5
223680 5
223720 5
223760 5
223800 5
223840 5
223880 5
223920 5
223960 5
224000 5
224040 5
224080 5
224120 5
224160 5
224200 5
224240 5
224280 5
224320 5
224360 5
224400 5
224440 5
224480 5
224520 5
224560 5
224600 5
224640 5
224680 5
224720 5
224760 5
224800 5
224840 5
224880 5
224920 5
224960 5
225000 5
225040 5
225080 5
225120 5
225160 5
225200 5
225240 5
225280 5
225320 5
225360 5
225400 5
225440 5
225480 5
225520 5
225560 5
225600 5
225640 5
225680 5
225720 5
225760 5
225800 5
225840 5
225880 5
225920 5
225960 5
226000 5
226040 5
226080 5
226120 5
226160 5
226200 5
226240 5
226280 5
226320 5
226360 5
226400 5
226440 5
226480 5
226520 5
226560 5
226600 5
226640 5
226680 5
226720 5
226760 5
226800 5
226840 5
226880 5
226920 5
226960 5
227000 5
227040 5
227080 5
227120 5
227160 5
227200 5
227240 5
227280 5
227320 5
227360 5
227400 5
227440 5
227480 5
227520 5
227560 5
227600 5
227640 5
227680 5
227720 5
227760 5
227800 5
227840 5
227880 5
227920 5
227960 5
228000 5
228040 5
228080 5
228120 5
228160 5
228200 5
228240 5
228280 5
228320 5
228360 5
228400 5
228440 5
228480 5
228520 5
228560 5
228600 5
228640 5
228680 5
228720 5
228760 5
228800 5
228840 5
228880 5
228920 5
228960 5
229000 5
229040 5
229080 5
229120 5
229160 5
229200 5
229240 5
229280 5
229320 5
229360 5
229400 5
229440 5
229480 5
229520 5
229560 5
229600 5
229640 5
229680 5
229720 5
229760 5
229800 5
229840 5
229880 5
229920 5
229960 5
230000 5
230040 5
230080 5
230120 5
230160 5
230200 5
230240 5
230280 5
230320 5
230360 5
230400 5
230440 5
230480 5
230520 5
230560 5
230600 5
230640 5
230680 5
230720 5
230760 5
230800 5
230840 5
230880 5
230920 5
230960 5
231000 5
231040 5
231080 5
231120 5
231160 5
231200 5
231240 5
231280 5
231320 5
231360 5
231400 5
231440 5
231480 5
231520 5
231560 5
231600 5
231640 5
231680 5
231720 5
231760 5
231800 5
231840 5
231880 5
231920 5
231960 5
232000 5
232040 5
232080 5
232120 5
232160 5
232200 5
232240 5
232280 5
232320 5
232360 5
232400 5
232440 5
232480 5
232520 5
232560 5
232600 5
232640 5
232680 5
232720 5
232760 5
232800 5
232840 5
232880 5
232920 5
232960 5
233000 5
233040 5
233080 5
233120 5
233160 5
233200 5
233240 5
233280 5
233320 5
233360 5
233400 5
233440 5
233480 5
233520 5
233560 5
233600 5
233640 5
233680 5
233720 5
233760 5
233800 5
233840 5
233880 5
233920 5
233960 5
234000 5
234040 5
234080 5
234120 5
234160 5
234200 5
234240 5
234280 5
234320 5
234360 5
234400 5
234440 5
234480 5
234520 5
234560 5
234600 5
234640 5
234680 5
234720 5
234760 5
234800 5
234840 5
234880 5
234920 5
234960 5
235000 5
235040 5
235080 5
235120 5
235160 5
235200 5
235240 5
235280 5
235320 5
235360 5
235400 5
235440 5
235480 5
235520 5
235560 5
235600 5
235640 5
235680 5
235720 5
235760 5
235800 5
235840 5
235880 5
235920 5
235960 5
236000 5
236040 5
236080 5
236120 5
236160 5
236200 5
236240 5
236280 5
236320 5
236360 5
236400 5
236440 5
236480 5
236520 5
236560 5
236600 5
236640 5
236680 5
236720 5
236760 5
236800 5
236840 5
236880 5
236920 5
236960 5
237000 5
237040 5
237080 5
237120 5
237160 5
237200 5
237240 5
237280 5
237320 5
237360 5
237400 5
237440 5
237480 5
237520 5
237560 5
237600 5
237640 5
237680 5
237720 5
237760 5
237800 5
237840 5
237880 5
237920 5
237960 5
238000 5
238040 5
238080 5
238120 5
238160 5
238200 5
238240 5
238280 5
238320 5
238360 5
238400 5
238440 5
238480 5
238520 5
238560 5
238600 5
238640 5
238680 5
238720 5
238760 5
238800 5
238840 5
238880 5
238920 5
238960 5
239000 5
239040 5
239080 5
239120 5
239160 5
239200 5
239240 5
239280 5
239320 5
239360 5
239400 5
239440 5
239480 5
239520 5
239560 5
239600 5
239640 5
239680 5
239720 5
239760 5
239800 5
239840 5
239880 5
239920 5
239960 5
240000 5
240040 5
240080 5
240120 5
240160 5
240200 5
240240 5
240280 5
240320 5
240360 5
240400 5
240440 5
240480 5
240520 5
240560 5
240600 5
240640 5
240680 5
240720 5
240760 5
240800 5
240840 5
240880 5
240920 5
240960 5
241000 5
241040 5
241080 5
241120 5
241160 5
241200 5
241240 5
241280 5
241320 5
241360 5
241400 5
241440 5
241480 5
241520 5
241560 5
241600 5
241640 5
241680 5
241720 5
241760 5
241800 5
241840 5
241880 5
241920 5
241960 5
242000 5
242040 5
242080 5
242120 5
242160 5
242200 5
242240 5
242280 5
242320 5
242360 5
242400 5
242440 5
242480 5
242520 5
242560 5
242600 5
242640 5
242680 5
242720 5
242760 5
242800 5
242840 5
242880 5
242920 5
242960 5
243000 5
243040 5
243080 5
243120 5
243160 5
243200 5
243240 5
243280 5
243320 5
243360 5
243400 5
243440 5
243480 5
243520 5
243560 5
243600 5
243640 5
243680 5
243720 5
243760 5
243800 5
243840 5
243880 5
243920 5
243960 5
244000 5
244040 5
244080 5
244120 5
244160 5
244200 5
244240 5
244280 5
244320 5
244360 5
244400 5
244440 5
244480 5
244520 5
244560 5
244600 5
244640 5
244680 5
244720 5
244760 5
244800 5
244840 5
244880 5
244920 5
244960 5
245000 5
245040 5
245080 5
245120 5
245160 5
245200 5
245240 5
245280 5
245320 5
245360 5
245400 5
245440 5
245480 5
245520 5
245560 5
245600 5
245640 5
245680 5
245720 5
245760 5
245800 5
245840 5
245880 5
245920 5
245960 5
246000 5
246040 5
246080 5
246120 5
246160 5
246200 5
246240 5
246280 5
246320 5
246360 5
246400 5
246440 5
246480 5
246520 5
246560 5
246600 5
246640 5
246680 5
246720 5
246760 5
246800 5
246840 5
246880 5
246920 5
246960 5
247000 5
247040 5
247080 5
247120 5
247160 5
247200 5
247240 5
247280 5
247320 5
247360 5
247400 5
247440 5
247480 5
247520 5
247560 5
247600 5
247640 5
247680 5
247720 5
247760 5
247800 5
247840 5
247880 5
247920 5
247960 5
248000 5
248040 5
248080 5
248120 5
248160 5
248200 5
248240 5
248280 5
248320 5
248360 5
248400 5
248440 5
248480 5
248520 5
248560 5
248600 5
248640 5
248680 5
248720 5
248760 5
248800 5
248840 5
248880 5
248920 5
248960 5
249000 5
249040 5
249080 5
249120 5
249160 5
249200 5
249240 5
249280 5
249320 5
249360 5
249400 5
249440 5
249480 5
249520 5
249560 5
249600 5
249640 5
249680 5
249720 5
249760 5
249800 5
249840 5
249880 5
249920 5
249960 5
250000 5
250040 5
250080 5
250120 5
250160 5
250200 5
250240 5
250280 5
250320 5
250360 5
250400 5
250440 5
250480 5
250520 5
250560 5
250600 5
250640 5
250680 5
250720 5
250760 5
250800 5
250840 5
250880 5
250920 5
250960 5
251000 5
251040 5
251080 5
251120 5
251160 5
251200 5
251240 5
251280 5
251320 5
251360 5
251400 5
251440 5
251480 5
251520 5
251560 5
251600 5
251640 5
251680 5
251720 5
251760 5
251800 5
251840 5
251880 5
251920 5
251960 5
252000 5
252040 5
252080 5
252120 5
252160 5
252200 5
252240 5
252280 5
252320 5
252360 5
252400 5
252440 5
252480 5
252520 5
252560 5
252600 5
252640 5
252680 5
252720 5
252760 5
252800 5
252840 5
252880 5
252920 5
252960 5
253000 5
253040 5
253080 5
253120 5
253160 5
253200 5
253240 5
253280 5
253320 5
253360 5
253400 5
253440 5
253480 5
253520 5
253560 5
253600 5
253640 5
253680 5
253720 5
253760 5
253800 5
253840 5
253880 5
253920 5
253960 5
254000 5
254040 5
254080 5
254120 5
254160 5
254200 5
254240 5
254280 5
254320 5
254360 5
254400 5
254440 5
254480 5
254520 5
254560 5
254600 5
254640 5
254680 5
254720 5
254760 5
254800 5
254840 5
254880 5
254920 5
254960 5
255000 5
255040 5
255080 5
255120 5
255160 5
255200 5
255240 5
255280 5
255320 5
255360 5
255400 5
255440 5
255480 5
255520 5
255560 5
255600 5
255640 5
255680 5
255720 5
255760 5
255800 5
255840 5
255880 5
255920 5
255960 5
256000 5
256040 5
256080 5
256120 5
256160 5
256200 5
256240 5
256280 5
256320 5
256360 5
256400 5
256440 5
256480 5
256520 5
256560 5
256600 5
256640 5
256680 5
256720 5
256760 5
256800 5
256840 5
256880 5
256920 5
256960 5
257000 5
257040 5
257080 5
257120 5
257160 5
257200 5
257240 5
257280 5
257320 5
257360 5
257400 5
257440 5
257480 5
257520 5
257560 5
257600 5
257640 5
257680 5
257720 5
257760 5
257800 5
257840 5
257880 5
257920 5
257960 5
258000 5
258040 5
258080 5
258120 5
258160 5
258200 5
258240 5
258280 5
258320 5
258360 5
258400 5
258440 5
258480 5
258520 5
258560 5
258600 5
258640 5
258680 5
258720 5
258760 5
258800 5
258840 5
258880 5
258920 5
258960 5
259000 5
259040 5
259080 5
259120 5
259160 5
259200 5
259240 5
259280 5
259320 5
259360 5
259400 5
259440 5
259480 5
259520 5
259560 5
259600 5
259640 5
259680 5
259720 5
259760 5
259800 5
259840 5
259880 5
259920 5
259960 5
260000 5
260040 5
260080 5
260120 5
260160 5
260200 5
260240 5
260280 5
260320 5
260360 5
260400 5
260440 5
260480 5
260520 5
260560 5
260600 5
260640 5
260680 5
260720 5
260760 5
260800 5
260840 5
260880 5
260920 5
260960 5
261000 5
261040 5
261080 5
261120 5
261160 5
261200 5
261240 5
261280 5
261320 5
261360 5
261400 5
261440 5
261480 5
261520 5
261560 5
261600 5
261640 5
261680 5
261720 5
261760 5
261800 5
261840 5
261880 5
261920 5
261960 5
262000 5
262040 5
262080 5
262120 5
262160 5
262200 5
262240 5
262280 5
262320 5
262360 5
262400 5
262440 5
262480 5
262520 5
262560 5
262600 5
262640 5
262680 5
262720 5
262760 5
262800 5
262840 5
262880 5
262920 5
262960 5
263000 5
263040 5
263080 5
263120 5
263160 5
263200 5
263240 5
263280 5
263320 5
263360 5
263400 5
263440 5
263480 5
263520 5
263560 5
263600 5
263640 5
263680 5
263720 5
263760 5
263800 5
263840 5
263880 5
263920 5
263960 5
264000 5
264040 5
264080 5
264120 5
264160 5
264200 5
264240 5
264280 5
264320 5
264360 5
264400 5
264440 5
264480 5
264520 5
264560 5
264600 5
264640 5
264680 5
264720 5
264760 5
264800 5
264840 5
264880 5
264920 5
264960 5
265000 5
265040 5
265080 5
265120 5
265160 5
265200 5
265240 5
265280 5
265320 5
265360 5
265400 5
265440 5
265480 5
265520 5
265560 5
265600 5
265640 5
265680 5
265720 5
265760 5
265800 5
265840 5
265880 5
265920 5
265960 5
266000 5
266040 5
266080 5
266120 5
266160 5
266200 5
266240 5
266280 5
266320 5
266360 5
266400 5
266440 5
266480 5
266520 5
266560 5
266600 5
266640 5
266680 5
266720 5
266760 5
266800 5
266840 5
266880 5
266920 5
266960 5
267000 5
267040 5
267080 5
267120 5
267160 5
267200 5
267240 5
267280 5
267320 5
267360 5
267400 5
267440 5
267480 5
267520 5
267560 5
267600 5
267640 5
267680 5
267720 5
267760 5
267800 5
267840 5
267880 5
267920 5
267960 5
268000 5
268040 5
268080 5
268120 5
268160 5
268200 5
268240 5
268280 5
268320 5
268360 5
268400 5
268440 5
268480 5
268520 5
268560 5
268600 5
268640 5
268680 5
268720 5
268760 5
268800 5
268840 5
268880 5
268920 5
268960 5
269000 5
269040 5
269080 5
269120 5
269160 5
269200 5
269240 5
269280 5
269320 5
269360 5
269400 5
269440 5
269480 5
269520 5
269560 5
269600 5
269640 5
269680 5
269720 5
269760 5
269800 5
269840 5
269880 5
269920 5
269960 5
270000 5
270040 5
270080 5
270120 5
270160 5
270200 5
270240 5
270280 5
270320 5
270360 5
270400 5
270440 5
270480 5
270520 5
270560 5
270600 5
270640 5
270680 5
270720 5
270760 5
270800 5
270840 5
270880 5
270920 5
270960 5
271000 5
271040 5
271080 5
271120 5
271160 5
271200 5
271240 5
271280 5
271320 5
271360 5
271400 5
271440 5
271480 5
271520 5
271560 5
271600 5
271640 5
271680 5
271720 5
271760 5
271800 5
271840 5
271880 5
271920 5
271960 5
272000 5
272040 5
272080 5
272120 5
272160 5
272200 5
272240 5
272280 5
272320 5
272360 5
272400 5
272440 5
272480 5
272520 5
272560 5
272600 5
272640 5
272680 5
272720 5
272760 5
272800 5
272840 5
272880 5
272920 5
272960 5
273000 5
273040 5
273080 5
273120 5
273160 5
273200 5
273240 5
273280 5
273320 5
273360 5
273400 5
273440 5
273480 5
273520 5
273560 5
273600 5
273640 5
273680 5
273720 5
273760 5
273800 5
273840 5
273880 5
273920 5
273960 5
274000 5
274040 5
274080 5
274120 5
274160 5
274200 5
274240 5
274280 5
274320 5
274360 5
274400 5
274440 5
274480 5
274520 5
274560 5
274600 5
274640 5
274680 5
274720 5
274760 5
274800 5
274840 5
274880 5
274920 5
274960 5
275000 5
275040 5
275080 5
275120 5
275160 5
275200 5
275240 5
275280 5
275320 5
275360 5
275400 5
275440 5
275480 5
275520 5
275560 5
275600 5
275640 5
275680 5
275720 5
275760 5
275800 5
275840 5
275880 5
275920 5
275960 5
276000 5
276040 5
276080 5
276120 5
276160 5
276200 5
276240 5
276280 5
276320 5
276360 5
276400 5
276440 5
276480 5
276520 5
276560 5
276600 5
276640 5
276680 5
276720 5
276760 5
276800 5
276840 5
276880 5
276920 5
276960 5
277000 5
277040 5
277080 5
277120 5
277160 5
277200 5
277240 5
277280 5
277320 5
277360 5
277400 5
277440 5
277480 5
277520 5
277560 5
277600 5
277640 5
277680 5
277720 5
277760 5
277800 5
277840 5
277880 5
277920 5
277960 5
278000 5
278040 5
278080 5
278120 5
278160 5
278200 5
278240 5
278280 5
278320 5
278360 5
278400 5
278440 5
278480 5
278520 5
278560 5
278600 5
278640 5
278680 5
278720 5
278760 5
278800 5
278840 5
278880 5
278920 5
278960 5
279000 5
279040 5
279080 5
279120 5
279160 5
279200 5
279240 5
279280 5
279320 5
279360 5
279400 5
279440 5
279480 5
279520 5
279560 5
279600 5
279640 5
279680 5
279720 5
279760 5
279800 5
279840 5
279880 5
279920 5
279960 5
280000 5
280040 5
280080 5
280120 5
280160 5
280200 5
280240 5
280280 5
280320 5
280360 5
280400 5
280440 5
280480 5
280520 5
280560 5
280600 5
280640 5
280680 5
280720 5
280760 5
280800 5
280840 5
280880 5
280920 5
280960 5
281000 5
281040 5
281080 5
281120 5
281160 5
281200 5
281240 5
281280 5
281320 5
281360 5
281400 5
281440 5
281480 5
281520 5
281560 5
281600 5
281640 5
281680 5
281720 5
281760 5
281800 5
281840 5
281880 5
281920 5
281960 5
282000 5
282040 5
282080 5
282120 5
282160 5
282200 5
282240 5
282280 5
282320 5
282360 5
282400 5
282440 5
282480 5
282520 5
282560 5
282600 5
282640 5
282680 5
282720 5
282760 5
282800 5
282840 5
282880 5
282920 5
282960 5
283000 5
283040 5
283080 5
283120 5
283160 5
283200 5
283240 5
283280 5
283320 5
283360 5
283400 5
283440 5
283480 5
283520 5
283560 5
283600 5
283640 5
283680 5
283720 5
283760 5
283800 5
283840 5
283880 5
283920 5
283960 5
284000 5
284040 5
284080 5
284120 5
284160 5
284200 5
284240 5
284280 5
284320 5
284360 5
284400 5
284440 5
284480 5
284520 5
284560 5
284600 5
284640 5
284680 5
284720 5
284760 5
284800 5
284840 5
284880 5
284920 5
284960 5
285000 5
285040 5
285080 5
285120 5
285160 5
285200 5
285240 5
285280 5
285320 5
285360 5
285400 5
285440 5
285480 5
285520 5
285560 5
285600 5
285640 5
285680 5
285720 5
285760 5
285800 5
285840 5
285880 5
285920 5
285960 5
286000 5
286040 5
286080 5
286120 5
286160 5
286200 5
286240 5
286280 5
286320 5
286360 5
286400 5
286440 5
286480 5
286520 5
286560 5
286600 5
286640 5
286680 5
286720 5
286760 5
286800 5
286840 5
286880 5
286920 5
286960 5
287000 5
287040 5
287080 5
287120 5
287160 5
287200 5
287240 5
287280 5
287320 5
287360 5
287400 5
287440 5
287480 5
287520 5
287560 5
287600 5
287640 5
287680 5
287720 5
287760 5
287800 5
287840 5
287880 5
287920 5
287960 5
288000 5
288040 5
288080 5
288120 5
288160 5
288200 5
288240 5
288280 5
288320 5
288360 5
288400 5
288440 5
288480 5
288520 5
288560 5
288600 5
288640 5
288680 5
288720 5
288760 5
288800 5
288840 5
288880 5
288920 5
288960 5
289000 5
289040 5
289080 5
289120 5
289160 5
289200 5
289240 5
289280 5
289320 5
289360 5
289400 5
289440 5
289480 5
289520 5
289560 5
289600 5
289640 5
289680 5
289720 5
289760 5
289800 5
289840 5
289880 5
289920 5
289960 5
290000 5
290040 5
290080 5
290120 5
290160 5
290200 5
290240 5
290280 5
290320 5
290360 5
290400 5
290440 5
290480 5
290520 5
290560 5
290600 5
290640 5
290680 5
290720 5
290760 5
290800 5
290840 5
290880 5
290920 5
290960 5
291000 5
291040 5
291080 5
291120 5
291160 5
291200 5
291240 5
291280 5
291320 5
291360 5
291400 5
291440 5
291480 5
291520 5
291560 5
291600 5
291640 5
291680 5
291720 5
291760 5
291800 5
291840 5
291880 5
291920 5
291960 5
292000 5
292040 5
292080 5
292120 5
292160 5
292200 5
292240 5
292280 5
292320 5
292360 5
292400 5
292440 5
292480 5
292520 5
292560 5
292600 5
292640 5
292680 5
292720 5
292760 5
292800 5
292840 5
292880 5
292920 5
292960 5
293000 5
293040 5
293080 5
293120 5
293160 5
293200 5
293240 5
293280 5
293320 5
293360 5
293400 5
293440 5
293480 5
293520 5
293560 5
293600 5
293640 5
293680 5
293720 5
293760 5
293800 5
293840 5
293880 5
293920 5
293960 5
294000 5
294040 5
294080 5
294120 5
294160 5
294200 5
294240 5
294280 5
294320 5
294360 5
294400 5
294440 5
294480 5
294520 5
294560 5
294600 5
294640 5
294680 5
294720 5
294760 5
294800 5
294840 5
294880 5
294920 5
294960 5
295000 5
295040 5
295080 5
295120 5
295160 5
295200 5
295240 5
295280 5
295320 5
295360 5
295400 5
295440 5
295480 5
295520 5
295560 5
295600 5
295640 5
295680 5
295720 5
295760 5
295800 5
295840 5
295880 5
295920 5
295960 5
296000 5
296040 5
296080 5
296120 5
296160 5
296200 5
296240 5
296280 5
296320 5
296360 5
296400 5
296440 5
296480 5
296520 5
296560 5
296600 5
296640 5
296680 5
296720 5
296760 5
296800 5
296840 5
296880 5
296920 5
296960 5
297000 5
297040 5
297080 5
297120 5
297160 5
297200 5
297240 5
297280 5
297320 5
297360 5
297400 5
297440 5
297480 5
297520 5
297560 5
297600 5
297640 5
297680 5
297720 5
297760 5
297800 5
297840 5
297880 5
297920 5
297960 5
298000 5
298040 5
298080 5
298120 5
298160 5
298200 5
298240 5
298280 5
298320 5
298360 5
298400 5
298440 5
298480 5
298520 5
298560 5
298600 5
298640 5
298680 5
298720 5
298760 5
298800 5
298840 5
298880 5
298920 5
298960 5
299000 5
299040 5
299080 5
299120 5
299160 5
299200 5
299240 5
299280 5
299320 5
299360 5
299400 5
299440 5
299480 5
299520 5
299560 5
299600 5
299640 5
299680 5
299720 5
299760 5
299800 5
299840 5
299880 5
299920 5
299960 5
300000 5
300040 5
300080 5
300120 5
300160 5
300200 5
300240 5
300280 5
300320 5
300360 5
300400 5
300440 5
300480 5
300520 5
300560 5
300600 5
300640 5
300680 5
300720 5
300760 5
300800 5
300840 5
300880 5
300920 5
300960 5
301000 5
301040 5
301080 5
301120 5
301160 5
301200 5
301240 5
301280 5
301320 5
301360 5
301400 5
301440 5
301480 5
301520 5
301560 5
301600 5
301640 5
301680 5
301720 5
301760 5
301800 5
301840 5
301880 5
301920 5
301960 5
302000 5
302040 5
302080 5
302120 5
302160 5
302200 5
302240 5
302280 5
302320 5
302360 5
302400 5
302440 5
302480 5
302520 5
302560 5
302600 5
302640 5
302680 5
302720 5
302760 5
302800 5
302840 5
302880 5
302920 5
302960 5
303000 5
303040 5
303080 5
303120 5
303160 5
303200 5
303240 5
303280 5
303320 5
303360 5
303400 5
303440 5
303480 5
303520 5
303560 5
303600 5
303640 5
303680 5
303720 5
303760 5
303800 5
303840 5
303880 5
303920 5
303960 5
304000 5
304040 5
304080 5
304120 5
304160 5
304200 5
304240 5
304280 5
304320 5
304360 5
304400 5
304440 5
304480 5
304520 5
304560 5
304600 5
304640 5
304680 5
304720 5
304760 5
304800 5
304840 5
304880 5
304920 5
304960 5
305000 5
305040 5
305080 5
305120 5
305160 5
305200 5
305240 5
305280 5
305320 5
305360 5
305400 5
305440 5
305480 5
305520 5
305560 5
305600 5
305640 5
305680 5
305720 5
305760 5
305800 5
305840 5
305880 5
305920 5
305960 5
306000 5
306040 5
306080 5
306120 5
306160 5
306200 5
306240 5
306280 5
306320 5
306360 5
306400 5
306440 5
306480 5
306520 5
306560 5
306600 5
306640 5
306680 5
306720 5
306760 5
306800 5
306840 5
306880 5
306920 5
306960 5
307000 5
307040 5
307080 5
307120 5
307160 5
307200 5
307240 5
307280 5
307320 5
307360 5
307400 5
307440 5
307480 5
307520 5
307560 5
307600 5
307640 5
307680 5
307720 5
307760 5
307800 5
307840 5
307880 5
307920 5
307960 5
308000 5
308040 5
308080 5
308120 5
308160 5
308200 5
308240 5
308280 5
308320 5
308360 5
308400 5
308440 5
308480 5
308520 5
308560 5
308600 5
308640 5
308680 5
308720 5
308760 5
308800 5
308840 5
308880 5
308920 5
308960 5
309000 5
309040 5
309080 5
309120 5
309160 5
309200 5
309240 5
309280 5
309320 5
309360 5
309400 5
309440 5
309480 5
309520 5
309560 5
309600 5
309640 5
309680 5
309720 5
309760 5
309800 5
309840 5
309880 5
309920 5
309960 5
310000 5
310040 5
310080 5
310120 5
310160 5
310200 5
310240 5
310280 5
310320 5
310360 5
310400 5
310440 5
310480 5
310520 5
310560 5
310600 5
310640 5
310680 5
310720 5
310760 5
310800 5
310840 5
310880 5
310920 5
310960 5
311000 5
311040 5
311080 5
311120 5
311160 5
311200 5
311240 5
311280 5
311320 5
311360 5
311400 5
311440 5
311480 5
311520 5
311560 5
311600 5
311640 5
311680 5
311720 5
311760 5
311800 5
311840 5
311880 5
311920 5
311960 5
312000 5
312040 5
312080 5
312120 5
312160 5
312200 5
312240 5
312280 5
312320 5
312360 5
312400 5
312440 5
312480 5
312520 5
312560 5
312600 5
312640 5
312680 5
312720 5
312760 5
312800 5
312840 5
312880 5
312920 5
312960 5
313000 5
313040 5
313080 5
313120 5
313160 5
313200 5
313240 5
313280 5
313320 5
313360 5
313400 5
313440 5
313480 5
313520 5
313560 5
313600 5
313640 5
313680 5
313720 5
313760 5
313800 5
313840 5
313880 5
313920 5
313960 5
314000 5
314040 5
314080 5
314120 5
314160 5
314200 5
314240 5
314280 5
314320 5
314360 5
314400 5
314440 5
314480 5
314520 5
314560 5
314600 5
314640 5
314680 5
314720 5
314760 5
314800 5
314840 5
314880 5
314920 5
314960 5
315000 5
315040 5
315080 5
315120 5
315160 5
315200 5
315240 5
315280 5
315320 5
315360 5
315400 5
315440 5
315480 5
315520 5
315560 5
315600 5
315640 5
315680 5
315720 5
315760 5
315800 5
315840 5
315880 5
315920 5
315960 5
316000 5
316040 5
316080 5
316120 5
316160 5
316200 5
316240 5
316280 5
316320 5
316360 5
316400 5
316440 5
316480 5
316520 5
316560 5
316600 5
316640 5
316680 5
316720 5
316760 5
316800 5
316840 5
316880 5
316920 5
316960 5
317000 5
317040 5
317080 5
317120 5
317160 5
317200 5
317240 5
317280 5
317320 5
317360 5
317400 5
317440 5
317480 5
317520 5
317560 5
317600 5
317640 5
317680 5
317720 5
317760 5
317800 5
317840 5
317880 5
317920 5
317960 5
318000 5
318040 5
318080 5
318120 5
318160 5
318200 5
318240 5
318280 5
318320 5
318360 5
318400 5
318440 5
318480 5
318520 5
318560 5
318600 5
318640 5
318680 5
318720 5
318760 5
318800 5
318840 5
318880 5
318920 5
318960 5
319000 5
319040 5
319080 5
319120 5
319160 5
319200 5
319240 5
319280 5
319320 5
319360 5
319400 5
319440 5
319480 5
319520 5
319560 5
319600 5
319640 5
319680 5
319720 5
319760 5
319800 5
319840 5
319880 5
319920 5
319960 5
320000 5
320040 5
320080 5
320120 5
320160 5
320200 5
320240 5
320280 5
320320 5
320360 5
320400 5
320440 5
320480 5
320520 5
320560 5
320600 5
320640 5
320680 5
320720 5
320760 5
320800 5
320840 5
320880 5
320920 5
320960 5
321000 5
321040 5
321080 5
321120 5
321160 5
321200 5
321240 5
321280 5
321320 5
321360 5
321400 5
321440 5
321480 5
321520 5
321560 5
321600 5
321640 5
321680 5
321720 5
321760 5
321800 5
321840 5
321880 5
321920 5
321960 5
322000 5
322040 5
322080 5
322120 5
322160 5
322200 5
322240 5
322280 5
322320 5
322360 5
322400 5
322440 5
322480 5
322520 5
322560 5
322600 5
322640 5
322680 5
322720 5
322760 5
322800 5
322840 5
322880 5
322920 5
322960 5
323000 5
323040 5
323080 5
323120 5
323160 5
323200 5
323240 5
323280 5
323320 5
323360 5
323400 5
323440 5
323480 5
323520 5
323560 5
323600 5
323640 5
323680 5
323720 5
323760 5
323800 5
323840 5
323880 5
323920 5
323960 5
324000 5
324040 5
324080 5
324120 5
324160 5
324200 5
324240 5
324280 5
324320 5
324360 5
324400 5
324440 5
324480 5
324520 5
324560 5
324600 5
324640 5
324680 5
324720 5
324760 5
324800 5
324840 5
324880 5
324920 5
324960 5
325000 5
325040 5
325080 5
325120 5
325160 5
325200 5
325240 5
325280 5
325320 5
325360 5
325400 5
325440 5
325480 5
325520 5
325560 5
325600 5
325640 5
325680 5
325720 5
325760 5
325800 5
325840 5
325880 5
325920 5
325960 5
326000 5
326040 5
326080 5
326120 5
326160 5
326200 5
326240 5
326280 5
326320 5
326360 5
326400 5
326440 5
326480 5
326520 5
326560 5
326600 5
326640 5
326680 5
326720 5
326760 5
326800 5
326840 5
326880 5
326920 5
326960 5
327000 5
327040 5
327080 5
327120 5
327160 5
327200 5
327240 5
327280 5
327320 5
327360 5
327400 5
327440 5
327480 5
327520 5
327560 5
327600 5
327640 5
327680 5
327720 5
327760 5
327800 5
327840 5
327880 5
327920 5
327960 5
328000 5
328040 5
328080 5
328120 5
328160 5
328200 5
328240 5
328280 5
328320 5
328360 5
328400 5
328440 5
328480 5
328520 5
328560 5
328600 5
328640 5
328680 5
328720 5
328760 5
328800 5
328840 5
328880 5
328920 5
328960 5
329000 5
329040 5
329080 5
329120 5
329160 5
329200 5
329240 5
329280 5
329320 5
329360 5
329400 5
329440 5
329480 5
329520 5
329560 5
329600 5
329640 5
329680 5
329720 5
329760 5
329800 5
329840 5
329880 5
329920 5
329960 5
330000 5
330040 5
330080 5
330120 5
330160 5
330200 5
330240 5
330280 5
330320 5
330360 5
330400 5
330440 5
330480 5
330520 5
330560 5
330600 5
330640 5
330680 5
330720 5
330760 5
330800 5
330840 5
330880 5
330920 5
330960 5
331000 5
331040 5
331080 5
331120 5
331160 5
331200 5
331240 5
331280 5
331320 5
331360 5
331400 5
331440 5
331480 5
331520 5
331560 5
331600 5
331640 5
331680 5
331720 5
331760 5
331800 5
331840 5
331880 5
331920 5
331960 5
332000 5
332040 5
332080 5
332120 5
332160 5
332200 5
332240 5
332280 5
332320 5
332360 5
332400 5
332440 5
332480 5
332520 5
332560 5
332600 5
332640 5
332680 5
332720 5
332760 5
332800 5
332840 5
332880 5
332920 5
332960 5
333000 5
333040 5
333080 5
333120 5
333160 5
333200 5
333240 5
333280 5
333320 5
333360 5
333400 5
333440 5
333480 5
333520 5
333560 5
333600 5
333640 5
333680 5
333720 5
333760 5
333800 5
333840 5
333880 5
333920 5
333960 5
334000 5
334040 5
334080 5
334120 5
334160 5
334200 5
334240 5
334280 5
334320 5
334360 5
334400 5
334440 5
334480 5
334520 5
334560 5
334600 5
334640 5
334680 5
334720 5
334760 5
334800 5
334840 5
334880 5
334920 5
334960 5
335000 5
335040 5
335080 5
335120 5
335160 5
335200 5
335240 5
335280 5
335320 5
335360 5
335400 5
335440 5
335480 5
335520 5
335560 5
335600 5
335640 5
335680 5
335720 5
335760 5
335800 5
335840 5
335880 5
335920 5
335960 5
336000 5
336040 5
336080 5
336120 5
336160 5
336200 5
336240 5
336280 5
336320 5
336360 5
336400 5
336440 5
336480 5
336520 5
336560 5
336600 5
336640 5
336680 5
336720 5
336760 5
336800 5
336840 5
336880 5
336920 5
336960 5
337000 5
337040 5
337080 5
337120 5
337160 5
337200 5
337240 5
337280 5
337320 5
337360 5
337400 5
337440 5
337480 5
337520 5
337560 5
337600 5
337640 5
337680 5
337720 5
337760 5
337800 5
337840 5
337880 5
337920 5
337960 5
338000 5
338040 5
338080 5
338120 5
338160 5
338200 5
338240 5
338280 5
338320 5
338360 5
338400 5
338440 5
338480 5
338520 5
338560 5
338600 5
338640 5
338680 5
338720 5
338760 5
338800 5
338840 5
338880 5
338920 5
338960 5
339000 5
339040 5
339080 5
339120 5
339160 5
339200 5
339240 5
339280 5
339320 5
339360 5
339400 5
339440 5
339480 5
339520 5
339560 5
339600 5
339640 5
339680 5
339720 5
339760 5
339800 5
339840 5
339880 5
339920 5
339960 5
340000 5
340040 5
340080 5
340120 5
340160 5
340200 5
340240 5
340280 5
340320 5
340360 5
340400 5
340440 5
340480 5
340520 5
340560 5
340600 5
340640 5
340680 5
340720 5
340760 5
340800 5
340840 5
340880 5
340920 5
340960 5
341000 5
341040 5
341080 5
341120 5
341160 5
341200 5
341240 5
341280 5
341320 5
341360 5
341400 5
341440 5
341480 5
341520 5
341560 5
341600 5
341640 5
341680 5
341720 5
341760 5
341800 5
341840 5
341880 5
341920 5
341960 5
342000 5
342040 5
342080 5
342120 5
342160 5
342200 5
342240 5
342280 5
342320 5
342360 5
342400 5
342440 5
342480 5
342520 5
342560 5
342600 5
342640 5
342680 5
342720 5
342760 5
342800 5
342840 5
342880 5
342920 5
342960 5
343000 5
343040 5
343080 5
343120 5
343160 5
343200 5
343240 5
343280 5
343320 5
343360 5
343400 5
343440 5
343480 5
343520 5
343560 5
343600 5
343640 5
343680 5
343720 5
343760 5
343800 5
343840 5
343880 5
343920 5
343960 5
344000 5
344040 5
344080 5
344120 5
344160 5
344200 5
344240 5
344280 5
344320 5
344360 5
344400 5
344440 5
344480 5
344520 5
344560 5
344600 5
344640 5
344680 5
344720 5
344760 5
344800 5
344840 5
344880 5
344920 5
344960 5
345000 5
345040 5
345080 5
345120 5
345160 5
345200 5
345240 5
345280 5
345320 5
345360 5
345400 5
345440 5
345480 5
345520 5
345560 5
345600 5
345640 5
345680 5
345720 5
345760 5
345800 5
345840 5
345880 5
345920 5
345960 5
346000 5
346040 5
346080 5
346120 5
346160 5
346200 5
346240 5
346280 5
346320 5
346360 5
346400 5
346440 5
346480 5
346520 5
346560 5
346600 5
346640 5
346680 5
346720 5
346760 5
346800 5
346840 5
346880 5
346920 5
346960 5
347000 5
347040 5
347080 5
347120 5
347160 5
347200 5
347240 5
347280 5
347320 5
347360 5
347400 5
347440 5
347480 5
347520 5
347560 5
347600 5
347640 5
347680 5
347720 5
347760 5
347800 5
347840 5
347880 5
347920 5
347960 5
348000 5
348040 5
348080 5
348120 5
348160 5
348200 5
348240 5
348280 5
348320 5
348360 5
348400 5
348440 5
348480 5
348520 5
348560 5
348600 5
348640 5
348680 5
348720 5
348760 5
348800 5
348840 5
348880 5
348920 5
348960 5
349000 5
349040 5
349080 5
349120 5
349160 5
349200 5
349240 5
349280 5
349320 5
349360 5
349400 5
349440 5
349480 5
349520 5
349560 5
349600 5
349640 5
349680 5
349720 5
349760 5
349800 5
349840 5
349880 5
349920 5
349960 5
350000 5
350040 5
350080 5
350120 5
350160 5
350200 5
350240 5
350280 5
350320 5
350360 5
350400 5
350440 5
350480 5
350520 5
350560 5
350600 5
350640 5
350680 5
350720 5
350760 5
350800 5
350840 5
350880 5
350920 5
350960 5
351000 5
351040 5
351080 5
351120 5
351160 5
351200 5
351240 5
351280 5
351320 5
351360 5
351400 5
351440 5
351480 5
351520 5
351560 5
351600 5
351640 5
351680 5
351720 5
351760 5
351800 5
351840 5
351880 5
351920 5
351960 5
352000 5
352040 5
352080 5
352120 5
352160 5
352200 5
352240 5
352280 5
352320 5
352360 5
352400 5
352440 5
352480 5
352520 5
352560 5
352600 5
352640 5
352680 5
352720 5
352760 5
352800 5
352840 5
352880 5
352920 5
352960 5
353000 5
353040 5
353080 5
353120 5
353160 5
353200 5
353240 5
353280 5
353320 5
353360 5
353400 5
353440 5
353480 5
353520 5
353560 5
353600 5
353640 5
353680 5
353720 5
353760 5
353800 5
353840 5
353880 5
353920 5
353960 5
354000 5
354040 5
354080 5
354120 5
354160 5
354200 5
354240 5
354280 5
354320 5
354360 5
354400 5
354440 5
354480 5
354520 5
354560 5
354600 5
354640 5
354680 5
354720 5
354760 5
354800 5
354840 5
354880 5
354920 5
354960 5
355000 5
355040 5
355080 5
355120 5
355160 5
355200 5
355240 5
355280 5
355320 5
355360 5
355400 5
355440 5
355480 5
355520 5
355560 5
355600 5
355640 5
355680 5
355720 5
355760 5
355800 5
355840 5
355880 5
355920 5
355960 5
356000 5
356040 5
356080 5
356120 5
356160 5
356200 5
356240 5
356280 5
356320 5
356360 5
356400 5
356440 5
356480 5
356520 5
356560 5
356600 5
356640 5
356680 5
356720 5
356760 5
356800 5
356840 5
356880 5
356920 5
356960 5
357000 5
357040 5
357080 5
357120 5
357160 5
357200 5
357240 5
357280 5
357320 5
357360 5
357400 5
357440 5
357480 5
357520 5
357560 5
357600 5
357640 5
357680 5
357720 5
357760 5
357800 5
357840 5
357880 5
357920 5
357960 5
358000 5
358040 5
358080 5
358120 5
358160 5
358200 5
358240 5
358280 5
358320 5
358360 5
358400 5
358440 5
358480 5
358520 5
358560 5
358600 5
358640 5
358680 5
358720 5
358760 5
358800 5
358840 5
358880 5
358920 5
358960 5
359000 5
359040 5
359080 5
359120 5
359160 5
359200 5
359240 5
359280 5
359320 5
359360 5
359400 5
359440 5
359480 5
359520 5
359560 5
359600 5
359640 5
359680 5
359720 5
359760 5
359800 5
359840 5
359880 5
359920 5
359960 5
360000 5
360040 5
360080 5
360120 5
360160 5
360200 5
360240 5
360280 5
360320 5
360360 5
360400 5
360440 5
360480 5
360520 5
360560 5
360600 5
360640 5
360680 5
360720 5
360760 5
360800 5
360840 5
360880 5
360920 5
360960 5
361000 5
361040 5
361080 5
361120 5
361160 5
361200 5
361240 5
361280 5
361320 5
361360 5
361400 5
361440 5
361480 5
361520 5
361560 5
361600 5
361640 5
361680 5
361720 5
361760 5
361800 5
361840 5
361880 5
361920 5
361960 5
362000 5
362040 5
362080 5
362120 5
362160 5
362200 5
362240 5
362280 5
362320 5
362360 5
362400 5
362440 5
362480 5
362520 5
362560 5
362600 5
362640 5
362680 5
362720 5
362760 5
362800 5
362840 5
362880 5
362920 5
362960 5
363000 5
363040 5
363080 5
363120 5
363160 5
363200 5
363240 5
363280 5
363320 5
363360 5
363400 5
363440 5
363480 5
363520 5
363560 5
363600 5
363640 5
363680 5
363720 5
363760 5
363800 5
363840 5
363880 5
363920 5
363960 5
364000 5
364040 5
364080 5
364120 5
364160 5
364200 5
364240 5
364280 5
364320 5
364360 5
364400 5
364440 5
364480 5
364520 5
364560 5
364600 5
364640 5
364680 5
364720 5
364760 5
364800 5
364840 5
364880 5
364920 5
364960 5
365000 5
365040 5
365080 5
365120 5
365160 5
365200 5
365240 5
365280 5
365320 5
365360 5
365400 5
365440 5
365480 5
365520 5
365560 5
365600 5
365640 5
365680 5
365720 5
365760 5
365800 5
365840 5
365880 5
365920 5
365960 5
366000 5
366040 5
366080 5
366120 5
366160 5
366200 5
366240 5
366280 5
366320 5
366360 5
366400 5
366440 5
366480 5
