# Supplementary material for: Comment on 'Valid molecular dynamics simulations of human hemoglobin require a surprisingly large box size'
Source: eLife. 2019 Jun 20;8:e44718. doi: 10.7554/eLife.44718 (PMC6586461; doi:10.7554/eLife.44718)
Supplement: Figure 4—source data 1. — The zip archive contains a README file describing which source files correspond to the different panels. [file elife-44718-fig4-data1.zip]

Archive with 305 entries (165 files):
- figure4/
- figure4/panel_H/
- figure4/panel_H/cube/
- figure4/panel_H/cube/box1/
- figure4/panel_H/cube/box1/eq8/
- figure4/panel_H/cube/box1/eq9/
- figure4/panel_H/cube/box1/eq7/
- figure4/panel_H/cube/box1/eq1/
- figure4/panel_H/cube/box1/eq4/
- figure4/panel_H/cube/box1/eq6/
- figure4/panel_H/cube/box1/eq2/
- figure4/panel_H/cube/box1/eq5/
- figure4/panel_H/cube/box1/gyrate.xvg
- figure4/panel_H/cube/box1/eq3/
- figure4/panel_H/cube/box1/eq10/
- figure4/panel_H/cube/box2/
- figure4/panel_H/cube/box2/eq8/
- figure4/panel_H/cube/box2/eq9/
- figure4/panel_H/cube/box2/eq7/
- figure4/panel_H/cube/box2/eq1/
- figure4/panel_H/cube/box2/eq4/
- figure4/panel_H/cube/box2/eq6/
- figure4/panel_H/cube/box2/eq2/
- figure4/panel_H/cube/box2/eq5/
- figure4/panel_H/cube/box2/gyrate.xvg
- figure4/panel_H/cube/box2/eq3/
- figure4/panel_H/cube/box2/eq10/
- figure4/panel_H/dodeca/
- figure4/panel_H/dodeca/box1/
- figure4/panel_H/dodeca/box1/eq8/
- figure4/panel_H/dodeca/box1/eq9/
- figure4/panel_H/dodeca/box1/eq7/
- figure4/panel_H/dodeca/box1/eq1/
- figure4/panel_H/dodeca/box1/eq4/
- figure4/panel_H/dodeca/box1/eq6/
- figure4/panel_H/dodeca/box1/eq2/
- figure4/panel_H/dodeca/box1/eq5/
- figure4/panel_H/dodeca/box1/gyrate.xvg
- figure4/panel_H/dodeca/box1/eq3/
- figure4/panel_H/dodeca/box1/eq10/
- figure4/panel_H/dodeca/box2/
- figure4/panel_H/dodeca/box2/eq8/
- figure4/panel_H/dodeca/box2/eq9/
- figure4/panel_H/dodeca/box2/eq7/
- figure4/panel_H/dodeca/box2/eq1/
- figure4/panel_H/dodeca/box2/eq4/
- figure4/panel_H/dodeca/box2/eq6/
- figure4/panel_H/dodeca/box2/eq2/
- figure4/panel_H/dodeca/box2/eq5/
- figure4/panel_H/dodeca/box2/gyrate.xvg
- figure4/panel_H/dodeca/box2/eq3/
- figure4/panel_H/dodeca/box2/eq10/
- figure4/panels_BC/
- figure4/panels_BC/box4/
- figure4/panels_BC/box4/psi1.dat
- figure4/panels_BC/box4/psi5.dat
- figure4/panels_BC/box4/phi1.dat
- figure4/panels_BC/box4/phi6.dat
- figure4/panels_BC/box4/psi6.dat
- figure4/panels_BC/box4/psi4.dat
- figure4/panels_BC/box4/psi3.dat
- figure4/panels_BC/box4/psi8.dat
- figure4/panels_BC/box4/phi2.dat
- figure4/panels_BC/box4/phi7.dat
- figure4/panels_BC/box4/phi3.dat
- figure4/panels_BC/box4/psi2.dat
- figure4/panels_BC/box4/phi9.dat
- figure4/panels_BC/box4/phi4.dat
- figure4/panels_BC/box4/phi8.dat
- figure4/panels_BC/box4/psi9.dat
- figure4/panels_BC/box4/psi0.dat
- figure4/panels_BC/box4/psi7.dat
- figure4/panels_BC/box4/phi0.dat
- figure4/panels_BC/box4/phi5.dat
- figure4/panels_BC/box1/
- figure4/panels_BC/box1/psi1.dat
- figure4/panels_BC/box1/psi5.dat
- figure4/panels_BC/box1/phi1.dat
- figure4/panels_BC/box1/phi6.dat
- figure4/panels_BC/box1/psi6.dat
- figure4/panels_BC/box1/psi4.dat
- figure4/panels_BC/box1/psi3.dat
- figure4/panels_BC/box1/psi8.dat
- figure4/panels_BC/box1/phi2.dat
- figure4/panels_BC/box1/phi7.dat
- figure4/panels_BC/box1/phi3.dat
- figure4/panels_BC/box1/psi2.dat
- figure4/panels_BC/box1/phi9.dat
- figure4/panels_BC/box1/phi4.dat
- figure4/panels_BC/box1/phi8.dat
- figure4/panels_BC/box1/psi9.dat
- figure4/panels_BC/box1/psi0.dat
- figure4/panels_BC/box1/psi7.dat
- figure4/panels_BC/box1/phi0.dat
- figure4/panels_BC/box1/phi5.dat
- figure4/panels_BC/box3/
- figure4/panels_BC/box3/psi1.dat
- figure4/panels_BC/box3/psi5.dat
- figure4/panels_BC/box3/phi1.dat
- figure4/panels_BC/box3/phi6.dat
- figure4/panels_BC/box3/psi6.dat
- figure4/panels_BC/box3/psi4.dat
- figure4/panels_BC/box3/psi3.dat
- figure4/panels_BC/box3/psi8.dat
- figure4/panels_BC/box3/phi2.dat
- figure4/panels_BC/box3/phi7.dat
- figure4/panels_BC/box3/phi3.dat
- figure4/panels_BC/box3/psi2.dat
- figure4/panels_BC/box3/phi9.dat
- figure4/panels_BC/box3/phi4.dat
- figure4/panels_BC/box3/phi8.dat
- figure4/panels_BC/box3/psi9.dat
- figure4/panels_BC/box3/psi0.dat
- figure4/panels_BC/box3/psi7.dat
- figure4/panels_BC/box3/phi0.dat
- figure4/panels_BC/box3/phi5.dat
- figure4/panels_BC/box2/
- figure4/panels_BC/box2/psi1.dat
- figure4/panels_BC/box2/psi5.dat
- figure4/panels_BC/box2/phi1.dat
- figure4/panels_BC/box2/phi6.dat
- figure4/panels_BC/box2/psi6.dat
- figure4/panels_BC/box2/psi4.dat
- figure4/panels_BC/box2/psi3.dat
- figure4/panels_BC/box2/psi8.dat
- figure4/panels_BC/box2/phi2.dat
- figure4/panels_BC/box2/phi7.dat
- figure4/panels_BC/box2/phi3.dat
- figure4/panels_BC/box2/psi2.dat
- figure4/panels_BC/box2/phi9.dat
- figure4/panels_BC/box2/phi4.dat
- figure4/panels_BC/box2/phi8.dat
- figure4/panels_BC/box2/psi9.dat
- figure4/panels_BC/box2/psi0.dat
- figure4/panels_BC/box2/psi7.dat
- figure4/panels_BC/box2/phi0.dat
- figure4/panels_BC/box2/phi5.dat
- figure4/README
- figure4/panels_EF/
- figure4/panels_EF/amber/
- figure4/panels_EF/amber/box1/
- figure4/panels_EF/amber/box1/eq17/
- figure4/panels_EF/amber/box1/eq17/proj.xvg
- figure4/panels_EF/amber/box1/eq8/
- figure4/panels_EF/amber/box1/eq8/proj.xvg
- figure4/panels_EF/amber/box1/eq9/
- figure4/panels_EF/amber/box1/eq9/proj.xvg
- figure4/panels_EF/amber/box1/eq7/
- figure4/panels_EF/amber/box1/eq7/proj.xvg
- figure4/panels_EF/amber/box1/eq1/
- figure4/panels_EF/amber/box1/eq1/proj.xvg
- figure4/panels_EF/amber/box1/eq4/
- figure4/panels_EF/amber/box1/eq4/proj.xvg
- figure4/panels_EF/amber/box1/eq6/
- figure4/panels_EF/amber/box1/eq6/proj.xvg
- figure4/panels_EF/amber/box1/eq2/
- figure4/panels_EF/amber/box1/eq2/proj.xvg
- figure4/panels_EF/amber/box1/eq15/
- figure4/panels_EF/amber/box1/eq15/proj.xvg
- figure4/panels_EF/amber/box1/eq5/
- figure4/panels_EF/amber/box1/eq5/proj.xvg
- figure4/panels_EF/amber/box1/eq13/
- figure4/panels_EF/amber/box1/eq13/proj.xvg
- figure4/panels_EF/amber/box1/eq18/
- figure4/panels_EF/amber/box1/eq18/proj.xvg
- figure4/panels_EF/amber/box1/eq12/
- figure4/panels_EF/amber/box1/eq12/proj.xvg
- figure4/panels_EF/amber/box1/eq19/
- figure4/panels_EF/amber/box1/eq19/proj.xvg
- figure4/panels_EF/amber/box1/eq16/
- figure4/panels_EF/amber/box1/eq16/proj.xvg
- figure4/panels_EF/amber/box1/eq3/
- figure4/panels_EF/amber/box1/eq3/proj.xvg
- figure4/panels_EF/amber/box1/eq20/
- figure4/panels_EF/amber/box1/eq20/proj.xvg
- figure4/panels_EF/amber/box1/eq11/
- figure4/panels_EF/amber/box1/eq11/proj.xvg
- figure4/panels_EF/amber/box1/eq10/
- figure4/panels_EF/amber/box1/eq10/proj.xvg
- figure4/panels_EF/amber/box1/eq14/
- figure4/panels_EF/amber/box1/eq14/proj.xvg
- figure4/panels_EF/amber/box2/
- figure4/panels_EF/amber/box2/eq17/
- figure4/panels_EF/amber/box2/eq17/proj.xvg
- figure4/panels_EF/amber/box2/eq8/
- figure4/panels_EF/amber/box2/eq8/proj.xvg
- figure4/panels_EF/amber/box2/eq9/
- figure4/panels_EF/amber/box2/eq9/proj.xvg
- figure4/panels_EF/amber/box2/eq7/
- figure4/panels_EF/amber/box2/eq7/proj.xvg
- figure4/panels_EF/amber/box2/eq1/
- figure4/panels_EF/amber/box2/eq1/proj.xvg
- figure4/panels_EF/amber/box2/eq4/
- figure4/panels_EF/amber/box2/eq4/proj.xvg
- figure4/panels_EF/amber/box2/eq6/
- figure4/panels_EF/amber/box2/eq6/proj.xvg
- figure4/panels_EF/amber/box2/eq2/
- figure4/panels_EF/amber/box2/eq2/proj.xvg
- figure4/panels_EF/amber/box2/eq15/
- figure4/panels_EF/amber/box2/eq15/proj.xvg
- figure4/panels_EF/amber/box2/eq5/
- figure4/panels_EF/amber/box2/eq5/proj.xvg
- figure4/panels_EF/amber/box2/eq13/
- figure4/panels_EF/amber/box2/eq13/proj.xvg
- figure4/panels_EF/amber/box2/eq18/
- figure4/panels_EF/amber/box2/eq18/proj.xvg
- figure4/panels_EF/amber/box2/eq12/
- figure4/panels_EF/amber/box2/eq12/proj.xvg
- figure4/panels_EF/amber/box2/eq19/
- figure4/panels_EF/amber/box2/eq19/proj.xvg
- figure4/panels_EF/amber/box2/eq16/
- figure4/panels_EF/amber/box2/eq16/proj.xvg
- figure4/panels_EF/amber/box2/eq3/
- figure4/panels_EF/amber/box2/eq3/proj.xvg
- figure4/panels_EF/amber/box2/eq20/
- figure4/panels_EF/amber/box2/eq20/proj.xvg
- figure4/panels_EF/amber/box2/eq11/
- figure4/panels_EF/amber/box2/eq11/proj.xvg
- figure4/panels_EF/amber/box2/eq10/
- figure4/panels_EF/amber/box2/eq10/proj.xvg
- figure4/panels_EF/amber/box2/eq14/
- figure4/panels_EF/amber/box2/eq14/proj.xvg
- figure4/panels_EF/charmm/
- figure4/panels_EF/charmm/box1/
- figure4/panels_EF/charmm/box1/eq17/
- figure4/panels_EF/charmm/box1/eq17/proj.xvg
- figure4/panels_EF/charmm/box1/eq8/
- figure4/panels_EF/charmm/box1/eq8/proj.xvg
- figure4/panels_EF/charmm/box1/eq9/
- figure4/panels_EF/charmm/box1/eq9/proj.xvg
- figure4/panels_EF/charmm/box1/eq7/
- figure4/panels_EF/charmm/box1/eq7/proj.xvg
- figure4/panels_EF/charmm/box1/eq1/
- figure4/panels_EF/charmm/box1/eq1/proj.xvg
- figure4/panels_EF/charmm/box1/eq4/
- figure4/panels_EF/charmm/box1/eq4/proj.xvg
- figure4/panels_EF/charmm/box1/eq6/
- figure4/panels_EF/charmm/box1/eq6/proj.xvg
- figure4/panels_EF/charmm/box1/eq2/
- figure4/panels_EF/charmm/box1/eq2/proj.xvg
- figure4/panels_EF/charmm/box1/eq15/
- figure4/panels_EF/charmm/box1/eq15/proj.xvg
- figure4/panels_EF/charmm/box1/eq5/
- figure4/panels_EF/charmm/box1/eq5/proj.xvg
- figure4/panels_EF/charmm/box1/eq13/
- figure4/panels_EF/charmm/box1/eq13/proj.xvg
- figure4/panels_EF/charmm/box1/eq18/
- figure4/panels_EF/charmm/box1/eq18/proj.xvg
- figure4/panels_EF/charmm/box1/eq12/
- figure4/panels_EF/charmm/box1/eq12/proj.xvg
- figure4/panels_EF/charmm/box1/eq19/
- figure4/panels_EF/charmm/box1/eq19/proj.xvg
- figure4/panels_EF/charmm/box1/eq16/
- figure4/panels_EF/charmm/box1/eq16/proj.xvg
- figure4/panels_EF/charmm/box1/eq3/
- figure4/panels_EF/charmm/box1/eq3/proj.xvg
- figure4/panels_EF/charmm/box1/eq20/
- figure4/panels_EF/charmm/box1/eq20/proj.xvg
- figure4/panels_EF/charmm/box1/eq11/
- figure4/panels_EF/charmm/box1/eq11/proj.xvg
- figure4/panels_EF/charmm/box1/eq10/
- figure4/panels_EF/charmm/box1/eq10/proj.xvg
- figure4/panels_EF/charmm/box1/eq14/
- figure4/panels_EF/charmm/box1/eq14/proj.xvg
- figure4/panels_EF/charmm/box2/
- figure4/panels_EF/charmm/box2/eq17/
- figure4/panels_EF/charmm/box2/eq17/proj.xvg
- figure4/panels_EF/charmm/box2/eq8/
- figure4/panels_EF/charmm/box2/eq8/proj.xvg
- figure4/panels_EF/charmm/box2/eq9/
- figure4/panels_EF/charmm/box2/eq9/proj.xvg
- figure4/panels_EF/charmm/box2/eq7/
- figure4/panels_EF/charmm/box2/eq7/proj.xvg
- figure4/panels_EF/charmm/box2/eq1/
- figure4/panels_EF/charmm/box2/eq1/proj.xvg
- figure4/panels_EF/charmm/box2/eq4/
- figure4/panels_EF/charmm/box2/eq4/proj.xvg
- figure4/panels_EF/charmm/box2/eq6/
- figure4/panels_EF/charmm/box2/eq6/proj.xvg
- figure4/panels_EF/charmm/box2/eq2/
- figure4/panels_EF/charmm/box2/eq2/proj.xvg
- figure4/panels_EF/charmm/box2/eq15/
- figure4/panels_EF/charmm/box2/eq15/proj.xvg
- figure4/panels_EF/charmm/box2/eq5/
- figure4/panels_EF/charmm/box2/eq5/proj.xvg
- figure4/panels_EF/charmm/box2/eq13/
- figure4/panels_EF/charmm/box2/eq13/proj.xvg
- figure4/panels_EF/charmm/box2/eq18/
- figure4/panels_EF/charmm/box2/eq18/proj.xvg
- figure4/panels_EF/charmm/box2/eq12/
- figure4/panels_EF/charmm/box2/eq12/proj.xvg
- figure4/panels_EF/charmm/box2/eq19/
- figure4/panels_EF/charmm/box2/eq19/proj.xvg
- figure4/panels_EF/charmm/box2/eq16/
- figure4/panels_EF/charmm/box2/eq16/proj.xvg
- figure4/panels_EF/charmm/box2/eq3/
- figure4/panels_EF/charmm/box2/eq3/proj.xvg
- figure4/panels_EF/charmm/box2/eq20/
- figure4/panels_EF/charmm/box2/eq20/proj.xvg
- figure4/panels_EF/charmm/box2/eq11/
[truncated: 5 more entries]
