# Supplementary material for: Comment on 'Valid molecular dynamics simulations of human hemoglobin require a surprisingly large box size'
Source: eLife. 2019 Jun 20;8:e44718. doi: 10.7554/eLife.44718 (PMC6586461; doi:10.7554/eLife.44718)
Supplement: Figure 4—source data 1. — The zip archive contains a README file describing which source files correspond to the different panels. [file elife-44718-fig4-data1.zip › figure4/panel_H/cube/box1/gyrate.xvg]

     25000    0.579973    0.543559    0.430635    0.437988
     25040    0.582591    0.561731     0.34425    0.494746
     25080    0.476814     0.44779    0.276159    0.421811
     25120    0.518778    0.493865    0.278897    0.465376
     25160    0.556749    0.531479    0.244426    0.526996
     25200    0.589582    0.545503    0.308755    0.549827
     25240     0.55728    0.229883    0.536397    0.529673
     25280    0.455416    0.327086    0.395151    0.389459
     25320    0.536493    0.344711    0.463727    0.491713
     25360    0.544586    0.320241    0.499724    0.490784
     25400    0.603313    0.474748     0.44267    0.553741
     25440    0.646444    0.623252    0.352535    0.568381
     25480    0.554762    0.516436    0.388575    0.444777
     25520    0.544645    0.469386      0.4896    0.365027
     25560    0.551122    0.506862    0.493696    0.326843
     25600     0.50699    0.369019    0.465664    0.401323
     25640    0.608607    0.424318    0.511189    0.547216
     25680     0.52612    0.325726    0.479089    0.466885
     25720    0.599202    0.430743    0.452149    0.572808
     25760    0.607744    0.351277    0.518658    0.588475
     25800    0.551835    0.362377    0.458081     0.51758
     25840    0.531426    0.388625    0.413084    0.493113
     25880    0.556338    0.485816    0.358271    0.504626
     25920    0.542156    0.412274    0.416103    0.494727
     25960    0.553832    0.438773    0.375874    0.528825
     26000    0.549033    0.497492    0.277851    0.527424
     26040     0.53851     0.45853    0.416246    0.443257
     26080    0.467529    0.405005    0.433727    0.291577
     26120    0.457471     0.39433    0.419127    0.295627
     26160    0.460786    0.416241    0.422562    0.269876
     26200    0.506101    0.477222    0.476659    0.239438
     26240    0.492998     0.47042    0.412691    0.307385
     26280    0.496271    0.440981    0.432839    0.332801
     26320     0.48081     0.41987    0.434207    0.312298
     26360    0.457995    0.422344    0.385882     0.30371
     26400     0.48787    0.346897     0.45741    0.382717
     26440    0.505638    0.294531    0.489779    0.429775
     26480    0.477177    0.397591    0.415823    0.352716
     26520     0.51679    0.355221    0.474818    0.427212
     26560    0.586301    0.463288    0.453232    0.517148
     26600     0.57091    0.400731    0.522129    0.467624
     26640    0.687018     0.52445    0.668132    0.471741
     26680    0.558063    0.512468    0.496686    0.336967
     26720    0.634321    0.570682    0.617333    0.312967
     26760    0.571045    0.516552    0.507696    0.357218
     26800    0.610273    0.582693     0.58328    0.255189
     26840     0.58552    0.534331    0.540148    0.329237
     26880     0.56598    0.442859    0.537128    0.395014
     26920    0.576486    0.502175    0.535767    0.354183
     26960    0.614446    0.562456    0.549763    0.369449
     27000    0.595436    0.529035    0.559029    0.341608
     27040    0.580185    0.512469    0.542852    0.340467
     27080    0.640831     0.60615     0.57971    0.343288
     27120     0.60172    0.550196     0.45833     0.45973
     27160    0.613138    0.581453    0.411998     0.49401
     27200      0.6553    0.635736    0.461813    0.491329
     27240    0.657781    0.647448     0.47564    0.468965
     27280    0.654959    0.635699    0.429016    0.519399
     27320    0.620903    0.597987    0.448741    0.460526
     27360    0.648015    0.516599    0.441193    0.615079
     27400    0.650334    0.538969     0.46594     0.58162
     27440    0.642631    0.552983    0.517629    0.502215
     27480    0.674341    0.547144    0.614668    0.481963
     27520    0.662691    0.565217    0.524812    0.532373
     27560    0.668552    0.596335    0.423587    0.599068
     27600      0.6018    0.506614    0.471781    0.495066
     27640    0.612606    0.572084    0.419366    0.497417
     27680    0.657396    0.587562    0.538592     0.47857
     27720    0.696686    0.571315    0.617585    0.512767
     27760    0.668264    0.652782    0.497954     0.46805
     27800    0.640661    0.594243     0.36843    0.576218
     27840    0.656228    0.611455    0.335527    0.612222
     27880      0.6905    0.643653    0.322305    0.659857
     27920     0.67959    0.658324     0.21877    0.665157
     27960    0.662322    0.480329    0.494993    0.633725
     28000    0.634748    0.581281    0.536013    0.424985
     28040    0.638538    0.623087    0.527875    0.385452
     28080    0.615507    0.582027    0.544569    0.349839
     28120    0.600038    0.568771    0.407011    0.480553
     28160    0.601537    0.561986    0.422159    0.479216
     28200    0.640685    0.586466    0.589271    0.360237
     28240    0.625522    0.581232    0.542605    0.387694
     28280    0.541738    0.397145    0.452491    0.473802
     28320     0.56433    0.482068    0.350697    0.530621
     28360    0.505449    0.430712    0.362635    0.440387
     28400    0.505039    0.475576    0.350395    0.401473
     28440    0.600631    0.556362    0.339911    0.544461
     28480    0.647784    0.485461    0.529131    0.568856
     28520    0.603534    0.570345    0.514947    0.371542
     28560    0.495451    0.367844    0.411015     0.43209
     28600    0.483532    0.414148    0.349626    0.416952
     28640    0.482694    0.367399    0.417561    0.395788
     28680    0.463049    0.408796    0.349473    0.373609
     28720    0.413404    0.384848    0.278166     0.34106
     28760    0.444201    0.246789    0.414281    0.402611
     28800    0.445199    0.316306     0.40447    0.364359
     28840    0.445251    0.276634     0.39279    0.407045
     28880    0.443467    0.289133      0.4175    0.367997
     28920    0.454232    0.333921    0.402446    0.373079
     28960    0.461725    0.373875    0.409063    0.345347
     29000    0.471103    0.383141    0.417393    0.350518
     29040    0.460475    0.277086    0.421238    0.412136
     29080    0.451777    0.253597    0.422696    0.406474
     29120    0.456414    0.278827    0.404685    0.418464
     29160    0.472133    0.272791     0.42828    0.433566
     29200    0.473766    0.320969    0.402669    0.428656
     29240     0.46628    0.304768    0.397494    0.428893
     29280    0.491932    0.456378    0.302912    0.428903
     29320    0.516079    0.497315    0.445208    0.295201
     29360    0.504164    0.437688    0.452965    0.334088
     29400    0.511586    0.387076    0.425571    0.438751
     29440    0.510455    0.454669    0.419769    0.371751
     29480    0.606043    0.433903     0.46627    0.573494
     29520    0.655962    0.561664    0.428952    0.600922
     29560    0.648348    0.596519    0.338583    0.608472
     29600    0.620226    0.599963    0.221496    0.600288
     29640    0.555055    0.495765    0.293485    0.533156
     29680    0.579178    0.499922    0.418076     0.49617
     29720    0.554622    0.475143    0.332671    0.527997
     29760    0.549657    0.517519     0.28893    0.502931
     29800     0.54757    0.498328    0.300197    0.511093
     29840    0.526937    0.481431    0.287233    0.490965
     29880    0.539369    0.505184    0.270234    0.503587
     29920    0.568621    0.458271    0.367778    0.548987
     29960    0.536224    0.371821    0.474024    0.460567
     30000    0.521592    0.354006    0.437607    0.476757
     30040    0.514261     0.35203    0.432775    0.466592
     30080    0.487789     0.34891    0.449984    0.389425
     30120    0.524829    0.410147    0.494748    0.371342
     30160    0.582708     0.50826    0.539188    0.360618
     30200    0.592504    0.415216    0.575797    0.445168
     30240    0.664827    0.415577    0.634013    0.556159
     30280    0.593759    0.378211    0.576345    0.479459
     30320      0.5825    0.344237    0.518419    0.539772
     30360    0.594421    0.231315     0.57071    0.572238
     30400    0.532521    0.253875    0.514438    0.487912
     30440    0.641967    0.220593    0.625865    0.619576
     30480    0.530704    0.243934     0.51364    0.489861
     30520    0.594345    0.316301    0.535965    0.564966
     30560    0.593026    0.422645    0.558293    0.461562
     30600    0.629586    0.462449     0.60604    0.460014
     30640    0.579577    0.474677    0.541654    0.391293
     30680    0.637186    0.616179    0.499824    0.427215
     30720    0.636149     0.60028    0.582137    0.331889
     30760    0.605815    0.534663    0.561599    0.364371
     30800    0.627066    0.546911    0.605279    0.347779
     30840    0.505351    0.457497    0.405733    0.369913
     30880    0.475484    0.423423     0.36875     0.37001
     30920    0.477774     0.31731     0.41647    0.427088
     30960    0.464791    0.297574    0.426392    0.402121
     31000    0.465636    0.297915    0.428779    0.401283
     31040    0.469594    0.369803    0.363693    0.414741
     31080     0.45326    0.391565    0.359932    0.357791
     31120     0.41754    0.345621    0.374969    0.297697
     31160    0.443841    0.367153    0.360063    0.359922
     31200    0.475691    0.360132    0.398479    0.405073
     31240    0.488295    0.433835    0.443673    0.302994
     31280    0.516404    0.474669    0.444165    0.332795
     31320    0.504229    0.472027    0.456804    0.277515
     31360    0.448828    0.301264    0.380897    0.408718
     31400     0.43638    0.321784    0.348868    0.394464
     31440    0.456896    0.385522    0.392029    0.339402
     31480     0.49337    0.384474    0.414907    0.408485
     31520    0.416557     0.38065    0.285974    0.346935
     31560    0.476001    0.411771    0.320949    0.424959
     31600    0.524999    0.365704     0.45639    0.457403
     31640    0.532677    0.315759        0.48    0.487222
     31680     0.49907    0.296556    0.465401    0.439999
     31720    0.456583    0.345058    0.371513     0.39981
     31760    0.456231    0.376468    0.328795    0.407993
     31800    0.484733    0.426308     0.33009    0.423362
     31840     0.47037    0.400771    0.314441    0.427792
     31880    0.459078    0.353688    0.351603    0.415675
     31920     0.46979    0.421278    0.302358    0.415344
     31960    0.461764    0.327793    0.401307    0.397438
     32000    0.444333    0.265747    0.416424    0.388373
     32040    0.457215    0.338349    0.413079    0.364659
     32080    0.454853    0.367098    0.353728    0.392299
     32120    0.404812     0.31639    0.342209     0.33247
     32160    0.399538    0.347379    0.324465    0.305467
     32200    0.426891      0.3375    0.380511    0.325232
     32240     0.41632    0.362496    0.318841    0.337018
     32280    0.412037    0.363035    0.293507    0.348724
     32320    0.444396    0.375327    0.340706    0.371516
     32360    0.487394    0.382699    0.423104    0.386822
     32400    0.467803    0.446119    0.365903    0.323685
     32440    0.513379    0.456304    0.312351    0.470467
     32480     0.61315    0.559063    0.368091    0.551238
     32520    0.634022     0.51644    0.393562    0.618358
     32560    0.662246    0.607874    0.342967    0.624501
     32600    0.598968    0.575551    0.328122    0.527829
     32640    0.624978    0.600662    0.365652    0.535443
     32680    0.659891    0.555725    0.507777    0.551584
     32720    0.637972    0.516169    0.549636    0.495465
     32760    0.629156    0.527122    0.584939    0.414324
     32800    0.578477    0.534676    0.534646    0.312324
     32840     0.65561    0.548071    0.476602    0.576296
     32880    0.668939    0.562839     0.54567    0.529542
     32920    0.643828    0.467338    0.534156    0.570353
     32960    0.640348    0.447602    0.602509    0.506682
     33000    0.497943    0.337815    0.461654    0.410672
     33040    0.588611    0.322906    0.544926    0.540104
     33080    0.612611    0.310699    0.578425    0.565222
     33120    0.607866    0.208698    0.596227    0.583062
     33160    0.533903    0.419749    0.479707    0.404718
     33200    0.629671     0.46292    0.592919    0.476573
     33240    0.603799    0.571486    0.381144    0.507227
     33280    0.621871    0.606133     0.40564    0.491433
     33320    0.628836    0.610739    0.429528    0.483087
     33360    0.600879    0.570194    0.504349    0.377651
     33400    0.623826    0.599811     0.42596    0.486931
     33440    0.654194    0.598277     0.59987    0.371698
     33480    0.509236     0.43315    0.460699    0.344644
     33520    0.575393    0.513715    0.510943    0.370391
     33560    0.621727    0.490702    0.495691    0.535341
     33600    0.584358    0.466703    0.502044    0.461616
     33640    0.620506    0.590095    0.446682    0.471507
     33680    0.674439    0.650254    0.508149    0.478215
     33720    0.630147    0.609955    0.459858    0.458971
     33760      0.6162    0.596877    0.487151     0.40722
     33800    0.556787    0.528852    0.458893    0.360216
     33840    0.561617    0.540794    0.493733    0.307565
     33880    0.631811    0.614276    0.592137    0.265349
     33920    0.644579    0.555688    0.559292    0.457567
     33960    0.630514     0.50328    0.510932     0.52986
     34000    0.642248    0.275435    0.613652    0.610355
     34040    0.555681    0.308862    0.513883    0.508028
     34080     0.55977    0.462825    0.527431    0.366462
     34120    0.541837    0.467043    0.474088     0.37985
     34160    0.593511    0.503331    0.568689    0.357437
     34200    0.508702    0.417123     0.39195     0.43582
     34240    0.556479    0.497436     0.52303    0.313585
     34280    0.568577    0.432062    0.550248    0.396369
     34320    0.540008    0.400894    0.513442    0.398596
     34360    0.587304    0.528153    0.539207    0.346644
     34400    0.586395    0.536528    0.505654    0.379695
     34440    0.569414    0.529885    0.294919    0.529821
     34480    0.488926    0.440432    0.305376    0.436878
     34520    0.603389    0.473914    0.545475    0.453892
     34560    0.482194    0.429747    0.401906    0.344691
     34600    0.583915    0.524475    0.525199    0.361945
     34640    0.537381    0.481794     0.49622    0.314956
     34680     0.51702    0.439771    0.438608    0.385804
     34720    0.561567    0.501939    0.439362    0.430968
     34760    0.502725      0.4659    0.336436    0.418585
     34800    0.541394    0.505419      0.2609    0.512541
     34840    0.579953    0.516985     0.32982    0.544642
     34880    0.592568    0.403723    0.461267    0.571413
     34920    0.553587    0.417832    0.385948    0.537939
     34960    0.553888    0.408344    0.399792    0.535728
     35000    0.494605    0.343149    0.414794    0.446612
     35040    0.483457    0.358598    0.399578    0.423328
     35080     0.43208    0.349507    0.361315    0.347393
     35120    0.446935    0.379434    0.339773     0.37428
     35160    0.461936    0.368831    0.344984    0.414391
     35200    0.450614    0.408494    0.291933    0.392445
     35240    0.467389    0.447633    0.263403    0.408838
     35280     0.44007    0.386965     0.28412    0.396054
     35320    0.585045    0.488981    0.394684    0.538217
     35360     0.49362    0.407826    0.324386    0.464514
     35400    0.511005    0.441343    0.295743    0.489903
     35440    0.509469    0.381085    0.393783     0.46779
     35480    0.460332    0.334087    0.411541    0.377931
     35520    0.433028     0.30586    0.365273    0.384775
     35560     0.44035    0.321472      0.4048     0.34729
     35600    0.481288    0.307633     0.42494    0.433665
     35640    0.544536     0.34495    0.470393    0.502771
     35680    0.577229    0.334028    0.508413    0.544361
     35720    0.471574    0.410724    0.346458    0.395016
     35760     0.52146    0.435313    0.366666    0.468935
     35800    0.497177    0.314171    0.467398    0.420957
     35840    0.534707    0.258657    0.492869    0.511859
     35880    0.535617    0.304277    0.466029    0.513812
     35920    0.564097    0.279137     0.50833    0.547808
     35960    0.563574    0.378377    0.495965    0.496065
     36000     0.53116    0.359018    0.435407    0.495772
     36040    0.545712    0.389844    0.479452    0.462332
     36080    0.462997    0.345571    0.421172    0.363217
     36120    0.467873    0.356396    0.385707     0.40252
     36160    0.416405    0.328288    0.318627    0.370797
     36200    0.453292     0.37388    0.320225     0.41063
     36240    0.418931    0.313836    0.305823    0.398731
     36280    0.450031     0.36109    0.327662    0.409033
     36320    0.429336    0.357383    0.337234    0.356665
     36360    0.442018    0.403535    0.319747    0.354516
     36400     0.43465    0.400812    0.271694    0.378646
     36440    0.418838    0.386828    0.296498    0.336607
     36480    0.443899     0.40505    0.391237    0.277419
     36520    0.427735    0.400107    0.319262    0.322335
     36560     0.43788    0.360315    0.372215    0.339274
     36600    0.456857    0.251178    0.415933    0.425848
     36640    0.449723    0.297916    0.373995    0.419375
     36680    0.439264    0.385832    0.260018    0.411619
     36720    0.436548    0.389016    0.245712     0.41163
     36760     0.42799    0.401983    0.239027    0.384221
     36800    0.441568    0.414266    0.241943    0.399766
     36840    0.438496    0.414129     0.22398    0.403593
     36880    0.445006    0.429267     0.21663    0.406032
     36920    0.424603    0.369804    0.254312     0.39893
     36960    0.444102    0.292322    0.355853    0.427048
     37000     0.42539    0.256104    0.376076    0.393563
     37040    0.431821    0.242674    0.388617    0.403763
     37080     0.42003    0.256442    0.380318     0.37742
     37120    0.435691    0.325128    0.380724    0.359158
     37160    0.450383    0.256469    0.433498    0.389862
     37200     0.42996    0.360977    0.405498    0.273858
     37240    0.430164    0.327915    0.345591    0.378314
     37280    0.454674    0.402892    0.328254    0.378662
     37320    0.445227    0.376724    0.265857    0.428782
     37360    0.449066    0.389231    0.300071    0.402215
     37400    0.454714    0.417935    0.250975    0.419371
     37440    0.457501    0.407757    0.280428    0.416785
     37480    0.430973    0.342152    0.358531    0.354772
     37520    0.428312    0.402345    0.344036     0.29438
     37560    0.459426    0.432035    0.390627    0.287924
     37600    0.455105    0.417746    0.303701    0.384051
     37640    0.455836    0.412805    0.342982    0.357111
     37680    0.434547    0.317139    0.392979    0.350219
     37720    0.437852    0.393385    0.397183    0.266313
     37760    0.435581     0.39863    0.340811    0.323116
     37800     0.47255    0.410109    0.346929    0.397564
     37840    0.425415    0.379181    0.242215    0.399388
     37880    0.449196    0.318457    0.401039    0.375908
     37920    0.420794    0.362304    0.376615    0.284662
     37960    0.430462    0.403279    0.350511    0.291725
     38000    0.428569    0.410272    0.262882    0.360434
     38040    0.442424    0.353601    0.301923    0.418672
     38080    0.448779    0.385395    0.264724    0.429183
     38120    0.444796    0.400947    0.238218    0.422115
     38160    0.436514    0.351887    0.315522    0.397128
     38200    0.443573    0.218636    0.414369    0.417147
     38240    0.437063    0.271467    0.412767    0.371453
     38280    0.438668    0.230827    0.422626    0.391109
     38320    0.445722     0.32626    0.382231    0.380513
     38360    0.438409    0.317137    0.343906    0.406888
     38400    0.438957    0.272952    0.394675    0.393822
     38440    0.452909    0.264795    0.397933    0.426363
     38480    0.447381    0.256762    0.413419      0.4043
     38520    0.443909    0.333782      0.4093    0.339372
     38560     0.44707    0.342665    0.403375     0.34585
     38600    0.423916    0.372601    0.336785    0.327343
     38640    0.442529    0.424626    0.309207    0.340218
     38680    0.434836    0.412285    0.344682    0.298964
     38720    0.442237         0.4     0.39182    0.278613
     38760    0.449877    0.432407    0.370027      0.2844
     38800    0.441978    0.422048    0.243019    0.391799
     38840    0.432981    0.408768    0.216828    0.401047
     38880     0.44667    0.390338    0.262951    0.421333
     38920    0.429645    0.392382    0.288817    0.363056
     38960     0.44218     0.38414    0.251151    0.424742
     39000    0.429797    0.386352    0.236846    0.405075
     39040    0.429692    0.324972    0.322426    0.399631
     39080    0.438322     0.38311    0.336354    0.352624
     39120    0.424018    0.386059    0.259411     0.37848
     39160    0.450146    0.383165    0.311212    0.401987
     39200    0.443809    0.221777    0.422524    0.407703
     39240     0.43234     0.33927    0.379183    0.339045
     39280    0.438347     0.35148    0.284956    0.423742
     39320    0.444521    0.381226    0.339809    0.366598
     39360      0.4488    0.387389    0.334647    0.375212
     39400    0.481706    0.373039    0.438744    0.363905
     39440    0.515967    0.498977    0.473673    0.243105
     39480    0.481468    0.456536    0.315275    0.394714
     39520    0.431344    0.402737    0.280828    0.362014
     39560    0.474581    0.448077    0.250964    0.432085
     39600    0.462349    0.430862    0.279249    0.404859
     39640    0.451793    0.397819    0.293172       0.405
     39680    0.479071    0.421998    0.327549    0.416711
     39720    0.557219    0.523095    0.303329    0.505321
     39760    0.506219       0.428    0.362361    0.445001
     39800      0.6383    0.465958    0.542937    0.550414
     39840    0.543221    0.393402    0.450462     0.48218
     39880    0.508968    0.455766    0.404807     0.38276
     39920    0.501679     0.45951    0.422591    0.337091
     39960    0.465383    0.417227    0.353451    0.366275
     40000    0.560741    0.484399    0.369604    0.507554
     40040    0.523327    0.415201    0.367581    0.490137
     40080    0.584688    0.395508    0.464056    0.558521
     40120    0.512115    0.313955    0.433821    0.487603
     40160     0.57065    0.292747     0.51473    0.548302
     40200    0.537145    0.292988     0.49039    0.500725
     40240    0.490865    0.286235    0.466962    0.426512
     40280    0.571014    0.433886    0.545855    0.407309
     40320    0.548133    0.330137    0.515358    0.475727
     40360    0.451312    0.356846    0.375808    0.372552
     40400    0.496057     0.37014    0.410589    0.431923
     40440    0.433397    0.349613    0.365968    0.345694
     40480    0.447122     0.31412    0.406591    0.368576
     40520    0.476492    0.345069    0.423764    0.394259
     40560    0.425088     0.37332    0.381112    0.277101
     40600    0.467908    0.413966    0.438773    0.272005
     40640    0.488354    0.447605    0.427505     0.30638
     40680    0.491058    0.440943    0.469338    0.259939
     40720    0.576335    0.561446    0.536453    0.247632
     40760    0.482888    0.457501    0.447902    0.237565
     40800    0.529861    0.479453    0.485035    0.310439
     40840    0.607202    0.438067    0.574779    0.463804
     40880    0.625134    0.466308    0.592479    0.461639
     40920    0.587583    0.544666    0.566724    0.269574
     40960    0.584735    0.519632    0.518835    0.380293
     41000    0.554848    0.477614    0.523912    0.336324
     41040    0.566843    0.508605    0.530295    0.320514
     41080    0.615736    0.588747    0.596487    0.236308
     41120    0.608585    0.562422    0.586241    0.284175
     41160    0.583738     0.53075    0.544193    0.321962
     41200    0.575073    0.537266    0.493123    0.359991
     41240    0.610455     0.55628    0.542603     0.37609
     41280    0.554409    0.525157    0.448865     0.37077
     41320    0.609798    0.539104    0.409067    0.534544
     41360    0.541001    0.528433    0.313201    0.456101
     41400    0.517176    0.494208    0.295688    0.450853
     41440    0.576435    0.560023    0.290617    0.516207
     41480    0.488061    0.411496    0.395208    0.388444
     41520    0.493333    0.307775     0.46085    0.423847
     41560    0.635778    0.304028    0.588829    0.607679
     41600    0.650547    0.320904    0.633666    0.584731
     41640    0.637567    0.512264     0.58556    0.455729
     41680    0.626935    0.369518    0.561196    0.578456
     41720    0.617846    0.430007    0.500393    0.572859
     41760    0.609293     0.31662    0.557116    0.576064
     41800     0.65337    0.497628    0.519572    0.579824
     41840    0.597459    0.426991    0.548916     0.47988
     41880    0.561821    0.335955    0.506614    0.511626
     41920    0.583599    0.416112    0.464951    0.540229
     41960    0.594436    0.494062    0.381041      0.5634
     42000    0.569418    0.531781     0.31074    0.518771
     42040    0.580663    0.554466    0.340152    0.501203
     42080    0.628968     0.60176    0.290829    0.586946
     42120     0.55962    0.509845     0.26326    0.545071
     42160    0.653454    0.585661    0.327704    0.635309
     42200     0.59984    0.527356     0.40228    0.528849
     42240    0.630629    0.362316    0.546634    0.604404
     42280    0.584099    0.233276    0.574394    0.545891
     42320    0.583684    0.371202    0.507197    0.535102
     42360    0.539314    0.493403    0.380169    0.440164
     42400     0.64984    0.454064    0.493519     0.62837
     42440     0.60276    0.591606    0.304931    0.532596
     42480    0.510468    0.441639    0.466419    0.329489
     42520    0.457259    0.427605    0.380443    0.300978
     42560    0.481617    0.466954    0.378852    0.319897
     42600    0.456855     0.42612    0.381477    0.300548
     42640    0.486301     0.43757    0.365922    0.384202
     42680    0.480839    0.412337    0.339866    0.420574
     42720    0.500422    0.407116    0.449455    0.364816
     42760    0.493431    0.403458    0.400541    0.404646
     42800    0.507421    0.366571    0.412965    0.458299
     42840    0.475311    0.459102    0.318822    0.373389
     42880    0.473575    0.381841    0.395136    0.382899
     42920    0.468156    0.441696    0.360204    0.336893
     42960    0.438337    0.381632    0.391524    0.292137
     43000    0.439167    0.405639    0.394254    0.256431
     43040    0.466105    0.406801    0.423684    0.299188
     43080    0.475028    0.285621    0.416614    0.442895
     43120    0.478114    0.367739    0.436779    0.362184
     43160    0.573672    0.524721    0.429098    0.445806
     43200    0.534545    0.490055    0.350305    0.456737
     43240    0.560468      0.4872     0.35846    0.512241
     43280    0.622892    0.600157    0.356712    0.537174
     43320    0.593425    0.584734    0.366274    0.477741
     43360    0.564368    0.509974    0.307473    0.531423
     43400    0.506157    0.402892    0.352787    0.474983
     43440    0.615406    0.502549    0.494362    0.510392
     43480    0.652411    0.512623    0.494187    0.586751
     43520    0.635991    0.465329    0.590685    0.493487
     43560    0.579766    0.416523    0.534375    0.461745
     43600    0.627708    0.512232    0.607359    0.395939
     43640    0.628641    0.421959    0.595432    0.507729
     43680    0.569294    0.332881    0.549265    0.485479
     43720    0.567451     0.43815    0.499543    0.449981
     43760    0.622594    0.480582    0.566335    0.472815
     43800    0.593254    0.341219    0.565972    0.516862
     43840    0.585525    0.270448     0.56441    0.542198
     43880    0.634793    0.428413    0.530817    0.583628
     43920     0.58189     0.24366    0.552021    0.559547
     43960    0.507692    0.359355    0.445825    0.433136
     44000    0.569583    0.339979    0.558408    0.470579
     44040     0.62804    0.315677    0.574508    0.599297
     44080    0.576878    0.432707    0.480812    0.497154
     44120    0.477025    0.344969    0.416406    0.403371
     44160    0.509857    0.422699    0.422032    0.403885
     44200     0.64345     0.46633    0.623955    0.470395
     44240    0.660125    0.262783    0.643851    0.622842
     44280    0.645108    0.232325    0.635865     0.61158
     44320    0.596802    0.347153    0.575876    0.510096
     44360    0.614641    0.345693    0.577833    0.549702
     44400    0.671714    0.500246    0.644151    0.487056
     44440    0.719845    0.384509    0.651365    0.681344
     44480     0.67519    0.323353    0.609127    0.660433
     44520    0.624388    0.357405    0.565181    0.576674
     44560    0.670583    0.496987    0.627649    0.508352
     44600    0.502884    0.337675    0.456543    0.428169
     44640    0.498925    0.331102    0.414053      0.4656
     44680    0.560929    0.392191    0.451218    0.521414
     44720    0.554757    0.344138    0.474762    0.521229
     44760    0.577159    0.446487    0.400831    0.553362
     44800    0.515406    0.443449    0.327384    0.476927
     44840    0.492635    0.425836    0.329674    0.441992
     44880    0.597271    0.534622    0.367952    0.540608
     44920    0.577978    0.512415     0.52308    0.363231
     44960    0.535409    0.516769    0.504412    0.227694
     45000    0.622524    0.565854    0.489285      0.4642
     45040    0.543991    0.489407    0.430475    0.408688
     45080    0.613462     0.55004    0.462844    0.485699
     45120    0.604887    0.544934    0.484236    0.447591
     45160    0.673252    0.616506    0.604933    0.400639
     45200    0.620177    0.541724    0.523692     0.44891
     45240    0.585939    0.546089     0.33485    0.525653
     45280    0.551163    0.482804    0.370828    0.486774
     45320    0.547503    0.532325    0.400786     0.39436
     45360    0.597182    0.578842    0.408866    0.459374
     45400    0.620848    0.569883    0.509274    0.432177
     45440    0.598988    0.550873     0.37316    0.524274
     45480    0.605124     0.57912    0.267211    0.570587
     45520    0.556286    0.506689      0.2955    0.524265
     45560     0.49261    0.432039    0.316909    0.445242
     45600    0.644514    0.554109    0.452179    0.565061
     45640    0.715505    0.655464      0.3777    0.672015
     45680    0.643291    0.543543    0.380314    0.622551
     45720    0.624247    0.617781    0.236834    0.584488
     45760    0.536362    0.453289    0.329452    0.511232
     45800    0.607353    0.566915    0.250659    0.594586
     45840    0.631249    0.465313    0.453723    0.612021
     45880    0.570337    0.410471    0.424206    0.549666
     45920    0.536947    0.429377    0.402955    0.479466
     45960    0.547971    0.323606    0.473667    0.521022
     46000    0.532962    0.305847    0.452821    0.519142
     46040    0.521589    0.345885    0.417833    0.499889
     46080    0.603351    0.398389    0.494727    0.569732
     46120    0.604708     0.38275    0.508417    0.571278
     46160    0.587495     0.28895    0.537799    0.563543
     46200    0.558848    0.309711    0.530692    0.497059
     46240    0.626678    0.426847    0.589059    0.506222
     46280    0.589125    0.330715    0.515044    0.565237
     46320    0.634278      0.3629    0.536007    0.620982
     46360    0.570865     0.26815    0.529041    0.547708
     46400    0.532607    0.328491    0.455921    0.501567
     46440    0.546682    0.441215    0.355361     0.52609
     46480    0.623203    0.532902     0.53776    0.451213
     46520    0.581791    0.539865    0.563941    0.259765
     46560    0.546922     0.50589    0.513295    0.280804
     46600    0.537043    0.485497    0.465387      0.3529
     46640    0.559059    0.472294    0.518138    0.365465
     46680    0.630221    0.515598    0.539084    0.487754
     46720     0.66553    0.439901    0.593494     0.58319
     46760     0.64237    0.399277    0.617357    0.533599
     46800    0.645576    0.575466     0.46147    0.537978
     46840    0.638179    0.567173    0.443834    0.543941
     46880    0.628301    0.584657    0.389876     0.54378
     46920    0.571972    0.532551    0.298642    0.530572
     46960     0.66764    0.492216    0.482426    0.645348
     47000    0.545593    0.407374    0.398088    0.520497
     47040    0.509494    0.492685     0.23417    0.470739
     47080    0.638023    0.595754     0.26615    0.623207
     47120    0.620577    0.435908    0.472674    0.597324
     47160    0.639891     0.52089    0.381154    0.634284
     47200    0.594643    0.469063    0.382437    0.583886
     47240    0.580005    0.379439    0.486423    0.540583
     47280    0.531097    0.320035    0.446464    0.512225
     47320     0.57458    0.347443    0.536078    0.502184
     47360    0.538387    0.355826    0.497933    0.452959
     47400    0.486379    0.306304    0.457219    0.412624
     47440    0.599284    0.550308    0.397518    0.507369
     47480    0.478625    0.435634    0.343193    0.388081
     47520    0.526772    0.482555    0.357944    0.440448
     47560    0.542552    0.518383    0.314121     0.47046
     47600    0.595245    0.566655     0.29922    0.545895
     47640    0.546629    0.521295    0.327579    0.467493
     47680    0.466987    0.436973    0.307549    0.388101
     47720     0.46002    0.431276    0.322355    0.365136
     47760    0.488035    0.453216    0.322072    0.408927
     47800    0.551629     0.50441    0.356475    0.476534
     47840    0.549807    0.538422    0.273089        0.49
     47880    0.611822    0.573934    0.357181    0.540068
     47920    0.572466    0.522208    0.348518    0.511144
     47960    0.534947    0.456158     0.30315    0.521878
     48000    0.606663    0.594047    0.246892    0.567654
     48040    0.542875    0.489561    0.334027    0.488039
     48080    0.606684     0.46145    0.446843    0.568794
     48120    0.592342    0.343423    0.560296    0.519486
     48160     0.55556     0.49395    0.500434    0.350534
     48200    0.495175    0.444031    0.413637    0.349483
     48240    0.477475    0.430306    0.449757    0.261762
     48280    0.478982    0.415815    0.426191    0.322964
     48320     0.48464    0.412696    0.344279     0.42533
     48360    0.562157     0.44524    0.446611    0.484088
     48400    0.465802    0.400984    0.314017     0.41779
     48440    0.470515    0.452581    0.307585     0.37859
     48480    0.457116    0.335144    0.334536    0.440085
     48520    0.461743    0.373977    0.325642    0.424868
     48560    0.493984    0.422137    0.354119    0.429465
     48600    0.494608    0.464011    0.258432    0.455172
     48640    0.482752    0.429124    0.312423    0.429352
     48680     0.46306    0.449912    0.310596    0.360498
     48720    0.462492    0.452853    0.371134    0.291516
     48760     0.47433    0.413272    0.425753     0.31292
     48800    0.460778    0.410049    0.331844    0.382587
     48840    0.456999    0.428745       0.313    0.368653
     48880    0.464322    0.419344    0.322337    0.389153
     48920    0.503572     0.45076    0.289577    0.469181
     48960    0.471241    0.374728    0.336951    0.436096
     49000     0.48878    0.409611    0.330103    0.448401
     49040    0.524436    0.382399    0.384686     0.50582
     49080    0.467727    0.410174     0.33589    0.395565
     49120    0.619134    0.592982    0.493362    0.414268
     49160    0.468614    0.366466    0.413712    0.365708
     49200    0.485517    0.386836    0.347949    0.448044
     49240    0.515692    0.293359    0.461433    0.482594
     49280    0.472572    0.365841    0.407265    0.383334
     49320    0.486263    0.296114    0.455558    0.421529
     49360    0.440944    0.354093    0.347626    0.377674
     49400    0.510613    0.479063    0.300591    0.448994
     49440    0.480083    0.294565    0.419602    0.445112
     49480    0.457212    0.366304     0.39558    0.356966
     49520    0.458148    0.330974    0.370219    0.416165
     49560     0.45466    0.276529    0.435941      0.3833
     49600    0.452963    0.252671    0.428917     0.40316
     49640    0.464427    0.305278    0.443502     0.37616
     49680    0.467964      0.3916    0.382098    0.372332
     49720    0.468241    0.424365    0.378421    0.339428
     49760    0.503808    0.470458    0.443419    0.299488
     49800     0.46339    0.392232    0.398742    0.341496
     49840    0.516572    0.330648    0.483645    0.436409
     49880    0.459545    0.387092    0.323618    0.409627
     49920     0.44955    0.251018    0.426211    0.399405
     49960    0.446473    0.339404    0.402091    0.349004
     50000    0.463938    0.319361     0.42656    0.382796
     50040    0.460787     0.29826     0.43781    0.379489
     50080    0.466904    0.343615    0.456067    0.331556
     50120    0.470976    0.406474    0.409555    0.332687
     50160    0.471003    0.264437    0.424296    0.440151
     50200    0.471112    0.225776    0.420501    0.464862
     50240     0.46241    0.387931    0.389613    0.354059
     50280    0.445839    0.346977     0.38268    0.361536
     50320    0.443649    0.380454    0.392259     0.30828
     50360    0.437864     0.37539     0.42159    0.254547
     50400    0.449539    0.368486    0.414027      0.3114
     50440    0.448565    0.377941    0.424225    0.282161
     50480    0.448575    0.424241    0.400453    0.249191
     50520    0.454841    0.418025    0.380475     0.30701
     50560    0.445709    0.326081    0.331147    0.425824
     50600    0.453043    0.266603    0.404534    0.419249
     50640    0.440824    0.302728    0.390762    0.379884
     50680    0.446251    0.248557    0.407688    0.412661
     50720    0.491592    0.393657    0.457296    0.345312
     50760    0.438349    0.383718    0.383864    0.299515
     50800    0.448176    0.426087    0.381249    0.273538
     50840    0.446129    0.375293    0.416752    0.289023
     50880    0.452856    0.357166    0.428901     0.31406
     50920     0.45496    0.374815    0.415553      0.3175
     50960    0.456909    0.310828    0.388526    0.412269
     51000    0.437758    0.310113    0.377207    0.380538
     51040    0.436362    0.346611    0.354502     0.36744
     51080     0.45124    0.394213    0.294307    0.406466
     51120    0.500553    0.445275    0.316373    0.450272
     51160    0.569087    0.439272    0.406762     0.53787
     51200    0.471682    0.389836    0.356035     0.40772
     51240    0.504148    0.299269    0.440124    0.474404
     51280    0.475688     0.34382    0.365183    0.448316
     51320    0.446438     0.33149    0.359009    0.399801
     51360    0.437501    0.343724    0.321414    0.401698
     51400    0.420698    0.348029    0.306264    0.372897
     51440     0.47675    0.393601     0.32909    0.437446
     51480    0.415415    0.351535    0.359799    0.303493
     51520    0.447423    0.408719     0.40634    0.261174
     51560    0.467572    0.411089    0.395472    0.334447
     51600    0.451224    0.435688    0.398665     0.24176
     51640    0.460612    0.438062    0.388498    0.285478
     51680    0.463685    0.431465    0.403024    0.285335
     51720     0.48822    0.427048    0.457634    0.291409
     51760    0.453401    0.381369    0.370638    0.358232
     51800    0.454465    0.378623    0.350915    0.382858
     51840    0.493503    0.446115     0.41758    0.337192
     51880    0.471641    0.399791    0.395917    0.358201
     51920    0.560596    0.521444    0.535539    0.264253
     51960    0.512574    0.307874    0.485814    0.441207
     52000    0.444601    0.397282    0.375411    0.310764
     52040    0.437743    0.412449    0.364712    0.283035
     52080    0.450747    0.389985    0.418173    0.281759
     52120    0.491946    0.445334    0.476149    0.242863
     52160    0.495812    0.475665     0.33407    0.392173
     52200    0.496089    0.461993    0.402235    0.342019
     52240     0.53138    0.478148    0.441014    0.376311
     52280    0.537441    0.485871    0.494368    0.311793
     52320    0.584893    0.532793    0.554503    0.304724
     52360    0.509273    0.471893    0.482078    0.252262
     52400    0.545413    0.471455    0.530487    0.302099
     52440     0.56864     0.47341    0.518019    0.392737
     52480     0.54247    0.463071    0.472599    0.388282
     52520    0.527101    0.447564    0.444126     0.39763
     52560    0.579814    0.555061    0.495533    0.344559
     52600    0.574568    0.542244    0.467987     0.38369
     52640    0.525644    0.468748    0.465674    0.340626
     52680    0.497073    0.444559    0.479057    0.258911
     52720    0.475117    0.417011    0.434591    0.297832
     52760    0.490698    0.412399    0.458615    0.318069
     52800    0.481249    0.437614    0.454244    0.255653
     52840    0.461423    0.396553    0.441458    0.271448
     52880    0.461486    0.390591    0.419795    0.311688
     52920    0.449067    0.394374    0.410691     0.28129
     52960     0.44111    0.302334    0.395479    0.375962
     53000    0.446341    0.321659     0.40416     0.36281
     53040    0.459144    0.271657    0.418101    0.415957
     53080    0.457505     0.31146    0.385889    0.415576
     53120    0.498722     0.29973    0.426857    0.474765
     53160    0.490446    0.314874    0.427991    0.445817
     53200    0.498854    0.396397    0.408287    0.416992
     53240    0.497704    0.357295      0.4545    0.401484
     53280     0.50846    0.441017    0.458947    0.334567
     53320    0.592806    0.491285    0.570546    0.368718
     53360    0.550657    0.480075    0.515411    0.332154
     53400    0.591171    0.558226    0.556689    0.278293
     53440    0.548455    0.522728    0.496151    0.286695
     53480    0.515618    0.453402    0.481518    0.307069
     53520    0.640323    0.630489    0.587784    0.277529
     53560    0.585897    0.542526     0.44268    0.443003
     53600    0.521236     0.38629    0.457724    0.429701
     53640    0.567539     0.39078    0.514472    0.476247
     53680    0.498922    0.425206    0.424343    0.370106
     53720    0.552969    0.484854    0.486482    0.373899
     53760    0.493481    0.402588    0.392518    0.413401
     53800    0.582057    0.488394    0.338306    0.569737
     53840    0.504725    0.336496    0.423174    0.466036
     53880    0.470723    0.326127    0.451425    0.364715
     53920    0.480289    0.316239     0.45059     0.39789
     53960    0.514209    0.353069    0.447766    0.451299
     54000    0.465754    0.322397    0.408721     0.40356
     54040    0.467102    0.367688    0.319622    0.446113
     54080    0.432808    0.384556    0.249036    0.405885
     54120    0.437099    0.292528    0.365325    0.403826
     54160        0.46    0.388659    0.334715    0.400138
     54200    0.469084    0.438821    0.241752    0.434824
     54240    0.440619     0.36221    0.311443    0.400122
     54280    0.455125    0.374653    0.376957    0.363065
     54320    0.444469    0.375908    0.318272    0.390514
     54360     0.44343    0.336285    0.348559    0.398345
     54400    0.441367    0.360412    0.338332     0.38111
     54440    0.502786      0.4334     0.44456     0.34658
     54480    0.483727    0.272172    0.467568    0.418673
     54520    0.470783    0.342485    0.394717    0.412525
     54560    0.561985    0.320025    0.509521    0.519255
     54600    0.572425    0.525903    0.443856    0.426333
     54640    0.585261    0.556486    0.366773    0.490776
     54680    0.559811    0.514124     0.31273    0.514444
     54720    0.562221    0.512231    0.325379    0.513744
     54760    0.598678    0.552919    0.274246     0.57957
     54800    0.539181    0.497207    0.260951     0.51587
     54840    0.537319    0.503165    0.288445    0.490966
     54880     0.50399    0.462378    0.305278    0.448357
     54920    0.523532    0.444969    0.385474     0.44898
     54960    0.500063    0.396159    0.397086    0.430703
     55000    0.527581    0.464698    0.300002    0.500738
     55040    0.507292    0.458627    0.336463    0.437201
     55080    0.556224    0.518508    0.260962    0.530866
     55120    0.582331     0.52394    0.343627     0.53444
     55160    0.541336    0.454298    0.387562     0.47906
     55200    0.543914     0.48645    0.466266    0.371009
     55240     0.51097    0.441209    0.416577    0.392401
     55280    0.542289    0.380597    0.478613     0.46285
     55320    0.527083    0.476665    0.421158    0.388651
     55360    0.506309     0.47096     0.32606    0.429627
     55400    0.477428    0.412632    0.409378     0.34354
     55440    0.523324    0.474709    0.484498    0.296057
     55480    0.507559    0.473936    0.459827    0.281381
     55520    0.480342    0.387866    0.397347    0.391322
     55560    0.490781     0.33146    0.434372    0.428004
     55600    0.497098    0.458525    0.442095    0.297522
     55640    0.402636    0.340821    0.348128    0.294752
     55680    0.410794    0.332093    0.362534    0.309493
     55720    0.407433     0.34768    0.362217    0.282702
     55760    0.497767    0.461175    0.433587    0.307999
     55800    0.576625     0.41231    0.531838    0.460588
     55840    0.590514    0.462666    0.550284    0.424903
     55880    0.531192    0.313744    0.487415    0.477829
     55920    0.466238    0.300199      0.4246    0.405402
     55960    0.566086    0.338494     0.52947    0.495973
     56000      0.6105    0.342376    0.597927    0.520272
     56040    0.538804     0.28607    0.505543    0.493163
     56080    0.593168    0.362376    0.568627    0.499044
     56120    0.535214    0.366753    0.503772    0.429666
     56160    0.560183    0.481616    0.520528    0.353139
     56200    0.645165    0.539692    0.552217    0.486071
     56240      0.5645    0.497428    0.499554     0.37461
     56280     0.56584    0.531361    0.527345    0.282689
     56320    0.476906    0.413266    0.400078    0.352173
     56360    0.516985    0.465847    0.454752    0.332768
     56400    0.422987    0.359736    0.385544    0.282457
     56440    0.411893    0.343047    0.338367    0.327321
     56480    0.413536    0.322053    0.292188    0.391065
     56520    0.439741    0.337748    0.332003    0.403044
     56560    0.456404    0.401802     0.32964    0.382755
     56600    0.445584    0.387432    0.293242    0.401243
     56640    0.521866    0.486304    0.378975    0.405679
     56680    0.515255    0.455102    0.361754    0.439308
     56720    0.449255    0.405411    0.291448    0.392887
     56760    0.508538    0.463097     0.41395    0.362505
     56800    0.516542    0.465124    0.360698    0.432652
     56840     0.53716    0.476083    0.452012    0.382247
     56880    0.571154      0.5357    0.414205    0.440333
     56920    0.569755    0.501557    0.380265    0.503071
     56960    0.564032    0.460254    0.457811    0.463506
     57000    0.537619    0.438157    0.382171    0.489931
     57040    0.474094    0.368304    0.363692    0.426158
     57080     0.57096    0.431014    0.532816    0.426995
     57120    0.474356    0.380052     0.41204    0.368524
     57160    0.498154    0.407165    0.382194    0.429488
     57200    0.467913    0.329256    0.396298    0.415239
     57240    0.543917    0.491343    0.446814    0.388111
     57280    0.490663    0.426166    0.314147    0.448548
     57320    0.457452     0.40449    0.335864    0.376973
     57360    0.457883    0.376105    0.340162    0.402678
     57400    0.494656    0.443486     0.28501    0.459846
     57440    0.445553    0.379526    0.308672    0.397135
     57480    0.443274    0.339277    0.341116    0.401888
     57520    0.482265    0.436085    0.364341    0.377154
     57560    0.541695    0.507569    0.488203    0.301493
     57600    0.499102    0.467279    0.396511    0.350194
     57640    0.486648    0.393628    0.424173    0.372541
     57680    0.514574    0.453827    0.486413    0.294984
     57720    0.444494    0.364991    0.374161    0.349191
     57760    0.491294    0.384865    0.415261    0.402711
     57800    0.444141    0.331327    0.386958    0.367434
     57840    0.425147    0.395189    0.283272     0.35367
     57880    0.457457    0.425845    0.314363    0.371976
     57920    0.478505    0.452581    0.305796    0.399491
     57960    0.495141    0.447071    0.317676    0.435361
     58000    0.482972    0.450198    0.298404    0.418092
     58040    0.476096    0.442229    0.298588    0.410627
     58080    0.478095    0.391131    0.365932    0.412626
     58120    0.540298    0.459364    0.367158    0.487877
     58160    0.474178    0.323659    0.393965    0.435575
     58200     0.50454    0.372826    0.386611    0.469739
     58240    0.510244    0.354833    0.413545    0.473046
     58280    0.554837    0.413605    0.417616    0.519822
     58320     0.54889    0.401032    0.472066    0.467856
     58360    0.624859    0.332887    0.577261    0.580391
     58400    0.623027    0.376723    0.594829      0.5297
     58440    0.629255    0.498503    0.562734     0.47618
     58480    0.580446    0.510642    0.525545    0.369976
     58520    0.551036    0.505719    0.522246    0.280693
     58560    0.519661    0.493415      0.4518    0.304158
     58600    0.524465    0.497843     0.46523    0.292984
     58640    0.495403    0.435318    0.466076    0.290032
     58680    0.524988    0.476468    0.451035    0.347521
     58720    0.534007    0.499825    0.374635    0.424442
     58760    0.558472    0.526507    0.388038    0.442717
     58800    0.595217    0.522182    0.512379    0.416365
     58840    0.550749    0.494871    0.331689    0.501732
     58880    0.560614    0.464269    0.418242     0.48796
     58920    0.601486    0.569116    0.419644    0.472838
     58960     0.55912    0.539686    0.393829    0.422929
     59000    0.538688     0.50831    0.299636     0.48188
     59040    0.510105    0.469182    0.372599     0.40181
     59080    0.525891    0.406649    0.407079    0.471218
     59120    0.583216    0.424172    0.511534    0.488561
     59160    0.564671    0.396615    0.438564    0.536716
     59200    0.529744    0.405861    0.454174     0.43619
     59240    0.477179    0.392266    0.397267    0.379086
     59280    0.606119    0.576814    0.537309     0.33667
     59320    0.517762    0.504288    0.369853    0.380863
     59360    0.575805    0.529569    0.331415    0.522325
     59400    0.549023    0.481336    0.481927    0.372712
     59440    0.607748    0.442812    0.524724    0.517009
     59480     0.48792     0.38523     0.45965    0.341249
     59520     0.55255    0.446939    0.528049    0.363364
     59560    0.607851    0.546465    0.587017    0.309439
     59600    0.606679    0.387821    0.546771    0.535495
     59640    0.601604    0.424286    0.485558     0.55504
     59680    0.569477    0.380976    0.501374    0.502085
     59720    0.565937    0.410156    0.498342    0.473283
     59760    0.547594    0.277423    0.520403    0.501933
     59800    0.623911    0.525044    0.515878    0.486547
     59840    0.568713    0.535821     0.43687    0.410985
     59880    0.602294    0.527533    0.371855    0.555832
     59920     0.61539    0.538945    0.364078    0.578269
     59960    0.637115    0.477792    0.540677    0.539643
     60000    0.589967    0.475616    0.458009     0.51004
     60040    0.547534    0.429703    0.502393    0.403167
     60080    0.514095    0.378039    0.467538    0.408758
     60120    0.466312    0.240951    0.444377    0.423516
     60160    0.449094    0.270941      0.4241    0.387428
     60200    0.546947    0.396907    0.452084    0.486196
     60240    0.547813    0.409982      0.4904    0.437746
     60280    0.560508    0.389332    0.469091    0.506668
     60320    0.543848    0.439777    0.372295    0.509444
     60360     0.49615    0.408009    0.332302    0.464147
     60400    0.488438    0.395136    0.350372    0.445253
     60440    0.520163    0.360888    0.436968    0.468996
     60480    0.522597    0.303707    0.487837    0.464749
     60520    0.557073    0.312278     0.54015    0.481021
     60560    0.503134    0.268791    0.491975    0.438178
     60600    0.553133    0.341281    0.465461    0.528001
     60640    0.500457    0.262254    0.456244    0.473264
     60680    0.575036    0.353874     0.48192    0.551235
     60720    0.619599    0.268417    0.572998    0.606161
     60760    0.565796     0.26787    0.516423    0.549367
     60800    0.508749     0.37923     0.36367    0.491508
     60840    0.524244     0.44491    0.351261    0.477844
     60880    0.543002     0.47595    0.300627      0.5223
     60920    0.577097    0.444895    0.437754    0.525853
     60960    0.541659    0.465429    0.441976    0.418118
     61000    0.556192    0.539204    0.492814    0.291707
     61040    0.595708    0.552666    0.398657    0.495348
     61080    0.597646    0.579119    0.373746    0.489179
     61120    0.529283    0.477704    0.466124    0.338834
     61160    0.577493    0.492921    0.537446    0.367665
     61200    0.606587     0.51386    0.501019    0.469919
     61240    0.498907    0.475754     0.41039    0.321022
     61280    0.561028    0.514657     0.50895    0.324964
     61320    0.502191    0.490919    0.453039    0.241137
     61360    0.489999    0.472931    0.421019    0.281561
     61400    0.529315    0.471322    0.477229    0.332349
     61440     0.49738    0.425022     0.44214    0.344446
     61480     0.54103    0.501814    0.518039     0.25543
     61520    0.616485     0.57913    0.587487    0.282089
     61560    0.607024    0.396455    0.584087     0.48849
     61600    0.507194    0.484944    0.457573    0.264477
     61640    0.523521    0.503419    0.316061    0.441389
     61680    0.527114     0.50329    0.259798    0.484667
     61720    0.465279    0.457236    0.221091    0.418357
     61760    0.461648    0.439431     0.24989     0.41315
     61800     0.45008    0.346222    0.354004    0.399945
     61840    0.454953    0.426627    0.260845    0.404862
     61880    0.451469    0.415773    0.293252    0.385725
     61920    0.436847    0.421963      0.2523    0.374116
     61960    0.443684    0.417674    0.274227     0.37955
     62000    0.444254    0.422887    0.251729     0.39054
     62040    0.446774    0.417842    0.333409    0.336838
     62080    0.451563    0.398387    0.296106    0.401779
     62120    0.449443    0.408862    0.239221    0.423796
     62160    0.435645    0.371344    0.364642    0.329716
     62200    0.440228    0.356945    0.394891     0.32288
     62240     0.43835    0.385133    0.407297    0.264733
     62280    0.440151    0.389143    0.286781    0.392162
     62320    0.442127    0.380924    0.360561    0.340361
     62360    0.442235    0.368819    0.301439     0.40528
     62400    0.440441     0.40075    0.299025    0.371431
     62440    0.448126    0.416189    0.374093    0.297447
     62480    0.457163    0.344752    0.400873    0.372079
     62520    0.445177    0.284893    0.381788     0.41163
     62560    0.453684    0.364684    0.405276    0.338252
     62600    0.439223    0.263377    0.396375     0.39919
     62640    0.432584    0.272607     0.39755    0.376692
     62680    0.440407     0.23691      0.4082    0.406403
     62720    0.439829    0.268812    0.374821    0.417312
     62760    0.536668    0.303314    0.484516    0.499269
     62800    0.589615    0.421709    0.516475    0.500706
     62840    0.654979    0.470445    0.614597    0.508869
     62880     0.62286    0.555024    0.569373    0.379042
     62920    0.582654    0.481506    0.548435    0.382547
     62960    0.600731    0.557041    0.527186    0.365424
     63000    0.671078    0.628682    0.649025    0.290201
     63040    0.597255    0.544316    0.557101    0.326781
     63080    0.617689    0.528767     0.53033    0.449705
     63120    0.630396    0.525165    0.479432    0.537722
     63160    0.673659     0.62921    0.557363    0.448413
     63200    0.712375     0.69738    0.492916    0.534464
     63240    0.663989    0.629995    0.460899    0.521957
     63280    0.626845    0.558693    0.366306    0.582712
     63320    0.728562     0.69986    0.330885    0.679937
     63360    0.616262    0.576365    0.354306    0.549389
     63400    0.656695    0.621227    0.260907    0.639141
     63440    0.598505     0.50796    0.426817    0.525567
     63480    0.579254    0.438336    0.411935    0.556095
     63520    0.586642    0.413946    0.483577    0.532072
     63560      0.5395    0.409724    0.388253    0.513328
     63600    0.580155    0.526174     0.29235    0.557523
     63640    0.560322    0.356952      0.4644    0.533705
     63680    0.643679    0.489323    0.439765    0.629138
     63720    0.631029    0.439657    0.509619    0.585991
     63760    0.595525    0.396951    0.493577    0.555078
     63800    0.616743    0.272862    0.608135    0.562548
     63840    0.554057    0.412188    0.435736    0.504176
     63880    0.633189    0.400187    0.548904    0.583447
     63920    0.677839    0.477955    0.503053    0.661384
     63960    0.686435    0.599812    0.375724    0.664412
     64000    0.632347    0.591835    0.419008    0.523344
     64040    0.515272    0.421874     0.37316    0.462368
     64080    0.480153    0.375997    0.337967    0.453318
     64120    0.492754     0.40957    0.386493    0.410473
     64160    0.583224    0.501338    0.462381    0.463859
     64200    0.504384    0.428044      0.4852    0.300277
     64240    0.550023    0.458704     0.54211    0.317425
     64280    0.573399    0.427632    0.551506    0.412971
     64320    0.506058    0.341416    0.446914    0.442598
     64360    0.583224    0.282351    0.540482     0.55539
     64400    0.621406    0.284216     0.58318    0.592801
     64440    0.570174    0.254216     0.53756     0.54461
     64480    0.654658    0.506367    0.592033    0.500244
     64520    0.614338    0.466199    0.566267    0.465641
     64560    0.621381    0.432979    0.591807    0.484275
     64600    0.642751    0.217874     0.62557    0.622454
     64640    0.596817    0.456474    0.452079    0.547391
     64680    0.644872    0.544214    0.607793    0.407601
     64720    0.610075    0.571275    0.582972    0.279589
     64760    0.681931    0.493617    0.665054    0.494072
     64800    0.598991    0.389696    0.582861    0.475386
     64840    0.522892    0.450004    0.486581    0.327974
     64880    0.600793    0.404207    0.578637    0.472969
     64920     0.67778    0.473912    0.510998    0.658073
     64960    0.636073    0.468204    0.535694     0.55045
     65000    0.537355    0.439941     0.39325     0.47886
     65040    0.543738    0.388539    0.439934    0.496786
     65080     0.47635     0.40342    0.312724     0.43963
     65120    0.520277     0.47931    0.439406    0.344325
     65160    0.495603    0.463002    0.430666    0.302324
     65200    0.540328    0.467226     0.48448    0.361786
     65240    0.543491    0.469386    0.494814    0.354403
     65280    0.576172    0.472269    0.524387    0.407344
     65320    0.653672    0.448672    0.592565    0.549667
     65360    0.569655    0.245481    0.554637    0.530217
     65400    0.500666    0.330684    0.473386    0.409741
     65440    0.583484    0.450776    0.435766    0.536484
     65480    0.483036    0.349527    0.395537    0.433623
     65520     0.49293    0.265357    0.456481     0.45516
     65560    0.496484    0.280251    0.472801    0.436933
     65600     0.57123    0.403841     0.55009    0.432345
     65640     0.65991    0.413314    0.587328    0.595969
     65680    0.576198    0.365695    0.531296    0.497996
     65720    0.524037    0.382881    0.408325    0.485698
     65760    0.493561    0.338935    0.378132      0.4789
     65800    0.551849    0.417684    0.416372    0.511125
     65840    0.583752    0.347262    0.487265    0.568784
     65880    0.565931    0.372387    0.446816    0.549762
     65920    0.564471    0.411573    0.492855    0.474295
     65960    0.640224    0.499596    0.599401    0.459232
     66000    0.683928    0.536203     0.66345    0.455891
     66040    0.622915    0.463381    0.583444     0.47002
     66080    0.623799    0.440051    0.556767    0.524039
     66120    0.609414    0.551454    0.557177    0.358085
     66160    0.582029    0.456329    0.556556    0.399406
     66200    0.569531    0.444618    0.537212     0.40305
     66240     0.67123    0.648896    0.624633    0.299776
     66280    0.560297    0.526232    0.440159     0.39649
     66320    0.663665    0.596943    0.623658    0.368255
     66360    0.649748    0.542513    0.616079     0.41288
     66400    0.631545     0.60561    0.524286    0.395045
     66440    0.533435     0.47694    0.392746    0.432879
     66480    0.548131    0.349648    0.514164    0.462902
     66520    0.593661     0.34551    0.556369    0.525303
     66560    0.607397     0.31041     0.57839    0.554052
     66600    0.650665    0.341633    0.581111    0.626359
     66640    0.568875    0.299273     0.52286    0.533189
     66680    0.640397    0.271762    0.630235    0.590903
     66720    0.659616    0.306276    0.600763    0.644566
     66760    0.679244    0.467283    0.650204    0.530685
     66800    0.648214    0.281677    0.636198    0.596886
     66840    0.623352    0.256936    0.609259    0.583029
     66880    0.632698    0.473971    0.606261    0.456521
     66920    0.631963    0.490296    0.591248    0.456936
     66960    0.572676    0.463958    0.553956    0.365774
     67000     0.62612    0.290139    0.599011    0.584001
     67040    0.525817    0.350654    0.492578    0.432869
     67080    0.540154    0.332804    0.476636    0.495572
     67120    0.577841    0.376482     0.47845    0.545113
     67160    0.640337    0.571363    0.355818    0.605805
     67200    0.562647    0.493973    0.313954    0.539042
     67240    0.580898    0.525078    0.344688    0.529497
     67280    0.626631    0.605574     0.30317    0.571577
     67320    0.623431    0.605672    0.320603    0.554714
     67360    0.636397    0.585496    0.349664    0.587308
     67400    0.579128      0.5175    0.337452    0.537678
     67440    0.511614    0.460947    0.268994    0.488536
     67480    0.552116    0.469502    0.321246     0.53482
     67520    0.492344    0.420007    0.312737    0.458906
     67560    0.557253    0.472652    0.327497    0.538895
     67600    0.581244    0.482704    0.360664    0.559112
     67640    0.517744    0.438758    0.373905    0.451448
     67680    0.563339    0.514904    0.296896    0.530498
     67720     0.52727    0.465332    0.300945    0.498925
     67760    0.642696    0.598745    0.277012    0.625207
     67800    0.640872    0.571148    0.416657    0.567116
     67840    0.559245    0.506484    0.383186     0.47133
     67880    0.531472    0.476456    0.348085    0.465566
     67920    0.562512     0.50803    0.363397    0.492634
     67960    0.654297    0.425317    0.507782    0.646121
     68000    0.615787    0.490119    0.430419    0.576984
     68040    0.653338    0.494524    0.452746    0.635742
     68080    0.541902    0.423591    0.369979    0.520579
     68120    0.516309    0.436775     0.32306    0.487863
     68160    0.524032    0.414152    0.403785     0.46331
     68200    0.493329    0.358294     0.40194    0.443639
     68240    0.560383     0.43422    0.412304    0.519149
     68280    0.659945    0.629672    0.243547    0.644402
     68320    0.559783    0.405243     0.42833    0.528229
     68360    0.529017    0.454752    0.446973    0.391323
     68400    0.536617     0.45907    0.355567    0.488614
     68440    0.535855     0.48366    0.402886    0.421945
     68480    0.515417    0.472912    0.360691    0.421386
     68520    0.534177    0.471237    0.314753    0.499556
     68560    0.556301     0.49867    0.414777     0.44523
     68600    0.526026    0.477861    0.387806    0.417927
     68640    0.538156    0.491335    0.434154    0.386425
     68680    0.510022    0.467725    0.456231      0.3055
     68720    0.571759    0.556405    0.482996    0.333085
     68760    0.499722    0.490193    0.403204    0.310778
     68800    0.521844    0.493094    0.440069    0.328391
     68840    0.597811    0.509953    0.408735     0.53632
     68880     0.65365    0.528336    0.432398    0.623225
     68920    0.573316    0.518893    0.371813    0.499887
     68960    0.595378    0.576877    0.479557    0.382346
     69000    0.591212    0.557128    0.485751    0.390791
     69040    0.611474    0.563793    0.494052    0.431104
     69080    0.620556    0.599101    0.504435    0.395983
     69120    0.492406    0.415857    0.420965    0.367123
     69160    0.532335     0.44851    0.419039    0.435897
     69200    0.589111    0.535157    0.468404    0.433945
     69240    0.597343    0.523883     0.30522    0.588238
     69280    0.549432    0.425552    0.389424     0.52058
     69320    0.566518    0.477276    0.346104    0.542499
     69360    0.587107    0.346602    0.507606    0.558204
     69400    0.579789     0.50748    0.379372    0.520434
     69440    0.587752    0.427896    0.484361     0.52269
     69480    0.530331     0.43659    0.469992    0.388586
     69520    0.604157    0.478558    0.431436    0.561121
     69560    0.635636    0.456667    0.459188    0.623433
     69600    0.534897    0.488664    0.283704    0.502941
     69640    0.555659    0.474635    0.481365    0.400655
     69680    0.519442    0.455148    0.359478     0.45084
     69720    0.559125    0.484644    0.481751    0.397842
     69760    0.543715    0.395451    0.526008    0.397726
     69800    0.508228    0.445758    0.471595    0.309011
     69840    0.496293    0.415289     0.42159    0.377372
     69880     0.57926    0.435995    0.526344    0.451613
     69920    0.551324    0.397499    0.531784      0.4088
     69960      0.5007    0.469675    0.485287    0.212847
     70000    0.536658    0.377487    0.484677    0.445641
     70040      0.4834    0.332695    0.440328    0.403456
     70080     0.51817    0.423286    0.477347    0.360512
     70120     0.50282    0.402837     0.45096    0.374182
     70160    0.487283    0.445312     0.30731    0.426787
     70200    0.492924    0.455633     0.41186    0.329725
     70240    0.529977    0.497594    0.302042    0.472147
     70280    0.548183    0.446433    0.341342    0.534034
     70320     0.49049    0.435856    0.258224    0.473826
     70360    0.441393    0.347543    0.313131    0.413302
     70400     0.44716    0.314671    0.357003    0.416455
     70440    0.435166    0.368362    0.251069    0.424279
     70480    0.438936    0.385886    0.233789     0.42634
     70520    0.439187    0.419902     0.22778    0.396949
     70560    0.481229    0.444691     0.37112    0.357328
     70600    0.498592    0.468349    0.343768    0.399576
     70640     0.43861    0.401941    0.299356    0.365496
     70680    0.433345    0.375486    0.343525    0.341433
     70720    0.441175    0.426353    0.271458    0.365793
     70760    0.439703    0.417557     0.23541    0.396112
     70800    0.448367     0.40321    0.294154    0.391102
     70840    0.437696    0.401309    0.266083    0.388983
     70880    0.439009    0.303627    0.332362    0.427556
     70920    0.440017    0.280923    0.379107    0.405698
     70960    0.449306    0.243202    0.403353     0.42651
     71000    0.430273    0.303454    0.390605     0.35442
     71040    0.446492    0.260274    0.416285    0.397083
     71080    0.453211    0.281345    0.395652    0.418455
     71120    0.440722    0.315489    0.400168    0.358893
     71160    0.432393    0.242912    0.408483    0.384788
     71200    0.490965    0.343768     0.38959    0.460582
     71240    0.482263    0.429115    0.278158    0.451269
     71280    0.481239    0.393757    0.346723    0.433498
     71320    0.447466    0.406769     0.27703    0.397801
     71360    0.451663    0.325515    0.439618    0.329809
     71400    0.438482    0.325127    0.430795    0.305352
     71440    0.444452    0.392899    0.373117    0.318574
     71480    0.436251    0.338664    0.400276     0.32514
     71520    0.440411    0.358154     0.38958    0.328445
     71560    0.436416    0.356832    0.427057    0.266853
     71600    0.447349    0.426736    0.343654    0.316291
     71640    0.446616    0.395276    0.305771    0.386255
     71680    0.436256    0.376379    0.329339    0.361267
     71720    0.440358      0.4215    0.373128    0.266352
     71760    0.461048    0.380717     0.40957    0.335318
     71800    0.509828    0.487288    0.423481    0.321035
     71840    0.493215    0.466721    0.409349    0.318004
     71880     0.43954    0.432341    0.266405     0.35847
     71920    0.426128    0.342898    0.272895    0.413665
     71960    0.435882    0.412444    0.226911    0.397979
     72000    0.437151    0.307068    0.369917     0.38868
     72040    0.446063    0.249054    0.421663    0.397639
     72080    0.427619    0.289437    0.363964    0.386616
     72120    0.453395    0.356337    0.388119    0.365407
     72160    0.479951    0.291423    0.456024     0.40966
     72200    0.506071    0.426138    0.379627    0.431863
     72240      0.4929    0.366334    0.484338    0.342223
     72280    0.470765    0.234893    0.436433    0.444511
     72320    0.449871    0.269388    0.390384    0.424027
     72360     0.43788     0.25247    0.381198    0.417642
     72400    0.440175    0.269827    0.396465    0.396884
     72440    0.428397    0.361284    0.323861    0.362816
     72480    0.437167    0.356257    0.330972    0.381795
     72520    0.440264    0.389908    0.305558    0.377187
     72560    0.436602    0.371204    0.260345    0.419131
     72600    0.485747    0.407196    0.298183    0.466024
     72640    0.557599    0.498226    0.317166    0.522503
     72680    0.562823    0.474631    0.453336    0.450279
     72720    0.572425    0.520697    0.407396    0.467167
     72760    0.539526    0.477142    0.414327    0.427604
     72800    0.548389    0.497003    0.296694    0.516161
     72840    0.563719    0.521895    0.391121    0.458485
     72880    0.524498    0.450598    0.507315    0.299646
     72920    0.554417    0.497688     0.45134    0.404171
     72960    0.544027    0.465502    0.412935    0.452463
     73000    0.554354     0.46561    0.392193    0.493971
     73040    0.570157    0.367729    0.496356    0.518232
     73080    0.532157    0.351942    0.448464    0.491324
     73120    0.522071    0.369677    0.432373    0.470647
     73160    0.535767    0.427701    0.468137    0.414743
     73200    0.509979    0.437712    0.470008    0.328111
     73240    0.562937    0.401766    0.513827    0.456466
     73280      0.5364    0.422642    0.450383    0.440431
     73320    0.563688    0.378152    0.495702    0.496758
     73360    0.548637    0.499649    0.428149    0.411151
     73400    0.534088    0.511447     0.46985     0.29692
     73440    0.553281    0.499687    0.539934    0.266502
     73480     0.52139    0.479202     0.48921    0.273375
     73520    0.607217    0.567298    0.562993    0.314064
     73560    0.553762    0.504357    0.462354    0.380995
     73600    0.509348    0.375988    0.450717    0.417561
     73640     0.50257    0.298921    0.473905    0.437278
     73680    0.587064     0.23945    0.575738    0.548159
     73720    0.582145    0.253986    0.543996    0.563333
     73760    0.486045    0.313719    0.450885    0.413234
     73800     0.42263    0.282163    0.372556    0.372582
     73840    0.428515     0.31289    0.351141    0.382165
     73880    0.435196     0.40512    0.246317    0.392423
     73920    0.421705    0.383666    0.261779    0.374088
     73960    0.434832    0.387997    0.268302    0.394501
     74000    0.517684    0.480551    0.308586    0.458082
     74040    0.501527    0.432315     0.40793    0.386983
     74080    0.557355     0.50492     0.27586    0.538745
     74120    0.561079    0.521608    0.274472    0.531235
     74160    0.537564    0.484515    0.293188    0.507184
     74200    0.500085    0.466255    0.301925    0.437741
     74240     0.47552    0.458982    0.302528    0.387365
     74280    0.461847    0.437718    0.348622    0.336853
     74320    0.459969    0.429142    0.405907    0.272431
     74360    0.460555    0.434068    0.404347    0.268908
     74400     0.47588    0.458637    0.406671    0.277838
     74440    0.464321    0.398279    0.381132     0.35679
     74480    0.475171    0.390111     0.36281    0.409581
     74520     0.49223    0.402354    0.363273     0.43672
     74560    0.557297     0.48559    0.397686    0.476664
     74600    0.536983    0.451324    0.420464    0.442965
     74640    0.538866    0.292965    0.521255    0.472459
     74680    0.519405     0.40464    0.393968      0.4697
     74720    0.506253    0.474112    0.311619    0.436687
     74760    0.577384    0.528596     0.30094    0.544761
     74800     0.59052    0.530297    0.329846     0.55445
     74840    0.674096    0.547245    0.453422    0.635408
     74880    0.568761    0.508758    0.302567    0.544607
     74920    0.530122    0.476127    0.302643    0.493729
     74960    0.574205    0.556477    0.239699    0.540649
     75000     0.51236    0.476755    0.339563    0.427114
     75040    0.580782    0.557723    0.262749      0.5427
     75080    0.602546    0.559373    0.530657    0.362809
     75120    0.565886    0.523279    0.423181     0.43307
     75160    0.566852    0.506572     0.50563     0.36106
     75200    0.444569    0.411095    0.380497    0.285492
     75240     0.50517    0.448265    0.326616    0.450305
     75280    0.579399    0.535638    0.369008    0.498328
     75320     0.56361    0.486355    0.443873    0.449163
     75360    0.538481    0.419121    0.413047    0.483377
     75400    0.512819    0.420049    0.454154    0.378508
     75440    0.521986    0.413711    0.454209    0.409239
     75480    0.614035     0.54732    0.602238    0.303032
     75520    0.613914    0.500869    0.591718    0.390872
     75560    0.539346    0.446025    0.482594    0.387238
     75600    0.523972    0.454554    0.475997    0.340443
     75640    0.547299    0.381282    0.488919    0.463309
     75680    0.638061     0.51052    0.614721    0.419203
     75720    0.620265    0.349438    0.603949    0.531597
     75760    0.600611    0.451908    0.559614    0.451751
     75800    0.565966    0.371921    0.529793    0.470775
     75840    0.567432    0.273325    0.547317    0.519322
     75880    0.520071    0.268194    0.474317    0.494008
     75920    0.526434    0.328151    0.437728    0.504951
     75960    0.527993    0.398894    0.382709    0.501968
     76000    0.597696    0.379987    0.480542    0.582383
     76040    0.569935    0.401246    0.432608    0.549094
     76080    0.546515    0.421607    0.440245    0.475173
     76120    0.550724    0.274305    0.514296    0.516576
     76160    0.539691    0.423572    0.420978    0.475287
     76200    0.582593     0.47528    0.495329    0.455617
     76240    0.596024    0.559587     0.45008    0.441338
     76280    0.548071    0.510392    0.511697    0.280051
     76320     0.66294    0.609565    0.646114    0.299908
     76360    0.661874    0.636844    0.603027    0.327019
     76400    0.664746    0.594433    0.549854    0.477582
     76440    0.696498    0.690883    0.476036    0.516031
     76480     0.61409    0.598924    0.378298    0.502388
     76520    0.694478    0.652302    0.283775    0.677181
     76560    0.595296    0.531649    0.362765    0.542684
     76600    0.610524     0.50076    0.411692    0.570287
     76640    0.653764    0.577256    0.349035    0.632269
     76680    0.634895    0.603746    0.245733    0.617486
     76720    0.600902    0.501344    0.354486    0.587503
     76760    0.558004    0.473524    0.343419    0.529693
     76800     0.51696    0.457416    0.324924    0.468711
     76840    0.580179    0.528712    0.296218    0.553113
     76880    0.531794    0.361618    0.450241    0.481794
     76920    0.511424    0.464591    0.392093    0.391827
     76960    0.461882    0.440268    0.356768    0.324886
     77000     0.44193    0.415599    0.342917    0.316686
     77040    0.495495    0.429955    0.298101    0.466161
     77080    0.422252    0.348434     0.27667    0.398297
     77120    0.457328    0.373522    0.434538    0.299927
     77160     0.50229    0.435523    0.474279    0.299949
     77200    0.501837    0.429583    0.470793    0.312238
     77240    0.439535    0.310665    0.420023    0.336823
     77280     0.52668    0.435944    0.505369    0.330665
     77320    0.532811    0.468844    0.457679    0.372144
     77360    0.487432    0.356497     0.42151    0.412817
     77400    0.493547    0.349151    0.457528     0.39489
     77440    0.496075    0.336455     0.46091    0.408095
     77480    0.550519    0.366267    0.499364    0.471832
     77520     0.50067    0.382853    0.394607     0.44615
     77560    0.580231    0.363874    0.496538    0.542569
     77600    0.599192    0.279693    0.553092    0.577861
     77640    0.586472    0.400334    0.552052    0.472091
     77680    0.510449    0.466769    0.411102    0.366385
     77720    0.469744    0.434376    0.365813    0.344699
     77760    0.437271    0.412114     0.31889    0.332991
     77800    0.494291    0.482874    0.309016    0.399985
     77840    0.499663    0.434658    0.334635    0.445442
     77880    0.518833    0.489895    0.330525    0.434892
     77920    0.487363    0.449976    0.351812    0.385741
     77960     0.51393    0.479979    0.338142    0.428403
     78000    0.495528    0.470164    0.291661    0.430087
     78040    0.480663    0.420675     0.36051    0.393877
     78080     0.50002    0.428034    0.317559     0.46474
     78120    0.570857    0.537891    0.320169    0.509823
     78160    0.540735    0.506286    0.281851    0.499023
     78200    0.636623    0.595844    0.284578    0.612016
     78240    0.615326    0.599407    0.481113    0.408036
     78280    0.658676    0.581754     0.56075    0.463497
     78320    0.627801    0.612862    0.492434    0.412523
     78360     0.59965    0.583275    0.515531     0.33642
     78400    0.589512    0.564818    0.479362    0.382415
     78440      0.5664    0.525157    0.507775     0.32862
     78480    0.542692    0.478141    0.412773    0.435922
     78520     0.55402    0.476176    0.537288    0.313773
     78560    0.599587    0.450875    0.583664    0.418398
     78600    0.610881    0.504327    0.579609    0.395044
     78640    0.637216    0.295959    0.620453    0.582696
     78680    0.608853    0.263821    0.567572    0.591324
     78720     0.63505    0.196007    0.624044    0.615408
     78760    0.648651    0.223261    0.616948    0.641113
     78800    0.614464    0.400748    0.479261    0.604022
     78840    0.644569    0.564854    0.424944    0.575588
     78880    0.612357    0.550828    0.420476    0.519374
     78920     0.63782    0.419164    0.611717    0.513548
     78960    0.607269    0.329189    0.537383    0.583444
     79000    0.628957    0.542396    0.561206    0.426648
     79040    0.632963    0.562966    0.620255    0.315656
     79080    0.581959    0.551703    0.510462     0.33527
     79120    0.613248     0.53335    0.591044    0.344023
     79160    0.601864    0.584326    0.555477    0.272925
     79200    0.670252    0.653813     0.53033    0.435606
     79240    0.642679     0.60837    0.547803    0.394806
     79280    0.653749    0.640121    0.571976    0.343316
     79320    0.636504     0.60572    0.458842    0.482538
     79360      0.5849    0.543443      0.3309    0.528576
     79400    0.518307    0.473314     0.35693    0.431115
     79440    0.523372    0.330644    0.460976    0.475408
     79480    0.549535    0.314822    0.466042    0.536348
     79520    0.513469     0.40242    0.426053    0.428764
     79560    0.503328    0.297757    0.423832    0.488248
     79600    0.576736    0.372026    0.480141    0.544344
     79640    0.629986    0.397851    0.562013    0.565351
     79680     0.63558    0.300621    0.608921    0.588869
     79720    0.520937    0.336817    0.458826    0.467742
     79760    0.543303    0.400372    0.448763    0.478195
     79800    0.545484    0.493677    0.335357    0.488799
     79840    0.570009    0.503186    0.354016    0.520862
     79880    0.547732    0.412379    0.404957    0.515727
     79920    0.568648    0.295179    0.513348    0.544118
     79960    0.582624    0.233408     0.55249    0.564957
     80000    0.584862    0.345067    0.513796    0.548696
     80040    0.588499    0.323234    0.533302    0.551154
     80080    0.517483    0.337228    0.417049     0.49792
     80120    0.562448    0.305752    0.505226    0.532877
     80160    0.491046    0.344827    0.423259    0.429184
     80200    0.499931    0.459325    0.367165    0.392521
     80240    0.607217    0.576253    0.327106    0.546223
     80280    0.571273    0.532002    0.352712     0.49525
     80320    0.536095     0.47039    0.476403    0.355764
     80360    0.601643    0.347838    0.524154    0.572904
     80400    0.613436    0.255322    0.586868    0.585665
     80440    0.591449    0.355526     0.51652    0.553562
     80480    0.525765    0.405656    0.428019    0.452881
     80520    0.576715    0.509896    0.388781    0.504038
     80560    0.585253    0.553057    0.302102    0.536568
     80600     0.61686    0.551267    0.377844    0.560688
     80640    0.541463    0.473043    0.322499    0.508517
     80680    0.518316    0.446299    0.348112    0.465767
     80720    0.552661    0.501587    0.290446    0.524328
     80760    0.560511    0.487542    0.304491    0.545833
     80800    0.515498    0.431331    0.303934    0.503044
     80840    0.526051    0.408059    0.384018    0.489364
     80880    0.499977    0.397014    0.353644    0.466122
     80920     0.54038    0.492329    0.364011    0.457307
     80960    0.433308    0.306437    0.373327    0.377139
     81000    0.432088    0.296929    0.381284    0.373973
     81040     0.44102    0.281491    0.407838    0.378719
     81080    0.443851    0.336319    0.354949    0.393583
     81120    0.460929     0.43198    0.350758    0.339518
     81160    0.427643     0.31913    0.381247     0.34433
     81200    0.518637    0.428831     0.40199    0.438722
     81240    0.545717    0.521604    0.312262    0.475431
     81280    0.505913    0.483003    0.361896    0.384234
     81320    0.532564    0.450846     0.45005    0.401799
     81360    0.622573    0.516897    0.530946    0.475509
     81400    0.657371    0.567855    0.492166    0.547344
     81440    0.497145    0.347463    0.405003    0.457764
     81480    0.512984    0.406783    0.414018    0.435228
     81520    0.490853    0.441931    0.394636    0.361708
     81560    0.514239     0.47915    0.450912    0.309799
     81600    0.509008    0.347182    0.445606    0.446181
     81640    0.457906    0.322771    0.417997     0.37477
     81680    0.452698    0.328101    0.409113    0.367216
     81720    0.572381    0.413183    0.535898    0.444223
     81760    0.549368    0.413562    0.507315    0.418579
     81800    0.540912    0.312839    0.502378    0.484686
     81840    0.434512     0.33689    0.376271    0.350038
     81880    0.474739    0.427163    0.408261    0.318761
     81920    0.457048    0.396095    0.399688    0.318031
     81960    0.479382     0.43654    0.369158    0.364376
     82000    0.465437    0.392826    0.340618    0.403646
     82040    0.519783    0.375536    0.442111    0.451507
     82080    0.509809    0.349526    0.426956    0.464059
     82120    0.485356    0.416655    0.307141    0.450783
     82160    0.484129    0.389968    0.394516    0.401303
     82200    0.499121    0.425306    0.346677    0.444043
     82240    0.483233    0.391142    0.340179    0.445325
     82280    0.473961    0.443935    0.345234    0.364709
     82320    0.492625    0.452109    0.336691    0.409384
     82360    0.428231    0.375384    0.392896    0.267363
     82400    0.459452    0.435069    0.376691    0.301682
     82440    0.480526    0.328303    0.393272    0.446503
     82480    0.461344    0.300149    0.410595    0.408655
     82520    0.476843      0.3987    0.386717    0.382422
     82560    0.487901    0.400823    0.354438    0.435672
     82600    0.434871    0.370289    0.292214    0.394618
     82640    0.440256    0.356561    0.325383    0.393245
     82680    0.428526    0.338319    0.318297    0.389226
     82720    0.431728    0.334869    0.364323    0.357646
     82760    0.442926    0.323456    0.354422    0.402651
     82800    0.533491    0.281164     0.51011    0.479542
     82840    0.421156    0.332676    0.377328    0.318898
     82880    0.435001    0.328214    0.340887    0.393095
     82920    0.472125    0.395577    0.294084    0.450376
     82960    0.474632    0.348723    0.386018    0.424186
     83000    0.498126    0.341558    0.406026    0.463401
     83040    0.579202    0.354552    0.543461    0.499893
     83080    0.518178    0.389409    0.419781    0.457342
     83120    0.467335    0.394072    0.354069    0.395153
     83160    0.491511    0.414434    0.346511    0.437425
     83200    0.458002    0.383696    0.371936    0.366023
     83240    0.482526    0.416345    0.408177    0.354557
     83280    0.581644    0.450828    0.541564     0.42436
     83320    0.431379    0.399561    0.344705    0.306112
     83360    0.455682    0.391014    0.395292      0.3258
     83400    0.461608    0.390446    0.379991    0.359615
     83440    0.448053    0.354516    0.362924    0.379615
     83480     0.50194     0.45567    0.341986    0.423435
     83520    0.462528    0.368492    0.312564    0.440887
     83560    0.486106    0.386669     0.32539    0.466055
     83600    0.480216    0.359947    0.377987    0.434488
     83640      0.4899    0.340633    0.389207    0.460967
     83680    0.478069    0.372564     0.36459    0.430546
     83720    0.458288    0.370725    0.340436    0.408315
     83760    0.396438    0.347646    0.295886    0.325454
     83800    0.395533    0.368399    0.260154      0.3309
     83840    0.412638    0.328434    0.336202    0.345888
     83880    0.394121    0.353902    0.320412    0.287669
     83920    0.408562    0.328939    0.358123    0.312078
     83960    0.422066    0.356793    0.378606    0.292637
     84000    0.484566    0.398157    0.448385    0.331706
     84040    0.404838    0.357548    0.377008    0.240439
     84080    0.434355    0.374027     0.34847    0.340588
     84120    0.488281    0.420694    0.325417    0.440405
     84160    0.506176    0.321995      0.4436    0.460399
     84200    0.459265      0.2873    0.421157    0.402411
     84240     0.48788    0.319897    0.445718    0.418395
     84280     0.53264    0.423026    0.495946    0.377489
     84320    0.504014    0.415084    0.421047    0.398102
     84360    0.463319    0.329646     0.40371     0.39709
     84400    0.473717    0.301746     0.44861    0.395617
     84440    0.508208    0.331719    0.461108    0.440332
     84480    0.492616    0.353562    0.440403    0.407898
     84520    0.568506    0.466579    0.526774    0.388858
     84560    0.549828    0.488761    0.468137    0.382859
     84600    0.616741    0.581182    0.483607    0.434845
     84640    0.574481    0.497941    0.489617    0.415194
     84680    0.606492    0.444195    0.444391    0.583842
     84720    0.642901    0.497803    0.456004    0.609012
     84760    0.674241    0.599716    0.407049    0.619559
     84800      0.6078    0.567204    0.283577    0.580262
     84840     0.67775    0.624437    0.332263    0.646815
     84880    0.619316    0.593498    0.335762    0.549661
     84920    0.558046    0.495988    0.365307    0.493333
     84960    0.589841     0.55387    0.369283    0.502675
     85000    0.628383    0.484028    0.605122    0.435056
     85040    0.614136    0.437836    0.597732    0.453146
     85080    0.601613    0.432792    0.574024    0.455041
     85120    0.535212    0.473432    0.503946    0.307903
     85160    0.672899     0.43738    0.657962    0.530445
     85200    0.627143    0.434775    0.595506    0.492911
     85240    0.572039    0.397017    0.518896    0.477056
     85280    0.536957    0.455991    0.368961    0.482272
     85320    0.591143    0.562164    0.398708    0.473184
     85360    0.592261    0.554328    0.418781    0.467855
     85400    0.587532     0.50428    0.438734    0.493561
     85440    0.629703     0.24261    0.617103    0.594453
     85480    0.645768    0.359314    0.578739    0.608266
     85520     0.61484    0.517262    0.469532    0.517722
     85560    0.600838    0.553079    0.349833    0.541972
     85600    0.591008    0.538696     0.42212    0.479794
     85640    0.649509    0.622336    0.469985     0.48532
     85680    0.614086    0.562618    0.580659    0.317016
     85720    0.658121    0.639124     0.55014    0.393842
     85760    0.624136    0.597455    0.550175    0.345611
     85800    0.561191    0.484019    0.435076    0.454208
     85840    0.482349    0.357357    0.377052    0.442096
     85880    0.434573    0.380379    0.311782    0.368526
     85920    0.413329    0.335606    0.314539    0.360716
     85960     0.47898    0.311307    0.419359    0.431358
     86000    0.553722    0.302654    0.496794    0.524226
     86040    0.530087    0.421637    0.474296    0.399061
     86080    0.512908    0.430551    0.486487    0.322656
     86120    0.582757    0.515814    0.558403    0.318331
     86160    0.659076    0.628832    0.587809    0.357508
     86200    0.614292    0.586683    0.580684    0.270774
     86240    0.600906    0.574688    0.579194    0.237582
     86280    0.611816    0.591953    0.589248    0.225869
     86320    0.605531    0.536548    0.579168    0.331687
     86360    0.603213    0.587587    0.546752    0.289025
     86400    0.648095    0.619155    0.562863    0.374014
     86440    0.616117    0.583874    0.596957    0.248863
     86480    0.611038    0.584619    0.580723    0.260223
     86520     0.50684     0.46138    0.434215    0.335201
     86560     0.60672    0.554448    0.578729    0.306395
     86600    0.550656    0.468126    0.507752    0.359847
     86640    0.592734    0.544798    0.531032    0.351948
     86680    0.523861    0.452545    0.470503    0.350273
     86720     0.59134    0.548217    0.560875    0.290246
     86760     0.54457    0.507716     0.46475    0.345462
     86800     0.47992    0.425295    0.423943    0.316294
     86840    0.549819    0.381169    0.498957    0.458645
     86880    0.523835    0.467935     0.34416    0.459778
     86920    0.575279    0.502654    0.329254    0.548474
     86960    0.659561    0.619138    0.322127    0.618826
     87000    0.622832    0.571938    0.286317    0.605599
     87040    0.609008    0.551259    0.397864     0.52877
     87080    0.605441     0.58142     0.45349    0.435218
     87120    0.582524    0.470303    0.436513    0.516663
     87160    0.610805    0.476938    0.522192    0.495996
     87200    0.598351    0.510428    0.406876    0.538482
     87240    0.570262    0.485531      0.3687    0.527938
     87280     0.62232    0.411008     0.60734    0.486596
     87320    0.596756    0.381409    0.551905    0.512018
     87360    0.580985    0.388831    0.534911    0.487615
     87400    0.546627    0.487072    0.502584    0.328287
     87440    0.625754    0.557546    0.600762    0.333711
     87480    0.562906    0.543142    0.468133    0.345795
     87520    0.590193    0.509049     0.53139     0.39389
     87560    0.572122     0.55408    0.524962    0.268432
     87600    0.569311    0.464314    0.536599      0.3804
     87640    0.613023    0.466761    0.571663    0.454895
     87680    0.625685    0.595562     0.57775    0.307366
     87720    0.616778    0.577959    0.586625    0.287513
     87760     0.63269     0.59319    0.589686    0.317789
     87800    0.638386    0.537884    0.612981     0.38731
     87840    0.597449    0.557466    0.469104     0.42786
     87880    0.633963    0.589125     0.50464    0.449543
     87920    0.633892    0.601844    0.561874     0.35457
     87960    0.587503    0.540509    0.563959    0.283054
     88000    0.635283    0.613824    0.582316    0.302151
     88040    0.655535    0.628519    0.640144    0.233736
     88080    0.556727    0.412405    0.521192    0.422104
     88120    0.586673    0.201609    0.569601    0.568576
     88160    0.560436    0.332009    0.534026    0.482455
     88200    0.543475    0.421127    0.472971    0.435524
     88240    0.571865    0.511534    0.457359    0.428037
     88280    0.620443    0.605106    0.549495    0.319061
     88320    0.633638    0.608055    0.489527    0.440029
     88360    0.637388    0.613492    0.290629    0.593034
     88400    0.530222    0.492322    0.281179    0.490742
     88440    0.593683    0.555443    0.291623    0.557995
     88480    0.611306    0.524984    0.413064     0.54878
     88520    0.636019    0.524646    0.454253    0.572224
     88560    0.644926    0.595683    0.549137    0.418891
     88600    0.602898    0.573182    0.534181     0.33628
     88640     0.60919    0.585443    0.572095    0.268682
     88680    0.638693     0.62352    0.618079    0.212269
     88720    0.576956    0.560509    0.465283    0.367555
     88760    0.605934    0.532831    0.531643    0.409584
     88800    0.545625    0.392208    0.495869    0.442381
     88840    0.572012    0.490648    0.380308    0.518677
     88880    0.587863    0.566888    0.297808    0.530202
     88920     0.61489    0.597953     0.22681    0.589228
     88960    0.617754    0.585765    0.229383    0.606221
     89000    0.571637    0.538234    0.228457    0.558255
     89040    0.590945    0.558853    0.255077    0.566614
     89080    0.580564    0.540444    0.264697    0.558537
     89120    0.494871    0.447445     0.28451    0.456773
     89160    0.568243    0.434872    0.424471    0.525842
     89200    0.520891    0.416988    0.378374    0.474984
     89240    0.524867    0.319615     0.43857    0.506432
     89280    0.526332    0.343506    0.418179    0.511058
     89320    0.604845    0.384649    0.514586     0.56473
     89360    0.677102    0.393654    0.568055    0.662786
     89400    0.556578    0.419279    0.445351    0.495405
     89440     0.55248    0.384038    0.482752    0.479514
     89480    0.567122    0.495428    0.418722    0.471676
     89520     0.59741    0.574146    0.460635    0.414691
     89560      0.5519    0.525948    0.372559    0.440189
     89600    0.579808    0.537895    0.360319    0.503184
     89640    0.565733     0.53962    0.224311    0.546446
     89680    0.620548    0.572984    0.415007    0.519249
     89720    0.597647    0.555952    0.455271    0.444983
     89760    0.558259    0.535516    0.507184     0.28159
     89800    0.574342    0.549124    0.500575    0.328063
     89840    0.660262    0.651129     0.54506    0.388371
     89880    0.653405    0.643236    0.594787    0.293857
     89920    0.672367    0.660741    0.615302    0.298294
     89960    0.656933    0.639007    0.636619    0.222507
     90000    0.624389    0.607357    0.603833    0.215005
     90040    0.655053    0.630128    0.644903    0.212665
     90080    0.589506    0.530455    0.561102    0.314354
     90120     0.62197    0.600439     0.59852    0.234395
     90160    0.630919    0.579095    0.596553    0.323867
     90200    0.604963    0.584267    0.580895    0.230553
     90240    0.582134    0.526869    0.541092    0.327701
     90280    0.586003     0.43993    0.471866    0.520195
     90320    0.503025    0.466675    0.418249    0.336675
     90360    0.524181    0.471619    0.464648    0.333481
     90400     0.61886    0.566418    0.589414    0.312628
     90440    0.551502    0.507546    0.376461    0.457148
     90480    0.583219    0.523134     0.29195    0.566907
     90520     0.60669     0.59196    0.258777    0.564591
     90560    0.611992    0.583836    0.297383     0.56548
     90600    0.685543    0.653225    0.250934     0.67102
     90640    0.708423    0.699249    0.192494    0.691175
     90680    0.652102    0.557617    0.449875    0.580647
     90720    0.554527    0.514479     0.32956    0.491632
     90760    0.626048    0.354246    0.563279    0.584037
     90800    0.647347    0.456166    0.601272    0.518171
     90840     0.63425    0.455234    0.598039    0.489549
     90880    0.647308    0.363955    0.607056    0.580548
     90920     0.61459    0.346918    0.572818    0.554047
     90960    0.648927    0.564005    0.612087    0.386602
     91000    0.633303    0.600011    0.387467    0.540372
     91040    0.620067    0.415544    0.551829    0.540162
     91080    0.609826    0.561282     0.58483     0.29447
     91120    0.583325    0.552728    0.510833    0.337755
     91160    0.625736     0.58494    0.355938    0.560576
     91200    0.554271    0.523889    0.274316    0.514512
     91240    0.514909    0.490022    0.285919    0.456499
     91280    0.462974    0.441371    0.327177    0.356142
     91320    0.479086     0.41275     0.31338    0.436437
     91360    0.534487    0.484986    0.382948    0.435307
     91400    0.564863    0.520384    0.321855    0.513566
     91440    0.582628    0.548573     0.22687    0.571409
     91480    0.506953    0.421644    0.308194    0.491157
     91520    0.566678     0.44978    0.419442    0.513823
     91560    0.503936    0.362844    0.403232    0.462225
     91600    0.578048    0.373697    0.513545    0.514685
     91640    0.559502    0.289899    0.532207    0.508724
     91680    0.586948    0.374383    0.542955    0.504038
     91720    0.500725    0.396387    0.384193    0.443535
     91760    0.577846    0.558712    0.288334     0.52203
     91800    0.546454    0.519305    0.264268     0.50765
     91840     0.55094     0.49923    0.332719    0.497129
     91880    0.517954    0.409339     0.39066    0.465166
     91920     0.46861    0.402198    0.374671    0.370201
     91960    0.476161    0.384624    0.467267    0.295271
     92000    0.459152    0.392763    0.375018    0.356006
     92040     0.50488     0.46346    0.305576    0.449039
     92080     0.47868    0.395366    0.358127    0.416774
     92120    0.459237    0.369083     0.36167    0.393409
     92160    0.435397    0.342784     0.38198    0.340192
     92200    0.453496    0.386919    0.399786    0.319034
     92240    0.459301    0.313643    0.426541    0.376306
     92280    0.454921     0.41217    0.340988     0.35742
     92320    0.445702    0.423263    0.360634    0.296803
     92360    0.469675    0.231688    0.431552    0.448635
     92400    0.449627    0.272103    0.383511    0.428027
     92440    0.501181    0.332105    0.407613    0.475313
     92480    0.520399    0.460143    0.375226    0.434862
     92520    0.513514    0.435144    0.484508    0.321397
     92560    0.461985    0.360713    0.420547    0.346248
     92600    0.462854    0.423969     0.40973    0.284324
     92640    0.462466     0.42146    0.434819     0.24709
     92680    0.455733    0.392165    0.427774    0.280359
     92720    0.441981    0.377565    0.367458    0.336324
     92760    0.446054    0.411796    0.397512     0.26521
     92800    0.463607    0.349261    0.445538    0.330722
     92840    0.465628    0.397011    0.407776    0.331241
     92880    0.492904    0.429106    0.430444    0.341314
     92920    0.459548    0.398991    0.414294     0.30255
     92960    0.469151    0.437753    0.451842    0.210753
     93000    0.460309    0.417115    0.449629    0.218217
     93040    0.462843     0.36316    0.396697    0.373087
     93080     0.46551    0.428165    0.389964    0.313055
     93120    0.429339    0.409614    0.280352     0.34969
     93160    0.456354    0.249789    0.445749    0.394248
     93200    0.461938    0.382444    0.319783    0.422195
     93240    0.453939    0.394502    0.404141    0.305222
     93280     0.46345    0.422659    0.303406    0.398593
     93320    0.446507    0.377088    0.316676    0.395295
     93360    0.452483    0.341463    0.332547    0.426962
     93400    0.447986    0.350527    0.343365    0.400768
     93440    0.449593    0.379141    0.264728    0.436394
     93480     0.45437    0.416355    0.216813      0.4388
     93520    0.482849    0.460639    0.253783    0.435536
     93560     0.45962    0.410274    0.299729    0.405387
     93600    0.450545    0.419713    0.277731    0.390753
     93640    0.494081    0.446513    0.323787    0.428975
     93680    0.458768    0.333032    0.385493    0.401773
     93720    0.466125    0.360253    0.366608     0.41275
     93760    0.461377    0.345764    0.386983     0.39551
     93800    0.449418    0.270931    0.411555    0.401462
     93840     0.46214    0.321786     0.36295    0.438027
     93880    0.471659    0.288792    0.401191    0.447851
     93920    0.448753    0.263142    0.397671    0.418776
     93960    0.491829    0.354204    0.436438      0.4097
     94000     0.48558    0.402753    0.327887    0.449284
     94040    0.483634    0.354934    0.365253    0.456526
     94080    0.503343    0.415143    0.433011    0.383232
     94120    0.555431    0.489118    0.348677    0.506158
     94160    0.454758    0.381188     0.30764    0.416729
     94200    0.509919    0.344087    0.437452    0.458557
     94240    0.508825    0.312212    0.455153    0.461697
     94280    0.465266    0.388565    0.331107    0.415127
     94320    0.505798    0.472649    0.247222      0.4766
     94360     0.51446     0.32827    0.441106    0.476448
     94400    0.532327    0.408167    0.385465    0.501558
     94440    0.629142     0.58989    0.266924    0.610263
     94480    0.596134    0.521931    0.326266      0.5761
     94520    0.516775    0.428452    0.325039    0.494865
     94560    0.553086    0.518483    0.372619    0.451816
     94600    0.585194    0.554828    0.378024    0.483908
     94640    0.584037    0.556727    0.332894    0.511308
     94680    0.527745    0.500376    0.297931    0.466788
     94720    0.463739    0.402366    0.279047    0.436281
     94760    0.491246    0.423289    0.338135    0.434897
     94800    0.484568    0.360686     0.39885    0.424779
     94840    0.446141    0.360944    0.398416    0.330254
     94880    0.463819    0.440155    0.417293    0.249771
     94920    0.464132    0.343033    0.390239    0.401096
     94960    0.462328    0.366566    0.416374    0.346059
     95000    0.459246     0.27374    0.441178    0.390182
     95040    0.446284    0.330911    0.378134    0.381904
     95080      0.4618    0.366583    0.347095    0.414319
     95120     0.45892    0.299144    0.415334    0.399031
     95160    0.460459    0.369528    0.328104    0.424077
     95200    0.440794      0.3008    0.336753    0.429785
     95240    0.455409    0.265303    0.431902    0.397328
     95280    0.451095    0.285806    0.401708    0.404869
     95320    0.476037    0.259214    0.427036    0.451299
     95360    0.461082    0.280612    0.385915    0.444433
     95400      0.4705    0.287224    0.427014    0.421784
     95440    0.457699    0.340231    0.364532    0.412717
     95480     0.45867    0.346804    0.371736     0.40286
     95520    0.463703    0.456769    0.216318    0.417863
     95560     0.45381    0.412561    0.221243    0.439013
     95600    0.509633    0.429786    0.290471    0.500362
     95640    0.465483    0.416221    0.315661    0.400583
     95680    0.453367    0.401531    0.337644    0.368582
     95720    0.468518    0.412226    0.259083    0.449403
     95760    0.473787    0.421764     0.24349    0.460191
     95800    0.447586    0.365991    0.373992    0.356156
     95840    0.445407    0.400642    0.387323    0.293669
     95880    0.443332    0.422384    0.379129    0.266344
     95920    0.450244     0.42649    0.343112      0.3253
     95960     0.46554    0.426046     0.41534    0.281837
     96000     0.46419    0.442132    0.386824    0.292971
     96040    0.457931    0.355535    0.388395    0.377022
     96080    0.449867    0.306405    0.371258    0.415985
     96120      0.4605      0.3303     0.37145     0.42077
     96160    0.455244    0.333362    0.356985    0.419436
     96200    0.444686    0.390029    0.407663    0.277812
     96240      0.4579    0.410628    0.331491    0.375291
     96280    0.464138    0.369131    0.414542     0.35035
     96320    0.456358     0.38952    0.398734    0.325285
     96360    0.452943    0.409866    0.335216    0.360491
     96400    0.469935    0.429105    0.230793    0.451975
     96440    0.457278    0.420157    0.244581    0.426445
     96480    0.458887     0.36155    0.393403    0.368334
     96520    0.462284    0.340005    0.393263    0.396425
     96560    0.462933    0.322778     0.40857    0.396861
     96600    0.445863    0.344956    0.336631    0.406538
     96640    0.468988    0.420511    0.417818    0.297486
     96680    0.459157    0.408632    0.432884    0.259387
     96720    0.448491    0.373199    0.434793    0.271967
     96760    0.461764     0.38622    0.451221    0.271451
     96800    0.462145    0.415839    0.430986    0.261696
     96840    0.459464    0.414542    0.415975    0.278088
     96880    0.475373    0.391022    0.325726    0.439276
     96920    0.564158     0.50648    0.368668    0.494076
     96960    0.653282    0.413716    0.532555    0.631489
     97000    0.516451    0.396786    0.448291    0.418377
     97040    0.577633     0.56365    0.374014    0.457966
     97080    0.506138    0.431017    0.299725     0.48656
     97120    0.537419    0.461594    0.312023    0.516924
     97160    0.549464    0.462965    0.367654    0.504297
     97200    0.477714     0.41824    0.364064    0.385946
     97240    0.503416    0.307406    0.455013    0.453123
     97280    0.496562    0.392801    0.402924    0.420128
     97320    0.449355    0.425636    0.312193     0.35385
     97360    0.439144    0.385019    0.384888    0.298859
     97400    0.449544     0.37958    0.440202    0.257529
     97440    0.440924    0.364836    0.426324    0.271976
     97480    0.442738    0.387325    0.412476    0.268097
     97520    0.450647    0.361988    0.356883    0.384401
     97560    0.456779    0.401957    0.393528    0.317586
     97600    0.442039     0.39816    0.379075    0.297604
     97640    0.500346    0.386843     0.39549    0.441172
     97680    0.430365    0.315629    0.371432    0.364478
     97720    0.442302    0.394007    0.314969    0.369886
     97760    0.456532    0.419996    0.344429     0.34902
     97800    0.429754    0.368157    0.365743    0.316336
     97840    0.448752    0.410546    0.368731    0.313441
     97880    0.445378    0.433788    0.330331    0.315329
     97920    0.467684    0.438763     0.32006    0.377499
     97960    0.457204    0.435764    0.251019    0.406412
     98000    0.573873    0.537328    0.323851     0.51484
     98040    0.467848    0.390378    0.300852    0.441426
     98080     0.49377    0.450868     0.30899    0.434581
     98120    0.485531    0.426679    0.302978    0.444555
     98160     0.49866    0.472673    0.222459    0.473727
     98200    0.461804     0.39896    0.256151     0.44916
     98240    0.457559    0.401202    0.254778    0.439142
     98280    0.457228    0.422697    0.213408     0.44034
     98320     0.44418    0.428464    0.235375    0.394473
     98360    0.435825    0.354134    0.326107    0.384877
     98400    0.453063    0.437121     0.33324    0.329256
     98440    0.456666    0.446291    0.403563    0.234624
     98480    0.450249    0.363335     0.40141    0.335121
     98520    0.444846    0.429284    0.372688    0.269434
     98560    0.446214    0.358885     0.37666    0.357132
     98600    0.451477    0.405822     0.42028     0.25756
     98640    0.440299    0.404964    0.398812    0.254323
     98680    0.442701     0.38359    0.417319     0.26584
     98720    0.449868     0.35109    0.415703    0.329681
     98760    0.441764    0.288097    0.362891    0.419073
     98800    0.436316    0.269367    0.367467    0.416117
     98840    0.451807    0.362381    0.336828    0.404334
     98880     0.45043    0.429737     0.24326      0.4024
     98920    0.446853    0.428274    0.227295    0.405307
     98960    0.451583    0.429192     0.22146    0.417857
     99000    0.441318    0.392219    0.325113    0.360539
     99040    0.434969    0.373695    0.340583    0.350359
     99080    0.434847    0.417925    0.379348    0.244165
     99120    0.439846    0.390947     0.40576    0.263529
     99160    0.448332    0.394433    0.357746    0.344156
     99200    0.440171    0.376219     0.25718    0.424051
     99240     0.45066    0.355522    0.306689    0.430971
     99280    0.444974    0.375036    0.273498    0.424912
     99320     0.43805    0.402594    0.287517    0.372864
     99360    0.446932    0.403977    0.260401    0.410475
     99400     0.44845    0.431433     0.23237    0.402597
     99440    0.444337    0.364284    0.285323    0.425157
     99480    0.441214    0.374765    0.377397    0.326286
     99520    0.442123    0.335764    0.383843    0.361762
     99560    0.447802    0.372425    0.423254     0.28846
     99600    0.443507    0.404606    0.345455    0.332193
     99640    0.435256    0.385842    0.313115    0.363292
     99680    0.463929    0.261736    0.419209    0.431529
     99720    0.443362    0.235156    0.430521    0.390504
     99760    0.434424    0.240804    0.391701    0.407469
     99800     0.44386    0.238325      0.3916    0.428805
     99840    0.445613    0.413662    0.262812    0.396176
     99880    0.451757    0.402165    0.249188    0.429345
     99920    0.445527    0.394738     0.34335    0.351114
     99960    0.457247    0.405578    0.395819     0.31142
    100000     0.44152    0.382171    0.411532    0.272886
    100040    0.447681    0.345523     0.43844    0.298699
    100080    0.438394    0.344676    0.389668    0.337247
    100120    0.453838    0.403159    0.341566    0.364326
    100160    0.438084    0.302767    0.371494    0.392632
    100200    0.443299    0.296217    0.357418     0.42135
    100240    0.451694    0.247379    0.396455    0.435525
    100280    0.445892    0.240591    0.411551    0.412773
    100320    0.450094    0.435141    0.269958    0.378079
    100360    0.438247    0.385164    0.289972    0.389468
    100400    0.444258    0.389328    0.238372    0.431663
    100440    0.441754    0.359531    0.282449    0.425738
    100480    0.450268    0.414529    0.362193    0.320102
    100520    0.455336    0.413567    0.391845    0.300137
    100560    0.446102    0.371358    0.412613    0.299761
    100600    0.429267    0.346612    0.348175    0.356615
    100640    0.440887    0.396932    0.368098    0.309373
    100680    0.444705    0.372924     0.38126    0.333306
    100720    0.450256     0.42843     0.39836    0.251431
    100760    0.454812    0.435972    0.401908     0.24921
    100800    0.444017    0.393519     0.39037    0.295053
    100840    0.434174    0.342049    0.411933    0.300544
    100880    0.451146    0.343398    0.422958    0.332039
    100920    0.452482    0.314425    0.422109    0.363925
    100960    0.430983    0.364311    0.383184    0.303216
    101000    0.444841     0.32905    0.380826    0.377445
    101040    0.435886     0.27409    0.357641    0.420667
    101080    0.454361    0.372815    0.294932    0.432332
    101120    0.499253    0.441287    0.353462    0.422891
    101160    0.530111    0.411511    0.364202    0.509952
    101200     0.53564    0.461448    0.398199    0.449804
    101240    0.416224    0.336788    0.315385    0.365502
    101280    0.465447    0.384124    0.330532    0.420095
    101320    0.496187    0.379756    0.425987    0.408317
    101360    0.617029    0.497551     0.49601     0.51756
    101400    0.539242    0.463023    0.370179    0.479731
    101440    0.593399     0.52284    0.351934    0.554099
    101480    0.540786    0.515244    0.344232    0.448249
    101520    0.597273    0.533551    0.458929    0.467095
    101560    0.562282    0.538136    0.337926    0.478056
    101600    0.521084     0.45487    0.312311     0.48848
    101640    0.559425    0.349044      0.4762    0.526607
    101680    0.523725    0.337323    0.432116    0.498062
    101720    0.616368    0.340709     0.56452    0.570135
    101760    0.570095    0.398435    0.527558    0.461463
    101800    0.601361    0.374479    0.556016    0.523338
    101840    0.520598    0.425689    0.483589    0.356335
    101880    0.541504    0.365662    0.452008    0.498431
    101920    0.532001    0.421686    0.440488    0.440683
    101960    0.473209    0.423134    0.249483    0.454498
    102000    0.506642    0.469564    0.238271    0.485911
    102040    0.511251    0.370771    0.395498    0.478398
    102080     0.51981    0.490182    0.289714    0.464964
    102120    0.501533      0.4671    0.319511    0.427552
    102160    0.496307    0.271754    0.469921    0.444934
    102200    0.529092    0.294319    0.489338     0.48353
    102240    0.504542    0.360115    0.471222    0.396727
    102280    0.543538    0.508369    0.453082    0.356573
    102320    0.595695    0.556483     0.50767    0.377229
    102360    0.557892    0.538212    0.510025    0.269608
    102400    0.508662    0.470369    0.448322      0.3086
    102440    0.461979     0.30024    0.430311     0.38928
    102480    0.474957    0.261823    0.425618    0.448852
    102520    0.456201    0.372749    0.351851    0.391789
    102560    0.454005    0.411611    0.287525    0.400185
    102600    0.453358    0.390138    0.338244    0.380066
    102640    0.459097    0.446951     0.30841     0.35589
    102680    0.522044    0.495337    0.333435    0.434192
    102720    0.460306    0.401218    0.364923    0.360025
    102760    0.469764    0.412928    0.300123    0.425172
    102800    0.495004    0.456642    0.310019    0.430608
    102840    0.420255    0.355937    0.298922    0.370383
    102880    0.524411    0.487992    0.385057    0.404485
    102920    0.451387    0.389101    0.311514    0.398824
    102960    0.490298    0.442671    0.335612    0.414959
    103000    0.515519    0.476312    0.477252    0.277268
    103040      0.5169    0.488028    0.482703    0.251394
    103080      0.5772    0.441295     0.53969    0.424634
    103120    0.455515    0.370023    0.404995    0.337713
    103160    0.461518     0.31314    0.419123    0.390228
    103200    0.473787     0.33345     0.41716    0.404644
    103240    0.439616    0.255746    0.417914    0.382711
    103280    0.431768    0.265822    0.394067    0.383272
    103320    0.444333    0.298291    0.410634    0.370495
    103360    0.507704    0.428094    0.446877    0.364092
    103400    0.481911     0.35734    0.449977    0.366477
    103440    0.548505    0.319577    0.507444    0.492022
    103480    0.513284    0.357672    0.398203    0.490331
    103520    0.497042     0.29137    0.445525    0.459034
    103560    0.517185    0.372507     0.40067    0.485451
    103600    0.510213    0.451632    0.350458    0.440275
    103640    0.462444    0.358781    0.423941    0.345338
    103680    0.422474    0.365161     0.35961    0.307093
    103720    0.444764    0.413511    0.341018    0.329158
    103760    0.475557    0.448433    0.361057    0.347642
    103800     0.47873    0.434512    0.399645    0.331432
    103840    0.501996    0.451871    0.397899     0.37615
    103880    0.476044    0.442999    0.424359    0.277321
    103920     0.47629    0.426777    0.420653    0.307599
    103960    0.512336    0.476578    0.318747    0.443001
    104000    0.586782    0.533294    0.304193    0.558293
    104040    0.619813    0.594403    0.298752    0.570762
    104080    0.573248    0.491009    0.336936    0.550102
    104120    0.599738    0.524568    0.328602    0.579846
    104160    0.535259    0.413278    0.414807    0.479729
    104200    0.529863    0.474451    0.287579     0.50369
    104240    0.558632    0.484222    0.376751    0.497723
    104280    0.559803    0.479616    0.313966    0.546033
    104320     0.56843    0.483098    0.327638    0.552715
    104360    0.531665    0.349991    0.425112    0.511978
    104400    0.567865    0.461021    0.500984    0.425929
    104440    0.527944    0.426116    0.487164    0.372219
    104480    0.448985    0.380207    0.418191    0.289369
    104520    0.459797    0.409432    0.417401     0.28455
    104560     0.59838    0.573254    0.578135    0.230777
    104600    0.544194    0.506359     0.52061    0.254674
    104640    0.468196    0.390887    0.400051    0.354373
    104680    0.490154    0.421992    0.411127    0.365238
    104720    0.439779    0.336173    0.349319    0.389583
    104760    0.457288    0.340243    0.372944    0.404193
    104800    0.513466    0.332265    0.491816    0.418344
    104840    0.436438     0.29452    0.390607    0.376352
    104880    0.413811    0.356187     0.32436    0.332264
    104920     0.45146    0.387019    0.385207    0.330854
    104960    0.500998    0.365032     0.45828    0.398409
    105000    0.466293     0.36612    0.348924    0.423163
    105040    0.440147    0.294128    0.374775    0.400613
    105080    0.467186    0.325965    0.385847    0.425904
    105120    0.451351    0.300152    0.402982    0.393635
    105160      0.4213    0.319847     0.36194    0.348834
    105200     0.41017    0.301647     0.36174    0.338573
    105240    0.422618    0.312289     0.37108    0.349267
    105280    0.431983    0.311919    0.376314    0.366487
    105320     0.46981    0.341245     0.40803    0.398127
    105360    0.423732    0.329593    0.357892    0.349827
    105400    0.408838    0.309292    0.355858    0.334665
    105440    0.435874    0.389197    0.361476    0.312781
    105480    0.426666    0.394443    0.322934    0.322825
    105520    0.461017    0.407298    0.302739    0.409305
    105560    0.533067     0.42046    0.373157    0.502283
    105600    0.571862    0.450497    0.428733    0.517005
    105640    0.515763    0.490047    0.403208    0.359584
    105680    0.505328      0.4453    0.348474    0.437021
    105720    0.537864    0.498162     0.50867    0.267738
    105760    0.550381    0.516309    0.524688    0.252913
    105800    0.527877    0.445901    0.500233     0.32901
    105840     0.48812    0.336804    0.420749    0.431343
    105880    0.484282    0.318595    0.439925    0.417157
    105920    0.563962    0.459288     0.40977    0.507198
    105960    0.558265    0.443906    0.497266    0.423076
    106000    0.630588    0.463554    0.613872    0.451178
    106040    0.602039     0.27838    0.560087    0.577676
    106080    0.608194    0.383421    0.497411    0.587682
    106120    0.579442    0.259705    0.546945    0.552187
    106160    0.562258    0.207909    0.549232    0.536083
    106200    0.512821    0.272741    0.480311    0.469985
    106240    0.579746    0.365748    0.507377    0.530101
    106280    0.523151    0.278405    0.485295      0.4841
    106320     0.52364     0.45273    0.377203    0.448498
    106360    0.553779    0.510453    0.468446    0.365153
    106400    0.594831    0.458648    0.565246    0.421648
    106440    0.602617    0.559915     0.58458     0.26656
    106480    0.527189    0.469684    0.463693    0.346759
    106520     0.52407    0.450972    0.492537     0.32145
    106560    0.483279    0.412483    0.422188    0.344575
    106600    0.582686    0.463191    0.524128    0.435648
    106640    0.540118     0.48996    0.378093    0.447704
    106680    0.517381    0.493458     0.41774    0.342577
    106720    0.561957    0.509501    0.455358     0.40577
    106760    0.529625    0.311676    0.505757    0.456152
    106800    0.565286    0.341503     0.53829    0.482406
    106840    0.603874    0.357793    0.549508    0.547131
    106880    0.520431    0.421092    0.373414    0.474279
    106920    0.559427     0.42146    0.489232    0.457101
    106960    0.610388     0.38294    0.585886    0.505215
    107000    0.518345    0.439809    0.478291    0.339366
    107040    0.481154    0.440402    0.395984    0.335052
    107080    0.586723    0.524153    0.378262    0.520259
    107120    0.579748    0.497113    0.341179    0.555601
    107160    0.553618    0.423061    0.437913    0.492177
    107200    0.621081    0.232156    0.606049    0.591855
    107240    0.495984    0.308988    0.446716    0.443815
    107280    0.564777    0.364521    0.519941    0.484492
    107320     0.61977    0.398589    0.566233    0.537342
    107360    0.524405    0.323803    0.484829    0.458361
    107400    0.657342    0.478208    0.487548    0.630722
    107440    0.649913     0.47534    0.458274    0.639382
    107480    0.642506    0.423331    0.567978    0.569052
    107520    0.666237    0.519315    0.482086    0.621007
    107560    0.671948    0.454593     0.52811    0.646121
    107600    0.646965     0.40211    0.562659     0.59904
    107640    0.582239    0.300342    0.528023     0.55587
    107680    0.673077    0.415598    0.564136    0.644278
    107720    0.658623    0.238758    0.626386    0.646686
    107760    0.635498     0.21697     0.61237    0.621001
    107800    0.664659     0.40906    0.620796    0.575174
    107840    0.622334    0.460239    0.612956    0.432508
    107880     0.62309    0.455138     0.60507      0.4508
    107920    0.546688    0.419123    0.456551    0.462205
    107960    0.598043     0.57698    0.340323    0.516319
    108000    0.643709    0.614294    0.526913    0.416807
    108040    0.630971    0.593666    0.466971     0.47513
    108080    0.530349    0.489958    0.445253    0.352466
    108120    0.542611    0.458894    0.467098    0.400112
    108160    0.643091    0.618993    0.525706    0.409405
    108200    0.627345    0.574494    0.516853    0.435825
    108240    0.470864    0.379066    0.397526    0.376442
    108280     0.54869    0.509376    0.491636    0.317727
    108320    0.635832    0.588946    0.608702    0.301974
    108360    0.597216    0.575101    0.462749    0.410434
    108400    0.685271    0.602129    0.514201    0.558776
    108440    0.595409    0.476902    0.426009    0.547818
    108480    0.587409    0.568418    0.392683    0.461302
    108520    0.587663    0.562184    0.266088    0.551219
    108560    0.605111    0.480446    0.413396    0.574972
    108600    0.623777    0.601101    0.324967    0.557914
    108640    0.638799    0.613871    0.262005    0.608806
    108680    0.638024    0.621394    0.374115    0.536711
    108720    0.570264    0.549589    0.352527    0.473369
    108760    0.498964    0.429602    0.309124    0.466706
    108800    0.543788    0.482953    0.343952     0.48976
    108840    0.584065    0.571488    0.245188    0.543644
    108880    0.577358     0.54485    0.283309    0.538108
    108920     0.59159    0.574126     0.23801    0.560078
    108960    0.557418    0.513106    0.326208    0.501739
    109000    0.571536    0.528056    0.345668    0.504953
    109040    0.512155    0.408539    0.385772    0.457034
    109080     0.49356    0.396695    0.378914    0.431578
    109120    0.525262    0.440075    0.455469    0.388177
    109160    0.505935    0.412369    0.447591    0.376239
    109200    0.463615    0.292934    0.425764    0.403475
    109240    0.492459    0.298268    0.451184    0.438751
    109280    0.527289    0.326825    0.502637    0.443406
    109320    0.470322    0.326627    0.439719    0.377318
    109360    0.481639    0.304576    0.448467    0.412388
    109400    0.476565    0.375852    0.413048      0.3773
    109440    0.458323    0.400292    0.397686    0.318954
    109480    0.451634    0.317822    0.382971    0.400336
    109520    0.444443    0.334527    0.375648    0.376881
    109560    0.422565    0.380554    0.378321    0.263011
    109600    0.424358     0.37631    0.390306    0.257317
    109640    0.481084    0.402205    0.458342    0.301722
    109680    0.407619    0.305157    0.366301    0.324052
    109720    0.426375    0.334471    0.364073    0.345212
    109760    0.448161    0.396468    0.278282    0.408741
    109800    0.471425    0.403712    0.275038    0.453712
    109840    0.515691    0.380064    0.422606     0.45698
    109880    0.443141    0.308035    0.397169    0.374324
    109920    0.428485     0.32456    0.389818    0.331514
    109960    0.444471    0.392055    0.399691    0.285742
    110000    0.432805    0.395071    0.350492    0.309377
    110040    0.456813    0.433814    0.367128    0.307211
    110080     0.44628    0.404065    0.280326    0.395576
    110120    0.461066    0.416186    0.251484    0.434405
    110160    0.447482    0.407117    0.227924    0.427536
    110200    0.453402    0.428911    0.241386    0.410991
    110240    0.455247    0.436446    0.337671    0.331652
    110280    0.448279      0.4362    0.232969     0.39669
    110320    0.456283    0.440427    0.280765    0.378922
    110360    0.457706    0.428753    0.252901    0.413766
    110400    0.446834    0.421263    0.236594    0.407286
    110440    0.476471     0.32978    0.393297    0.436591
    110480    0.448817    0.279416     0.39426    0.411533
    110520    0.476416    0.222938    0.444891    0.454219
    110560    0.465558    0.331743    0.354279    0.444883
    110600    0.451045    0.399476    0.286014    0.406814
    110640    0.456611    0.380259    0.372376    0.365685
    110680    0.456108    0.315945    0.400178    0.395102
    110720    0.465108    0.301477    0.386877    0.438279
    110760    0.594319      0.3379    0.532196    0.555896
    110800     0.54022    0.375841    0.437726    0.500813
    110840    0.547501    0.389417    0.429402    0.513307
    110880    0.655515    0.484604    0.564125    0.553463
    110920    0.660191    0.355286    0.602102    0.618829
    110960    0.692279    0.445943    0.539368    0.684629
    111000     0.65405    0.549102    0.425485    0.610747
    111040    0.638843    0.543768    0.528876    0.490762
    111080    0.660325    0.523118     0.60385      0.4835
    111120    0.624159    0.550705    0.556996    0.406975
    111160    0.688303    0.607968    0.552345    0.522314
    111200    0.655467    0.641598    0.424237    0.517347
    111240    0.642997    0.593733    0.584807    0.363828
    111280    0.655512    0.623012    0.618017    0.298836
    111320    0.627768    0.554649     0.53019    0.446597
    111360    0.637548    0.525675    0.558238     0.47431
    111400    0.513374    0.435296    0.483167    0.322759
    111440    0.620063    0.519259    0.606448    0.362694
    111480    0.603981     0.43461    0.580511    0.451338
    111520    0.536783    0.460803    0.494137    0.346065
    111560    0.596826    0.483901    0.555672     0.41167
    111600     0.58061    0.532865    0.446925    0.436495
    111640    0.546369    0.492764    0.466125    0.370065
    111680    0.585795    0.525349    0.335969    0.545385
    111720    0.475203    0.380408    0.383291    0.400017
    111760    0.503848    0.435324    0.455237    0.333133
    111800    0.513313      0.4298    0.495958    0.310285
    111840    0.521033    0.427168    0.502128     0.32916
    111880     0.53906    0.497992    0.465396    0.341441
    111920     0.60681    0.559674    0.582552    0.289544
    111960     0.55632    0.524926     0.50553    0.296442
    112000    0.628757    0.613342    0.583651    0.271727
    112040    0.623186    0.579973    0.592809    0.298212
    112080    0.528305    0.440485    0.491923    0.349565
    112120     0.52768    0.420891    0.511619    0.343495
    112160    0.587531    0.530869    0.550538    0.324763
    112200    0.551221    0.504376    0.496372    0.326968
    112240     0.56673    0.520438    0.391089    0.467503
    112280    0.560906    0.326063    0.525626    0.496621
    112320    0.576484    0.299267     0.56047    0.510862
    112360     0.51326    0.314951    0.501313    0.419957
    112400    0.590022    0.311773     0.56291    0.531207
    112440    0.513082    0.290375     0.49101    0.448439
    112480    0.543842    0.452128    0.497501    0.373633
    112520    0.574046    0.503753    0.518473    0.369428
    112560    0.579937    0.528398    0.563096    0.276356
    112600     0.55088    0.430247    0.534393    0.369121
    112640    0.605101    0.556088      0.5745    0.304976
    112680    0.578673    0.536332    0.555355    0.271392
    112720    0.630378    0.585587    0.611368    0.279412
    112760    0.694035     0.65434    0.492519    0.540954
    112800    0.582393    0.505865    0.420625    0.495519
    112840    0.610129     0.55475    0.521578    0.405861
    112880    0.579389    0.536765    0.461996    0.412101
    112920    0.586564    0.487994    0.429876    0.514961
    112960    0.597134    0.535378    0.373327     0.53585
    113000     0.53344    0.473641    0.370999    0.455126
    113040    0.565348     0.51118    0.349686    0.505619
    113080    0.604395    0.500927    0.424783    0.547008
    113120    0.671705    0.619398    0.500333    0.518063
    113160    0.690497    0.680559    0.453277    0.533808
    113200    0.605458     0.57601    0.485538     0.40697
    113240    0.575155     0.54569    0.553289    0.240212
    113280    0.618638    0.605602    0.524476    0.351562
    113320    0.620022    0.601339    0.554733    0.315464
    113360    0.477347    0.428521    0.418286    0.311654
    113400    0.524748     0.41257    0.451784    0.419997
    113440    0.524624    0.418499    0.493009    0.363677
    113480    0.467448    0.317955    0.435913    0.381969
    113520    0.441689    0.384576    0.334562    0.361037
    113560    0.453468    0.316404    0.387184    0.401552
    113600    0.485665    0.373871    0.340666     0.46466
    113640    0.495308    0.399891    0.315473    0.480858
    113680    0.519862    0.464234    0.284398    0.494082
    113720    0.554337    0.512031    0.264118    0.531644
    113760    0.634078    0.554296     0.33716    0.619024
    113800    0.591111     0.56969    0.244697    0.560715
    113840    0.573539    0.553323    0.231664    0.545948
    113880    0.536872    0.495701    0.253673    0.516134
    113920    0.584207    0.541341    0.306415    0.543741
    113960    0.503286      0.4787    0.262304    0.456768
    114000    0.595645    0.536412    0.564358    0.321478
    114040    0.626547    0.589553     0.56316    0.346986
    114080    0.613714    0.526229    0.535102    0.435935
    114120    0.586241    0.538548    0.518244    0.358812
    114160    0.627598    0.550406    0.572237    0.396682
    114200    0.613608    0.595182    0.572658    0.266177
    114240    0.673173    0.655764     0.65819    0.207567
    114280    0.655868    0.644223    0.587749    0.315999
    114320    0.617122    0.584567     0.57848    0.292101
    114360    0.586631    0.554074     0.56672    0.245157
    114400    0.596225      0.5654    0.566702     0.26484
    114440     0.56005    0.505561    0.543283    0.276703
    114480    0.649454    0.563107    0.566968    0.452814
    114520    0.613562    0.427428    0.561581    0.504826
    114560    0.501993    0.446983    0.338131    0.435739
    114600    0.568588    0.447267    0.386042    0.545443
    114640    0.602098     0.35846    0.533301    0.558695
    114680     0.64627    0.237688    0.630612    0.617383
    114720    0.629448    0.353724    0.559971    0.594744
    114760    0.661256    0.485148    0.518429    0.608591
    114800    0.638249    0.367822    0.619442    0.543803
    114840    0.636619     0.30526     0.62604     0.57049
    114880    0.676728    0.463132    0.666987    0.506516
    114920    0.640389    0.353388    0.621603    0.555808
    114960    0.633498    0.515556     0.61974     0.39085
    115000    0.659211    0.585872    0.565983    0.453361
    115040    0.626497    0.484651    0.595135    0.442633
    115080    0.646387    0.591326    0.584881    0.379316
    115120    0.645276    0.570788    0.565579     0.43253
    115160    0.625923     0.40097    0.557002    0.559044
    115200    0.611226    0.344767    0.515543    0.602117
    115240    0.600302    0.259627    0.558897    0.583911
    115280    0.571066    0.318012     0.50793    0.541396
    115320    0.533181    0.367249     0.46813    0.463192
    115360    0.629299    0.503858    0.460741     0.57086
    115400    0.576613    0.458388    0.398731    0.543929
    115440    0.604486    0.466519    0.420853    0.579698
    115480    0.638404    0.330128     0.59754    0.590831
    115520    0.682186    0.398295    0.573568    0.665684
    115560     0.62949    0.448111    0.493514    0.590047
    115600    0.597016    0.363491    0.555327    0.521865
    115640    0.667989    0.356579     0.64187    0.594368
    115680     0.65547    0.496105    0.441004    0.647052
    115720    0.624039    0.469681    0.427513    0.612766
    115760    0.603029    0.384082    0.490734    0.582192
    115800    0.619862    0.449048     0.45027    0.603382
    115840    0.656711    0.514225    0.435402    0.639168
    115880    0.542107    0.326569    0.477448    0.503147
    115920    0.570914    0.405099    0.444884    0.538385
    115960    0.538207    0.299448    0.510619    0.478471
    116000     0.56808    0.263435    0.524999    0.548094
    116040    0.517676    0.276713    0.462415    0.495559
    116080    0.534557    0.255068    0.491271    0.514874
    116120    0.564846     0.26729     0.51283    0.551056
    116160    0.578505    0.294638    0.533042    0.546251
    116200    0.529643     0.28988    0.478112    0.498418
    116240    0.553232    0.354813    0.482404    0.503513
    116280    0.619505    0.356405    0.551429    0.580064
    116320    0.617987    0.346217    0.560765    0.574014
    116360    0.664904     0.55064    0.407651    0.644058
    116400    0.558115    0.448434    0.406224    0.506828
    116440    0.573776     0.44544    0.480231    0.478957
    116480    0.554595    0.465849    0.459207     0.43274
    116520     0.58102    0.548116    0.426672    0.438963
    116560    0.595321     0.57156    0.423238     0.45056
    116600    0.590552    0.536583    0.355603    0.532098
    116640    0.508174    0.422812    0.322343    0.483535
    116680    0.519486    0.481866     0.32716    0.447775
    116720    0.539205    0.446092    0.389377    0.480491
    116760     0.59493    0.542059    0.424054    0.483977
    116800    0.540609     0.49117     0.31708    0.492676
    116840    0.569133    0.552489    0.308192    0.497592
    116880    0.567465     0.52621    0.350183    0.494476
    116920    0.635454    0.490869    0.427031    0.619915
    116960    0.655398    0.493651    0.484055    0.617327
    117000      0.5937    0.493929    0.359703    0.575853
    117040    0.611141    0.573986    0.354255    0.540397
    117080    0.590294     0.53934    0.265972    0.579021
    117120    0.620526    0.589956    0.254402    0.597776
    117160    0.606242    0.511379    0.471875    0.500884
    117200    0.638171    0.457024    0.593923      0.5029
    117240    0.607577    0.328237    0.567279    0.555659
    117280    0.588771    0.349176    0.567099    0.499778
    117320      0.6591    0.247911    0.625224    0.645338
    117360    0.672159     0.22737    0.662002    0.643158
    117400    0.644988    0.465001    0.626701     0.47227
    117440    0.637057     0.41805    0.624347    0.497099
    117480    0.585327    0.468774    0.557843     0.39278
    117520    0.629686    0.487493    0.568794    0.481491
    117560      0.6179    0.539866    0.440993    0.526944
    117600      0.6207    0.555493    0.450941    0.508543
    117640    0.615203    0.586798    0.344112    0.542405
    117680     0.61694    0.590636    0.242438    0.594646
    117720    0.652455      0.5059    0.439028    0.634598
    117760    0.643526    0.282728    0.592644    0.630149
    117800    0.648065    0.399459    0.537431    0.625761
    117840    0.656296    0.539519    0.487893     0.57648
    117880    0.669879    0.645796    0.545798    0.427232
    117920    0.661194    0.633959    0.469273    0.502227
    117960    0.625959    0.592098    0.350191    0.557167
    118000     0.64527    0.606747    0.454314    0.508138
    118040    0.684169    0.621455     0.49733     0.55012
    118080     0.59284    0.502556    0.396109    0.541715
    118120    0.605753    0.475587    0.413422     0.58032
    118160    0.636139    0.489082    0.432482    0.618954
    118200    0.654821    0.336721    0.577428    0.640918
    118240    0.601325    0.217852    0.571713     0.59065
    118280    0.603095    0.348009    0.551178    0.550036
    118320    0.646985    0.432698    0.553103     0.58654
    118360    0.609802    0.592523    0.467059    0.417719
    118400    0.577707    0.542462    0.480791    0.376917
    118440      0.5788    0.508621    0.519309    0.376355
    118480     0.58214    0.533914    0.574301    0.250773
    118520    0.585894    0.542322    0.568185    0.263809
    118560    0.619594    0.579661    0.608561    0.247873
    118600    0.623588    0.566774    0.569229    0.363963
    118640    0.501705    0.476346    0.462239    0.250689
    118680    0.582398    0.553338    0.480595    0.375795
    118720    0.574377    0.481269    0.519034    0.398499
    118760    0.533167    0.382394    0.411582    0.502901
    118800    0.572786    0.489068    0.317014    0.562567
    118840    0.521584    0.454996    0.342092    0.469096
    118880    0.541522    0.508934    0.422757    0.385687
    118920    0.550982    0.486837    0.518841    0.317737
    118960    0.556215    0.478755    0.528884    0.331399
    119000    0.596214    0.390984    0.581278    0.469244
    119040    0.580625    0.451473    0.565055     0.38876
    119080    0.579559    0.546621    0.540053    0.285177
    119120    0.614274    0.514423    0.515256    0.473861
    119160    0.504456    0.385227    0.494426    0.340726
    119200    0.565091    0.400916    0.537526    0.434727
    119240     0.51917    0.342054    0.477523    0.440507
    119280    0.551166     0.20778     0.52069    0.541551
    119320    0.584276    0.314581    0.536814    0.543716
    119360    0.579292     0.38798    0.459414    0.556389
    119400    0.624619    0.450749    0.473594    0.593998
    119440    0.622102    0.390623    0.549977    0.564767
    119480     0.63509    0.443909    0.492368    0.605967
    119520    0.614834    0.483345    0.536735    0.484082
    119560    0.535537     0.41027    0.518811    0.368935
    119600    0.519085    0.428891    0.488205    0.341478
    119640    0.518177    0.413162    0.473125    0.377444
    119680    0.530402    0.389693    0.466689    0.439309
    119720    0.633126    0.419754    0.622233     0.48819
    119760    0.575546    0.314894    0.526445    0.534981
    119800    0.519892    0.231731    0.486077    0.500605
    119840    0.616534    0.455695    0.596607    0.443431
    119880    0.628906    0.583989    0.587333    0.324101
    119920    0.544192    0.495668    0.523516    0.269323
    119960    0.611314    0.424941      0.5986    0.456634
    120000     0.68382    0.413316    0.588546    0.646532
    120040    0.711291     0.60488    0.555001    0.581347
    120080    0.681159    0.631045    0.536158    0.492211
    120120    0.542583    0.488697    0.472875    0.355469
    120160    0.543812    0.482119    0.511359    0.312309
    120200    0.589075    0.530703    0.537604    0.351218
    120240    0.554324    0.419936    0.534217    0.390917
    120280    0.628888    0.386738    0.614407    0.513748
    120320    0.606892    0.394595    0.584118    0.489631
    120360    0.594397    0.411454    0.539671    0.496062
    120400    0.593322    0.495647    0.553771    0.389531
    120440    0.601234    0.527752     0.56617    0.351986
    120480    0.665406    0.629598    0.645093    0.270168
    120520    0.583613    0.566006     0.49457    0.340947
    120560    0.622284     0.58947    0.343564    0.555845
    120600    0.594976    0.383322    0.514017    0.544834
    120640    0.599479    0.214307    0.587095    0.572836
    120680    0.593382    0.277216    0.551368    0.568638
    120720    0.632681    0.350766    0.602026    0.561337
    120760    0.568055    0.406633    0.481502    0.498175
    120800    0.587517    0.392055    0.474781    0.557878
    120840    0.633085    0.528495    0.437698    0.575071
    120880    0.581638    0.541129    0.498795    0.367408
    120920    0.537595    0.487433    0.468612    0.347605
    120960    0.586563    0.542554    0.546351    0.308625
    121000    0.597292    0.483703    0.574848     0.38613
    121040    0.608968    0.499356    0.583161    0.390191
    121080    0.561694    0.480265    0.544168    0.322843
    121120    0.577688    0.504816    0.539838    0.348114
    121160    0.589877    0.545566     0.53793    0.329998
    121200    0.591037    0.509238    0.535079    0.391173
    121240    0.555737    0.447543     0.43693    0.475904
    121280    0.504288    0.465797    0.300624    0.448633
    121320    0.593864    0.571264    0.330454     0.51943
    121360     0.66551    0.654416    0.311089    0.600641
    121400    0.648254    0.630963    0.318561    0.583842
    121440    0.601898    0.579109    0.348616    0.517359
    121480    0.571329    0.460065    0.451907    0.486779
    121520    0.641274    0.577922    0.589183    0.375944
    121560    0.597385    0.550506     0.58376    0.264397
    121600    0.569743    0.397249     0.52986    0.458972
    121640    0.600608    0.378363    0.577471    0.494801
    121680     0.61555    0.329353    0.579465    0.559955
    121720    0.572836    0.294327    0.533282    0.534101
    121760    0.561551    0.328131    0.508246    0.514486
    121800    0.539721    0.289373    0.468826    0.528263
    121840    0.475022    0.349954    0.377193    0.431914
    121880    0.439674    0.319198     0.36115    0.392824
    121920    0.442062    0.287568    0.369668     0.41411
    121960    0.436176    0.317773    0.394487    0.351993
    122000    0.523442    0.307752    0.511733    0.437493
    122040    0.518749    0.294049    0.466091    0.484247
    122080    0.600558      0.2968    0.542167    0.582498
    122120    0.640968    0.287893    0.597629    0.617767
    122160    0.602075    0.468471     0.49024    0.514964
    122200    0.601752     0.32977    0.535393    0.573426
    122240    0.637809      0.4147    0.554434    0.578125
    122280    0.657143    0.503176    0.502812    0.598053
    122320    0.552066    0.510491    0.318759    0.497339
    122360    0.556596    0.516979    0.268318    0.529467
    122400    0.540999    0.386377    0.410328    0.517401
    122440    0.468338    0.354268    0.382658    0.408347
    122480    0.439785    0.390467    0.376346    0.304501
    122520    0.454749    0.395796    0.387221    0.327106
    122560     0.42983    0.389102    0.320936    0.339275
    122600     0.40968    0.351822    0.281982    0.363844
    122640    0.486513    0.434112    0.290712    0.447686
    122680    0.554488    0.432446    0.445084     0.47938
    122720    0.532742    0.359723    0.465699     0.47048
    122760    0.475029    0.363274    0.371457    0.425861
    122800     0.55864    0.460039    0.445788     0.46238
    122840     0.57795    0.492707    0.547532    0.354261
    122880    0.569752    0.505864    0.528396    0.337838
    122920    0.552903    0.388273    0.504481    0.454034
    122960    0.625535    0.339194    0.569036    0.586288
    123000    0.599285    0.319979    0.578787    0.530004
    123040    0.528856    0.305668    0.490855    0.474349
    123080    0.440763    0.299785    0.408107    0.363486
    123120    0.434122    0.279213     0.41168    0.359838
    123160    0.427797    0.250043    0.385719    0.393345
    123200    0.455616    0.331676     0.36581    0.413939
    123240    0.512254    0.354755     0.44687    0.446391
    123280    0.590871    0.378395    0.567513    0.482705
    123320    0.556615    0.298591    0.536308    0.492806
    123360    0.590629    0.251839    0.561036    0.565244
    123400    0.522727    0.329217    0.467824    0.468235
    123440    0.546801    0.272572    0.500525     0.52265
    123480    0.559486    0.359283    0.502444    0.494484
    123520    0.643817    0.521822    0.403516    0.627596
    123560    0.560472    0.421878    0.397252    0.540802
    123600    0.533271    0.389389    0.406997    0.501483
    123640    0.515252    0.314095    0.428879    0.498373
    123680    0.455137    0.281091    0.395061    0.423337
    123720    0.475841    0.316339    0.403153    0.436172
    123760    0.492594    0.405267     0.41573    0.384999
    123800    0.466604    0.398822    0.336914     0.40357
    123840    0.479434    0.372172    0.337605     0.45522
    123880    0.469273    0.351135     0.37139    0.423329
    123920    0.462078    0.393743     0.34493    0.391181
    123960    0.448777    0.296535    0.360778    0.429776
    124000     0.47089    0.370735    0.379285    0.402708
    124040    0.456526    0.336513    0.400108    0.378819
    124080    0.490626    0.347409    0.419315     0.43001
    124120    0.560613    0.432838    0.512267    0.422857
    124160    0.498933    0.432686    0.414285    0.372852
    124200     0.50584     0.46789    0.414847    0.347461
    124240    0.573781    0.536344    0.531243      0.2976
    124280    0.545554    0.500391    0.514126    0.283797
    124320    0.590962    0.549533    0.579121    0.247192
    124360    0.596741    0.566857    0.578907    0.236093
    124400    0.558084    0.496847    0.485024    0.375248
    124440    0.551396    0.528197    0.502326    0.277042
    124480     0.57467    0.523635    0.486192    0.387188
    124520    0.588617    0.561103    0.442188    0.427286
    124560    0.546846    0.494803    0.298379    0.514024
    124600    0.541291    0.498294    0.291055    0.502973
    124640    0.565449    0.503873    0.283666    0.552369
    124680    0.553787    0.457018    0.385154    0.506114
    124720    0.563405    0.526679    0.265397    0.535747
    124760    0.629201    0.581395    0.332296    0.585958
    124800    0.646533    0.613936    0.361005    0.573381
    124840    0.579916    0.532733    0.428717    0.452772
    124880    0.495407    0.425388    0.399155    0.388041
    124920    0.483487    0.362629    0.456452    0.357311
    124960    0.448201    0.329346     0.36915    0.396267
    125000    0.452342    0.307208    0.391345    0.402119
    125040    0.452689    0.250517    0.414842    0.418332
    125080    0.454525    0.277759     0.40976    0.410039
    125120    0.517381    0.380653     0.42816    0.455137
    125160    0.458175    0.322125    0.404736    0.390222
    125200    0.421512     0.28727    0.370737    0.367933
    125240    0.472544    0.409852    0.386292    0.359717
    125280    0.481057    0.438008    0.309088    0.418862
    125320    0.455353     0.37127    0.300184    0.432135
    125360    0.448623    0.371842    0.395383    0.328527
    125400    0.425422    0.353854    0.403454    0.271992
    125440    0.448629    0.383395    0.363301    0.351508
    125480    0.454802    0.403603    0.363767    0.344191
    125520    0.528857    0.442697    0.426835     0.42569
    125560    0.565781    0.394704    0.520763     0.46177
    125600    0.488402    0.304129     0.43034    0.446526
    125640    0.576134    0.447766     0.54056    0.413718
    125680    0.537446    0.310967    0.500842    0.479742
    125720    0.527693    0.308782    0.486585    0.474141
    125760    0.474904    0.414437    0.369335    0.378022
    125800    0.436728    0.367811    0.304394    0.391818
    125840    0.447101    0.297944    0.424008    0.362277
    125880    0.442135    0.353016    0.385657    0.342951
    125920    0.432483    0.350215     0.36288    0.346051
    125960    0.456758    0.304062    0.400682    0.405283
    126000    0.443784    0.366223    0.382808    0.336493
    126040    0.446133    0.369293    0.327871    0.392673
    126080    0.410447    0.306198    0.345602     0.35176
    126120     0.47291    0.336169     0.42576    0.391159
    126160    0.418375    0.355232    0.365066    0.301019
    126200    0.510377    0.451254    0.361285    0.432217
    126240    0.482697    0.434176    0.316421    0.421143
    126280    0.417984    0.353252    0.317194    0.352167
    126320    0.464374    0.413502    0.368569    0.352788
    126360    0.485275    0.420529     0.37038    0.396179
    126400    0.437625     0.39553    0.289152    0.378124
    126440    0.458257    0.419057    0.276174    0.410023
    126480    0.388768    0.272587    0.338506    0.336735
    126520      0.3912    0.286269    0.333345    0.336165
    126560    0.426877    0.378347    0.287865    0.372069
    126600    0.432538    0.385682    0.363089    0.305932
    126640    0.539266    0.439831    0.486356    0.389388
    126680    0.551257    0.459091    0.498073    0.385911
    126720    0.668934    0.564357     0.65468    0.384498
    126760    0.645058    0.527207    0.611799     0.42421
    126800    0.601054    0.515752    0.563787    0.372391
    126840    0.582529    0.537668    0.552085    0.291197
    126880    0.570199    0.479035    0.520188    0.387535
    126920    0.668391    0.619599    0.617649     0.35791
    126960     0.66103    0.596294    0.629408    0.349572
    127000    0.533923    0.490959    0.500124    0.281038
    127040    0.554285     0.50036    0.491479    0.350074
    127080    0.584357    0.549166    0.524477    0.326017
    127120    0.581609    0.536918    0.448704    0.432344
    127160     0.58663    0.566534    0.388914    0.464817
    127200    0.503186    0.430498    0.309656    0.474529
    127240    0.582238    0.556684     0.28104      0.5377
    127280    0.587292    0.513912    0.351764    0.549527
    127320    0.664935    0.436207    0.530988    0.641913
    127360    0.533303    0.433581    0.394945    0.474183
    127400    0.623058    0.592858    0.212642    0.616202
    127440    0.594886    0.554738    0.273492    0.570305
    127480    0.613709    0.533892    0.338978    0.594416
    127520    0.618494    0.527965     0.35819    0.598351
    127560    0.617661    0.573467    0.299661    0.586813
    127600    0.664545    0.624113    0.407657     0.57231
    127640    0.646562    0.619507    0.443749    0.505354
    127680      0.6507    0.620289    0.472519    0.488659
    127720    0.646852     0.63688    0.378829    0.536384
    127760    0.577509    0.523127      0.4838    0.399135
    127800    0.637342    0.539188    0.555965    0.461074
    127840    0.616842      0.5945    0.350433    0.533625
    127880    0.584494    0.555154    0.444329    0.421477
    127920    0.615643    0.586277    0.603002    0.225165
    127960    0.647614    0.630362    0.635493    0.193912
    128000    0.657359     0.61879     0.60824    0.333743
    128040    0.671591    0.633861    0.445588     0.54931
    128080    0.658087    0.585075     0.39608    0.605775
    128120    0.630339    0.553117    0.357732    0.600621
    128160    0.652114    0.620923    0.271106    0.625669
    128200    0.600916    0.572836    0.363036    0.512116
    128240    0.639125    0.565345    0.406456    0.576315
    128280     0.58146    0.541983    0.437086    0.437495
    128320     0.62448    0.608374    0.358412    0.530445
    128360    0.645234    0.628571    0.385716    0.537377
    128400    0.634017      0.5949    0.442579    0.504156
    128440    0.579825    0.520559    0.523649    0.356657
    128480    0.517808    0.461533    0.390987    0.412755
    128520    0.540819    0.336186    0.470652    0.500436
    128560    0.558269    0.416079    0.420167    0.523132
    128600    0.627182    0.532083    0.382387    0.597814
    128640    0.553238    0.309856    0.497106    0.518671
    128680    0.508664    0.429881    0.385361    0.429159
    128720      0.5176    0.457452    0.375985    0.430341
    128760    0.507705     0.47341    0.404098    0.357933
    128800    0.529724     0.47301    0.410671    0.410884
    128840    0.520737    0.428108    0.431245    0.416035
    128880    0.528876    0.438108      0.4074    0.448895
    128920    0.486214    0.434571    0.298301    0.441558
    128960    0.494067    0.445966    0.263975    0.468654
    129000    0.626537    0.595664    0.233868    0.612852
    129040    0.637718    0.560627    0.417343    0.569993
    129080    0.559304    0.532737    0.461166    0.359388
    129120    0.504594    0.478271    0.357348    0.390884
    129160    0.523762     0.40668    0.405255    0.468009
    129200    0.536781    0.476448    0.360157    0.468564
    129240    0.505425    0.462642     0.32466     0.43757
    129280    0.537081    0.519625    0.350639    0.428899
    129320    0.550958    0.517821     0.44743    0.372528
    129360    0.456769    0.437581    0.402358    0.252797
    129400    0.464706      0.2947    0.429183     0.40107
    129440     0.46596    0.366225    0.378561     0.39599
    129480    0.450418    0.314521    0.355397    0.424879
    129520    0.449182    0.277853     0.39358    0.414031
    129560    0.468606    0.310288    0.401496    0.426268
    129600    0.558871    0.407001    0.505803    0.450762
    129640    0.528649     0.44068    0.476541     0.37101
    129680    0.494999    0.447845    0.435585    0.315829
    129720    0.571414    0.448174    0.532844    0.410177
    129760    0.545379    0.419343    0.480837    0.433388
    129800    0.546378    0.397906    0.509424    0.423339
    129840    0.590971    0.491653    0.521991    0.429298
    129880    0.527067    0.481715    0.470684    0.319384
    129920     0.56084    0.517235    0.539102    0.266309
    129960    0.606958    0.528224    0.562092      0.3766
    130000    0.575193     0.43838    0.549669    0.409123
    130040     0.55899    0.359756    0.510782    0.484373
    130080    0.581167    0.499966    0.549032    0.352291
    130120    0.620496    0.327857    0.579637    0.571456
    130160    0.612113    0.417978    0.570124    0.499619
    130200    0.613055    0.309474    0.567947    0.577353
    130240    0.615141    0.403143    0.519305    0.569732
    130280    0.601887    0.564358    0.397644    0.497911
    130320    0.590733    0.499887    0.346285    0.572826
    130360    0.657011    0.612347    0.414489    0.562635
    130400    0.554987    0.436997    0.447836    0.473811
    130440    0.571002    0.404461    0.524318    0.462157
    130480    0.589917    0.425686    0.443227    0.564222
    130520    0.522361     0.43196    0.340628    0.493058
    130560    0.530344    0.422874    0.403645     0.46987
    130600    0.517614    0.452924    0.323202    0.475656
    130640    0.613591    0.574367    0.260882    0.595844
    130680     0.66487    0.491139    0.538014    0.594498
    130720    0.667692    0.515152    0.655119    0.443917
    130760    0.589554    0.473643    0.561595    0.394237
    130800    0.622384    0.411233     0.57233    0.527305
    130840    0.607282    0.429554     0.56187    0.487205
    130880    0.563335    0.265703    0.523912    0.538154
    130920    0.579064    0.321067    0.513987    0.550784
    130960    0.616513    0.540828    0.397193    0.556704
    131000    0.572457    0.539946    0.323471    0.509154
    131040    0.513176    0.472979    0.395345    0.383004
    131080    0.473454    0.410249    0.401206    0.345031
    131120    0.530151    0.469581    0.415761    0.410801
    131160    0.561318    0.435372    0.391693    0.535895
    131200    0.547576    0.371453    0.453167    0.506302
    131240    0.508073    0.378792    0.464937     0.39576
    131280    0.497326    0.420384    0.464279    0.319983
    131320    0.523852    0.505843    0.492587    0.224325
    131360    0.501476    0.465807    0.481972    0.231695
    131400    0.489535    0.434186    0.465135    0.272801
    131440    0.565807    0.361846    0.534124    0.473343
    131480      0.4835    0.363028    0.442022    0.374663
    131520     0.44143    0.382094    0.376941    0.318812
    131560     0.45294     0.41084    0.349537    0.345463
    131600    0.485201    0.438837    0.332137    0.409815
    131640    0.506143    0.406652     0.35533    0.469825
    131680    0.469934    0.375064    0.354717    0.418545
    131720    0.477777    0.342064    0.366161    0.453278
    131760    0.542285    0.427394    0.362859    0.523272
    131800    0.547699    0.432465    0.450071    0.458648
    131840    0.508687    0.436235     0.41627    0.392357
    131880    0.466544    0.343322    0.426892    0.367722
    131920    0.446566    0.258654    0.425783    0.388137
    131960    0.455417    0.303338    0.392518    0.410761
    132000    0.434004    0.254352    0.376007    0.413089
    132040    0.477587    0.458293    0.291294    0.401615
    132080    0.445593    0.407961    0.246875    0.411978
    132120    0.446875    0.413461    0.251621    0.406364
    132160    0.414368    0.364372    0.304117    0.343726
    132200    0.413228    0.375511    0.299963    0.332459
    132240    0.436284    0.403662    0.342172    0.317273
    132280    0.425274    0.368786    0.378295    0.287412
    132320      0.4381    0.365004    0.373357    0.333526
    132360    0.447806    0.351343    0.422354    0.315018
    132400    0.436735    0.373585    0.364668     0.33004
    132440    0.475108    0.447071    0.370144    0.338492
    132480    0.434841     0.32783    0.382528    0.352666
    132520    0.433169    0.314917    0.353374    0.388876
    132560    0.475169    0.426058     0.41109    0.317883
    132600    0.514484    0.458976    0.461403    0.325324
    132640    0.495436    0.435245    0.338235    0.432519
    132680    0.535216    0.457804     0.33868    0.498624
    132720     0.53779    0.472552    0.372875    0.464861
    132760    0.628854    0.592482    0.252526    0.613278
    132800    0.523595    0.462179    0.332917    0.473139
    132840    0.459205    0.408141    0.360991    0.353334
    132880    0.449723    0.373411    0.349124     0.37839
    132920    0.445669    0.342008    0.384639    0.363765
    132960    0.459278    0.376284    0.420712    0.321378
    133000    0.475691    0.338582    0.398411    0.423314
    133040    0.477937    0.387409     0.43023    0.348804
    133080    0.453701    0.388597    0.333394    0.386691
    133120    0.467683    0.419505     0.38251    0.339346
    133160    0.498996    0.443676    0.461518    0.296893
    133200    0.428126     0.32482    0.328281    0.391545
    133240    0.483087    0.421729    0.381893    0.378217
    133280    0.549288    0.470446    0.473799    0.397025
    133320    0.468425    0.370411    0.377792    0.398637
    133360    0.470664    0.372054      0.3653     0.41374
    133400    0.478812    0.379191    0.349757    0.438641
    133440    0.466962    0.390319    0.319876    0.425955
    133480    0.446161    0.384632    0.296541    0.402791
    133520    0.456077     0.36697    0.357254    0.392065
    133560     0.50268    0.412807      0.3733     0.44228
    133600    0.502025    0.367626    0.428589    0.430373
    133640    0.463558    0.377768    0.391028    0.366279
    133680    0.550704    0.341207    0.475195    0.514118
    133720    0.479804    0.373559    0.362832    0.435005
    133760    0.488856    0.327699    0.401919    0.457203
    133800    0.427827    0.367325    0.290565    0.383034
    133840    0.459319    0.339164    0.414933    0.367077
    133880    0.456991    0.372512    0.411148    0.331473
    133920     0.45113    0.325414    0.423046    0.349534
    133960     0.44515    0.227891     0.40899    0.420846
    134000    0.437356    0.290272    0.381604    0.390744
    134040     0.44095    0.334003    0.335039    0.406281
    134080    0.433557    0.336417    0.337039    0.386227
    134120    0.444038    0.310079    0.374397    0.397516
    134160    0.450133    0.266168    0.414361    0.403359
    134200    0.448284    0.274763    0.421237    0.385981
    134240    0.448313    0.291563    0.371116     0.42336
    134280    0.486438    0.302698    0.429627    0.443889
    134320    0.494486    0.416178    0.444246      0.3442
    134360    0.556004    0.329635    0.478723    0.529573
    134400    0.594358    0.421827    0.458843    0.563957
    134440    0.540889    0.388117    0.417212    0.510315
    134480    0.596869     0.36767    0.530957    0.543516
    134520    0.621387    0.419826    0.482711    0.602479
    134560    0.644745    0.480702    0.465446    0.619417
    134600    0.607272      0.5644    0.411797    0.499435
    134640    0.599214    0.449425    0.536799    0.477472
    134680    0.596548    0.533921    0.525642    0.387772
    134720    0.659131    0.643416    0.645541    0.195448
    134760    0.582438    0.431804    0.530713    0.458648
    134800    0.597629    0.353813    0.546456    0.539002
    134840    0.558035    0.257656    0.533176    0.521672
    134880    0.606755    0.236222    0.594566    0.571834
    134920    0.668957    0.217504    0.657048     0.64497
    134960    0.637082    0.202826    0.623157    0.618291
    135000    0.576301    0.297023    0.526674    0.546477
    135040    0.604505    0.455394     0.41929    0.589631
    135080    0.615206    0.516978    0.417137    0.561861
    135120    0.609035    0.573672    0.275263    0.580498
    135160    0.601542    0.560573    0.331662    0.547233
    135200    0.590263    0.556242     0.31694    0.535691
    135240    0.601397     0.53247    0.318786    0.581557
    135280    0.583837    0.534726    0.290076    0.558261
    135320    0.652237    0.566821    0.376811    0.622538
    135360    0.615495    0.542993    0.455242    0.505551
    135400    0.605749    0.568407    0.321794    0.554279
    135440    0.710638    0.669753    0.301638    0.685899
    135480    0.700965    0.532203    0.469261    0.692285
    135520    0.612518    0.453106    0.445636    0.588609
    135560    0.613848    0.219983    0.592209    0.595411
    135600    0.593214    0.347413    0.522973    0.556426
    135640    0.600704    0.367652    0.514163     0.56759
    135680    0.646085    0.457913    0.527876    0.588654
    135720    0.648168    0.463294    0.555917    0.562635
    135760    0.582713     0.34831    0.552196    0.502861
    135800    0.601321    0.392918    0.551277    0.514667
    135840    0.618704    0.303243    0.595297    0.565028
    135880    0.652265    0.489629    0.634788    0.456298
    135920    0.571867    0.500265    0.522115    0.362208
    135960    0.498028    0.482149    0.424815    0.288322
    136000    0.527454    0.360447    0.483994    0.438456
    136040    0.506231    0.316168     0.45899    0.449339
    136080    0.554319    0.384626    0.493908    0.471865
    136120    0.581128     0.42403    0.558005    0.429243
    136160    0.493025    0.419595    0.419764    0.365903
    136200    0.522865    0.479741    0.474388    0.302622
    136240     0.53204    0.483168    0.437565    0.375789
    136280    0.513557    0.491459    0.438194    0.306487
    136320    0.530874    0.454701    0.365908    0.472242
    136360    0.515656    0.435279    0.341238     0.47528
    136400    0.574139     0.54238    0.344354    0.496502
    136440    0.518949    0.483045    0.476455    0.279777
    136480    0.560853    0.516513    0.525275    0.293959
    136520    0.541037    0.446074    0.486165    0.387433
    136560    0.575241    0.409442    0.525698    0.466693
    136600    0.487511    0.417897    0.439781    0.327549
    136640     0.48122    0.417028    0.465509    0.269323
    136680     0.48805    0.405931    0.411623    0.377056
    136720    0.540918    0.389477    0.489834    0.439949
    136760    0.518071    0.378733    0.454476    0.432213
    136800    0.503991    0.449064    0.380992    0.401498
    136840    0.461134    0.437075    0.360215    0.323266
    136880    0.453325    0.381648    0.385444    0.341739
    136920    0.495391    0.452097    0.321123    0.428151
    136960    0.504677    0.475586    0.407414    0.342389
    137000    0.501686    0.469836    0.443725    0.292815
    137040    0.583049    0.528589    0.505453    0.380794
    137080    0.518619    0.422934    0.454947    0.389977
    137120     0.55015    0.524332    0.460566    0.343926
    137160    0.600769    0.553696    0.340982    0.546807
    137200    0.503043     0.43932    0.273792    0.487997
    137240     0.52627    0.432158    0.322112    0.513228
    137280    0.471063    0.401481    0.316462    0.427161
    137320    0.476986    0.400278    0.335979    0.426529
    137360    0.484935    0.429114     0.35603    0.399283
    137400    0.609451    0.579051    0.341208    0.539571
    137440    0.543131    0.483826    0.291483    0.520513
    137480    0.561264    0.485527    0.402983    0.481564
    137520    0.577873    0.430303    0.478379    0.503853
    137560    0.613445    0.535645     0.40116    0.552074
    137600    0.543371    0.388798    0.469992    0.467384
    137640    0.656219    0.288535    0.621127    0.626256
    137680    0.620095    0.208025    0.599659     0.60512
    137720    0.672019    0.375126    0.602076     0.63246
    137760    0.638984    0.542345    0.562646    0.453755
    137800    0.678044    0.569422    0.616364    0.464048
    137840    0.667797    0.378086     0.65265    0.568335
    137880    0.669129    0.558131    0.656892    0.390448
    137920    0.668526    0.508279    0.635359    0.481482
    137960    0.692343    0.659661    0.587823    0.421886
    138000    0.629919    0.608285    0.609209     0.22902
    138040    0.664338     0.61916    0.649304     0.27881
    138080    0.590304    0.531761     0.54906    0.335681
    138120    0.510083    0.495404    0.417727    0.316938
    138160    0.529401    0.501549    0.382503    0.403323
    138200    0.614176    0.601219     0.40421    0.479139
    138240    0.637042    0.581821    0.403789    0.556851
    138280    0.592896    0.490197    0.397185    0.552271
    138320    0.625868    0.606878    0.243084    0.596684
    138360    0.664033    0.642331    0.214569    0.650577
    138400    0.622745    0.606464    0.360468    0.527149
    138440    0.586509    0.556738    0.284255    0.545186
    138480    0.566502    0.491695    0.470089    0.423203
    138520    0.565525    0.376457    0.534675    0.460477
    138560    0.558469    0.249939    0.523315    0.536141
    138600    0.619044    0.431367    0.590992    0.480709
    138640    0.666022    0.375447    0.643202     0.57663
    138680    0.578926     0.40336    0.557121    0.444103
    138720    0.590601    0.563989    0.501183    0.358262
    138760    0.623019    0.563688    0.470671    0.486859
    138800    0.589077     0.54957    0.403639    0.478614
    138840     0.62284    0.535811     0.54572    0.436984
    138880     0.61564    0.368127    0.508757    0.603053
    138920    0.547278     0.32045     0.46732    0.527209
    138960    0.610752    0.354544    0.520156    0.591415
    139000    0.631906    0.418137     0.51558    0.598287
    139040    0.664777    0.571348    0.413414    0.621699
    139080    0.607038    0.474112    0.451638    0.555185
    139120    0.590262    0.369534    0.529095    0.529453
    139160    0.580042    0.516995    0.530057    0.353063
    139200    0.587927    0.557536    0.483956    0.382436
    139240    0.586952    0.575516    0.557237     0.21747
    139280    0.643488    0.596522    0.566644    0.388883
    139320    0.635097    0.623158    0.616346    0.196183
    139360    0.593369    0.400354    0.568173     0.47018
    139400    0.607041    0.570773     0.55865     0.31484
    139440     0.58188    0.476468    0.539537    0.398809
    139480    0.643899    0.571074    0.625449    0.334513
    139520    0.628625    0.495831    0.556341    0.484741
    139560    0.484147    0.395206     0.37024    0.418965
    139600    0.489216    0.375164    0.361329    0.455366
    139640    0.469713    0.384735    0.362768    0.402043
    139680    0.442159    0.421823    0.291321    0.358059
    139720    0.466369    0.421518    0.315249    0.397417
    139760    0.473283    0.431806    0.382825     0.33909
    139800    0.452753    0.436359    0.253605    0.394011
    139840    0.484667    0.408787     0.35699    0.418635
    139880    0.475685    0.427692    0.318165    0.410371
    139920    0.463939    0.400787    0.332408    0.399193
    139960    0.513882    0.373376     0.48427    0.392712
    140000     0.45028    0.349501    0.351875     0.39942
    140040     0.46085    0.403762    0.307671    0.408755
    140080    0.411104    0.365171     0.30095    0.337775
    140120     0.45408     0.41356    0.253288    0.420941
    140160    0.454548    0.437112    0.324678    0.341681
    140200    0.471045    0.441591    0.365374    0.339509
    140240    0.518097    0.473307    0.440886    0.344162
    140280    0.478395    0.429975    0.339909    0.396619
    140320    0.459081    0.419125    0.393733    0.301363
    140360    0.456267    0.407493    0.392172    0.310659
    140400    0.566097    0.480095    0.494801    0.406955
    140440    0.511341     0.44394    0.379629    0.426309
    140480    0.484741    0.414196    0.378355    0.394003
    140520    0.464106    0.414482    0.383644    0.334381
    140560    0.482672    0.466538    0.400494    0.296465
    140600     0.44974    0.416086    0.387106    0.285577
    140640    0.464917    0.403815    0.385238    0.347592
    140680    0.464269     0.40456    0.362023    0.369271
    140720     0.46434    0.414112    0.349385    0.371031
    140760    0.467389    0.443419    0.372328    0.318835
    140800     0.43917    0.380562    0.384533    0.305038
    140840    0.455409     0.40575      0.4467    0.224992
    140880    0.454647    0.337304    0.396637    0.377245
    140920    0.468654    0.434665    0.397928    0.303304
    140960    0.467046      0.4167    0.424209    0.287527
    141000    0.455017    0.437969    0.405372    0.240703
    141040     0.46956    0.399954    0.414827    0.330045
    141080    0.477426    0.367441    0.453572    0.339309
    141120    0.495439    0.426906    0.365243     0.41865
    141160     0.45289    0.434483    0.221631    0.415118
    141200    0.555009    0.511839    0.359119    0.474472
    141240    0.491034    0.307074    0.425534    0.454812
    141280    0.455249    0.271452    0.432969    0.391605
    141320    0.493708    0.333974    0.379253    0.481792
    141360    0.509206     0.27887    0.437707    0.499226
    141400    0.497694    0.354396    0.384788    0.470893
    141440    0.535405    0.357574    0.460158    0.483437
    141480    0.525049    0.431455    0.495992    0.345243
    141520    0.595157    0.489294    0.544147    0.415836
    141560    0.594658    0.445885    0.441138    0.560196
    141600    0.526781    0.417052    0.406508    0.464558
    141640    0.554463    0.527493    0.279418    0.508463
    141680    0.547103    0.523472    0.277071    0.497847
    141720    0.507286    0.474018    0.273429    0.463919
    141760    0.526056    0.397091    0.376921    0.503706
    141800    0.544936    0.497242    0.286909    0.514145
    141840    0.528216    0.466639    0.323071    0.485692
    141880    0.567497    0.539959    0.457147    0.378903
    141920    0.596421    0.404309    0.577383    0.463249
    141960    0.559916    0.368567    0.441001     0.54469
    142000    0.606516    0.310515    0.576453     0.55408
    142040    0.551767    0.376047    0.525719    0.437152
    142080    0.618304    0.293342    0.589118    0.575752
    142120     0.56805    0.371419    0.540723     0.46371
    142160    0.510012    0.353486    0.454782    0.434104
    142200    0.485355    0.286021    0.447307    0.435027
    142240    0.556509    0.260877    0.539465    0.510222
    142280    0.601333     0.25836    0.576285    0.569517
    142320    0.536507    0.365129     0.51938    0.415458
    142360    0.517921    0.341208    0.479179    0.436405
    142400     0.65875    0.580365    0.396744    0.611288
    142440    0.585574    0.543711    0.334093    0.527782
    142480    0.612865    0.592184    0.391049    0.497599
    142520    0.620463      0.5848    0.475738    0.449033
    142560    0.502848    0.427247    0.410436    0.393339
    142600    0.505177    0.428072    0.446593    0.357375
    142640    0.531618    0.422571    0.476673    0.399314
    142680    0.542926    0.335651    0.481881    0.494637
    142720    0.496337    0.382042    0.447542     0.38269
    142760    0.493993      0.3774    0.407147    0.424098
    142800    0.501722    0.363006    0.372204    0.482847
    142840    0.484825    0.337202    0.404874    0.438728
    142880    0.470463    0.320297    0.396845    0.427312
    142920    0.472174     0.29334    0.399509    0.447483
    142960    0.461803    0.311156    0.394351    0.417363
    143000    0.411989    0.321038    0.362363    0.324187
    143040    0.413409    0.291727    0.350812    0.365569
    143080    0.409113    0.301279    0.341062    0.357288
    143120    0.409609    0.326653     0.33378    0.342707
    143160    0.419797    0.295646    0.362404    0.365672
    143200    0.452829    0.287455    0.422636     0.38582
    143240    0.436339    0.352532    0.386051    0.327825
    143280    0.409987     0.31334    0.375198    0.311807
    143320    0.434707    0.325991    0.367079    0.370032
    143360    0.432825    0.401503    0.278231    0.368861
    143400      0.4501    0.386446    0.366212    0.348897
    143440    0.496172    0.438436    0.379238    0.395381
    143480    0.465983    0.429449    0.408619    0.287897
    143520    0.487342    0.466259    0.372246    0.345021
    143560    0.528118    0.468394    0.488041    0.316607
    143600    0.527749     0.48072    0.431381    0.373975
    143640    0.525789    0.488453    0.463607    0.315262
    143680    0.498044    0.480669    0.296907    0.420594
    143720    0.469365    0.431187    0.323254    0.387545
    143760    0.486521    0.432386     0.26378    0.465691
    143800    0.474665    0.419557    0.258315    0.455915
    143840    0.455703    0.357542    0.332733    0.420455
    143880    0.467259    0.442404    0.233694    0.431656
    143920    0.467282    0.426149    0.228071    0.450651
    143960    0.451868     0.39327    0.273955    0.422679
    144000    0.443426    0.398725    0.339263    0.345215
    144040    0.453465    0.356799    0.326101    0.421441
    144080    0.442613    0.403895    0.268905    0.395437
    144120    0.453581    0.402594    0.294707     0.40316
    144160    0.461741    0.420599    0.292594    0.404838
    144200    0.430754    0.342383    0.342293     0.36974
    144240    0.456834    0.403958    0.347353    0.365457
    144280     0.48866    0.447924      0.4259    0.309112
    144320    0.453395    0.411617    0.432887    0.233054
    144360     0.44243    0.381079    0.369248    0.331548
    144400    0.442865    0.393687    0.333325    0.355195
    144440    0.421785    0.340029    0.389647    0.297257
    144480    0.522781    0.444621    0.305943    0.505284
    144520    0.537145    0.461988    0.367385     0.47817
    144560    0.559007    0.470123    0.420859    0.476277
    144600    0.671872    0.529202    0.465537    0.637217
    144640    0.587934    0.414898    0.455699    0.558148
    144680    0.637382    0.417769    0.519491    0.606721
    144720    0.625347    0.390907    0.568292    0.553494
    144760    0.620745    0.507829     0.60112    0.389118
    144800    0.587066    0.502313    0.560225    0.350888
    144840    0.599147    0.458781    0.573206    0.422976
    144880     0.58702    0.491672    0.560948     0.36439
    144920    0.607744    0.581672    0.532155    0.342308
    144960    0.628471    0.603087    0.575431    0.308412
    145000    0.590563    0.573424    0.542924    0.271933
    145040     0.54903    0.525346    0.482968    0.305975
    145080    0.589915     0.57071    0.538629    0.283139
    145120    0.605172    0.588554    0.487092    0.385762
    145160    0.582667    0.528894    0.454971    0.438492
    145200    0.539545    0.461725    0.399025    0.458046
    145240    0.566612    0.514801    0.341821    0.510133
    145280    0.598188    0.500897    0.474301    0.489692
    145320      0.6735    0.536993    0.487113    0.617708
    145360    0.601796    0.420643    0.490293    0.554066
    145400    0.616064    0.431672    0.471044    0.592322
    145440    0.543173    0.487571    0.361621    0.470721
    145480    0.576419    0.550108    0.316706    0.511463
    145520    0.523804    0.429821    0.376663    0.471296
    145560    0.608148     0.35076    0.538165    0.571869
    145600    0.637552     0.35423    0.557145     0.61405
    145640    0.623872    0.266006    0.591169    0.598493
    145680    0.725769    0.410891    0.679585    0.650243
    145720     0.65814    0.253242    0.642153    0.624343
    145760    0.573468    0.304521    0.540799    0.522049
    145800    0.519704    0.244778    0.506659    0.472827
    145840    0.546262    0.348238    0.474992    0.499916
    145880    0.547577    0.363203    0.467331    0.499365
    145920    0.555788    0.312201    0.490572    0.528838
    145960    0.563893    0.397557    0.483554    0.494038
    146000    0.649948    0.386138    0.623002    0.554645
    146040    0.608901     0.50442    0.539487    0.442759
    146080    0.613975    0.573997    0.496775    0.421512
    146120     0.65648    0.633718    0.325478    0.595314
    146160    0.526661    0.457321    0.356726    0.467275
    146200    0.623888    0.520896    0.380949    0.601679
    146240    0.665549    0.620868    0.266131    0.655445
    146280    0.553264    0.527186    0.267249    0.512693
    146320     0.60899    0.592849    0.418459    0.463853
    146360    0.567622     0.51676    0.337097    0.513531
    146400    0.586462    0.554503    0.286168     0.54636
    146440    0.581762    0.512014    0.337236    0.548642
    146480    0.614421    0.368484    0.557173      0.5557
    146520    0.615659    0.507731    0.523722    0.475392
    146560    0.653832    0.583027    0.374249    0.612381
    146600    0.624662     0.43748    0.590391    0.490362
    146640    0.642574    0.550232     0.43928    0.574527
    146680    0.667412    0.582719    0.501346    0.547693
    146720     0.66984    0.440301    0.612321    0.573211
    146760     0.56799    0.421731    0.455438    0.509848
    146800    0.480205    0.338667    0.450454    0.378933
    146840    0.586553    0.379088    0.499766    0.542785
    146880    0.609914     0.55847    0.544813    0.367804
    146920    0.607357    0.561535     0.57821    0.296844
    146960    0.550595    0.435939     0.52862    0.369902
    147000    0.589598    0.527488    0.548901    0.340169
    147040    0.542159    0.487115    0.475359    0.353024
    147080    0.636648    0.621021     0.54911    0.351359
    147120    0.608911    0.576058    0.512067    0.384045
    147160    0.658248    0.619507    0.650659    0.243791
    147200    0.621864    0.567135    0.608401     0.28572
    147240    0.621323    0.583077    0.586473    0.296907
    147280    0.634774    0.623864    0.602816    0.230832
    147320    0.560624    0.464894    0.545055    0.339688
    147360    0.646294    0.517156    0.615271     0.43518
    147400    0.652404    0.312958    0.608491    0.618916
    147440    0.624548    0.439825    0.481402    0.595757
    147480     0.66155    0.424449    0.581478    0.597514
    147520    0.641297    0.365253     0.58535    0.588625
    147560    0.664407    0.345367    0.613888    0.621882
    147600    0.661597    0.286315     0.64369    0.615718
    147640     0.61664     0.44041    0.570186    0.491343
    147680    0.653476    0.271613    0.624244    0.624985
    147720    0.614317    0.281036    0.590785    0.571631
    147760    0.693468    0.273052    0.684029    0.647567
    147800    0.696935    0.300947     0.65639    0.670835
    147840    0.567205    0.263781    0.534524    0.536792
    147880    0.605737    0.357131    0.540173    0.560807
    147920    0.626983    0.315038     0.60227    0.569418
    147960    0.606473    0.471313    0.569292     0.43519
    148000    0.571337    0.422979    0.555899    0.406098
    148040    0.632558    0.537709    0.557159    0.447997
    148080    0.580664    0.473077    0.555058    0.377423
    148120    0.526762    0.396738    0.437334    0.454197
    148160    0.611309    0.506274    0.503368    0.487551
    148200    0.573566    0.375754    0.483292     0.53216
    148240    0.513047     0.46457    0.419281    0.367169
    148280    0.542201    0.448233    0.516637    0.346608
    148320    0.510557    0.453748    0.395516     0.39877
    148360    0.523462    0.347015    0.406126    0.512509
    148400    0.526341    0.373611     0.43552    0.474138
    148440    0.530717    0.375313    0.432867    0.484859
    148480    0.557868    0.387302    0.447883    0.521376
    148520    0.512194    0.416444    0.337495    0.487191
    148560    0.506976    0.418594    0.376833     0.44365
    148600    0.538202    0.441181    0.394457    0.478628
    148640    0.523962    0.500017    0.342878    0.426016
    148680    0.528831    0.488811    0.438691    0.357684
    148720    0.534246    0.483658    0.440285    0.378237
    148760    0.486023    0.407902    0.432395    0.345091
    148800    0.491281     0.41402    0.355199    0.430274
    148840    0.544532    0.398362    0.519627    0.405371
    148880    0.555546     0.31039    0.538724    0.480311
    148920     0.54641    0.321255    0.497334     0.49657
    148960    0.514555    0.374509    0.488111    0.388618
    149000     0.46184    0.404496    0.393731    0.328561
    149040    0.574088    0.459699     0.55263    0.377399
    149080    0.577204      0.4213    0.471632    0.516139
    149120    0.491829    0.355911    0.457284     0.38472
    149160    0.535552    0.450647      0.4976    0.350633
    149200    0.457016    0.308469    0.410772    0.392226
    149240    0.451602    0.348559    0.409116    0.344993
    149280    0.571226    0.523833     0.52425    0.321495
    149320    0.620075    0.590109    0.572391    0.305165
    149360    0.583668    0.552263    0.501467    0.353375
    149400    0.547328    0.494519    0.480884    0.351195
    149440    0.527159    0.511502    0.467608    0.274776
    149480    0.526911    0.456859    0.502315    0.306968
    149520    0.593171    0.534063    0.574244    0.297865
    149560    0.628173    0.528053    0.603623    0.382101
    149600    0.605747    0.570177    0.571772    0.286063
    149640    0.549506     0.50883    0.513525    0.285127
    149680    0.489116    0.444777    0.442888    0.290675
    149720     0.46925    0.372355    0.448969    0.316495
    149760     0.47316    0.406631     0.42322    0.321399
    149800      0.4996    0.448836    0.299697    0.455991
    149840    0.491133    0.436887    0.295123    0.452168
    149880    0.449221    0.406297     0.27183    0.405748
    149920      0.4897    0.421196    0.289704    0.467203
    149960    0.500531    0.442898    0.395109    0.385737
    150000     0.45214      0.4097    0.256667    0.418485
    150040    0.471184    0.354071    0.400444    0.397879
    150080    0.495436    0.355529    0.393298     0.45807
    150120    0.546759    0.324815     0.47142     0.51976
    150160    0.437827    0.345796    0.335372     0.38902
    150200    0.486345    0.290834    0.445996    0.435393
    150240    0.496121    0.393341    0.408579    0.413059
    150280    0.431851    0.347379    0.349559    0.360732
    150320    0.487754    0.398184    0.338327    0.450323
    150360    0.469642    0.435615    0.267241    0.424204
    150400    0.443244    0.426213     0.34259     0.30644
    150440    0.475285    0.453375    0.310917    0.386747
    150480    0.465639    0.409208        0.32    0.404708
    150520    0.474679    0.417723    0.268714    0.451598
    150560    0.475827    0.431063    0.307764    0.415076
    150600     0.46306    0.387056    0.315552    0.423631
    150640    0.444968    0.297345    0.359243     0.42252
    150680     0.45254    0.230122    0.407504    0.436542
    150720    0.463456     0.23081    0.448367    0.418661
    150760    0.463119    0.273691    0.404973    0.435945
    150800    0.472539    0.334058    0.351593    0.459754
    150840     0.47543    0.414174    0.438698    0.296768
    150880    0.469815    0.415799    0.456039    0.246152
    150920    0.497733    0.426606    0.408645    0.382744
    150960    0.458766    0.351944    0.392837     0.37782
    151000    0.466624    0.284787    0.388994    0.450618
    151040    0.468289    0.384802    0.317139    0.435821
    151080     0.43231     0.32884    0.322576    0.401986
    151120    0.469882    0.327273    0.400627    0.417097
    151160     0.55882    0.454901    0.424015    0.487683
    151200    0.487783    0.338767    0.392669    0.454877
    151240    0.560729    0.458176    0.405489    0.504466
    151280     0.52394    0.484164    0.398684    0.394541
    151320     0.50736    0.480607    0.402635    0.348899
    151360    0.524301    0.484744    0.374999    0.417351
    151400    0.486932    0.405258    0.397726    0.389598
    151440     0.53037    0.451033    0.388237    0.456537
    151480     0.47832    0.327812    0.392537    0.442757
    151520    0.459299    0.355413     0.32524    0.435673
    151560    0.534632    0.455226    0.347262    0.493803
    151600    0.520991    0.450608    0.316021    0.489844
    151640    0.526043    0.481879    0.346506    0.448518
    151680    0.622253    0.517848    0.536003      0.4679
    151720    0.624123    0.484298    0.534981    0.508243
    151760    0.517926     0.44874    0.432203    0.385134
    151800    0.591582    0.534396    0.537873    0.353628
    151840    0.523041     0.45915    0.329851    0.476995
    151880    0.498628    0.424484    0.408621     0.38743
    151920    0.552212    0.494305    0.483428    0.363092
    151960    0.595794    0.496164    0.418306    0.537384
    152000    0.521897    0.469726    0.329546     0.46423
    152040    0.604222    0.563863    0.444058    0.463724
    152080    0.553687    0.394753    0.486974    0.469216
    152120    0.597185     0.55153    0.533422    0.352896
    152160    0.504961    0.468824    0.422993    0.333546
    152200    0.451768    0.426642    0.354383    0.317142
    152240    0.446795    0.423008    0.301793    0.359495
    152280    0.497512    0.463128    0.454022    0.272786
    152320    0.485043    0.451285    0.414028    0.308961
    152360     0.48286    0.453128    0.362804    0.359661
    152400     0.51284    0.468645    0.441263    0.334167
    152440    0.480596    0.404478    0.458905    0.296224
    152480    0.540979    0.444016    0.471358    0.407417
    152520    0.545221    0.474581    0.389919     0.46612
    152560     0.54515    0.465148    0.484929    0.377967
    152600    0.524216    0.462403    0.396637    0.422453
    152640    0.536294    0.481036     0.29519    0.506645
    152680    0.492305     0.42083     0.31074    0.459425
    152720     0.49172    0.436447    0.292309    0.455683
    152760    0.456076    0.415745    0.247633    0.426432
    152800    0.492151    0.402737    0.357078    0.441275
    152840    0.505777    0.423732    0.367652    0.443738
    152880    0.521705     0.42893    0.430728    0.418143
    152920     0.58069    0.467472    0.469466    0.485257
    152960    0.491464    0.425082    0.369968    0.406821
    153000    0.527682    0.391015    0.464597    0.433766
    153040    0.491239    0.443727     0.43002    0.317522
    153080    0.499702    0.468898    0.395724    0.350629
    153120    0.577179    0.550212    0.517487    0.309427
    153160    0.562973    0.538127    0.483187    0.332905
    153200     0.55813    0.511415    0.456518    0.391235
    153240    0.562964    0.524216    0.488359    0.347217
    153280    0.584601    0.519993     0.56098    0.313727
    153320    0.541435    0.481452      0.5141    0.300349
    153360    0.606168    0.567485    0.568158    0.300061
    153400    0.667733     0.65635    0.647692    0.203557
    153440    0.588947    0.540486    0.528381    0.349867
    153480    0.584041    0.522738    0.307892    0.560495
    153520    0.520431    0.482537    0.283539    0.477976
    153560     0.54441    0.512589    0.282266    0.500344
    153600     0.66095     0.65107    0.463525     0.48473
    153640    0.568216    0.516839    0.356507    0.501515
    153680    0.612625     0.58441    0.306562    0.561342
    153720    0.646562    0.631472    0.254741    0.610273
    153760    0.596705    0.535427    0.311181    0.573235
    153800    0.615206    0.596556    0.238428    0.586712
    153840    0.523408    0.480717    0.292719    0.480767
    153880    0.537796    0.442788    0.329922    0.523009
    153920    0.470658    0.397644     0.28129    0.453644
    153960    0.482655    0.416376     0.31523    0.439514
    154000    0.498963    0.463914      0.2937    0.443229
    154040    0.503153    0.470516    0.294331    0.445321
    154080    0.447997    0.362828    0.280419    0.437177
    154120    0.460262    0.400079    0.280477     0.43006
    154160    0.472388    0.403224    0.284613     0.45023
    154200    0.463273    0.431266     0.25815    0.420251
    154240    0.477993     0.43274    0.263306    0.447617
    154280    0.524223    0.460732    0.308046    0.492395
    154320    0.552738    0.480627    0.404164    0.465496
    154360     0.48681    0.395244    0.407867    0.389096
    154400    0.569629    0.396638    0.504226    0.487227
    154440    0.595525     0.42852    0.497395    0.527512
    154480    0.576889    0.396554    0.529334    0.477654
    154520    0.540162    0.416932    0.473562    0.430646
    154560    0.538311    0.453058    0.521243    0.320314
    154600    0.555873     0.47374    0.514737    0.358618
    154640    0.597271    0.479261    0.572528    0.394952
    154680    0.613612    0.527463    0.565344    0.393963
    154720    0.611683    0.453089     0.57494    0.460942
    154760    0.651674    0.222196    0.632231     0.63267
    154800    0.579266    0.246716      0.5671     0.53724
    154840    0.566507    0.385248    0.536922    0.452944
    154880    0.562174    0.344668    0.489927    0.522738
    154920    0.640605    0.395122    0.591003    0.561556
    154960    0.503006     0.33796    0.428921    0.455894
    155000    0.600121    0.540709    0.316348     0.57258
    155040     0.54958    0.516112    0.280935    0.508704
    155080    0.578624    0.502378    0.392787    0.512782
    155120    0.560139    0.532271    0.350364    0.470578
    155160    0.561782    0.547927    0.325846    0.474129
    155200     0.53427    0.515651    0.398455    0.382397
    155240    0.570834    0.522647    0.556953     0.26143
    155280    0.572949    0.523579    0.546059    0.290216
    155320    0.568943    0.517141    0.503252    0.355941
    155360    0.545775    0.476854    0.434856     0.42338
    155400    0.614741    0.580013    0.466332    0.449368
    155440     0.56312    0.481332    0.468551    0.427771
    155480    0.596087    0.549979    0.428321     0.47403
    155520    0.632144    0.612484    0.468281    0.452537
    155560    0.544249    0.518501    0.378408    0.424709
    155600    0.526523    0.447074    0.447589    0.392735
    155640    0.598294    0.531333    0.547525    0.365806
    155680    0.589012    0.473172    0.554483    0.403146
    155720    0.631338    0.460599    0.576596    0.502556
    155760    0.611684     0.31351      0.5941    0.545043
    155800    0.622096    0.513648    0.511883    0.498144
    155840    0.643212    0.428727     0.52018    0.610778
    155880    0.624119     0.60882    0.381894     0.51239
    155920    0.578947    0.444999    0.428561    0.537281
    155960     0.64046    0.546827    0.372612    0.618481
    156000    0.600283    0.459491    0.404891    0.587887
    156040    0.589408    0.514478    0.352954    0.552756
    156080    0.591014     0.39523    0.481985    0.556847
    156120    0.606966    0.405499    0.552953    0.516361
    156160    0.550588    0.385368    0.505162    0.450108
    156200    0.555378    0.399589    0.504269    0.450477
    156240    0.470304    0.348123    0.412231    0.388905
    156280    0.615911    0.572214    0.584827    0.298733
    156320    0.613509    0.599473    0.494919    0.385323
    156360    0.596219    0.562303    0.519893    0.352818
    156400    0.492981    0.397458    0.317485    0.476752
    156440     0.55987    0.512597     0.30498    0.520711
    156480    0.564512    0.517879    0.439499    0.419511
    156520    0.511504    0.460401     0.33402    0.446917
    156560    0.609251    0.522542    0.345482    0.591579
    156600    0.596566    0.552282    0.318286    0.552684
    156640    0.614412    0.604472    0.245908    0.573714
    156680    0.563007    0.494299    0.355277    0.513225
    156720    0.587782    0.515615    0.457436    0.464618
    156760    0.604674    0.349685    0.575611    0.526928
    156800    0.639433    0.417263    0.543791    0.589858
    156840    0.545996    0.472232    0.456463    0.406031
    156880    0.491641     0.35256    0.459347    0.384867
    156920    0.546028    0.331747    0.526398    0.457321
    156960    0.513513    0.316379    0.471865     0.45237
    157000    0.641884    0.403473     0.52909    0.617498
    157040    0.582305    0.395626     0.56513    0.449741
    157080    0.622062    0.495657    0.605868     0.40146
    157120    0.602589    0.413349    0.585144    0.461494
    157160    0.581585     0.48087    0.555757    0.369298
    157200    0.587667    0.416909    0.555857    0.455976
    157240    0.540267    0.348365    0.474466    0.487136
    157280    0.533442     0.40531    0.456962    0.442753
    157320    0.559069    0.540043    0.404687    0.411946
    157360    0.493094    0.462204    0.303353    0.425003
    157400     0.58477    0.540586    0.320308    0.537663
    157440     0.57831    0.325992    0.503116    0.556316
    157480    0.541815    0.377083    0.432376    0.507923
    157520    0.527709    0.501197    0.250287    0.493063
    157560    0.557128     0.45589    0.380117    0.518131
    157600    0.563955    0.540926    0.311455    0.496473
    157640    0.579702    0.548288    0.371634    0.483092
    157680    0.612556    0.591741    0.230282    0.589288
    157720    0.613968    0.580212    0.260033    0.591312
    157760    0.586041    0.465706     0.38922     0.56437
    157800    0.556314    0.508726    0.499333    0.332919
    157840    0.548007    0.525798    0.443336    0.357232
    157880    0.561288    0.535852    0.288764    0.509477
    157920    0.590223    0.572589    0.449467     0.40847
    157960    0.602137    0.500711    0.412685    0.551468
    158000    0.602373    0.449853    0.423638    0.586403
    158040    0.590882    0.413114    0.451789    0.568776
    158080    0.579897    0.476153    0.358291    0.563443
    158120    0.596668    0.579871    0.225071    0.570191
    158160     0.57769    0.555488    0.307899    0.513889
    158200    0.575027    0.555904    0.289227    0.518296
    158240    0.590649    0.534999    0.385214    0.512951
    158280    0.569701    0.490884    0.454795    0.448679
    158320    0.607732    0.492304    0.462056    0.531807
    158360    0.583158    0.525657    0.298148    0.561195
    158400    0.559765    0.522672    0.243574    0.542366
    158440     0.60165    0.560807    0.477723    0.425726
    158480      0.6256    0.610274    0.607448    0.203281
    158520    0.586403    0.560338    0.536264    0.293562
    158560    0.600185    0.588375    0.581316    0.190608
    158600    0.616899    0.602717    0.575377    0.258461
    158640    0.563861      0.5459    0.540051    0.214981
    158680    0.555842    0.510604    0.530442    0.275384
    158720    0.609628    0.545131    0.521035    0.417908
    158760    0.548586    0.517441    0.390506    0.426207
    158800    0.587605     0.56676    0.383976    0.471066
    158840     0.60702    0.558298    0.266424    0.595205
    158880    0.557512    0.536642    0.244659    0.523257
    158920    0.599573    0.492281    0.385106    0.572999
    158960    0.600367    0.401477    0.511626    0.545835
    159000    0.604309    0.377277    0.502518    0.579237
    159040    0.588253    0.495181    0.348261    0.570608
    159080    0.563113    0.533994    0.329687    0.490255
    159120    0.577697    0.506185    0.334432    0.547173
    159160    0.558743    0.518035    0.288049    0.522546
    159200    0.573036    0.511763    0.343185    0.526369
    159240    0.488636    0.378009     0.42397     0.39356
    159280    0.573632    0.523487    0.347689    0.513012
    159320    0.537359    0.501405    0.310901    0.479002
    159360    0.591682    0.518701     0.32205    0.572195
    159400    0.537237    0.341898    0.473925     0.48554
    159440    0.552759    0.336657      0.4704    0.525804
    159480    0.558545    0.321641    0.509121    0.511163
    159520    0.528638    0.389292    0.435804    0.466308
    159560    0.485894    0.406809    0.326439     0.44736
    159600    0.470178    0.374057    0.369819    0.406755
    159640    0.426459    0.283122    0.362433    0.390152
    159680    0.452014    0.356222    0.405991     0.34192
    159720    0.497112    0.391926    0.464169     0.35381
    159760    0.462993    0.329706    0.367856    0.429768
    159800    0.515573    0.312642    0.447242    0.483591
    159840    0.463073    0.324496    0.408278    0.396086
    159880    0.498311    0.264146     0.45657    0.467332
    159920    0.522663     0.27267    0.471669    0.499533
    159960    0.508587    0.443903    0.313617    0.471078
    160000    0.441605    0.398761    0.266923    0.399714
    160040    0.476812    0.407363    0.381052    0.378885
    160080    0.436406    0.365806    0.378294    0.322459
    160120    0.460125     0.41518    0.439995    0.239706
    160160     0.44462    0.374415     0.41498     0.28806
    160200    0.439537    0.397484    0.385712    0.282167
    160240    0.445901    0.390705    0.377944    0.319631
    160280     0.43394    0.371319    0.383378    0.302905
    160320    0.431083    0.389384    0.390644    0.259699
    160360    0.446634    0.379715    0.415198    0.287039
    160400    0.474744    0.285193    0.444419    0.414633
    160440    0.469556    0.307629    0.396739    0.434659
    160480    0.448272    0.253732    0.414835    0.406727
    160520    0.452713     0.23164    0.425951      0.4181
    160560      0.4526    0.245191    0.426293    0.409693
    160600    0.473981    0.256317     0.43071    0.445093
    160640    0.564979    0.228328    0.533003    0.549706
    160680      0.5294    0.296305     0.45698    0.513714
    160720    0.522848    0.362007    0.419205    0.489856
    160760     0.54834     0.48809    0.305572    0.519373
    160800    0.493377      0.3753    0.367397     0.45936
    160840    0.510538    0.435264    0.324008    0.476301
    160880    0.491591    0.371992     0.34577    0.474751
    160920    0.522562    0.358578    0.416638    0.493939
    160960    0.543227    0.355285    0.444055    0.516506
    161000    0.440335    0.331918    0.372387    0.372759
    161040    0.425191    0.322583    0.362923    0.354686
    161080    0.446354    0.404627     0.32597    0.358448
    161120    0.446792    0.432066    0.313384    0.338164
    161160    0.441814    0.360327    0.369322     0.35237
    161200    0.440675    0.375809    0.277643    0.412396
    161240    0.438128    0.302169    0.364415    0.399759
    161280    0.447037    0.388313    0.317902    0.384494
    161320     0.46765    0.459954    0.244118    0.407728
    161360    0.452255    0.424976    0.368074    0.304934
    161400    0.453362    0.435439    0.366765    0.294873
    161440     0.44911    0.386021    0.336365    0.375828
    161480    0.457086    0.422566    0.279566    0.401419
    161520    0.471623     0.41701    0.239105    0.462372
    161560    0.461718    0.361056    0.326012     0.43557
    161600    0.468676    0.280586    0.412455    0.436424
    161640    0.465798    0.346532    0.413011    0.378515
    161680    0.465744    0.269183    0.404689    0.444523
    161720    0.460482    0.269693    0.385174    0.450549
    161760    0.468722    0.227978    0.430822    0.449244
    161800    0.457016    0.236819    0.420495    0.429917
    161840    0.475666    0.289424     0.45468    0.402512
    161880    0.444125    0.301274    0.377362    0.401654
    161920    0.469307    0.314204    0.439631    0.385356
    161960    0.451045    0.407295    0.351566     0.34263
    162000    0.416132    0.368608    0.309781    0.338372
    162040    0.431734    0.336135    0.403201    0.311819
    162080    0.504229    0.405037    0.429224    0.400256
    162120    0.463323    0.405929     0.33017    0.394392
    162160    0.548303    0.507158    0.496855    0.311766
    162200    0.468203    0.411917     0.42492    0.296977
    162240     0.54989     0.48354    0.516862    0.322179
    162280    0.453942    0.387402     0.42793    0.280931
    162320    0.454726    0.355543    0.438821    0.307532
    162360    0.423223    0.314199    0.401121    0.314032
    162400    0.415378    0.321211     0.34076    0.354661
    162440    0.430787    0.334233    0.336134    0.382697
    162480    0.495682    0.413923    0.309171    0.473796
    162520    0.429471    0.352704    0.296507    0.395695
    162560    0.431197    0.387244    0.375881    0.283934
    162600    0.452277    0.405538    0.427097    0.249471
    162640    0.434381    0.345942    0.351199    0.366547
    162680    0.440248    0.316973    0.406509    0.349164
    162720    0.446964    0.366222    0.392681    0.333521
    162760     0.45857    0.380214    0.393498    0.348095
    162800    0.447881    0.336416      0.3701    0.388646
    162840    0.437261      0.4152    0.248476    0.385051
    162880    0.441385    0.395101    0.243738    0.417287
    162920    0.441644    0.410962     0.32451    0.340445
    162960    0.508667    0.435311    0.331037    0.467336
    163000     0.45062    0.409261    0.298805    0.386444
    163040    0.455138    0.375218    0.296349    0.430917
    163080    0.443318     0.35708    0.280836    0.432073
    163120    0.434696    0.407744    0.243065    0.390621
    163160    0.453156    0.433063    0.262759    0.392576
    163200    0.455492    0.437299    0.258567    0.396054
    163240    0.442187    0.410685    0.278968    0.380229
    163280    0.469274    0.397396    0.343782    0.405371
    163320    0.492975    0.454032    0.262308    0.459455
    163360    0.446479    0.387582      0.2575    0.426804
    163400      0.4604    0.400847    0.312952    0.406594
    163440     0.45655     0.40032    0.349652    0.366557
    163480    0.443357    0.382838    0.362447    0.339409
    163520    0.466214    0.444891      0.3782    0.306181
    163560    0.514206    0.495355    0.440718    0.298674
    163600    0.507822    0.473475    0.414928    0.345575
    163640     0.55844    0.480023    0.459876    0.426383
    163680    0.443162    0.398668    0.376027     0.30406
    163720    0.446712    0.416542    0.372369    0.294851
    163760    0.462025    0.428425    0.407933    0.277447
    163800    0.464031    0.382131    0.453127    0.281604
    163840    0.466575    0.428797    0.428259    0.260984
    163880     0.45994    0.428007    0.430357    0.233865
    163920    0.466385     0.41953    0.408501    0.303563
    163960    0.462012     0.33815    0.445833    0.337339
    164000    0.484759    0.368052    0.433174    0.383249
    164040     0.52061    0.479914     0.45908    0.317801
    164080    0.629432    0.575493    0.608878    0.300739
    164120    0.654317    0.630719    0.637114    0.229218
    164160    0.618986    0.596182    0.554748    0.321105
    164200    0.612036    0.598081    0.557283    0.284446
    164240    0.556076    0.422789    0.532172     0.39558
    164280    0.475052    0.431448    0.394588    0.330911
    164320    0.450785    0.320881    0.341208    0.432467
    164360    0.456558    0.332101    0.341988    0.435481
    164400    0.471654    0.353465    0.439053    0.356664
    164440     0.46825    0.366304    0.380558    0.399392
    164480    0.476093    0.361219    0.363195    0.436966
    164520    0.466154    0.275482    0.423139    0.423866
    164560    0.470831    0.283652    0.427496    0.424444
    164600    0.472685    0.364416    0.443736    0.342288
    164640    0.485552    0.442211    0.373025    0.369896
    164680    0.449398    0.342092    0.357603    0.398761
    164720    0.460316    0.308824    0.374131    0.434092
    164760    0.461836    0.448933    0.348459    0.321902
    164800    0.480377    0.444001    0.425484    0.288705
    164840    0.447286    0.396608    0.372228    0.322921
    164880    0.439876    0.347275     0.37644    0.353093
    164920    0.494583    0.395864    0.428408    0.385985
    164960    0.461527    0.311807     0.41891    0.391542
    165000     0.44249    0.397153    0.301285    0.378275
    165040    0.510918    0.432934    0.368123    0.446237
    165080    0.470397    0.413926     0.39302    0.341683
    165120     0.50094    0.400454    0.370151    0.452223
    165160    0.530246    0.516193    0.258559    0.478553
    165200    0.442319    0.405518    0.307795    0.363469
    165240     0.45817    0.418004     0.33713    0.362568
    165280     0.45334     0.40562    0.385512    0.312869
    165320    0.458297    0.413857    0.433765    0.246258
    165360    0.461219    0.416769    0.384536    0.322305
    165400    0.446116    0.396065    0.373991     0.31828
    165440    0.457302    0.410757    0.371584    0.333847
    165480     0.48877    0.450542    0.333833    0.404179
    165520    0.444191     0.38392    0.353713    0.349433
    165560    0.454305    0.414642    0.423064    0.248749
    165600    0.428296    0.367005    0.288197    0.386167
    165640    0.450932    0.381764    0.348691    0.373298
    165680     0.52287    0.433315    0.322886    0.504747
    165720    0.504078    0.431326    0.323191    0.466578
    165760     0.48623    0.386826    0.378865    0.423869
    165800    0.509028    0.282204    0.468237    0.468332
    165840    0.566707    0.310361    0.553451    0.489573
    165880    0.486243    0.332493    0.430097    0.421106
    165920    0.546556    0.375361    0.456028    0.498587
    165960    0.572471    0.292475    0.507107    0.559237
    166000    0.525333    0.291061    0.497187    0.469084
    166040    0.470466    0.353936    0.385539     0.41081
    166080    0.455259    0.418796    0.398484    0.283447
    166120    0.450665    0.427708    0.415691    0.224643
    166160    0.445992    0.423454    0.385475    0.264412
    166200     0.44894     0.37372    0.354162    0.371478
    166240     0.44823    0.395382    0.292804    0.399699
    166280    0.456792    0.351457    0.326627    0.432564
    166320    0.513933    0.324888    0.415417     0.50013
    166360    0.458069    0.230478    0.408224    0.447088
    166400    0.455673    0.234804    0.438988    0.409184
    166440    0.461017    0.291861    0.404589     0.41976
    166480    0.453937    0.259164    0.424404    0.405996
    166520    0.460485    0.266637    0.434502    0.405223
    166560    0.455692    0.343316    0.394816    0.376251
    166600    0.447778    0.267729    0.435076     0.37422
    166640    0.453476    0.264913    0.403406    0.422334
    166680    0.463039    0.270209    0.434758    0.408391
    166720    0.449984    0.294243    0.428709    0.366879
    166760    0.443742    0.313956    0.364693    0.402797
    166800    0.420239    0.270854    0.396875    0.349758
    166840    0.453614    0.376909    0.392859    0.339314
    166880    0.442155    0.387287    0.318241     0.37381
    166920    0.428184    0.384957    0.320837    0.339933
    166960    0.510468    0.420426    0.389019    0.439387
    167000      0.5073    0.447065    0.293275    0.478361
    167040    0.523795     0.47578    0.263333    0.503003
    167080    0.495284     0.44248    0.319017    0.439376
    167120    0.484118    0.349263    0.380046    0.449801
    167160    0.477189    0.364606     0.33574    0.457996
    167200      0.5299    0.386054    0.446207    0.462007
    167240    0.469961    0.356241    0.408895    0.384219
    167280    0.461609    0.327001    0.405534    0.393418
    167320    0.458347    0.371084    0.379305    0.372274
    167360    0.505266    0.440798    0.337523    0.449848
    167400    0.483555    0.378707    0.368173    0.434373
    167440    0.457882     0.39205    0.288767    0.426874
    167480    0.432015    0.366999    0.291501    0.391935
    167520    0.501042    0.457763     0.41404    0.348009
    167560    0.489342    0.376997    0.408468    0.412237
    167600    0.459815     0.38846    0.285861    0.436167
    167640    0.451267    0.354681    0.349775    0.398927
    167680    0.467528    0.447305    0.288247    0.392425
    167720    0.473943    0.454373    0.277946    0.406859
    167760    0.459718    0.405982    0.303823    0.406881
    167800    0.468103    0.448637    0.273271     0.40285
    167840     0.45452    0.426368    0.244931    0.413999
    167880    0.467931    0.461547    0.235069    0.411869
    167920     0.50313    0.460975    0.324507    0.434139
    167960    0.496261    0.437568     0.39249    0.383453
    168000    0.526243    0.408155    0.454613     0.42497
    168040    0.550008    0.436327    0.440514    0.469664
    168080    0.530618    0.445307    0.337974    0.500587
    168120    0.597564    0.545095    0.362376    0.534529
    168160     0.58498    0.529051    0.533409    0.346386
    168200    0.521032    0.485022    0.472357    0.290827
    168240    0.602571    0.539813    0.534781    0.385739
    168280    0.669748    0.645519    0.611473    0.326393
    168320    0.672303    0.642368    0.593253    0.373359
    168360    0.605882    0.579003    0.570372    0.271326
    168400    0.643141    0.607795     0.61628    0.279363
    168440    0.653737    0.630207    0.583355    0.342461
    168480    0.614986    0.572349     0.56072    0.338266
    168520     0.60833    0.515589    0.384883    0.571107
    168560    0.573504    0.364708    0.494992    0.528948
    168600    0.541007    0.316869    0.528424    0.453584
    168640     0.54313    0.304449    0.505574    0.491617
    168680    0.596856     0.34603     0.51043    0.576368
    168720     0.58081     0.33816    0.526196    0.532396
    168760    0.553065    0.337549    0.497415    0.500401
    168800    0.555494    0.254675     0.51307     0.53763
    168840    0.579565    0.279873    0.520908    0.567553
    168880    0.610113    0.256312    0.574216     0.59081
    168920    0.605731    0.281147    0.545866    0.597333
    168960    0.528583    0.308861    0.461268    0.500636
    169000    0.504795    0.418391    0.432476    0.384121
    169040    0.485391    0.351718    0.467314    0.359334
    169080    0.550333    0.395343     0.50961    0.435587
    169120    0.524319    0.451641    0.475799    0.345625
    169160    0.503667    0.405028    0.347287    0.471915
    169200    0.514037    0.445811    0.389468    0.421942
    169240    0.475449    0.390692    0.352931    0.418215
    169280      0.5098    0.411697    0.360929    0.469071
    169320    0.529519    0.462074    0.292485    0.511586
    169360    0.601818    0.534731    0.332215     0.57277
    169400     0.59446    0.459844    0.430674    0.556622
    169440    0.574165    0.475614    0.518164    0.405744
    169480    0.488144    0.306889    0.445464    0.428895
    169520    0.543112    0.461894    0.403746    0.462152
    169560    0.569591    0.552144    0.409523    0.419876
    169600    0.589828    0.533102    0.362102    0.529603
    169640     0.59808    0.561022    0.259498    0.577334
    169680    0.574331    0.517116    0.318004    0.539608
    169720    0.523294    0.477781    0.450559    0.341167
    169760    0.546605    0.489625    0.509297    0.313747
    169800    0.549188    0.524305    0.506794    0.267354
    169840    0.551494    0.522759    0.487043    0.312737
    169880    0.584309     0.54355    0.517057    0.346467
    169920     0.54453    0.482456     0.50186    0.329242
    169960    0.517153    0.448982    0.431762    0.383264
    170000    0.567872    0.542249    0.440533    0.396048
    170040     0.62177    0.588991    0.529686    0.381729
    170080    0.655843     0.63884    0.615596    0.270526
    170120    0.503225    0.425564    0.419315    0.386706
    170160    0.537303    0.485913    0.481202    0.331246
    170200    0.594543    0.548168    0.513235    0.378238
    170240    0.633203    0.604941    0.301811    0.587238
    170280    0.592771    0.527754    0.303832    0.576122
    170320    0.619496    0.595144    0.283073    0.577255
    170360    0.692216    0.674196    0.479982     0.52288
    170400    0.664319    0.647623    0.293358    0.614138
    170440     0.54696    0.504092    0.464087    0.358949
    170480    0.588956       0.524    0.449454    0.465995
    170520    0.560731    0.464119     0.50062    0.403499
    170560    0.519691    0.376835    0.421708    0.469378
    170600    0.461777    0.290626    0.411503    0.415545
    170640    0.418984    0.276861    0.357549    0.382887
    170680    0.447088    0.305822    0.342644    0.434561
    170720    0.418707    0.333243    0.363268    0.328051
    170760    0.419962    0.379911    0.389913    0.237426
    170800    0.434975    0.376182    0.349021    0.339231
    170840    0.446897    0.300732    0.382227    0.403605
    170880    0.436696    0.378132     0.27062    0.406434
    170920      0.4262    0.379751    0.242544    0.400317
    170960    0.430404    0.349963    0.302127    0.395904
    171000    0.448697    0.370201    0.287584    0.427674
    171040    0.442281    0.373903     0.33354    0.374395
    171080    0.437475    0.340221    0.329862    0.397755
    171120    0.437953    0.332675    0.318888    0.413815
    171160    0.434951     0.36531    0.275527    0.411092
    171200      0.4335    0.327512    0.335412    0.395069
    171240    0.441491    0.244406    0.427582    0.383755
    171280     0.47587    0.227334    0.454158    0.441547
    171320    0.436176    0.291886    0.355707    0.410821
    171360    0.434054    0.276207    0.392862    0.382329
    171400    0.430225    0.294884     0.33729    0.411661
    171440      0.4382    0.343626     0.32799    0.397972
    171480    0.426826     0.29582    0.340418    0.401206
    171520    0.428291    0.313416    0.348433    0.383706
    171560    0.433656    0.417303    0.319767    0.315788
    171600    0.441853    0.420448    0.268364    0.376393
    171640    0.423286      0.3689    0.293973    0.368556
    171680    0.443781    0.354357    0.377813    0.354361
    171720    0.432468    0.324109    0.348422    0.384204
    171760    0.458457     0.33916    0.350771    0.426961
    171800    0.463383    0.278684    0.384723    0.451409
    171840    0.455237    0.281062    0.406628    0.412479
    171880    0.479811    0.361148    0.412593     0.39972
    171920      0.4591    0.347398     0.32226    0.443857
    171960    0.421951    0.343147    0.276777    0.402156
    172000    0.436892    0.253145     0.38241    0.414041
    172040     0.43118    0.365135    0.331461    0.358669
    172080     0.43724    0.388576    0.331112    0.348901
    172120    0.457228    0.413263    0.331552    0.370678
    172160    0.434986    0.406597    0.365643    0.281798
    172200    0.425713    0.317491    0.372579    0.350496
    172240     0.44569    0.263788    0.395297    0.414048
    172280    0.430941    0.304025    0.370134    0.376816
    172320     0.43107    0.329716    0.364474    0.360678
    172360    0.431075    0.329173    0.381801    0.342818
    172400    0.416447    0.322687    0.334132    0.362056
    172440    0.429636    0.234919    0.382226    0.409744
    172480    0.423255    0.300671    0.363711    0.368241
    172520     0.43015     0.33392    0.355185    0.363866
    172560    0.428308    0.414106    0.229931     0.37755
    172600    0.443276    0.264352    0.403686    0.400179
    172640    0.439014    0.295289    0.405647     0.36568
    172680    0.433905    0.369283    0.410035    0.268417
    172720    0.439214    0.393969    0.404178     0.25932
    172760    0.434285    0.397833    0.352595    0.307592
    172800    0.428701    0.396361    0.372213    0.268188
    172840    0.440148    0.291767    0.422764    0.351572
    172880    0.432241    0.340489    0.389635    0.325449
    172920    0.451067    0.426693    0.367446    0.299731
    172960    0.435695    0.385592    0.357638     0.32105
    173000    0.444873    0.253543    0.402785    0.411465
    173040    0.431959    0.364439    0.313316    0.377088
    173080    0.418292     0.34469    0.278916    0.391574
    173120    0.442578    0.405456    0.221911    0.422033
    173160    0.424305    0.373975      0.2351    0.406129
    173200    0.435636    0.378949    0.290127    0.389591
    173240    0.429587    0.357627    0.267705    0.411736
    173280    0.434553    0.414695    0.236755    0.386844
    173320    0.442269     0.42777    0.303462    0.340775
    173360    0.445263    0.391708    0.298374    0.392501
    173400    0.436723    0.368873    0.259238    0.422116
    173440    0.440312    0.358667    0.298846    0.412066
    173480    0.427133    0.297098    0.349803    0.392755
    173520    0.418912    0.304288    0.363983    0.354823
    173560    0.421243    0.245188    0.389179    0.378567
    173600    0.403289    0.278447    0.351486    0.352432
    173640    0.441377    0.272481    0.400623     0.39355
    173680    0.445142    0.314387    0.421656    0.345932
    173720    0.426764    0.342831     0.38056    0.319212
    173760    0.442811    0.285191    0.431803     0.35267
    173800    0.444578    0.314864    0.432363    0.330488
    173840    0.430583    0.288429     0.40846    0.347522
    173880    0.432578    0.236152    0.420222    0.376687
    173920    0.442611    0.352217    0.395227    0.333989
    173960    0.446179    0.236864    0.426187    0.400514
    174000    0.429821    0.300975    0.356412    0.389714
    174040    0.439939    0.321678    0.328043    0.419529
    174080    0.438001    0.306104    0.327315    0.427616
    174120    0.425661    0.256825    0.363358    0.405446
    174160    0.423586    0.322274     0.38133    0.331026
    174200    0.437645    0.397074    0.394154    0.264653
    174240    0.440264     0.42837    0.385387    0.235882
    174280    0.436501    0.374814    0.389739    0.297797
    174320    0.427084    0.338026    0.377822    0.328314
    174360    0.436527    0.406085    0.320325    0.337044
    174400     0.42675    0.345688    0.282709    0.405965
    174440     0.43329    0.333309    0.318171    0.403922
    174480    0.430469    0.281001    0.365151    0.397883
    174520    0.444033     0.24349    0.418021    0.400377
    174560    0.497502    0.371728    0.475372    0.361742
    174600    0.495227    0.274558    0.459118    0.452027
    174640    0.439883    0.257747    0.382427    0.417505
    174680    0.419289    0.316581    0.342873    0.365817
    174720    0.438204    0.406554    0.358007     0.30098
    174760    0.424931    0.379295    0.326592    0.332574
    174800    0.436446    0.383511     0.38392      0.2941
    174840    0.427892    0.382097    0.325559    0.337929
    174880     0.45379    0.420318    0.293781    0.385844
    174920    0.438071    0.379599    0.327518    0.363936
    174960    0.424579    0.339091    0.383238    0.314135
    175000    0.443991    0.334364     0.42348    0.321126
    175040    0.438989    0.384689    0.337086    0.351867
    175080    0.439219    0.368251    0.373329     0.33293
    175120    0.440694     0.35614    0.381688    0.340441
    175160    0.454955      0.3886    0.295712    0.418944
    175200    0.457551    0.334431     0.39425    0.389138
    175240    0.440356    0.330692    0.370228    0.376032
    175280    0.421673     0.38313    0.310482    0.335304
    175320    0.453632    0.394525    0.380324    0.333568
    175360    0.470029    0.419256    0.422921    0.295324
    175400    0.442908    0.323628    0.371703    0.386571
    175440    0.467786    0.345659    0.417246    0.379569
    175480    0.466771     0.26385    0.426954     0.42877
    175520    0.458344    0.371532    0.342738    0.405775
    175560    0.443517    0.399973    0.353471    0.329385
    175600     0.48845    0.467711     0.39552    0.319339
    175640    0.461551      0.4183    0.362924      0.3455
    175680    0.490544    0.402807     0.42682    0.369916
    175720    0.476249    0.424923    0.424142     0.30524
    175760    0.498716    0.415001    0.433188    0.370887
    175800    0.541268     0.50402    0.325305    0.475482
    175840    0.441026    0.380993    0.392973    0.299037
    175880    0.452074    0.433166    0.375771    0.282674
    175920    0.463826    0.402398    0.370773    0.361764
    175960    0.464832    0.416474    0.306526    0.405868
    176000    0.484666    0.411498     0.30902    0.452745
    176040    0.542148    0.452896    0.439125    0.435779
    176080    0.527667    0.389595    0.498747     0.39539
    176120    0.603238    0.528519    0.581783    0.331644
    176160    0.484293    0.372018    0.377337    0.433933
    176200    0.475468    0.276175    0.419401     0.44718
    176240    0.466396    0.368015    0.424329    0.345773
    176280    0.467442    0.369646     0.40441     0.36989
    176320    0.525277    0.459218    0.467944    0.349255
    176360    0.538368    0.434751    0.446458    0.437432
    176400    0.600073    0.355434    0.563432    0.525725
    176440    0.536499    0.374074    0.486964    0.445642
    176480    0.587193     0.40122    0.565347     0.45716
    176520    0.484284    0.350011    0.450951    0.378415
    176560    0.498269    0.324394    0.428669    0.455583
    176600     0.48636    0.449781    0.408196    0.322747
    176640    0.542435    0.357834    0.455999    0.502485
    176680    0.541534    0.466972    0.419185    0.439021
    176720    0.470974    0.357481    0.406077    0.388513
    176760    0.595104    0.469382    0.466858    0.519635
    176800    0.604173    0.460851    0.471173    0.543747
    176840    0.556588     0.29438    0.522223    0.510101
    176880    0.598498    0.314503    0.538717    0.572077
    176920    0.570067    0.260222    0.550969    0.527892
    176960    0.567043    0.342245    0.527301    0.497893
    177000    0.619229    0.518889    0.465232    0.530285
    177040    0.543453    0.520101    0.501634    0.261802
    177080    0.518671    0.475155    0.487791    0.272629
    177120     0.60931     0.56119    0.498206    0.423526
    177160    0.633152    0.594398    0.529333    0.410196
    177200    0.655514    0.632522    0.610519    0.294244
    177240     0.62549    0.609138    0.473565    0.432625
    177280    0.578099    0.562081    0.325054    0.496792
    177320    0.650876    0.637699     0.33027    0.575796
    177360    0.569635     0.53777    0.452934    0.393219
    177400    0.548912    0.509395    0.375893    0.449254
    177440    0.637974     0.56457    0.468209    0.525416
    177480    0.647786    0.620649    0.590887    0.323885
    177520    0.572841    0.540638     0.50721    0.326713
    177560    0.627254    0.592459    0.511886    0.416964
    177600    0.462096    0.386586    0.384551    0.360191
    177640    0.478928    0.459784    0.337016    0.365735
    177680    0.509021    0.393039    0.378367    0.469641
    177720    0.446035    0.364628    0.331628    0.393656
    177760    0.461394    0.331827    0.400314    0.394219
    177800    0.456178    0.362182    0.410452    0.341393
    177840    0.452231    0.419885    0.327519    0.354196
    177880    0.433962    0.397341    0.380986    0.271322
    177920     0.42142    0.327988    0.342095    0.361365
    177960    0.425223    0.312197    0.315361    0.405844
    178000    0.429628    0.362628    0.287616    0.393621
    178040    0.441719    0.355996    0.343263    0.381666
    178080    0.471499     0.42826    0.310636    0.405858
    178120    0.477725    0.402108    0.340243    0.423068
    178160    0.448085    0.333085    0.365559    0.396208
    178200    0.455518    0.415309    0.314206    0.379192
    178240     0.44995    0.348146    0.344787    0.405988
    178280    0.419583    0.362059    0.294672     0.36631
    178320     0.43837    0.389318    0.296463    0.380629
    178360    0.453276     0.39955    0.315405    0.389612
    178400    0.416083    0.350139    0.331286    0.337494
    178440    0.466588    0.357494    0.439594    0.338176
    178480    0.468431    0.422268    0.445554    0.249053
    178520    0.449312      0.4009    0.432505    0.236604
    178560    0.458965    0.365704    0.444625    0.299779
    178600    0.471317    0.364108    0.439368    0.344471
    178640    0.441371    0.360303    0.375257    0.344936
    178680     0.56999     0.31208    0.526851    0.524224
    178720    0.627233    0.277186    0.606514    0.584938
    178760    0.607958    0.437477    0.519938    0.526786
    178800    0.663663    0.548296    0.428884    0.629546
    178840    0.659371    0.592512    0.359109    0.624108
    178880    0.627897    0.491321      0.4451    0.590761
    178920    0.591774    0.527553    0.304059    0.574133
    178960     0.56658    0.504263    0.355059    0.511544
    179000    0.654217     0.59565    0.406981    0.579282
    179040    0.643436    0.559348    0.432891    0.572498
    179080    0.667026    0.647449    0.308868    0.612583
    179120    0.607403    0.588008    0.263684    0.567973
    179160    0.598451      0.5238    0.392498    0.536532
    179200    0.498027    0.456295    0.339151    0.415732
    179240    0.526045    0.496004    0.338475    0.439159
    179280    0.531905    0.504992    0.338979     0.44263
    179320    0.556426    0.516006    0.368595    0.465934
    179360    0.532195     0.49734    0.309858     0.47234
    179400    0.530521      0.4864    0.324213    0.470326
    179440    0.588577    0.558931    0.395565    0.473256
    179480    0.641313    0.629162    0.483752     0.43898
    179520    0.644659    0.577156    0.615207    0.345806
    179560     0.61714    0.353473    0.602807    0.522881
    179600    0.624476    0.418671    0.590756     0.50563
    179640    0.650121      0.4754    0.481221    0.622684
    179680    0.596732    0.468395    0.463112    0.527553
    179720    0.670819    0.614289    0.539992    0.480679
    179760    0.677629     0.64059    0.499471    0.508462
    179800     0.65123    0.604342    0.348584    0.601216
    179840     0.56511      0.5147    0.286935    0.539862
    179880    0.540017    0.459596    0.359833    0.492471
    179920    0.636368    0.614237    0.295468    0.587656
    179960    0.738841    0.730989    0.292516    0.686922
    180000    0.605832    0.563915      0.2513    0.594065
    180040    0.567378    0.538255    0.317416    0.503354
    180080    0.629609    0.611567    0.307632    0.569354
    180120    0.576973    0.559964     0.37407    0.460767
    180160    0.635246    0.618036    0.194506    0.622312
    180200    0.594431    0.548407    0.252171    0.585113
    180240    0.567828    0.504182    0.331727    0.529732
    180280    0.516784    0.478317     0.29491    0.467303
    180320     0.52377    0.492323    0.276237    0.479564
    180360    0.615631    0.557702    0.407923    0.529687
    180400    0.607523    0.582164    0.429569    0.463384
    180440    0.526219    0.494683    0.272769    0.484457
    180480    0.534989    0.519354    0.249374    0.490418
    180520    0.522035    0.492182    0.290671    0.467235
    180560    0.557608    0.489745    0.317646    0.530194
    180600    0.453974    0.413163    0.318176    0.374493
    180640     0.46799    0.433571    0.282544    0.412571
    180680    0.435653    0.354463     0.33266    0.378524
    180720    0.556609    0.503777    0.513032    0.320365
    180760    0.557334    0.504045    0.536185    0.282288
    180800    0.510582    0.472768    0.468719    0.279608
    180840    0.492447     0.41328    0.452085    0.331401
    180880     0.52362    0.432714    0.468116    0.376804
    180920    0.516743    0.233657    0.481275     0.49782
    180960    0.539557    0.296273    0.487248    0.507006
    181000    0.508339    0.292798    0.466913    0.461605
    181040    0.496881    0.339077    0.453835    0.415744
    181080    0.506766    0.272037    0.456697    0.480674
    181120    0.640302    0.458667    0.467598    0.625261
    181160      0.5744    0.376525    0.468844    0.546155
    181200    0.583266    0.340327    0.531492    0.531124
    181240    0.561771    0.287838     0.50713    0.539577
    181280    0.548325    0.294226    0.507187    0.507458
    181320    0.638345    0.334199    0.590398    0.595576
    181360    0.512346    0.348007     0.42773    0.470037
    181400    0.551067    0.359742    0.505732    0.471349
    181440    0.532752    0.394388    0.481393    0.424698
    181480    0.529125    0.316533    0.465193    0.493304
    181520    0.478623    0.239453    0.442176    0.453103
    181560    0.552822    0.275899    0.517757    0.516751
    181600    0.501278    0.278812    0.474927    0.446394
    181640    0.501253    0.263174    0.476187    0.454417
    181680    0.543734    0.303337     0.49521    0.504031
    181720    0.564839    0.318149    0.521026    0.515169
    181760     0.50725    0.326427    0.478667       0.423
    181800    0.528884    0.297246    0.490822    0.479765
    181840    0.499236    0.382111    0.445223    0.392735
    181880    0.517674    0.369391     0.46539     0.42771
    181920    0.542594    0.439127    0.445639    0.444287
    181960    0.540007    0.476631    0.416963    0.426825
    182000    0.605292    0.563864    0.542448    0.347223
    182040    0.478099    0.440264    0.415502    0.301137
    182080    0.479833    0.387826    0.357361     0.42704
    182120     0.45277    0.300962    0.419837    0.378364
    182160    0.487746    0.361675    0.418744     0.41187
    182200    0.494979    0.448139     0.39111    0.369069
    182240    0.453614    0.398462    0.323257    0.385051
    182280    0.477438    0.407009    0.305773    0.443555
    182320    0.455667    0.371047     0.33581    0.405981
    182360    0.489052    0.440396    0.323088    0.424276
    182400    0.464443    0.418021    0.316036    0.395973
    182440    0.437439     0.38191    0.311018    0.374324
    182480    0.480326    0.396726    0.373485    0.405639
    182520    0.464942    0.425799    0.398972    0.303084
    182560    0.491699    0.476885    0.362436     0.35321
    182600    0.563194    0.557496    0.427857    0.374849
    182640    0.547236     0.53901    0.437436    0.342129
    182680    0.543494    0.523361    0.479071     0.29556
    182720    0.443097    0.403341    0.327997    0.349863
    182760     0.44937    0.271902    0.391352     0.42045
    182800    0.442411    0.248662    0.409619    0.402286
    182840    0.451249    0.255727    0.427935    0.398405
    182880    0.487717    0.294438     0.46541    0.415253
    182920    0.461458    0.393663    0.437288    0.282305
    182960    0.414489    0.324852    0.391395    0.291348
    183000    0.415305    0.321753    0.368366    0.325175
    183040    0.402878    0.314299    0.356125    0.314663
    183080    0.399816    0.292732    0.362043    0.320838
    183120    0.420197    0.316864    0.361529    0.349321
    183160    0.423488    0.295276    0.397893    0.336418
    183200    0.488628     0.34493    0.466896    0.374894
    183240    0.446812    0.296191    0.429272    0.356762
    183280    0.496035    0.380827    0.450692    0.379407
    183320    0.385599     0.35167    0.302301    0.286905
    183360    0.383863    0.346915    0.314312     0.27488
    183400    0.427992    0.349717    0.355703    0.342824
    183440    0.482671    0.368014    0.386165    0.425893
    183480    0.474157    0.439909    0.394777    0.316672
    183520    0.430293    0.417835    0.355096    0.263864
    183560    0.467229    0.428554    0.411009     0.28986
    183600    0.437878    0.360014    0.377642    0.333543
    183640    0.404801    0.345225    0.339532    0.305393
    183680     0.41424    0.318578    0.330543    0.363922
    183720    0.447395    0.313782     0.35749    0.417213
    183760    0.450574     0.33305    0.366311    0.401158
    183800    0.435569    0.300767    0.374115    0.386028
    183840     0.49009    0.429686    0.422775    0.342065
    183880    0.574382    0.482102     0.35331    0.550071
    183920    0.549891    0.518567    0.466933     0.34325
    183960    0.555227    0.515804    0.507445    0.304959
    184000    0.563094    0.498802    0.505769    0.359922
    184040    0.620324    0.602105    0.459275    0.442876
    184080    0.568204    0.508378    0.407891    0.469989
    184120    0.562737    0.477997    0.486039    0.410646
    184160    0.574642    0.499909    0.405291    0.496243
    184200    0.532937    0.353534    0.417014    0.518802
    184240    0.649726     0.32661    0.596307    0.618087
    184280    0.551274    0.420139    0.420202    0.504696
    184320    0.493047    0.470778    0.305617    0.413711
    184360    0.486564    0.428862    0.456136    0.285493
    184400    0.436579     0.35876    0.396706    0.308413
    184440    0.436758    0.422217    0.345725    0.289349
    184480    0.479805    0.437013    0.358411    0.375481
    184520    0.616092    0.481221    0.506996    0.520116
    184560    0.528237    0.369602     0.41505    0.499195
    184600    0.617403    0.237501    0.579852    0.608061
    184640     0.61097    0.485325    0.467813    0.540536
    184680    0.556834    0.367174    0.470944    0.513346
    184720    0.567608    0.322512    0.543376    0.495062
    184760    0.564307    0.457327    0.412688    0.507373
    184800    0.480029    0.407686    0.458752    0.290163
    184840    0.537483    0.493016    0.435464    0.380898
    184880     0.55946    0.453112     0.37705    0.527745
    184920    0.532467    0.333635    0.454054    0.499566
    184960    0.500156    0.394154    0.453545    0.373163
    185000    0.566391     0.43245    0.539983    0.403737
    185040    0.596439    0.560369     0.40871    0.480023
    185080    0.576805    0.558981    0.368532    0.465975
    185120    0.498238    0.387717    0.413722     0.41832
    185160    0.489804    0.397793    0.398392     0.40356
    185200    0.523281    0.334766    0.433332    0.497796
    185240      0.6578    0.343513    0.638623    0.582719
    185280    0.578182    0.287738     0.55409    0.527998
    185320    0.505391    0.344468    0.460678    0.424215
    185360    0.607319    0.342228    0.551766    0.562235
    185400     0.55082    0.440422    0.513402    0.386331
    185440     0.54191    0.385833    0.523929    0.404925
    185480    0.490952    0.427653    0.393608    0.379808
    185520    0.501113    0.416255     0.33849    0.463017
    185560    0.505573    0.362059    0.419886     0.45146
    185600    0.572173    0.363615     0.54229    0.477984
    185640    0.599533    0.499241    0.418005    0.543056
    185680    0.543365    0.473818    0.321029    0.512766
    185720    0.585424    0.550806    0.322891    0.527065
    185760    0.492313    0.458459    0.332075    0.405321
    185800    0.528997    0.483464    0.299061    0.486313
    185840    0.557457    0.470045    0.368727    0.514407
    185880    0.534142    0.437806    0.361303    0.498399
    185920    0.523807    0.478274    0.342065    0.450548
    185960    0.492428    0.472782      0.3682    0.354792
    186000    0.570546     0.51387    0.324197    0.530922
    186040    0.528184    0.491524    0.393285    0.402105
    186080    0.554906     0.49889    0.370003    0.479633
    186120    0.546659     0.49364    0.402419    0.438237
    186160    0.594938    0.568524    0.340576    0.518354
    186200    0.588948    0.560237    0.338383    0.515121
    186240    0.536198    0.515125     0.37307    0.412893
    186280    0.468209    0.424406    0.282787    0.422316
    186320    0.502703     0.28381    0.439581    0.481291
    186360    0.465625     0.26044    0.413336    0.441517
    186400    0.447939    0.339024    0.332883    0.418987
    186440    0.522292    0.478037      0.2747    0.491528
    186480    0.515459    0.350013    0.419984    0.482184
    186520    0.580255    0.473664    0.375836     0.55478
    186560    0.536593    0.436919     0.33896    0.519684
    186600    0.602961    0.499835    0.387041    0.572266
    186640    0.559138     0.44755     0.38647    0.524987
    186680    0.615783    0.382431    0.523546    0.581399
    186720    0.656105    0.501129    0.450103    0.638141
    186760     0.64448    0.418517     0.50491    0.632945
    186800    0.634394    0.478912    0.524917    0.547737
    186840    0.597411     0.40604     0.56516    0.479089
    186880    0.506092     0.32774    0.458555    0.441104
    186920     0.54193    0.427864    0.513632    0.374821
    186960    0.577849    0.552722    0.562917     0.21317
    187000    0.506733    0.439129    0.437463    0.359651
    187040    0.603011    0.423309    0.588352    0.449328
    187080    0.588535    0.372185    0.485702    0.564196
    187120    0.544539    0.299633     0.50144    0.501821
    187160    0.536926    0.363244    0.426887     0.51225
    187200    0.583458    0.340776    0.505511    0.556038
    187240    0.580759    0.424019     0.46485    0.527906
    187280    0.575408    0.411855    0.442104    0.545076
    187320    0.578092    0.368291     0.46911    0.559177
    187360    0.622721    0.214796    0.597358      0.6104
    187400    0.529585    0.262723    0.507858    0.483711
    187440    0.577965    0.345556    0.516045     0.53139
    187480     0.57495     0.47411    0.543247    0.375816
    187520    0.544062    0.449292    0.507072    0.364719
    187560     0.59609    0.481558    0.581347    0.375214
    187600    0.555072    0.492296    0.478756    0.380324
    187640    0.539308    0.410694    0.516242    0.382794
    187680    0.593669    0.553677    0.498149    0.387525
    187720    0.539329    0.505575     0.40468    0.402965
    187760    0.499797    0.477095    0.282149    0.438594
    187800    0.461516    0.416771     0.33006    0.378626
    187840    0.410917    0.345348    0.306442    0.352893
    187880     0.44708    0.380219    0.351272    0.363047
    187920    0.449783    0.399533    0.306907    0.388318
    187960    0.462299     0.39427    0.353141    0.383775
    188000    0.509216    0.418975    0.346324    0.472358
    188040     0.51845    0.404569    0.396918    0.465146
    188080    0.509439    0.470926    0.276901    0.469692
    188120    0.554349    0.514237    0.273485     0.52476
    188160    0.572782    0.549554    0.246838    0.541499
    188200    0.425455    0.367827    0.305525    0.365215
    188240    0.388011    0.310231    0.307871    0.331778
    188280    0.403297    0.300716    0.347117    0.338196
    188320     0.40247    0.314096    0.336684    0.334593
    188360    0.421778    0.318268    0.371675    0.341112
    188400    0.401685    0.348587    0.303506    0.330263
    188440    0.397504    0.343425    0.300936    0.327895
    188480    0.395847    0.341332    0.267117    0.354303
    188520    0.440245    0.386133    0.319983    0.368977
    188560     0.42945    0.336381    0.319416    0.392015
    188600    0.405401    0.306012     0.32642    0.358478
    188640    0.391992    0.326923    0.300636    0.331745
    188680    0.398671    0.366283    0.329908     0.27363
    188720     0.39788    0.366902    0.333089    0.266556
    188760    0.400846    0.330832    0.326382    0.324622
    188800    0.398489    0.361313    0.319643    0.291321
    188840    0.403922     0.35368    0.329114    0.304795
    188880     0.44099    0.394554    0.343167    0.339863
    188920    0.480481     0.37475    0.436494    0.361606
    188960    0.575362    0.539052    0.471644     0.38608
    189000     0.53231    0.463678    0.499826    0.319193
    189040    0.469392    0.427039    0.378542     0.33912
    189080    0.575951    0.509613    0.399232    0.494316
    189120    0.533971    0.404529    0.398972    0.497421
    189160    0.511361    0.229309    0.480336    0.489566
    189200    0.504219    0.259048    0.453694    0.485314
    189240    0.566475    0.225483    0.537232    0.549844
    189280    0.546937     0.27213    0.522342    0.501383
    189320     0.55628    0.442796    0.498307    0.417752
    189360    0.588531    0.563553    0.510422    0.338547
    189400    0.594547      0.5141    0.557896    0.362528
    189440    0.537574    0.475956    0.497817    0.321892
    189480    0.575781    0.251568    0.543967    0.551236
    189520    0.576751    0.280191    0.547332    0.535915
    189560    0.530542    0.272287    0.491504    0.497226
    189600     0.52802     0.24047    0.509492    0.490104
    189640    0.539467    0.345193    0.487312    0.474782
    189680    0.580789    0.307559    0.560248    0.515909
    189720    0.509432    0.295076     0.45892    0.470494
    189760    0.467057    0.303866    0.408464     0.42084
    189800    0.487973    0.415647    0.426103    0.349156
    189840    0.544203    0.400068    0.470593    0.459131
    189880    0.588308    0.260843    0.551184    0.566013
    189920    0.479285    0.265004      0.4335    0.448642
    189960    0.516991    0.296656    0.458224    0.486401
    190000    0.501221    0.358384    0.381286     0.47815
    190040    0.452475    0.351699    0.320914    0.427538
    190080    0.573394    0.429036    0.432437    0.535245
    190120    0.533258     0.34652    0.433034    0.511012
    190160    0.506793    0.373582    0.421181    0.443533
    190200    0.494014     0.38976    0.406131    0.413816
    190240    0.536147    0.293986    0.486622    0.501675
    190280    0.549362    0.368462    0.480803    0.486479
    190320    0.469683    0.339122    0.360011    0.443388
    190360    0.494321    0.376426    0.411958     0.42107
    190400    0.570593    0.538166    0.289164    0.527177
    190440    0.613369    0.484832    0.451546    0.559899
    190480    0.646018    0.594449    0.586624    0.370378
    190520    0.639186    0.608421    0.614388     0.26357
    190560    0.541466    0.486839    0.530822    0.259976
    190600    0.541693    0.468667    0.524184    0.304049
    190640    0.583044    0.387488     0.54848    0.478439
    190680    0.587736    0.390485    0.493379    0.543108
    190720    0.587118    0.313057    0.534734    0.552693
    190760    0.710277    0.528901    0.491297    0.698482
    190800    0.600605    0.339086    0.526359     0.57395
    190840    0.603746    0.476266    0.505237    0.496914
    190880    0.588897    0.465398    0.544884    0.424389
    190920    0.607754    0.263402    0.570846    0.586075
    190960    0.583992    0.313011    0.518153    0.561813
    191000    0.529625    0.309792     0.45371    0.509098
    191040    0.529111    0.380311    0.464213    0.446976
    191080    0.503597    0.429805    0.447111    0.350114
    191120    0.491625     0.41603    0.447296    0.332016
    191160     0.52135    0.435258    0.502624    0.318641
    191200    0.500298    0.409325    0.366087    0.446127
    191240    0.471601     0.37571    0.377953    0.401009
    191280    0.467173     0.36456    0.408567     0.36969
    191320    0.433067     0.30644    0.365751    0.383947
    191360    0.450023    0.362707    0.358614    0.380631
    191400    0.473229    0.325569    0.369943    0.452811
    191440    0.500346     0.43095    0.321237    0.460196
    191480    0.500133    0.437879    0.382738    0.402543
    191520    0.467483    0.347393    0.387499    0.407729
    191560    0.473805    0.403698     0.39112    0.364741
    191600    0.486344    0.384054    0.417986    0.388395
    191640    0.510365     0.41981     0.43866    0.390233
    191680    0.470887    0.318584    0.443862    0.380735
    191720    0.451448     0.30364    0.393494    0.400719
    191760    0.451993    0.353452    0.386911    0.366014
    191800    0.454819     0.31547     0.39901    0.393687
    191840     0.49428     0.33814    0.450404    0.414032
    191880    0.494952     0.30278    0.429187    0.462686
    191920    0.496754    0.329886    0.424324    0.452386
    191960    0.507957    0.355523    0.414103     0.46708
    192000    0.470248      0.3624     0.33573    0.445217
    192040    0.506245    0.438989    0.414067    0.385235
    192080    0.468233    0.370207    0.308299    0.454294
    192120    0.511479    0.372985    0.405393    0.468786
    192160    0.501793    0.423664    0.335804    0.459714
    192200    0.455732    0.361996    0.334882    0.414964
    192240    0.440089    0.359067    0.295419    0.413708
    192280    0.487107    0.387518    0.353302    0.446714
    192320    0.486308    0.433297    0.321305    0.426623
    192360    0.482399    0.432351    0.360199    0.385677
    192400    0.508182    0.328714    0.455524    0.448267
    192440    0.528451    0.282371    0.487104    0.491444
    192480    0.464129    0.357578    0.433723      0.3389
    192520    0.456485    0.338727    0.408716    0.367387
    192560     0.44312    0.353888    0.351683      0.3792
    192600     0.44676    0.393805    0.341267    0.357272
    192640    0.434993    0.345359     0.38133    0.337272
    192680    0.535448    0.503997    0.314596    0.469495
    192720    0.501183    0.443974    0.308702    0.458213
    192760    0.528208      0.3965    0.380031    0.506331
    192800    0.498384    0.344345    0.401212    0.466079
    192840    0.440736    0.275164     0.38622    0.404495
    192880    0.470597    0.372699    0.343757    0.431103
    192920    0.485507    0.344557    0.396268    0.442365
    192960    0.563783    0.500873    0.424092    0.452742
    193000    0.532027    0.455196    0.370764     0.47057
    193040    0.591159    0.572053    0.301109    0.530118
    193080    0.493496    0.352878    0.436948    0.414283
    193120    0.433542    0.317537     0.40652    0.331404
    193160    0.447932    0.350758    0.383107    0.362608
    193200    0.459414    0.314166    0.365373    0.435803
    193240    0.435121    0.338188    0.337729    0.387593
    193280    0.456609    0.378911      0.3545     0.38437
    193320    0.496745    0.394889    0.411705    0.409966
    193360    0.497614    0.455061     0.45509    0.284696
    193400    0.450216    0.383773    0.348226    0.369927
    193440    0.457667    0.414541    0.368108    0.334021
    193480    0.466484    0.345113     0.39739    0.397734
    193520    0.448228    0.261306    0.414182     0.40248
    193560    0.495785    0.278704    0.435378    0.473682
    193600    0.452779    0.285631    0.392479    0.417604
    193640    0.492879    0.447117    0.387929    0.368045
    193680    0.491699    0.349889    0.375854    0.468878
    193720    0.444052    0.351629    0.360441    0.375238
    193760    0.461379    0.300789     0.38024    0.436676
    193800       0.466    0.329946    0.344469    0.454739
    193840    0.502807     0.44209    0.380916     0.40631
    193880    0.476222    0.443638    0.389448    0.324174
    193920    0.509015    0.449624    0.417196    0.376799
    193960    0.509143    0.418474    0.423602    0.404838
    194000    0.462812    0.272303    0.412436    0.429112
    194040    0.463932    0.275366    0.395616    0.445115
    194080    0.456251    0.296533    0.378557    0.430224
    194120    0.475227    0.353398    0.373294    0.432945
    194160    0.450368     0.35877    0.339387    0.402197
    194200    0.478507    0.408492    0.300803    0.447872
    194240    0.494558    0.392698    0.376339    0.439696
    194280     0.47163    0.413204    0.304408     0.42599
    194320    0.460419    0.419289    0.267514    0.420243
    194360    0.461103    0.420529    0.294719    0.401906
    194400    0.451405    0.405841    0.242125    0.429188
    194440    0.453373    0.419673    0.347324    0.338135
    194480    0.463822    0.433753    0.374529    0.319136
    194520    0.442373    0.348018    0.398847    0.333456
    194560    0.452394    0.412649    0.403853     0.27558
    194600    0.475055    0.427925    0.316045    0.410306
    194640    0.463175    0.313386    0.354344    0.453091
    194680    0.462697    0.272468    0.385795    0.452881
    194720    0.460262    0.348739    0.402601    0.374134
    194760    0.461854    0.316332     0.40415    0.403998
    194800    0.457751     0.42876    0.373735    0.309126
    194840    0.469557    0.450594    0.261072    0.412035
    194880    0.455231    0.398979    0.415797    0.287053
    194920    0.464856    0.434462     0.31555     0.37928
    194960    0.497648    0.391199    0.412737    0.414632
    195000    0.470487    0.452279    0.372613    0.315151
    195040    0.486479     0.39217    0.473881    0.308161
    195080    0.430207    0.361053    0.379766     0.30915
    195120    0.458758    0.390068    0.413153    0.313162
    195160    0.461814     0.35859    0.421386    0.346974
    195200    0.499569    0.413348    0.471311    0.325803
    195240    0.449545    0.397405    0.431976    0.244231
    195280    0.495707    0.433813    0.416981    0.359699
    195320    0.453183    0.366519    0.373766    0.369746
    195360    0.466982    0.412417    0.398155    0.327916
    195400    0.461877    0.374715    0.402132    0.352901
    195440    0.454786    0.342498    0.381714    0.388137
    195480    0.511099    0.291788    0.448896    0.485588
    195520    0.481216    0.370333    0.418521    0.388372
    195560    0.477365    0.375171    0.327987    0.455439
    195600    0.481017    0.336856    0.397659    0.437206
    195640    0.513501    0.332384    0.459315    0.453781
    195680    0.499198    0.361597    0.465347    0.388711
    195720     0.44693    0.313457    0.418341    0.355286
    195760    0.432533    0.377004    0.349183    0.331827
    195800    0.427998    0.325703    0.379668    0.340784
    195840    0.463721    0.344187    0.417212    0.370869
    195880    0.455134    0.338859    0.434665    0.332468
    195920    0.436655    0.364258    0.388914    0.312086
    195960    0.446377    0.376021    0.389154    0.325072
    196000    0.441793    0.401915    0.384664    0.284359
    196040    0.432294    0.346265    0.381803    0.328759
    196080    0.435871    0.358296    0.373258    0.335065
    196120    0.437316    0.386953    0.356021    0.325585
    196160    0.434868    0.406906    0.322125    0.329975
    196200    0.500409    0.463902    0.306944    0.437492
    196240    0.597871    0.583655    0.280239    0.543794
    196280     0.45153     0.40861    0.306713    0.383046
    196320    0.441152    0.396259    0.287457    0.386753
    196360    0.516286    0.457337    0.332537    0.461913
    196400    0.481107    0.376326    0.414968    0.386144
    196440     0.46859     0.41053    0.419123    0.308146
    196480    0.440463    0.358974    0.406992    0.305796
    196520    0.524853    0.461791    0.462784    0.351456
    196560     0.52717    0.474602    0.377743    0.433451
    196600    0.464796    0.405242     0.28384    0.432764
    196640    0.475764    0.435339    0.367715    0.357726
    196680    0.443892    0.403063    0.324248    0.355645
    196720    0.465571    0.427335    0.216326    0.451775
    196760    0.452804    0.417232    0.217516    0.434359
    196800    0.469757     0.44786    0.313336    0.377603
    196840    0.451328      0.4386    0.275346    0.373108
    196880    0.469853    0.440798    0.311708    0.387375
    196920     0.48593    0.473379    0.232781    0.440432
    196960    0.474849    0.313531    0.403991    0.435261
    197000     0.44504    0.325001    0.366047    0.395606
    197040    0.445335    0.308026    0.358051    0.416613
    197080    0.455222    0.309651    0.366284    0.429426
    197120    0.449608    0.312363    0.369476    0.412567
    197160     0.49193    0.405247    0.309067    0.473542
    197200    0.456567    0.326418    0.360853    0.424433
    197240    0.480398    0.377257    0.330681     0.45814
    197280     0.48031    0.386919    0.317347    0.459326
    197320    0.456731    0.317244    0.365449    0.427795
    197360    0.549777    0.417116    0.429057    0.496421
    197400    0.562435    0.377032    0.540443    0.445459
    197440    0.537417     0.28769    0.509357    0.485206
    197480    0.513078    0.318041     0.42566    0.494128
    197520     0.42662     0.34075    0.365107    0.338519
    197560    0.449928    0.386488    0.351148    0.363582
    197600    0.437315    0.361089    0.389171    0.317253
    197640    0.461775    0.390676    0.393597    0.344856
    197680    0.459404    0.427324    0.428741    0.235967
    197720    0.460308    0.425248    0.446498    0.208738
    197760     0.45636    0.366451    0.443481    0.292517
    197800    0.437405    0.376259    0.410376    0.269567
    197840    0.438796     0.38602    0.421511    0.241664
    197880    0.460492    0.339924    0.378071    0.406963
    197920    0.435502    0.297926    0.380674    0.381643
    197960      0.4605    0.255766    0.416232    0.430645
    198000    0.458333    0.257258    0.417031    0.424312
    198040     0.45776    0.303153    0.427669    0.379851
    198080    0.444998    0.392096    0.390296     0.29996
    198120    0.492924    0.446369    0.416505    0.336491
    198160    0.548623    0.517246    0.495344    0.298438
    198200    0.481752    0.428542    0.412145    0.332654
    198240     0.49674    0.429123    0.435026    0.346566
    198280    0.503594     0.41823    0.444486    0.367054
    198320    0.585032    0.419514    0.482256     0.52532
    198360     0.63522    0.552486    0.476292    0.524323
    198400    0.553464    0.446552      0.4859    0.420875
    198440    0.581144    0.328971    0.555749    0.508308
    198480    0.552708    0.277237    0.501771    0.531355
    198520    0.476952    0.346494    0.369838    0.445117
    198560    0.475757    0.364013    0.329282    0.460171
    198600    0.512012    0.398415    0.338921    0.500709
    198640    0.495669     0.43945    0.455045    0.301983
    198680    0.485332    0.441506    0.468583      0.2379
    198720    0.462689    0.412332    0.425122    0.278236
    198760     0.44608    0.321298    0.377194     0.39047
    198800    0.433095    0.332885    0.305958    0.413183
    198840     0.42392    0.286546    0.384549    0.359764
    198880    0.451203    0.421923    0.264134    0.399226
    198920    0.453568    0.412966     0.27155    0.408861
    198960    0.458902     0.41156     0.31727    0.388769
    199000     0.50416    0.426063    0.453448    0.348151
    199040     0.48765    0.433702    0.390921    0.366999
    199080    0.481682    0.449647    0.341313    0.381258
    199120    0.452884     0.35937    0.336914    0.409329
    199160    0.460112    0.351572    0.360077    0.412489
    199200    0.449528    0.308683    0.378535    0.406912
    199240     0.46701    0.386372    0.321297     0.42858
    199280    0.446381    0.398216    0.325508    0.366033
    199320    0.444603    0.375906    0.364768    0.347827
    199360    0.468777    0.307166    0.365912     0.45963
    199400    0.454174    0.400555    0.365636    0.344113
    199440    0.455095    0.436806    0.257178    0.396588
    199480    0.457178     0.28047    0.435049    0.387417
    199520    0.479697    0.293012    0.434209    0.431074
    199560    0.456576    0.260482     0.41072    0.424713
    199600    0.473008    0.324908    0.400887    0.425673
    199640    0.444385    0.262131     0.39907     0.40864
    199680    0.435797    0.358663    0.336135     0.37177
    199720    0.422956    0.324662    0.336199    0.373294
    199760    0.500905    0.408163     0.45823    0.353892
    199800    0.526571    0.489644    0.465277     0.31356
    199840    0.479358    0.384516    0.433085    0.352353
    199880    0.456553    0.325609    0.437176    0.346031
    199920    0.461148    0.417423    0.419132    0.274591
    199960    0.445073    0.413847    0.313031    0.356261
    200000    0.444673    0.401614    0.272121    0.400155
    200040     0.45452    0.381968    0.400898    0.326432
    200080    0.457316    0.403157    0.377446    0.336565
    200120    0.467819    0.439021    0.339154    0.360478
    200160    0.554993    0.535249    0.301414    0.488562
    200200    0.556849    0.393685    0.538948    0.417982
    200240    0.597474    0.290971    0.577602     0.54375
    200280    0.606365    0.330219    0.583085    0.535092
    200320     0.57242    0.417872    0.539357    0.435668
    200360    0.545134    0.430578     0.49426    0.405775
    200400    0.564012    0.458208    0.384846    0.527408
    200440    0.556356    0.465239    0.401241    0.491551
    200480    0.545032    0.493649    0.268027    0.527818
    200520    0.651965    0.556841    0.368988    0.635526
    200560    0.601189    0.546332      0.3744    0.533107
    200600    0.600642    0.477214    0.407255     0.57267
    200640    0.564772    0.493045    0.419098    0.468185
    200680    0.529227    0.489259    0.335738    0.456145
    200720    0.503814    0.496729    0.256995    0.441442
    200760    0.568873    0.556447    0.298281    0.498625
    200800    0.504825    0.466418     0.32828    0.429398
    200840    0.480846    0.437472    0.337758    0.396186
    200880    0.454204    0.392169    0.368433    0.350805
    200920    0.496108    0.339988     0.41762     0.44972
    200960     0.46728    0.272228    0.418687    0.432775
    201000    0.496128    0.298144    0.459793    0.438162
    201040    0.437313    0.246657    0.384481    0.416917
    201080    0.470733    0.239086    0.413484    0.463733
    201120    0.518774    0.255928    0.505306    0.466282
    201160    0.469195    0.315265    0.415028    0.410666
    201200    0.444517    0.274849     0.40458    0.394923
    201240    0.458339    0.252491    0.432494    0.411518
    201280    0.474819    0.249155    0.423854    0.457359
    201320     0.45934    0.288256    0.396701    0.426056
    201360    0.499269    0.302287    0.445903    0.456433
    201400    0.472698    0.268477    0.419466    0.445931
    201440    0.440898    0.239585    0.413603    0.400391
    201480    0.496299    0.380713    0.460117     0.36875
    201520    0.572973    0.469229    0.534839    0.387773
    201560    0.605272    0.538477    0.547164    0.378632
    201600     0.62471    0.515358    0.545071     0.46672
    201640    0.582493    0.536328     0.53349    0.326095
    201680    0.534329    0.359495    0.484902    0.454586
    201720     0.53529    0.318442    0.474659     0.49635
    201760    0.533174    0.386715    0.446635    0.468527
    201800    0.549271    0.429723    0.441213    0.473356
    201840    0.516744    0.450293    0.349252    0.457502
    201880    0.546261    0.272995    0.503873    0.518061
    201920    0.572752    0.374403    0.531192    0.483473
    201960     0.53349    0.402368    0.473424    0.428012
    202000    0.509081    0.369897    0.436549    0.436952
    202040    0.493683    0.376736     0.39578    0.434597
    202080    0.518738    0.446869    0.405968    0.416745
    202120    0.591137     0.43087    0.560534    0.446138
    202160    0.540955    0.479993    0.318799    0.503227
    202200    0.543568    0.446864    0.437398    0.447134
    202240    0.455473    0.411002    0.268145    0.417236
    202280    0.465533    0.346148      0.3909    0.401023
    202320    0.490809    0.398433    0.391897    0.411648
    202360    0.458161    0.306997    0.394238    0.412495
    202400    0.430975    0.256245    0.390425    0.391645
    202440    0.481141    0.438316    0.313486     0.41545
    202480     0.49635    0.396099     0.35449    0.458442
    202520    0.471191    0.390626    0.332776    0.425104
    202560    0.498388    0.406518    0.397348    0.416701
    202600    0.554042    0.480833    0.350931    0.509483
    202640    0.526336    0.309019    0.492672    0.464587
    202680    0.574251    0.262519    0.526417    0.559908
    202720     0.54466    0.384314    0.482937    0.460851
    202760    0.599574    0.315146    0.528553    0.583346
    202800    0.483891    0.311404    0.413873    0.447256
    202840     0.55853    0.516419    0.256282    0.539947
    202880    0.505305    0.477398    0.273498    0.456022
    202920    0.484703    0.423146    0.327688    0.428301
    202960    0.541685    0.510095    0.441908    0.362442
    203000    0.498724    0.453243    0.420237    0.339741
    203040    0.517028    0.462003    0.469266    0.317772
    203080    0.575408    0.479279    0.534563    0.383045
    203120    0.567135    0.468924      0.5136    0.399513
    203160    0.522649     0.49747    0.433951    0.332466
    203200     0.54385    0.510709    0.514211    0.257503
    203240    0.580667    0.425793    0.535502    0.454186
    203280    0.547253    0.339899    0.477304    0.505589
    203320    0.624692    0.423104    0.575608    0.519748
    203360    0.612305    0.398846    0.598652    0.482049
    203400    0.489108    0.368096    0.427559     0.40019
    203440    0.537941    0.481175    0.451811    0.378283
    203480    0.495043    0.350766    0.437179    0.419492
    203520    0.451309     0.28495    0.431909    0.373656
    203560    0.449793    0.303183    0.399843    0.390937
    203600    0.515158    0.435244    0.461043    0.358857
    203640    0.469406     0.40477    0.409338    0.330587
    203680    0.483888    0.457864    0.426055     0.27773
    203720    0.499731    0.439416    0.380638    0.401858
    203760     0.52131    0.391421    0.380343    0.495637
    203800    0.534279    0.437948    0.442853    0.427774
    203840    0.516574    0.415047    0.469572    0.375413
    203880    0.484162    0.406115    0.426489     0.34929
    203920    0.491702    0.417852    0.439849    0.339815
    203960    0.495777    0.473815     0.34487    0.384906
    204000     0.51296    0.440414    0.382003      0.4317
    204040    0.525255    0.387653    0.368525    0.515461
    204080     0.47466    0.347275    0.395444    0.416688
    204120    0.489344    0.432282     0.41117    0.350695
    204160    0.491784    0.382129    0.466272    0.346802
    204200    0.487813      0.3676    0.455116      0.3656
    204240    0.496043     0.44865    0.466468    0.270626
    204280    0.492092    0.423659    0.375498    0.404752
    204320    0.457306    0.398558    0.307537    0.405993
    204360     0.52326    0.480386    0.253384    0.502622
    204400    0.581522     0.51837    0.361489    0.526264
    204440    0.557776    0.489332    0.422938    0.451559
    204480    0.505357    0.413982    0.348293    0.466992
    204520    0.478479    0.356786    0.371065    0.439203
    204560    0.474211    0.422999    0.314926    0.414301
    204600    0.469361     0.38097    0.314363    0.443439
    204640    0.508128    0.438692    0.303034    0.481776
    204680    0.527294    0.492761    0.393307    0.398214
    204720    0.509671    0.449958    0.425914    0.368327
    204760    0.507383    0.427439    0.401308    0.413669
    204800    0.560757    0.500911    0.337353    0.513983
    204840    0.444603    0.294061     0.35444     0.42807
    204880    0.475865    0.328138    0.417009    0.413913
    204920     0.53886     0.46527    0.383614    0.465946
    204960    0.644678    0.413366     0.56616    0.582932
    205000    0.522238      0.3291     0.48293    0.451594
    205040    0.454719    0.326007    0.374635    0.408541
    205080    0.452775    0.325177    0.392328    0.387749
    205120    0.528537     0.33066    0.432844    0.511872
    205160     0.49002    0.353376    0.405377    0.437074
    205200    0.497376    0.367953    0.447164    0.399274
    205240    0.515579     0.37024    0.488121    0.395354
    205280    0.489511    0.378264    0.392786     0.42647
    205320    0.519687    0.342151    0.457556    0.462303
    205360    0.542467    0.272939     0.48585    0.527252
    205400    0.539945    0.386214    0.454562    0.476753
    205440    0.499706    0.349235    0.401469    0.465048
    205480    0.465369    0.363171    0.367388    0.407761
    205520    0.454462    0.367106     0.40449    0.338665
    205560    0.547994    0.381185    0.434719    0.516055
    205600    0.502513    0.307643    0.431482    0.473516
    205640    0.451138    0.316488    0.380377    0.402739
    205680    0.509515    0.257457    0.473217    0.478533
    205720     0.55888    0.313112    0.525345    0.500667
    205760    0.481839     0.26416    0.426305    0.461326
    205800    0.427251    0.342444    0.360384    0.343427
    205840    0.447416    0.269384     0.40067    0.408971
    205880    0.476624    0.320581    0.432102    0.406025
    205920    0.495212    0.330003     0.45949    0.412839
    205960    0.510293     0.33346    0.427188    0.476563
    206000      0.4711    0.409277    0.355971    0.386844
    206040    0.485184    0.452985    0.314135    0.408572
    206080    0.486902     0.41304     0.34926    0.426101
    206120    0.566103    0.537941     0.27587    0.524843
    206160     0.48791    0.445855    0.293157    0.437476
    206200    0.429848    0.352991    0.311768    0.384365
    206240    0.553208     0.46438    0.472429    0.416222
    206280    0.497488    0.405001    0.430591    0.381516
    206320    0.505068    0.458334    0.421143    0.350366
    206360    0.556737    0.459731    0.514328    0.379508
    206400    0.502664    0.417097    0.397191    0.416667
    206440    0.480778    0.399104    0.414337    0.362402
    206480     0.45952    0.363744    0.386066    0.375448
    206520    0.451417    0.363225    0.414393    0.322336
    206560    0.453548    0.284856    0.400432    0.412216
    206600    0.463261    0.376501    0.327665    0.424387
    206640    0.462576    0.436285    0.217882    0.436046
    206680    0.436767    0.332482    0.347777    0.387347
    206720    0.448932    0.367044    0.348814    0.382999
    206760    0.460294    0.408862    0.251239    0.439832
    206800    0.457787    0.410029    0.313158    0.391084
    206840    0.448173    0.408957    0.293862     0.38486
    206880    0.434256    0.373465    0.338079    0.351259
    206920    0.460582     0.42646      0.3985    0.289139
    206960    0.451618    0.402556    0.364511    0.336152
    207000    0.450571    0.396354    0.258312    0.426857
    207040    0.455043     0.34383    0.364938    0.403397
    207080    0.451265    0.398562     0.38871    0.311982
    207120    0.433548    0.405909     0.29452    0.352738
    207160    0.449246     0.42512    0.413543    0.227813
    207200    0.437349    0.344083    0.409626    0.310423
    207240    0.452236    0.412974    0.359759    0.330244
    207280    0.444401    0.393045    0.241783    0.426663
    207320     0.44095    0.342987     0.33616    0.397783
    207360     0.44536    0.240059    0.404855    0.418516
    207400    0.478727    0.215613    0.457902    0.449662
    207440     0.44135    0.354624    0.333364    0.390755
    207480    0.445001    0.421833    0.220881    0.411487
    207520    0.441671    0.420025    0.306684    0.345935
    207560    0.446632     0.43173    0.346188    0.304506
    207600    0.442901    0.382833     0.30102    0.393889
    207640    0.445392    0.389708    0.235828    0.435041
    207680     0.44827    0.334747    0.324612    0.429491
    207720    0.441397    0.390933    0.261899    0.410175
    207760    0.439721    0.390482    0.227379    0.427237
    207800    0.442907    0.366467    0.272984    0.428386
    207840    0.459784    0.365816    0.307771    0.440747
    207880    0.449909    0.400949    0.280507    0.406684
    207920    0.443624    0.276664    0.393929    0.402344
    207960     0.44371    0.238484    0.391073    0.428888
    208000    0.446449    0.230468     0.42307    0.408081
    208040    0.446564    0.339484    0.363608    0.389073
    208080    0.449388    0.337091    0.360498    0.400388
    208120    0.448583    0.413282    0.391595    0.279828
    208160    0.450427     0.39776    0.433493    0.244214
    208200    0.448664     0.40002    0.406246     0.27847
    208240    0.448278    0.357607    0.423374     0.30786
    208280      0.4364    0.354155    0.347708    0.366829
    208320    0.446074    0.425023    0.404824    0.231165
    208360     0.44038    0.410274     0.39966    0.244573
    208400    0.448713    0.389643     0.43941    0.240382
    208440    0.484167    0.447352    0.470975    0.216554
    208480    0.442723    0.414083    0.392864    0.257295
    208520    0.437691    0.404269    0.399227    0.245626
    208560    0.442178    0.406462    0.407323    0.244783
    208600    0.429268    0.383273    0.393937    0.257793
    208640     0.44229    0.418312    0.329568    0.328087
    208680     0.44429    0.361058    0.341849    0.384141
    208720    0.440887    0.252381    0.410358     0.39582
    208760    0.444424    0.297419    0.398346     0.38456
    208800    0.438401    0.272382    0.397912    0.389697
    208840    0.448648    0.270365    0.419671    0.391598
    208880    0.445351    0.343314    0.409746    0.333044
    208920    0.447866    0.350136    0.401244    0.342894
    208960    0.443353    0.383889    0.368842    0.331224
    209000    0.443789    0.435816    0.349415    0.286131
    209040    0.448112    0.410292    0.322647    0.359399
    209080    0.466392    0.426961    0.315359     0.39153
    209120    0.430404    0.393165    0.279139     0.37148
    209160    0.446703    0.300253    0.368457    0.416144
    209200    0.440738    0.333773    0.345155    0.397446
    209240    0.438257    0.292631    0.374069    0.398219
    209280     0.45249    0.342689    0.361454    0.401757
    209320    0.454223    0.385179    0.301523    0.416364
    209360    0.447294     0.38283    0.308876    0.397721
    209400    0.447654    0.391404    0.388537    0.310854
    209440    0.456242    0.424891    0.324787    0.360964
    209480    0.454207     0.42362    0.276017    0.396193
    209520    0.462994    0.443514    0.229479    0.423511
    209560    0.438595     0.42414    0.233267    0.387843
    209600     0.44368    0.348416    0.342442    0.393756
    209640    0.455278    0.378275    0.266605    0.447644
    209680    0.435381    0.366277    0.288418    0.402206
    209720    0.441216     0.35693    0.336121    0.385961
    209760    0.438263    0.385718    0.378781    0.303142
    209800    0.455454    0.413386    0.427416    0.247599
    209840    0.453812    0.408423    0.401239     0.28998
    209880     0.43336     0.41119    0.253696    0.377046
    209920    0.448999    0.410455        0.28    0.395383
    209960    0.465343    0.313367    0.401516    0.416741
    210000    0.450315    0.362877    0.409331     0.32609
    210040    0.431628    0.270813    0.394289    0.379212
    210080    0.442945    0.287994    0.390159    0.396529
    210120    0.442701    0.302129    0.374944    0.400128
    210160    0.433275    0.287346    0.406384    0.357406
    210200    0.453549    0.403896    0.366727    0.337333
    210240    0.501612    0.464774    0.345154    0.409978
    210280    0.475383    0.419331    0.369139       0.374
    210320    0.490657    0.384822    0.408414    0.408165
    210360    0.438775    0.383219    0.331954    0.357767
    210400    0.465091    0.367165    0.370423    0.400743
    210440    0.503091     0.44771    0.318921    0.451715
    210480    0.522495    0.462188    0.479069    0.320745
    210520     0.53254    0.478818    0.483785    0.322309
    210560    0.527551    0.446691    0.398006    0.445733
    210600     0.50262    0.461539    0.462105    0.280527
    210640    0.478771    0.399775    0.457629    0.298662
    210680    0.477567    0.435159    0.469475    0.215339
    210720    0.441127    0.402403     0.40549    0.250671
    210760    0.447239    0.413349    0.267663    0.396917
    210800    0.459388    0.442695    0.221109    0.420958
    210840     0.47422    0.385902    0.333546    0.435426
    210880    0.476714    0.330773    0.401031    0.429273
    210920    0.460282    0.310559    0.393967    0.414803
    210960    0.458486    0.291319    0.430944     0.38709
    211000    0.457358    0.401636    0.431609    0.265997
    211040    0.447352    0.429617    0.297778    0.356378
    211080    0.460651    0.437995    0.244683     0.41556
    211120    0.457108    0.417216    0.234503    0.434552
    211160    0.454204    0.346925    0.308699    0.443791
    211200    0.462857    0.380006    0.350874    0.401193
    211240    0.452736    0.411565    0.218211    0.439247
    211280    0.455847    0.404801    0.237851    0.441764
    211320    0.446287    0.418501     0.32945     0.33862
    211360    0.453554    0.416296    0.344003    0.346096
    211400    0.461692    0.420178    0.287866    0.408536
    211440    0.455159    0.320935    0.405422    0.383372
    211480    0.462268    0.276305    0.429478    0.408152
    211520    0.453639    0.359264    0.395523    0.355059
    211560    0.458644    0.375201    0.389685     0.35788
    211600    0.459484    0.351699    0.339282    0.428308
    211640    0.466488    0.419706    0.277599    0.426624
    211680    0.443259    0.364821    0.303922    0.409262
    211720    0.458023    0.427493    0.277999    0.399419
    211760    0.459377    0.423565    0.328548    0.367019
    211800    0.450787     0.43974    0.243032    0.392407
    211840    0.463363    0.449868    0.249793    0.405751
    211880    0.460368    0.419168     0.27257     0.41699
    211920    0.455137    0.386997    0.257092    0.445463
    211960    0.448416    0.432042    0.338087    0.318105
    212000    0.463261    0.407743    0.273869    0.433547
    212040    0.456039    0.430032    0.303729    0.372511
    212080    0.456554    0.353555    0.353271    0.408757
    212120    0.573024    0.558066    0.484645    0.332257
    212160    0.593905    0.563371    0.447395    0.433472
    212200    0.533897     0.46109    0.391072    0.452272
    212240    0.533834    0.486262    0.333638    0.471374
    212280    0.633339    0.612331     0.29062    0.585514
    212320    0.529382    0.450292    0.365952    0.473082
    212360    0.470718    0.397048    0.388654    0.366675
    212400    0.475004    0.427282    0.406896    0.321128
    212440    0.489243    0.425438    0.431448    0.334025
    212480    0.451311    0.412796    0.394241    0.285547
    212520     0.48889    0.466524    0.431288    0.272715
    212560    0.465559    0.439311    0.420507    0.252328
    212600    0.471085    0.448744    0.327448    0.367761
    212640    0.484646    0.426356     0.41368    0.341837
    212680    0.467246    0.425516    0.406195    0.300964
    212720    0.454387    0.398611    0.346823    0.365731
    212760      0.4811    0.312996    0.434851    0.419348
    212800     0.46779    0.298848    0.409809    0.424736
    212840    0.471932    0.268739    0.415572    0.447793
    212880    0.462408    0.338355    0.354495    0.433003
    212920     0.46428    0.375589     0.33535     0.42141
    212960    0.533319    0.375424    0.439183    0.484802
    213000    0.502239    0.389993    0.376855    0.458666
    213040    0.505958    0.435441    0.305847    0.478368
    213080    0.510657    0.445891    0.289929    0.488532
    213120    0.463893     0.39982     0.34727    0.387223
    213160    0.431494    0.385333    0.308149    0.359077
    213200    0.458415    0.424463    0.364028     0.32803
    213240    0.422365    0.358829    0.365256    0.307595
    213280    0.423577    0.357411    0.295226    0.379386
    213320    0.431935    0.405273    0.298301    0.346274
    213360    0.429533    0.352371    0.298678    0.394491
    213400    0.433835    0.320484    0.328099    0.407512
    213440    0.460274    0.312166    0.357785     0.44525
    213480    0.436737    0.298582    0.392709    0.371628
    213520    0.436655     0.29765    0.382213    0.382954
    213560    0.449294    0.375041    0.363081    0.362281
    213600    0.435471    0.393987    0.319933    0.348837
    213640     0.47472    0.415861    0.380335    0.364861
    213680    0.493509    0.438569     0.40374    0.362979
    213720    0.465979    0.350521    0.403228    0.385767
    213760    0.484749    0.342293    0.381208      0.4555
    213800    0.486087    0.403641    0.349197     0.43324
    213840    0.476438    0.428121     0.31352    0.415216
    213880    0.442759     0.39477    0.287561    0.391837
    213920    0.445421    0.420275    0.266061    0.386496
    213960    0.447742    0.433945     0.23165    0.398719
    214000    0.427298    0.398161    0.239222    0.386533
    214040    0.444549    0.413547    0.253045    0.400242
    214080    0.468601    0.349842    0.459799    0.324607
    214120    0.455958    0.399159    0.417644    0.286427
    214160    0.462535    0.379752     0.44672    0.290011
    214200    0.444101    0.392561    0.408332    0.271318
    214240    0.452452    0.411448    0.424693    0.244483
    214280     0.44664    0.414823     0.37835    0.289392
    214320    0.448569    0.401952    0.413043    0.265063
    214360    0.408251    0.362932    0.363571    0.263502
    214400    0.435879    0.379267    0.355029      0.3318
    214440    0.423926    0.384557    0.229046     0.39885
    214480    0.472361    0.419993    0.324678    0.405512
    214520    0.450144    0.424765    0.251774    0.401801
    214560    0.449568    0.413517    0.303442    0.375699
    214600    0.451061    0.382931    0.363263    0.358212
    214640    0.505184    0.352679    0.399377    0.475958
    214680     0.46735    0.367825      0.3664    0.409009
    214720    0.501467     0.45897     0.44618      0.3053
    214760    0.527705    0.469834    0.463795    0.347989
    214800    0.495738    0.471156    0.406928    0.322389
    214840     0.49023    0.472785    0.395824    0.316936
    214880     0.52247    0.488407    0.411734    0.371328
    214920    0.562253     0.51398    0.450581    0.406275
    214960    0.565238    0.494232    0.448658    0.439804
    215000    0.467648    0.387292    0.375581    0.382534
    215040    0.514992    0.309831    0.442766    0.488258
    215080    0.446897    0.320491    0.335014    0.429518
    215120    0.449892    0.267352    0.398421    0.417839
    215160     0.45596    0.319877    0.409489    0.381833
    215200    0.431662    0.354111    0.380507    0.320131
    215240    0.427978    0.295552    0.381077    0.365732
    215280    0.445182    0.335095    0.413403    0.336429
    215320    0.463114     0.39363    0.427141    0.302581
    215360    0.416506    0.309847    0.384927    0.320593
    215400    0.481418    0.380904    0.449485    0.341178
    215440    0.456386    0.340805    0.429937    0.339975
    215480    0.424233    0.298756    0.363965    0.371783
    215520     0.42085    0.312662    0.374626    0.340774
    215560    0.415311    0.340746    0.350351     0.32575
    215600     0.41645    0.295381    0.365312    0.355189
    215640    0.419601    0.348025    0.376442    0.298833
    215680    0.427305    0.392542    0.368246    0.274745
    215720     0.42552    0.370134    0.328026    0.342833
    215760    0.436451    0.410218    0.345028    0.306032
    215800    0.451749     0.39351    0.343973    0.367406
    215840    0.453372    0.418874    0.353222    0.332973
    215880    0.479738    0.403028    0.435715     0.32866
    215920    0.425556    0.327308    0.372729     0.34079
    215960    0.447639    0.376005    0.386285    0.331911
    216000    0.432329    0.342582    0.368874    0.346968
    216040    0.426504    0.344213    0.396122     0.29735
    216080    0.435293     0.35047    0.392158    0.319911
    216120    0.506743    0.477613    0.447811    0.291422
    216160    0.494984    0.438626    0.429445    0.336457
    216200    0.491623     0.46257    0.321076     0.40783
    216240    0.478162    0.408851    0.346692    0.412219
    216280    0.474366    0.432879     0.31861    0.401435
    216320     0.53148    0.516664    0.423501    0.344452
    216360    0.457715    0.394958    0.373908     0.35101
    216400    0.464365    0.365492    0.408744    0.361406
    216440    0.454388    0.402143    0.424555    0.266401
    216480    0.472595    0.397685    0.338058     0.41744
    216520    0.467867    0.344425    0.359073    0.436162
    216560    0.511925    0.361485    0.462269    0.423993
    216600    0.468751    0.326754    0.424237    0.390781
    216640    0.441143    0.354532    0.411425    0.307003
    216680    0.516838    0.488856    0.357366    0.409332
    216720    0.441788    0.414675    0.343691     0.31666
    216760    0.442581    0.415791    0.298647    0.360117
    216800    0.467646    0.369644    0.347357    0.424373
    216840    0.463535    0.439071    0.251863    0.416546
    216880    0.463722    0.434994    0.299094      0.3891
    216920    0.492213    0.416415    0.322261    0.455295
    216960    0.484328    0.425518    0.268989    0.464465
    217000    0.496413    0.347577    0.427162    0.435401
    217040    0.454034    0.408588     0.35137    0.349126
    217080     0.42139    0.385074     0.27783    0.360095
    217120    0.452709     0.38897    0.352795    0.366236
    217160    0.503368     0.45133     0.36864    0.408857
    217200    0.446538    0.406231    0.282575    0.392326
    217240    0.458038     0.42683    0.310856     0.37521
    217280    0.465965    0.312761    0.410933    0.409342
    217320    0.462727    0.376497    0.405086    0.349839
    217360    0.462572    0.340692    0.349911    0.435244
    217400    0.458022    0.287782    0.416202    0.404383
    217440    0.447093    0.268576    0.386135    0.422552
    217480    0.468155    0.340812    0.416439    0.385699
    217520     0.46003    0.303496    0.375266    0.436257
    217560    0.409075    0.331204    0.323182    0.347191
    217600    0.442166    0.404118    0.388037    0.277737
    217640     0.46414    0.300817    0.430171    0.394098
    217680    0.498068     0.42835    0.409895    0.380324
    217720    0.456225    0.396966     0.33675    0.381183
    217760     0.46575     0.44782    0.326843    0.355636
    217800    0.589302    0.555223    0.371105     0.49856
    217840    0.581434    0.558041    0.263472    0.543418
    217880    0.500154     0.43676    0.323365    0.452752
    217920    0.558981    0.394689    0.490024    0.478557
    217960    0.607209     0.35032    0.585475    0.521441
    218000    0.566021    0.321282    0.522991    0.513826
    218040    0.498025    0.407382    0.401819    0.410657
    218080    0.453417    0.411207    0.419525    0.257062
    218120    0.506768    0.475901    0.454367    0.284073
    218160    0.502527    0.439862    0.430953    0.354778
    218200    0.456357    0.404793    0.375328    0.334359
    218240    0.455754     0.39975    0.374892    0.339232
    218280    0.504766    0.401663    0.429451    0.404742
    218320    0.463123    0.397688    0.330534    0.401943
    218360    0.462208    0.438205    0.369147    0.314609
    218400    0.465185    0.448926    0.333484     0.34648
    218440    0.455778      0.3872    0.362618    0.366132
    218480    0.446686    0.386581    0.325025    0.379434
    218520    0.455777    0.414305    0.296029    0.395201
    218560    0.466566    0.432574    0.279187    0.412676
    218600     0.49162    0.427864    0.319803    0.445015
    218640    0.516319    0.411677    0.441293     0.41104
    218680    0.556851    0.523876    0.512844    0.287595
    218720    0.555106    0.476309      0.5282    0.332296
    218760    0.588608    0.494637    0.569104    0.352666
    218800    0.613813     0.49497    0.593663    0.395097
    218840    0.517971    0.404116    0.455276    0.407433
    218880    0.461838    0.416305    0.363331    0.348239
    218920    0.571121    0.499773    0.302779    0.557592
    218960    0.506798     0.39945    0.397776    0.442609
    219000    0.545627    0.462392    0.472721    0.397675
    219040    0.542337    0.469756    0.500016     0.34289
    219080    0.493062    0.459416    0.391892     0.34868
    219120    0.532572    0.511849    0.413684    0.366256
    219160    0.509618    0.477345    0.372247    0.391145
    219200     0.45472    0.361911    0.342604    0.406427
    219240    0.450804    0.404664    0.374761    0.319766
    219280    0.456199    0.396777    0.361871    0.357566
    219320    0.458927    0.417329    0.286405    0.406248
    219360    0.496029    0.421895     0.43462    0.353835
    219400    0.480473    0.454761    0.375547    0.337438
    219440    0.482381    0.443037    0.393777    0.337699
    219480    0.560025    0.532989    0.494204    0.314549
    219520    0.473811    0.431291    0.385929      0.3377
    219560    0.550561    0.513882    0.392656    0.433568
    219600     0.52239    0.335232    0.453526    0.477196
    219640    0.508895    0.326037    0.458823    0.448475
    219680    0.476332    0.327078    0.420896    0.411887
    219720    0.456883    0.286364    0.422205    0.396513
    219760    0.449367      0.3107    0.413269    0.369507
    219800    0.451856    0.279767    0.437126    0.372826
    219840    0.464202    0.305511    0.451002    0.366369
    219880    0.435754    0.245619    0.395464    0.403786
    219920    0.453941    0.293471    0.399766    0.407661
    219960     0.43939     0.36068    0.355845    0.359739
    220000    0.444818    0.304355    0.415483    0.361203
    220040    0.439347    0.302918    0.385608    0.381574
    220080    0.456313    0.282132    0.371832    0.445629
    220120    0.441227    0.229869     0.39019    0.429273
    220160    0.443103     0.23079     0.39188    0.431099
    220200    0.441251    0.263145     0.38423    0.415364
    220240    0.563908    0.389091    0.433397    0.544756
    220280    0.613486    0.434199    0.466073    0.589048
    220320    0.601219    0.336084    0.541319    0.562984
    220360    0.594728    0.272175    0.557075    0.568323
    220400     0.50239    0.279793    0.463216    0.460367
    220440    0.533117    0.233066    0.491765      0.5218
    220480    0.551916    0.336774    0.491492    0.504224
    220520    0.539912    0.290026    0.514933    0.483465
    220560     0.57996    0.376401    0.569515    0.454624
    220600    0.596004    0.268459     0.58515    0.544032
    220640    0.489916    0.394735    0.433564    0.369109
    220680    0.497657    0.294643    0.469268    0.433932
    220720    0.508265    0.258898    0.470225    0.478045
    220760    0.538117     0.34318     0.44887    0.509789
    220800    0.478758    0.443355    0.313609    0.404357
    220840    0.466543    0.371132    0.331195     0.43347
    220880    0.474343    0.450388    0.280312    0.410583
    220920    0.555672     0.54727    0.262007    0.499389
    220960    0.551073    0.542124    0.256944    0.497438
    221000     0.64584    0.574624    0.364854    0.609021
    221040     0.54415    0.421765     0.40595    0.499517
    221080    0.552748    0.516047    0.282849     0.51454
    221120    0.574392    0.486186    0.394105    0.517838
    221160    0.514715    0.403556     0.36223    0.485588
    221200    0.557638    0.478656    0.401772    0.481027
    221240    0.539649    0.496881    0.351352    0.460546
    221280    0.540178    0.399031    0.456912    0.464317
    221320    0.584999    0.507457    0.412344     0.50686
    221360    0.527154    0.449821    0.335222    0.490989
    221400    0.484283    0.323272    0.392405    0.458883
    221440    0.557719      0.3911    0.433462    0.530333
    221480    0.608789    0.437773    0.475091    0.569114
    221520    0.592349    0.279067    0.558392    0.558637
    221560    0.637018    0.402718    0.595826    0.542581
    221600    0.574309    0.457144     0.48668    0.462411
    221640    0.610933    0.550631    0.371897    0.552246
    221680    0.639329    0.566022    0.444664    0.547154
    221720    0.639306    0.614403    0.274155    0.603963
    221760    0.609721     0.59673    0.280154    0.555828
    221800     0.56965    0.516994    0.330374    0.522084
    221840    0.567939    0.478762    0.440722    0.470808
    221880     0.54919    0.338229    0.470588    0.517077
    221920     0.58444    0.396735    0.472045    0.550377
    221960    0.490675    0.374406    0.393229    0.432106
    222000    0.519586    0.386444    0.466592    0.415801
    222040    0.558537    0.518771    0.452195    0.387715
    222080    0.593934    0.551714    0.536249    0.336993
    222120     0.51768    0.477391    0.289139    0.473796
    222160    0.564069    0.539767    0.264355    0.524515
    222200    0.641818    0.630118    0.274751    0.592724
    222240    0.634788    0.620982    0.216358    0.611133
    222280    0.573076    0.528702    0.292566    0.540102
    222320    0.607849    0.536733    0.318611    0.591072
    222360    0.552617    0.487598    0.335579    0.510299
    222400     0.50437     0.48252    0.316322    0.419395
    222440    0.565426    0.501367    0.333093    0.526395
    222480    0.587783    0.523189    0.398609    0.508292
    222520    0.572045    0.547932    0.309361    0.508465
    222560    0.658988      0.6169    0.392658     0.57774
    222600     0.63842    0.566889    0.332179    0.619236
    222640    0.637135    0.586322    0.324663    0.602248
    222680    0.605994    0.500946     0.42014    0.554069
    222720    0.545711    0.463409     0.43442    0.438328
    222760    0.585613    0.529834    0.518537    0.369162
    222800    0.544444     0.50696    0.425684    0.393222
    222840    0.468507    0.400455    0.425568     0.31229
    222880    0.448165    0.319558    0.426995    0.342437
    222920    0.446358    0.292496    0.412322    0.378031
    222960    0.450501    0.239893    0.436376    0.397403
    223000    0.450892    0.274733    0.416425    0.397139
    223040    0.453999    0.366271    0.423196    0.314612
    223080    0.485323    0.449536    0.440425    0.273897
    223120    0.480893    0.442702    0.459944    0.234482
    223160    0.533956    0.493274    0.508439    0.261513
    223200    0.517884    0.475774    0.428275    0.355846
    223240    0.542564    0.465679    0.469643    0.389011
    223280    0.490902    0.409545    0.435421    0.353061
    223320    0.420074    0.283713    0.368647    0.369501
    223360    0.433501    0.295679     0.40581    0.351764
    223400    0.435282    0.320146    0.339244    0.401698
    223440    0.519527    0.390163    0.433424    0.446915
    223480    0.586246    0.375199    0.540282    0.504667
    223520    0.602075    0.389979    0.506872    0.562126
    223560    0.578358    0.414182    0.502839    0.494574
    223600    0.529727    0.369302    0.486428    0.433848
    223640    0.560419    0.303794    0.533911    0.500787
    223680     0.54779    0.322192    0.513993    0.481821
    223720    0.475496    0.276817    0.452067    0.413765
    223760    0.511475    0.394786    0.468739     0.38424
    223800    0.418364    0.289302    0.341184    0.387241
    223840     0.39819    0.299597    0.298438    0.371869
    223880    0.402794    0.320562    0.328673    0.337194
    223920    0.393676    0.301418    0.324868       0.337
    223960    0.386708    0.283411    0.350718    0.309454
    224000    0.398181    0.334984     0.32806    0.311864
    224040    0.388326    0.348061     0.28872    0.311591
    224080    0.397556    0.341597    0.308619    0.322749
    224120     0.39028     0.35018    0.318243    0.284134
    224160    0.383672    0.305548    0.314586    0.319506
    224200    0.411443    0.327785      0.3454    0.334404
    224240    0.397296    0.299611    0.323838    0.347922
    224280    0.396192    0.343695    0.297453    0.327615
    224320    0.404995     0.34079    0.300022    0.349129
    224360    0.387917    0.320159      0.2882    0.339703
    224400    0.400983    0.346504    0.312125    0.322626
    224440    0.389242    0.320079    0.347624    0.282356
    224480    0.387344    0.304149    0.339656    0.303641
    224520    0.392777    0.312185    0.356389    0.289956
    224560    0.402943    0.329454     0.33526    0.322159
    224600    0.408966     0.36886    0.282345    0.344571
    224640    0.420034    0.370474    0.295155    0.358454
    224680    0.409984    0.332734    0.336164    0.335344
    224720    0.396794    0.325507    0.333112    0.313005
    224760    0.400738    0.352664    0.352951    0.268768
    224800    0.411193    0.354153    0.346928    0.303935
    224840    0.424143     0.32403    0.312299    0.396571
    224880    0.397362    0.269513    0.330294    0.366143
    224920    0.493092     0.37423     0.40355    0.428227
    224960    0.447676    0.320985    0.433887    0.330967
    225000    0.457691    0.373136    0.443768    0.287752
    225040    0.465477    0.332342    0.454513    0.341035
    225080    0.450256    0.287529    0.432972    0.367863
    225120    0.434093    0.337424    0.395991    0.325899
    225160    0.445759    0.284995    0.415154    0.379246
    225200     0.48208    0.433819    0.413339    0.325198
    225240    0.519201    0.483809     0.42397    0.354001
    225280    0.418315    0.387262    0.348794    0.279903
    225320    0.497082    0.401756    0.430336    0.384166
    225360    0.446309    0.400119    0.390751     0.29258
    225400    0.421189    0.380438    0.357139    0.287261
    225440    0.460564    0.423569    0.386827    0.308533
    225480    0.600464    0.560778    0.424603    0.475767
    225520    0.568465    0.508457    0.351237    0.514208
    225560    0.523187    0.469611    0.332434    0.465191
    225600    0.457362    0.346518    0.430821    0.335677
    225640    0.465093    0.341984    0.452431    0.333129
    225680    0.475436    0.301446    0.434147    0.415602
    225720    0.459414    0.275561    0.411058    0.420974
    225760    0.504048    0.433132    0.467225    0.319728
    225800    0.427637    0.376452    0.397055    0.257638
    225840    0.491554    0.427823    0.430644     0.33877
    225880    0.470094    0.403647    0.414717    0.327193
    225920     0.49985    0.448784    0.305863    0.452484
    225960    0.550078    0.487096    0.502293    0.340016
    226000     0.53562    0.357193    0.495224    0.448268
    226040    0.607248    0.389084    0.551407    0.531097
    226080    0.573114    0.299339    0.514824    0.549792
    226120    0.576407    0.248541    0.531614    0.565777
    226160    0.467245    0.247998    0.444616    0.421248
    226200    0.431309     0.22682    0.409015    0.391553
    226240    0.536309    0.269246     0.48875    0.513696
    226280    0.540959    0.324054    0.509097    0.470193
    226320    0.498693    0.311754    0.472434    0.420719
    226360    0.449699    0.291154    0.410568    0.388743
    226400    0.513516    0.360753    0.484974    0.402561
    226440    0.490635    0.308917    0.454612     0.42349
    226480    0.490099     0.26579    0.451676    0.453584
    226520    0.451091    0.244866    0.425488    0.407392
    226560    0.449382    0.244632     0.42108    0.408331
    226600    0.413979    0.262036    0.377757    0.362482
    226640    0.412127    0.306562    0.371621    0.328046
    226680    0.422128    0.293557    0.381207    0.353398
    226720    0.444739    0.397941     0.37139    0.315115
    226760    0.468638    0.404089     0.42324    0.311165
    226800    0.507687    0.399848    0.481144    0.352298
    226840    0.511548    0.346703    0.464769    0.432607
    226880    0.503897      0.3429     0.47954    0.400356
    226920    0.505508    0.461842    0.455177    0.300987
    226960    0.552383    0.497728    0.391683     0.45728
    227000    0.553378    0.426008    0.480639    0.447167
    227040    0.539586    0.435991    0.417647    0.466679
    227080    0.641546    0.423756    0.517943     0.61264
    227120    0.562474    0.438628    0.443604    0.493535
    227160    0.663932    0.445656    0.628247    0.536942
    227200    0.654639    0.360619    0.632533    0.571804
    227240    0.557989    0.428889     0.53555    0.389799
    227280    0.557024    0.473801    0.535069    0.331309
    227320    0.455441    0.414901    0.399681    0.288039
    227360    0.436194    0.363042    0.401762    0.295496
    227400    0.471503    0.405811    0.385953    0.361922
    227440    0.487894    0.426798    0.410017    0.354697
    227480    0.488387    0.424178    0.461997    0.289266
    227520    0.459109    0.407388    0.380976    0.332348
    227560     0.48364     0.43822    0.420766    0.314219
    227600    0.458028    0.385113    0.404624    0.327943
    227640    0.472542    0.399075    0.403378    0.353012
    227680     0.45989    0.373324    0.383686     0.36934
    227720    0.479159    0.428548    0.322561    0.414111
    227760    0.438323    0.331239    0.347123    0.392479
    227800    0.456838    0.311053    0.389455    0.411064
    227840     0.45671    0.326877    0.381752    0.405691
    227880    0.472945    0.356711    0.415264    0.384275
    227920    0.457104    0.386404      0.4046    0.323849
    227960    0.487608    0.445057    0.411096    0.329314
    228000    0.468495    0.398468    0.383877    0.364469
    228040    0.510759    0.477238    0.448477    0.304733
    228080    0.452091    0.406617    0.374281     0.32148
    228120    0.448244    0.398344    0.347749    0.349626
    228160    0.476086    0.387209    0.425107    0.350241
    228200    0.560019    0.529146    0.445129    0.386145
    228240    0.471709    0.414556    0.439558    0.282755
    228280    0.491214    0.434566     0.47664    0.257971
    228320    0.497266    0.405643    0.442826    0.365932
    228360    0.580003    0.511952     0.44787    0.458392
    228400    0.635502     0.59503    0.551955    0.386017
    228440    0.646071    0.577776    0.621572    0.338581
    228480    0.611404    0.489519    0.584672    0.407629
    228520    0.617656    0.507768    0.575067    0.417693
    228560    0.568259    0.433045    0.513604    0.441043
    228600    0.555964    0.357177    0.476946     0.51297
    228640    0.611634    0.535711    0.485183    0.475188
    228680     0.65516    0.601067    0.513085    0.483664
    228720      0.6036    0.525964    0.330323    0.585589
    228760    0.640343    0.504139    0.430573    0.616872
    228800    0.653519    0.600235    0.453613    0.536774
    228840    0.703354    0.574975    0.447563     0.67713
    228880    0.565221    0.526004    0.358476    0.483493
    228920    0.497669    0.424542    0.358129    0.432268
    228960    0.549789    0.499775    0.387059    0.452709
    229000    0.625382    0.609162    0.298772    0.567329
    229040     0.61868    0.594659    0.290348     0.57237
    229080    0.635077    0.612906    0.282553    0.592583
    229120    0.622458    0.520668    0.396798    0.588527
    229160     0.60802    0.471606    0.466733    0.546923
    229200    0.660187     0.59845    0.323963    0.639217
    229240    0.639317    0.604036    0.248074    0.625342
    229280    0.594464    0.555313    0.245328    0.581563
    229320    0.495417    0.412426    0.377044    0.422633
    229360    0.537769    0.488348    0.347473    0.468157
    229400     0.50281    0.443046    0.289986    0.474608
    229440    0.544696    0.486358    0.389601    0.452829
    229480    0.503387    0.451408    0.299643     0.46178
    229520    0.515071    0.461913    0.335534    0.452382
    229560    0.524471    0.504966    0.318785    0.439916
    229600    0.523775    0.492185    0.354724    0.424977
    229640    0.552716    0.493475    0.414221    0.442599
    229680     0.62013    0.601735    0.471527    0.429766
    229720     0.61767    0.597151    0.387416    0.506311
    229760    0.602116    0.589257    0.227267    0.571151
    229800     0.61441    0.577037    0.438632    0.479196
    229840    0.649999    0.626007    0.290736    0.607112
    229880    0.643859    0.607049    0.343381    0.585397
    229920    0.642494    0.627883    0.222477    0.617952
    229960     0.67075    0.660771    0.232824    0.639519
    230000    0.684708    0.665595    0.272285    0.648456
    230040    0.637649    0.622622    0.266262    0.595516
    230080    0.609973    0.581674    0.328625    0.545706
    230120    0.515738    0.487644    0.275895    0.466966
    230160    0.547841    0.417136     0.38649    0.526197
    230200    0.507831    0.450354    0.313554    0.463304
    230240    0.544241    0.508464    0.417002    0.399962
    230280    0.580051    0.551491    0.332296    0.508286
    230320    0.562622    0.524904    0.284905     0.52573
    230360    0.585002    0.563854    0.270444    0.541648
    230400    0.628734    0.618732     0.28575    0.571077
    230440    0.642573    0.630929     0.28156    0.590299
    230480    0.615503     0.57337    0.340068    0.559723
    230520    0.633241    0.554256    0.384661    0.588919
    230560     0.62682    0.432182     0.48718    0.601399
    230600    0.599443    0.421877    0.486704    0.551184
    230640    0.567451    0.528838    0.405636     0.44698
    230680    0.551044    0.520387    0.355039    0.458742
    230720    0.587196    0.559892    0.297441    0.536328
    230760    0.580036    0.416313    0.442721    0.550969
    230800    0.583471    0.408021    0.485262    0.528126
    230840    0.563989    0.488415    0.331221    0.536573
    230880    0.549026     0.49759     0.28044    0.525944
    230920    0.544383    0.492531    0.303637    0.507862
    230960     0.45028    0.355712    0.378749    0.368133
    231000    0.455196    0.360713    0.398717    0.354002
    231040    0.445007    0.375272    0.392588    0.317975
    231080    0.479863    0.450982    0.436425    0.258235
    231120    0.505092    0.459447    0.462055    0.292659
    231160    0.472816      0.4175    0.416691    0.314916
    231200    0.430588      0.4036    0.375731    0.258351
    231240    0.465599    0.384158    0.415054    0.337221
    231280     0.47948    0.416172    0.355521    0.400259
    231320     0.54135    0.511565    0.297624    0.485634
    231360    0.572513    0.519042    0.371815    0.497886
    231400    0.646429    0.616899     0.23258    0.633311
    231440    0.610969    0.579486    0.232266    0.597341
    231480    0.658405    0.626574    0.251491    0.641211
    231520    0.628964    0.601785    0.246781     0.60675
    231560    0.583413    0.517134    0.401576    0.502047
    231600    0.613152    0.585128    0.416221    0.486104
    231640    0.586322    0.549204    0.348764    0.514088
    231680    0.641104    0.622073    0.390831    0.531323
    231720    0.658889    0.588813     0.45603    0.560005
    231760    0.668018    0.540468    0.555418    0.540279
    231800    0.601364    0.576418    0.313626    0.540979
    231840    0.578673    0.530545    0.359024    0.509261
    231880    0.635582    0.618424     0.35834    0.545043
    231920    0.626031    0.605242    0.417778    0.492923
    231960    0.601509    0.532011    0.377757    0.545793
    232000    0.630961    0.518736    0.415008    0.595739
    232040    0.633566    0.519959    0.478611    0.550804
    232080    0.663538    0.489794    0.550413     0.58113
    232120    0.632677    0.361955    0.588605    0.568413
    232160    0.644997     0.29588    0.630788    0.588731
    232200    0.689896    0.245593     0.66057    0.674719
    232240     0.65558    0.410584    0.536552    0.634903
    232280    0.611232    0.467263    0.561399    0.462282
    232320    0.633308    0.584415    0.599575    0.318003
    232360    0.495917    0.375163    0.440577    0.396247
    232400    0.498888    0.385388    0.360083     0.46861
    232440    0.572598    0.542832    0.298475    0.521519
    232480    0.593856    0.513785    0.359626    0.558592
    232520    0.543122    0.436476    0.424002    0.468693
    232560    0.465561    0.323551    0.418179    0.392346
    232600    0.502897    0.342405    0.415504    0.464678
    232640    0.565298    0.420917    0.450035    0.509335
    232680    0.555311     0.45196    0.418574    0.487103
    232720    0.540085    0.352098    0.471303    0.487118
    232760    0.585677    0.500509    0.356658    0.555266
    232800    0.565398    0.472657    0.377894     0.52263
    232840    0.628051    0.588137    0.418817    0.517285
    232880    0.547061    0.514386     0.36879    0.444918
    232920    0.565555    0.508573    0.328484    0.522644
    232960    0.521814    0.477348    0.319249    0.463464
    233000    0.498095     0.37073     0.45363    0.391122
    233040    0.483083     0.38774    0.391386    0.403997
    233080    0.471125    0.256122    0.454112    0.414851
    233120    0.465593    0.401841    0.405079    0.328614
    233160    0.449117    0.322625    0.407448     0.36512
    233200    0.440971    0.325349    0.319952    0.425076
    233240    0.429157    0.337274    0.338035    0.374606
    233280    0.456546    0.375499    0.406971     0.33203
    233320    0.438764    0.388781    0.361048    0.321746
    233360    0.468233    0.380513    0.351357    0.412604
    233400     0.44942    0.261315    0.385177    0.432793
    233440    0.438245    0.306971    0.334988    0.421509
    233480    0.463123    0.316675    0.366424    0.440926
    233520    0.452399    0.278935    0.402759    0.411473
    233560    0.484918    0.375418    0.343449    0.459776
    233600    0.454067    0.409221    0.411648    0.274658
    233640    0.508794    0.471745    0.499758    0.213172
    233680    0.458453    0.430171    0.396812     0.27902
    233720    0.445838    0.421793    0.382136    0.271303
    233760     0.48148    0.451058    0.415322    0.296142
    233800    0.433133    0.410723    0.362335    0.274278
    233840    0.483848    0.425616    0.438864    0.307355
    233880    0.474191    0.380269    0.415287    0.364207
    233920    0.583475    0.437518    0.547499    0.435556
    233960     0.48646    0.353593    0.458771    0.371198
    234000     0.51618     0.38184    0.460559     0.41829
    234040    0.501966    0.395155    0.395502     0.43746
    234080    0.459211    0.349168    0.376218    0.397858
    234120     0.50656    0.410971    0.390666    0.437823
    234160    0.466143    0.421041    0.292417    0.414482
    234200    0.472741    0.419198    0.359064    0.377245
    234240     0.48918    0.412682    0.380392    0.404462
    234280    0.585701    0.302775     0.52075    0.568541
    234320    0.486858    0.325785    0.416136    0.441312
    234360    0.476316    0.433789    0.322241    0.402172
    234400    0.461633    0.399372    0.379375    0.350409
    234440    0.435225    0.368663    0.357255    0.339557
    234480    0.448181    0.320675    0.403475    0.368928
    234520    0.438074     0.28906    0.404134     0.37005
    234560    0.460954    0.290184    0.433283    0.391173
    234600    0.416136    0.338701     0.36332    0.315624
    234640     0.50022     0.31021    0.441574    0.457408
    234680    0.513951    0.441639    0.473948    0.329574
    234720    0.538698    0.446317    0.506168    0.353532
    234760    0.506668    0.317373    0.468124    0.439952
    234800    0.468274    0.290841    0.434786     0.40612
    234840    0.481161    0.313888    0.431809    0.421956
    234880    0.448343    0.260492    0.398742    0.418533
    234920    0.454831    0.261457    0.421561    0.409474
    234960     0.52514    0.453499    0.477409    0.343459
    235000    0.521482    0.374641    0.486574    0.408383
    235040    0.487968    0.383706    0.448841    0.357123
    235080    0.453942    0.362909    0.382442    0.366281
    235120    0.462014    0.375294    0.349952    0.404477
    235160    0.497294    0.355829    0.413987      0.4434
    235200    0.455114    0.290074     0.38436    0.427061
    235240    0.485451    0.380173    0.398987    0.409393
    235280    0.462777    0.358492     0.41406    0.358278
    235320    0.433454    0.353143    0.397902    0.304514
    235360    0.442489    0.388146    0.373514    0.318471
    235400     0.47247    0.420994    0.415471    0.310811
    235440    0.469642    0.401006    0.396652    0.350696
    235480    0.436555    0.408105     0.38716    0.254398
    235520    0.420924    0.347471    0.328885    0.354194
    235560    0.407531    0.330909    0.358603    0.306702
    235600    0.444995    0.336398    0.403435     0.34658
    235640    0.442885    0.345617    0.392822    0.344288
    235680    0.409365    0.316336    0.381317     0.29948
    235720    0.440313    0.279207    0.414845    0.371077
    235760     0.42672    0.281271    0.378511    0.376558
    235800     0.45745    0.359582    0.361555     0.39812
    235840    0.501746    0.413365    0.369752    0.442619
    235880    0.502981    0.383816     0.45872    0.385022
    235920     0.44934    0.329279    0.402876      0.3648
    235960    0.445766    0.290509    0.425916    0.362789
    236000    0.474673    0.333816    0.434351    0.387989
    236040    0.434511    0.332133    0.339698    0.389734
    236080    0.459932    0.324414    0.384052    0.412717
    236120    0.454575     0.26067    0.417058    0.413994
    236160    0.539311    0.305008    0.484426    0.503999
    236200    0.550722     0.38658    0.468164    0.487819
    236240    0.531103    0.344559    0.432547    0.508255
    236280    0.465115    0.368757    0.381609    0.388661
    236320    0.462631     0.27495    0.404427    0.434622
    236360    0.467609    0.334512    0.437597    0.365961
    236400    0.471372     0.32674    0.452651    0.364323
    236440    0.454664    0.389421    0.373675    0.349509
    236480    0.470479    0.366571     0.41725    0.366374
    236520    0.486699    0.386033    0.416984    0.388399
    236560    0.470491    0.384306    0.405062     0.36188
    236600    0.579892    0.540692    0.511733    0.343991
    236640    0.529568    0.478077    0.512389    0.264168
    236680    0.525757    0.463719    0.445873    0.372831
    236720    0.459543    0.396903    0.417734    0.300543
    236760    0.484073    0.414194    0.440401     0.32116
    236800    0.452935    0.407273    0.408207    0.278921
    236840    0.466099    0.406018     0.38494    0.348521
    236880    0.451561    0.410227    0.430752    0.232339
    236920    0.488197    0.415176    0.472435    0.284794
    236960    0.459427    0.389674    0.426138    0.297837
    237000    0.469917    0.368711    0.342881    0.433738
    237040    0.439466    0.358676    0.303709     0.40666
    237080    0.481432     0.42928    0.316446    0.423244
    237120      0.5091    0.448969    0.426423    0.367364
    237160     0.45262    0.352649    0.339359    0.412557
    237200    0.502712    0.378247    0.399602    0.450207
    237240    0.506302    0.370375    0.389861    0.472772
    237280    0.456274    0.311884    0.414111    0.384205
    237320    0.476964    0.355823    0.453136    0.350781
    237360    0.532078    0.452318    0.466432    0.379558
    237400     0.48021    0.403814     0.39596     0.37597
    237440    0.488487    0.381801    0.365927    0.444483
    237480    0.528554     0.49615    0.448329    0.334029
    237520    0.490044    0.468876    0.325005    0.393465
    237560    0.437046     0.31683    0.347566    0.401043
    237600    0.457918    0.336489    0.392507    0.389989
    237640    0.453083    0.376038    0.314407    0.412688
    237680    0.398419    0.326502    0.287716    0.357898
    237720    0.426444    0.338239    0.333943    0.371195
    237760    0.409915    0.336904    0.323656    0.343225
    237800    0.427792    0.316784    0.381286    0.346816
    237840     0.44371    0.317745    0.379177    0.386031
    237880    0.474297    0.395602    0.424382     0.33662
    237920    0.467989    0.369579    0.420351     0.35319
    237960    0.463104    0.383868     0.37907    0.371325
    238000    0.459577    0.399932    0.339139    0.384007
    238040    0.502571    0.430963    0.367274    0.429576
    238080     0.46581    0.362828    0.404821    0.372066
    238120    0.417286    0.339333    0.361337    0.320224
    238160    0.420925    0.319786    0.313796    0.391949
    238200    0.445138    0.361587    0.375042    0.353404
    238240    0.437212    0.388045    0.378175    0.297848
    238280    0.573236    0.488878    0.440417    0.473529
    238320    0.572139    0.543852    0.406102    0.440445
    238360     0.49637     0.47162    0.215504    0.473181
    238400    0.510391    0.480113    0.217492     0.49314
    238440    0.476408    0.437572     0.22502    0.460246
    238480    0.453589    0.405743    0.255169    0.426319
    238520     0.45493    0.419291    0.244542    0.422276
    238560    0.496748    0.365757     0.37181    0.470635
    238600    0.496141    0.230643    0.462275    0.474782
    238640    0.521044    0.326259    0.476797    0.457376
    238680    0.518911     0.40541    0.445162    0.419536
    238720    0.521903    0.484696    0.354571    0.429084
    238760    0.539371    0.497368    0.340346    0.467581
    238800    0.482691    0.438598    0.297595    0.430174
    238840     0.51856    0.427437    0.375606     0.46263
    238880    0.486788    0.395976    0.335617    0.452206
    238920    0.609324    0.521357    0.390284    0.564284
    238960    0.595663    0.348885    0.563173    0.520331
    239000    0.570181    0.416241    0.513814    0.461467
    239040    0.529905    0.383976    0.484761    0.423282
    239080    0.567595    0.439856    0.444025    0.503684
    239120    0.572804    0.341082    0.512489    0.526524
    239160    0.614144    0.485646    0.469405    0.546033
    239200    0.565173    0.519618    0.468149    0.386879
    239240    0.613829    0.576946    0.395077    0.514412
    239280    0.610582     0.60067    0.427694    0.449325
    239320    0.563423    0.549753    0.395686    0.419637
    239360    0.575109    0.507852    0.495087    0.398089
    239400     0.60157    0.517463    0.521979    0.428418
    239440    0.596872    0.497247    0.431287    0.528441
    239480    0.581342    0.486862    0.357401    0.557805
    239520    0.572816    0.543562    0.246988    0.547516
    239560    0.590593    0.573118    0.323321    0.514392
    239600    0.578296    0.465638    0.510166    0.437909
    239640      0.4966    0.456511    0.433472    0.311324
    239680    0.526511    0.492725    0.481832    0.281935
    239720    0.577686    0.561727    0.524244    0.277621
    239760     0.63603     0.61274    0.610438    0.246946
    239800    0.627886    0.614746    0.556659    0.317331
    239840    0.613749    0.583344    0.396572    0.505782
    239880    0.675196    0.656549      0.5777    0.383387
    239920    0.690197    0.663447    0.493482    0.518707
    239960     0.60721    0.536706    0.454513    0.492721
    240000    0.626952    0.530328    0.415195    0.576631
    240040    0.600732     0.50243    0.432825    0.531022
    240080    0.613271    0.579493    0.431728    0.479584
    240120    0.604028    0.566872    0.504261    0.392524
    240160    0.631026    0.430495    0.555349    0.550137
    240200    0.654135    0.472385    0.582069    0.542063
    240240    0.641232     0.56015    0.425184    0.572545
    240280    0.609249    0.578363    0.328782    0.547511
    240320    0.661605    0.645399    0.544801     0.40261
    240360    0.632448    0.600925    0.345455    0.565271
    240400     0.62506    0.600677    0.371913    0.531289
    240440    0.587376    0.530528    0.405268    0.494287
    240480    0.582891    0.481713    0.510708    0.432035
    240520    0.540763    0.456722      0.4534    0.413137
    240560    0.578216    0.453406    0.506386    0.454603
    240600    0.541855     0.42706    0.448381    0.451428
    240640    0.592764    0.567021     0.53602    0.306447
    240680     0.58749      0.5139    0.549105      0.3531
    240720    0.648257    0.611405    0.609284    0.308921
    240760    0.610191    0.479241    0.525657    0.488547
    240800    0.662578     0.43878     0.60056    0.569929
    240840     0.62064     0.49025    0.555631    0.470442
    240880    0.593403    0.501791    0.406726    0.535756
    240920    0.609234    0.560977    0.317297    0.571805
    240960    0.581903    0.438902    0.495394    0.489053
    241000    0.630102    0.550623    0.490386    0.500392
    241040    0.616828    0.543123    0.446274    0.516537
    241080    0.664475    0.564947    0.432961    0.613541
    241120    0.647407    0.502119    0.487882    0.590017
    241160    0.640884    0.592677    0.277638    0.626989
    241200    0.670215    0.653502    0.251551    0.638774
    241240    0.639679    0.624174    0.296868    0.583656
    241280     0.69078    0.680459    0.192606    0.673968
    241320    0.664479    0.650042     0.23564    0.636384
    241360    0.621539    0.608791    0.309879    0.553146
    241400    0.616312    0.518119    0.405559    0.571626
    241440    0.613998     0.42194    0.490495     0.57911
    241480    0.590896    0.382923    0.470392    0.574818
    241520    0.616654    0.342554    0.538812    0.594022
    241560    0.675481     0.49307    0.505381    0.643444
    241600    0.657969    0.595273    0.502817    0.508599
    241640    0.630317    0.409491    0.491602     0.62068
    241680    0.664297    0.337882    0.602917    0.636323
    241720      0.6505    0.341146    0.586063    0.621652
    241760    0.695196    0.262415    0.648655    0.690637
    241800    0.674284    0.362013    0.576133    0.668084
    241840    0.555272    0.359641    0.450746    0.533048
    241880    0.583063    0.337238    0.500556    0.561818
    241920    0.548696    0.328473     0.49089    0.503255
    241960    0.556624    0.316938    0.480974    0.536541
    242000    0.674991    0.430412    0.607353    0.597572
    242040    0.689781    0.614866     0.58634    0.479311
    242080    0.623951    0.532789    0.453191    0.537944
    242120    0.651632    0.532698    0.418219     0.62496
    242160    0.672668    0.654996    0.252044    0.642198
    242200    0.689561    0.663719    0.264042    0.663888
    242240    0.656887    0.618954    0.309257    0.619885
    242280    0.605174     0.44195    0.464184    0.567172
    242320    0.635354    0.569615     0.32531    0.614054
    242360    0.645012    0.627483    0.288481    0.595923
    242400    0.588956     0.56594    0.291625    0.537035
    242440    0.555715    0.528553    0.397501    0.424574
    242480    0.592367    0.544262     0.44354    0.456999
    242520    0.550559    0.524231     0.40991    0.404211
    242560    0.547233    0.346072    0.489245    0.489696
    242600    0.574576    0.411452    0.457158    0.531027
    242640     0.54416    0.365771    0.489197    0.468101
    242680    0.600712    0.404828    0.573928    0.477944
    242720    0.557221    0.315796    0.494284    0.526257
    242760    0.579514    0.422369    0.479875    0.512833
    242800    0.658835    0.586276    0.380839    0.615929
    242840    0.603074    0.574207     0.38191    0.501824
    242880    0.587748    0.566709     0.37437     0.47915
    242920    0.530866    0.497423     0.47853    0.295325
    242960    0.547011    0.509835    0.504527    0.289763
    243000    0.591397    0.569478    0.556985    0.254878
    243040    0.560699    0.537236    0.520765    0.262577
    243080    0.568849    0.395576    0.509385    0.480859
    243120    0.481385    0.434571    0.337409    0.400957
    243160    0.540251    0.512613    0.495126    0.275355
    243200    0.553606    0.518467    0.519404    0.272709
    243240    0.634901    0.611534     0.61341    0.236544
    243280     0.58985    0.498517     0.56285    0.361285
    243320    0.428648    0.320831    0.334757    0.390492
    243360    0.445618    0.359342    0.293697    0.426341
    243400    0.461585    0.392781    0.303134     0.42421
    243440    0.563762    0.486805    0.370231    0.511473
    243480    0.605107    0.524307    0.404119     0.54231
    243520    0.526058    0.433845    0.395341    0.457119
    243560    0.611569     0.46267    0.521375    0.511995
    243600    0.524665    0.332563    0.475012    0.462937
    243640    0.553439    0.315138    0.523162    0.489469
    243680     0.44651    0.357736    0.359355    0.376339
    243720    0.529031     0.49126    0.382207    0.415124
    243760    0.528715    0.391859    0.417859    0.480541
    243800     0.48522    0.302265    0.422091    0.448722
    243840    0.455459    0.371687    0.394972    0.347463
    243880    0.504832    0.417487    0.450548    0.363898
    243920    0.528924    0.510369    0.502192    0.216441
    243960    0.553014    0.488552    0.503723    0.345295
    244000    0.528008    0.458898    0.433503    0.398841
    244040    0.592157    0.558967    0.376905    0.496789
    244080    0.480854    0.421101    0.358644    0.395589
    244120    0.500679    0.351992    0.406996    0.460234
    244160     0.59374    0.400508    0.521014    0.522678
    244200    0.563592    0.423379    0.528404    0.420489
    244240    0.620647    0.353263    0.570606    0.565704
    244280     0.59696    0.337564    0.565224    0.528484
    244320    0.538334    0.290025    0.492609     0.50282
    244360    0.437282    0.390222    0.346673    0.331625
    244400    0.501163    0.306303    0.465342    0.438137
    244440    0.518769    0.438468    0.496939    0.314707
    244480    0.420623    0.346919    0.399931      0.2712
    244520    0.422746     0.37943    0.358371      0.2916
    244560     0.41468    0.345988    0.384113     0.27689
    244600    0.414787    0.336829    0.385093    0.286961
    244640    0.427452    0.341998    0.404752    0.290938
    244680    0.421527    0.318167    0.387246     0.32277
    244720    0.430385    0.310274    0.390698    0.348638
    244760    0.466471    0.412736     0.42475    0.290562
    244800    0.434885    0.380323    0.340528    0.342993
    244840    0.484256    0.434899    0.323691    0.418444
    244880    0.462412    0.394256    0.341675    0.394298
    244920    0.465928    0.356611    0.366701    0.415376
    244960    0.469789    0.440785    0.314541    0.384937
    245000    0.512467     0.35524    0.412313     0.47859
    245040    0.542441    0.428925    0.429289    0.469275
    245080    0.455375    0.311677    0.358235    0.435037
    245120     0.47631    0.304608    0.407015    0.441921
    245160    0.546807    0.411401    0.494743    0.428923
    245200    0.498851    0.472467    0.427776    0.302468
    245240    0.518436    0.479075    0.462068     0.30746
    245280     0.58776    0.543263    0.570177    0.265867
    245320    0.570288    0.516637    0.526813    0.325594
    245360    0.617325    0.578252    0.596446    0.268434
    245400    0.578358    0.518937    0.555107    0.302584
    245440    0.526356    0.382742    0.414992     0.48517
    245480    0.480748    0.273774    0.453404    0.426276
    245520    0.516335    0.399851    0.440873    0.423029
    245560    0.464365    0.411436    0.310888     0.40662
    245600    0.455606    0.429562    0.267912    0.398565
    245640    0.449347    0.397435    0.316489    0.381715
    245680    0.424821    0.404414    0.288778    0.337642
    245720    0.432347    0.411509    0.261946    0.368636
    245760     0.45954    0.444051     0.26781    0.391728
    245800     0.43271     0.39946    0.252687     0.38866
    245840    0.469804    0.412337    0.296571    0.428317
    245880    0.495352    0.427269    0.341249    0.437878
    245920    0.550213    0.529025    0.501594    0.272035
    245960    0.460434    0.420856    0.347833    0.354811
    246000    0.476703    0.427239    0.379653    0.357521
    246040    0.402998    0.356181    0.343056    0.283306
    246080    0.417774     0.32849    0.339685    0.354653
    246120    0.430925    0.316534    0.328913    0.403752
    246160    0.447499    0.312095    0.402946    0.375155
    246200    0.465847    0.384571    0.419343    0.332091
    246240    0.505124    0.275956      0.4553    0.476289
    246280    0.473591    0.361167    0.394028    0.403579
    246320    0.447098    0.317417    0.392726    0.380533
    246360    0.433971     0.36539     0.37792    0.316746
    246400    0.429934    0.368461    0.369543    0.312026
    246440    0.460061    0.422103    0.356263    0.343829
    246480    0.471709    0.447793    0.285489    0.403726
    246520    0.448955    0.392349    0.317589    0.385125
    246560    0.462661    0.344009    0.427445    0.356454
    246600    0.438566    0.384617    0.340915    0.347171
    246640    0.463844    0.274369    0.430885    0.411536
    246680    0.531163    0.389631    0.503935    0.398126
    246720    0.483145    0.294691    0.430222    0.441504
    246760    0.438259    0.288421    0.387421    0.388409
    246800    0.468441    0.261328    0.427127    0.433754
    246840    0.443505    0.339753    0.321167    0.418106
    246880    0.432958    0.313723      0.3289    0.410254
    246920    0.436267    0.321361    0.337103    0.404656
    246960    0.479331    0.311519    0.430535    0.420848
    247000    0.456387    0.235132    0.412003    0.437658
    247040    0.445484    0.255787    0.410286     0.40392
    247080    0.457963    0.231854    0.407892    0.446462
    247120    0.441689    0.294477    0.364341     0.41318
    247160    0.442386     0.42269    0.362221    0.285551
    247200    0.449161    0.419351    0.322562    0.351552
    247240    0.439104    0.383914    0.382854    0.302749
    247280    0.453528    0.411126     0.43074    0.238357
    247320    0.437471    0.293158    0.398545    0.371459
    247360    0.441284      0.2231     0.42181    0.402202
    247400    0.446235     0.28352    0.411451    0.385456
    247440     0.45597    0.400475    0.411361    0.293631
    247480    0.423815     0.40134     0.33623    0.291743
    247520    0.422582    0.337252    0.335409    0.361818
    247560    0.489291    0.473852    0.402737    0.303445
    247600    0.438644    0.405955     0.39558    0.252059
    247640    0.464059    0.426613    0.434626    0.244546
    247680      0.4082    0.336258    0.367621    0.291616
    247720    0.452354    0.381546    0.423872    0.289834
    247760    0.434796    0.334135    0.398543    0.328043
    247800    0.445362    0.412546    0.327893    0.344945
    247840    0.461741    0.376992    0.413127    0.337066
    247880    0.474865    0.428384    0.349352    0.381357
    247920    0.448539    0.408586    0.364368    0.320418
    247960    0.440801    0.360992    0.384219    0.332672
    248000    0.470825     0.35989    0.415416    0.375848
    248040    0.462947    0.445694    0.364994    0.311088
    248080    0.449225    0.406181    0.409393    0.266496
    248120    0.462614    0.413356    0.438906    0.254013
    248160    0.456051    0.408901    0.432028    0.249232
    248200    0.410535     0.27695     0.36174     0.35989
    248240    0.492222    0.416567    0.368759    0.418395
    248280    0.439749    0.380768    0.353448    0.341831
    248320     0.46889     0.41033    0.395149    0.339416
    248360    0.467458    0.369975    0.427932    0.342093
    248400    0.521654    0.442564    0.452295    0.379225
    248440    0.564829    0.521276     0.43019     0.42576
    248480    0.533182    0.483239    0.437415    0.379097
    248520    0.523442    0.485049     0.32983    0.451579
    248560     0.44626     0.36413    0.367852    0.361096
    248600    0.473259    0.345216    0.407006    0.403882
    248640     0.47758    0.408678    0.353047    0.405593
    248680    0.490139    0.404871    0.352025    0.438897
    248720    0.450734    0.343473    0.399478    0.358839
    248760    0.431701    0.368501    0.267965    0.406365
    248800    0.440555    0.349729    0.348341    0.380165
    248840    0.425499    0.323322    0.396852    0.316339
    248880    0.448251    0.334698    0.372139    0.389033
    248920    0.434921    0.319977    0.378147      0.3646
    248960     0.45659    0.391754    0.425672    0.286846
    249000    0.433317    0.376028    0.392992    0.282291
    249040    0.448759    0.361736    0.416997    0.313097
    249080    0.461505    0.312066    0.405615     0.40505
    249120    0.444456    0.345795    0.341554    0.398559
    249160    0.462466    0.411895    0.355835    0.362592
    249200    0.436455    0.388691    0.359712    0.317035
    249240    0.439892    0.391043    0.274007    0.398767
    249280     0.45241    0.375552      0.3693    0.363219
    249320     0.45885    0.407613    0.325521    0.385972
    249360    0.470122    0.376902    0.329534    0.437472
    249400    0.466202    0.374794    0.351367     0.41323
    249440     0.46937    0.392847    0.376385    0.380292
    249480    0.457721    0.384016    0.349348    0.386659
    249520    0.427763    0.392912    0.325866    0.324644
    249560    0.432416    0.390549    0.325335    0.339994
    249600    0.439181    0.375808    0.368844    0.329367
    249640    0.532142    0.489135    0.413249    0.395376
    249680    0.536815    0.492573    0.454458    0.356624
    249720    0.543314    0.495335    0.474502    0.346225
    249760    0.506523    0.375115    0.462637    0.397977
    249800    0.544364    0.400896    0.520921    0.400734
    249840    0.529362     0.38537     0.48001    0.426063
    249880    0.529864    0.475363      0.3764    0.440302
    249920    0.588629    0.508166    0.420986    0.507452
    249960    0.552637    0.377697    0.490996    0.476534
    250000    0.613812    0.433244    0.579371    0.479749
    250040    0.627251    0.509094    0.589204    0.424912
    250080    0.558378     0.41779    0.528345    0.412158
    250120    0.552974    0.512461    0.396975    0.437441
    250160    0.525459    0.479912    0.328464    0.462612
    250200    0.473856    0.389921    0.359456    0.409674
    250240    0.517598    0.274919     0.47932    0.480092
    250280    0.575182    0.270033    0.544704    0.540414
    250320    0.548674     0.51027    0.507958    0.289291
    250360    0.456373    0.306461    0.439516    0.359806
    250400    0.511015    0.432399    0.435892    0.381185
    250440     0.57415    0.507339       0.426    0.469496
    250480    0.560028    0.480881    0.349398     0.52339
    250520     0.44206    0.319461     0.35495     0.40347
    250560    0.419782    0.328487    0.324545    0.373095
    250600    0.509547     0.28502     0.45527    0.480385
    250640    0.442082    0.304721    0.416784    0.352576
    250680    0.517339    0.252611    0.492126     0.47883
    250720    0.545784    0.252774    0.523947    0.507292
    250760    0.536083    0.366222     0.48286     0.45552
    250800    0.554671    0.424263    0.512336    0.415731
    250840    0.563849    0.442818    0.527223    0.402241
    250880    0.556361    0.287788    0.532322    0.502879
    250920    0.526636    0.294835    0.460752    0.505441
    250960    0.538724    0.292362    0.496517    0.498441
    251000    0.536354    0.288489    0.490972    0.501072
    251040    0.550394    0.369711    0.515583     0.45095
    251080    0.632394    0.298477    0.577968    0.613766
    251120    0.546671    0.332848    0.503298    0.483325
    251160    0.605791     0.45616    0.552071    0.470213
    251200     0.51566      0.4806     0.47171    0.279863
    251240    0.507302    0.484437    0.473431    0.236418
    251280    0.555387    0.518027    0.515929     0.28701
    251320    0.520637    0.355177    0.454506    0.457601
    251360    0.554631    0.478029    0.418055     0.46038
    251400    0.578296    0.342566    0.514117    0.535895
    251440    0.521622    0.328775    0.457033    0.476663
    251480    0.473398    0.380091     0.38664    0.392749
    251520    0.544729    0.402987    0.409764    0.512987
    251560    0.489011    0.418325    0.321489    0.447115
    251600    0.474667    0.360453    0.360621    0.436627
    251640    0.434279    0.309474    0.375732    0.374496
    251680    0.480529    0.329417    0.429583    0.410804
    251720    0.488636    0.278298    0.445527    0.448984
    251760    0.456148    0.331126    0.413633    0.367974
    251800    0.460915    0.359101    0.365214    0.403175
    251840    0.488377    0.434643    0.336405    0.418261
    251880     0.44861    0.339652    0.410702    0.344184
    251920    0.432036    0.336761    0.359205    0.361764
    251960    0.537447    0.478201    0.424909    0.410456
    252000    0.453524    0.382575     0.31099    0.410231
    252040    0.458305    0.407842    0.267389    0.426913
    252080    0.426783    0.373956    0.329165    0.340729
    252120    0.465772    0.431058     0.27887    0.412682
    252160    0.395696    0.337616    0.303714    0.326992
    252200    0.412305    0.337078    0.358769    0.312496
    252240     0.39932    0.343108    0.361668    0.265304
    252280    0.406509    0.374499    0.312199    0.304601
    252320    0.413321     0.36915    0.348032    0.290295
    252360    0.414358    0.336798    0.350312    0.327465
    252400    0.410053    0.307815    0.350203    0.344812
    252440    0.403089    0.351077    0.296733     0.33713
    252480    0.441446    0.396827    0.306379    0.372033
    252520    0.484973     0.39972    0.441088     0.34068
    252560    0.453863    0.341664    0.419649    0.345172
    252600    0.580875    0.363733    0.498621    0.542132
    252640    0.496762    0.389845    0.443335    0.380814
    252680    0.497078    0.405393    0.443819    0.364493
    252720    0.531924    0.438692    0.445271    0.418532
    252760    0.612423    0.540876    0.319298    0.596344
    252800     0.59574    0.530326     0.30012    0.581804
    252840     0.55514    0.505472    0.343854    0.492568
    252880    0.616276     0.58094    0.402583    0.509929
    252920    0.599114     0.54043    0.567226    0.322592
    252960    0.651672     0.63185    0.611497    0.276027
    253000    0.639801    0.593424    0.596552    0.332663
    253040    0.715353    0.676793    0.627764    0.413912
    253080    0.664292     0.60319     0.56636    0.444935
    253120    0.703534      0.6545    0.608158    0.437828
    253160    0.662325    0.640598    0.589854    0.345044
    253200    0.666594    0.622806    0.601521    0.372799
    253240    0.679939    0.646847    0.665047    0.252854
    253280     0.64824    0.599624    0.626106    0.298115
    253320     0.67207    0.591281    0.661627    0.340575
    253360    0.707189    0.683257    0.693567    0.228819
    253400    0.693013    0.588439    0.683184    0.384102
    253440    0.702733    0.359785    0.696329    0.611023
    253480    0.599256    0.424569    0.581711    0.446731
    253520     0.61706    0.583923    0.278529    0.585647
    253560    0.578157    0.550037     0.27253    0.540109
    253600    0.613216    0.509873    0.389193    0.583633
    253640     0.64294    0.540776    0.400077    0.611754
    253680    0.648787    0.490463    0.519288    0.575879
    253720    0.570831    0.495425    0.531601    0.351639
    253760    0.619304    0.525605    0.588525     0.38007
    253800    0.668029     0.59754     0.62828    0.375146
    253840    0.666649    0.535292    0.644053    0.433012
    253880    0.691875      0.3024    0.660609    0.655386
    253920    0.701143    0.211967    0.692142    0.677651
    253960    0.617405    0.287435    0.583825    0.582157
    254000    0.693522      0.4565    0.562915    0.660816
    254040    0.707029    0.655145    0.491311     0.57374
    254080    0.688325    0.676887     0.39672    0.576212
    254120    0.687615    0.651588     0.27147    0.668854
    254160    0.663701    0.606824    0.291324    0.654135
    254200    0.619969    0.577461    0.287465    0.593823
    254240    0.681251    0.621069    0.365829    0.639256
    254280    0.636753    0.611183    0.269083    0.604119
    254320    0.602549    0.568551    0.406573     0.48742
    254360    0.666864    0.654244    0.506464     0.45263
    254400    0.670057    0.643748     0.49683    0.486517
    254440    0.576999     0.55463    0.383999    0.459116
    254480    0.510147    0.466929    0.471423    0.283265
    254520    0.536009    0.463686    0.484124    0.353879
    254560    0.666975     0.64365    0.634188    0.270613
    254600    0.656648    0.566596     0.63747    0.367388
    254640    0.684596    0.502487    0.655081    0.505687
    254680    0.587574    0.361412    0.571969    0.482409
    254720    0.597592    0.308114     0.57646    0.535716
    254760    0.696579    0.447662    0.647434    0.592346
    254800    0.598578    0.305438     0.56763    0.548722
    254840    0.633307     0.46638    0.461889    0.609347
    254880    0.674138    0.286979    0.621331    0.663713
    254920    0.640638    0.276365    0.623309    0.596609
    254960    0.629341    0.207152    0.614005    0.610103
    255000    0.587046    0.261481    0.553208    0.561101
    255040    0.624987    0.447425    0.572857    0.502855
    255080    0.612754    0.499593    0.457854    0.540103
    255120    0.634519    0.549188    0.484612    0.518433
    255160    0.640281    0.566515    0.550805    0.442261
    255200    0.617132    0.577287    0.447158     0.47801
    255240    0.593512    0.499089    0.527403    0.421035
    255280    0.589673    0.569998    0.549636    0.261596
    255320    0.559417    0.491178    0.521901    0.335049
    255360    0.521852    0.484228    0.471011    0.297206
    255400    0.525036    0.483128    0.382484    0.414268
    255440    0.643053    0.564404    0.548166    0.456065
    255480    0.612839    0.595565    0.484866    0.401686
    255520    0.600298    0.580313    0.512896    0.347692
    255560    0.664489    0.636486    0.645367    0.247952
    255600    0.655472    0.633817    0.631508    0.242407
    255640    0.587801    0.543112    0.499195    0.383214
    255680    0.549416    0.361584    0.480707    0.491828
    255720     0.55068    0.460073    0.430515    0.457696
    255760    0.580971    0.535063      0.4324    0.449212
    255800    0.590726     0.48095    0.452875    0.511378
    255840    0.597569    0.530125    0.509625    0.416447
    255880    0.615438    0.535852    0.595981    0.339406
    255920    0.571184     0.51643    0.535571     0.31459
    255960     0.64146    0.570408    0.564279     0.42328
    256000    0.568697    0.517587    0.525313     0.32091
    256040    0.554726    0.502475    0.490636    0.349625
    256080    0.508175    0.423577    0.391751    0.428483
    256120     0.50933    0.403483    0.436748    0.406555
    256160    0.529036    0.425402    0.426258    0.443955
    256200    0.434817    0.371535    0.294341    0.391736
    256240    0.453024    0.382662     0.39306    0.330962
    256280    0.561353    0.484016    0.504431     0.37618
    256320    0.595928    0.480654    0.547905     0.42312
    256360     0.58001    0.526307    0.526998    0.343652
    256400    0.588777    0.519512    0.387102    0.523045
    256440    0.572655    0.562886    0.258294    0.521834
    256480    0.566042    0.475814    0.344262     0.54396
    256520    0.592973     0.53948    0.313721    0.560156
    256560    0.654331    0.499921    0.458376    0.629499
    256600    0.649108    0.575939    0.371969    0.610424
    256640    0.554536    0.314133    0.520206    0.495709
    256680    0.625002    0.358479    0.556762    0.585461
    256720    0.570705     0.27878    0.540104    0.531017
    256760    0.558747    0.321472    0.530758    0.489232
    256800     0.55868    0.499241    0.517289    0.327746
    256840    0.567761    0.476782    0.535752    0.361045
    256880    0.576236    0.480508    0.520043     0.40344
    256920    0.508199    0.440101    0.436726    0.363476
    256960    0.548108    0.447293    0.432638    0.462168
    257000    0.578664    0.496997    0.387468    0.522079
    257040    0.590617    0.479481     0.42492    0.535909
    257080    0.659893    0.612151    0.489248    0.506779
    257120    0.660601    0.512129     0.49623    0.603545
    257160     0.62253     0.37806    0.603662    0.517445
    257200     0.62618    0.452875    0.534923    0.541261
    257240    0.639918    0.545753    0.565677    0.448501
    257280    0.580972    0.516266    0.551881    0.322419
    257320    0.618903    0.565305    0.588114    0.317232
    257360    0.584563    0.552847    0.559959    0.253441
    257400    0.603115     0.52511    0.581953    0.336283
    257440    0.594083    0.454751    0.551377    0.441649
    257480    0.635016    0.540122    0.611643    0.375036
    257520     0.61385    0.473861     0.56045    0.463656
    257560    0.564166    0.430998    0.409218    0.532305
    257600    0.629276    0.506215    0.474025    0.557695
    257640    0.674036    0.252962    0.634637    0.664752
    257680    0.605654    0.325253    0.574542     0.54566
    257720     0.62908    0.401725    0.606824    0.511728
    257760    0.563372    0.490324    0.523572    0.346744
    257800     0.52386    0.490584    0.447423    0.328633
    257840    0.509447    0.471838    0.392993    0.376826
    257880    0.530465    0.503948    0.437804    0.342272
    257920    0.529467    0.512149    0.452587    0.305841
    257960    0.535352    0.509521    0.450606    0.332487
    258000    0.556052    0.495412    0.490576    0.363717
    258040    0.459195    0.408426    0.405734    0.300479
    258080    0.457103    0.384884    0.439481    0.276779
    258120    0.477936    0.425236     0.42333    0.311145
    258160      0.4889    0.451762    0.460971    0.247917
    258200    0.444673    0.393618    0.427701    0.240008
    258240     0.43577    0.414805    0.396478    0.224793
    258280    0.441603    0.365449    0.398356    0.312708
    258320    0.436168    0.330861    0.425266    0.300276
    258360    0.445574    0.337642    0.400212    0.350573
    258400    0.462491    0.318132    0.382957    0.424185
    258440    0.457096    0.353083    0.367375    0.397796
    258480    0.440908     0.31053    0.390468     0.37404
    258520    0.463172    0.314334    0.409034     0.40366
    258560    0.452944    0.311248     0.42653    0.362648
    258600    0.456255    0.385769    0.429038     0.28887
    258640    0.498132     0.43401    0.377132    0.407035
    258680    0.495587    0.453601    0.411677    0.340558
    258720    0.489073    0.444718    0.445778     0.28617
    258760    0.581756    0.505564     0.56782     0.31443
    258800    0.519974     0.43881    0.444209     0.38842
    258840    0.539297     0.48461    0.281599    0.517241
    258880    0.566526    0.517988    0.256182    0.554944
    258920     0.53979    0.494388    0.408901    0.413675
    258960    0.554976    0.475112    0.384099    0.492679
    259000    0.556778     0.47215    0.429336    0.461246
    259040    0.635336    0.516716    0.475442    0.560593
    259080    0.599272    0.477751    0.449853    0.536322
    259120    0.649291    0.616444    0.605784    0.310131
    259160     0.59298    0.505444    0.563151    0.361438
    259200    0.594093    0.474659     0.54211    0.432097
    259240    0.504291    0.403938    0.441921    0.387502
    259280    0.581991    0.539978    0.295366    0.546453
    259320    0.614572    0.581464     0.25593    0.593124
    259360    0.596669    0.568012    0.251469    0.571099
    259400    0.628356    0.600927    0.350949    0.552616
    259440    0.549035    0.500267    0.267692    0.530049
    259480    0.669036    0.645297    0.217973    0.656733
    259520    0.656519    0.646547    0.285687    0.601992
    259560     0.67743    0.648323    0.463634    0.531548
    259600    0.653141    0.557689    0.451036    0.582009
    259640     0.61368    0.576903    0.315728    0.566308
    259680    0.574943    0.532973    0.299019    0.536327
    259720    0.614849    0.569054    0.293086    0.588521
    259760     0.63454    0.538902      0.3859    0.604935
    259800    0.545638    0.457973    0.371372     0.49778
    259840    0.520566     0.42578    0.343276    0.492799
    259880    0.588285    0.541857     0.41586    0.474984
    259920    0.573298    0.514954    0.388826    0.490895
    259960    0.520124    0.451322    0.447861    0.369847
    260000    0.478533    0.440796     0.44457    0.256991
    260040    0.500118    0.453569    0.408384    0.357398
    260080    0.504871    0.468228    0.414967    0.344028
    260120    0.588777    0.574891    0.318855    0.511027
    260160    0.640898    0.629052    0.247357    0.603828
    260200    0.671432    0.664501    0.289135     0.61358
    260240    0.631759    0.542904    0.459673    0.540551
    260280    0.671653    0.412707    0.591631    0.617966
    260320    0.684219    0.528341     0.46227    0.665938
    260360    0.662836    0.608549    0.310424    0.641878
    260400    0.680916    0.668424     0.17974    0.669475
    260440    0.626492    0.587527    0.250941    0.613862
    260480    0.668352    0.638896    0.286207    0.635049
    260520    0.640028    0.615814    0.263144    0.608933
    260560     0.70117    0.643277    0.356028     0.66537
    260600    0.645719    0.623481    0.341677    0.573091
    260640    0.558262    0.515663    0.334822    0.495276
    260680    0.550675    0.525035    0.290885    0.496195
    260720    0.555797    0.534093    0.301095    0.491841
    260760    0.551536    0.530636    0.271601    0.503034
    260800     0.58828    0.570427    0.381267    0.470527
    260840    0.492607    0.475633    0.356453    0.363369
    260880     0.52595    0.503635    0.299485    0.458156
    260920    0.500621    0.463441    0.344067    0.409978
    260960    0.538679    0.482422    0.416463    0.417346
    261000    0.591548    0.521191    0.350384    0.552674
    261040     0.58041    0.452511    0.543517    0.416623
    261080    0.591877    0.472207    0.450613    0.524027
    261120    0.542707    0.496403     0.31553    0.493039
    261160    0.593969    0.573406    0.263163    0.554572
    261200    0.567209    0.512248    0.339806     0.51535
    261240    0.526814    0.399518    0.423245    0.465097
    261280      0.4915    0.320297     0.45684    0.414552
    261320    0.556609    0.278232    0.525622    0.515689
    261360    0.511529     0.27668      0.4635      0.4816
    261400    0.496139    0.328282    0.406916     0.46793
    261440      0.5129    0.313315    0.454785    0.470253
    261480    0.547331    0.277089    0.511198    0.510921
    261520    0.609702    0.341937    0.573489    0.545586
    261560    0.645576    0.400459    0.576693    0.583604
    261600    0.601507    0.386849    0.546689    0.524499
    261640    0.517298    0.372917     0.48126    0.405606
    261680    0.535058    0.284924    0.472629      0.5177
    261720    0.566116    0.419428    0.407169    0.547055
    261760    0.594056    0.468542    0.453838    0.529439
    261800    0.457059    0.330202    0.385227    0.400467
    261840    0.512064    0.356282     0.43756    0.453898
    261880    0.496271     0.36997    0.421426     0.42201
    261920    0.503394    0.459006    0.425104    0.339724
    261960    0.488931    0.428386    0.442251    0.314653
    262000    0.510311    0.461039    0.461183    0.309175
    262040    0.551982    0.528971    0.451001    0.355185
    262080    0.628473    0.604102    0.461062    0.460911
    262120    0.509982    0.430434    0.342112    0.466742
    262160     0.45177    0.376903    0.297433    0.421508
    262200    0.470168    0.405827    0.289265    0.440166
    262240    0.511942    0.418819    0.393212    0.440618
    262280    0.495917    0.359927    0.455961    0.392964
    262320    0.483378    0.338857    0.429976    0.409395
    262360    0.517096    0.411555    0.485084    0.360685
    262400    0.470525    0.321405    0.437287    0.385053
    262440     0.44297     0.39612    0.302735    0.379323
    262480    0.509698    0.452102    0.430092    0.360843
    262520    0.461855    0.403126    0.378119    0.348047
    262560    0.505265    0.446769    0.378885     0.40918
    262600    0.464366    0.338785    0.413393    0.381579
    262640    0.466038    0.356517    0.406474    0.376905
    262680    0.477039    0.415208    0.443731    0.292981
    262720    0.443492    0.342545    0.398667    0.342196
    262760    0.448065    0.353365    0.354572    0.388504
    262800    0.469279    0.377519    0.420364    0.348166
    262840    0.438251    0.368813    0.332765    0.370638
    262880    0.464493    0.419971    0.285056    0.416984
    262920    0.524748    0.465009    0.442781    0.372065
    262960    0.503601    0.458557     0.41894    0.348487
    263000    0.452302    0.399072    0.372218    0.333691
    263040    0.510083    0.458079    0.289839    0.475949
    263080    0.507918    0.472045    0.284087      0.4609
    263120    0.421743    0.367804    0.325431    0.338452
    263160    0.415053    0.376789    0.303271    0.332558
    263200    0.511556    0.487552    0.285326    0.451952
    263240    0.482932    0.451238    0.338297    0.385209
    263280     0.55218    0.513869    0.373972    0.453751
    263320    0.502589    0.439456    0.358698    0.428259
    263360    0.576205    0.526326    0.348611    0.515244
    263400    0.580137    0.509466    0.395472    0.507115
    263440    0.554982    0.446714    0.509722     0.39578
    263480    0.556269    0.513279    0.493056    0.335128
    263520    0.614985    0.516375    0.508294    0.481047
    263560    0.509974    0.429472    0.360994    0.453194
    263600    0.520761    0.427294    0.380272    0.463894
    263640    0.486074      0.4097    0.404428    0.375659
    263680    0.482051    0.455855    0.362884    0.353918
    263720    0.468845    0.371967    0.396419    0.379635
    263760    0.425451    0.315668    0.315328    0.403658
    263800    0.478172    0.380785    0.329679    0.451234
    263840    0.561233    0.524644    0.424826    0.417415
    263880    0.557879    0.478621    0.441569    0.445418
    263920    0.446142    0.340356    0.328059    0.417877
    263960    0.432097    0.337995    0.307676      0.4056
    264000    0.430433    0.341465    0.321888    0.387731
    264040    0.429615    0.370562    0.332665    0.348075
    264080    0.432687    0.347904    0.383789    0.325738
    264120    0.433659    0.372749    0.355107    0.333283
    264160    0.406152    0.293544     0.30809    0.385787
    264200    0.400363    0.292205    0.324458    0.360449
    264240    0.435231    0.345631    0.410031    0.302102
    264280    0.420807    0.355245    0.332364    0.342772
    264320     0.41757    0.357126    0.338247    0.326771
    264360    0.439767    0.359795    0.364424    0.352891
    264400    0.414988    0.338758    0.304347    0.370196
    264440    0.428135    0.320002    0.333454    0.391161
    264480    0.468417    0.371558     0.38983    0.385754
    264520    0.484776    0.303987     0.42685    0.442047
    264560    0.533029    0.350502    0.497943    0.444344
    264600    0.469689    0.319434    0.437599    0.384297
    264640    0.467697    0.314635    0.434201     0.38724
    264680    0.477362     0.39091      0.4272    0.347043
    264720    0.458198    0.361894     0.40321    0.355451
    264760    0.472917    0.399806    0.336057    0.417759
    264800    0.499826     0.37982    0.469378    0.367523
    264840    0.427746    0.350353    0.343499    0.353829
    264880    0.462596    0.438765     0.39927    0.275788
    264920    0.439265    0.410523    0.332673    0.326659
    264960    0.428705     0.39605    0.339368    0.309112
    265000     0.44665    0.402052    0.300123    0.383762
    265040    0.463476    0.369796    0.346803    0.415449
    265080    0.473121    0.417675    0.323267    0.410771
    265120    0.493171    0.460415    0.300652    0.429025
    265160    0.459304    0.376811    0.323848    0.418398
    265200    0.524915    0.477979    0.281675    0.493222
    265240    0.602862    0.372519    0.517177    0.566254
    265280    0.572697    0.437607    0.408689    0.545379
    265320    0.539372    0.464212    0.324556    0.510897
    265360    0.560139    0.524206    0.408016    0.431558
    265400      0.5706    0.512976    0.450449    0.430254
    265440    0.545536    0.464955    0.462092    0.406827
    265480    0.523868    0.373695    0.395661    0.502672
    265520    0.571803     0.41818    0.524633    0.451446
    265560    0.585214    0.289795    0.536268    0.559808
    265600    0.501948    0.310717     0.43065    0.471061
    265640    0.592655    0.376937    0.515458    0.542865
    265680    0.560892    0.357163    0.481717    0.519213
    265720    0.552021    0.308887    0.502421    0.511485
    265760    0.523372    0.342855    0.493592    0.432034
    265800    0.623446    0.528344    0.603407    0.366226
    265840    0.573305    0.532541    0.530711    0.303485
    265880    0.539891    0.395191    0.477093    0.446285
    265920    0.587751     0.43141    0.507583    0.497139
    265960    0.578442     0.35732    0.533986     0.50633
    266000    0.450974     0.33075    0.354649    0.414228
    266040    0.432087    0.328265    0.391207    0.335554
    266080    0.433925    0.298912    0.393612    0.363734
    266120    0.436613    0.269477    0.389715    0.395938
    266160    0.411624     0.33157    0.323539    0.352494
    266200     0.44952    0.299612    0.400111    0.392784
    266240    0.518999    0.430414    0.418999    0.421784
    266280    0.482951    0.424074    0.403028    0.352438
    266320    0.532907    0.498928    0.386415    0.411988
    266360    0.465374    0.410283     0.38606    0.340252
    266400    0.487883    0.433318    0.441972    0.304887
    266440    0.498527    0.346533    0.474107    0.390122
    266480    0.463439    0.348673    0.379754     0.40468
    266520    0.450428    0.374992    0.343462    0.383648
    266560    0.488378    0.407776    0.426797    0.358595
    266600     0.50026    0.418376    0.479568    0.309023
    266640    0.483805    0.418716    0.310411    0.443233
    266680    0.475307     0.41564    0.260053    0.459836
    266720    0.458501    0.341951    0.350781    0.424816
    266760    0.527739    0.393109    0.403524    0.489541
    266800    0.479953    0.283071     0.44081    0.431587
    266840    0.568002    0.305325    0.538756    0.511635
    266880    0.479977     0.34696    0.421019    0.403878
    266920    0.577311    0.310886    0.525808    0.541711
    266960    0.540717    0.353025    0.474747    0.484498
    267000    0.576306    0.386713    0.532848      0.4804
    267040    0.519776    0.464229    0.443618    0.357811
    267080    0.512861    0.468827     0.42361    0.356101
    267120    0.565697    0.534409    0.458976    0.379177
    267160    0.528831    0.472932    0.478835    0.326154
    267200    0.505437    0.400852    0.479002    0.347575
    267240    0.597405    0.495887    0.566623    0.383171
    267280    0.573008    0.470281    0.501293    0.429204
    267320    0.630132    0.507523    0.611274    0.403607
    267360    0.549861    0.492722    0.484792    0.356225
    267400    0.556338     0.53902    0.459472     0.34259
    267440    0.495411    0.474199      0.4008     0.32459
    267480    0.542777    0.495934    0.443886    0.382398
    267520    0.555053    0.499871    0.364752    0.482962
    267560    0.501756    0.445904    0.351772    0.425375
    267600    0.568351    0.521256    0.479323    0.380247
    267640     0.65876    0.648464    0.629126     0.22721
    267680    0.615212    0.578982    0.590725    0.269805
    267720     0.58961    0.570626    0.505713     0.33752
    267760     0.57867    0.518895    0.545825     0.32022
    267800    0.548945    0.483647     0.51644    0.319465
    267840    0.602837    0.588166    0.575935    0.221774
    267880    0.659775    0.651886    0.627652    0.227387
    267920    0.569785    0.515214    0.533602    0.314854
    267960    0.644665     0.53649    0.593144     0.43766
    268000    0.629225    0.589959    0.545564    0.382303
    268040    0.670827    0.554478    0.626751    0.446939
    268080    0.651447    0.447279    0.624533    0.508594
    268120    0.601941    0.474105    0.537126    0.459768
    268160    0.617104    0.503969     0.57484    0.420963
    268200    0.673318    0.554912    0.508958    0.582879
    268240     0.69777    0.444054    0.675858    0.565506
    268280    0.624263      0.4438    0.569783    0.507739
    268320    0.579275    0.381084    0.485164     0.53899
    268360    0.570914    0.283124    0.528631    0.540627
    268400    0.553376    0.416068    0.500121    0.434989
    268440     0.54873    0.452304    0.475832    0.413779
    268480    0.548792    0.470033    0.425495    0.447624
    268520    0.656625    0.596443    0.534456    0.470028
    268560    0.553118    0.537515    0.271781    0.499091
    268600    0.534673    0.496815    0.315572    0.474699
    268640    0.531744    0.454592    0.349876    0.486246
    268680    0.574481    0.529432    0.377637    0.486981
    268720    0.567183    0.515015    0.271245    0.551886
    268760    0.523773    0.484959    0.286045    0.481321
    268800    0.498027    0.406227    0.359481    0.449239
    268840    0.539579    0.403861    0.414196    0.497623
    268880    0.528293    0.460996    0.370436    0.456559
    268920      0.5415    0.491231    0.295239    0.507908
    268960    0.539896    0.343413    0.468302    0.495718
    269000    0.549159    0.454841    0.406493    0.480659
    269040    0.557925    0.507058    0.333093    0.504482
    269080    0.504771    0.402374    0.396113     0.43678
    269120    0.569125    0.500687    0.447862    0.443328
    269160    0.508399    0.401006    0.474504    0.361909
    269200    0.450662    0.397067    0.380067    0.322612
    269240    0.450771    0.423562    0.393679    0.268331
    269280    0.443467    0.395537    0.395515    0.283628
    269320    0.436691    0.361555    0.411973    0.284527
    269360     0.40686    0.346998    0.320349    0.328693
    269400    0.450168    0.422276    0.300442    0.369757
    269440    0.448031    0.390752    0.329089    0.374802
    269480    0.449267    0.412811    0.248692     0.41403
    269520    0.448093    0.436253    0.250674    0.385254
    269560    0.435898    0.357356    0.325948    0.382188
    269600    0.481065    0.414423    0.308991    0.442296
    269640    0.567754    0.550171    0.312693    0.494191
    269680    0.472998    0.439057    0.319353    0.390765
    269720    0.472387    0.368523     0.37617     0.41108
    269760    0.450488    0.413389    0.354937    0.330163
    269800    0.464602    0.385529    0.368328    0.383943
    269840    0.460743    0.348709    0.394201    0.384155
    269880    0.440894    0.337037    0.394261    0.346034
    269920    0.432161    0.296379    0.365186    0.390289
    269960    0.450647    0.254396     0.39356    0.431925
    270000    0.451544    0.248316    0.412719    0.419268
    270040     0.45579    0.260884    0.414448    0.419121
    270080    0.435144    0.322209     0.35322     0.38745
    270120    0.458518    0.329455    0.411056    0.378115
    270160    0.423624      0.3689    0.371823    0.290819
    270200     0.43707    0.377582    0.357359    0.334345
    270240    0.539472    0.515473    0.421425     0.37249
    270280    0.458679     0.40355     0.34553    0.372195
    270320    0.492868     0.41217    0.460896    0.321759
    270360    0.493251    0.433707    0.470367    0.277931
    270400    0.439359    0.294137    0.406811    0.366143
    270440    0.447951    0.256862    0.396378    0.422169
    270480    0.454266    0.382395    0.406232    0.318536
    270520    0.451248    0.395858    0.409648    0.287638
    270560    0.432671    0.374351     0.32445    0.359167
    270600     0.45119    0.439695    0.262403    0.380733
    270640     0.44518    0.390484    0.323316    0.373308
    270680    0.451543    0.412265    0.295806    0.387708
    270720    0.456726    0.446009    0.291532    0.365078
    270760    0.465932    0.385089    0.405518    0.348493
    270800    0.495118    0.421075    0.401484    0.389602
    270840    0.439644    0.398938    0.305803    0.365933
    270880    0.435135    0.408538    0.269825    0.372793
    270920    0.489017    0.460212    0.374965    0.354796
    270960    0.491378     0.47055    0.265905    0.436786
    271000    0.486288    0.468885    0.234275    0.445212
    271040    0.485743    0.422983    0.296993    0.452519
    271080    0.501008    0.416085    0.355115    0.450317
    271120    0.597919    0.580007    0.290742    0.542288
    271160    0.583017    0.566749    0.304009    0.515936
    271200    0.654938    0.628803    0.333724    0.592556
    271240    0.566197    0.543213    0.310675     0.49956
    271280     0.52328     0.47329    0.311446     0.47607
    271320    0.619414    0.476064    0.457905    0.575356
    271360    0.579398    0.294886    0.563119    0.517054
    271400    0.629184    0.409348    0.612554    0.498955
    271440    0.652915    0.432927    0.596125    0.556602
    271480    0.494323    0.423182    0.419275    0.365837
    271520    0.529319    0.479803    0.481237    0.313939
    271560    0.553742    0.524198    0.471915    0.340253
    271600    0.514698    0.496083    0.431858    0.311815
    271640    0.514768    0.476132    0.415542     0.36138
    271680    0.500842    0.459084    0.447905    0.300513
    271720    0.510128     0.47419    0.444416    0.313209
    271760    0.537329    0.505135    0.409956    0.392707
    271800    0.566221    0.553699     0.35804    0.454354
    271840    0.520285    0.500956    0.401608    0.359371
    271880    0.587564    0.552272    0.342927    0.517551
    271920    0.539174    0.492184    0.422866    0.400444
    271960    0.565362    0.480417    0.436553    0.466787
    272000    0.516882    0.420032    0.390416    0.453301
    272040    0.592898     0.53067    0.373892    0.530706
    272080    0.597173     0.43731    0.553136    0.464793
    272120    0.558985    0.313895    0.510142      0.5159
    272160     0.51526    0.341231    0.480385    0.428692
    272200    0.545845    0.418001    0.517057      0.3922
    272240      0.4986     0.36834    0.469545    0.375574
    272280    0.560687    0.289497    0.541461    0.501748
    272320    0.514547    0.310571    0.465796    0.464861
    272360    0.538948     0.33585    0.528835    0.434127
    272400    0.544753    0.290384    0.517881    0.490907
    272440    0.488343      0.3703    0.375191    0.446171
    272480    0.499806    0.389266     0.42827    0.405795
    272520    0.439793    0.384562    0.362398    0.328047
    272560    0.449366    0.422897    0.396872    0.259829
    272600    0.447993    0.397111    0.316393    0.378939
    272640    0.440248    0.358196    0.300081     0.41144
    272680    0.439491    0.368886    0.361841    0.345397
    272720    0.441785    0.374577     0.37412    0.331774
    272760    0.445725    0.347287    0.323014    0.415204
    272800    0.444693    0.431655    0.226746    0.397195
    272840    0.495573    0.479393    0.319003    0.399507
    272880    0.490154    0.437515    0.397094    0.362489
    272920    0.511778    0.464286     0.38073    0.404124
    272960    0.500827    0.462639     0.42181    0.331205
    273000    0.485853    0.395156    0.400328    0.394583
    273040    0.437605    0.409698    0.390892    0.249693
    273080    0.445334    0.306076    0.396806    0.381455
    273120    0.440719    0.243372    0.393088    0.417994
    273160     0.46165     0.26377    0.416664    0.427853
    273200    0.449885    0.336847    0.420158    0.338813
    273240     0.45759    0.315836    0.429017    0.367382
    273280    0.445891    0.336939    0.352951    0.399417
    273320    0.460936    0.355859    0.356497    0.413761
    273360    0.466639    0.307605    0.404772    0.420764
    273400    0.471618    0.345366    0.390029    0.416469
    273440    0.484414    0.291011    0.438355    0.438716
    273480      0.4392    0.349889    0.361596    0.364169
    273520    0.442619    0.396801    0.272688    0.400016
    273560    0.446529    0.336023    0.348531    0.405451
    273600    0.436639    0.257181    0.418071    0.374676
    273640    0.445192    0.400383    0.303113    0.379747
    273680    0.450828    0.431527     0.37183    0.286389
    273720    0.445545    0.398919    0.403721    0.273668
    273760    0.454771    0.446402    0.401087    0.231275
    273800    0.449907     0.43498    0.342576    0.313475
    273840    0.444115    0.411984    0.269115    0.390286
    273880    0.452446    0.377256    0.344948    0.384843
    273920    0.456936    0.259906    0.389301    0.445505
    273960    0.504961    0.261103    0.442517    0.495958
    274000    0.512005    0.373425    0.400616    0.473665
    274040    0.501059    0.344745    0.446858    0.428474
    274080     0.49925    0.374049    0.431204    0.415513
    274120    0.459542    0.378089    0.371186    0.376334
    274160    0.456942     0.37375    0.384995    0.360114
    274200    0.442965    0.412373    0.265494     0.38974
    274240    0.502051     0.38108    0.414287     0.43273
    274280    0.582247    0.314077    0.534934    0.541501
    274320     0.55466    0.475215    0.438004    0.444543
    274360    0.598987    0.455107    0.534433    0.474162
    274400    0.534155     0.44461     0.47184    0.387727
    274440    0.577117    0.534603    0.447668    0.424172
    274480    0.481441    0.402926    0.427976    0.343596
    274520     0.47644    0.394133    0.427635    0.340261
    274560    0.500762    0.373803     0.45545    0.392889
    274600    0.475839    0.420337    0.408509    0.330579
    274640    0.443926    0.375921    0.396714    0.308936
    274680    0.483279    0.291328    0.431172    0.443098
    274720    0.487348    0.332535     0.42385     0.42987
    274760    0.491585    0.372875    0.398832    0.430359
    274800    0.467053    0.315641     0.40963    0.410914
    274840    0.456806    0.347363    0.371678    0.398168
    274880    0.515159    0.391035    0.399315    0.467351
    274920     0.48214    0.354199    0.410828    0.413136
    274960    0.495256    0.321193    0.457447     0.42206
    275000    0.453238    0.385402    0.377801    0.345805
    275040    0.459814    0.383486    0.341211    0.399214
    275080    0.466277    0.403405     0.34424    0.391906
    275120    0.473381    0.420532    0.286586    0.434972
    275160    0.424557     0.38446    0.294318    0.355056
    275200     0.43071    0.388157    0.333828    0.330023
    275240    0.484168    0.401759    0.381839    0.402028
    275280    0.428435    0.367987    0.369907    0.308006
    275320    0.429675    0.392819    0.286634    0.364383
    275360    0.513877    0.458849    0.298949    0.477731
    275400    0.453481    0.373659    0.316911    0.413807
    275440    0.447838    0.321934    0.410362    0.359275
    275480    0.429239    0.310058     0.38505    0.352269
    275520    0.437242    0.292316    0.390662    0.379863
    275560    0.426716    0.301457    0.358472    0.380519
    275600     0.42456    0.338827    0.291378    0.400995
    275640    0.400856    0.300211     0.31195    0.365967
    275680    0.439583    0.358908    0.309479    0.402336
    275720    0.427985     0.34782    0.341497    0.358809
    275760    0.442314    0.275895    0.410005    0.383485
    275800    0.438375    0.364754    0.405979    0.294076
    275840    0.431463    0.356767    0.409247    0.278486
    275880    0.492503    0.394665    0.462743    0.339452
    275920    0.480645     0.42784    0.443808    0.286403
    275960    0.439541    0.392921    0.401615    0.265914
    276000    0.435325    0.383973    0.387174     0.28579
    276040    0.437602    0.288603    0.408628     0.36431
    276080    0.425773    0.399371     0.34034    0.295358
    276120    0.459876    0.362676    0.374864    0.388478
    276160    0.449489    0.319325    0.397041    0.380094
    276200    0.431609    0.345079    0.349582    0.362334
    276240    0.441534     0.37911     0.37817    0.321199
    276280    0.431273    0.404232    0.356423    0.285575
    276320    0.423481    0.373778    0.363229    0.295002
    276360    0.443418    0.401813    0.413879    0.245947
    276400    0.459717    0.398812    0.434326    0.273843
    276440    0.449344    0.380336    0.384968    0.333112
    276480    0.446155    0.333986    0.352091     0.40323
    276520    0.486215    0.284196    0.418896    0.465369
    276560    0.451769    0.315675    0.394261    0.391278
    276600    0.431411    0.371743    0.331093    0.352725
    276640    0.434213    0.374955    0.306772    0.377336
    276680     0.43752    0.360754    0.302176    0.401738
    276720    0.428526    0.358675    0.359927    0.330264
    276760    0.435729    0.403819    0.313869    0.343709
    276800    0.459003    0.414818    0.272071    0.418654
    276840    0.451865    0.410729    0.298773    0.387816
    276880    0.440895    0.422229    0.370112    0.271141
    276920    0.427051    0.383285    0.368359    0.286619
    276960     0.49957    0.330319    0.452284    0.430661
    277000    0.464166    0.367354    0.397704    0.371192
    277040     0.50785    0.430264    0.370155    0.440092
    277080    0.473926     0.42275    0.345556    0.388696
    277120    0.517986    0.482206    0.297782    0.464137
    277160     0.47667    0.459721    0.257952    0.420173
    277200    0.489777    0.449474    0.342779    0.400299
    277240    0.472428    0.408093    0.313301    0.426238
    277280    0.433404    0.366135    0.286827     0.39919
    277320    0.453529    0.405784    0.365131    0.336744
    277360    0.441881    0.389377    0.413736    0.260242
    277400    0.537302    0.451276    0.516379    0.327247
    277440    0.545564    0.511606    0.487092    0.310292
    277480     0.53775    0.511678    0.479113    0.294934
    277520    0.530297    0.467634    0.414814     0.41434
    277560    0.533913    0.347403    0.458576    0.489024
    277600    0.580469    0.456208    0.527995    0.432416
    277640    0.603019    0.427257    0.532542    0.510994
    277680    0.575573    0.324859    0.513844    0.541293
    277720    0.601661    0.288607    0.574465    0.557393
    277760    0.567704    0.276189    0.530162    0.535934
    277800    0.536123    0.292955    0.482819    0.505883
    277840    0.444598    0.367511    0.393758    0.324385
    277880    0.435287    0.382925    0.395656    0.275271
    277920    0.439093    0.391464    0.354114    0.327056
    277960    0.455688    0.412365    0.394386    0.299531
    278000    0.553094    0.512092    0.535358     0.25096
    278040    0.501736     0.45346    0.474129    0.270284
    278080    0.629083    0.552959    0.529255    0.453448
    278120    0.483191    0.424511    0.349029    0.406101
    278160    0.503288    0.449056    0.297332    0.465339
    278200    0.560264    0.386974    0.440727    0.532732
    278240     0.57476    0.404874     0.44482    0.546727
    278280    0.559688     0.52675    0.405537    0.429622
    278320    0.606687    0.522613    0.511751    0.448469
    278360    0.513735    0.344572    0.483836    0.418354
    278400     0.53848    0.434148    0.440709    0.444085
    278440    0.447884    0.361837    0.332512    0.399636
    278480    0.438946    0.411848    0.303562    0.351538
    278520    0.447959    0.405784    0.358489    0.328875
    278560     0.44874    0.411164    0.410732    0.254907
    278600    0.469046    0.430069    0.441125     0.24588
    278640     0.50096    0.452993    0.437086    0.325077
    278680    0.453846     0.39331    0.401463    0.309978
    278720    0.475748    0.445241    0.442181    0.242711
    278760    0.469352     0.44474    0.433928    0.233442
    278800     0.48892    0.381472    0.455988    0.353043
    278840    0.466842    0.372739    0.337064    0.428178
    278880    0.549599    0.344915    0.529302     0.45276
    278920    0.534942    0.364806    0.487817     0.44864
    278960    0.502907    0.485394    0.259695    0.450314
    279000    0.438604    0.400923    0.239509     0.40822
    279040    0.421049    0.369792    0.340508    0.319173
    279080    0.414367    0.373293     0.36657    0.263967
    279120    0.443403    0.420235    0.268309    0.380295
    279160    0.440262    0.427462    0.243317    0.381752
    279200    0.447507    0.357302    0.345127    0.392106
    279240    0.502868    0.430163    0.403346    0.397522
    279280     0.52721    0.268767    0.497095    0.486376
    279320    0.494909    0.315483    0.414995    0.467032
    279360    0.562336    0.301742     0.50272    0.537279
    279400    0.614532    0.314035    0.564532    0.581365
    279440    0.587749    0.438324     0.55198    0.440554
    279480    0.530355    0.402239    0.483259    0.408922
    279520    0.516591    0.380036    0.400093    0.478781
    279560     0.53272    0.484951    0.328488    0.473814
    279600    0.575909    0.437954    0.431964    0.533803
    279640    0.529022    0.483168    0.289067    0.492663
    279680    0.521501    0.438668    0.356013    0.474079
    279720    0.548948    0.365772    0.489483    0.478858
    279760    0.462238    0.355923     0.39949    0.375572
    279800    0.432135    0.339402    0.376558     0.34131
    279840    0.470089    0.402455    0.415752    0.327333
    279880    0.499067    0.463971    0.469781    0.249347
    279920    0.468562    0.409627    0.396036    0.338323
    279960    0.480585    0.439629    0.323096    0.405289
    280000    0.490777    0.405489    0.354321    0.437903
    280040    0.474704    0.294496    0.421583    0.431542
    280080    0.471443    0.235391    0.449663    0.432332
    280120     0.43905    0.309742    0.413231    0.344716
    280160    0.468587    0.429967    0.408013    0.296314
    280200    0.473213    0.366034     0.44043    0.346267
    280240    0.456685    0.369728    0.384193    0.364443
    280280    0.455005    0.309674    0.428255    0.367096
    280320    0.465504    0.368021    0.450715    0.307905
    280360    0.453055    0.360413    0.349418    0.398155
    280400    0.459953    0.387715    0.437265     0.28564
    280440    0.462996    0.411917    0.409062     0.30286
    280480    0.453808    0.406954    0.421196    0.262424
    280520    0.453916     0.39131    0.393888    0.322192
    280560       0.481    0.421435    0.369914    0.385071
    280600    0.500651    0.427302    0.452538    0.337528
    280640    0.586845    0.436443    0.555589    0.435444
    280680    0.597533    0.396544    0.564823    0.487666
    280720    0.584934    0.422478    0.563228    0.434261
    280760    0.576906    0.366269     0.51553    0.515478
    280800    0.555185    0.340842    0.538903    0.458116
    280840    0.555642    0.471878    0.530488    0.336734
    280880    0.502615    0.415685    0.478972    0.320993
    280920    0.521129     0.42904    0.476654    0.363147
    280960    0.462674    0.357471    0.397964    0.376794
    281000    0.507997    0.443586    0.480965    0.296693
    281040     0.50596    0.468777    0.462789    0.279402
    281080    0.535781    0.315595    0.494578    0.479495
    281120    0.447471    0.310048    0.381052    0.398912
    281160    0.514246    0.449104    0.446569    0.357464
    281200    0.450495    0.421429     0.35688    0.317687
    281240    0.449215    0.420708    0.325428    0.347405
    281280    0.462365    0.403387    0.338678    0.387477
    281320    0.447687    0.344556    0.352866    0.397005
    281360    0.462571      0.3391     0.36629    0.422832
    281400    0.509992    0.313594    0.441681    0.476193
    281440    0.536012    0.264403    0.502815    0.501883
    281480    0.518123    0.351076    0.476989    0.431427
    281520    0.554025    0.517391     0.48607    0.331557
    281560    0.454834    0.426642    0.376187    0.300348
    281600    0.473094    0.400946    0.399333     0.35695
    281640    0.503955    0.455979    0.356795    0.415598
    281680    0.536825    0.417747    0.452114    0.444345
    281720    0.520999    0.491114    0.321868    0.445072
    281760    0.547387    0.431761     0.39587    0.506097
    281800    0.508049    0.435289    0.396998    0.411271
    281840    0.450712    0.352538    0.416493    0.329444
    281880    0.505026    0.450085    0.454499    0.317736
    281920    0.462648    0.413082    0.396857    0.316154
    281960    0.450552    0.412566    0.353312    0.333098
    282000    0.445534    0.405073    0.362254    0.318888
    282040     0.45362    0.435766    0.338591    0.327118
    282080    0.461656    0.368206    0.390528    0.371705
    282120    0.516981    0.492502    0.446403    0.304473
    282160    0.507947    0.441661    0.418139     0.38225
    282200    0.413265    0.317742    0.359453    0.333781
    282240    0.493505    0.428182    0.379038    0.400107
    282280     0.56077     0.53989    0.225583    0.535311
    282320    0.570987    0.549703    0.226671    0.546352
    282360    0.482868    0.424782    0.341396    0.411499
    282400    0.500022     0.43292    0.387822    0.402764
    282440    0.493119    0.431572    0.326831    0.439614
    282480    0.494889    0.364538    0.374422    0.465565
    282520    0.506709    0.403313    0.344144     0.48209
    282560     0.51843    0.349951    0.427972    0.481574
    282600    0.560225    0.370427    0.505825    0.484385
    282640    0.450458    0.350533    0.388971     0.36284
    282680    0.609738    0.500783     0.53233    0.457604
    282720    0.545993    0.515885    0.338545    0.464183
    282760    0.577451    0.553891     0.29854    0.520555
    282800    0.579524    0.485484    0.389492    0.533196
    282840    0.538538     0.31682    0.485761    0.493669
    282880    0.620005    0.544162    0.466298    0.505239
    282920    0.558106    0.516852    0.409588    0.433668
    282960    0.537835    0.481834    0.515616    0.283741
    283000    0.616792    0.598255    0.582416    0.252485
    283040    0.555018    0.509059    0.523082    0.288677
    283080     0.57398    0.535141    0.555344    0.253226
    283120    0.517332    0.388679    0.479031    0.393349
    283160    0.531073    0.477969    0.490734      0.3079
    283200    0.641816    0.617407    0.473346    0.467555
    283240    0.568616    0.544074    0.394322     0.44175
    283280    0.554833    0.442984    0.435254     0.47958
    283320     0.63711    0.532266    0.442714    0.576641
    283360    0.586504    0.518057     0.42587    0.488085
    283400    0.571574    0.510169    0.378635    0.499757
    283440    0.560736    0.460784     0.35407    0.539595
    283480    0.594473    0.492033    0.380427    0.565663
    283520    0.607348    0.383723    0.507916    0.576647
    283560    0.549452    0.499178    0.318323    0.503276
    283600    0.567207    0.449251    0.423789    0.511882
    283640    0.651914     0.55107     0.38497    0.630956
    283680    0.593482    0.566278    0.360141    0.504055
    283720    0.598507    0.567327     0.30168    0.550954
    283760    0.589735    0.555364    0.286291    0.552433
    283800    0.583467    0.553179    0.445187    0.420319
    283840    0.575236    0.463885    0.523322    0.415618
    283880    0.614921     0.47826    0.599107    0.410601
    283920    0.594242     0.50107    0.535354    0.410576
    283960    0.685424    0.612584    0.501178    0.559618
    284000    0.634533    0.602549    0.293781    0.596567
    284040    0.597059    0.572551    0.330844     0.52506
    284080    0.577354    0.526706    0.371968    0.500896
    284120    0.441635    0.356703     0.37114    0.353696
    284160    0.586406    0.550603    0.413778    0.461917
    284200     0.66817    0.656993    0.348839    0.582729
    284240    0.641333    0.583306    0.307862    0.622568
    284280    0.602621    0.592312    0.227962    0.568775
    284320    0.511198    0.481363    0.328584    0.427749
    284360    0.647759    0.622813    0.373948    0.558078
    284400    0.598877    0.574203    0.269443    0.561247
    284440    0.566008    0.529967    0.253786     0.54356
    284480    0.521575    0.452289     0.31984    0.487049
    284520    0.549567    0.439167    0.402846    0.498894
    284560    0.621688    0.520057    0.378252    0.599547
    284600    0.579655    0.405338    0.445281    0.556261
    284640    0.544167    0.342001    0.444731    0.526769
    284680    0.527526    0.352419    0.407893    0.515744
    284720    0.579491    0.337399    0.499387    0.555332
    284760    0.529535    0.334916    0.478697    0.468504
    284800    0.575189    0.251641    0.546606    0.547342
    284840    0.495304    0.281784    0.437991    0.468415
    284880    0.487779    0.344472    0.447951    0.395647
    284920    0.545973    0.381116    0.497402    0.451126
    284960     0.46148    0.383086    0.409781    0.333544
    285000    0.519876     0.32187    0.473993     0.46073
    285040    0.499639    0.413037    0.406238    0.404535
    285080    0.582157    0.552668    0.282128    0.541087
    285120    0.514169    0.438215     0.31765    0.485598
    285160    0.506547    0.472503    0.385973    0.375428
    285200    0.574031    0.539276     0.31432    0.519044
    285240    0.580254     0.44332    0.544811     0.42431
    285280    0.522887     0.44674    0.467431    0.358821
    285320    0.614375    0.609064    0.573348    0.235004
    285360     0.60242    0.596526    0.575577    0.196693
    285400    0.605379    0.547215    0.570036    0.329517
    285440    0.569391    0.480544    0.487381    0.424203
    285480    0.527867    0.481541    0.477375     0.31228
    285520    0.549569    0.519371    0.442513    0.372138
    285560    0.480831    0.455712    0.401749    0.305484
    285600    0.501375    0.466691    0.442162    0.299075
    285640    0.501666    0.406185    0.439292    0.381278
    285680    0.598513    0.486278      0.4508    0.526068
    285720    0.603773    0.597159    0.469648    0.389764
    285760     0.51482    0.470005    0.319155    0.455318
    285800    0.507222    0.470649    0.219565    0.494802
    285840    0.462193    0.417576     0.26814    0.425413
    285880    0.485147    0.448107    0.274084    0.441377
    285920    0.604914    0.544882    0.463442    0.469221
    285960     0.45537    0.418567    0.284873    0.397959
    286000    0.473694    0.416905    0.298112    0.431382
    286040    0.461769    0.407916     0.29165    0.418336
    286080    0.489922    0.415084    0.357488    0.424212
    286120    0.510672    0.401967    0.449772    0.397113
    286160    0.529688    0.466667    0.415715    0.412967
    286200    0.531202    0.467071    0.372123    0.455764
    286240     0.51475     0.42612    0.350632    0.474778
    286280    0.533485    0.459623    0.351083    0.484457
    286320    0.454194    0.313526    0.433278    0.355747
    286360    0.563333    0.360259    0.539688     0.46221
    286400    0.621786    0.237787    0.597161    0.600077
    286440     0.56861    0.415067    0.502043    0.471495
    286480    0.430906    0.371641     0.35825    0.323881
    286520    0.455139    0.399975    0.406426    0.298565
    286560    0.493044    0.352664    0.415504    0.434936
    286600    0.496904    0.427112    0.385638    0.403343
    286640    0.534115    0.423477     0.47687    0.404745
    286680    0.495936    0.404296    0.460712    0.340872
    286720    0.517207    0.492027    0.456964        0.29
    286760    0.495973    0.438769    0.440956    0.324064
    286800    0.497203    0.423131    0.474586    0.300251
    286840    0.488314      0.4197    0.386048    0.389513
    286880    0.468844    0.403606    0.280684    0.444914
    286920     0.52356    0.469883    0.417783     0.39102
    286960    0.550103    0.492975    0.385731    0.461966
    287000    0.501356    0.364986    0.449846    0.408828
    287040    0.522725    0.476459    0.326196     0.46159
    287080     0.46954    0.429087    0.325791    0.388175
    287120    0.475681    0.457272     0.31841    0.376912
    287160    0.562118    0.552387    0.300989    0.486032
    287200    0.538891    0.504124    0.345361    0.455404
    287240    0.522923    0.459634    0.391481    0.427056
    287280    0.487321    0.457432    0.321482    0.402951
    287320    0.627598    0.608785    0.454416    0.458961
    287360    0.557545    0.532124    0.453652    0.364357
    287400    0.553128    0.525661    0.415489    0.403671
    287440    0.473997     0.42083    0.386966    0.350007
    287480    0.541586    0.503523    0.466986    0.339145
    287520    0.592784    0.569688    0.521978     0.32524
    287560    0.575109    0.532615    0.525632    0.318642
    287600    0.574644    0.521707    0.478262    0.399398
    287640    0.689064    0.381208    0.609567     0.65782
    287680    0.615583    0.392019    0.517218    0.580251
    287720    0.632536    0.423657    0.551304    0.562833
    287760    0.616302    0.541086    0.390113    0.560975
    287800    0.693997    0.565754     0.50502    0.623008
    287840    0.658281    0.535587    0.516038    0.559928
    287880    0.562646    0.354063     0.50623    0.501509
    287920    0.596409    0.472081    0.465077    0.521776
    287960    0.639396    0.587626    0.361243    0.584684
    288000    0.526834     0.48443    0.279548    0.492229
    288040    0.492241    0.451115     0.30154    0.436086
    288080    0.535205    0.484608    0.465798     0.34796
    288120    0.654224    0.640537    0.554294     0.37214
    288160    0.523196    0.474979    0.482545    0.298351
    288200    0.551311    0.524462    0.471251    0.332792
    288240    0.639504     0.61344    0.422388    0.513042
    288280    0.570727    0.518449     0.37838    0.489385
    288320     0.61945    0.581047    0.387989    0.528474
    288360    0.551602    0.479671    0.371708    0.490183
    288400    0.620829    0.504404    0.489053    0.526556
    288440    0.624719    0.444272    0.483314    0.591249
    288480    0.625034    0.229733    0.595715    0.611295
    288520    0.603138    0.269504    0.558411    0.585744
    288560    0.594461    0.359114     0.51613    0.558045
    288600    0.549219    0.327639    0.504202    0.491647
    288640    0.590394    0.455844    0.416089    0.562323
    288680    0.593979    0.567778    0.262006    0.560894
    288720    0.513831    0.472396     0.45461    0.313396
    288760    0.554608    0.443086    0.488475    0.424556
    288800    0.582746     0.51056    0.515209    0.391246
    288840    0.559578    0.513904    0.477864    0.365792
    288880     0.52563    0.409699    0.392203    0.480517
    288920    0.499139    0.448299    0.444919    0.315207
    288960     0.62531    0.565601    0.445991    0.513044
    289000    0.595387    0.515773    0.532763    0.398891
    289040    0.638854      0.3442    0.622278    0.557285
    289080    0.602452    0.403817    0.596316    0.455231
    289120    0.558674      0.3806    0.551751    0.418267
    289160    0.490546    0.421544    0.391022    0.388166
    289200    0.661739    0.548254    0.408424    0.639066
    289240    0.614212    0.577662    0.269895    0.589896
    289280    0.521007    0.448629    0.325548    0.485434
    289320     0.50341     0.44027    0.372863    0.417109
    289360    0.549991     0.52992    0.440437    0.360806
    289400    0.570598     0.52968    0.514078    0.326077
    289440     0.59179    0.514253    0.558241    0.352622
    289480    0.584537    0.485874    0.476626     0.46917
    289520    0.617439    0.431226    0.583592    0.485723
    289560    0.615487    0.573617    0.593267    0.276852
    289600    0.535601    0.370839    0.509016    0.420854
    289640    0.447632    0.377587    0.396079    0.318273
    289680    0.447651    0.395728    0.382365    0.313015
    289720    0.444298    0.413508    0.290383    0.373484
    289760    0.444022    0.354707    0.312707    0.413169
    289800    0.439419    0.358424    0.299358    0.409994
    289840    0.452731     0.23893    0.403908    0.435547
    289880    0.448724    0.268585    0.378333    0.432936
    289920    0.487032    0.364659     0.36324    0.457692
    289960    0.491829    0.302535    0.438773    0.446924
    290000    0.514139     0.32958    0.456365    0.460203
    290040    0.539408    0.428889    0.431992    0.459738
    290080    0.499828    0.426884    0.345907    0.444718
    290120    0.520257    0.289083     0.47526    0.481553
    290160    0.479843    0.314956      0.3987    0.449823
    290200    0.507605    0.468829    0.335849     0.42747
    290240    0.469286    0.450823     0.32298    0.364557
    290280    0.448566    0.439623    0.354805    0.288562
    290320    0.450111    0.433564    0.313445    0.344927
    290360    0.439614    0.400997    0.267114    0.392903
    290400    0.464408     0.41071    0.251821    0.446377
    290440     0.43928    0.385928    0.238334    0.424488
    290480    0.462407    0.401873    0.418407    0.301785
    290520     0.45194    0.418895    0.381334     0.29599
    290560    0.463078     0.40838    0.411282    0.304886
    290600    0.445264    0.384091    0.391078    0.309924
    290640    0.477114    0.354909    0.400448    0.411044
    290680    0.457831    0.382383     0.38549    0.352704
    290720    0.441566     0.31082    0.394447    0.371165
    290760    0.453489    0.409909    0.225214    0.438814
    290800    0.439016     0.37239    0.367399    0.334387
    290840    0.454479    0.339604    0.368452    0.402511
    290880    0.462829    0.314414    0.388471    0.422676
    290920    0.454484    0.397008     0.26366    0.431253
    290960    0.450832    0.392768    0.301548    0.401624
    291000    0.454408    0.415791    0.228639    0.433378
    291040    0.458526    0.384548    0.308384    0.421324
    291080    0.434907    0.399001    0.355361    0.304639
    291120    0.477685    0.421775    0.280389     0.44705
    291160    0.457567    0.308389    0.409449    0.394947
    291200    0.453044    0.345937    0.380946    0.381714
    291240    0.441889     0.33901    0.344521    0.396118
    291280    0.457991    0.302436    0.404758    0.405234
    291320    0.456695    0.233219     0.45015    0.400144
    291360    0.453686    0.285622    0.380223    0.430711
    291400    0.446221    0.365131    0.311179    0.409967
    291440    0.457232    0.409063    0.421526     0.27038
    291480    0.460889    0.446414    0.292768    0.373951
    291520    0.460585     0.45041    0.243371    0.402715
    291560     0.44908    0.400296    0.310094    0.383341
    291600    0.559392    0.540525    0.417758    0.398935
    291640    0.597547    0.545316    0.405874    0.502018
    291680    0.518138    0.455182    0.354435    0.451796
    291720    0.561916    0.510002     0.43048    0.431374
    291760    0.487763    0.461771    0.360123    0.364561
    291800    0.466328    0.433035     0.39153    0.306771
    291840    0.466549    0.401887    0.415951    0.317502
    291880    0.467061     0.40224    0.427352    0.303093
    291920    0.478257    0.444282     0.34242    0.377917
    291960    0.460297    0.393711    0.373521    0.359472
    292000    0.510635    0.462849    0.479957    0.277321
    292040    0.450839    0.379777    0.416818    0.297563
    292080    0.455448    0.429866    0.333906    0.344365
    292120    0.508998    0.436128    0.330385    0.467758
    292160    0.571402    0.501065    0.318149    0.548375
    292200    0.578714    0.516818    0.433208    0.463733
    292240    0.504097    0.483929    0.449581    0.268172
    292280    0.516061    0.495812    0.454447    0.283348
    292320    0.531385    0.483239    0.482811    0.313233
    292360    0.444898    0.405315    0.369131    0.308756
    292400    0.499044    0.469205    0.349808    0.394424
    292440     0.46155     0.44693    0.334633    0.338129
    292480    0.458997    0.408854     0.38676    0.323438
    292520    0.443954    0.363634    0.367517    0.356218
    292560    0.465596    0.425752    0.396975    0.307742
    292600    0.449562    0.403411    0.369243    0.324238
    292640    0.458843    0.414093    0.392848    0.308659
    292680    0.453482    0.379737    0.329659    0.398016
    292720    0.459033    0.369224    0.418342    0.331792
    292760    0.523385    0.392965    0.473788    0.411058
    292800    0.595863    0.463897    0.580165    0.397884
    292840     0.50005    0.300377    0.461728    0.443488
    292880    0.539036    0.305242    0.482648    0.504973
    292920    0.461669     0.27846    0.424804    0.410217
    292960    0.465936    0.290339    0.429861    0.406344
    293000    0.456902    0.387392    0.400294    0.327431
    293040     0.44874    0.403949     0.33695       0.355
    293080    0.508626    0.403588    0.395622    0.444973
    293120    0.466921    0.380293    0.359451    0.402745
    293160    0.456785    0.437998    0.268574    0.391575
    293200    0.450778    0.424244    0.244632    0.408133
    293240    0.519613    0.476506    0.259763     0.49544
    293280    0.452003    0.411636    0.264805    0.411155
    293320    0.451361    0.395909    0.327396    0.378842
    293360    0.452308    0.276482    0.395719    0.419677
    293400     0.45357    0.252525    0.422547    0.411262
    293440    0.444356     0.24309    0.396494    0.422615
    293480    0.465116    0.360019    0.337553    0.434869
    293520    0.454352    0.368733    0.440704    0.287553
    293560    0.443258    0.374415    0.409708    0.291388
    293600    0.452202    0.405818    0.373328    0.323899
    293640     0.45139    0.381724    0.359229    0.364345
    293680    0.485206    0.367643    0.381765    0.435824
    293720    0.529805    0.488023    0.283996     0.49251
    293760    0.525365    0.452547     0.38618    0.445066
    293800    0.450912    0.359639    0.355736    0.388271
    293840    0.494456    0.471252    0.438876    0.272547
    293880    0.505084    0.468525    0.440589    0.310782
    293920    0.491819    0.468632    0.433962    0.275377
    293960    0.445201    0.410325    0.311652    0.361821
    294000    0.443949    0.416913    0.263086     0.38878
    294040    0.458486    0.426937    0.347371    0.342751
    294080    0.472006    0.419268    0.448899     0.26131
    294120    0.439577    0.384183    0.417419    0.254207
    294160    0.453339    0.408944    0.422507    0.255508
    294200    0.447957    0.403447    0.373472    0.314769
    294240    0.461436     0.42334     0.41972    0.265453
    294280    0.461894    0.395848    0.416592    0.310562
    294320    0.484082    0.444802    0.297159    0.427221
    294360    0.461022    0.439819    0.318884    0.360493
    294400    0.474124    0.360988    0.355791    0.438962
    294440    0.489712    0.375162     0.40353    0.419587
    294480    0.473969    0.282361    0.437009    0.422598
    294520    0.473166    0.309275    0.380877    0.455031
    294560    0.454428    0.250262    0.421167    0.415929
    294600    0.437893    0.287324    0.368152    0.406706
    294640    0.451275    0.320032    0.374376    0.405858
    294680      0.4484    0.266767    0.402076    0.411454
    294720    0.473657    0.402239    0.397572    0.358946
    294760    0.449666     0.36245    0.379798    0.358863
    294800     0.46195    0.276704    0.406786    0.429833
    294840     0.46716    0.239091    0.439445    0.431509
    294880    0.448747    0.291733    0.413799    0.382637
    294920    0.460293    0.298762    0.416585     0.40117
    294960    0.480729    0.387033    0.387757    0.402555
    295000    0.491566    0.258974    0.470213    0.441708
    295040    0.486387     0.37057    0.467488    0.342458
    295080    0.467541    0.371013    0.374491    0.399119
    295120    0.446858    0.359818    0.368722    0.365977
    295160    0.454834    0.246174     0.40706    0.432953
    295200    0.469814    0.257573    0.408803    0.456055
    295240    0.532336    0.262856    0.474289    0.522225
    295280    0.470918    0.348985    0.410068    0.391895
    295320    0.450546    0.301644    0.385395    0.408001
    295360    0.496674    0.292881    0.418282    0.482317
    295400    0.578251    0.384859    0.543795    0.474256
    295440    0.648746    0.542052    0.514551    0.532128
    295480    0.653812    0.626999    0.358698     0.57719
    295520    0.590516    0.541678     0.50811    0.381874
    295560    0.602701    0.563099    0.582491    0.264803
    295600    0.605028    0.422332    0.564013     0.48543
    295640    0.590174    0.443544    0.505139    0.494686
    295680    0.634114    0.525411    0.571046    0.449502
    295720    0.565336    0.519768    0.367998    0.483351
    295760      0.5298    0.420422    0.357428     0.50682
    295800    0.541632    0.507904    0.317987    0.477125
    295840    0.470881    0.406562    0.380467    0.365255
    295880    0.529949    0.472508    0.355671    0.460353
    295920    0.584452    0.527773    0.551773    0.316497
    295960    0.556473     0.53761    0.399034    0.413608
    296000    0.560558    0.523039    0.318254    0.503581
    296040    0.525409    0.462145    0.318003    0.487242
    296080    0.581982    0.544115    0.324081    0.525659
    296120    0.593891    0.555016    0.259694    0.574394
[truncated: 1,038,224 more chars]
