# Supplementary material for: Comment on 'Valid molecular dynamics simulations of human hemoglobin require a surprisingly large box size'
Source: eLife. 2019 Jun 20;8:e44718. doi: 10.7554/eLife.44718 (PMC6586461; doi:10.7554/eLife.44718)
Supplement: Figure 4—source data 1. — The zip archive contains a README file describing which source files correspond to the different panels. [file elife-44718-fig4-data1.zip › figure4/panel_H/cube/box2/gyrate.xvg]

     25000    0.447462    0.387202    0.264939    0.424649
     25040    0.476425    0.335531    0.362935    0.457886
     25080    0.454901    0.375752    0.335103    0.400484
     25120    0.507632    0.469766    0.303103    0.450365
     25160    0.539814    0.405964    0.400299    0.507692
     25200    0.532245    0.412569    0.404912     0.48208
     25240    0.476344    0.393075    0.427054    0.341941
     25280    0.553368    0.385672    0.498628    0.463745
     25320    0.468189     0.36657    0.406042     0.37304
     25360    0.477001    0.281054    0.456451    0.409537
     25400    0.451544    0.342886    0.352566    0.407321
     25440    0.502461    0.427689    0.286682    0.489723
     25480    0.464456    0.421508    0.299336    0.405176
     25520    0.461361    0.420267    0.303244    0.396391
     25560     0.51972    0.486034    0.274481    0.478172
     25600     0.46969     0.41834    0.268586    0.440534
     25640    0.441815    0.317435    0.331052    0.424312
     25680    0.543533    0.363346    0.486401    0.471433
     25720    0.501835    0.433054    0.369586     0.42373
     25760     0.50601    0.384012    0.400889    0.451569
     25800    0.520465     0.45269    0.346448    0.465632
     25840     0.56477    0.357026    0.510089    0.500271
     25880    0.575937    0.338443    0.500011    0.546674
     25920    0.535454    0.402855     0.43221     0.47363
     25960    0.525196    0.490408    0.331936    0.448307
     26000    0.635649    0.587889     0.33534    0.591636
     26040    0.601822     0.56962    0.398499     0.49103
     26080    0.453154    0.414322    0.400496    0.280424
     26120    0.482509    0.456021    0.437768    0.256971
     26160    0.453789    0.403578    0.403827    0.293083
     26200    0.501407    0.461973    0.422683    0.332773
     26240    0.453006    0.367478    0.415692    0.320295
     26280    0.459062    0.378202    0.380609    0.365481
     26320    0.489307    0.399665    0.429812    0.366568
     26360    0.482892    0.439496    0.373962    0.365193
     26400    0.481527    0.427575    0.337714    0.408491
     26440    0.532674    0.470713    0.431153    0.400025
     26480    0.512802    0.453159    0.396409    0.404274
     26520    0.497124    0.471834    0.428204    0.297116
     26560    0.445116    0.351732    0.392146     0.34462
     26600    0.466607    0.308721     0.44046     0.38227
     26640    0.458283    0.252951    0.412269    0.431388
     26680    0.458523    0.334229    0.398009     0.38777
     26720    0.463881    0.393853     0.36232     0.37944
     26760    0.494464    0.422943    0.319377    0.456187
     26800     0.45747     0.41013    0.277314    0.416471
     26840    0.457441    0.414228    0.260846    0.422941
     26880    0.453926    0.429312    0.303537    0.368312
     26920     0.45952    0.407741    0.378615    0.335732
     26960    0.450351    0.371161    0.433808    0.282282
     27000    0.445062    0.398049    0.380423    0.304952
     27040    0.447672    0.331972    0.409171     0.35099
     27080    0.442804     0.35466    0.323673    0.401999
     27120    0.460117    0.344996    0.352308    0.424583
     27160    0.449615    0.399858     0.25193    0.425385
     27200    0.452367    0.339116    0.431892    0.328239
     27240    0.454737    0.324713    0.439646    0.338888
     27280    0.463505    0.291172    0.393157    0.436258
     27320     0.46896    0.330832    0.369742    0.440098
     27360    0.451317    0.329307    0.332291    0.434182
     27400    0.458002    0.221372    0.409093    0.450742
     27440    0.453046    0.337884    0.315633     0.44352
     27480    0.451202    0.363404    0.363312    0.378296
     27520    0.461948    0.391976    0.301257    0.427072
     27560    0.447633    0.405985    0.251352    0.415631
     27600    0.443659    0.394973    0.306073     0.37945
     27640     0.45943    0.382448    0.275542    0.447171
     27680    0.436424    0.396574    0.239956    0.407532
     27720    0.429032    0.365332     0.30974    0.372465
     27760    0.447616    0.379042    0.280922    0.422054
     27800    0.461013     0.41861    0.214021    0.451692
     27840    0.456728    0.419994    0.222512    0.437372
     27880    0.502007    0.445408    0.320879    0.450189
     27920    0.452822    0.360373     0.31991    0.421762
     27960    0.428428    0.381258    0.261932    0.391325
     28000    0.464001    0.334334    0.449795    0.341319
     28040    0.487888    0.354699    0.461984    0.369903
     28080    0.481967    0.286454    0.456452    0.417349
     28120    0.563416    0.363121    0.498733    0.504265
     28160    0.453399    0.348119    0.412335    0.346314
     28200    0.432213    0.360498    0.407339    0.278805
     28240    0.475108    0.416791    0.436647    0.295093
     28280    0.509812    0.471327    0.467331    0.281546
     28320    0.480437    0.443172    0.441563    0.265069
     28360    0.494871    0.448486    0.455874    0.284315
     28400    0.413176    0.369332    0.349728    0.287599
     28440     0.54215    0.522096    0.458944    0.323482
     28480    0.472955    0.452971    0.310082    0.382152
     28520    0.462733    0.434648    0.248427    0.421438
     28560    0.446989    0.397494    0.320302    0.372831
     28600    0.499871    0.400812    0.370505    0.449241
     28640    0.485834     0.37648    0.347513    0.457784
     28680    0.595445    0.539119    0.417487     0.49413
     28720    0.487524    0.432732    0.416709    0.338314
     28760    0.456672    0.436593    0.394976    0.265478
     28800    0.419821    0.365731    0.321445    0.339726
     28840    0.429983    0.335952    0.331885     0.38309
     28880    0.491237    0.452746     0.36609    0.378981
     28920    0.450839    0.385372    0.340447    0.376956
     28960    0.457565    0.425754    0.382667    0.301713
     29000    0.461825    0.421883    0.317099    0.384744
     29040    0.475189    0.437928    0.291534    0.418135
     29080    0.490395    0.440503    0.296226    0.446298
     29120    0.454728     0.41098    0.276288    0.410263
     29160    0.448474    0.420054    0.215232     0.42366
     29200    0.454866     0.42336    0.333503    0.351209
     29240    0.462312    0.415189     0.37022    0.343539
     29280    0.460296    0.389093    0.326364    0.407231
     29320    0.461003    0.428958    0.327349    0.365904
     29360    0.463735    0.427094    0.237132     0.43756
     29400    0.456902    0.358809    0.327345     0.42617
     29440    0.455758    0.351175    0.382138    0.382201
     29480    0.448685    0.423137    0.330685    0.337994
     29520    0.450281    0.402779     0.39561    0.294562
     29560    0.450662    0.367559    0.404081    0.328348
     29600    0.464017    0.309469     0.38445    0.432494
     29640    0.463245    0.351969    0.371366    0.409143
     29680    0.447042    0.330234    0.384275    0.378116
     29720    0.461496    0.306194    0.402067    0.412969
     29760    0.455709     0.35178    0.364826    0.398113
     29800    0.449119    0.347482     0.35705    0.393937
     29840    0.455139    0.339231     0.38983    0.383743
     29880    0.448499    0.312911    0.434808    0.339604
     29920    0.452335     0.33448    0.410315    0.359134
     29960    0.488506    0.432957    0.459146    0.281087
     30000    0.458432    0.413578      0.3708    0.334336
     30040    0.440162    0.419789    0.303877    0.344848
     30080    0.464959    0.412222    0.371388     0.35287
     30120    0.497806    0.455158    0.421419    0.332953
     30160    0.576393    0.461406    0.463961    0.486109
     30200    0.517004    0.504134    0.307711    0.430986
     30240    0.491946    0.427613    0.385064    0.391017
     30280    0.460914    0.417363     0.33861     0.36883
     30320    0.514524     0.47738    0.359279    0.415328
     30360    0.450191    0.384918    0.367064    0.349922
     30400    0.538476    0.464765    0.469428    0.378873
     30440    0.477341    0.435201    0.423381    0.295057
     30480    0.425856    0.369393    0.371862    0.296603
     30520    0.456888    0.346972     0.38552    0.385329
     30560    0.441807    0.393707    0.360518    0.324667
     30600    0.466118    0.362376    0.421659    0.354146
     30640    0.453963    0.404322    0.384041    0.318123
     30680    0.449022    0.391053    0.407325    0.290527
     30720    0.480357    0.438519    0.337658    0.393921
     30760    0.559608    0.548425    0.405438    0.401463
     30800    0.475577    0.411641     0.33666    0.411776
     30840    0.441746    0.401162     0.34012    0.337143
     30880    0.440945    0.419884    0.380407    0.260487
     30920    0.431802    0.406753    0.369482    0.266346
     30960    0.453389    0.425528    0.402965     0.26013
     31000    0.436707    0.415165     0.37349    0.263761
     31040    0.454434     0.43408     0.35127    0.318128
     31080     0.53356    0.515232    0.351893    0.424358
     31120    0.445068    0.415555    0.377771    0.284206
     31160    0.424868    0.334865     0.36951    0.335192
     31200    0.449321    0.417657    0.371378    0.302356
     31240    0.491898    0.474037    0.427832    0.275999
     31280    0.516931    0.491912    0.460157    0.284103
     31320     0.49476    0.473682    0.409128    0.312752
     31360    0.542899    0.508858    0.491073     0.29898
     31400     0.56236    0.549134    0.475678    0.323543
     31440    0.578601    0.548007    0.532641    0.292474
     31480    0.570184    0.538307    0.544689    0.252504
     31520    0.576855    0.533634    0.541767    0.295377
     31560    0.529268    0.511563    0.488987    0.243814
     31600    0.503872    0.445238    0.447677    0.330336
     31640    0.567488    0.521852    0.485658    0.368635
     31680    0.542635    0.472197    0.525393    0.299831
     31720    0.574845    0.537766    0.534542    0.293202
     31760    0.649544    0.629152    0.641333    0.191504
     31800    0.668881    0.632662    0.650613    0.266921
     31840    0.614159    0.546522    0.527452    0.421297
     31880    0.632281    0.566504    0.609174    0.327929
     31920    0.639486    0.474617    0.573638    0.513383
     31960    0.647866     0.47546    0.545852    0.561643
     32000    0.542879    0.353973    0.477532    0.485903
     32040    0.627054    0.360367    0.612969    0.529904
     32080    0.603266    0.439455    0.571941    0.455655
     32120    0.617737    0.318683    0.601952    0.547076
     32160    0.682172    0.368374    0.667552    0.591094
     32200    0.689449    0.361594    0.631298    0.649148
     32240    0.641065    0.366213    0.542105    0.627646
     32280    0.595168    0.348129    0.499484    0.581182
     32320    0.621815    0.439128    0.467747    0.601404
     32360    0.609593    0.355399    0.530397    0.579291
     32400    0.509052    0.300342    0.440551    0.483713
     32440    0.563792    0.239733    0.533775    0.541605
     32480    0.575116     0.35297    0.518571      0.5177
     32520    0.554096    0.288728    0.506068    0.524001
     32560    0.542248    0.281621    0.504966    0.503752
     32600    0.533325    0.260267    0.500655    0.500477
     32640    0.580358    0.361801    0.494908    0.545708
     32680     0.63293    0.438613    0.498452    0.600303
     32720    0.597093    0.382291    0.486235    0.574864
     32760    0.513175    0.442765    0.423728    0.388729
     32800    0.516685    0.457984    0.392758    0.412212
     32840     0.51872    0.483119     0.42575    0.351388
     32880    0.505618    0.458933    0.436392    0.332026
     32920    0.540902    0.495785    0.478138    0.332764
     32960    0.589988    0.566246    0.539223    0.291163
     33000    0.524241    0.465675    0.347839    0.460231
     33040    0.547172    0.402899    0.399256    0.526367
     33080    0.585569    0.361836    0.508158    0.544639
     33120    0.557234    0.406032    0.458731    0.495706
     33160    0.546619    0.401833    0.456425    0.477276
     33200    0.548621    0.477229    0.484477    0.373504
     33240    0.530323    0.506854    0.417411    0.362426
     33280    0.560976    0.546418    0.498413    0.287055
     33320    0.590313    0.565412    0.542789    0.287453
     33360     0.59176    0.570371    0.556767    0.255043
     33400    0.640785    0.608147    0.601323    0.299629
     33440     0.53866    0.461919    0.429838    0.426824
     33480     0.61458    0.335512    0.578856    0.554773
     33520    0.574555    0.409807    0.499436    0.492797
     33560    0.556079    0.491556     0.40607    0.460356
     33600    0.545855     0.51846    0.268504    0.504996
     33640    0.583069    0.548101    0.290194    0.543426
     33680    0.542816    0.481085    0.413939    0.431869
     33720     0.57666    0.487225    0.552216    0.350347
     33760    0.580722    0.508421    0.551661    0.334145
     33800     0.52256    0.445415    0.486443    0.333341
     33840    0.521497     0.45541    0.494507    0.303287
     33880    0.469759    0.400269    0.427298    0.313925
     33920    0.462809    0.418478    0.414404    0.285534
     33960    0.515588    0.449192    0.352197    0.453703
     34000    0.465702    0.284265    0.403407    0.436134
     34040    0.428165    0.250314    0.397567    0.382012
     34080    0.471727     0.30675    0.428793    0.408771
     34120    0.469033      0.2835    0.430083      0.4179
     34160    0.530149     0.42086    0.453727     0.42323
     34200    0.589405    0.555778    0.568593    0.250217
     34240    0.504919    0.475282    0.420232    0.327718
     34280    0.548486    0.532289     0.47956    0.297259
     34320    0.563855    0.546054    0.451146    0.366276
     34360    0.452076    0.419974    0.391199    0.281658
     34400    0.447731    0.354769    0.431264    0.298458
     34440    0.459068    0.321432    0.450271    0.339742
     34480    0.465911    0.226317    0.437205    0.437925
     34520    0.456048    0.353044    0.405206    0.356551
     34560    0.456966    0.209216    0.447554    0.416605
     34600    0.451512    0.235608    0.425767    0.413445
     34640    0.452829    0.324311    0.409361    0.370614
     34680    0.450917    0.278745    0.403463    0.407642
     34720    0.469798    0.412127    0.454339    0.255239
     34760     0.44765    0.371223    0.437315    0.267825
     34800    0.468239    0.425648    0.436599    0.258265
     34840    0.466795    0.411211    0.458285    0.238066
     34880    0.458934    0.285121    0.426653    0.397385
     34920    0.450951    0.264724    0.394606    0.425349
     34960    0.447458    0.407706    0.277178     0.39672
     35000    0.434979    0.390895    0.337716     0.33401
     35040    0.466518    0.306559    0.430494    0.394937
     35080    0.460725    0.324459     0.42009    0.377869
     35120    0.454646    0.305897    0.399354    0.400436
     35160    0.459192    0.291572     0.43351    0.385706
     35200     0.45964     0.25227    0.433651    0.413332
     35240    0.452065    0.264935    0.427713    0.394457
     35280     0.44986    0.239852    0.416776    0.416553
     35320    0.499789    0.253423    0.470961    0.462116
     35360    0.521839    0.388844    0.481261    0.402271
     35400    0.537811    0.355228     0.48073    0.470311
     35440    0.452082    0.350413    0.402876    0.351651
     35480    0.476262    0.336833    0.372711    0.448643
     35520    0.454285    0.327034    0.370812    0.410241
     35560    0.456362    0.324999    0.399689    0.388789
     35600    0.462418    0.217047    0.447168    0.424962
     35640    0.463849    0.347416    0.443258    0.336358
     35680    0.447979    0.300065    0.431875    0.353293
     35720    0.455488    0.298405    0.408109    0.399173
     35760    0.462794    0.289739     0.38913    0.439301
     35800    0.470646     0.28042    0.445198    0.407651
     35840    0.473577    0.352884    0.464135    0.329549
     35880    0.464371    0.407594    0.429027    0.284752
     35920     0.46157    0.387512    0.347039    0.394326
     35960    0.475597      0.4308    0.318425    0.406696
     36000    0.501764    0.425452    0.351056    0.446412
     36040    0.521691    0.362996    0.462624    0.445574
     36080    0.573841    0.297873    0.555997    0.510614
     36120    0.518074    0.456749    0.351994    0.451975
     36160    0.512879    0.439904    0.327369    0.474768
     36200    0.522496    0.356532    0.509391    0.399262
     36240    0.485391    0.287858    0.429608    0.451425
     36280    0.523166    0.306391    0.481316    0.471027
     36320     0.52052    0.308627    0.490452     0.45397
     36360    0.489881    0.363131    0.401543     0.43228
     36400    0.537718    0.446937    0.329609    0.519505
     36440    0.493541    0.468747    0.287342    0.429973
     36480     0.48225    0.415509    0.361334    0.402393
     36520    0.602016    0.552661    0.500121    0.411451
     36560    0.547096    0.475131    0.409328    0.453132
     36600    0.554503    0.482484    0.459535    0.413501
     36640    0.538764    0.355774    0.427664    0.520636
     36680    0.528642    0.413939    0.404336    0.473383
     36720    0.576665    0.494297    0.382149    0.524135
     36760    0.574622    0.527368    0.257397    0.562148
     36800    0.477129    0.410602    0.301177    0.442722
     36840    0.449968     0.42527    0.266775    0.391049
     36880    0.464532    0.424763    0.367906    0.340296
     36920    0.483245    0.354904    0.455411    0.365643
     36960     0.49535    0.385187    0.430196    0.396617
     37000    0.483549    0.426261    0.386381    0.369662
     37040    0.498368    0.409189    0.446829    0.360068
     37080    0.510583    0.453714    0.322583    0.459861
     37120    0.449052    0.406437    0.247465    0.420554
     37160    0.455322    0.390824    0.280604    0.427964
     37200    0.431828    0.320071    0.324191    0.406701
     37240    0.465623    0.350054    0.331171    0.448774
     37280    0.482598    0.383695    0.342054    0.448976
     37320    0.561925    0.497118    0.430584    0.446082
     37360     0.45219    0.361837    0.410991     0.33032
     37400    0.543306    0.355058     0.49428    0.469024
     37440    0.505737    0.401476     0.46413    0.367344
     37480    0.473941    0.308276    0.400994    0.439784
     37520    0.459195    0.281285    0.389863    0.436584
     37560     0.47238    0.283422    0.443175     0.41177
     37600    0.485133    0.314914    0.467542    0.391078
     37640    0.465456     0.31603    0.405599    0.410989
     37680     0.45796    0.281087    0.385027    0.438405
     37720    0.472385    0.312426    0.414367    0.420695
     37760    0.486458    0.262929    0.432845    0.465615
     37800    0.488472    0.287172    0.451653    0.436752
     37840    0.511045    0.287076     0.46791    0.470087
     37880    0.473859    0.387861     0.34985    0.419826
     37920    0.522207    0.482021    0.285541    0.481168
     37960    0.587039    0.559348    0.304328    0.532676
     38000    0.479616    0.422247    0.366559    0.383934
     38040    0.478537    0.398504    0.453523    0.305788
     38080    0.471397    0.320137    0.434592    0.391245
     38120    0.509641    0.472376    0.440462    0.319878
     38160    0.483885    0.435311    0.414408    0.327199
     38200    0.475668    0.457422    0.388746    0.303581
     38240    0.465572    0.427724    0.394739    0.307811
     38280    0.492841    0.332931    0.420358    0.445242
     38320    0.452629     0.26927    0.391821     0.42862
     38360    0.457845     0.34693    0.385017    0.388131
     38400    0.529298    0.370133    0.475236     0.44437
     38440    0.521059    0.409227    0.484463     0.37528
     38480    0.520723    0.363379    0.490501     0.41191
     38520     0.45922    0.345822    0.444898    0.322861
     38560    0.527032    0.465586    0.489285    0.315207
     38600    0.494316     0.40499    0.432113    0.371426
     38640     0.52748    0.417457    0.452206    0.421557
     38680    0.546776    0.524694    0.489585    0.287977
     38720    0.437771    0.372899    0.348819    0.350084
     38760    0.445024     0.40031    0.310071    0.373765
     38800    0.429591    0.403776    0.316389    0.325515
     38840    0.433864    0.306588    0.348974     0.40087
     38880    0.475057    0.402776    0.323652    0.429393
     38920    0.459895    0.388058    0.302906    0.425049
     38960    0.468828    0.388289     0.33135    0.423129
     39000    0.470405    0.433403    0.314084    0.395063
     39040     0.46542    0.401955    0.250018    0.457335
     39080    0.451359    0.337416    0.331077     0.42894
     39120    0.460236    0.355439    0.374385    0.396401
     39160    0.461654    0.422796      0.4246    0.259244
     39200    0.450886    0.420536    0.338303    0.339555
     39240    0.464654    0.420914    0.349286    0.364193
     39280    0.440228    0.413866    0.349911    0.306397
     39320    0.455919     0.41218    0.247342    0.429715
     39360     0.46417     0.44518    0.245252    0.415421
     39400    0.457559    0.363653    0.393764    0.362528
     39440     0.44442    0.304909    0.355873    0.418812
     39480    0.506789    0.309044    0.443767    0.470355
     39520    0.480473    0.419957    0.419137    0.331164
     39560    0.551359    0.489603    0.513646    0.323188
     39600    0.624558    0.505957    0.544013    0.477706
     39640    0.552143    0.464778    0.500562    0.378342
     39680    0.473083     0.35188    0.439969    0.360863
     39720    0.473758     0.35639    0.410633    0.391484
     39760    0.483791    0.371031    0.368477    0.441212
     39800    0.467503    0.419959    0.273062    0.431497
     39840    0.454684    0.395047    0.250101    0.441431
     39880    0.507794     0.47312    0.278257    0.463078
     39920     0.59763    0.540411    0.366553    0.536579
     39960    0.577789    0.433676    0.482438    0.496849
     40000    0.499102    0.429455    0.406552    0.385344
     40040    0.522851    0.374319    0.413026    0.485842
     40080    0.496197    0.403684    0.330166    0.469524
     40120    0.487523    0.312242    0.414866    0.453595
     40160    0.496969    0.291245     0.43691    0.467164
     40200    0.479046    0.305066    0.412282    0.442637
     40240    0.456346    0.330435    0.414068    0.368596
     40280    0.511213    0.325154    0.446216    0.466737
     40320    0.551303    0.362981    0.457018     0.51696
     40360    0.528657    0.270089     0.49223    0.493678
     40400    0.496268    0.318144    0.440511    0.444182
     40440    0.501725    0.235656    0.488055    0.457956
     40480    0.533521    0.246685    0.507687     0.50069
     40520     0.54209    0.479999    0.346019    0.487438
     40560    0.515083    0.480213    0.351596    0.419994
     40600    0.568311     0.52796    0.398184    0.456797
     40640    0.565703    0.530356    0.412016    0.434748
     40680    0.620088    0.601286    0.240306    0.591377
     40720      0.6194    0.528176    0.356826    0.600847
     40760    0.560608    0.450823    0.437869    0.483313
     40800    0.536086    0.414404    0.382069     0.50702
     40840    0.517654    0.328731    0.469564    0.455385
     40880    0.525812    0.277606     0.50504    0.469922
     40920    0.546724    0.268327    0.511236     0.51425
     40960    0.531904    0.293157    0.510419    0.468375
     41000    0.559553    0.318476    0.503802    0.520534
     41040    0.491693    0.314545    0.444556    0.432382
     41080    0.486933    0.286563    0.461034    0.423717
     41120    0.550287    0.300935    0.512322    0.502589
     41160    0.501075    0.321304    0.441462    0.451693
     41200    0.454244    0.379068    0.333969    0.396796
     41240    0.422785    0.336116    0.303876    0.390101
     41280    0.456888    0.373011    0.376715     0.36938
     41320    0.477351    0.392838    0.394762    0.381535
     41360    0.567256    0.465303    0.543852    0.362321
     41400    0.559259    0.469813    0.515915    0.372356
     41440    0.637536    0.474453    0.597303    0.480654
     41480    0.551895     0.32821    0.534512    0.464491
     41520    0.584268     0.34828    0.538928    0.520572
     41560    0.601329    0.347636    0.568234    0.528633
     41600    0.617424    0.393028    0.609181    0.486675
     41640    0.606515     0.42831    0.596216     0.44362
     41680    0.479664    0.360866    0.458119    0.346494
     41720    0.539701    0.310136    0.520508    0.464157
     41760    0.619585    0.399685     0.60575    0.491009
     41800    0.672135    0.654343    0.554745     0.40942
     41840    0.618874     0.60191    0.387797    0.503317
     41880    0.566292    0.548657    0.446809    0.375114
     41920    0.563464    0.515335    0.486203    0.364719
     41960      0.5284    0.494208     0.47723    0.293978
     42000     0.55668     0.45924    0.519709    0.372541
     42040    0.548912    0.482749    0.502305    0.342421
     42080    0.521531    0.381113    0.496211    0.390533
     42120    0.536948    0.319705    0.499634     0.47411
     42160      0.5636    0.331896    0.500893    0.523681
     42200    0.635133    0.237112    0.607155    0.618003
     42240    0.605401    0.268219    0.574511    0.575341
     42280    0.650802    0.234825    0.632425    0.626084
     42320    0.615893     0.40353    0.577816    0.511801
     42360    0.690648    0.468682    0.629456    0.581474
     42400    0.646549    0.599191    0.614906    0.314505
     42440    0.563962    0.491041    0.535863    0.328383
     42480    0.578694    0.438608    0.526205    0.447779
     42520    0.544596    0.412524       0.459    0.460773
     42560    0.531688    0.439595     0.39276    0.466776
     42600    0.461699    0.418942    0.414664    0.280846
     42640    0.446505    0.394133     0.43082    0.240389
     42680    0.469732    0.421902    0.445454    0.254689
     42720    0.451642    0.398876     0.44015    0.234792
     42760    0.474956    0.424605    0.376275    0.359574
     42800    0.467183    0.440153    0.411674    0.270757
     42840    0.459802    0.422743    0.409504    0.276463
     42880    0.453674    0.382318    0.394521    0.331401
     42920    0.447912    0.314843    0.422674    0.351385
     42960    0.449245    0.221664     0.40596     0.43555
     43000    0.450509    0.268914    0.436419    0.378337
     43040    0.403876    0.364095    0.341736    0.277277
     43080    0.405169    0.357229    0.342408    0.288907
     43120    0.402924    0.333495    0.338023    0.314987
     43160    0.422668    0.359601    0.341145    0.334072
     43200    0.445563    0.369338    0.398494    0.319133
     43240     0.44636    0.385092    0.383037    0.321654
     43280    0.592166    0.507993    0.385745    0.542647
     43320    0.566237    0.505817    0.327813    0.527197
     43360    0.562342    0.518888     0.40186    0.449133
     43400    0.486962    0.459668    0.293119    0.420772
     43440     0.51057    0.493497    0.285433    0.443118
     43480    0.516783    0.432711    0.315868    0.497109
     43520    0.528179    0.453509    0.324259    0.497123
     43560    0.568857    0.463389    0.383132    0.534488
     43600    0.522867    0.443652    0.330954    0.490328
     43640    0.506367    0.467223    0.315552    0.441525
     43680    0.532517    0.367925    0.447815    0.480876
     43720    0.509356    0.261181    0.492276    0.456439
     43760    0.561051    0.455042      0.5319    0.373598
     43800    0.542853    0.472384    0.514632    0.318411
     43840    0.528117    0.472819    0.456753    0.354451
     43880     0.55376    0.463672    0.528229    0.345372
     43920    0.527942    0.491599    0.484195    0.285185
     43960    0.621259    0.544264    0.606754    0.327951
     44000    0.588452    0.455584    0.426308    0.550688
     44040    0.498799    0.416268    0.361149    0.440332
     44080    0.534475    0.415829    0.427364    0.464514
     44120    0.545938     0.49726    0.382214    0.450269
     44160    0.511774    0.338435    0.461628    0.442929
     44200    0.630813    0.547292    0.424732    0.562072
     44240    0.567555    0.526917    0.444684    0.410918
     44280    0.500128    0.461549    0.383161    0.374721
     44320    0.456356    0.391806    0.342615    0.381609
     44360    0.478828    0.355995    0.395228    0.419065
     44400    0.472062    0.382403    0.330146    0.436415
     44440    0.445318    0.378476    0.297015    0.406393
     44480    0.478805    0.405808    0.342348     0.42027
     44520    0.470126    0.430771    0.243197    0.444217
     44560    0.447166     0.40987    0.266217    0.401311
     44600    0.466629    0.428957    0.365207    0.343663
     44640    0.511783    0.470024    0.448453    0.319079
     44680    0.487637     0.41257    0.449234      0.3218
     44720    0.485864    0.453151    0.455838    0.242888
     44760    0.549677     0.48714    0.386423    0.466543
     44800    0.592004    0.560272    0.554578    0.281915
     44840    0.642996    0.623652    0.530994    0.394958
     44880    0.625172    0.550989    0.584699    0.369079
     44920    0.646597    0.579137    0.632035    0.318288
     44960    0.563449    0.251831    0.533288    0.535849
     45000    0.541386    0.251406    0.502142    0.520427
     45040    0.541085    0.371952    0.516746    0.424466
     45080     0.44847    0.357587    0.397869    0.340711
     45120    0.461286    0.232157    0.414779    0.446801
     45160    0.474111    0.328173    0.363169    0.458228
     45200     0.43098    0.354097    0.344501    0.356963
     45240    0.435905    0.393888    0.353231    0.316397
     45280    0.482106    0.353246    0.428247     0.39582
     45320    0.457842     0.32973    0.406798    0.380832
     45360    0.490546    0.307115    0.444366    0.435305
     45400    0.441766    0.309446     0.36854    0.398416
     45440    0.538208    0.393591    0.440373    0.480096
     45480    0.478279    0.401093    0.446399    0.312016
     45520     0.50503    0.384655    0.477909    0.365723
     45560     0.46527    0.342095    0.444502    0.344008
     45600    0.478079    0.343856    0.446868    0.373082
     45640     0.59391    0.536155    0.518803    0.385797
     45680    0.524751    0.436061    0.475623    0.366554
     45720    0.578439     0.44831    0.533745    0.428157
     45760    0.553356    0.496348    0.343839    0.497815
     45800    0.605128    0.515894    0.406504    0.548605
     45840     0.52637    0.411969     0.41808    0.457844
     45880    0.517052    0.479695    0.349464    0.427145
     45920    0.552211     0.47835    0.319472    0.528196
     45960    0.462913    0.375452    0.306593    0.440016
     46000    0.462023    0.403822    0.313408    0.406981
     46040     0.49712    0.471952     0.31845    0.412441
     46080    0.512155    0.485434    0.363733    0.395802
     46120    0.462606     0.45241    0.405768    0.242251
     46160    0.449366    0.420694     0.36528    0.305691
     46200    0.454755    0.428354    0.383661    0.287961
     46240    0.455473     0.36761    0.428669    0.309867
     46280    0.496355    0.439748    0.449052    0.312586
     46320    0.579916    0.410923    0.511064    0.492504
     46360     0.53716    0.377925    0.399598    0.523999
     46400    0.471191    0.380759    0.307015    0.452556
     46440    0.480831    0.410623    0.298761    0.452246
     46480    0.437227    0.338301    0.323463    0.404053
     46520    0.455129    0.287131    0.414597    0.399937
     46560    0.422316    0.361446    0.372666     0.29526
     46600    0.459174    0.376999    0.411821    0.331597
     46640     0.45558    0.437555    0.393943     0.26165
     46680    0.485946    0.422496    0.425419    0.335861
     46720    0.481289    0.436499    0.403733    0.331281
     46760    0.469405    0.413261    0.420533    0.305038
     46800    0.432955    0.326321    0.349521    0.382425
     46840    0.453871    0.345641    0.363935    0.400102
     46880    0.488124    0.376806    0.393501    0.423916
     46920    0.605225    0.503211    0.584079    0.371786
     46960     0.53562    0.431496    0.510988    0.355641
     47000    0.611619    0.571177    0.591955    0.267401
     47040    0.548323    0.491261    0.506998    0.320829
     47080    0.492525    0.441853    0.449477    0.296477
     47120     0.53344    0.482055    0.490351    0.310315
     47160    0.678922    0.461252    0.657068    0.526668
     47200    0.581262    0.356294    0.560036    0.484917
     47240    0.516374    0.305171    0.489464    0.447861
     47280    0.598875    0.277258    0.567893    0.563852
     47320    0.634773    0.267572    0.594914     0.61673
     47360    0.475126     0.28054    0.438329    0.425036
     47400    0.441623    0.261999    0.376422     0.42394
     47440    0.460102    0.254361    0.407135    0.439237
     47480    0.441148    0.271441    0.379517    0.414137
     47520    0.485929    0.327577    0.445825    0.407661
     47560    0.502245    0.296697    0.453711     0.45893
     47600    0.415238    0.310045    0.362808    0.342181
     47640    0.454055     0.41521    0.367116    0.324281
     47680    0.472036     0.43185    0.420332    0.287163
     47720    0.463762    0.388855    0.405098    0.338878
     47760    0.458775    0.304428    0.415065    0.394961
     47800    0.499312    0.344733    0.454362    0.416341
     47840    0.480659    0.324377    0.413403    0.431213
     47880    0.501872    0.316099    0.425753    0.471771
     47920    0.455182    0.291612    0.387817    0.423015
     47960     0.48195     0.31532    0.421257    0.433207
     48000    0.496497    0.325568    0.476901    0.399487
     48040    0.444192    0.291034    0.395493    0.391788
     48080    0.460428    0.323763    0.421011    0.376716
     48120    0.501393    0.387783    0.448498    0.388926
     48160    0.464127     0.40131    0.377426     0.35683
     48200    0.462465    0.353681    0.411747    0.364857
     48240       0.446    0.355541    0.400142    0.333631
     48280    0.449391    0.426079    0.305732    0.359012
     48320    0.463101    0.440888    0.240508    0.420356
     48360     0.48603    0.453379    0.307361    0.415243
     48400    0.486502    0.424086    0.413217    0.350387
     48440    0.443979    0.343748    0.359933    0.382781
     48480    0.487412     0.37852    0.457577    0.349981
     48520    0.449503    0.315447    0.389593    0.390918
     48560    0.455376    0.323852    0.375575    0.410851
     48600    0.463036    0.255195    0.425847    0.427007
     48640    0.465733    0.398675    0.356245    0.384659
     48680    0.488594    0.432729    0.392203    0.369283
     48720    0.468332     0.40674    0.345415    0.392326
     48760    0.533562    0.503309    0.340033    0.447701
     48800    0.475099    0.447581    0.280444    0.415283
     48840    0.468174    0.420774    0.255694    0.442655
     48880    0.459646     0.37175    0.341541    0.409512
     48920    0.451182      0.3598    0.314018    0.423164
     48960     0.48582    0.412101    0.371438    0.405277
     49000    0.445673     0.37559    0.345233     0.37013
     49040    0.482263    0.319608     0.42787    0.424184
     49080    0.493438      0.3001    0.469633    0.419937
     49120    0.540133    0.358439    0.509714    0.441816
     49160    0.470402    0.406809    0.342255    0.399906
     49200    0.456305    0.421194    0.378267     0.30974
     49240    0.462061    0.442763    0.422028    0.229899
     49280    0.460969    0.422523    0.355069    0.346965
     49320    0.473189    0.438579     0.33193    0.381164
     49360    0.471045    0.453927    0.384721    0.299514
     49400    0.516235    0.460068    0.453355    0.340299
     49440    0.500015    0.467124    0.464294    0.257403
     49480    0.485959    0.415013      0.4479    0.315378
     49520    0.532137    0.437294    0.406835    0.457819
     49560    0.565861    0.500347    0.469892    0.411402
     49600    0.620196    0.592673    0.364928    0.533717
     49640    0.578011    0.537862    0.455722    0.413781
     49680    0.637825    0.612638    0.571945    0.333458
     49720    0.555284    0.485647    0.451877     0.42028
     49760    0.542654    0.517892    0.469276    0.317039
     49800    0.638225    0.596638     0.59215    0.328699
     49840    0.577897    0.557498    0.549986    0.233756
     49880    0.509468    0.438327     0.47993    0.310891
     49920    0.491962    0.401979    0.444154    0.353827
     49960    0.493527    0.438633    0.417215    0.347375
     50000    0.481704    0.414057    0.356894    0.406524
     50040    0.467418    0.390936    0.389211    0.364202
     50080    0.516525    0.451757    0.414394    0.397227
     50120    0.456675    0.383848    0.419598    0.306107
     50160    0.474699    0.447093    0.415012     0.28027
     50200    0.540271    0.514765    0.441387    0.352109
     50240    0.501732    0.477799     0.41991     0.31441
     50280    0.474058    0.418086    0.329143    0.407836
     50320    0.559045    0.448851    0.431063    0.487626
     50360    0.503468    0.416655    0.416678    0.399673
     50400    0.532174    0.363871    0.492581    0.437469
     50440    0.567586    0.313836    0.517508    0.527257
     50480    0.481322    0.328405    0.444688    0.397171
     50520    0.599277     0.43132    0.585342    0.435435
     50560    0.603946    0.481706     0.55341    0.437262
     50600    0.626817    0.439964    0.614511    0.463256
     50640    0.607201    0.495212    0.584723    0.387621
     50680    0.587616    0.304832    0.570382     0.52185
     50720    0.591532    0.229683    0.559703    0.577753
     50760    0.597483    0.266336     0.57821    0.555618
     50800    0.511522    0.394874     0.47112    0.381353
     50840    0.578071    0.527479    0.437683    0.445568
     50880    0.559742     0.48867    0.507629    0.360743
     50920    0.548381    0.487257    0.445896    0.406449
     50960    0.631249    0.588415    0.609121    0.282293
     51000    0.516859    0.447138    0.475875    0.328475
     51040    0.496049    0.377835    0.422034    0.413832
     51080    0.582714    0.490974    0.567766    0.340143
     51120    0.583112    0.502348    0.545052    0.361392
     51160    0.523815    0.450421    0.445763    0.383641
     51200    0.536593    0.475681    0.451428    0.381846
     51240    0.536609    0.474294    0.513678    0.295089
     51280    0.438027    0.345744    0.418504    0.298414
     51320     0.46439    0.352817    0.400934    0.382214
     51360    0.471082    0.382738    0.382187    0.388949
     51400     0.51368     0.42819    0.433407    0.395659
     51440     0.44676    0.390294     0.29221    0.401837
     51480    0.447021    0.410138    0.298967     0.37691
     51520    0.454397    0.352096    0.323725    0.429167
     51560    0.449682    0.298023    0.432587     0.35844
     51600    0.467917    0.289594    0.440375    0.400122
     51640    0.448352    0.255056    0.421344    0.399317
     51680    0.507634    0.344458    0.442325    0.448421
     51720    0.546691    0.340135    0.504851     0.47663
     51760     0.55005    0.357136    0.455224    0.519937
     51800    0.554072    0.258967    0.518587    0.527253
     51840    0.551832    0.254278    0.520336    0.523097
     51880    0.543545    0.255788    0.498712    0.526062
     51920    0.504116    0.364983    0.474247    0.387484
     51960    0.501087    0.423628    0.426649    0.375082
     52000     0.52758    0.449298    0.332883    0.493964
     52040    0.541256    0.467818    0.312884    0.518812
     52080    0.516351    0.475325    0.301026    0.465495
     52120    0.501116    0.462114    0.276174    0.460883
     52160    0.532336    0.475277    0.445284    0.377621
     52200    0.522964    0.438275    0.506991     0.31282
     52240    0.513365    0.471613    0.439895    0.333409
     52280    0.488505    0.449793    0.323038    0.413047
     52320     0.51924    0.478794    0.441889     0.33869
     52360    0.445617     0.39945    0.383953    0.300282
     52400    0.466825    0.395937    0.437264    0.296454
     52440     0.47574    0.383442    0.421668    0.357527
     52480    0.465309    0.431173     0.38242      0.3176
     52520    0.460361    0.416144    0.400678    0.300242
     52560    0.449988    0.298725    0.393978    0.400654
     52600     0.45493    0.351947    0.408234    0.351287
     52640    0.445293    0.332608    0.333532    0.417971
     52680    0.455532     0.33254    0.357661    0.420135
     52720    0.447642    0.350215    0.339209    0.403798
     52760    0.531654    0.238336    0.506262    0.502201
     52800    0.527752    0.325126    0.481919    0.468071
     52840    0.511247     0.25649    0.479702    0.476283
     52880    0.440877    0.339445    0.373105     0.36649
     52920    0.439585    0.405196    0.280685    0.378816
     52960     0.45057    0.424983    0.288036    0.377428
     53000    0.447227    0.378464    0.301076    0.407606
     53040    0.456485    0.298836    0.362687    0.442619
     53080    0.447388    0.347829    0.360618     0.38637
     53120    0.452019    0.359196    0.426909    0.312039
     53160    0.572379    0.495857    0.535188    0.350622
     53200    0.553104    0.431541    0.467153      0.4554
     53240    0.566774    0.462951    0.518108    0.399632
     53280    0.565971    0.496255    0.540789    0.319258
     53320    0.486747    0.443611    0.442042     0.28575
     53360    0.520494    0.433719    0.490716    0.336025
     53400    0.502203    0.286479    0.482585    0.435268
     53440    0.474305    0.390974    0.328346    0.435038
     53480      0.4848    0.451139    0.257742    0.447331
     53520    0.456538    0.287877     0.38854    0.427805
     53560     0.44621    0.299154    0.395336    0.390414
     53600    0.453841    0.286427    0.393828    0.418095
     53640    0.451192    0.257166     0.40736    0.418415
     53680    0.440469    0.366218    0.284268    0.416055
     53720    0.464771    0.391101    0.420843    0.319305
     53760    0.522479    0.374129    0.466548    0.433968
     53800    0.446303    0.297664    0.374652    0.411588
     53840    0.495736     0.28486    0.440221     0.46537
     53880    0.441498    0.243129    0.388671    0.423868
     53920     0.48954    0.317076    0.413008    0.456274
     53960    0.562733    0.273301    0.524195    0.532788
     54000    0.484443    0.284008    0.412724    0.467299
     54040    0.490428    0.301193    0.412483    0.469232
     54080     0.46942    0.268437     0.42663    0.432017
     54120    0.482412    0.319164    0.418434    0.434154
     54160    0.459721    0.380532    0.436885     0.29498
     54200    0.469966    0.419468    0.352375    0.376317
     54240    0.463269    0.366216    0.300103    0.452837
     54280    0.495752    0.467649    0.281819    0.439798
     54320    0.490545    0.450841     0.24974    0.464371
     54360    0.468726    0.450708    0.274638    0.401053
     54400    0.471864     0.43932    0.289087    0.410777
     54440     0.45886    0.409609    0.291281    0.410464
     54480    0.481681    0.401962    0.396633    0.380976
     54520    0.450838    0.383487    0.426162    0.278988
     54560    0.483542    0.420705    0.353428    0.407089
     54600    0.482277    0.354146    0.441409    0.380686
     54640    0.487507    0.366397    0.401139     0.42446
     54680    0.470966    0.346607    0.399113    0.405204
     54720    0.454422    0.354784    0.344823    0.410151
     54760    0.509517    0.436811    0.364047    0.442585
     54800    0.493731    0.433655    0.354333     0.41705
     54840    0.492824    0.469297    0.256121    0.447116
     54880    0.482296    0.443092    0.328405    0.401295
     54920    0.467858    0.437545    0.351476     0.35043
     54960    0.494371    0.475776    0.316197    0.403066
     55000     0.49945    0.468196    0.353887    0.393009
     55040    0.451621    0.417684    0.257416    0.408902
     55080    0.444791    0.379606    0.321829    0.384713
     55120    0.446397    0.375104    0.271398    0.429162
     55160    0.458493    0.378258    0.291561    0.438572
     55200    0.508546    0.443201    0.334929    0.456763
     55240    0.437867    0.341643    0.414217    0.308479
     55280    0.484406    0.416297    0.441324    0.318164
     55320    0.443333    0.376978    0.415139     0.28042
     55360    0.444237    0.306648    0.382681    0.392701
     55400    0.451941    0.353597    0.353708    0.397946
     55440    0.459551    0.386026    0.386705    0.351877
     55480    0.460255    0.389981    0.362541    0.374364
     55520    0.469568    0.417917    0.288958    0.427595
     55560      0.4632    0.412795     0.31901     0.39616
     55600    0.465845    0.421119    0.242593    0.444781
     55640    0.452257     0.41054    0.262847    0.414055
     55680    0.452542    0.381253    0.360406    0.366527
     55720    0.463238     0.43765    0.390607    0.291662
     55760    0.460243    0.432825    0.300468    0.382137
     55800    0.502145    0.476246    0.368526    0.376401
     55840    0.484989    0.426312    0.390594     0.36895
     55880    0.492565    0.393014    0.379466    0.432188
     55920    0.570751    0.511602      0.3416    0.522577
     55960    0.512342    0.426295    0.389606     0.43757
     56000    0.474658    0.320509    0.402788    0.430857
     56040    0.539148    0.404006    0.462253    0.452175
     56080    0.532891    0.357007    0.425622    0.509252
     56120    0.466216    0.440146    0.326149    0.366896
     56160    0.517962    0.447733    0.354901     0.45842
     56200    0.548955    0.497825    0.347745    0.483679
     56240    0.578222     0.52959    0.473097    0.405456
     56280    0.539967    0.493055     0.42936    0.394557
     56320    0.513969      0.4225    0.446392    0.388016
     56360    0.463671    0.363348    0.398056    0.373513
     56400    0.412776    0.346048    0.354059    0.309293
     56440    0.405091    0.326451    0.349254    0.315672
     56480    0.405221    0.290333    0.328205     0.36932
     56520    0.405195    0.319866    0.343474    0.328751
     56560     0.43345    0.312041    0.377423      0.3687
     56600    0.434347    0.353708    0.312111    0.393436
     56640    0.421306    0.315279    0.323748    0.388308
     56680    0.422055    0.309045    0.358442    0.363691
     56720    0.431822    0.351706    0.331303    0.373472
     56760    0.420087    0.366872    0.319791    0.340713
     56800    0.429902    0.293502    0.369719    0.383139
     56840    0.416379    0.288292    0.334483    0.389553
     56880    0.428179    0.316907     0.30984    0.412606
     56920    0.425737    0.345237    0.290104    0.398943
     56960    0.426682    0.361572    0.342038     0.34116
     57000    0.413829    0.362642    0.358134    0.287646
     57040    0.434351    0.372317    0.334961    0.355671
     57080     0.53056    0.485314    0.340842    0.459658
     57120    0.493871    0.404941    0.321407    0.469615
     57160    0.469617    0.360169    0.354901    0.430587
     57200    0.523178    0.337575     0.43613    0.493219
     57240    0.489675    0.324691    0.384638    0.475597
     57280    0.478892    0.389556    0.373423    0.409239
     57320    0.459387    0.334264     0.39285    0.394982
     57360    0.425543    0.316883    0.372284    0.350947
     57400    0.476653    0.370878    0.434768    0.357522
     57440    0.517673    0.378476     0.47325    0.410804
     57480    0.482184    0.373588    0.428337    0.376777
     57520    0.480224    0.331147    0.406976    0.431211
     57560     0.52428    0.472828     0.45417     0.34627
     57600    0.459784    0.427853    0.364507    0.326924
     57640     0.50266    0.448056    0.436398    0.337842
     57680    0.471027    0.433987     0.41444    0.289184
     57720    0.442191    0.369434    0.340637    0.372225
     57760     0.40491    0.354235    0.279226    0.352781
     57800    0.409425    0.339253    0.295753    0.364275
     57840    0.470839    0.358416    0.408989    0.384245
     57880    0.456949    0.339562    0.346636    0.426785
     57920    0.451651    0.259504    0.390946    0.433355
     57960    0.484363    0.254593     0.43985     0.45927
     58000    0.470338    0.284198    0.429256    0.421196
     58040     0.51044    0.268952    0.465324    0.481909
     58080    0.504898    0.289364    0.465693    0.457431
     58120    0.481766    0.379572    0.359754     0.43669
     58160    0.512313    0.421481    0.352444    0.472299
     58200    0.512544    0.435448    0.354768    0.458178
     58240    0.611625    0.472563     0.45255    0.565731
     58280    0.599172    0.545488    0.283569    0.583135
     58320    0.638702    0.446158    0.474674    0.625707
     58360     0.54018    0.360234    0.463063    0.489278
     58400    0.524661    0.359056    0.448423    0.469611
     58440    0.532213    0.452876    0.454017    0.394047
     58480    0.577902    0.557092    0.542425    0.251724
     58520    0.559877    0.547384     0.50119    0.275869
     58560     0.54045    0.504855    0.496293    0.288075
     58600    0.546848    0.469037    0.518424    0.330647
     58640    0.627115    0.589432    0.374175    0.546908
     58680    0.549635    0.508152    0.454581    0.373276
     58720    0.569841    0.496231    0.480954     0.41458
     58760    0.546616    0.435114     0.35561    0.530843
     58800    0.491551    0.368103    0.402946    0.430557
     58840    0.510306    0.439784    0.469192    0.327525
     58880    0.501769    0.441074    0.478792    0.282412
     58920    0.536573    0.460223    0.509373    0.323348
     58960    0.494652    0.480915    0.437716    0.257848
     59000    0.459445    0.417124    0.417652    0.271577
     59040    0.483809    0.439233    0.426028    0.306133
     59080    0.448766    0.385577    0.432832    0.258397
     59120    0.452981    0.401523    0.373528    0.331118
     59160    0.500474    0.436674    0.488573    0.267507
     59200    0.457957    0.392992    0.439701    0.267711
     59240    0.491581    0.421737    0.470623     0.28975
     59280    0.525835    0.459388    0.509688    0.286682
     59320    0.509148    0.480972    0.463505    0.268873
     59360    0.603111    0.565509    0.591549    0.240324
     59400     0.46123     0.41939    0.438054    0.240183
     59440    0.561218    0.510429    0.526701    0.303279
     59480     0.53163    0.513772    0.469487    0.284397
     59520    0.463752      0.4363    0.401963    0.279642
     59560    0.521627    0.432113    0.455699    0.387047
     59600    0.579236    0.441815    0.551044    0.414944
     59640    0.602214    0.493152    0.563287    0.405996
     59680    0.475174    0.434533     0.39929    0.321449
     59720    0.510335    0.405867    0.463637    0.375762
     59760    0.539726    0.345712    0.487006    0.475308
     59800    0.511593     0.36272     0.46799    0.415783
     59840    0.479874    0.413476    0.329877    0.425179
     59880    0.445644    0.355085    0.349317     0.38612
     59920    0.469735    0.385505     0.41931    0.341858
     59960    0.481452    0.443809    0.402403     0.32357
     60000    0.433972     0.38935    0.398949    0.256729
     60040     0.45314    0.411009    0.392449    0.296187
     60080    0.462772    0.402586     0.38796    0.340188
     60120    0.479153    0.352909    0.446874    0.367334
     60160    0.504863    0.429383    0.464868    0.330608
     60200    0.520726    0.446448    0.404462    0.423564
     60240    0.445829    0.383715    0.291622    0.406506
     60280    0.476637    0.456473    0.251151    0.427694
     60320    0.468198    0.405817    0.297299    0.430517
     60360     0.44483    0.378037    0.321515    0.386604
     60400     0.47287    0.427978    0.324447    0.398473
     60440    0.464163    0.399598    0.395119    0.339259
     60480    0.475317    0.336624    0.387728    0.433824
     60520    0.505843    0.327465    0.460805    0.438382
     60560     0.57223    0.513642    0.364754    0.507957
     60600     0.53305    0.425342    0.509218    0.357861
     60640    0.571637    0.420173    0.528595      0.4445
     60680    0.561718    0.318441    0.521227     0.50791
     60720    0.573681    0.333996    0.534766    0.510581
     60760    0.508014    0.320313    0.470287    0.438619
     60800    0.557149    0.273811    0.530665    0.514054
     60840    0.613391    0.340077    0.566619     0.56195
     60880    0.618642    0.501236       0.429    0.574593
     60920    0.563671    0.521657    0.424116    0.428309
     60960    0.549082    0.513052    0.373934     0.44714
     61000     0.62405    0.599875    0.593252    0.258994
     61040    0.622004    0.582958    0.607182    0.255477
     61080    0.578653    0.530098    0.556529    0.280981
     61120    0.608303      0.5953    0.554125    0.280409
     61160    0.603163    0.539715    0.513265    0.415787
     61200    0.522085    0.493645    0.469175     0.28519
     61240    0.477465    0.315613    0.420653    0.423539
     61280    0.485685    0.300838    0.428524    0.444572
     61320    0.489688    0.420957    0.405165    0.371788
     61360    0.477934    0.386792    0.386613    0.397195
     61400    0.484674       0.387     0.32027    0.466343
     61440    0.484347    0.380237    0.323534    0.468966
     61480    0.488002    0.393014    0.350586    0.446006
     61520    0.532343    0.423111    0.408568    0.469923
     61560    0.560119    0.450916    0.495116    0.423085
     61600    0.433771     0.28761    0.407882    0.356689
     61640    0.509639    0.384148    0.501682    0.346711
     61680    0.520457    0.427144    0.502647    0.326568
     61720    0.534045    0.478392    0.508601    0.287879
     61760    0.612088    0.538575    0.601903    0.311371
     61800    0.542169    0.528364     0.49016    0.261666
     61840    0.508123    0.428036    0.403373     0.41286
     61880    0.495239    0.248871    0.450407    0.475101
     61920    0.478665    0.431775    0.445342    0.271074
     61960    0.490824    0.441886    0.459957    0.273847
     62000    0.500685    0.458641    0.451417    0.295367
     62040    0.621848    0.576192    0.569721    0.341776
     62080     0.63949    0.576392    0.541009    0.439289
     62120    0.644477    0.577684    0.547004    0.444712
     62160    0.615402    0.544721     0.44036    0.516529
     62200    0.580912    0.527411    0.367652    0.511455
     62240     0.54716    0.511185    0.316267    0.487272
     62280    0.510894     0.48859    0.280039    0.452641
     62320    0.537019    0.485277    0.474219    0.341178
     62360    0.526886    0.473878    0.469455    0.332066
     62400    0.501013    0.435975    0.475414    0.293146
     62440    0.500511    0.441072    0.464402    0.301345
     62480    0.477663    0.418234    0.398981    0.349597
     62520    0.480177    0.369117    0.425426    0.379349
     62560    0.475761    0.365217    0.430146    0.366453
     62600    0.487229    0.352777    0.437643    0.398499
     62640    0.595551    0.508302    0.566447    0.360732
     62680    0.591622    0.582643    0.545304    0.251405
     62720    0.551692    0.506782    0.493251    0.329549
     62760    0.594479    0.511117    0.533555    0.401111
     62800    0.560711    0.522438    0.512308    0.305603
     62840    0.517346    0.492485    0.474731    0.259583
     62880    0.485862     0.37432    0.423203    0.391034
     62920    0.440402    0.416112    0.242029    0.395196
     62960    0.449626    0.418641    0.247526    0.409631
     63000    0.447664    0.398103    0.246523    0.426082
     63040    0.446619    0.392183    0.272282    0.413511
     63080    0.436915    0.396407    0.277781    0.384043
     63120    0.449294    0.392451    0.362219    0.344251
     63160    0.445213    0.402994    0.421141    0.238043
     63200    0.451453    0.377394    0.404039     0.31929
     63240    0.451874    0.389874    0.393252    0.318952
     63280    0.450738    0.353858    0.371184    0.378599
     63320    0.457191    0.418582    0.384113    0.308697
     63360    0.528438    0.511089    0.371013     0.39954
     63400    0.551452    0.461955    0.351116     0.52107
     63440    0.523006    0.427996    0.378012    0.470103
     63480    0.494128    0.417719    0.322741    0.457901
     63520     0.55756    0.508089    0.380144    0.468064
     63560     0.57576     0.54891    0.403539     0.44593
     63600    0.548684      0.5338    0.299981     0.47663
     63640    0.465358    0.413001    0.367319    0.357244
     63680    0.505976    0.407011    0.454568     0.37381
     63720    0.481738    0.334247    0.395422    0.442791
     63760    0.546811    0.350628    0.489932    0.484799
     63800    0.525127    0.371559    0.449182    0.460104
     63840    0.473116    0.318525    0.427895    0.403889
     63880    0.481327     0.40871    0.374506    0.395036
     63920    0.539933    0.505077    0.456152    0.346233
     63960    0.484726    0.424806    0.415789    0.341436
     64000    0.489551    0.406557    0.444131    0.341728
     64040    0.500288     0.34251    0.436321     0.43919
     64080    0.440275    0.386009     0.25873    0.414415
     64120    0.449813     0.29774    0.372475    0.421042
     64160     0.44056    0.301282    0.347271    0.420499
     64200    0.439616    0.325175    0.337938    0.408146
     64240     0.43827    0.352707    0.354346    0.366331
     64280    0.431544    0.322097    0.347621    0.384543
     64320    0.474713    0.344186    0.394797    0.419973
     64360    0.439903    0.359061    0.404569    0.307293
     64400    0.443762    0.431495     0.38989    0.235895
     64440    0.442816    0.418565    0.390501     0.25394
     64480    0.451247    0.396312    0.307033     0.39486
     64520    0.444043    0.377067    0.329471     0.37897
     64560    0.445554    0.377872     0.25513    0.434924
     64600    0.436452    0.328201    0.316694    0.415896
     64640    0.447485    0.332815    0.360287    0.399891
     64680    0.456026    0.300654    0.396527    0.410236
     64720    0.500994    0.388656    0.406585    0.430841
     64760    0.493839    0.430138    0.419344    0.356209
     64800    0.470921    0.449914    0.398303    0.287169
     64840    0.466692    0.430622    0.425837    0.262355
     64880    0.491158    0.460318    0.472144    0.218312
     64920    0.455197    0.344626    0.372574    0.396017
     64960    0.437764    0.334167    0.327324    0.405545
     65000    0.442269    0.370348    0.303168     0.40266
     65040    0.444954    0.393005    0.300584    0.388799
     65080    0.445852    0.394366    0.300544    0.389508
     65120    0.551047    0.498016    0.271464    0.534409
     65160     0.52187    0.425359    0.428088    0.424861
     65200      0.4928    0.461175    0.401447    0.334456
     65240     0.51072    0.487804    0.363789    0.389069
     65280    0.513174    0.484668    0.210796    0.497351
     65320    0.487042    0.440526    0.266156    0.457732
     65360    0.514171     0.48327    0.265062    0.474275
     65400    0.497141    0.420154    0.316253     0.46664
     65440    0.467888     0.32134    0.381759    0.434556
     65480     0.52803    0.491274    0.498261    0.260802
     65520    0.546197    0.509033    0.482926    0.322999
     65560     0.49186    0.452687    0.426467    0.311531
     65600    0.511524    0.485755    0.357239     0.39967
     65640    0.518076    0.496058    0.220542     0.49203
     65680    0.595582    0.395597    0.518536    0.532973
     65720     0.52636     0.49068    0.396048    0.395587
     65760    0.569332      0.5449    0.315314    0.501937
     65800    0.531834    0.476921    0.413197    0.409278
     65840    0.563333    0.403711     0.49161    0.479609
     65880    0.551284    0.426977    0.406112    0.510482
     65920    0.473645    0.374401    0.367667    0.416322
     65960    0.506048    0.447531    0.274172    0.486534
     66000    0.544929    0.460018    0.353229    0.507453
     66040    0.496416    0.333969    0.432287    0.440964
     66080    0.551706    0.450682    0.413749    0.484208
     66120    0.537988    0.507747    0.283797    0.490422
     66160     0.58878    0.575114    0.239856    0.552302
     66200    0.573028    0.559327    0.270776    0.520148
     66240    0.623512    0.608464    0.244802    0.589387
     66280    0.641751    0.623167    0.282288    0.596376
     66320    0.594935    0.501063    0.394715    0.548661
     66360    0.617693     0.58942    0.278354    0.581544
     66400    0.628363    0.572119    0.413196    0.540028
     66440    0.598219    0.426835    0.443345    0.580508
     66480    0.539691    0.436175    0.378363    0.499126
     66520    0.629346    0.256562    0.599747    0.605503
     66560    0.603636    0.263403    0.563124    0.585033
     66600    0.583965    0.396879    0.511417    0.512805
     66640    0.580437    0.407509    0.566422     0.43234
     66680    0.598987    0.327374    0.568913    0.535475
     66720    0.601712    0.216766    0.574298    0.589328
     66760    0.624709    0.409078    0.597528    0.506101
     66800     0.62992    0.556411    0.625107    0.305363
     66840    0.550634     0.48419    0.541571    0.280458
     66880    0.571259    0.518644    0.544383    0.295515
     66920    0.492549    0.385578    0.458845    0.354965
     66960    0.650902    0.389833    0.623383    0.553868
     67000    0.535063    0.390595    0.404688     0.50621
     67040     0.45581    0.388501    0.296786    0.420132
     67080    0.506259    0.444034    0.373482    0.419455
     67120    0.506496    0.458346    0.330796    0.439965
     67160    0.526194    0.449755    0.374222    0.459824
     67200    0.483229    0.367098     0.34016     0.46535
     67240    0.459719    0.342682    0.387511    0.393811
     67280    0.449483    0.382946    0.314753    0.397936
     67320     0.51171    0.477623    0.387427    0.381407
     67360    0.479787    0.450247    0.369641    0.347901
     67400    0.463133    0.429692     0.30511    0.388918
     67440    0.484275    0.423368      0.3336    0.422512
     67480     0.54278    0.470713    0.370823    0.479731
     67520    0.581843    0.549295    0.317415    0.524027
     67560    0.602558    0.571512    0.297301    0.557798
     67600    0.524073    0.476196    0.323451    0.466821
     67640    0.523665    0.505738    0.427838    0.331109
     67680     0.56224    0.531219     0.35147    0.475922
     67720     0.66914    0.514346    0.481846    0.631483
     67760    0.562692     0.42989     0.40961    0.529773
     67800    0.593708    0.454108    0.432388    0.558394
     67840    0.583969     0.46516    0.386162    0.562624
     67880    0.518306    0.443078    0.309793    0.494967
     67920    0.437109    0.390287    0.326582    0.350925
     67960     0.42444     0.35486    0.366371    0.316457
     68000    0.434705    0.378565    0.369229     0.31352
     68040    0.404642    0.355457    0.332459    0.300984
     68080    0.395254    0.314654    0.338703    0.314204
     68120    0.407494    0.351495    0.278452    0.361964
     68160    0.410593    0.356071    0.360443    0.283669
     68200    0.413528     0.36054    0.345982    0.303839
     68240    0.434007    0.390592    0.357128    0.310841
     68280    0.420444    0.348605    0.392446    0.279296
     68320    0.398707    0.313214    0.345723    0.316712
     68360    0.391041    0.310117    0.324501    0.323038
     68400    0.396446    0.307128    0.322243     0.34084
     68440    0.407095    0.317471    0.313825    0.363564
     68480    0.387294    0.309557    0.313511    0.325389
     68520    0.370311    0.292249    0.319366    0.294713
     68560    0.409055    0.322818    0.341238    0.337634
     68600     0.43992     0.28847    0.390964    0.388575
     68640    0.492489    0.346332    0.408736    0.445062
     68680    0.454825    0.330806    0.368065    0.410887
     68720    0.453713    0.349414    0.381876    0.379198
     68760    0.456318     0.35613    0.371381    0.389487
     68800    0.429269     0.33288    0.361945    0.355991
     68840    0.438458     0.35665    0.384975     0.33028
     68880    0.461488    0.410201     0.44033    0.252562
     68920    0.417081    0.321302    0.346365    0.353141
     68960    0.434188     0.37506    0.280414     0.39716
     69000    0.445006    0.389778    0.256516    0.422295
     69040    0.469412    0.349004    0.353233    0.440587
     69080    0.469318     0.37505    0.329163    0.437617
     69120    0.453279     0.31482    0.367424    0.420491
     69160    0.485749    0.327905     0.41051    0.442565
     69200    0.482058    0.380533    0.408937    0.390801
     69240    0.472235    0.246872    0.451153    0.426059
     69280    0.459982    0.300321    0.398785    0.417065
     69320    0.503527    0.455121    0.300276    0.458015
     69360    0.512836    0.474465    0.287063    0.467419
     69400    0.552016    0.367877    0.471709    0.501598
     69440    0.592798    0.378292    0.477657    0.575811
     69480    0.591079    0.413417    0.451586    0.569128
     69520    0.569181    0.400558    0.525894    0.459264
     69560    0.629487    0.515226    0.472929    0.550806
     69600    0.499451    0.453764    0.375222     0.39014
     69640    0.537578    0.399155    0.478222    0.435843
     69680    0.601853    0.340088    0.581949     0.51974
     69720    0.585513    0.456985    0.567472    0.393436
     69760    0.526216     0.42243    0.498781    0.355778
     69800    0.592069    0.579221    0.570343    0.200754
     69840    0.558796    0.527167    0.536992    0.241331
     69880    0.545168    0.486772    0.506461    0.317751
     69920    0.587568    0.570776    0.502931    0.334287
     69960    0.538545    0.488177    0.504034    0.296131
     70000    0.509714     0.49176    0.459566    0.258046
     70040    0.464084    0.402377    0.414705    0.311226
     70080    0.510858      0.4714    0.484494    0.254952
     70120    0.497494    0.455218    0.371954    0.386557
     70160    0.592075    0.568022    0.441933    0.427964
     70200    0.536198     0.48214    0.496887    0.309291
     70240    0.546851    0.503316    0.521313    0.270181
     70280    0.518514    0.418253    0.496327     0.34123
     70320    0.573992    0.500382    0.508703    0.387004
     70360    0.477994     0.42732    0.391197    0.348308
     70400    0.464223    0.428118    0.397883    0.299013
     70440    0.481222    0.432775    0.358699    0.383654
     70480    0.432303    0.332716    0.388434    0.334949
     70520    0.443513    0.361893    0.385262     0.33766
     70560    0.449626    0.387637    0.403701    0.301811
     70600    0.431036     0.35281    0.346141    0.356786
     70640    0.445223    0.399837    0.349671    0.338094
     70680    0.415288    0.351462    0.345758    0.319147
     70720    0.432773    0.323932    0.356121    0.377929
     70760    0.415178    0.325973    0.358017    0.332131
     70800    0.422767    0.310155    0.342757     0.37919
     70840    0.433811    0.322285    0.377746    0.360311
     70880    0.450793    0.410434    0.341002     0.34884
     70920    0.427649    0.375898    0.366292    0.300498
     70960    0.436598     0.37223    0.341486     0.35506
     71000     0.47123    0.378336    0.403526    0.371677
     71040    0.452279    0.342628    0.356693    0.405572
     71080    0.434892    0.298746    0.376609     0.38364
     71120    0.417027    0.331682    0.320406    0.367629
     71160    0.437366    0.332894    0.377193     0.35984
     71200    0.445127    0.349033    0.373231    0.367629
     71240    0.441134    0.314027    0.385025    0.377281
     71280    0.508281    0.358836    0.479304    0.397749
     71320    0.549418    0.304526     0.51837    0.492216
     71360    0.559227    0.395606    0.502012    0.465777
     71400    0.611543    0.316618    0.588803    0.548666
     71440    0.552616    0.307616    0.487433    0.527778
     71480    0.516155    0.298252    0.484744    0.457057
     71520     0.50783    0.338106    0.475651    0.418598
     71560    0.446444    0.304775    0.379586    0.402059
     71600    0.492841     0.40543    0.467111    0.321275
     71640      0.4567    0.262457    0.404625    0.429586
     71680     0.44127    0.353058    0.388736    0.337154
     71720    0.443116    0.394318    0.389645    0.292223
     71760    0.440975    0.389296    0.320238    0.367172
     71800     0.44894    0.335253    0.324736    0.430401
     71840    0.449204    0.263995     0.38784    0.428315
     71880    0.449151    0.298728    0.386318    0.406193
     71920    0.458902    0.260952    0.396136    0.442903
     71960    0.481395    0.437033    0.392149    0.344533
     72000    0.521674    0.358232    0.401867    0.504441
     72040    0.473041    0.361057    0.360327    0.432825
     72080    0.472417    0.363241    0.371438    0.420053
     72120    0.534348    0.435218    0.475574    0.394297
     72160    0.478825     0.42125    0.438599    0.297868
     72200    0.509571    0.473425    0.434708    0.325919
     72240    0.531287    0.490134    0.390687    0.414322
     72280     0.44264    0.341291    0.378079     0.36392
     72320     0.42978    0.338956    0.368758    0.344308
     72360    0.441246    0.380154    0.340146    0.359415
     72400    0.472379    0.369655    0.369061    0.416452
     72440    0.447754    0.398994    0.355855    0.339321
     72480    0.438179    0.374732    0.390235    0.302148
     72520    0.431761    0.343976    0.391653    0.317999
     72560    0.483285    0.317568    0.434367    0.421432
     72600    0.470407    0.363984    0.418634    0.367187
     72640    0.457757    0.306689    0.402642    0.403614
     72680    0.487091    0.335589    0.417803    0.432824
     72720    0.465199    0.415332    0.352537    0.368831
     72760    0.455039    0.322603    0.379003    0.407927
     72800    0.485225    0.354103    0.388457    0.441134
     72840    0.493946    0.380843    0.380228    0.445366
     72880    0.453637    0.400759    0.286712    0.410807
     72920    0.489209    0.455299    0.267664    0.446889
     72960    0.456197    0.400535    0.326319    0.386417
     73000      0.5786    0.566776    0.222101    0.546802
     73040    0.545124    0.426735    0.378108    0.518896
     73080    0.534007    0.472275    0.296511    0.509278
     73120    0.525062    0.490919    0.227303    0.508638
     73160    0.443361    0.390237     0.25904    0.416835
     73200    0.497912    0.450334    0.293698    0.454724
     73240    0.504337    0.462624    0.291475    0.457966
     73280    0.526026    0.506379    0.427067    0.338527
     73320    0.572621    0.516039    0.507377    0.363401
     73360    0.538687     0.46503    0.514616    0.315095
     73400    0.483608     0.44821    0.464253    0.226564
     73440    0.507021    0.498241    0.464053    0.224838
     73480    0.511695     0.48733    0.364238    0.391796
     73520     0.49014    0.453842    0.438299    0.287046
     73560      0.5332     0.51352    0.502644    0.228586
     73600    0.512993    0.487504    0.438505    0.310447
     73640     0.45865    0.405346    0.419622    0.283429
     73680    0.593511     0.55272    0.562245    0.287909
     73720    0.585682    0.554112    0.544915    0.286488
     73760    0.579461    0.397714    0.545607    0.464422
     73800    0.553836    0.403673    0.516777     0.42832
     73840    0.537181     0.41988    0.498321    0.390517
     73880    0.530192    0.438092    0.482865    0.370302
     73920     0.60628    0.453977    0.474413    0.551352
     73960    0.542472    0.337471    0.456329    0.516166
     74000    0.589253    0.520947    0.306163    0.573862
     74040    0.561769    0.525656    0.243842    0.543504
     74080    0.578486    0.538013    0.268831    0.554586
     74120    0.511697    0.459257    0.303644     0.46963
     74160     0.56044    0.524055      0.3651    0.469314
     74200    0.534876    0.503014    0.346279    0.446378
     74240      0.5441    0.471522    0.388291    0.467959
     74280    0.452422    0.358154    0.356885    0.392084
     74320    0.473938    0.373945    0.401323    0.385148
     74360    0.549989    0.437747    0.532782    0.359855
     74400    0.506289    0.362438    0.460113    0.411814
     74440     0.46384    0.418641    0.382124    0.330176
     74480    0.604373    0.588453    0.387648    0.483719
     74520    0.574544    0.559879     0.42909    0.403259
     74560    0.571953    0.544861    0.285581    0.525195
     74600    0.569668    0.552413    0.290864    0.509197
     74640    0.523612    0.458804    0.301723    0.496792
     74680    0.460827    0.408321    0.292091    0.415547
     74720    0.484707    0.431963    0.410859    0.338356
     74760    0.531255    0.496028    0.259686    0.500982
     74800    0.573413    0.535497    0.407576     0.45247
     74840     0.56143    0.507648    0.442769    0.420304
     74880    0.573325    0.532059     0.41543    0.449149
     74920    0.587429    0.542495    0.374086     0.50587
     74960    0.572331     0.53376    0.326191    0.513639
     75000    0.584659    0.565891    0.222013    0.560473
     75040    0.526393    0.460213    0.345362    0.472342
     75080    0.568991    0.459005    0.398797    0.527046
     75120    0.578416    0.507001    0.521398    0.374466
     75160     0.54914     0.44776    0.501336    0.388951
     75200    0.597348    0.449429    0.546251    0.461814
     75240    0.562117    0.411849     0.44212    0.516586
     75280    0.509705    0.387773    0.421972    0.437231
     75320    0.505683    0.435684    0.432161    0.367215
     75360    0.501315    0.425885    0.447269    0.348146
     75400    0.495035    0.408853    0.435254    0.365393
     75440    0.502929    0.435603     0.39101    0.404026
     75480    0.593167    0.321018    0.548532    0.547498
     75520    0.625685    0.476399    0.470719      0.5783
     75560    0.537453    0.492908    0.365416    0.448582
     75600    0.485913    0.378208    0.430938     0.37878
     75640    0.512277    0.372848     0.48034    0.393845
     75680    0.561058    0.374151    0.518771    0.469531
     75720    0.500912    0.399364    0.449232    0.374865
     75760    0.529442    0.391175    0.406369    0.492405
     75800    0.589308    0.419026    0.436547    0.573071
     75840    0.549363     0.37517    0.442562    0.516706
     75880    0.509821    0.485036     0.35432    0.398788
     75920    0.542685    0.524731    0.394329    0.397712
     75960    0.551502     0.52802      0.3446    0.459081
     76000    0.579843    0.557493    0.389183    0.458446
     76040    0.663743    0.651995     0.22884     0.63533
     76080    0.527377    0.425955    0.425429    0.440256
     76120    0.557069    0.440658    0.470061    0.453336
     76160    0.540212     0.51062    0.453655    0.342232
     76200    0.517598    0.493944     0.44093    0.312116
     76240    0.516613    0.498148    0.457196    0.276765
     76280     0.55356    0.426405    0.491803    0.434933
     76320    0.542861    0.482884    0.485637    0.346952
     76360    0.495006    0.376048     0.45382    0.377753
     76400    0.514033    0.395964    0.434399     0.42775
     76440    0.587491    0.506396    0.449543    0.481422
     76480    0.511468    0.472995     0.40929    0.363258
     76520    0.520898    0.491401    0.415058    0.359056
     76560    0.643568    0.588013    0.491286    0.491161
     76600     0.48417    0.419781    0.356361    0.406979
     76640    0.525513    0.409332    0.390493    0.481964
     76680     0.46461    0.416197    0.407583    0.303944
     76720    0.435028    0.348647    0.373254    0.342965
     76760    0.427687    0.368358    0.301617    0.373057
     76800    0.494609    0.437874    0.366554    0.403957
     76840    0.480913    0.347715    0.368236    0.453929
     76880    0.485602    0.379069     0.36731    0.439326
     76920    0.576942    0.493345    0.444464    0.474116
     76960    0.648759     0.43105    0.550429    0.594139
     77000    0.617217    0.579951    0.417119    0.501579
     77040    0.576883    0.549978    0.452798    0.397601
     77080    0.583317    0.558663    0.372061    0.479565
     77120    0.557181    0.484984    0.307018    0.539844
     77160     0.56621    0.449943    0.440506    0.494664
     77200    0.614203    0.516106     0.38107    0.585587
     77240    0.586725    0.531083    0.334488    0.542735
     77280    0.611372    0.521857    0.373525    0.579393
     77320    0.511724    0.301341    0.449646    0.480349
     77360    0.552762    0.315188    0.472505    0.537111
     77400    0.598385    0.220393    0.590506    0.564677
     77440    0.633953    0.320667    0.620647    0.561927
     77480    0.580568    0.439106    0.525172     0.45332
     77520    0.587373    0.468127    0.514433    0.454125
     77560    0.571652    0.425404    0.538209    0.427709
     77600    0.552215    0.448647    0.525694    0.363656
     77640    0.529965    0.500014     0.47043    0.300677
     77680    0.561861     0.44317    0.532533    0.389083
     77720    0.587713    0.410995    0.564747    0.450507
     77760    0.610063    0.422713     0.57771    0.481578
     77800    0.540475    0.502469    0.472603    0.329238
     77840    0.543057    0.521734    0.512365    0.234729
     77880    0.530679    0.504737    0.432001    0.349079
     77920    0.526097    0.480176    0.384516    0.418492
     77960    0.563951    0.472762    0.465458    0.442635
     78000    0.566475    0.420445    0.508557    0.454294
     78040    0.508143    0.405493    0.418075    0.420961
     78080    0.541792     0.34846    0.484146     0.48089
     78120    0.533959    0.372138     0.47456    0.454457
     78160    0.503412    0.421238    0.451881     0.35385
     78200    0.531873    0.483369    0.495567    0.294185
     78240    0.528707    0.507291       0.496    0.236012
     78280    0.557074    0.542027    0.510311    0.257784
     78320    0.536278     0.49345    0.520419    0.246698
     78360    0.570404    0.421952    0.544655    0.419559
     78400    0.512075    0.351893    0.486455    0.404936
     78440    0.502256    0.463969     0.48286    0.236857
     78480    0.523786    0.475205    0.437548    0.362542
     78520    0.507153    0.415269    0.362915    0.458533
     78560     0.51885    0.379465    0.470158    0.416374
     78600    0.455755    0.405564    0.421349     0.27094
     78640    0.484764     0.35704    0.447239    0.377482
     78680    0.485033    0.464142    0.425393    0.272262
     78720    0.515716    0.481651    0.474115     0.27414
     78760    0.485522     0.37004    0.464687    0.344384
     78800    0.563775    0.357624     0.50509    0.502666
     78840    0.518226    0.341887    0.491002    0.423257
     78880    0.569954    0.394765    0.451007    0.538931
     78920    0.536095     0.43685    0.384378    0.486017
     78960    0.533554    0.355595    0.450887    0.489502
     79000    0.532889    0.446206    0.361351    0.488127
     79040    0.511313    0.250241    0.470308     0.48895
     79080    0.543487    0.481729    0.371634    0.469661
     79120    0.548947    0.505473    0.353424    0.471458
     79160    0.547434     0.48937    0.409008     0.43886
     79200    0.529209      0.4601    0.408179    0.426405
     79240    0.534357    0.460136    0.398764    0.447589
     79280    0.551861    0.524054    0.510082    0.272553
     79320    0.562045     0.41269    0.524639    0.431545
     79360    0.493651    0.301615    0.457474    0.432584
     79400    0.457013    0.359282    0.400267    0.358364
     79440    0.464058    0.384275    0.433454    0.308466
     79480    0.528974    0.485957    0.493024     0.28355
     79520    0.575983    0.493473    0.519147    0.387923
     79560    0.541249    0.519096    0.498676    0.260313
     79600    0.559833    0.501587    0.494738    0.361208
     79640    0.525593    0.469598    0.486594    0.308544
     79680    0.559676    0.540312    0.444808    0.369708
     79720    0.563049    0.528498    0.365254    0.470454
     79760    0.525603    0.467505    0.404192     0.41302
     79800    0.578234    0.526168    0.541263    0.314469
     79840    0.528758    0.415511    0.474064    0.402224
     79880     0.54835    0.410103    0.523451    0.398986
     79920    0.480657      0.2999    0.429219    0.433466
     79960    0.482264     0.38229    0.440778    0.353167
     80000     0.54379    0.461088    0.503331    0.354219
     80040      0.5381     0.50097    0.492185    0.293065
     80080    0.534335    0.428512    0.472823    0.404778
     80120    0.528847    0.511841    0.444979    0.315232
     80160       0.516    0.498187    0.380595    0.373457
     80200    0.475438    0.434595     0.39553    0.326749
     80240    0.553857    0.512116     0.52948    0.266278
     80280    0.585867    0.561399    0.495048    0.355302
     80320    0.571715    0.502513    0.413591    0.479727
     80360    0.574438     0.47684    0.470308    0.459773
     80400    0.552811     0.50644    0.463792    0.373651
     80440    0.493167    0.476334    0.453465    0.232171
     80480    0.482029    0.442859    0.437147    0.278354
     80520    0.526812    0.508664    0.490499    0.236076
     80560    0.485921    0.435106    0.280398    0.451993
     80600    0.529211    0.474954    0.293862    0.498189
     80640    0.496925    0.447757    0.279489    0.463969
     80680    0.513523    0.469939     0.26852    0.484218
     80720    0.555061    0.494737    0.416212    0.445183
     80760    0.533757    0.479376    0.379656    0.442552
     80800    0.485724    0.439416    0.311913    0.426005
     80840    0.518651    0.469274    0.382136     0.41443
     80880    0.495979    0.402977    0.378063    0.432052
     80920    0.532724    0.400221    0.372109    0.518601
     80960    0.532316    0.436781    0.362174    0.494744
     81000    0.563541    0.498922    0.391732    0.482472
     81040    0.601101    0.564157    0.452635    0.446646
     81080     0.62199    0.586707    0.564586    0.332806
     81120    0.606383    0.484648     0.55208    0.442407
     81160    0.621227    0.430109    0.581979     0.49815
     81200    0.545803    0.303733     0.50991    0.493496
     81240    0.459617    0.310879    0.418543    0.388165
     81280    0.481005    0.364436    0.461865    0.341467
     81320    0.485058    0.366477    0.453511    0.361364
     81360    0.490933    0.397798    0.470408    0.320161
     81400    0.484248    0.239781    0.464136    0.442804
     81440     0.58217    0.322259    0.532056     0.53936
     81480    0.630557    0.555969     0.35119    0.602302
     81520    0.652409    0.353937     0.58247    0.621878
     81560    0.625719    0.390528    0.570648    0.552174
     81600    0.614078    0.457154    0.566413    0.473676
     81640     0.65179    0.563577    0.574995    0.448802
     81680    0.578516     0.29248    0.541373    0.539195
     81720    0.651901    0.392696    0.575858     0.60343
     81760    0.637517    0.514085    0.588243    0.450046
     81800     0.63614    0.528791     0.57125    0.451002
     81840    0.635472    0.390666    0.574009    0.570563
     81880     0.62251    0.395362    0.515252    0.594342
     81920    0.641087    0.406107    0.517433    0.623958
     81960    0.596334    0.416065    0.472711    0.560948
     82000    0.533396    0.420699    0.421364    0.463128
     82040    0.496578    0.351018    0.407871    0.451229
     82080    0.461971    0.333598    0.406623    0.387564
     82120    0.489797     0.39211    0.465941    0.330077
     82160    0.499098    0.403351    0.410136    0.409016
     82200    0.491147    0.425641     0.43423    0.335745
     82240    0.557583    0.471193    0.539115    0.330348
     82280    0.538027    0.458526    0.444899    0.413238
     82320    0.525826    0.464379    0.367855    0.449466
     82360    0.544136    0.492995    0.343181     0.48099
     82400    0.448673    0.394923    0.311415    0.386875
     82440    0.465567     0.45449    0.330325    0.343264
     82480     0.45875    0.363512    0.403409    0.354996
     82520    0.455001    0.401491    0.405461    0.297418
     82560    0.477247     0.38855    0.394693    0.385715
     82600    0.490169    0.430818    0.324801    0.435238
     82640    0.481256    0.469326    0.300486    0.390711
     82680    0.463668    0.431554    0.271409    0.412401
     82720    0.487964     0.41518    0.333898    0.438584
     82760     0.48635    0.397111    0.347053    0.441509
     82800     0.49305    0.454453    0.292841    0.440356
     82840    0.484798    0.388644    0.427109    0.369581
     82880    0.495203    0.315204     0.44172    0.442699
     82920    0.466462    0.320736    0.365854    0.445481
     82960    0.480828    0.426666    0.419735    0.322754
     83000    0.450775     0.40704    0.380242    0.310048
     83040    0.519052    0.486476    0.424706    0.348991
     83080    0.528804    0.477616    0.470441    0.331415
     83120    0.512136    0.438867    0.474035    0.327496
     83160     0.55806    0.525143    0.503973    0.305118
     83200    0.598963    0.551471    0.497005    0.407896
     83240    0.582846    0.473318    0.541466    0.402743
     83280    0.597136    0.471737    0.567164    0.411012
     83320    0.590319    0.554845     0.57083    0.251503
     83360    0.608094    0.574135    0.574626    0.282364
     83400    0.533361    0.518769    0.430526    0.338341
     83440    0.650763    0.624729    0.618842     0.27154
     83480     0.52249    0.484215    0.442068     0.34074
     83520    0.522257    0.472925    0.440126    0.357961
     83560    0.621593     0.56178    0.360653    0.571915
     83600    0.483212    0.415587    0.368844     0.39778
     83640    0.536987    0.473493     0.48687    0.339813
     83680     0.58397    0.475746    0.560798    0.375782
     83720    0.514366    0.466675    0.456832    0.320412
     83760    0.484373    0.412265    0.467905    0.283439
     83800    0.485584    0.439717    0.459185    0.259582
     83840    0.498977    0.453553     0.47688    0.254621
     83880     0.45725    0.434412    0.393644    0.272922
     83920    0.434063    0.321047    0.388605    0.350339
     83960    0.463482    0.330652    0.433079    0.364338
     84000     0.45282    0.301862    0.429432    0.366822
     84040    0.470514     0.42346    0.397977    0.324133
     84080      0.4651    0.435765    0.363139     0.33298
     84120    0.443232      0.4188    0.375164    0.277069
     84160    0.450346     0.42482    0.301211    0.366639
     84200    0.456801    0.425916    0.263777    0.407863
     84240    0.483994    0.415705    0.297833    0.454957
     84280    0.450293    0.425671    0.262886    0.393983
     84320    0.442833    0.421988    0.262453    0.381112
     84360    0.443262    0.398505    0.321371     0.36177
     84400    0.431456    0.411895    0.267011     0.36243
     84440    0.442124    0.372551    0.312279    0.393236
     84480    0.448421    0.391502     0.30662    0.393541
     84520    0.443396    0.393774    0.240395    0.424679
     84560    0.450137    0.393805    0.248021     0.43434
     84600    0.444113     0.35294     0.36924     0.36547
     84640    0.454178    0.431464    0.250332    0.404634
     84680    0.458293    0.432609    0.242357    0.417347
     84720    0.481219    0.466519    0.273858    0.412922
     84760    0.460091    0.448189     0.30949    0.355963
     84800    0.462027    0.433258    0.419674    0.251196
     84840     0.46723    0.418226    0.386142    0.335543
     84880    0.465231    0.413434    0.419015    0.293903
     84920    0.471745    0.453725    0.416661    0.256153
     84960    0.479846    0.429192    0.378499    0.364741
     85000     0.45879    0.337265    0.424727    0.356141
     85040    0.455463    0.391327    0.371818    0.351436
     85080    0.429016    0.317094    0.374829     0.35646
     85120    0.443881    0.337579     0.37571    0.372751
     85160    0.465366    0.382577    0.378195    0.379123
     85200    0.436418     0.34462    0.376154     0.34737
     85240    0.455697    0.371821    0.353331     0.39016
     85280    0.493569    0.462768    0.309825    0.420803
     85320    0.465307    0.372059    0.312875    0.443511
     85360    0.484915    0.435339    0.304894    0.433365
     85400    0.552935    0.464938    0.383357    0.498341
     85440     0.57519    0.528718    0.351834    0.508289
     85480    0.565363    0.506448    0.305981    0.537734
     85520    0.523961    0.447293     0.47174    0.355613
     85560    0.493142    0.426295    0.472341    0.285562
     85600    0.491922    0.454704     0.43221     0.30069
     85640    0.520149    0.325588    0.493623    0.437537
     85680    0.552383    0.432062    0.525469    0.384002
     85720    0.515527    0.422979    0.487362    0.339267
     85760    0.478288    0.424474    0.445939     0.28014
     85800    0.504949    0.486331    0.479908    0.207648
     85840    0.481068    0.430785    0.366321    0.378267
     85880    0.486432    0.386521    0.320595    0.470162
     85920      0.5287    0.290448    0.474628    0.499414
     85960    0.521179    0.399379    0.378425    0.490454
     86000    0.572889    0.504835     0.35763    0.523111
     86040    0.547761    0.501576    0.490307    0.328793
     86080    0.547217    0.472411    0.334666    0.513537
     86120     0.54945    0.493457    0.511813    0.313591
     86160     0.51482    0.480554    0.473924    0.273025
     86200    0.550519    0.501229    0.518218    0.293872
     86240    0.501193    0.448706     0.44478    0.321282
     86280    0.452646    0.301414    0.432448      0.3632
     86320    0.435104     0.26784    0.405731    0.377194
     86360    0.543738    0.366515    0.521791    0.429772
     86400    0.576494    0.380581    0.516334    0.503237
     86440    0.550343    0.397579    0.504944    0.438995
     86480    0.543265    0.519071    0.490103    0.283968
     86520    0.520396    0.437635    0.466001    0.364612
     86560    0.551024    0.434936    0.497064    0.413536
     86600    0.447214    0.403155    0.361854    0.326387
     86640    0.496905    0.485182    0.387852     0.32863
     86680    0.461682    0.390857    0.348445    0.390023
     86720    0.504032    0.433112    0.425079    0.373924
     86760     0.46945    0.430709    0.423678    0.275234
     86800    0.465109    0.431145    0.339316     0.36281
     86840    0.470975    0.450886    0.279836    0.402528
     86880     0.46215    0.425902    0.246232    0.430282
     86920    0.459445    0.441698    0.251244    0.404918
     86960     0.43964    0.334243    0.368477    0.372925
     87000    0.457004    0.426187    0.393305    0.285274
     87040    0.465822    0.356385    0.406822    0.376121
     87080    0.444277     0.28973    0.386054    0.402221
     87120    0.441973    0.394743    0.327243     0.35745
     87160    0.469215    0.312407    0.362686    0.459549
     87200    0.506634     0.32945    0.413296    0.483741
     87240    0.509999    0.348723    0.439708    0.453042
     87280    0.458033    0.341884    0.373359    0.404113
     87320    0.471742     0.38228    0.360485     0.41109
     87360    0.464052    0.441427    0.312111    0.372045
     87400    0.466553    0.374441    0.371861    0.396052
     87440    0.455679    0.280088    0.432136    0.387423
     87480    0.455162     0.26871     0.39699    0.429579
     87520    0.464191    0.374099     0.31191    0.440122
     87560    0.467597    0.344601    0.353694    0.439822
     87600    0.442376    0.354663    0.309014    0.412453
     87640    0.485673    0.413045    0.341584      0.4295
     87680    0.523301    0.245433    0.506195    0.480851
     87720    0.516055    0.376846    0.434979    0.448783
     87760    0.502195    0.317532     0.42385    0.473207
     87800    0.479171    0.305642    0.425769     0.42955
     87840    0.450617    0.383371    0.391283     0.32563
     87880    0.450594    0.402413    0.337437    0.360928
     87920    0.496999    0.467833    0.357766    0.383604
     87960    0.605519    0.542159    0.363804     0.55409
     88000    0.596102    0.519287    0.374394    0.548494
     88040     0.60721    0.537126    0.323302    0.586839
     88080    0.547173    0.494251    0.320093     0.50205
     88120    0.560186    0.435477    0.380705    0.541333
     88160    0.636769    0.321761    0.571129    0.617439
     88200    0.621518    0.300902    0.573783    0.593971
     88240    0.484244    0.281766      0.4605    0.421346
     88280    0.476664    0.319263    0.433874    0.405268
     88320    0.441253    0.418824    0.304477    0.348264
     88360    0.469309    0.427406    0.309357    0.402645
     88400      0.4834    0.421176    0.329652    0.425784
     88440    0.476411    0.450441    0.333764    0.373685
     88480    0.494494    0.465164     0.28085     0.44022
     88520    0.481174    0.406207      0.3802    0.391792
     88560    0.461373    0.335198     0.37881     0.41216
     88600    0.452479      0.3218    0.376966    0.404741
     88640     0.45424    0.302931    0.378198    0.421743
     88680    0.451769     0.24673    0.406382    0.426812
     88720    0.461919    0.325649    0.424086    0.375289
     88760    0.457626    0.271827    0.448964    0.378661
     88800    0.452997     0.31771    0.377695    0.408435
     88840    0.468045    0.454937    0.367285    0.310269
     88880    0.457936    0.435902    0.309246    0.365742
     88920    0.440627    0.429563    0.224145     0.39184
     88960    0.493986    0.420895    0.362001    0.424083
     89000    0.525049    0.438435    0.375925    0.466699
     89040    0.484045    0.325679    0.395184    0.454271
     89080    0.490951     0.37709    0.406952    0.417444
     89120    0.490903    0.272917    0.456491     0.44621
     89160    0.518776    0.344714    0.482002    0.432554
     89200    0.446902    0.294204    0.415478    0.374521
     89240    0.441083    0.298943    0.389356    0.384896
     89280    0.439149    0.302709     0.41601    0.347859
     89320    0.435945    0.301426     0.35787    0.401456
     89360    0.442801    0.333849    0.318378    0.423468
     89400    0.503341    0.370855    0.383394    0.471359
     89440    0.487884    0.306458    0.440496    0.433716
     89480    0.483941    0.309821    0.441157    0.421651
     89520    0.566719    0.296464    0.515437    0.537377
     89560    0.574642    0.433656    0.404421    0.555709
     89600    0.472495    0.368504    0.363793    0.422329
     89640      0.4472    0.338943     0.34446    0.407972
     89680    0.463582    0.435141    0.407039    0.273476
     89720    0.461829    0.432913    0.277079     0.40297
     89760    0.460348    0.398625    0.301038    0.417511
     89800    0.441586    0.421013    0.226701    0.401685
     89840    0.465172    0.397669    0.288299    0.437622
     89880    0.441809    0.396407     0.33132    0.351397
     89920     0.49149     0.44511    0.449726    0.287661
     89960    0.570773    0.526896    0.462969    0.399503
     90000    0.482938    0.438062    0.341289    0.397596
     90040    0.509985    0.484521    0.328285    0.421472
     90080    0.456698    0.353551    0.383746     0.38064
     90120    0.460798    0.366941     0.41653    0.341361
     90160    0.479362    0.396763    0.443163    0.325211
     90200     0.44416     0.34057    0.417624    0.322736
     90240    0.435621    0.375149    0.385838    0.299873
     90280    0.511921    0.485253    0.482856    0.235596
     90320    0.510044    0.464727    0.479031    0.273584
     90360    0.480551    0.419815    0.414152    0.337776
     90400    0.463443    0.402119    0.426227    0.293582
     90440    0.465678     0.32825    0.416478    0.390525
     90480    0.461358    0.301801    0.409455    0.408614
     90520    0.467743    0.326316    0.377914    0.433897
     90560    0.457115    0.332444    0.392109    0.391968
     90600    0.455769     0.28346    0.422868    0.395328
     90640     0.47718    0.249008    0.443289    0.443724
     90680     0.47169    0.311972    0.395445    0.437354
     90720    0.466748    0.332863    0.362691    0.439732
     90760    0.480572    0.366361    0.393718     0.41553
     90800     0.46551    0.369977    0.317862    0.442131
     90840    0.476033    0.405925    0.295477    0.448479
     90880    0.493334    0.455452    0.310831     0.42744
     90920    0.534589    0.497115    0.309933      0.4779
     90960    0.542527    0.496157     0.42413    0.403252
     91000     0.57686    0.339519    0.502567    0.545607
     91040    0.526813    0.385152    0.396029    0.499883
     91080    0.466557    0.430207    0.258429    0.428354
     91120    0.462582    0.422595    0.225558    0.445535
     91160    0.495011    0.466286    0.288713    0.435079
     91200    0.463112     0.43634     0.35266     0.33791
     91240    0.474759    0.412341    0.318535    0.423442
     91280    0.532749    0.440112    0.394673    0.467095
     91320    0.484069    0.324451    0.416788    0.435504
     91360    0.550484    0.425777    0.377791    0.531088
     91400    0.584402    0.457999    0.425984    0.540209
     91440    0.510765    0.461963    0.424369    0.358137
     91480    0.534291    0.493065    0.280429    0.499179
     91520    0.535047    0.444003    0.348607     0.50387
     91560    0.532477    0.412073    0.380785    0.502257
     91600     0.55337    0.474191    0.322373    0.532594
     91640    0.603567    0.455207     0.48851    0.531724
     91680    0.574969    0.517093     0.50139    0.377362
     91720    0.558257    0.422056     0.49186    0.450827
     91760    0.596537    0.581626    0.460427    0.401784
     91800    0.582285    0.551267    0.311973    0.526203
     91840    0.577782    0.525465    0.286421    0.556339
     91880    0.514831    0.485314    0.274394    0.468272
     91920    0.492941    0.449426    0.246382    0.472541
     91960    0.555126    0.528374    0.277244    0.510182
     92000     0.58673    0.571485     0.41629    0.434295
     92040    0.644632    0.616138    0.370434    0.560583
     92080    0.593387    0.514587    0.425775    0.508068
     92120    0.540044    0.415153    0.469848    0.436102
     92160    0.574871    0.511344    0.457436    0.436157
     92200    0.646596    0.587589    0.477101    0.513116
     92240     0.57938    0.384467    0.526041    0.496818
     92280    0.616641    0.391322    0.602828    0.493921
     92320     0.58451    0.399102    0.537984    0.484349
     92360    0.612037      0.3214    0.537581    0.597401
     92400    0.574301    0.384021    0.445734    0.559904
     92440    0.546611    0.514251    0.324503    0.477295
     92480    0.577268    0.485815     0.56059    0.340878
     92520    0.487112    0.407329    0.467437    0.300237
     92560    0.523557    0.490942     0.47998    0.277162
     92600    0.487114    0.440492    0.374223    0.374813
     92640    0.459304    0.310334    0.373999    0.430974
     92680    0.469134    0.339484    0.351705    0.448584
     92720    0.386442    0.332159    0.310544    0.303164
     92760    0.387815    0.296268    0.320496    0.332127
     92800    0.410629    0.283221     0.38337    0.331731
     92840    0.410497    0.344291    0.340804    0.319894
     92880     0.43142    0.321422    0.321946    0.406554
     92920    0.445556    0.351018    0.325888    0.409419
     92960    0.486755    0.437649    0.348352    0.401216
     93000    0.480367    0.393674    0.447416    0.326104
     93040    0.474866    0.463089    0.380409    0.303038
     93080    0.529866     0.35616     0.46135     0.47098
     93120    0.495658    0.333509    0.397878    0.470977
     93160    0.484633    0.320604    0.413855    0.442352
     93200    0.494064    0.367838    0.418732    0.421377
     93240    0.524385    0.316235    0.467584    0.480958
     93280    0.601606    0.358808    0.556735    0.534006
     93320    0.474282    0.371199     0.41696     0.37181
     93360    0.482183    0.366134    0.454094    0.353194
     93400    0.520644     0.34117     0.50294    0.415686
     93440    0.479801     0.39963    0.388944    0.386571
     93480    0.466042    0.389435    0.400662     0.34957
     93520    0.508003      0.4351    0.418321    0.389653
     93560    0.492219    0.441276    0.310695    0.439664
     93600    0.523173    0.412478    0.343973    0.508886
     93640    0.605258    0.450292    0.581996    0.437257
     93680    0.576574    0.517976    0.539103     0.32549
     93720    0.543095    0.478829    0.483714    0.355875
     93760    0.558922    0.479305    0.467015    0.420656
     93800    0.597057    0.534011    0.460961    0.464006
     93840    0.554527    0.371766    0.484238    0.492244
     93880    0.584661    0.330226    0.534709    0.537302
     93920    0.567954    0.293375    0.507133    0.549445
     93960    0.515454      0.4289    0.333969    0.485691
     94000    0.529362    0.429854    0.368505    0.489773
     94040    0.498124    0.378849     0.42277    0.417125
     94080    0.493472    0.352183    0.447472    0.403443
     94120    0.513251    0.421317    0.447866    0.385696
     94160    0.441056    0.352248    0.333841    0.391831
     94200    0.462263    0.332247    0.340745    0.448195
     94240    0.461363    0.436186    0.241806    0.420694
     94280    0.494911    0.453027    0.341002    0.410315
     94320    0.504491      0.4546    0.328082    0.441274
     94360    0.560285    0.513794    0.322801    0.509562
     94400    0.450147    0.379552    0.343652    0.378296
     94440    0.466493    0.367249    0.409785    0.363918
     94480     0.45123    0.404568    0.378873    0.316224
     94520    0.489785    0.352623    0.447795    0.393593
     94560    0.458684    0.338764    0.376108    0.405664
     94600    0.548539    0.441534    0.513485    0.378378
     94640    0.556246    0.515896    0.406014    0.433387
     94680    0.524668    0.413321    0.472043      0.3961
     94720    0.450959    0.390182    0.387543     0.32295
     94760    0.480018    0.440792    0.426028    0.291613
     94800     0.48532    0.460702    0.360929    0.358546
     94840     0.46118    0.370964    0.358256    0.399264
     94880    0.492067    0.415268    0.314583    0.461358
     94920    0.510742    0.486869    0.267281    0.461774
     94960    0.454339    0.357959    0.295195    0.444491
     95000    0.434953     0.37332      0.3044    0.382547
     95040    0.449515    0.376631    0.315761    0.403202
     95080    0.438422     0.35039    0.351604    0.371523
     95120     0.46243    0.331972    0.406506    0.390168
     95160    0.446012    0.360315    0.353311    0.378414
     95200    0.444428    0.396369    0.319373    0.368679
     95240    0.427135    0.394666    0.277786    0.363265
     95280    0.413011    0.346581    0.271044    0.384152
     95320    0.516683    0.388056    0.377017    0.491114
     95360    0.530424    0.421666    0.369284    0.498525
     95400    0.500618    0.453887    0.300356    0.452781
     95440    0.513751    0.434889    0.332835    0.477465
     95480    0.531895    0.465059    0.384407    0.449195
     95520    0.609442    0.562505    0.505225    0.413732
     95560    0.530304    0.447098    0.431479    0.419969
     95600    0.585157    0.544792    0.430612    0.450103
     95640    0.565697    0.528456    0.488966    0.348816
     95680      0.5619     0.52621    0.504475    0.316339
     95720    0.546368    0.517372    0.495649    0.289297
     95760    0.595939    0.567013    0.548158    0.297162
     95800    0.501292    0.418832    0.478522    0.313342
     95840    0.504634    0.452342    0.445677    0.325682
     95880    0.513915    0.472998    0.489066    0.255547
     95920    0.561303    0.502528    0.490643    0.369941
     95960    0.554536    0.444617    0.457273    0.456331
     96000    0.566849    0.280777    0.525618    0.536213
     96040    0.552503    0.334564     0.53086    0.465588
     96080    0.611506    0.488331    0.419961    0.577101
     96120    0.627279    0.475088    0.456501    0.594017
     96160    0.591808    0.414798    0.446585    0.573567
     96200     0.61825    0.540358    0.436112    0.531306
     96240    0.542922    0.464652    0.410112    0.453249
     96280    0.504223    0.454461    0.442202    0.326196
     96320      0.4379    0.401352    0.378496    0.281372
     96360    0.410448    0.349298    0.342075    0.312907
     96400    0.409899    0.358328    0.370963    0.264616
     96440    0.457416    0.323516    0.413576    0.377823
     96480     0.47682    0.368104    0.460189    0.327779
     96520    0.470716     0.35335    0.444832     0.34701
     96560    0.474664    0.348921    0.409935    0.401024
     96600    0.471501    0.364128    0.387679    0.402171
     96640    0.430565    0.367661     0.31245    0.371447
     96680    0.458082    0.404237    0.293205    0.412676
     96720    0.422822    0.332234    0.353085    0.350012
     96760    0.435732     0.35778    0.354172    0.355358
     96800    0.452254    0.368457    0.373108    0.366193
     96840    0.452821     0.36276    0.337534    0.405672
     96880    0.458794    0.343953    0.398599    0.379207
     96920    0.427848    0.356373    0.318272    0.371226
     96960    0.481075    0.441755    0.308115    0.415673
     97000    0.458795    0.370111    0.349646    0.402182
     97040    0.538771    0.472456    0.317918    0.506224
     97080    0.598925    0.541786    0.309589    0.572751
     97120    0.557595    0.514259     0.28005    0.528143
     97160    0.488867    0.431556    0.350475    0.410986
     97200    0.512546    0.435434    0.343243    0.466894
     97240    0.541406    0.499143    0.327123    0.479674
     97280     0.49275    0.466906    0.383278    0.347423
     97320    0.443276     0.40174    0.360005    0.319356
     97360    0.493505    0.408634    0.435835    0.360777
     97400    0.489434    0.422736    0.333659    0.434806
     97440     0.45821    0.335453    0.382427    0.401414
     97480    0.470403     0.40705    0.408707    0.331401
     97520    0.426521    0.370032     0.35101    0.322038
     97560    0.535486    0.397154    0.485193    0.424674
     97600    0.483861    0.410433    0.383721    0.390572
     97640    0.481618     0.45905    0.300452    0.403626
     97680    0.449277    0.402743     0.32579    0.367911
     97720     0.43362    0.352619    0.330952    0.377071
     97760    0.422035     0.31109    0.376672    0.342881
     97800    0.457064    0.361769    0.418744    0.334054
     97840    0.477249    0.367249    0.435528    0.361907
     97880    0.501217    0.470497    0.408425    0.338022
     97920    0.456583    0.371368    0.379613     0.36731
     97960    0.496305    0.445598    0.398726    0.367555
     98000    0.437077    0.356779    0.370143    0.343184
     98040    0.432384    0.363101    0.335359    0.360007
     98080    0.456395    0.381133    0.317659    0.412825
     98120    0.444646    0.383115    0.310525    0.390149
     98160    0.443559    0.371821    0.359064    0.355404
     98200    0.465526    0.313233     0.42558    0.392677
     98240    0.473773    0.452391    0.399192    0.291393
     98280    0.465303    0.441575    0.343194    0.346761
     98320    0.498378    0.477803    0.372795    0.359846
     98360    0.491437    0.327312    0.457076    0.408618
     98400    0.502771    0.308077    0.466554    0.439287
     98440    0.467755    0.378618    0.432842    0.326932
     98480    0.444221     0.31809     0.40101    0.364245
     98520     0.45296    0.273983    0.394403     0.42394
     98560    0.418878    0.288327    0.349716    0.381424
     98600    0.423869    0.294638    0.379266    0.358715
     98640    0.487225    0.315157    0.456895    0.408288
     98680    0.492448    0.370787    0.404574    0.428773
     98720    0.481111     0.35809    0.423836     0.39379
     98760    0.493999    0.438644     0.42966     0.33325
     98800    0.546015    0.476163    0.523502    0.308998
     98840    0.495596    0.410718    0.461005    0.331686
     98880    0.479093     0.41737    0.431066    0.314713
     98920      0.4439    0.353021    0.385813    0.347303
     98960    0.516988    0.478865    0.449762    0.320869
     99000    0.483825    0.437068    0.399276    0.343107
     99040    0.506835    0.346663    0.472174    0.413086
     99080    0.561977    0.362994    0.526723     0.47163
     99120    0.491013    0.427603    0.415721    0.355695
     99160     0.49447    0.439522    0.426021    0.338125
     99200    0.565119    0.513454    0.545801    0.277822
     99240    0.675736     0.65464    0.589396    0.370535
     99280    0.655924      0.5801    0.584485    0.427006
     99320     0.61809    0.586123    0.428403    0.486827
     99360    0.580566    0.531957    0.532669    0.327719
     99400    0.539926    0.497109    0.367453     0.44822
     99440    0.503053    0.464274    0.378935    0.383383
     99480    0.516196    0.486015    0.459542     0.29245
     99520    0.554073    0.395823    0.534169    0.414707
     99560     0.48782    0.455227    0.384984     0.34712
     99600    0.443734    0.404239    0.361327    0.315964
     99640    0.504193    0.339938    0.449587    0.436732
     99680    0.459034    0.330007    0.418364      0.3708
     99720    0.444804    0.278698    0.415712    0.381067
     99760    0.461155     0.30227    0.408137    0.409125
     99800    0.465013     0.34192    0.390827    0.403509
     99840    0.506113    0.403835    0.370434     0.46043
     99880    0.518591    0.429279    0.502063    0.318632
     99920    0.473561    0.400126    0.413825    0.342299
     99960    0.560307    0.481625    0.499596    0.382531
    100000    0.595688    0.575268    0.532961    0.307747
    100040    0.540808     0.44512    0.494181    0.377624
    100080    0.483374    0.413428    0.382401     0.38749
    100120    0.561825    0.519117    0.418347    0.432201
    100160    0.493585    0.442391    0.419223    0.340285
    100200    0.469823    0.415124    0.345791    0.386741
    100240    0.464482    0.375284     0.40335    0.357711
    100280    0.511243    0.410306    0.468614    0.367136
    100320    0.454444    0.377296    0.393489    0.340372
    100360    0.468754    0.349402    0.404778    0.391835
    100400    0.515454    0.349734    0.429367    0.474043
    100440    0.496572    0.402127    0.462427    0.342961
    100480    0.596685    0.362559    0.517305    0.559476
    100520    0.569633    0.439497    0.405788    0.539576
    100560    0.501909    0.351949    0.453856    0.417098
    100600    0.445015    0.305287     0.39166    0.386627
    100640    0.419937    0.295662    0.387519    0.339273
    100680    0.453465    0.295222    0.414737    0.389997
    100720    0.434267    0.296055    0.393234    0.367279
    100760    0.447999    0.317192    0.371099    0.403832
    100800    0.470151    0.334772    0.388417    0.423254
    100840    0.495899    0.425408    0.357258     0.42805
    100880    0.475665    0.373349    0.402757    0.388475
    100920     0.50604    0.291026    0.479132    0.444846
    100960    0.480031    0.325686    0.448382    0.392099
    101000    0.540514    0.355409    0.507324    0.447904
    101040    0.470403     0.42937    0.352319    0.366156
    101080    0.455591    0.377012    0.391213    0.346324
    101120     0.42478     0.32463    0.347939    0.366647
    101160    0.472395     0.41985    0.293232    0.429015
    101200    0.471125    0.430375    0.282556    0.422915
    101240    0.458875    0.416996    0.295098    0.400206
    101280    0.509252    0.455742    0.321968    0.455314
    101320     0.47141    0.401045    0.352089    0.399563
    101360    0.460705    0.416803    0.342592    0.365246
    101400    0.492401    0.448851     0.35842    0.393682
    101440    0.462982    0.393396    0.383052    0.356673
    101480    0.497231    0.423265    0.325947    0.457256
    101520    0.493046    0.385672    0.411932    0.409584
    101560    0.440018    0.381382    0.388946    0.300834
    101600    0.465853    0.337824    0.404294     0.39555
    101640      0.4412    0.325982    0.414908    0.333018
    101680    0.451742    0.395405    0.376551    0.331671
    101720    0.456536    0.372009    0.370978    0.375278
    101760    0.483621     0.38831    0.372984    0.421754
    101800    0.460781    0.362016    0.384501    0.381761
    101840    0.482467    0.426806    0.342579    0.407461
    101880    0.450383    0.360514    0.396491    0.344258
    101920    0.466508    0.373886    0.381237    0.387462
    101960    0.579316    0.536525    0.486627    0.382818
    102000     0.51305    0.445892    0.348233    0.454265
    102040    0.534826    0.482675    0.341458    0.471709
    102080    0.553646    0.498721    0.296776    0.525593
    102120    0.554454    0.511367    0.254506    0.537187
    102160    0.666347    0.542915    0.415966    0.648269
    102200    0.637998     0.50497    0.451997    0.595639
    102240    0.552914    0.438606    0.369852    0.531284
    102280     0.47057    0.357775    0.349983    0.438611
    102320    0.470859    0.361389    0.372512    0.417192
    102360    0.499296    0.384724    0.412586     0.42468
    102400    0.458501    0.329909    0.424125    0.362939
    102440    0.416664    0.351571    0.351517    0.316309
    102480    0.448177    0.378878    0.397888    0.316008
    102520      0.4611    0.429251    0.364193     0.32914
    102560    0.477548    0.428208    0.410673    0.322629
    102600    0.477256    0.349913    0.356773    0.453673
    102640    0.487855     0.37283    0.352459    0.461275
    102680    0.506914    0.368165    0.422625    0.446953
    102720     0.48407    0.341344    0.448249     0.38885
    102760    0.480474    0.382969    0.425344    0.366233
    102800    0.534655    0.479192    0.355629    0.464343
    102840    0.563864    0.474938    0.380391    0.515385
    102880    0.628796    0.467076    0.471158    0.592132
    102920    0.664127    0.635588    0.303339    0.621403
    102960    0.583951    0.547739    0.363645     0.49974
    103000    0.542599    0.462392    0.400699      0.4631
    103040    0.584702    0.536826    0.343771    0.526681
    103080       0.646    0.610342    0.268672    0.624445
    103120    0.602023    0.508194    0.361031    0.579878
    103160    0.546487    0.511052    0.260185    0.518098
    103200    0.536502     0.46333    0.312614    0.513096
    103240     0.64875    0.561291     0.40885    0.599624
    103280    0.606531    0.310388    0.562281    0.568558
    103320    0.554698    0.375756    0.502033    0.471327
    103360     0.52831    0.298959    0.484069    0.484277
    103400    0.548446    0.267778    0.510063    0.519342
    103440    0.500836    0.475417    0.392326    0.348901
    103480    0.486178    0.290576    0.452012    0.428938
    103520    0.610585     0.28703    0.589826    0.561558
    103560    0.506331    0.250637    0.470174    0.478392
    103600    0.538335    0.288124    0.509735    0.486584
    103640      0.4572    0.293933     0.42905    0.384165
    103680    0.479625    0.291089    0.446741    0.419248
    103720    0.450286    0.382816    0.323983     0.39243
    103760    0.503787    0.474013    0.324729    0.421267
    103800    0.448347    0.356436    0.380422     0.36092
    103840    0.500032    0.361992    0.396189      0.4605
    103880     0.48905      0.4344    0.289227    0.453855
    103920    0.479579    0.391164    0.326179    0.447872
    103960    0.452461     0.41107    0.275902     0.40539
    104000    0.495952    0.443407    0.319988    0.439243
    104040    0.595958    0.575485    0.237689    0.568027
    104080     0.55829    0.399501    0.477804    0.485261
    104120    0.500405    0.424322    0.319271     0.46779
    104160    0.472551    0.440518    0.360758    0.349865
    104200    0.541517    0.481287     0.47727     0.35645
    104240    0.640957    0.301171    0.623389    0.585092
    104280    0.658893    0.304287    0.614062    0.631362
    104320    0.633014    0.203948    0.615034    0.617699
    104360    0.631341    0.315364    0.602965    0.578066
    104400    0.595988      0.3688    0.512853    0.558006
    104440    0.564879    0.342207    0.502516    0.518217
    104480    0.517312    0.312669    0.476741    0.458454
    104520    0.517092    0.310178    0.470946    0.465583
    104560    0.612627    0.362198    0.540452    0.572145
    104600    0.550097    0.420382    0.493144    0.430468
    104640    0.645736    0.244829    0.611312    0.632698
    104680    0.511329    0.373897    0.467296    0.405894
    104720    0.544846    0.423123    0.483163    0.425715
    104760    0.574165     0.54193    0.538696     0.27468
    104800    0.585451    0.565387    0.523884    0.302305
    104840     0.64639     0.61664    0.628688    0.245247
    104880    0.533481    0.464635    0.501847    0.318539
    104920    0.536912    0.510943    0.513411    0.227808
    104960    0.535029     0.52734    0.429284    0.331873
    105000     0.54148    0.512215    0.434713    0.367506
    105040    0.523109    0.457137    0.421053    0.401281
    105080    0.585509    0.506698    0.376321    0.535986
    105120    0.581949    0.498818    0.393605    0.523054
    105160    0.614086     0.44419    0.562857    0.489989
    105200    0.618194    0.449282    0.591775    0.460734
    105240    0.531236    0.372548    0.511628    0.404807
    105280    0.552957    0.355197    0.503457    0.481549
    105320    0.521137    0.472084    0.487142    0.288092
    105360    0.518531    0.428719    0.480431    0.350904
    105400    0.505094    0.453594     0.46282    0.300482
    105440    0.490221    0.400471    0.452959     0.33924
    105480    0.531475    0.454286    0.493771    0.338742
    105520     0.53057     0.45213    0.498428    0.331898
    105560    0.611817    0.580466    0.587506    0.257948
    105600     0.56086    0.517042    0.499262    0.335459
    105640    0.543666    0.458363    0.457175    0.414777
    105680    0.599874    0.514668    0.444667    0.507036
    105720    0.574354    0.548058    0.452045    0.393767
    105760    0.529174    0.497734    0.399231    0.391056
    105800    0.543322    0.471231    0.450235    0.406974
    105840     0.63042    0.587407     0.51228    0.432876
    105880    0.588165    0.559349    0.423959    0.446391
    105920    0.561372    0.483599    0.461812    0.427946
    105960    0.600624    0.575085    0.561575    0.274608
    106000     0.63027    0.607316    0.592096     0.27399
    106040    0.590976    0.489367    0.568594    0.368411
    106080    0.545437    0.499232    0.520199     0.27416
    106120    0.492859    0.368139    0.451004    0.383259
    106160    0.550272    0.501201    0.333363    0.493219
    106200    0.544057    0.448352    0.389353    0.489265
    106240    0.577724    0.497077     0.36142     0.53835
    106280    0.464847    0.424128    0.258649    0.430559
    106320    0.445469    0.386673    0.277448    0.412787
    106360    0.523693    0.454785    0.295783    0.504174
    106400    0.555683    0.517322    0.294495    0.513047
    106440    0.654833    0.646978    0.388227    0.536948
    106480    0.547076    0.458575    0.419447    0.460823
    106520    0.496708    0.406911    0.449278    0.354981
    106560    0.475787    0.442722    0.406612    0.302341
    106600    0.499246    0.468359    0.445551    0.283931
    106640    0.603682    0.525171    0.542226     0.39881
    106680    0.539775    0.463935    0.498019    0.345626
    106720    0.518406    0.449854    0.486521    0.313714
    106760    0.551499    0.509192    0.522598    0.275529
    106800    0.545043    0.469527    0.521554    0.318857
    106840    0.535987    0.396625    0.505212    0.402511
    106880    0.585092    0.275703    0.531693    0.570926
    106920    0.576451    0.337936    0.509568    0.539195
    106960    0.585377    0.396348    0.462541    0.560621
    107000    0.580433    0.474592    0.442292    0.502937
    107040    0.514741    0.394581    0.364141    0.491552
    107080    0.466797     0.42084    0.291129    0.417057
    107120    0.456562    0.402597    0.365184    0.348502
    107160    0.458619    0.387693    0.372711    0.362552
    107200    0.557486    0.520052    0.406496    0.431148
    107240     0.54962    0.520171    0.413927    0.402804
    107280    0.508437    0.456214    0.451353    0.324293
    107320     0.59206     0.54884    0.537475    0.333115
    107360    0.572466    0.460896    0.510413    0.427188
    107400    0.559363    0.496643    0.410746    0.458702
    107440    0.526095    0.390133    0.437669    0.458033
    107480    0.505273    0.301837    0.447238     0.46848
    107520    0.527642    0.287691    0.454337    0.517323
    107560    0.493734    0.270388    0.462546     0.44776
    107600    0.520895    0.327611    0.433224    0.497647
    107640    0.577555    0.442729    0.412347    0.548726
    107680    0.530553    0.494216    0.304716    0.475259
    107720    0.438857    0.325194    0.390714    0.356066
    107760    0.558375    0.451724    0.477066    0.438086
    107800    0.536364    0.295674    0.505571    0.482024
    107840    0.581599    0.443555    0.555794    0.413362
    107880    0.635789    0.330146    0.606309    0.576063
    107920    0.632733    0.263305    0.596648    0.612686
    107960     0.66948    0.328307    0.600608    0.654134
    108000    0.618001    0.482774     0.45252    0.570968
    108040    0.550111    0.355653    0.449741    0.525821
    108080      0.5797    0.326264    0.550843    0.512081
    108120    0.515642    0.395632    0.444738    0.421256
    108160    0.444266    0.367984    0.403567     0.31059
    108200    0.459396     0.32227    0.381712    0.415364
    108240    0.470438    0.372897    0.341802    0.432138
    108280    0.525241     0.43326    0.355867    0.487239
    108320    0.512049    0.382555    0.406407    0.461382
    108360    0.488255    0.442303    0.297109     0.43918
    108400    0.505877    0.376665    0.376328    0.477832
    108440    0.519962    0.428971    0.351042    0.483191
    108480     0.54667    0.385385    0.500905    0.445273
    108520    0.455495    0.414493    0.421988    0.255094
    108560    0.508587    0.429081    0.465606    0.341206
    108600    0.495414    0.463529    0.392083    0.349689
    108640    0.517943    0.461886    0.375526    0.426816
    108680    0.548725      0.4859    0.358113    0.487704
    108720    0.550854    0.513919    0.277516    0.515511
    108760    0.526639    0.478129    0.301638    0.484876
    108800    0.573799    0.467284    0.388659    0.537663
    108840    0.583139    0.494108    0.345992     0.56236
    108880    0.584835    0.473042    0.401515    0.546884
    108920     0.55345    0.350956    0.466542    0.521328
    108960    0.544835    0.418451     0.38985    0.516339
    109000    0.532153    0.455234    0.419082    0.428375
    109040    0.673742    0.650384    0.594146    0.363108
    109080    0.666485    0.516957    0.641194     0.45829
    109120     0.69035     0.56757    0.624074    0.491489
    109160      0.6845    0.563295    0.621455    0.483293
    109200    0.628113    0.331143    0.555115    0.609297
    109240    0.564163    0.434503    0.378255    0.551989
    109280     0.57279    0.476675    0.343457     0.55767
    109320    0.624219    0.405637    0.494979    0.608074
    109360    0.659789    0.587993    0.361907     0.62764
    109400    0.660649    0.629549     0.54227     0.42723
    109440    0.661067    0.644843    0.590129     0.33158
    109480    0.669452    0.645639     0.61322    0.321625
    109520    0.649407    0.624696    0.445941    0.504333
    109560    0.627248     0.57031    0.358958    0.576867
    109600    0.681767    0.649698     0.47625    0.529801
    109640    0.715446    0.610912    0.529986     0.60797
    109680    0.590459    0.551176    0.339492    0.527479
    109720    0.661893     0.54592    0.586549    0.483877
    109760     0.61858    0.371612    0.588263    0.530221
    109800    0.660822    0.353746    0.610733    0.612569
    109840    0.662637    0.324141    0.625802    0.617642
    109880     0.71529    0.379589    0.704691    0.618548
    109920    0.636233    0.544536    0.512687    0.500217
    109960    0.623954    0.604311    0.488323    0.418314
    110000    0.692022    0.661724    0.599051    0.401306
    110040     0.66525    0.634515    0.534679    0.443424
    110080     0.70265    0.683251     0.61888     0.37093
    110120    0.682108    0.626653    0.511423    0.525638
    110160    0.679851     0.65728    0.566808    0.413651
    110200     0.62523    0.604195     0.52977    0.368941
    110240    0.627117    0.605662    0.517439     0.38985
    110280    0.644096     0.51547    0.521857     0.54007
    110320    0.645778    0.595901    0.384417    0.575486
    110360    0.599599    0.479095    0.489663    0.499736
    110400    0.617551     0.43285     0.48737    0.581249
    110440    0.607959    0.451381    0.484169    0.548694
    110480    0.651949    0.226376    0.622264    0.641573
    110520    0.665189    0.349407    0.651288    0.581972
    110560    0.652681    0.390042    0.631344    0.548869
    110600    0.643719    0.303957    0.617356    0.596011
    110640    0.624582     0.26645    0.603324    0.587545
    110680    0.622573     0.35134    0.536376    0.603371
    110720    0.669832    0.473654    0.519586    0.634848
    110760    0.664383    0.547459    0.618286    0.448129
    110800    0.566611    0.527041    0.489671     0.35291
    110840     0.50479    0.441621    0.464915    0.313767
    110880    0.460496    0.394712     0.39773    0.331852
    110920    0.477157    0.326197    0.402376    0.432488
    110960    0.486738    0.368611    0.402864    0.419112
    111000    0.480679    0.401694     0.39599    0.379393
    111040    0.470475    0.439806    0.332101    0.372791
    111080    0.443774     0.34277    0.436195    0.293449
    111120    0.503012     0.43597    0.489671    0.276036
    111160    0.491704    0.452872    0.437573    0.294929
    111200      0.6013    0.578943     0.54064    0.309284
    111240    0.583151    0.534143    0.381159     0.49954
    111280    0.580501    0.504406    0.441325      0.4741
    111320    0.529466    0.467712    0.353446    0.465821
    111360    0.446082    0.402658     0.29532    0.385526
    111400    0.436616    0.373989    0.341304    0.353428
    111440    0.496985    0.463171    0.333038    0.410545
    111480    0.501692    0.480242    0.430043    0.296347
    111520    0.508679    0.345905    0.471965    0.418457
    111560    0.537877    0.478133    0.416756    0.419913
    111600    0.535764    0.421747    0.419147    0.469607
    111640    0.593684    0.258293    0.567996    0.561771
    111680    0.598898    0.271083    0.584399    0.549864
    111720    0.546842    0.493788    0.425011    0.416668
    111760    0.504939    0.474559    0.475709    0.241705
    111800    0.513616    0.467892    0.460368    0.311032
    111840    0.583745    0.541147    0.557841    0.278372
    111880    0.588123    0.485964    0.547669    0.394556
    111920    0.542609    0.503073    0.482067    0.321524
    111960    0.471407    0.425973    0.321144    0.399827
    112000    0.476868    0.428023     0.28185    0.438363
    112040    0.478722    0.404807     0.37842    0.388945
    112080    0.633941    0.602794    0.303418    0.590203
    112120    0.619972    0.602741     0.40914     0.48789
    112160    0.516713    0.470491     0.48227     0.28291
    112200    0.517385    0.431378    0.423066    0.412677
    112240    0.533703    0.399853    0.477113      0.4268
    112280    0.529678    0.359489    0.500271    0.426162
    112320    0.490658    0.400495    0.424696    0.375136
    112360    0.562601    0.469582    0.530614    0.361913
    112400     0.58791     0.52321    0.542704    0.350713
    112440    0.540513    0.500854    0.440401    0.373499
    112480    0.545403    0.486328    0.453523    0.390809
    112520    0.575907    0.489369     0.45791     0.46279
    112560    0.626183    0.556654    0.463053    0.509833
    112600    0.567267    0.521314    0.420021    0.442038
    112640    0.514394     0.39387     0.37193    0.485526
    112680    0.491387    0.325809    0.423661    0.444164
    112720    0.599385    0.445941    0.570487    0.440689
    112760    0.562207    0.510212    0.519453    0.319384
    112800    0.565439    0.523254    0.363941    0.482903
    112840    0.552004     0.52192    0.414204    0.406756
    112880    0.505554    0.463889    0.416719    0.349746
    112920    0.522107    0.463424    0.460934    0.343468
    112960    0.494939    0.464066    0.471586    0.228425
    113000    0.446927    0.406762    0.410992     0.25518
    113040    0.497388    0.433915     0.46643    0.298246
    113080    0.480142    0.411798    0.413154     0.34756
    113120    0.499104    0.462551    0.446745    0.290991
    113160    0.550925    0.515805     0.42008    0.405604
    113200    0.608026    0.567873    0.551165    0.336346
    113240    0.583804    0.562488    0.528955    0.292347
    113280    0.564263    0.544781    0.494769    0.308549
    113320    0.529881    0.483158    0.468809    0.329125
    113360    0.554798    0.532971    0.457182     0.35004
    113400    0.552909    0.517572    0.496984    0.310714
    113440    0.566895    0.546306    0.368028    0.456996
    113480    0.572307    0.485186    0.445219    0.470581
    113520    0.572929    0.480515    0.542707    0.362034
    113560    0.556043     0.44178    0.499228    0.417097
    113600     0.51885    0.360945    0.421259    0.480282
    113640    0.515585    0.471313    0.283166    0.478891
    113680    0.528506    0.460204    0.347296    0.475641
    113720    0.533782    0.506886    0.368755    0.420633
    113760    0.565717    0.363698    0.500027     0.50771
    113800    0.513421    0.303058    0.460729    0.472321
    113840     0.54871    0.262168    0.521647    0.511193
    113880    0.527098     0.35121    0.496265     0.43132
    113920    0.590568    0.560267    0.546517    0.291481
    113960    0.514003    0.464239    0.421238    0.368019
    114000    0.546261    0.498291    0.501621    0.311264
    114040    0.551078    0.471745    0.482611    0.389766
    114080    0.551613    0.521365    0.471829      0.3378
    114120    0.596335    0.555359    0.583114    0.250568
    114160    0.613808    0.373967    0.533566    0.573566
    114200    0.594081     0.42376    0.436183    0.579685
    114240    0.649489    0.422429    0.515361    0.632163
    114280    0.497684    0.455815    0.268451    0.464269
    114320    0.587851    0.441959    0.419199    0.565757
    114360    0.488072    0.417109    0.295901    0.463563
    114400    0.509015    0.430002    0.359712    0.451551
    114440    0.498137     0.34727    0.404206    0.460762
    114480     0.49015    0.424995    0.405778    0.367719
    114520    0.479848    0.433876    0.425862    0.301497
    114560    0.475734    0.313677    0.428636    0.412946
    114600    0.436227    0.359856    0.401526     0.29978
    114640    0.481857    0.434213    0.444109    0.280353
    114680    0.541824    0.502696    0.522872    0.247078
    114720    0.460479    0.369155    0.409638    0.346415
    114760    0.480874    0.374581    0.386157    0.415994
    114800    0.530891    0.451525    0.490603    0.345146
    114840    0.493118    0.431593     0.43914    0.327437
    114880    0.492291    0.332396    0.433187    0.431929
    114920    0.533734    0.410497    0.419252    0.474829
    114960    0.524781     0.39877    0.445585    0.439576
    115000    0.431335    0.408206    0.277373    0.358514
    115040     0.44823    0.345785    0.357984    0.392556
    115080    0.446809    0.363656    0.325739    0.401154
    115120    0.454036    0.399053    0.309046    0.396919
    115160    0.462331     0.39012    0.297817    0.431986
    115200    0.458721    0.405114    0.251055    0.440119
    115240    0.439158    0.373747    0.256052    0.424819
    115280    0.436775    0.377282      0.2558    0.416857
    115320     0.44211    0.373053    0.271293    0.422083
    115360    0.456448    0.399372     0.31426    0.398035
    115400    0.441423    0.367347    0.361575    0.352177
    115440    0.452777    0.389291    0.385048     0.33197
    115480    0.497288    0.454072    0.463964    0.270457
    115520    0.452178    0.421013    0.401582    0.265347
    115560    0.428524    0.378577    0.334789    0.334458
    115600    0.495139    0.438245     0.33773    0.429191
    115640    0.474179    0.441253    0.254931    0.435887
    115680    0.445419    0.399233    0.300154    0.383818
    115720    0.472265    0.447913    0.316569    0.381086
    115760    0.479101    0.438425    0.427498    0.290009
    115800    0.461624    0.426438    0.383055     0.31243
    115840    0.486824    0.444593     0.45195    0.268466
    115880    0.487049    0.457566    0.401516    0.322258
    115920    0.500325    0.402729    0.398271    0.424074
    115960    0.501182    0.380124    0.418515    0.427456
    116000    0.563077    0.431864    0.399352    0.536771
    116040    0.589106    0.417163    0.451177    0.562589
    116080    0.557895    0.379684    0.434323    0.538236
    116120    0.518878    0.312496    0.438833    0.498237
    116160    0.549346    0.341979    0.444795    0.537373
    116200     0.54697    0.399888      0.4314    0.502332
    116240    0.571964    0.496682    0.338797     0.54112
    116280    0.663584    0.585564    0.369914    0.633218
    116320     0.57275    0.423534    0.420256    0.547804
    116360    0.599381    0.406306    0.478978     0.56922
    116400    0.575157    0.390066    0.447724    0.555881
    116440    0.596067    0.453203    0.417895    0.574945
    116480    0.632582    0.377726    0.525415    0.617724
    116520    0.584469    0.398282    0.468706    0.552173
    116560    0.593771    0.349016    0.559897    0.519453
    116600    0.604355    0.356693    0.582552    0.513705
    116640     0.66215    0.429422    0.526864    0.644125
    116680    0.661177    0.368707    0.561994    0.650022
    116720     0.64685     0.35496    0.625477    0.565341
    116760    0.681354    0.472688    0.619197    0.567141
    116800    0.655997    0.509168    0.454788    0.628156
    116840     0.66282     0.55599    0.453693    0.603075
    116880    0.585439     0.48696    0.500566    0.444726
    116920    0.609624    0.520965    0.581576    0.365578
    116960    0.658262    0.483383    0.616052    0.503427
    117000    0.573717    0.364949    0.507186    0.517569
    117040    0.595793    0.382952    0.519184    0.541972
    117080    0.680531    0.375859     0.66396    0.586627
    117120    0.612325    0.465447    0.530372    0.501945
    117160    0.685166    0.510133    0.503941    0.651699
    117200    0.576113    0.436302    0.407111    0.554719
    117240    0.542097    0.493788    0.391832    0.436326
    117280    0.561739     0.37899    0.540195    0.442332
    117320    0.527841    0.404045    0.417663    0.468549
    117360    0.530542    0.358204    0.429353    0.500295
    117400    0.540777    0.484233     0.47747    0.349888
    117440    0.529294    0.507632     0.48558    0.258509
    117480    0.620964    0.599975    0.609383    0.199689
    117520    0.598006    0.576572    0.554872    0.273685
    117560    0.570015    0.537394    0.552139    0.237031
    117600    0.587072     0.51998    0.559053    0.326171
    117640      0.5921    0.500364    0.571726    0.352037
    117680    0.518666    0.473659     0.47363    0.298917
    117720    0.581353    0.524496    0.522416     0.35767
    117760    0.605773    0.564809     0.56182    0.315074
    117800     0.57165    0.514262    0.516573     0.34965
    117840    0.517165     0.44886    0.490507    0.304707
    117880    0.515542    0.484889    0.457311    0.295493
    117920    0.458033    0.398569    0.326218    0.392828
    117960    0.494093    0.424718    0.396344    0.388307
    118000    0.663567    0.627859     0.38569    0.581102
    118040    0.597557    0.532465    0.349973    0.555111
    118080     0.56553    0.537946      0.2664    0.528482
    118120    0.500922    0.463833    0.292994    0.448173
    118160    0.504882    0.461945    0.293147    0.458785
    118200    0.554351      0.4748    0.355638     0.51254
    118240    0.507734    0.457567    0.321563    0.450353
    118280    0.514923    0.306677    0.464998     0.46906
    118320    0.601451    0.423634    0.457728    0.578365
    118360    0.530889    0.417173    0.380503    0.494844
    118400    0.497701    0.379422    0.375866     0.45845
    118440    0.567687    0.281649    0.532023    0.531191
    118480    0.538447    0.264317    0.514094    0.495676
    118520    0.502984    0.300021    0.453835    0.458264
    118560    0.564168    0.372936    0.532243    0.462825
    118600    0.587846    0.430753    0.540958    0.461457
    118640    0.572084    0.394644    0.519059     0.47895
    118680    0.506084    0.368533    0.453704     0.41301
    118720    0.538582    0.505569       0.381    0.423533
    118760    0.508335    0.423956    0.401988    0.418898
    118800    0.474942    0.398594    0.322753    0.433696
    118840    0.539511    0.379597     0.44634    0.488705
    118880     0.56403    0.332917    0.526451    0.498273
    118920    0.512623    0.330381    0.478406     0.43306
    118960    0.527683    0.303301    0.495265    0.468636
    119000    0.506169    0.423658    0.486271    0.310596
    119040     0.57162    0.544078    0.550025    0.234414
    119080    0.564129    0.535674    0.533616    0.254541
    119120    0.560629    0.544928    0.514813    0.258131
    119160    0.500603    0.375152    0.452565    0.394528
    119200    0.464773    0.327204    0.412523    0.393435
    119240    0.528359    0.323996     0.49586    0.455496
    119280    0.522864      0.3065    0.488336    0.462989
    119320    0.495872    0.395872    0.475595     0.32996
    119360    0.489422    0.447426    0.457072    0.264504
    119400    0.441666    0.399341     0.40095    0.264393
    119440    0.507347    0.446472    0.483276    0.286196
    119480    0.531905    0.491724    0.515865    0.240698
    119520    0.533889    0.498548    0.509343    0.249186
    119560    0.540224    0.512334    0.504659    0.257911
    119600    0.573672    0.503906    0.512332    0.376555
    119640    0.499095    0.435095    0.415093     0.36957
    119680     0.51885    0.481575    0.467307    0.296849
    119720     0.53308    0.461807    0.502238    0.320687
    119760    0.570004    0.536508    0.500412    0.333998
    119800    0.543804    0.521778    0.481062    0.296266
    119840     0.56207    0.515268    0.463111    0.389709
    119880     0.51324    0.459856    0.315256    0.464732
    119920    0.529359    0.474868    0.474009    0.332053
    119960    0.559484    0.482268    0.490652    0.390796
    120000    0.543428    0.433641    0.400704    0.491955
    120040    0.548667     0.50567     0.50911    0.295256
    120080    0.591206    0.534172    0.574648    0.288944
    120120    0.609132    0.561201    0.587933    0.285434
    120160    0.630862    0.610765    0.584951    0.284205
    120200     0.67966    0.652377    0.649029    0.277564
    120240    0.635979    0.561315    0.584335    0.390404
    120280    0.559594    0.339464     0.48945    0.521049
    120320    0.610664    0.326318    0.557582    0.573097
    120360    0.626979    0.235091     0.61336    0.595589
    120400    0.617846     0.47902    0.541968    0.490181
    120440    0.631009       0.493    0.604212    0.433849
    120480    0.527611    0.496218     0.48363    0.276796
    120520    0.507811    0.412449    0.454909    0.372409
    120560    0.489714    0.431293    0.443896    0.310777
    120600    0.477442    0.302307    0.423427    0.430374
    120640     0.47684    0.446137    0.428584    0.268384
    120680     0.44887    0.402695    0.424178    0.246735
    120720    0.466282    0.439935    0.405426    0.277354
    120760    0.480234     0.41359    0.392482    0.368986
    120800    0.423868    0.293131    0.379541    0.359655
    120840    0.473882     0.34991    0.368646    0.436795
    120880    0.415411    0.320469    0.352658    0.343607
    120920    0.459916    0.320751    0.390511    0.409471
    120960    0.464904    0.346802    0.422262    0.365643
    121000    0.432154    0.331738    0.376669    0.348689
    121040    0.505219    0.352654    0.420409    0.457585
    121080    0.626785    0.420321    0.515425    0.585991
    121120     0.67606    0.202826    0.663555    0.657776
    121160    0.633208    0.350338    0.547866    0.615637
    121200    0.621378    0.555286     0.34957    0.584534
    121240    0.643921    0.510489    0.526671    0.539712
    121280    0.625508    0.536092    0.578758    0.400205
    121320    0.593185    0.489113    0.546695    0.406977
    121360    0.535959    0.477324    0.458606    0.369253
    121400    0.532618    0.432325    0.474753    0.393788
    121440     0.57496    0.350202    0.553548    0.481769
    121480    0.654632    0.403927    0.633213    0.541269
    121520    0.545041    0.453875    0.513414    0.352906
    121560    0.552155    0.423579    0.501493     0.42289
    121600    0.512348    0.427994    0.364673    0.456984
    121640    0.521496    0.487604    0.326138    0.446981
    121680    0.572625    0.401132     0.46909    0.524259
    121720    0.614458    0.510126    0.520024    0.473777
    121760      0.6129    0.516356    0.566331    0.404892
    121800    0.648086    0.589026    0.619989    0.329685
    121840    0.613546     0.59869    0.578884    0.243599
    121880    0.562832    0.496722    0.541012    0.306809
    121920    0.567009    0.531885    0.348884    0.488238
    121960    0.582871    0.530907    0.488334    0.398928
    122000    0.505863    0.423774    0.443198     0.36849
    122040    0.526103    0.477261    0.464517    0.331684
    122080     0.64532    0.569842    0.589803    0.400361
    122120    0.587128    0.457956    0.562069    0.404712
    122160     0.59995    0.534789    0.585384    0.302004
    122200    0.646408    0.503062    0.617006    0.449355
    122240     0.59252    0.468416    0.403175    0.565859
    122280    0.541263    0.446784     0.32774    0.528111
    122320    0.579416    0.527673    0.307777    0.546151
    122360    0.596677    0.579673    0.339044    0.510956
    122400    0.657733    0.642523    0.326769    0.587886
    122440    0.644852    0.638334    0.405733    0.509489
    122480    0.665089    0.636442    0.560973    0.406125
    122520    0.616488    0.562163    0.451639    0.490012
    122560    0.613794    0.509492    0.499454    0.494417
    122600    0.643481    0.599316    0.394926    0.559456
    122640    0.701557    0.679824    0.349602    0.632441
    122680    0.619355    0.597886    0.399598    0.500054
    122720    0.626332    0.524705    0.534302    0.473064
    122760     0.60475    0.391423    0.543474    0.531853
    122800    0.659743    0.441704    0.547592    0.612832
    122840     0.65785    0.537439    0.478205    0.589926
    122880    0.615288     0.40318    0.490795    0.594748
    122920     0.60705    0.461494     0.52966     0.49346
    122960    0.646289     0.56562    0.487258    0.527289
    123000    0.619275    0.540408    0.477541    0.496907
    123040    0.634344    0.593597    0.555332    0.379518
    123080    0.626776    0.613384    0.603202     0.21355
    123120    0.643696    0.625728     0.58659    0.305065
    123160    0.641012    0.624588    0.556309    0.349574
    123200    0.624969    0.593794    0.428833    0.494654
    123240    0.644954    0.634115    0.308293    0.578607
    123280    0.642065    0.618218    0.297292    0.594911
    123320    0.589301    0.563299    0.462606    0.404032
    123360    0.595345    0.561916     0.45079    0.435788
    123400    0.571166    0.528859    0.399595    0.461618
    123440     0.56367    0.538062     0.42583    0.405718
    123480    0.536192    0.485713     0.26879    0.516565
    123520      0.6242    0.458253    0.487623    0.575742
    123560    0.642767    0.625844      0.3247    0.573749
    123600    0.639757    0.572751    0.414402    0.564628
    123640    0.644777    0.561995    0.487806    0.526955
    123680    0.589511    0.550123    0.429883    0.455644
    123720    0.651063    0.622758    0.449959    0.507419
    123760    0.593772    0.570366    0.282042    0.547965
    123800    0.639575    0.626642    0.269488    0.593976
    123840    0.604755    0.583701    0.314671    0.540122
    123880    0.618504    0.550125    0.334632    0.592012
    123920    0.595681    0.508929    0.354685    0.569965
    123960    0.583645     0.43964    0.420389    0.557919
    124000    0.617919    0.336334    0.551149    0.588866
    124040    0.538206    0.258013    0.507286    0.505393
    124080    0.455778    0.383299    0.331314    0.398473
    124120    0.538024    0.408525    0.414691    0.489978
    124160    0.536739     0.47146    0.469212     0.36571
    124200     0.63059    0.593635     0.45712    0.483658
    124240    0.559841    0.523337    0.543596     0.23972
    124280    0.593578    0.575975    0.574331    0.207521
    124320    0.600745    0.496552    0.572969    0.383317
    124360    0.579664    0.395326    0.568391    0.438941
    124400    0.501892    0.371002    0.481337    0.366693
    124440    0.446262    0.330081    0.410965    0.347064
    124480     0.46175    0.353238    0.397889    0.378596
    124520    0.578023    0.371491     0.52405    0.505558
    124560    0.527318    0.399583    0.459826    0.430143
    124600    0.504955    0.434645    0.437896    0.359569
    124640    0.526589    0.478653    0.475141     0.31579
    124680    0.543214    0.482713    0.530902    0.274397
    124720    0.457027    0.397547      0.4313    0.271448
    124760    0.513444    0.379517    0.482933    0.387289
    124800    0.521513    0.362806    0.435002    0.472332
    124840     0.47857    0.332195    0.394338    0.438409
    124880    0.463725     0.30185      0.4186     0.40465
    124920    0.483205    0.311551    0.440718    0.419139
    124960    0.469091    0.287397     0.43147     0.41392
    125000    0.480061    0.320731    0.391929     0.45215
    125040    0.501882    0.314518    0.439232    0.460352
    125080    0.447213    0.278383    0.370943    0.430003
    125120    0.475218    0.295192    0.417683    0.435965
    125160    0.527193    0.416315    0.396942    0.474325
    125200    0.468792    0.333168    0.417722    0.392479
    125240    0.502777    0.370633    0.425783     0.43233
    125280    0.527846    0.475174     0.48522     0.30986
    125320    0.530529    0.496002    0.450635    0.337392
    125360     0.51923    0.395404    0.492449    0.374632
    125400    0.468614    0.446511    0.405716    0.274264
    125440    0.454134    0.409168    0.379421    0.317956
    125480     0.48435    0.345857    0.426338    0.409646
    125520    0.503496    0.396705    0.450784    0.382669
    125560    0.603112    0.565513    0.369972    0.520389
    125600    0.603523    0.501587    0.569941    0.389948
    125640    0.585574    0.504753    0.526058    0.392786
    125680    0.468568    0.377679    0.410694    0.357492
    125720    0.508729    0.369241    0.462312    0.409315
    125760    0.488362    0.288428    0.475358    0.409681
    125800    0.459878    0.349922    0.397993    0.377004
    125840    0.456684    0.411803    0.353517    0.350092
    125880    0.430816    0.365238     0.35671    0.332511
    125920    0.506008    0.427165    0.405614     0.40632
    125960    0.535481     0.48874    0.425767    0.391582
    126000     0.53783    0.488706    0.519031    0.265133
    126040    0.561439    0.537946    0.498783    0.303739
    126080     0.48249    0.445295    0.421645    0.299199
    126120    0.459992    0.411651    0.349065    0.363156
    126160    0.470209    0.432141    0.280214    0.420627
    126200    0.486403    0.444639    0.282854    0.442114
    126240    0.460535    0.393213     0.28663     0.43291
    126280    0.487413    0.426471    0.275816    0.466037
    126320    0.538155    0.433114    0.464789    0.419055
    126360    0.516935    0.380203    0.475968    0.404158
    126400    0.590486    0.515305    0.494094     0.43322
    126440     0.56121    0.488972    0.399799    0.480606
    126480     0.50072    0.439946    0.353927    0.427345
    126520    0.481434    0.404227    0.313913    0.449017
    126560    0.474434     0.44185    0.271289    0.425848
    126600     0.47679    0.434261    0.313411    0.409694
    126640    0.463892    0.374315    0.317624    0.435196
    126680    0.504848    0.409742    0.357944     0.46231
    126720    0.507194    0.436663    0.461394    0.333067
    126760    0.466611    0.392891    0.429541    0.310779
    126800    0.450143    0.400747    0.382856    0.313177
    126840    0.507552    0.446377    0.436911    0.353658
    126880    0.455331    0.429792    0.344769    0.333264
    126920     0.46597    0.415482    0.298023    0.415708
    126960     0.46135     0.41055    0.396475    0.316138
    127000    0.464251    0.400371    0.419967    0.307227
    127040    0.538087     0.46717    0.498985    0.334425
    127080    0.530066    0.398706    0.479441    0.416066
    127120    0.534534    0.434184    0.486997    0.381799
    127160    0.473635    0.372327     0.39039    0.397025
    127200     0.46891    0.359974     0.36515    0.420521
    127240     0.46661     0.37129    0.318356    0.442993
    127280    0.480441    0.393635    0.336477    0.439867
    127320     0.53191    0.460881    0.432175    0.408253
    127360    0.466534    0.390367    0.368324    0.383743
    127400    0.470616    0.401358    0.306668    0.433388
    127440    0.451786    0.344167    0.364979    0.395676
    127480    0.479038    0.350561    0.351157    0.461248
    127520     0.51728    0.317992    0.449553    0.481601
    127560    0.615804    0.262721    0.602499    0.571316
    127600    0.638808    0.300088    0.592819    0.612098
    127640    0.586752    0.360124    0.497082    0.558368
    127680    0.561962     0.31214     0.47618    0.554458
    127720    0.535965     0.45036    0.474276    0.383086
    127760     0.55198    0.495306    0.487522    0.355469
    127800    0.522078    0.489952    0.455052    0.313059
    127840    0.532323    0.461651    0.496528    0.327222
    127880    0.510734    0.393245    0.461657    0.392339
    127920    0.548963    0.492643    0.462748    0.381951
    127960    0.510629    0.465296     0.39568    0.385255
    128000     0.49126    0.457193    0.414885    0.318621
    128040    0.533135    0.457463     0.37823    0.464903
    128080    0.577207    0.527665    0.314279    0.537711
    128120    0.628134     0.58063     0.42742    0.518928
    128160    0.631346    0.584743    0.381742    0.556367
    128200    0.646658    0.612269    0.226822    0.640321
    128240    0.673052    0.578851    0.499362    0.567068
    128280    0.617907    0.560462    0.460408    0.487367
    128320    0.579527    0.501295    0.367127    0.534439
    128360    0.636759    0.605536    0.290183    0.600037
    128400    0.563098    0.488417    0.313325    0.545377
    128440    0.577963    0.510353    0.362717    0.525413
    128480    0.552213     0.31889    0.530999    0.475634
    128520    0.531491    0.315432    0.522338    0.438899
    128560     0.57829    0.294988    0.551956    0.526466
    128600    0.603173    0.433444     0.48942    0.547931
    128640    0.643869    0.586454    0.550363    0.426974
    128680    0.535926    0.507208    0.450798    0.337572
    128720     0.48812    0.425828    0.348804    0.416567
    128760    0.477881    0.316253    0.383194    0.458134
    128800    0.495079    0.422723    0.429805    0.356061
    128840    0.579785    0.545015    0.515172    0.331447
    128880    0.570168    0.504816    0.552245    0.300613
    128920    0.520084    0.483795    0.469101    0.294722
    128960    0.460724    0.380705    0.443367    0.288134
    129000    0.483402    0.443349    0.405934      0.3256
    129040    0.594103    0.524282    0.562926    0.337876
    129080    0.522633    0.476239    0.455207    0.335074
    129120    0.458249     0.41221    0.377835     0.32758
    129160    0.492284    0.451887    0.412406    0.332276
    129200    0.469576    0.418531    0.335524    0.391482
    129240    0.442245    0.396752    0.353863    0.329439
    129280    0.446588    0.386612    0.402811    0.295221
    129320    0.447989      0.3838    0.417456    0.282518
    129360    0.458195    0.305285    0.383158    0.424118
    129400    0.459226     0.26697    0.396019    0.440083
    129440    0.438447    0.340868    0.390525     0.34025
    129480    0.427791    0.364331      0.4026    0.266808
    129520    0.439209    0.331169    0.388453    0.353893
    129560      0.4204    0.376387    0.371265    0.271972
    129600    0.411134    0.339698    0.351389    0.314952
    129640    0.441336    0.394751    0.329076     0.35417
    129680    0.409113    0.340509    0.327825    0.333662
    129720    0.422146     0.27042    0.391085    0.361027
    129760    0.447845     0.34298    0.373128    0.379829
    129800    0.478537    0.285415    0.448516     0.41877
    129840    0.459887     0.29372    0.429068    0.390667
    129880    0.449956    0.351109    0.369274    0.381156
    129920    0.456464     0.24868    0.411871    0.430393
    129960    0.496664    0.406417    0.417961     0.39177
    130000    0.468222    0.367139    0.409238    0.369048
    130040    0.453009    0.325097    0.406807    0.373167
    130080    0.501181    0.448522    0.437385    0.331494
    130120     0.46339    0.435095    0.399649    0.283607
    130160    0.457004    0.402387    0.408167    0.298646
    130200    0.516846    0.434511    0.476417    0.344219
    130240    0.478382    0.355102    0.441687     0.36948
    130280    0.467828    0.341672    0.433072    0.365287
    130320    0.486246    0.417845      0.4303     0.33633
    130360    0.487892    0.429645    0.363441    0.399242
    130400    0.494419    0.391602    0.370936    0.444922
    130440    0.492963    0.462739    0.326998    0.406166
    130480    0.469536     0.39245    0.358732    0.397772
    130520    0.457925     0.41342    0.390212    0.310174
    130560    0.486822    0.442906    0.411659    0.329186
    130600    0.475438     0.43066    0.350885    0.378808
    130640    0.451433    0.368749    0.414434    0.315995
    130680    0.440349    0.372269    0.303623    0.396288
    130720    0.485404    0.450865    0.333176    0.396167
    130760     0.47913    0.385338    0.399408     0.38874
    130800    0.443083    0.272144    0.411849    0.385958
    130840    0.445366    0.331554    0.357506    0.398702
    130880    0.515378    0.416011    0.471708    0.368313
    130920    0.530718     0.46239    0.464006    0.366357
    130960    0.553974     0.50931     0.51882    0.291895
    131000    0.603975    0.578166    0.380536    0.500487
    131040    0.622478    0.605481    0.449714     0.45399
    131080    0.635035     0.62559    0.343635    0.545061
    131120    0.518247    0.457847    0.335958    0.463322
    131160    0.529304    0.372674     0.44791     0.46991
    131200    0.552916    0.354782     0.51055    0.474235
    131240    0.540337    0.296291    0.504848     0.49119
    131280    0.504041    0.302633    0.435325    0.476466
    131320    0.501166    0.266605    0.452557    0.475866
    131360    0.507945      0.2533    0.475917    0.474718
    131400    0.484602    0.263684    0.441843    0.452685
    131440    0.462847    0.311518    0.391984    0.421616
    131480    0.470649    0.364663    0.345916    0.436329
    131520    0.469549    0.356552    0.353414    0.434651
    131560    0.465075    0.381983    0.317021    0.431482
    131600    0.470022    0.265498    0.440442    0.421145
    131640    0.467952    0.229307    0.432466    0.445365
    131680    0.462157    0.347862    0.420203    0.359999
    131720    0.465894    0.344713    0.426682    0.365006
    131760    0.439546    0.362318    0.374877    0.338517
    131800    0.447288    0.280136    0.409038    0.392867
    131840    0.450484    0.230381    0.435205    0.404219
    131880    0.446452     0.22403    0.421047    0.413727
    131920    0.452285    0.316943    0.403833    0.381562
    131960    0.447684    0.394408    0.297129     0.39623
    132000    0.459529      0.4338    0.271332    0.400661
    132040    0.461238    0.447415    0.350042    0.320579
    132080     0.44302    0.414456    0.382344    0.273079
    132120    0.455576    0.420302    0.420676    0.247944
    132160    0.402511    0.354336    0.336551    0.291907
    132200    0.467594    0.384729    0.437173    0.313291
    132240     0.46109    0.425028    0.431047      0.2424
    132280    0.425179    0.344284    0.368455    0.327512
    132320     0.43011    0.311373    0.379866    0.358799
    132360    0.439757    0.383946    0.411558    0.264533
    132400     0.42549    0.389273    0.368129    0.273919
    132440    0.455212    0.406816    0.359324    0.346155
    132480    0.424854    0.331314    0.345762     0.36288
    132520    0.424886    0.311535    0.346526    0.379369
    132560    0.485813    0.456546    0.245808    0.450746
    132600    0.458478    0.307925    0.396255    0.410572
    132640    0.454994    0.279595     0.38773    0.430733
    132680    0.450531    0.390092    0.254331    0.434856
    132720    0.462324    0.405606    0.267793    0.437331
    132760    0.461474    0.400797     0.32202    0.401972
    132800    0.451598    0.370575    0.345567    0.388765
    132840    0.491303    0.428083    0.296578    0.459938
    132880    0.463043    0.426906    0.273965     0.41414
    132920    0.442377    0.379022    0.284651    0.408302
    132960    0.468378    0.376782    0.372824    0.397231
    133000    0.415875    0.364276    0.329198    0.323784
    133040    0.428144    0.308798    0.392749    0.342062
    133080    0.407187    0.340248    0.353746     0.30116
    133120    0.405326    0.350419    0.342073    0.297946
    133160    0.422302    0.365155    0.378265    0.283295
    133200     0.46571     0.42268    0.418673    0.282536
    133240    0.437052    0.350054    0.389922    0.327799
    133280    0.421473    0.317277    0.388261    0.322285
    133320    0.459678    0.310816    0.411189    0.396136
    133360    0.465944    0.342464    0.377479    0.417655
    133400    0.426396    0.359385     0.35832    0.325693
    133440    0.410881    0.371599    0.345981     0.28259
    133480    0.427852    0.361548    0.391502    0.286575
    133520    0.444296    0.391733    0.402227    0.282058
    133560    0.414039    0.384057    0.328836    0.295337
    133600    0.419789    0.387088    0.284712    0.348636
    133640    0.482201    0.423275     0.34745    0.406389
    133680    0.480052    0.276702    0.428403    0.448114
    133720    0.474822    0.256329    0.445782     0.43184
    133760    0.447725    0.303805    0.407041    0.378068
    133800    0.444532    0.384607    0.409857    0.281624
    133840    0.435591    0.369484    0.391298    0.299744
    133880    0.405319    0.303194    0.364862     0.32174
    133920    0.437829    0.332371    0.384803    0.353333
    133960      0.4383    0.382219    0.403458    0.274488
    134000    0.440481    0.390589    0.390709    0.287807
    134040    0.474388    0.459123    0.435325     0.22313
    134080    0.445318    0.361443    0.403128    0.321658
    134120    0.436575    0.351966    0.399126    0.313072
    134160     0.46316    0.242483    0.429528    0.430977
    134200    0.662657    0.339114    0.649366    0.584427
    134240    0.619948    0.327463    0.574768    0.575396
    134280     0.67073    0.409557    0.646818    0.560043
    134320    0.695234    0.506413    0.537539    0.649076
    134360    0.592974     0.45257     0.49372    0.504637
    134400    0.469754    0.445076    0.348528    0.348959
    134440    0.461255    0.368751    0.353842    0.405378
    134480    0.554889    0.489043    0.354719    0.500814
    134520    0.497619    0.425543    0.367386    0.423307
    134560    0.568604    0.496234    0.305236     0.55426
    134600    0.543827     0.49245    0.356589    0.470992
    134640    0.534362    0.510737    0.344004    0.438057
    134680     0.54906    0.502653    0.287476    0.517331
    134720    0.537477    0.391962     0.43076     0.48844
    134760    0.585799    0.494041    0.366528    0.554888
    134800     0.49426    0.376183    0.348708    0.474843
    134840    0.508163    0.469958    0.385902    0.382986
    134880    0.590407    0.573301    0.513201    0.324208
    134920    0.600198    0.562732     0.49332    0.400554
    134960    0.542591    0.475251    0.449185     0.40147
    135000    0.604254     0.32169     0.52895    0.589044
    135040     0.57831    0.354318      0.4984    0.543084
    135080    0.617801     0.45194      0.5209     0.53644
    135120    0.646222    0.544409    0.389303     0.62231
    135160    0.604209    0.408337    0.487024    0.571144
    135200    0.605492    0.517904    0.367177    0.574628
    135240    0.626027    0.545235    0.383628    0.582554
    135280     0.65239    0.561158    0.367707    0.633339
    135320    0.615042    0.588661    0.372895    0.520557
    135360    0.635045    0.600484    0.395358    0.538215
    135400    0.598791    0.533485    0.339097    0.563479
    135440    0.593156    0.474844    0.437982     0.53513
    135480    0.556428    0.504608    0.341896    0.497697
    135520    0.631451    0.621511    0.262101    0.585225
    135560    0.592196      0.5366    0.279699    0.578983
    135600     0.54339    0.475376    0.340863    0.498372
    135640    0.598861    0.532556     0.35853    0.552368
    135680    0.554037     0.47464     0.30565    0.543331
    135720    0.500024    0.443611    0.309597    0.455419
    135760    0.481543    0.421378    0.304434    0.439918
    135800    0.504749    0.467181     0.32084     0.43399
    135840    0.419825    0.383846    0.318508    0.322057
    135880    0.414125    0.345987    0.322982    0.344927
    135920    0.411243    0.350243    0.330905     0.32569
    135960     0.42682    0.357348    0.324241    0.362657
    136000    0.459689    0.380925    0.360487    0.384151
    136040    0.479573    0.412156     0.30409    0.444565
    136080    0.465405      0.4304    0.279308    0.412246
    136120    0.455651    0.357992    0.366579    0.390766
    136160    0.481969    0.312264    0.436723    0.419943
    136200    0.488819    0.344612    0.445856    0.400429
    136240     0.46215    0.329032    0.426681     0.36993
    136280    0.424018    0.295851    0.344225    0.391871
    136320    0.476163    0.296465    0.420423     0.43453
    136360    0.567986    0.449927    0.477434    0.463508
    136400    0.500854    0.457384    0.385839    0.378995
    136440    0.446111    0.345923    0.335398    0.407279
    136480    0.480202    0.415684    0.439549    0.308531
    136520    0.472416    0.414472    0.379167    0.361663
    136560     0.51442    0.481981    0.397182     0.37309
    136600    0.440741    0.379288    0.379187     0.31759
    136640    0.452084    0.409354    0.379847    0.311296
    136680    0.464758    0.396973    0.400606    0.337532
    136720    0.493657     0.42859    0.431964    0.342216
    136760    0.439063    0.368803    0.396884    0.303347
    136800    0.433967    0.354259    0.383145    0.323041
    136840    0.405728    0.357519    0.330124     0.30402
    136880    0.438537    0.382282    0.385971    0.299193
    136920    0.453674    0.354545    0.404928    0.349245
    136960    0.479695    0.308255    0.423126    0.431461
    137000    0.453489    0.357796    0.357472    0.394335
    137040    0.424987    0.357489    0.324611    0.357851
    137080      0.4351    0.332772    0.363851    0.368101
    137120    0.456075    0.393833    0.365111    0.357209
    137160    0.446436     0.38408    0.289892    0.408724
    137200    0.500583    0.468534    0.303291    0.435496
    137240     0.48725    0.453992    0.345939     0.38606
    137280    0.525223     0.49621    0.449809    0.321193
    137320     0.45037    0.421291    0.378857    0.290942
    137360    0.464216    0.430016    0.386601    0.310835
    137400    0.434473    0.380845    0.407188    0.258243
    137440     0.48193    0.419859    0.462404    0.272787
    137480    0.474883    0.380026    0.367503    0.414185
    137520    0.441594    0.355017     0.37942    0.346429
    137560    0.423596     0.36466    0.323582    0.348117
    137600    0.479888    0.402163    0.395098     0.37782
    137640    0.481518    0.402213    0.431925    0.339683
    137680    0.529165    0.366294    0.499423    0.420043
    137720    0.529004    0.362934    0.443086    0.481293
    137760    0.522403    0.315026    0.494406     0.44959
    137800    0.552904    0.283325    0.493543    0.536236
    137840    0.567753    0.369908    0.528619    0.477931
    137880     0.55204    0.286388    0.515909    0.511191
    137920    0.618206    0.327729     0.59701    0.548205
    137960    0.514628    0.345395    0.471474    0.433702
    138000      0.5466    0.309184    0.486101    0.515417
    138040    0.548855    0.297318    0.492518    0.521068
    138080    0.520549    0.342924    0.440487    0.479914
    138120    0.524903    0.443768    0.388364    0.450878
    138160    0.510372    0.454481    0.423208    0.367833
    138200    0.515916    0.428583    0.386214    0.446647
    138240    0.557914    0.422257    0.535568    0.396741
    138280     0.56544    0.425387    0.478822    0.478768
    138320    0.596627    0.509661    0.438278    0.509986
    138360     0.61364    0.587189    0.235815    0.593892
    138400    0.637248    0.617083    0.271097    0.598234
    138440    0.583369    0.542701    0.309255    0.538959
    138480    0.595796    0.573282    0.354906    0.505307
    138520     0.58402    0.558007    0.259713    0.550759
    138560    0.576974    0.538413    0.322404    0.521504
    138600    0.637151    0.618506    0.248767    0.606207
    138640    0.655322    0.623639    0.297386    0.617681
    138680    0.585241    0.575551    0.405298    0.435304
    138720    0.612015    0.532811    0.542019    0.414068
    138760    0.618287    0.294863    0.582264    0.581877
    138800    0.620717    0.270363    0.597256    0.583753
    138840    0.577461    0.298194    0.507859    0.565759
    138880    0.482632    0.323593    0.414971    0.434688
    138920    0.554801    0.506585    0.381918    0.461647
    138960    0.590931    0.497241    0.433421    0.513123
    139000    0.636744    0.530062    0.499445      0.5296
    139040    0.615317    0.430816    0.569919    0.496811
    139080    0.553727     0.36292     0.53021    0.447654
    139120     0.51855    0.404855    0.489962     0.36581
    139160    0.563396    0.443865     0.53135     0.39431
    139200    0.596516    0.413562    0.564872    0.470689
    139240    0.548716    0.458832    0.519958    0.348275
    139280    0.584167    0.490068    0.479218    0.461178
    139320    0.544244    0.445329    0.516855    0.356296
    139360    0.502287    0.423482    0.409808    0.396617
    139400     0.49044    0.471918    0.419987      0.2863
    139440    0.476345    0.431463    0.434574    0.280701
    139480    0.449862    0.417478    0.358025    0.319815
    139520    0.450551    0.337774    0.397505     0.36591
    139560    0.502737    0.342746    0.383709    0.490696
    139600    0.464005     0.41483    0.241533    0.447413
    139640    0.470088    0.432529     0.28979    0.413408
    139680    0.469233    0.427651    0.332727    0.383103
    139720    0.466724    0.351389    0.391758    0.398389
    139760    0.541702    0.425778    0.473503    0.425899
    139800    0.544317    0.428243    0.391657    0.505741
    139840      0.4649    0.436153     0.32194    0.372006
    139880    0.440796    0.328986    0.387243    0.361128
    139920    0.540614    0.475078    0.425818    0.421316
    139960    0.612076    0.516352    0.456171    0.523988
    140000    0.465228    0.345415    0.349228    0.437724
    140040    0.545481    0.463246    0.347322    0.509774
    140080    0.502106    0.411229    0.326004    0.478365
    140120    0.481733    0.343169    0.387628    0.442847
    140160    0.598859    0.496694    0.475943    0.494003
    140200    0.595915    0.461451    0.556051    0.433705
    140240     0.52659     0.36579     0.48764    0.427784
    140280    0.490929    0.410632    0.404006    0.387534
    140320    0.539835    0.491197    0.372226    0.450573
    140360     0.57472    0.552626     0.41895      0.4239
    140400    0.538965    0.479405    0.493022    0.328733
    140440    0.606682    0.408047    0.526771    0.540497
    140480     0.68213    0.301784    0.670075    0.624924
    140520    0.628414    0.399851    0.573218    0.548952
    140560    0.537916    0.404058    0.436586     0.47417
    140600    0.495628    0.440818    0.444636    0.315076
    140640    0.480251    0.441191    0.416864    0.304724
    140680    0.527975    0.469838    0.456994    0.357665
    140720    0.544007    0.473445    0.405185    0.451178
    140760    0.595828    0.533765    0.515697    0.398965
    140800    0.598233    0.514984    0.541304    0.396922
    140840    0.637061    0.586546    0.579601    0.362933
    140880    0.606693    0.541359    0.521063    0.414218
    140920    0.627127    0.448761    0.505793    0.573902
    140960    0.532959    0.498392    0.346557     0.44676
    141000    0.552934    0.491279    0.484623    0.367773
    141040     0.53108    0.356095     0.47525    0.459811
    141080    0.578553    0.326995    0.553122    0.506536
    141120    0.532512    0.314949    0.514432    0.450893
    141160    0.487328    0.259339    0.467714      0.4347
    141200     0.48656    0.249364    0.449996     0.45695
    141240    0.439288    0.318987    0.363724    0.389744
    141280    0.431644    0.226823    0.418578     0.38207
    141320    0.438067    0.336292     0.36499    0.370805
    141360    0.426473    0.393493    0.245287    0.385688
    141400    0.441264     0.40873    0.259669    0.393623
    141440     0.44641    0.392071    0.283224    0.405744
    141480    0.533305    0.461922    0.298922    0.515852
    141520    0.455027    0.365629    0.317045    0.424142
    141560    0.473062    0.372505    0.327524    0.448936
    141600     0.50052    0.431254    0.361081    0.429745
    141640    0.465905    0.358323    0.379252    0.402377
    141680    0.469723    0.456444    0.341705    0.340845
    141720    0.477592    0.408717     0.39829    0.361254
    141760    0.492928    0.479425    0.327202    0.386065
    141800    0.464314    0.436317     0.33523    0.358363
    141840    0.478073    0.426884    0.430169    0.299722
    141880    0.482522    0.381793    0.440216    0.355104
    141920     0.47995    0.413213    0.457351    0.284235
    141960    0.478334    0.390241    0.430259    0.346692
    142000    0.473862    0.431919    0.355651    0.368847
    142040    0.476002    0.450332    0.365899    0.341284
    142080     0.43381    0.407873    0.349339    0.296621
    142120    0.506936    0.444445    0.474569    0.302029
    142160    0.413765    0.372079    0.319299    0.319387
    142200    0.456142    0.416268    0.382679    0.310497
    142240    0.571199    0.544542    0.515752    0.300017
    142280    0.540124    0.516384    0.460728    0.323335
    142320    0.572549    0.326464    0.503091    0.544008
    142360    0.616849    0.286442     0.58041    0.584876
    142400    0.533761    0.322026    0.500055    0.464806
    142440    0.616936    0.359882    0.546139    0.577439
    142480    0.576038    0.314859    0.538405    0.524047
    142520    0.607312     0.39147    0.574718    0.504089
    142560    0.573161     0.36125     0.49034    0.534875
    142600    0.641804    0.458923    0.559656    0.547722
    142640    0.637644    0.301534    0.590765    0.610945
    142680    0.577063    0.302063    0.509787    0.561141
    142720    0.539379     0.37383    0.413535    0.520671
    142760    0.562095    0.370392    0.453263    0.537832
    142800    0.537609    0.319981    0.486718    0.488636
    142840    0.616942    0.331979    0.553618    0.586968
    142880    0.581349    0.432903    0.455648    0.530014
    142920    0.540679    0.373603    0.426861    0.512716
    142960    0.637207    0.450575    0.529402    0.573394
    143000    0.660671    0.437264    0.587576    0.580109
    143040    0.628142    0.466968    0.606243    0.451149
    143080    0.620973    0.415774    0.595733    0.493404
    143120    0.596793    0.455928    0.474188    0.528772
    143160    0.577407    0.536783     0.50389    0.353207
    143200    0.607642    0.598623    0.542613    0.292709
    143240    0.616515    0.590114    0.589862    0.252998
    143280    0.629515    0.611797    0.609112    0.217404
    143320    0.593307    0.561976    0.445197    0.435899
    143360    0.646895    0.563127    0.452078    0.561658
    143400    0.554563    0.512207    0.429123    0.410583
    143440     0.60244    0.319712     0.53471    0.581153
    143480    0.571138    0.228461    0.552364    0.543228
    143520    0.595167    0.325481    0.537696    0.559814
    143560    0.590583    0.292235    0.553552    0.552951
    143600    0.539251     0.44236    0.424969    0.453103
    143640    0.558066    0.328009    0.487595    0.526818
    143680     0.58528     0.45574    0.519153    0.455946
    143720    0.527258    0.414944    0.505293    0.358471
    143760    0.665932    0.541771    0.627367    0.447016
    143800    0.651461    0.574425    0.461978    0.552643
    143840    0.598725     0.55267    0.365565    0.527125
    143880    0.543602    0.531134    0.230408     0.50578
    143920    0.585261    0.536363    0.277269    0.566126
    143960    0.630827    0.615477    0.246308    0.596999
    144000    0.654726    0.641169    0.305009     0.59431
    144040    0.662986    0.642024    0.281195    0.622764
    144080    0.649146    0.613446    0.382493    0.565829
    144120    0.685405    0.639821     0.39811    0.609671
    144160    0.680195    0.625195    0.387918    0.619662
    144200    0.657317    0.563904    0.367275     0.64129
    144240    0.687533    0.650177    0.350663    0.632226
    144280    0.658198    0.621358    0.253726    0.644971
    144320    0.569149    0.518541    0.385097    0.480289
    144360    0.629339    0.445991    0.485538    0.597896
    144400    0.563305    0.441468    0.404692    0.525315
    144440    0.485578    0.373726    0.431352    0.381886
    144480    0.478697    0.405543    0.440698    0.315628
    144520    0.472072    0.438347    0.446836    0.232149
    144560      0.4685    0.395377     0.37299    0.378867
    144600    0.464781    0.421977    0.455342    0.215967
    144640    0.529439    0.470065    0.512054    0.278303
    144680      0.5044    0.435503    0.442935     0.35069
    144720    0.547616    0.412099    0.521281    0.397753
    144760    0.589217    0.437879     0.57448    0.415437
    144800    0.585981    0.523174     0.48202    0.425083
    144840    0.636824    0.581903    0.507911    0.463149
    144880    0.672092    0.622609    0.485061    0.529611
    144920    0.644084    0.626406    0.246664    0.613565
    144960    0.612417     0.50911    0.392941    0.580097
    145000    0.523413    0.463983    0.381457    0.432589
    145040    0.491793    0.426529    0.415469    0.359416
    145080     0.57733     0.51804     0.54459    0.318866
    145120    0.619036    0.535139    0.472317    0.506906
    145160    0.548485    0.476931    0.379952    0.479422
    145200    0.558174    0.517602    0.516583    0.297234
    145240    0.569715    0.533559    0.536405    0.277012
    145280    0.533521    0.502763    0.489575    0.277192
    145320    0.503684    0.455558    0.475619    0.271382
    145360    0.550551    0.485934    0.520491    0.314913
    145400     0.55451    0.450248    0.513983    0.384788
    145440    0.576927    0.460289    0.525763    0.421185
    145480    0.549445     0.34738    0.506882    0.475581
    145520    0.616644    0.367174    0.598703     0.51695
    145560    0.607651    0.409398    0.563006    0.503882
    145600    0.586499    0.377777    0.499889    0.543467
    145640     0.56642    0.300299    0.530316    0.519855
    145680    0.506239    0.365489    0.406138    0.462629
    145720    0.489808    0.341864    0.431746    0.420176
    145760    0.573462    0.316162    0.547529    0.507909
    145800    0.577501    0.468961    0.517381    0.423566
    145840    0.587404    0.454771    0.559568    0.412496
    145880    0.580426    0.296021    0.536967    0.545735
    145920    0.554857    0.228845    0.531073    0.530399
    145960    0.639153    0.302899    0.582372    0.621392
    146000    0.586148    0.365052    0.490868    0.559395
    146040    0.617452     0.45827     0.57109     0.47575
    146080    0.576472    0.448745    0.467904    0.494302
    146120    0.661472    0.534846     0.57336    0.510185
    146160    0.688706    0.584581     0.65076    0.428263
    146200    0.559429    0.480619    0.492512    0.390331
    146240    0.465249    0.439683    0.366852    0.324056
    146280    0.486271    0.383363    0.345546    0.454477
    146320    0.486399    0.397635    0.359434    0.431118
    146360     0.49802    0.396163     0.34587    0.468484
    146400    0.501258    0.409729      0.3788     0.43721
    146440    0.524468    0.462039    0.347683    0.464509
    146480    0.454765    0.415951    0.267467    0.411179
    146520    0.499235     0.45774    0.251086    0.475291
    146560    0.454207    0.401938    0.291566    0.407485
    146600    0.444294    0.375821    0.366064    0.345759
    146640     0.51976    0.256938    0.487484    0.486461
    146680    0.499586    0.318583    0.479049    0.410108
    146720    0.507698    0.414085    0.456476    0.368346
    146760    0.453847    0.363985    0.358052    0.388931
    146800    0.478442     0.38453    0.332701    0.446386
    146840    0.530623    0.437436     0.50452     0.34239
    146880    0.576548    0.528056    0.545178    0.297914
    146920    0.480204     0.42372    0.440154     0.29651
    146960    0.452738    0.395342    0.364382     0.34767
    147000    0.447716    0.346118    0.356733    0.392229
    147040    0.456714    0.350106    0.336739    0.425686
    147080    0.446283    0.363091    0.313552    0.410105
    147120    0.462144    0.396767    0.301501    0.422879
    147160     0.50268    0.439198    0.372547    0.416759
    147200    0.475579    0.428517    0.369604    0.363479
    147240    0.485044    0.429943     0.44285    0.299279
    147280    0.451388     0.38836    0.420419    0.282712
    147320    0.448479    0.408097    0.415662    0.250896
    147360    0.441664    0.336058    0.415745    0.323039
    147400    0.445701    0.341617    0.412068    0.332861
    147440    0.452909    0.303659    0.432508    0.361914
    147480    0.454895    0.301868    0.424913    0.377073
    147520    0.489779    0.303023    0.445839     0.43494
    147560     0.43662    0.326445    0.315743    0.418346
    147600    0.473203    0.330416    0.411573    0.411431
    147640    0.505071    0.303322    0.455674    0.458858
    147680    0.470381    0.247118     0.44585    0.427397
    147720    0.412686    0.269956    0.346429    0.384357
    147760    0.414584    0.388141    0.283007    0.336174
    147800    0.477312    0.450273    0.280464    0.417429
    147840    0.424226    0.390489    0.248941    0.381422
    147880    0.423088    0.387361    0.270007    0.367498
    147920    0.432881    0.369888    0.301368    0.383577
    147960    0.424599    0.406088    0.324177    0.300949
    148000    0.496034    0.479765    0.441945    0.258088
    148040    0.430424    0.392132    0.337855    0.320337
    148080    0.419564    0.344898    0.281083    0.392562
    148120    0.449199    0.386668    0.299101    0.405692
    148160    0.426968    0.373126    0.300074     0.36788
    148200    0.429082    0.321489    0.374012    0.353528
    148240    0.453711    0.350051    0.434826    0.316383
    148280    0.415461    0.334141    0.363034    0.319017
    148320    0.427817    0.389608    0.264045    0.380184
    148360    0.435445    0.362463    0.304364    0.393964
    148400    0.435154    0.405307    0.248894    0.390508
    148440    0.423851    0.355844    0.285832    0.388554
    148480     0.45312    0.391493    0.351818    0.365503
    148520    0.457249    0.342815    0.338332    0.431465
    148560    0.471532    0.441271    0.299678    0.400198
    148600    0.447795    0.408985    0.296132      0.3822
    148640     0.42447    0.398963    0.287398    0.344355
    148680    0.429686    0.386683    0.271268    0.382295
    148720    0.419349    0.367025    0.280547    0.371879
    148760    0.416537    0.353569    0.315504    0.349933
    148800    0.438403     0.41785    0.319893    0.327816
    148840    0.440503    0.391719    0.367303    0.315801
    148880    0.438047    0.363929    0.415003    0.281244
    148920    0.445527    0.386175    0.379721    0.321979
    148960    0.460394    0.358913    0.366937     0.40058
    149000    0.448153    0.370962    0.332579     0.39174
    149040    0.439816    0.417129    0.295174    0.354616
    149080    0.439636    0.420143    0.321946    0.326177
    149120    0.502688    0.452425    0.308966    0.453038
    149160    0.430255    0.377933    0.307356    0.364605
    149200     0.44925    0.391817    0.337394    0.369183
    149240    0.427211    0.349433    0.304746    0.387356
    149280    0.488426    0.401215    0.310663    0.468653
    149320    0.437077    0.363414    0.297721    0.401704
    149360    0.484862    0.384047    0.363428    0.436588
    149400    0.433891    0.282657    0.390024    0.380145
    149440    0.439079    0.300813    0.358363    0.408251
    149480    0.431156    0.344477    0.342942    0.368128
    149520    0.438043    0.375714    0.278639    0.406157
    149560    0.440347    0.425481    0.214784    0.400804
    149600    0.461607    0.362331    0.371702    0.395874
    149640    0.471612    0.288531    0.385725    0.461306
    149680    0.453583    0.247058    0.397553    0.438621
    149720    0.451164     0.23319    0.435146    0.404189
    149760    0.469143    0.411973    0.317361    0.412008
    149800    0.438528    0.388978     0.24457    0.416527
    149840    0.452158    0.404909    0.295348    0.397128
    149880    0.453641     0.36742    0.423732    0.311502
    149920    0.461504    0.412072    0.444004    0.242961
    149960    0.454102    0.410769    0.426992    0.247719
    150000    0.483644    0.442359    0.467249    0.231992
    150040    0.482976    0.420844    0.402551    0.356894
    150080    0.528897     0.39213    0.449415    0.451358
    150120    0.477204    0.370247    0.418349    0.378615
    150160    0.501745    0.388028    0.413367    0.426682
    150200    0.557835    0.440653    0.432938    0.490663
    150240    0.614897    0.500992    0.444195    0.554882
    150280    0.533281    0.519446     0.41181    0.359675
    150320    0.547814    0.514359    0.489248    0.310277
    150360    0.476781    0.413893    0.435322    0.306313
    150400    0.466736    0.382588    0.423216    0.331965
    150440    0.553109    0.485717    0.508837    0.342086
    150480    0.535651    0.363043    0.447844    0.491405
    150520    0.538241    0.342455    0.479786    0.481598
    150560    0.506528    0.371668    0.433535    0.432495
    150600    0.517818    0.447428    0.400712    0.418938
    150640    0.501397    0.429708    0.304755     0.47463
    150680    0.529218    0.470027    0.315223    0.489746
    150720    0.514646    0.455972    0.312593    0.473387
    150760    0.616519    0.489651    0.433492    0.576645
    150800     0.65068    0.553812    0.363093    0.638924
    150840    0.680323    0.575427    0.387563    0.666601
    150880    0.659025    0.528231    0.411018    0.648586
    150920    0.604807    0.396899    0.494471    0.574067
    150960     0.63076    0.380997    0.622671    0.512679
    151000    0.614136     0.43496    0.599361    0.453766
    151040    0.549144     0.49324    0.530767    0.279497
    151080    0.546077    0.521197    0.486603    0.296598
    151120    0.526576    0.488375    0.437971    0.352471
    151160    0.628625     0.58395    0.359708    0.565642
    151200    0.550437    0.455962    0.392258    0.494161
    151240    0.546782    0.502858    0.305496    0.501744
    151280    0.533102    0.402565    0.397027    0.498704
    151320    0.541657     0.44174    0.367283    0.506707
    151360    0.532427    0.421303    0.422366     0.45942
    151400    0.590732    0.328048    0.538967    0.547565
    151440    0.546094    0.471938    0.369121      0.4873
    151480    0.583539    0.505922     0.36045    0.543281
    151520    0.571563    0.303082    0.508125    0.550742
    151560    0.569237    0.242913    0.559801    0.525052
    151600    0.547256    0.260758    0.515054    0.515463
    151640    0.547213    0.256094    0.527018    0.505521
    151680    0.632621    0.519088    0.598091    0.416236
    151720    0.636908    0.606433    0.617346    0.249853
    151760    0.538803    0.485119    0.495851    0.315292
    151800    0.573357     0.51436    0.546523    0.306956
    151840    0.578512    0.481405    0.491228    0.443054
    151880    0.575158    0.441671    0.544157    0.412837
    151920    0.558709    0.461514    0.532638    0.357229
    151960    0.613862    0.466517    0.602459    0.416002
    152000     0.54973    0.439967    0.530871     0.35918
    152040    0.468179    0.267269      0.4404    0.415931
    152080    0.476934    0.267556    0.447103    0.428304
    152120    0.478084    0.303218    0.440734     0.41345
    152160    0.458265    0.360921    0.440068    0.309983
    152200    0.449633    0.358082    0.432971    0.297747
    152240    0.457808     0.37479    0.442219    0.288361
    152280    0.464713    0.412602     0.43604     0.26748
    152320    0.462085    0.373599    0.406448     0.34967
    152360    0.485162    0.375222    0.465054     0.33719
    152400    0.462111     0.37922    0.431636    0.311411
    152440    0.489488    0.440886    0.391698    0.362477
    152480    0.550401    0.529968    0.480107    0.307432
    152520    0.559795    0.501832    0.500553    0.352635
    152560    0.527577    0.453099    0.453198    0.382083
    152600    0.469378    0.353863    0.406087    0.387952
    152640    0.541111    0.380366    0.452208    0.486243
    152680    0.480822     0.31983    0.466681    0.377224
    152720    0.428468    0.340955    0.363355    0.344808
    152760     0.46571    0.326628    0.362253    0.442559
    152800    0.529513    0.338145    0.463459    0.481282
    152840    0.589847    0.361211    0.551354    0.511248
    152880    0.535085    0.329532    0.519877    0.440191
    152920    0.657268    0.351588    0.606595     0.61027
    152960    0.696037    0.258129     0.68167    0.661537
    153000    0.620056    0.410981    0.500949    0.590834
    153040    0.654779    0.477655    0.537532    0.583418
    153080    0.683107    0.560399    0.664169    0.422022
    153120    0.637831    0.556978    0.600902    0.377292
    153160    0.508119    0.441303    0.469921    0.317485
    153200    0.533465    0.409923    0.508417    0.377682
    153240    0.444723    0.424189    0.300319    0.354162
    153280    0.471072    0.444851    0.385551     0.31189
    153320    0.481968    0.418981    0.358497    0.400651
    153360    0.466773    0.340917    0.428816    0.368303
    153400    0.444641    0.304264    0.423819    0.351016
    153440    0.445987    0.384072    0.373302    0.333082
    153480    0.471933    0.383074    0.387855    0.385051
    153520    0.482592    0.364026     0.42513    0.390562
    153560    0.532433    0.424925    0.420718    0.457608
    153600    0.510662    0.437049    0.417657    0.395098
    153640     0.49674    0.342841    0.424529    0.442422
    153680     0.46437    0.344212    0.388038    0.402771
    153720    0.488305    0.426149     0.36293    0.404428
    153760    0.466548    0.400389    0.350178    0.390383
    153800    0.561948    0.469426      0.5187    0.377042
    153840    0.577943     0.50155    0.499871    0.408181
    153880    0.537501    0.500383    0.507984    0.263406
    153920    0.575722    0.524038    0.545251     0.30166
    153960    0.581126    0.562144    0.527507    0.284859
    154000    0.570067     0.53052    0.544782    0.267797
    154040    0.481012    0.417854    0.442669    0.303624
    154080    0.573429    0.534196    0.484689    0.370612
    154120    0.485042     0.41541    0.407667    0.363007
    154160    0.478151       0.389    0.410424    0.370794
    154200    0.545887    0.397468    0.524245    0.403944
    154240     0.53432    0.457365    0.463606    0.383253
    154280    0.542446    0.505969     0.33983     0.46584
    154320    0.563483    0.518748    0.369292    0.479114
    154360    0.521515    0.497833    0.293823    0.458025
    154400    0.602953    0.573892    0.294357     0.55777
    154440    0.540159    0.458371    0.345289    0.504197
    154480    0.482775    0.409259    0.301498    0.455795
    154520    0.560091    0.515641    0.358651    0.482584
    154560    0.525208    0.481307    0.297002    0.481478
    154600    0.502215    0.433928    0.358224    0.433385
    154640    0.491933     0.42445    0.333116    0.439173
    154680    0.538997    0.456218    0.327149    0.515631
    154720    0.503422    0.309372    0.441986    0.464549
    154760    0.561224    0.277561    0.535988    0.515385
    154800    0.544991    0.282808     0.47598    0.536184
    154840     0.49181    0.311758    0.420996    0.457518
    154880    0.550566    0.494801    0.426046     0.42415
    154920    0.614509     0.56681     0.40991    0.515696
    154960    0.586057    0.559673    0.428401    0.436079
    155000    0.535669    0.448996    0.377743    0.479161
    155040    0.557331    0.372074    0.466087    0.515324
    155080    0.550603    0.420617    0.409797    0.511347
    155120    0.493977    0.408484    0.357377    0.439828
    155160    0.515493    0.475115    0.333113    0.441324
    155200    0.443226    0.328794    0.353098    0.400144
    155240    0.504487    0.364896     0.40308    0.461945
    155280    0.514643    0.417757    0.332394    0.494681
    155320    0.476971     0.39272    0.323328    0.442982
    155360    0.493034    0.309031    0.429612     0.45398
    155400     0.45012    0.314537    0.354867    0.424678
    155440    0.451501    0.389531    0.260376    0.433792
    155480    0.457387    0.411802    0.304339    0.395224
    155520    0.450221    0.419617      0.3846    0.285309
    155560    0.449483    0.423373     0.29109    0.374289
    155600    0.430328    0.394997    0.270851    0.375477
    155640    0.460102    0.432122    0.258131    0.412343
    155680    0.455601      0.3953    0.333127    0.384589
    155720    0.464452    0.396559    0.285508    0.438927
    155760    0.469554    0.398083    0.373685    0.377956
    155800    0.452629    0.353065    0.375178    0.379911
    155840     0.45989    0.421045    0.431049    0.244778
    155880    0.471652    0.427863    0.418827    0.293985
    155920    0.465887    0.420914    0.423147    0.279069
    155960     0.46937    0.460133    0.421527    0.226295
    156000    0.474656    0.460636    0.386799    0.297989
    156040    0.472086    0.437995    0.435002     0.25429
    156080    0.460293    0.417341     0.40884    0.287082
    156120    0.445674    0.359406    0.382003    0.349503
    156160    0.458255    0.442338    0.399286    0.254762
    156200    0.468689     0.42005    0.365273    0.359823
    156240    0.464074    0.364309    0.362249    0.408391
    156280    0.497562    0.295279    0.455189    0.448052
    156320    0.519083    0.446328    0.486385    0.321114
    156360    0.473382    0.397403    0.387128    0.374678
    156400    0.482236     0.38039    0.443676    0.351508
    156440    0.494719    0.337047    0.431095    0.435948
    156480    0.487537     0.33639    0.386494    0.461355
    156520    0.432069    0.300846    0.345925    0.403974
    156560    0.439097    0.354569    0.297038     0.41432
    156600    0.453367    0.339762    0.367808    0.400452
    156640    0.455575    0.355092    0.350386    0.407721
    156680    0.542949    0.359106      0.4857    0.474053
    156720    0.475547    0.324535     0.44109    0.390393
    156760     0.50457    0.321731    0.437087    0.463277
    156800    0.471654    0.412487    0.364711    0.376505
    156840    0.474986    0.403861    0.373418    0.385587
    156880    0.472929    0.444718    0.369158    0.336559
    156920    0.469008    0.447996    0.336414    0.355053
    156960      0.5031    0.441419    0.353814     0.43149
    157000    0.521194     0.44906    0.320805    0.488584
    157040    0.422519    0.326736    0.350427    0.357055
    157080    0.457037    0.317042      0.3731    0.421955
    157120    0.455999    0.394874    0.321138       0.396
    157160    0.453254    0.388106    0.363664    0.357771
    157200    0.473663    0.415128    0.424285    0.310425
    157240    0.509327      0.4856    0.384105    0.368082
    157280    0.479853    0.411597    0.376869    0.386102
    157320     0.49135    0.403732    0.358829    0.437141
    157360    0.500078    0.468744     0.33808      0.4076
    157400    0.485004    0.466739     0.29439    0.407366
    157440    0.542771    0.515747    0.286431    0.491083
    157480     0.51198    0.497489    0.307492     0.42685
    157520    0.497165    0.434829     0.35869    0.420253
    157560    0.504137    0.363607    0.483914    0.376729
    157600    0.585016     0.32103    0.548939    0.529238
    157640    0.515404    0.306186    0.471167    0.464256
    157680    0.586547    0.281234    0.574817    0.527795
    157720    0.490487    0.326661    0.468968    0.393087
    157760    0.525259    0.334976    0.466794    0.470839
    157800    0.499717    0.394807    0.396722    0.431477
    157840    0.529514    0.345228    0.470658    0.469114
    157880    0.486871    0.268688    0.467567    0.428106
    157920    0.497805    0.264792    0.472575    0.449641
    157960    0.480048    0.307036    0.416527    0.439461
    158000    0.480784    0.343037    0.372046    0.454107
    158040    0.426293    0.285596    0.374795    0.376052
    158080    0.445872    0.385438    0.414665    0.277659
    158120    0.421991    0.367344    0.394182    0.256579
    158160    0.472477    0.378394    0.439822    0.331425
    158200    0.509412    0.379086    0.432662    0.433702
    158240    0.487236    0.335791    0.464374    0.382622
    158280    0.509625    0.301397    0.481684    0.443368
    158320    0.531468    0.353224    0.485838    0.451785
    158360    0.559722    0.412627    0.408132    0.538279
    158400     0.56765    0.374425    0.489801    0.514153
    158440    0.522547    0.468079    0.278825    0.499269
    158480    0.461105    0.387691    0.298357    0.431178
    158520    0.501606    0.343301    0.408969    0.467019
    158560    0.507449    0.350036    0.416343    0.468126
    158600    0.453846     0.43039    0.324132    0.348791
    158640     0.43807    0.395905    0.308502    0.363176
    158680    0.448582    0.408517    0.338591    0.347738
    158720    0.461511    0.370605     0.35205    0.405831
    158760    0.464308    0.379989    0.338085    0.415296
    158800    0.454166    0.364512    0.380858    0.366893
    158840    0.472986    0.255229    0.443374    0.430939
    158880    0.463612    0.404568     0.31232    0.410674
    158920    0.465767    0.370812    0.374367    0.395254
    158960    0.500395    0.458841    0.289714    0.454225
    159000    0.483958    0.381979    0.381679     0.42053
    159040    0.485043    0.414739    0.293242    0.461015
    159080    0.470317    0.391835    0.357071    0.401699
    159120    0.439798    0.335649    0.354155    0.385693
    159160    0.452023    0.366369    0.318563    0.415861
    159200    0.464788    0.365326    0.338771     0.42875
    159240    0.408529    0.351967    0.364424     0.27768
    159280    0.419718    0.358365    0.326957    0.342053
    159320     0.43833    0.395085    0.372896    0.298534
    159360    0.432701    0.383783    0.396973    0.263787
    159400    0.490318    0.356875    0.442184    0.397412
    159440    0.477815    0.303928    0.448339    0.404022
    159480     0.46595    0.396037    0.347428    0.395812
    159520    0.455902    0.426971    0.292923    0.384169
    159560    0.450657    0.427909    0.271919    0.386183
    159600    0.451321    0.401752    0.272073    0.414672
    159640    0.504214    0.455636    0.442769    0.323751
    159680    0.543523    0.483105    0.360148     0.47722
    159720    0.566066    0.507876      0.4275    0.447399
    159760    0.549672    0.506026    0.402567    0.431458
    159800    0.537574    0.442128    0.368977    0.496336
    159840    0.538393    0.466807    0.391237    0.456902
    159880    0.614961    0.578762    0.338363    0.553985
    159920    0.556449    0.537919    0.273015    0.505349
    159960    0.655113    0.430326    0.537288    0.620069
    160000    0.570829    0.370305    0.475995    0.536651
    160040    0.650143    0.584141    0.328792    0.629323
    160080    0.607187    0.578969    0.331328     0.54071
    160120    0.562251    0.532639    0.465944    0.362553
    160160    0.602735    0.562053    0.570711    0.291486
    160200    0.649236    0.599886    0.620231    0.313793
    160240    0.533636     0.42295     0.50425    0.369299
    160280    0.511358     0.45492     0.40073    0.394255
    160320    0.568152    0.446654    0.535833    0.398718
    160360    0.487536    0.296559    0.456613    0.423013
    160400    0.480381    0.400599    0.348855      0.4235
    160440    0.455438    0.248745    0.422231    0.417965
    160480    0.457184    0.291552    0.416103    0.399862
    160520     0.46087    0.308981    0.414396    0.396999
    160560    0.414578    0.251216    0.371167    0.377989
    160600    0.423725    0.293711    0.376667    0.361859
    160640    0.445015    0.404285    0.354407    0.327147
    160680    0.479522    0.451006    0.430303    0.267053
    160720    0.449084    0.418223    0.397882    0.264827
    160760    0.447439    0.376004    0.408993      0.3029
    160800    0.474123    0.363704    0.462513    0.321539
    160840    0.470021    0.418503    0.336266    0.391944
    160880    0.459597    0.369316    0.430839    0.316925
    160920    0.462857    0.421302    0.329051     0.37776
    160960     0.47006    0.391059    0.353536    0.404966
    161000    0.475808    0.457525    0.419433     0.25987
    161040    0.458222    0.441631    0.391973    0.266937
    161080    0.464159    0.398597    0.420058    0.309126
    161120     0.44884    0.374048    0.394028    0.328244
    161160    0.475279    0.445367     0.43482    0.253692
    161200    0.471044    0.426431    0.417692    0.295728
    161240    0.450581    0.420516    0.368309    0.305876
    161280    0.468463    0.442313    0.429175     0.24307
    161320    0.470645    0.441977    0.438537    0.235274
    161360       0.465    0.434089    0.420659    0.258965
    161400     0.45931    0.352177    0.409457    0.360899
    161440    0.449056    0.400084    0.254121    0.422679
    161480    0.491108    0.453297    0.459232    0.256908
    161520     0.47341    0.433039    0.409037    0.305615
    161560    0.440991    0.418858    0.369193    0.277851
    161600    0.455457    0.416702    0.382874    0.307653
    161640    0.451694    0.335845    0.393948    0.374258
    161680    0.497223    0.394591    0.471181    0.341682
    161720    0.457913    0.373421    0.420934     0.32053
    161760    0.500577    0.435891    0.487411    0.271265
    161800    0.516034    0.439843    0.497803    0.302182
    161840    0.590209    0.527067    0.534934    0.364335
    161880    0.541777    0.464929    0.490465    0.361011
    161920     0.54319    0.500396    0.421108    0.402967
    161960    0.560917    0.544127    0.456162    0.353691
    162000    0.593738    0.575962    0.477288    0.381461
    162040    0.605027    0.581727    0.467675    0.418317
    162080    0.543042    0.517217    0.380587    0.421225
    162120     0.58025    0.550716    0.376276    0.478025
    162160    0.547687    0.513439    0.352567    0.460433
    162200    0.478742    0.440697    0.367227    0.359608
    162240    0.476895    0.371229    0.393741    0.402511
    162280    0.451872    0.381813    0.424729    0.286707
    162320    0.444192    0.375173    0.365228    0.347084
    162360    0.458333    0.421712     0.42243    0.252687
    162400    0.480076    0.456527    0.399504    0.304837
    162440    0.469379    0.334542     0.34564    0.457437
    162480      0.4603    0.418737    0.241256    0.436128
    162520    0.463377    0.285762    0.418997     0.41499
    162560    0.447482    0.318125    0.378022    0.395444
    162600    0.459062    0.363663     0.36079    0.398818
    162640    0.441595    0.305324    0.369034    0.400753
    162680    0.443442     0.24381    0.398959    0.417935
    162720    0.459926    0.361323    0.419922    0.340844
    162760     0.49356    0.396314    0.425227    0.386419
    162800     0.47855    0.324317     0.41155    0.428329
    162840    0.448032     0.23926    0.400049    0.429164
    162880    0.437651    0.249475    0.394434    0.406522
    162920    0.468006    0.396755    0.317668    0.423948
    162960    0.452305    0.406068    0.376411    0.320286
    163000    0.545195    0.389903    0.519729    0.415128
    163040    0.518359    0.356255    0.501489    0.398726
    163080    0.542272    0.335978    0.510903    0.462833
    163120     0.47576    0.377438    0.418672    0.367354
    163160    0.511024    0.390279    0.438483     0.42155
    163200    0.533105    0.488866    0.483304    0.309564
    163240    0.535836    0.465338    0.492069    0.339955
    163280    0.507452    0.331642    0.489979     0.40614
    163320    0.466619    0.254352    0.440047    0.420869
    163360    0.503152    0.318336    0.466134    0.433249
    163400    0.577672     0.45608    0.417979    0.533567
    163440    0.541397    0.327706    0.490504    0.488094
    163480    0.528827    0.441474    0.409742    0.443316
    163520     0.52207    0.434784    0.397139    0.445373
    163560    0.424751    0.270771    0.378011    0.380286
    163600    0.448421    0.371305    0.379616     0.34668
    163640    0.496918    0.322868     0.42375    0.458308
    163680    0.439403    0.361167    0.318928    0.392421
    163720    0.494653    0.407932    0.387321    0.415857
    163760    0.503392    0.486094    0.442338      0.2736
    163800    0.502167     0.46813    0.446104    0.293578
    163840    0.552343    0.493356    0.505474     0.33356
    163880    0.458004    0.418049    0.353562    0.346071
    163920    0.491381     0.43319    0.390927    0.377403
    163960    0.462019    0.319237    0.413085    0.392902
    164000    0.551042    0.291118    0.507906     0.51437
    164040    0.439942    0.292047    0.354578    0.419621
    164080    0.468363     0.24567    0.414379    0.454602
    164120    0.509819    0.272516    0.463518    0.480331
    164160    0.421612    0.300315    0.353223     0.37491
    164200    0.476981    0.386042    0.426486    0.352281
    164240    0.500135    0.308575    0.459965    0.439867
    164280    0.485628     0.26729     0.46708    0.426688
    164320    0.449663    0.299029    0.427256    0.363907
    164360    0.496456    0.390108    0.470563    0.345434
    164400    0.495641    0.372845    0.453637     0.38278
    164440    0.450048    0.336598    0.397203    0.366084
    164480     0.46016    0.314563    0.429244    0.374558
    164520    0.445459    0.311387    0.393445    0.380929
    164560    0.506638    0.363342    0.479211    0.389493
    164600    0.511755    0.402926    0.491893    0.345658
    164640    0.488664    0.397954    0.425084    0.372184
    164680     0.49173    0.317863    0.466994    0.405558
    164720    0.456668    0.296851    0.401342     0.40975
    164760    0.434426    0.309881    0.406224    0.341187
    164800    0.434168     0.27943     0.40839    0.363512
    164840     0.46129    0.323748    0.415938    0.384396
    164880    0.438107    0.345588    0.402595    0.319941
    164920     0.43717    0.394665    0.381929    0.283911
    164960    0.457015    0.421513    0.332491    0.359864
    165000    0.464534    0.429055    0.357741    0.345711
    165040    0.434839    0.409344    0.327277    0.321711
    165080    0.456488    0.374522     0.40041    0.340835
    165120    0.452623     0.40622    0.394749     0.29815
    165160    0.461843     0.36759    0.412445    0.348376
    165200    0.472588    0.307741    0.431107    0.407579
    165240    0.515647    0.246464    0.479731    0.490812
    165280    0.498237      0.2935    0.469149    0.436163
    165320    0.514185    0.335596    0.476167    0.435215
    165360    0.571784     0.30785    0.543217    0.513827
    165400    0.523934    0.346706    0.508499    0.412599
    165440    0.432511    0.267854    0.388672    0.388997
    165480    0.494071    0.310572    0.434546    0.450476
    165520    0.451845    0.279252    0.432716    0.378291
    165560    0.453333    0.304322    0.432828    0.362037
    165600     0.45496    0.420114    0.354338    0.334556
    165640    0.541901    0.504058    0.456812    0.352932
    165680    0.591143    0.553765    0.546546    0.305827
    165720    0.572864    0.502051    0.448045    0.451162
    165760    0.552967    0.531027    0.251251    0.516167
    165800    0.506872    0.486186    0.306181    0.428621
    165840    0.450751    0.390518    0.384507    0.325582
    165880    0.501332    0.373083    0.474487    0.371938
    165920    0.584718    0.346257    0.510236    0.550958
    165960    0.550551    0.531371     0.28972    0.489816
    166000    0.477893    0.453051    0.260306    0.428658
    166040    0.500142    0.451563      0.3215    0.439332
    166080    0.533475    0.476413    0.307171    0.497864
    166120    0.636457    0.612006    0.576793    0.320801
    166160    0.559471    0.510741    0.489802    0.353911
    166200    0.578018    0.563202    0.529326    0.266136
    166240    0.540944    0.507926    0.491659    0.292441
    166280    0.522869    0.370676    0.466218    0.438205
    166320    0.540887    0.425753    0.500169    0.392024
    166360    0.605948    0.506212     0.52206    0.453373
    166400    0.508229    0.489186    0.283197    0.443947
    166440    0.582601    0.524226    0.469472    0.428522
    166480    0.672638    0.530116    0.617444    0.492568
    166520    0.551484    0.368766    0.482359    0.489501
    166560    0.500214    0.394252    0.420687    0.409898
    166600    0.606926    0.370071    0.545908    0.549317
    166640    0.550846    0.350054    0.476457    0.507261
    166680    0.605947    0.566014    0.493852    0.412411
    166720     0.55575    0.530691    0.290084     0.50193
    166760    0.617773    0.598196    0.235512    0.591592
    166800     0.66243    0.642909    0.223215    0.643794
    166840    0.663634    0.646105    0.357496     0.57928
    166880    0.600149    0.558529    0.332396    0.545816
    166920    0.596829    0.558186     0.34562    0.530458
    166960    0.569502    0.504102     0.53448    0.329966
    167000    0.630387    0.480691    0.615251    0.430321
    167040     0.60803    0.344018    0.584466    0.528631
    167080    0.627227    0.406008    0.612777    0.496477
    167120    0.624353    0.459776    0.574979    0.487484
    167160    0.565382    0.389337    0.491782    0.495865
    167200    0.653737    0.533291    0.541655    0.526266
    167240      0.6712    0.327758    0.631723    0.628107
    167280    0.635407    0.480341    0.441986    0.617579
    167320    0.594397    0.526752    0.312208    0.575911
    167360    0.545802    0.512231    0.265439    0.512798
    167400    0.472559    0.428328    0.312883    0.406524
    167440    0.523928    0.478725    0.349778    0.444385
    167480    0.544455    0.528286    0.387179    0.404808
    167520       0.613    0.530639    0.394417    0.560709
    167560    0.508203    0.458601    0.346393    0.431553
    167600    0.468884    0.432303    0.313194    0.393355
    167640    0.466646     0.42621    0.384542     0.32556
    167680    0.456174    0.439333    0.358065    0.308164
    167720    0.441224     0.38751    0.356512    0.334802
    167760    0.458541    0.435227    0.298115    0.377126
    167800    0.467845    0.428503    0.280128    0.419131
    167840    0.463497      0.3693    0.363617    0.401322
    167880    0.465725    0.430723    0.275245    0.415352
    167920    0.461122     0.44719    0.269057     0.39102
    167960    0.462335    0.430867    0.305274    0.385577
    168000    0.455388    0.405163    0.399359    0.301845
    168040    0.533956    0.390795    0.518769    0.385195
    168080    0.505904    0.456968    0.415262    0.361407
    168120    0.449496    0.339161    0.352242    0.406188
    168160    0.475426    0.426698    0.411287    0.317539
    168200    0.468518    0.380172    0.407839    0.357988
    168240    0.483235    0.418859    0.402403    0.360086
    168280    0.542793    0.403936    0.472323    0.450549
    168320    0.550664    0.448835    0.432897    0.466486
    168360    0.471459    0.397775    0.361472    0.394538
    168400     0.49237    0.452871    0.380508    0.367395
    168440    0.514126    0.453511    0.480256    0.303863
    168480    0.487869     0.41157     0.46146      0.3061
    168520    0.515369     0.44969    0.401422    0.409695
    168560     0.54145    0.481662    0.427573    0.414148
    168600    0.620794      0.5682    0.529016    0.409954
    168640     0.45898    0.400737    0.437294    0.263645
    168680    0.503504    0.438785    0.490199    0.272405
    168720    0.471242    0.439532    0.359233    0.349144
    168760    0.526559    0.512504    0.454439    0.292153
    168800    0.499828    0.408683    0.398228    0.417192
    168840    0.508711     0.46468     0.33626    0.434252
    168880    0.509194    0.380758    0.403891    0.458752
    168920    0.498963    0.346054    0.391607    0.474151
    168960    0.512979    0.240895    0.494381     0.47313
    169000    0.529078    0.345732    0.487271    0.450426
    169040     0.44078    0.345331    0.415755    0.310595
    169080    0.443682    0.366039    0.422308     0.28527
    169120    0.455878    0.357984    0.414996    0.339523
    169160    0.460271    0.402795    0.445524    0.250926
    169200    0.436641    0.384675    0.417458    0.243031
    169240    0.445773    0.410882    0.322328    0.353139
    169280    0.470038    0.407356    0.332802    0.406419
    169320    0.452301    0.352967    0.365007    0.389019
    169360    0.448393    0.383349    0.295253    0.409857
    169400    0.451687    0.362473    0.395386    0.346879
    169440    0.450136    0.229283    0.396573    0.442046
    169480    0.452789    0.317299    0.382607    0.403695
    169520    0.459163    0.315211    0.362772    0.436691
    169560    0.455428    0.326644    0.393899    0.391122
    169600    0.458164    0.328773    0.402861    0.386576
    169640    0.458715    0.325744    0.410276    0.382629
    169680    0.453208    0.406994    0.316007    0.381169
    169720    0.463459    0.323722    0.388864    0.416627
    169760    0.472098    0.226436    0.464007    0.423292
    169800    0.475576    0.329329    0.368262    0.456367
    169840    0.460601    0.279721    0.378468    0.450361
    169880    0.458501    0.357858    0.335855    0.423775
    169920    0.441641    0.261806    0.387146    0.414331
    169960    0.460516    0.251513    0.422706    0.426861
    170000    0.434441    0.340184    0.407617    0.309195
    170040    0.451143    0.331277    0.430066      0.3352
    170080    0.464003    0.360248    0.427494     0.34361
    170120    0.465118    0.292161     0.43701    0.395391
    170160    0.469275    0.350598    0.428704    0.365693
    170200    0.505307    0.453672    0.430087    0.346232
    170240    0.490573    0.416455    0.457003    0.314702
    170280    0.476381     0.38029    0.443554    0.335436
    170320    0.497737     0.35022    0.442914    0.420307
    170360    0.484528    0.427137    0.370998    0.386585
    170400    0.559536    0.427611    0.534988    0.396354
    170440    0.568477    0.433935    0.553073    0.390056
    170480    0.497685    0.427215    0.450297    0.331814
    170520    0.499604    0.469211    0.365952    0.380958
    170560    0.481015    0.374301     0.33143    0.461306
    170600    0.515757     0.44254    0.349194    0.462852
    170640    0.478817    0.446401    0.355887    0.364147
    170680    0.499769    0.465065    0.321709    0.423977
    170720    0.496885    0.473467    0.346915    0.386353
    170760    0.550652    0.432544    0.396402    0.512061
    170800    0.528157    0.449732    0.328642    0.497629
    170840    0.493978    0.419509    0.286902    0.479299
    170880    0.477519    0.370099    0.358177    0.436789
    170920     0.60698    0.562774    0.276496    0.586246
    170960    0.649736    0.582035    0.378072    0.602172
    171000    0.626298    0.547556    0.384769      0.5802
    171040    0.603476    0.420844    0.502942    0.546174
    171080    0.526567    0.400227    0.502448    0.376709
    171120    0.504897     0.43503    0.476017    0.306592
    171160    0.561202    0.468846    0.539478    0.345025
    171200    0.581628    0.467839    0.511575    0.442717
    171240    0.617456    0.556115    0.370889    0.561855
    171280    0.609646     0.50714    0.395326    0.574337
    171320    0.627138    0.548833    0.345139    0.605199
    171360    0.597323    0.432183    0.439127    0.577905
    171400    0.568276    0.503885    0.318898    0.538776
    171440     0.60213    0.582908    0.257573    0.564796
    171480    0.602154    0.562683    0.328936    0.548057
    171520    0.581709    0.489026    0.410554    0.518718
    171560    0.543154    0.489217    0.290643     0.51597
    171600    0.498628    0.478033    0.289419    0.430094
    171640    0.508635    0.469136    0.319321    0.442001
    171680    0.506242    0.477836    0.436414    0.306232
    171720    0.544357    0.511616    0.521669    0.242404
    171760    0.530677    0.490032    0.461001    0.332539
    171800     0.48213    0.415599    0.433619    0.322724
    171840      0.5427    0.484259    0.481232    0.350651
    171880    0.531273     0.34631     0.49858    0.442707
    171920    0.490076    0.272554    0.467155    0.433393
    171960    0.515088    0.262424    0.484269    0.476705
    172000    0.473162    0.313168    0.424073    0.412131
    172040    0.465003    0.279566    0.405923    0.435344
    172080    0.586101    0.505307    0.525378    0.394552
    172120    0.566223    0.554072    0.487188    0.311239
    172160    0.584253    0.553844     0.50659    0.345436
    172200    0.510042    0.485581    0.442254    0.298173
    172240    0.455299    0.322081    0.435315    0.348366
    172280    0.578737    0.372857    0.530664    0.499245
    172320    0.540267    0.454633    0.521743    0.323838
    172360     0.50576    0.438846    0.485705    0.288253
    172400    0.625548    0.581959     0.61993    0.244197
    172440    0.528127    0.468144    0.506113    0.287277
    172480    0.485153    0.460721    0.431057     0.26958
    172520     0.56283    0.490035    0.514462    0.358817
    172560    0.574285     0.53434    0.540804    0.285689
    172600     0.50715    0.480307    0.372833    0.380397
    172640    0.504491    0.458248    0.333266    0.433549
    172680    0.535292    0.488923    0.324464     0.47828
    172720    0.538252    0.377295    0.475014    0.459826
    172760    0.559353    0.287471    0.509261    0.532696
    172800    0.537527    0.366716    0.488082    0.452951
    172840    0.559768    0.347976       0.499    0.506548
    172880    0.582649    0.365007    0.558605    0.483415
    172920    0.574455    0.498663    0.537356    0.350114
    172960     0.59194    0.513535    0.491751     0.44187
    173000    0.643272    0.477866     0.47358    0.612343
    173040    0.687429    0.598388    0.566315    0.516079
    173080    0.612115    0.580759     0.55851    0.316471
    173120    0.622689    0.587613     0.51376    0.407731
    173160    0.622752    0.589525    0.610413    0.235575
    173200    0.574452    0.546129    0.524396     0.29452
    173240    0.599201    0.577482    0.512106    0.349779
    173280    0.560491    0.543637    0.509891    0.269758
    173320    0.628848    0.620918    0.604069    0.201153
    173360    0.648366    0.603004    0.627599     0.28855
    173400        0.56    0.506598    0.526249    0.305975
    173440    0.648335    0.570266    0.629808    0.344698
    173480    0.624503    0.280797    0.604954    0.578956
    173520    0.614726    0.257915    0.586296    0.587803
    173560    0.609885    0.372818    0.590337    0.506388
    173600    0.650282    0.543909    0.400081    0.624364
    173640     0.57833    0.459459    0.446881    0.508059
    173680    0.678082    0.657921     0.30225    0.628788
    173720     0.61183    0.580331    0.326557    0.552494
    173760    0.638754    0.601842    0.591575     0.32224
    173800    0.666867    0.610451    0.524416    0.491691
    173840     0.66587    0.618151    0.561103    0.435681
    173880    0.606708    0.575112     0.53126    0.350995
    173920    0.561836    0.532479    0.396242    0.436781
    173960    0.666484    0.642719    0.500313    0.474344
    174000    0.611575    0.595898    0.525523     0.34173
    174040    0.611217    0.529891    0.564982    0.383643
    174080    0.601426    0.540161    0.532333    0.385063
    174120    0.633132    0.523169    0.576158    0.442772
    174160    0.608908    0.351301    0.580292    0.530459
    174200    0.648344    0.462946    0.570171    0.548896
    174240    0.608713    0.458949    0.592838     0.42305
    174280    0.585462    0.504441    0.569335    0.326998
    174320    0.550385    0.512996    0.460097     0.36193
    174360    0.614105    0.492408    0.591964    0.401698
    174400    0.627651    0.611486    0.606337    0.215251
    174440    0.596018    0.539728    0.574231    0.299043
    174480    0.564824    0.532355    0.427994    0.414091
    174520    0.491895    0.465926    0.430313    0.285771
    174560    0.506967      0.4709    0.474967    0.258244
    174600    0.550604    0.515877    0.521135     0.26195
    174640    0.569102    0.527636    0.549957    0.258654
    174680    0.561862    0.485876    0.547217    0.309607
    174720    0.542936    0.505916    0.501258    0.286963
    174760     0.42779    0.322398    0.393672    0.327246
    174800    0.496252    0.405239    0.430896    0.377681
    174840    0.478508    0.363288    0.431237     0.37416
    174880    0.509028    0.457231    0.409156    0.376497
    174920    0.663717    0.623752    0.578829    0.396146
    174960     0.62371    0.579548    0.533364    0.397084
    175000    0.628464    0.600045    0.450256    0.476601
    175040    0.569968    0.541255    0.431785    0.412712
    175080    0.579244    0.539248    0.547545    0.283642
    175120    0.554796    0.484272    0.448556    0.424117
    175160    0.505863     0.46397    0.424128    0.341529
    175200    0.479078    0.429982    0.389488    0.349923
    175240    0.464627    0.415789    0.359553    0.359997
    175280    0.466305     0.43788    0.284957    0.402418
    175320    0.495879    0.440329    0.324168    0.439109
    175360    0.448529    0.390905    0.272935    0.418398
    175400    0.450022    0.396753    0.282136    0.409909
    175440    0.466804    0.416985    0.262567     0.43931
    175480    0.460138    0.301231    0.371382    0.441349
    175520     0.47428    0.418283     0.29842    0.431125
    175560    0.456986    0.394383    0.362345    0.361719
    175600    0.466662    0.384716    0.335185    0.418559
    175640    0.494405    0.382595    0.367663    0.455321
    175680    0.460117    0.436718    0.366146    0.314055
    175720    0.477272     0.44889    0.400588    0.305948
    175760    0.464293    0.431534    0.416548    0.267211
    175800    0.527252    0.490361    0.460255    0.322027
    175840    0.542514    0.495864    0.521437    0.266205
    175880    0.520428    0.457732    0.437721    0.374929
    175920    0.496082    0.430318    0.480456    0.276013
    175960     0.43444     0.38709    0.399073    0.261492
    176000    0.495423    0.458501    0.444964    0.287528
    176040    0.606541    0.589462    0.589435    0.202201
    176080    0.587852     0.54716    0.572703    0.252521
    176120    0.607641    0.554744    0.555718    0.349131
    176160    0.616446     0.42515    0.599198    0.469276
    176200     0.59064    0.391102    0.562095    0.478329
    176240    0.587964    0.241757     0.55979    0.565324
    176280    0.589789    0.269455    0.539131    0.576571
    176320    0.604758    0.386383    0.536509    0.542523
    176360    0.603738    0.353623    0.519601    0.577896
    176400    0.626039    0.282297    0.600936    0.585691
    176440    0.596583    0.246126    0.574386    0.566857
    176480    0.593695    0.305941    0.564166    0.541354
    176520    0.548916    0.265143    0.532371    0.498897
    176560     0.58776    0.274186    0.577737    0.531004
    176600    0.620814    0.293195    0.590435    0.579864
    176640    0.636155    0.200213    0.619736    0.620669
    176680    0.603315     0.36976     0.49879    0.585204
    176720    0.605478    0.435632     0.46328    0.573413
    176760    0.641235    0.358316    0.550169    0.625531
    176800    0.643405    0.277598    0.621782    0.603545
    176840    0.600396    0.210815    0.585611    0.577554
    176880    0.554025    0.462853    0.399093    0.490285
    176920    0.620908     0.45846    0.441588    0.604869
    176960    0.640855    0.430148    0.510918    0.612638
    177000    0.626076    0.522342    0.550532    0.456088
    177040    0.612957     0.58196    0.578551    0.279344
    177080    0.589835    0.561486    0.519251     0.33305
    177120    0.611272    0.529649    0.562104     0.38835
    177160    0.603378    0.467657    0.570971    0.428274
    177200    0.600915    0.587495    0.564598    0.241402
    177240    0.563122    0.486607    0.541114    0.323453
    177280    0.553054    0.439471    0.526673    0.375791
    177320    0.512936    0.280305    0.470207    0.475964
    177360    0.516817    0.280812    0.468725    0.485428
    177400     0.52341    0.361171     0.41156    0.498088
    177440    0.505616    0.336182    0.458776    0.433361
    177480    0.534605    0.406868    0.439153    0.461745
    177520    0.549474    0.399669    0.442885    0.497955
    177560    0.586263    0.435392    0.414125    0.571264
    177600    0.578625    0.395843    0.437259     0.56721
    177640    0.613413    0.460326    0.444205    0.585946
    177680    0.637904    0.565879    0.425447    0.559122
    177720    0.592079    0.547991    0.433727    0.461196
    177760    0.566164    0.504563    0.506406    0.360627
    177800     0.62732    0.606614    0.544537    0.350083
    177840    0.635615    0.594294    0.621137    0.262711
    177880    0.551352    0.510988    0.497424    0.315336
    177920    0.510966    0.478233    0.473434    0.263301
    177960     0.47967    0.442691    0.458263     0.23278
    178000    0.487531    0.418375    0.470881     0.28037
    178040    0.462188    0.398282    0.454135    0.249734
    178080    0.437146    0.369973     0.38424    0.312527
    178120    0.446874    0.322568    0.420196    0.344642
    178160    0.432681    0.298012    0.373539    0.382209
    178200    0.453384    0.441651    0.384564    0.261091
    178240    0.429408     0.41498    0.308463    0.318472
    178280    0.454302     0.39407     0.39672    0.316391
    178320    0.477821    0.349266    0.422516    0.395118
    178360    0.468432    0.285778    0.387016    0.455419
    178400    0.451971    0.361841    0.337634    0.404513
    178440    0.461201    0.343938    0.401872      0.3816
    178480    0.504172    0.370568    0.452974    0.407275
    178520    0.457957     0.39423    0.386987    0.338043
    178560    0.422937    0.348215    0.366211     0.31998
    178600    0.461834    0.438412    0.380207    0.299696
    178640    0.475368    0.449309    0.421095    0.269722
    178680    0.435184    0.385655    0.394259     0.27313
    178720    0.436195    0.362526    0.369661    0.335348
    178760    0.483972    0.343162    0.440935    0.395314
    178800    0.461668    0.306359    0.394553    0.420412
    178840    0.441197    0.367784      0.3331    0.378272
    178880      0.4419    0.394316     0.34348    0.342182
    178920    0.423179     0.36833    0.342951    0.323851
    178960    0.433978    0.382438    0.332833    0.345885
    179000    0.428134    0.345798    0.383138    0.316584
    179040    0.433826    0.257815     0.39785    0.389432
    179080    0.441552    0.369842    0.360903    0.350574
    179120    0.448329    0.433734    0.289393    0.360729
    179160    0.443176    0.397056    0.266024    0.405446
    179200    0.453706    0.406736    0.299819     0.39544
    179240    0.454395    0.359247     0.34152    0.408969
    179280    0.483415    0.368313    0.374886    0.437248
    179320    0.472179    0.392365     0.36261    0.400585
    179360    0.460044    0.294287     0.41879    0.401611
    179400    0.456015    0.297936    0.373645     0.43304
    179440    0.423745    0.256178    0.390692    0.375304
    179480    0.530343    0.343259    0.480343     0.46257
    179520    0.444851    0.317932    0.401986    0.364844
    179560    0.526828    0.346296    0.424707    0.504777
    179600    0.641606    0.525792    0.415529    0.611714
    179640    0.630618    0.584806    0.299222    0.603181
    179680     0.59265    0.382556    0.514328    0.539986
    179720    0.620348    0.496565    0.457248    0.560367
    179760    0.575794    0.471915    0.438099    0.498439
    179800    0.653122    0.534928    0.610943    0.440157
    179840    0.592566      0.4467    0.488074    0.514308
    179880    0.623218    0.512616    0.426071    0.576619
    179920    0.665977    0.607856    0.490401    0.526374
    179960    0.630099    0.574625    0.329181    0.596234
    180000    0.613861    0.371679    0.522304     0.58541
    180040    0.523646    0.495929    0.325156    0.443551
    180080    0.486314      0.4206    0.316733    0.442468
    180120    0.472697     0.34433    0.350433     0.45334
    180160    0.468351    0.407485    0.338862    0.397284
    180200    0.505271    0.458218    0.277915    0.472648
    180240    0.517137    0.459956    0.411798    0.392076
    180280    0.479042    0.399117     0.34036    0.428745
    180320    0.461419    0.386116    0.324993    0.413654
    180360    0.540693    0.458182    0.415725    0.449377
    180400    0.429919     0.34881    0.352902    0.351357
    180440    0.459776    0.354332    0.427895    0.337849
    180480    0.465926    0.285825    0.410084    0.429314
    180520    0.472042    0.291952    0.437656    0.410937
    180560    0.454863    0.282655    0.389219    0.427101
    180600    0.500888    0.289181    0.442017    0.471988
    180640    0.540127    0.449315    0.393319    0.476329
    180680    0.549078    0.453541     0.39731    0.489303
    180720    0.471792    0.378905    0.374199    0.401972
    180760    0.532243    0.388719    0.433676    0.476852
    180800    0.563299    0.394402    0.478054    0.500523
    180840    0.535129    0.396599    0.386834    0.515553
    180880    0.478636    0.410782     0.39141    0.369108
    180920    0.461349    0.388174    0.364183     0.37733
    180960    0.452532    0.381076    0.278398    0.432258
    181000    0.407441    0.350633    0.297177    0.347503
    181040    0.438258    0.417428    0.291726    0.353256
    181080    0.465999    0.401451    0.362801    0.376194
    181120    0.481373    0.376834    0.393162    0.408485
    181160    0.499877     0.34939    0.425623    0.443313
    181200    0.488285    0.329664    0.444411    0.413115
    181240    0.491028    0.309328    0.445267      0.4339
    181280     0.60963    0.474972    0.562984    0.448049
    181320    0.580709    0.481042    0.534535    0.396633
    181360    0.526377    0.502299     0.44475     0.32255
    181400    0.546786     0.51182    0.436831    0.381009
    181440    0.600703    0.575943    0.460432    0.421877
    181480    0.665103    0.639948    0.404102    0.558474
    181520    0.630035     0.58907    0.336815    0.577444
    181560    0.596332    0.548443     0.29543    0.568466
    181600    0.589709    0.411322    0.473213    0.549906
    181640    0.549371    0.417854    0.403862    0.515666
    181680    0.561384     0.39145    0.453778    0.520727
    181720    0.653772     0.40715    0.532846    0.636506
    181760    0.554818    0.396872     0.44816    0.507239
    181800    0.528128    0.388434    0.465676    0.436009
    181840    0.565162    0.518098    0.355652    0.493865
    181880    0.613497    0.579727    0.327736    0.556113
    181920    0.586369    0.564001    0.320514    0.516557
    181960    0.578261    0.544803    0.247234    0.557527
    182000    0.630016    0.600088    0.353171    0.555882
    182040    0.587114    0.489718    0.416796    0.525225
    182080    0.566411    0.476895    0.453996    0.456183
    182120    0.576291    0.432928    0.429979     0.54029
    182160    0.627617    0.547761    0.356348    0.600651
    182200    0.557023    0.506851    0.275695    0.536324
    182240    0.455363    0.391227    0.289137    0.421964
    182280    0.470679    0.400589    0.291388    0.444634
    182320    0.545621    0.489048    0.279693    0.527266
    182360    0.591351    0.486542    0.363349    0.575018
    182400    0.576794    0.366608    0.505815    0.524531
    182440    0.521583     0.42328    0.455965    0.396267
    182480    0.572853     0.54996    0.436188     0.40448
    182520    0.537398    0.515359    0.428157    0.358721
    182560     0.46491    0.442973    0.414017    0.254257
    182600    0.533246    0.506958    0.450963    0.329133
    182640      0.5618    0.497977    0.519319    0.336996
    182680    0.580232    0.432302     0.55428    0.423353
    182720    0.547299     0.38872    0.487945    0.458124
    182760    0.518549    0.399347    0.382473    0.481687
    182800    0.586781    0.434727    0.505173    0.494405
    182840    0.628991    0.603554    0.572003    0.315901
    182880    0.585339    0.546668    0.537874    0.311593
    182920    0.636832    0.603846    0.531356    0.405141
    182960     0.69102    0.592613    0.633396    0.450151
    183000    0.580988    0.554038    0.502073    0.340673
    183040    0.610792    0.583697    0.544473    0.330121
    183080    0.557487    0.431168    0.473413    0.459955
    183120    0.585957    0.412357    0.552887    0.459313
    183160     0.64875    0.385773    0.625486    0.549272
    183200    0.656286    0.480788    0.617572    0.498869
    183240    0.585159    0.526947    0.381301    0.511623
    183280    0.584562    0.527624    0.422542    0.475916
    183320    0.602454    0.533961    0.510175    0.424861
    183360     0.59732    0.520167    0.539593    0.389676
    183400    0.603758    0.578157    0.569452    0.265534
    183440    0.661653    0.616015    0.639331    0.295553
    183480    0.637772    0.595166    0.611725    0.291678
    183520    0.620486    0.565944    0.603637    0.292124
    183560    0.621388    0.600792    0.552144    0.326237
    183600    0.605608    0.575003    0.565558    0.288164
    183640    0.585717    0.554497    0.448458    0.421364
    183680    0.610427    0.555908    0.429517     0.50172
    183720    0.688188    0.632635    0.637264    0.375331
    183760    0.604815    0.555992    0.477241    0.441267
    183800    0.612583    0.533023    0.532942    0.427052
    183840     0.57198    0.549358    0.449867    0.387488
    183880     0.57238    0.533264    0.367693    0.485457
    183920     0.50836    0.444207    0.387022    0.412012
    183960    0.509489    0.458184    0.335377    0.443563
    184000    0.513564    0.399609    0.397218    0.458286
    184040    0.572075    0.554375    0.295385    0.509857
    184080    0.608878    0.553138    0.291912    0.591854
    184120    0.599851    0.339319    0.523738    0.574633
    184160    0.629142    0.338589    0.596728    0.566491
    184200    0.622498    0.495627    0.546967    0.479779
    184240    0.638237    0.527588    0.406513    0.609172
    184280    0.605067    0.589786    0.309821    0.537006
    184320    0.629311    0.549725    0.369772    0.594253
    184360    0.654433    0.600693    0.296958    0.638395
    184400    0.641056    0.618244    0.347913     0.56448
    184440     0.64826    0.621459    0.411155    0.534062
    184480    0.680095    0.660391    0.363041    0.597614
    184520    0.662466    0.585448    0.461112    0.567758
    184560    0.646419     0.51746    0.503715    0.560554
    184600     0.68694    0.486222    0.562054    0.625665
    184640    0.673638    0.577525    0.487689    0.579827
    184680    0.647616    0.492574    0.459152    0.620776
    184720    0.637802    0.425105    0.566911    0.558104
    184760    0.653199    0.370059       0.555    0.639037
    184800     0.60852    0.487068    0.418073    0.573214
    184840     0.63869    0.268625    0.632715    0.585971
    184880    0.642616    0.421774    0.564661    0.573738
    184920    0.663533    0.539348    0.504697    0.578738
    184960    0.556582     0.49986    0.404053    0.454367
    185000    0.636893    0.623281    0.478491    0.440263
    185040    0.683118     0.57338    0.548967    0.550608
    185080    0.684003    0.585264    0.558925    0.529897
    185120    0.664253    0.632431    0.456579    0.523481
    185160    0.639932    0.615977    0.308309    0.586979
    185200    0.672019    0.628704    0.450081    0.552609
    185240    0.608097    0.580694    0.503604    0.385672
    185280    0.660475    0.645769    0.540393    0.404244
    185320    0.670077    0.606065    0.630102      0.3656
    185360    0.620559    0.591663    0.590473    0.267328
    185400    0.608246    0.593013    0.564316    0.264214
    185440    0.662582    0.626434    0.643691    0.266969
    185480    0.641511    0.591925    0.632293    0.270005
    185520    0.621637    0.541935    0.559068    0.408185
    185560    0.641783    0.590804    0.541186    0.426427
    185600    0.676674    0.584424    0.561573    0.508783
    185640    0.622346    0.485025    0.509873    0.528591
    185680    0.650105    0.523217    0.506476    0.561248
    185720    0.627986    0.271898    0.586907     0.60856
    185760    0.662227    0.525024    0.639534    0.438676
    185800    0.690136    0.676189    0.680268    0.180498
    185840    0.693916    0.683988    0.678496    0.186657
    185880    0.649501    0.607301    0.623899    0.292642
    185920    0.569699    0.503823    0.523907    0.347559
    185960    0.636377    0.601398    0.599726    0.297657
    186000    0.664475    0.635678    0.634705    0.275893
    186040    0.652204    0.628556    0.626349    0.251684
    186080    0.613461     0.59535     0.56194    0.287142
    186120     0.59808    0.570991     0.46578    0.415234
    186160    0.639699    0.603191    0.467551    0.485785
    186200    0.692907    0.674832    0.538463    0.463571
    186240    0.668646    0.625516    0.590631    0.392504
    186280    0.661641     0.62753    0.618891    0.314194
    186320     0.66352    0.644041    0.639922    0.237124
    186360    0.657594    0.629887    0.557467    0.396651
    186400    0.592313    0.566424    0.402346    0.467922
    186440     0.53641    0.508613    0.396622    0.399344
    186480     0.53268    0.484609    0.488696     0.30631
    186520    0.529565    0.427715    0.484931    0.377861
    186560    0.532246    0.365692     0.50594    0.420556
    186600    0.561983    0.468448    0.531518    0.360132
    186640    0.494402     0.44974     0.44046    0.304297
    186680    0.447153    0.388816    0.344834    0.360281
    186720    0.474699    0.376822    0.431153    0.350416
    186760     0.42215     0.30424    0.374705    0.351362
    186800    0.501675    0.479673    0.452039    0.262545
    186840    0.472359    0.432685    0.423656    0.282039
    186880    0.455818    0.411195     0.32983    0.371041
    186920     0.49238    0.460359    0.378686     0.35992
    186960     0.49802    0.433159    0.422412     0.36054
    187000    0.483477    0.455474    0.436344    0.263907
    187040    0.491981    0.465944    0.431092    0.284863
    187080    0.477177    0.430528    0.424915    0.299148
    187120    0.462436    0.400763      0.4147    0.308393
    187160    0.398211    0.317532    0.319096    0.338371
    187200    0.394277    0.277364    0.331333    0.352415
    187240     0.39432     0.34543    0.293061    0.325223
    187280    0.403321    0.346027     0.33329     0.30744
    187320     0.41039    0.350225    0.333389    0.320988
    187360    0.408769    0.291925     0.36401    0.341263
    187400    0.417211    0.277968    0.371362     0.36463
    187440    0.453827    0.326183    0.389209    0.392479
    187480    0.448241    0.299687    0.390634    0.399292
    187520    0.466534    0.334436    0.396989     0.40726
    187560    0.460118      0.3924    0.344074    0.388654
    187600    0.462801    0.433517    0.330958    0.361801
    187640    0.479075    0.442341     0.37836    0.346704
    187680    0.604492    0.584716    0.337183     0.52463
    187720     0.54538    0.510233     0.44128    0.373915
    187760    0.620917    0.603845    0.321068    0.550784
    187800    0.654549    0.613592    0.311725    0.619033
    187840    0.653735    0.577846    0.390342    0.607014
    187880    0.618671     0.52702     0.53438    0.449662
    187920    0.567596    0.486931     0.41741    0.482698
    187960    0.588753    0.509648    0.366828    0.546769
    188000    0.597942    0.379278    0.492521    0.573271
    188040    0.659106    0.494438    0.564734    0.552673
    188080    0.655894    0.468418     0.60726    0.521742
    188120    0.586374    0.507446     0.52614    0.391593
    188160     0.64372    0.624605    0.571599    0.334505
    188200    0.655122    0.608642    0.606304    0.346871
    188240    0.615572    0.606382    0.519437    0.346906
    188280    0.638523    0.575553    0.527412    0.453871
    188320    0.650625    0.621549    0.533857    0.418688
    188360    0.590792    0.505602    0.504523    0.433468
    188400    0.612309    0.596893    0.345136    0.523874
    188440    0.544084    0.509199    0.314173    0.483803
    188480     0.49402    0.442252    0.315942    0.438982
    188520    0.521941    0.346188    0.420215    0.498416
    188560    0.496809    0.470929      0.2991    0.427086
    188600    0.513434    0.487925    0.339628    0.416906
    188640     0.44714    0.417763    0.386432    0.275704
    188680     0.43503    0.407893    0.379903    0.260382
    188720    0.488389    0.464688    0.398459    0.319911
    188760    0.502512     0.43927     0.29395    0.475049
    188800    0.437765    0.393463    0.294874    0.376181
    188840    0.495403    0.448399    0.309148    0.440698
    188880    0.555437    0.379884    0.451185    0.518787
    188920    0.578345    0.382486    0.528389    0.493433
    188960    0.586923    0.385598    0.539291    0.499436
    189000    0.561559    0.347406    0.471346    0.536505
    189040    0.539748    0.371698    0.434926    0.505308
    189080    0.583785    0.349958     0.52123    0.536152
    189120    0.536389    0.436786    0.411165    0.464314
    189160     0.59287    0.513227    0.526406    0.403093
    189200    0.590927    0.538382    0.478182     0.42412
    189240    0.605641    0.575939    0.403328    0.489103
    189280    0.584413    0.568147    0.270032    0.536068
    189320    0.596429     0.56869    0.435156    0.445742
    189360    0.593722    0.460198    0.429552    0.555622
    189400    0.556217    0.401544    0.444958     0.50944
    189440    0.592699    0.474514    0.374413    0.580721
    189480    0.648876    0.422997    0.513059    0.632396
    189520    0.571737    0.287061    0.534323    0.534661
    189560    0.645387    0.498194    0.618402    0.449924
    189600    0.606818    0.486437    0.582441    0.400746
    189640    0.511497    0.331562    0.465142     0.44381
    189680    0.471037    0.345988    0.411448    0.393387
    189720    0.531305    0.296615    0.501466    0.474471
    189760    0.628706    0.287624    0.609178    0.580274
    189800    0.533677    0.336602    0.508152    0.445087
    189840    0.573563    0.338806    0.504944    0.536834
    189880    0.605907    0.344309     0.54815    0.561453
    189920     0.63995    0.257766    0.610127    0.616745
    189960     0.65456     0.27403    0.609536    0.640523
    190000    0.658756    0.271888    0.633355    0.626783
    190040    0.608781    0.269918    0.579913    0.576258
    190080    0.608166    0.433578    0.513775    0.536449
    190120    0.623327    0.440343    0.524043    0.555472
    190160    0.605341    0.256788    0.573424    0.581482
    190200    0.657719    0.191826    0.648413    0.638711
    190240    0.565784     0.37547    0.493781    0.505397
    190280    0.643678    0.306971    0.632878     0.57782
    190320    0.610442     0.48908    0.587888    0.400583
    190360    0.615601    0.384251    0.607588    0.491036
    190400     0.63121    0.504407    0.567836    0.469028
    190440    0.535138    0.438748    0.423366    0.448338
    190480    0.592818    0.560424    0.500932    0.371293
    190520     0.55854    0.500298    0.526258    0.310949
    190560    0.575121    0.523825    0.551656     0.28777
    190600    0.505258    0.458002    0.431566    0.338462
    190640    0.563708    0.541365    0.263236    0.522651
    190680    0.571738    0.540666    0.388662    0.458683
    190720    0.635182    0.507267    0.415541    0.613937
    190760     0.54839    0.513803     0.26505    0.516931
    190800    0.584408    0.568711    0.225424    0.555712
    190840    0.588143    0.573411     0.21907    0.561277
    190880    0.623464    0.575692    0.393271    0.539752
    190920    0.571622    0.467813    0.485517    0.446013
    190960    0.577652    0.499382    0.483501    0.429195
    191000    0.637122    0.441803    0.572369    0.537637
    191040    0.634499    0.485718    0.536015    0.530982
    191080    0.650693    0.512049    0.568477    0.511314
    191120    0.578182    0.452904    0.517993    0.441757
    191160     0.59419    0.310116    0.583745    0.518839
    191200    0.638584    0.364679     0.62496    0.540384
    191240    0.634048    0.334512    0.610615    0.565052
    191280    0.667823    0.465506    0.592033    0.569892
    191320    0.575622    0.471262    0.440457    0.496579
    191360    0.545965    0.314242    0.480545    0.516221
    191400    0.480707    0.301032    0.447487    0.413877
    191440    0.471926    0.327806    0.450306     0.36769
    191480    0.617289    0.437172    0.587573     0.47511
    191520    0.561698     0.41633    0.524082    0.427804
    191560    0.513947    0.458322    0.439812    0.353255
    191600    0.482494    0.382585    0.417177    0.381043
    191640    0.504139    0.404099    0.426509    0.403864
    191680    0.566491    0.510029    0.488326    0.378461
    191720    0.594355    0.535818     0.43068    0.483664
    191760    0.454889    0.398024    0.306185    0.402089
    191800    0.462403    0.383664    0.383537    0.365149
    191840     0.55769    0.421683    0.513154    0.425316
    191880    0.552707    0.435318    0.509731    0.402047
    191920      0.6058    0.487501    0.553049    0.436426
    191960    0.528825    0.422549    0.454204    0.417688
    192000    0.528411    0.502254    0.369416    0.411959
    192040    0.480273    0.401635    0.395961    0.378455
    192080    0.500842    0.405288    0.404606    0.416799
    192120    0.462269    0.362554    0.332688    0.430416
    192160    0.555031    0.452941    0.518237    0.377351
    192200    0.513574    0.496299    0.422794    0.320076
    192240    0.527137    0.415387    0.472461    0.399978
    192280    0.495867    0.462133    0.348276    0.396113
    192320    0.528444     0.49485    0.316209    0.462214
    192360    0.479192     0.43397    0.322316    0.408697
    192400    0.460512    0.426259    0.396692    0.291685
    192440    0.470196    0.432063    0.372663    0.341487
    192480    0.528084    0.513687    0.391351    0.375122
    192520    0.465962    0.434502    0.300495    0.393895
    192560     0.45944    0.404982    0.315242    0.398476
    192600    0.457162    0.372427    0.308238     0.42928
    192640    0.461297    0.278339    0.408962    0.425284
    192680    0.466525    0.417502     0.29535    0.416835
    192720     0.49551    0.441857    0.423372    0.341436
    192760    0.498695    0.474253    0.470239    0.226612
    192800    0.464279    0.427873    0.421896    0.264646
    192840     0.45371    0.346186    0.437183    0.317382
    192880    0.449217    0.380239    0.399242     0.31562
    192920    0.446497    0.380097    0.345259     0.36748
    192960    0.455898     0.32073    0.436426    0.349787
    193000    0.450643    0.354981    0.342717    0.403349
    193040    0.460575    0.362073    0.334345    0.425881
    193080    0.451172    0.398921    0.351025    0.353208
    193120    0.462026    0.405297    0.328792    0.393149
    193160     0.45277     0.30403    0.389043    0.407692
    193200    0.498978    0.402127    0.329643    0.477062
    193240    0.481465    0.294414    0.407511    0.459209
    193280    0.450761    0.305592    0.394282    0.396896
    193320    0.447322    0.250757    0.400385    0.420722
    193360    0.450465    0.243212    0.414766    0.417916
    193400    0.462422    0.288394     0.43369    0.395487
    193440    0.455888    0.246573    0.399224    0.442142
    193480    0.460669    0.422778    0.339002     0.36162
    193520    0.443387    0.232864    0.427397    0.395335
    193560    0.463214    0.319459    0.366347     0.43917
    193600     0.45516    0.238597    0.420671    0.424791
    193640    0.449431     0.25329    0.394814    0.428886
    193680    0.430166    0.333257    0.338979    0.379629
    193720    0.449995    0.247361    0.425731    0.403182
    193760    0.437316    0.353001    0.386324    0.329598
    193800    0.465577    0.319971    0.421055    0.392243
    193840    0.443465    0.323716    0.411482    0.345273
    193880     0.45913    0.400861    0.385035    0.335646
    193920    0.441283    0.283687    0.415824    0.368883
    193960    0.455216    0.274321    0.424745    0.398477
    194000    0.452441     0.23415    0.426169    0.415883
    194040    0.455368    0.334396    0.382565    0.395655
    194080    0.454443    0.276093    0.388953    0.430726
    194120    0.465611     0.30035    0.405635    0.422891
    194160    0.457582    0.239243    0.412726    0.437244
    194200    0.471472    0.225688    0.442648    0.444634
    194240    0.451813    0.295667    0.413847    0.386758
    194280    0.461349    0.312672    0.414012     0.39562
    194320    0.460143     0.25716    0.427276    0.418052
    194360    0.457431    0.269978    0.418788     0.41257
    194400    0.451618    0.355434    0.325469     0.41911
    194440    0.467195    0.391723    0.385617      0.3666
    194480    0.456066    0.247205    0.436278     0.40564
    194520    0.454771    0.336233     0.40085    0.374031
    194560    0.451013    0.397361    0.384706    0.317696
    194600    0.454114    0.335314    0.408006    0.365424
    194640    0.458455    0.441956    0.424439     0.21187
    194680    0.456048    0.446638    0.404693     0.22956
    194720    0.455974    0.444556    0.319375    0.340871
    194760    0.457537    0.436103    0.382974    0.286051
    194800    0.459731    0.363988    0.432965    0.320561
    194840    0.461751    0.411443    0.422032    0.281124
    194880      0.4555    0.280384    0.440149    0.377642
    194920    0.441316    0.342366    0.410942    0.321609
    194960    0.458805    0.281372    0.436526    0.388945
    195000    0.448188    0.370948    0.422985    0.291937
    195040    0.447145    0.376353    0.390993    0.324593
    195080    0.494256    0.423817    0.378299    0.407243
    195120    0.471226    0.384773    0.322719    0.438076
    195160    0.451845    0.409612    0.268324    0.410547
    195200    0.456368    0.431405    0.322405    0.355652
    195240    0.460501    0.447349    0.259367    0.395891
    195280    0.440515    0.425735    0.275016    0.362246
    195320    0.470372    0.457379    0.283179    0.391298
    195360    0.489543     0.45582    0.376305    0.360456
    195400    0.475635    0.453761    0.292371    0.401345
    195440    0.448591     0.34784    0.394041    0.355255
    195480    0.453121    0.376687    0.418389    0.306097
    195520    0.457385    0.400135    0.430619    0.269929
    195560    0.449387    0.352167    0.404024    0.341526
    195600     0.44716     0.39703    0.366991    0.328009
    195640    0.452031    0.385535    0.428156    0.276962
    195680    0.459974    0.428529    0.441931    0.210269
    195720    0.451152    0.401251    0.397244    0.297105
    195760    0.455222    0.397413     0.42519    0.275192
    195800    0.458673    0.447583    0.405989    0.235804
    195840    0.455531    0.436759    0.399513    0.254259
    195880    0.455458    0.307895    0.444769    0.349663
    195920    0.460299    0.279122    0.443481    0.386221
    195960    0.462261    0.434835    0.366332    0.322631
    196000    0.454766    0.339319     0.44122    0.322199
    196040    0.460343    0.377987    0.415678    0.328891
    196080    0.468817    0.296633    0.427764    0.410616
    196120    0.458136    0.304261    0.391549    0.417003
    196160    0.451605    0.380796    0.424992    0.286827
    196200    0.457431    0.410218    0.369287    0.337392
    196240    0.445339    0.392736    0.404167    0.281176
    196280    0.454444    0.394318     0.39265    0.321526
    196320    0.470591    0.415028    0.275224    0.441492
    196360    0.467201    0.447777     0.27517    0.400414
    196400    0.461753    0.410029    0.240936    0.447501
    196440    0.445495    0.433119    0.238939    0.390189
    196480    0.457161    0.440949    0.244785    0.404521
    196520    0.446112     0.42467    0.230306    0.405766
    196560    0.454641    0.425829    0.272395    0.397325
    196600    0.462493     0.40932    0.322741    0.395089
    196640    0.434722     0.40884    0.304005     0.34409
    196680     0.44447     0.39321    0.294653    0.392011
    196720    0.458951     0.39785    0.350684    0.374177
    196760    0.495925    0.479069    0.383049    0.340073
    196800    0.449342    0.395571    0.366373     0.33632
    196840    0.499554    0.429642    0.324123    0.457668
    196880    0.493808    0.440465    0.376627    0.389661
    196920    0.472816    0.419098    0.377411    0.359205
    196960    0.467378    0.410008    0.407616    0.320354
    197000     0.47086    0.373514    0.405823    0.373112
    197040    0.485416    0.334498    0.427622    0.420128
    197080     0.46255    0.403748    0.422128    0.294451
    197120    0.469139    0.247203    0.441214    0.429423
    197160    0.475721    0.229456    0.445688    0.448701
    197200    0.472033    0.301454    0.393635    0.446999
    197240    0.457581    0.321524     0.39067    0.403435
    197280    0.485592    0.443425    0.388068    0.352673
    197320    0.478536    0.328407    0.407325    0.429219
    197360    0.471618    0.423364    0.348651    0.379541
    197400    0.448881    0.407943    0.292741    0.388423
    197440    0.486697     0.45952    0.279886    0.429248
    197480    0.466768    0.451657    0.254166    0.408841
    197520    0.456544    0.423942     0.31556    0.370891
    197560    0.472398     0.43921    0.262599    0.429484
    197600    0.481718     0.47184    0.237807    0.430022
    197640    0.464139    0.434011    0.281411    0.404094
    197680    0.460071    0.352519    0.407741    0.364427
    197720    0.456896    0.374346    0.396616     0.34651
    197760    0.443225    0.289562    0.384057    0.401933
    197800    0.468815    0.362617    0.355845     0.42598
    197840    0.550566    0.437998    0.365152    0.530159
    197880    0.508374    0.390885    0.360893    0.483584
    197920    0.465023    0.441771    0.383106    0.300933
    197960    0.460525     0.44812    0.412602    0.230467
    198000    0.423747    0.410927    0.370865    0.229611
    198040     0.44846    0.435036    0.400737    0.228882
    198080    0.452723    0.347387    0.356261    0.402886
    198120    0.444847    0.374192    0.394546    0.316375
    198160    0.439378    0.364608    0.402815    0.301509
    198200    0.468818    0.393467    0.379892    0.374762
    198240      0.4591    0.356394     0.33744    0.425046
    198280    0.484969     0.40632    0.341646    0.434249
    198320    0.449314    0.383413     0.27831    0.423442
    198360    0.475738    0.394316    0.296187    0.457648
    198400     0.43324     0.34737    0.335796    0.376787
    198440    0.473629    0.375482    0.454729    0.317623
    198480    0.459646    0.374042    0.344656    0.404789
    198520    0.470883    0.437476    0.248677    0.436161
    198560    0.471712    0.351302    0.345993    0.449333
    198600    0.447943    0.363209    0.364149    0.369838
    198640    0.490338    0.446145     0.25244    0.467002
    198680     0.45954    0.368942      0.3005    0.442645
    198720    0.432282    0.388807    0.305808    0.359229
    198760    0.477595    0.445923    0.273228    0.427427
    198800    0.459227    0.395639    0.295649    0.421712
    198840    0.447289    0.412313    0.308368     0.36748
    198880    0.464011    0.452872    0.269806    0.390798
    198920    0.457154    0.406133    0.276172    0.420433
    198960    0.477007    0.427148     0.37599    0.362281
    199000     0.52795    0.460234    0.476175    0.344824
    199040    0.564091    0.509665    0.398145    0.467032
    199080    0.500685    0.416489     0.44165    0.364491
    199120    0.510662    0.478999    0.396477     0.36731
    199160    0.491595    0.466659    0.396611    0.329029
    199200    0.512496    0.442178    0.402216    0.409886
    199240    0.587458    0.324946    0.537937    0.543366
    199280    0.580812    0.248643     0.54448    0.562498
    199320     0.53781    0.264356     0.47919    0.528178
    199360    0.563512    0.241234    0.522457    0.551305
    199400    0.619421    0.258748    0.585735    0.597771
    199440    0.484878    0.365296    0.368623    0.448207
    199480     0.45886    0.300502    0.398358    0.414866
    199520    0.454023    0.306047    0.416546    0.380917
    199560    0.432968    0.307801    0.357932    0.389955
    199600    0.425612    0.289675     0.36264     0.38324
    199640    0.406539    0.344798    0.321318    0.329268
    199680    0.416837    0.313317    0.366022    0.339658
    199720    0.430962    0.312346     0.37509     0.36497
    199760    0.415439    0.308863    0.342328    0.364134
    199800    0.436011    0.339788    0.396132     0.32838
    199840    0.422703    0.388621    0.342465    0.298407
    199880    0.444613    0.390277    0.363656    0.332866
    199920    0.457552    0.411905    0.326643    0.377287
    199960    0.522006    0.484621    0.383899    0.403417
    200000    0.554133     0.52764    0.481921    0.321676
    200040    0.525831    0.495127     0.36296    0.419649
    200080    0.497411    0.442872    0.351303    0.418673
    200120    0.599678    0.563274    0.465249    0.430689
    200160    0.556355    0.509814    0.349082    0.487127
    200200    0.604269    0.555669    0.411615    0.502084
    200240    0.631169    0.498999    0.434107    0.599417
    200280    0.589452    0.463602    0.411588    0.557294
    200320    0.615614    0.437451    0.452306    0.601679
    200360    0.613733    0.511575     0.53367    0.454779
    200400    0.583636    0.569045     0.43356    0.411673
    200440    0.524149     0.48826    0.437537    0.345871
    200480    0.483061    0.383777    0.424547    0.373056
    200520    0.490412    0.469322    0.443911    0.252365
    200560    0.569298    0.543956    0.544963    0.235218
    200600    0.520974    0.487419    0.481291    0.271309
    200640    0.560418    0.511011    0.495301    0.348828
    200680    0.574192    0.431192    0.478999    0.493991
    200720     0.63507    0.472416    0.591084    0.483807
    200760    0.519442    0.440793    0.427851    0.402845
    200800    0.579618    0.531118    0.523073    0.340913
    200840     0.55046    0.521047    0.485563    0.314247
    200880    0.500443    0.437479    0.441546    0.338432
    200920     0.52698    0.315803    0.477762    0.476894
    200960    0.470543    0.250626     0.43495    0.436836
    201000    0.500579    0.320537    0.414055    0.476418
    201040    0.470223     0.33724    0.381728    0.427519
    201080     0.57355    0.509739    0.352804    0.523082
    201120    0.527577    0.461345    0.330113    0.484624
    201160    0.578918    0.525253    0.448474    0.439627
    201200    0.519713    0.491153    0.379676    0.393471
    201240    0.577098    0.511676    0.344217     0.53459
    201280    0.565863    0.518087     0.30103    0.530441
    201320    0.552952     0.51198    0.373714    0.457958
    201360    0.561647    0.530521    0.310786    0.502846
    201400    0.484776    0.423805    0.313555    0.438279
    201440    0.491737    0.453909    0.332911    0.408347
    201480    0.465601      0.3958    0.352296    0.390895
    201520    0.456009    0.389294    0.310546    0.409756
    201560    0.453833     0.43135    0.292596    0.374505
    201600    0.448003    0.421843     0.24281    0.405592
    201640    0.443404    0.431271    0.264029    0.370822
    201680     0.44635    0.378926    0.347729    0.365999
    201720    0.454037    0.285671    0.396671    0.416345
    201760    0.446281      0.3177    0.326046    0.437143
    201800    0.455647    0.394127    0.283389    0.423773
    201840    0.455411    0.418618    0.302688    0.384626
    201880     0.45184    0.438574     0.33592    0.321137
    201920    0.468392    0.436618    0.362461    0.341716
    201960    0.457959    0.378322    0.372967    0.370433
    202000    0.442482    0.379993    0.376795    0.324363
    202040      0.4459    0.379707    0.341543    0.369898
    202080    0.450868    0.379351    0.416115    0.299173
    202120    0.441841    0.270274    0.415407    0.380574
    202160    0.451671    0.307192    0.389177    0.402725
    202200    0.470586    0.327357    0.460588    0.351566
    202240     0.45517     0.37726    0.384083    0.352867
    202280    0.444049    0.384648     0.32519    0.375042
    202320    0.443031     0.42685    0.251018    0.383852
    202360    0.450482    0.339127    0.376387    0.386256
    202400    0.449614    0.403365    0.344803    0.350304
    202440    0.498111    0.460463    0.453708    0.279916
    202480    0.519528    0.478675    0.485482    0.273856
    202520    0.533518     0.44058    0.447497    0.418232
    202560    0.560448    0.417293    0.400708    0.541761
    202600     0.54773    0.454625    0.327323     0.53497
    202640    0.574181    0.530408    0.285217    0.544689
    202680     0.65029    0.614795    0.282633    0.622815
    202720    0.581502     0.49888    0.348733    0.552985
    202760    0.566479    0.480092    0.422176    0.482779
    202800     0.50411    0.465208    0.379909    0.384063
    202840    0.476568    0.431965    0.424226    0.296094
    202880    0.453265    0.365934    0.431674    0.301079
    202920    0.510689    0.483479    0.484553    0.230354
    202960    0.476494    0.444034    0.450552    0.232226
    203000    0.495999    0.412232    0.456731    0.336885
    203040    0.513152    0.398798    0.491349    0.355227
    203080    0.562895    0.449801    0.510306    0.413482
    203120      0.5556    0.495841    0.533692    0.294445
    203160    0.546253    0.503729    0.476682    0.340317
    203200    0.557335    0.531373    0.504712    0.290094
    203240    0.484668     0.45517    0.428962    0.280392
    203280    0.473186    0.416641    0.424654    0.306415
    203320    0.531843    0.448277    0.451303    0.401356
    203360    0.533085    0.477721    0.487782    0.319704
    203400    0.500333    0.428295    0.482105    0.291212
    203440    0.515442    0.413259    0.463444    0.381835
    203480    0.544744     0.38463    0.444691    0.497798
    203520    0.548981    0.425961    0.433932    0.482721
    203560    0.496034    0.284139    0.449909    0.457107
    203600    0.530401    0.327386    0.453361    0.499931
    203640    0.545337    0.380677    0.450566    0.496849
    203680    0.586317    0.263217     0.54956    0.562348
    203720    0.555233    0.337246    0.511322    0.491305
    203760    0.568924    0.444948     0.49856    0.448117
    203800    0.515829    0.474502    0.425655    0.354718
    203840    0.494941    0.429692    0.373669    0.407025
    203880    0.488142    0.418943    0.335186    0.434398
    203920    0.486194    0.386737    0.409707    0.394137
    203960    0.506316    0.365859    0.466149    0.401949
    204000    0.452089    0.360942    0.361496    0.384461
    204040    0.467135    0.294513    0.420334    0.415948
    204080    0.503058    0.279367    0.463033    0.462264
    204120    0.474285    0.267539    0.436425    0.433416
    204160    0.507763    0.415261    0.476824    0.340357
    204200    0.524505    0.484076    0.441579     0.34769
    204240    0.512241    0.466082    0.462286    0.306337
    204280    0.661455    0.410289    0.589711    0.599124
    204320    0.564056    0.432549    0.399631    0.538066
    204360    0.496068    0.435945    0.264079    0.482061
    204400    0.470258    0.355444    0.364638    0.427766
    204440    0.472243    0.393159    0.411102    0.349927
    204480     0.45138    0.376655    0.414612    0.306129
    204520    0.464459    0.397548    0.448177    0.269328
    204560    0.442051    0.361579    0.429343    0.275216
    204600    0.456064    0.413158    0.369146    0.330181
    204640    0.456846    0.372241    0.398288    0.346727
    204680    0.482911    0.348283    0.451592    0.375726
    204720    0.452086    0.355393    0.421088    0.324258
    204760    0.432988    0.312181    0.411929    0.328351
    204800      0.4674    0.413417     0.43274    0.280622
    204840    0.445407    0.387296    0.419262     0.26645
    204880     0.44784     0.39387    0.371491    0.328606
    204920    0.464799    0.400697    0.387517    0.348352
    204960    0.476203    0.337264    0.371926    0.448847
    205000      0.4725     0.30647    0.420314    0.419434
    205040    0.480682    0.366376    0.377514    0.430537
    205080    0.525623    0.382003    0.437332    0.464083
    205120    0.512413    0.382271    0.405276    0.463416
    205160    0.504126    0.355924    0.401114    0.469799
    205200    0.465463    0.328233    0.398484    0.408394
    205240    0.461112    0.310241    0.429309    0.380385
    205280    0.433683    0.277434    0.387837    0.385715
    205320    0.444317    0.328326    0.371641    0.385901
    205360    0.413537    0.324564    0.377894    0.306398
    205400    0.455333    0.389191    0.345143    0.379558
    205440    0.412436    0.340237    0.330422    0.339509
    205480    0.406296     0.31828    0.339906    0.336621
    205520    0.430623     0.37545    0.348703    0.329115
    205560    0.464787    0.361425    0.374988     0.40101
    205600    0.538173    0.437492    0.423315    0.456799
    205640    0.508031    0.442244    0.459698    0.330591
    205680    0.474731    0.376075    0.441257    0.338525
    205720     0.47561    0.331695    0.452462    0.371035
    205760    0.456801    0.317063    0.410122    0.385492
    205800    0.484998    0.287477    0.441851    0.438829
    205840    0.432599    0.300655    0.400972    0.350872
    205880    0.430976    0.347213    0.392625    0.311077
    205920    0.498164    0.425194    0.427347    0.364582
    205960    0.435433    0.367036    0.392761    0.300377
    206000    0.500891    0.486406    0.444793    0.259524
    206040    0.499446    0.460829    0.441932    0.302035
    206080    0.550415    0.499318    0.502698    0.322319
    206120    0.519651    0.439837    0.463715    0.362748
    206160     0.51149    0.430664    0.465746    0.347639
    206200     0.54146    0.318916    0.479065     0.50512
    206240    0.507214    0.298862    0.434376    0.486344
    206280    0.496491    0.398772    0.372032    0.442244
    206320     0.52869     0.44039    0.396463     0.45596
    206360    0.558742    0.454285    0.453695     0.46062
    206400    0.656226    0.547659     0.47622    0.578402
    206440    0.700816    0.331459    0.625746    0.693443
    206480    0.588506    0.362625    0.483027    0.572596
    206520    0.601133     0.25883    0.556137    0.588592
    206560    0.518258    0.369191    0.477287    0.416026
    206600    0.517643    0.301207    0.439795    0.501761
    206640    0.447491      0.3995    0.302087    0.386834
    206680    0.489274    0.417913    0.296271    0.465134
    206720    0.447942    0.396653    0.296622     0.39495
    206760    0.536953    0.330746    0.469455    0.496847
    206800    0.531654    0.367256    0.461063     0.46675
    206840    0.519306    0.439242    0.384641    0.445505
    206880    0.611089    0.587932    0.252492      0.5809
    206920    0.623062     0.60561    0.345902    0.538517
    206960    0.601697    0.542166    0.464822    0.462683
    207000     0.53884    0.515396     0.37137     0.42089
    207040    0.544272    0.463002    0.338179    0.513545
    207080     0.57789     0.41969    0.430052    0.553921
    207120    0.560347    0.367848    0.502742    0.489811
    207160    0.596847     0.49855    0.498265    0.464363
    207200    0.582541    0.501395    0.352988    0.550191
    207240    0.558731    0.515996     0.26235    0.537849
    207280    0.657904    0.642911    0.234448    0.630376
    207320    0.627248    0.613202    0.205794    0.607053
    207360    0.577295    0.521247     0.31485    0.543793
    207400    0.650156    0.593719    0.473579    0.518291
    207440    0.573626    0.531741    0.398751    0.465127
    207480    0.651916     0.63659    0.256271    0.615685
    207520    0.582466    0.550192    0.349569     0.50361
    207560     0.48529    0.305913    0.413072    0.454756
    207600    0.521994    0.363955    0.410927    0.493591
    207640    0.482316    0.405009     0.39778    0.378147
    207680    0.525592    0.479939    0.435185    0.364372
    207720    0.517035    0.483653    0.436061    0.332537
    207760     0.45512    0.424348    0.387951    0.289293
    207800    0.444107    0.412527    0.398745     0.25551
    207840    0.490023    0.356156    0.461922    0.374201
    207880    0.505271     0.47412    0.452034    0.285434
    207920    0.480352    0.384469     0.41362    0.377595
    207960    0.457128    0.363038    0.330889    0.420296
    208000    0.474337    0.403881    0.328796    0.422807
    208040    0.490105    0.385212    0.385905    0.427895
    208080    0.491983    0.386707    0.381997    0.434316
    208120    0.462214    0.426114    0.268258     0.41683
    208160    0.483002    0.450365    0.283095    0.428498
    208200    0.481265    0.430831    0.351274    0.392713
    208240    0.529534    0.452732    0.392557     0.44916
    208280    0.557424    0.461647    0.443552    0.459987
    208320    0.519627    0.410987    0.498525    0.350123
    208360    0.557556    0.339088    0.532371    0.472585
    208400    0.614766    0.321246    0.575766    0.566719
    208440    0.558851     0.41776    0.529797    0.411606
    208480    0.601838    0.520675    0.503913    0.446528
    208520    0.656246    0.549176    0.535643    0.522313
    208560    0.577193    0.393086    0.445094    0.560069
    208600    0.598575    0.394329    0.468921    0.584125
    208640    0.541862    0.305478    0.498406    0.495484
    208680    0.586433    0.411367    0.479821    0.536988
    208720    0.514951     0.39615    0.433008    0.431183
    208760    0.536125    0.396879     0.48145    0.430758
    208800    0.528705    0.444718    0.491096    0.346569
    208840    0.680097    0.444951    0.658111    0.542193
    208880    0.616745    0.425533    0.545915    0.530706
    208920    0.517848    0.434743    0.313069    0.499319
    208960    0.458789    0.369077    0.385105    0.369392
    209000    0.479589    0.412595    0.381552    0.379729
    209040    0.467918     0.40522    0.424252    0.306107
    209080    0.452211    0.404806    0.368734     0.33039
    209120    0.476168    0.331457    0.429294    0.399144
    209160    0.464544      0.2882    0.411734    0.423106
    209200    0.456461    0.330025    0.355419    0.425997
    209240     0.44049     0.37499    0.273957    0.415203
    209280     0.41946     0.36252     0.30665    0.355583
    209320    0.523137    0.474047     0.47738    0.307787
    209360    0.461735    0.421897    0.430843    0.250549
    209400    0.448683    0.398147    0.344389     0.35427
    209440    0.426671    0.397231    0.260813    0.371859
    209480     0.42797    0.399505    0.249738    0.379924
    209520    0.451249    0.348617    0.331449    0.419356
    209560    0.441788    0.385103    0.246062     0.42603
    209600     0.42983    0.342648    0.331335     0.37725
    209640    0.435118    0.330282    0.363889    0.370344
    209680    0.429138    0.270216    0.369168     0.39877
    209720    0.478793    0.305927    0.391436    0.460079
    209760     0.45572    0.407326    0.264159    0.423871
    209800    0.447249     0.42027    0.267379    0.389802
    209840     0.44388    0.417141    0.249578    0.397193
    209880    0.474077     0.42204    0.362619    0.374015
    209920    0.447115    0.345185    0.382229    0.366842
    209960    0.446755    0.288654    0.402158    0.392593
    210000    0.454343    0.403261    0.364945    0.342128
    210040    0.413116     0.31005    0.334675    0.364953
    210080     0.42229    0.275047    0.362189    0.387075
    210120    0.418072    0.260772    0.366022     0.38418
    210160    0.415121     0.29143    0.342948     0.37697
    210200    0.404429    0.321077    0.337143     0.33222
    210240    0.442265    0.367146    0.349754    0.366161
    210280    0.408803     0.37688    0.318798    0.300947
    210320    0.423521    0.340607    0.361846    0.334358
    210360     0.46379     0.32503    0.435851    0.366867
    210400      0.4623    0.353908    0.410309     0.36584
    210440    0.468763    0.330143    0.404137    0.408847
    210480    0.447112    0.312506    0.360845    0.414667
    210520     0.45268    0.312281    0.359515    0.427864
    210560    0.437263    0.367067    0.362867    0.340567
    210600     0.57427    0.561202    0.537519    0.236006
    210640    0.534433    0.486624    0.502248    0.286671
    210680    0.604804    0.426357    0.586857    0.453206
    210720     0.55697    0.279654    0.526565    0.514736
    210760     0.58232    0.320144    0.531469    0.541517
    210800    0.641547    0.425399    0.528304    0.602573
    210840    0.621888    0.364907    0.570205    0.561426
    210880    0.614121    0.457709    0.587961    0.446199
    210920    0.617465    0.331354    0.606333     0.53394
    210960    0.668061     0.55118    0.653512    0.402162
    211000    0.647292    0.623705    0.628322    0.232761
    211040    0.590799    0.542145    0.536195    0.341558
    211080    0.610853    0.577707    0.573689    0.288821
    211120    0.612862    0.567197    0.566802    0.328972
    211160    0.545806     0.47098    0.508049    0.340401
    211200    0.577047    0.504749    0.439605    0.466843
    211240    0.525641    0.469214    0.412891    0.402438
    211280    0.645916    0.631669    0.259595    0.606646
    211320    0.579781    0.526279    0.307799    0.548254
    211360    0.607599    0.547533    0.309035    0.585711
    211400    0.599737    0.555964    0.401168    0.499337
    211440    0.565424    0.546518    0.371246    0.450448
    211480    0.533859    0.514439    0.392849    0.388629
    211520    0.587146    0.483561    0.395086    0.547318
    211560    0.532915    0.340443    0.488816    0.461687
    211600    0.586408    0.443014    0.435036    0.549756
    211640     0.61824    0.327147    0.542177    0.602876
    211680    0.539036    0.308013    0.481516    0.504372
    211720    0.519877    0.282058    0.455379    0.503604
    211760      0.5635    0.286795    0.509892    0.541132
    211800    0.660574    0.379969    0.635625    0.569492
    211840    0.642541    0.600737    0.542593    0.412827
    211880    0.546826    0.467409    0.359349    0.500434
    211920    0.571438     0.44555    0.423743    0.524414
    211960    0.638737    0.449714    0.559657    0.548188
    212000    0.593204    0.425932    0.455163    0.561418
    212040    0.634304    0.546639    0.416764    0.576348
    212080    0.644538    0.560086    0.455428     0.55655
    212120     0.65998    0.412961    0.543116    0.636895
    212160    0.614743    0.315089    0.584404    0.561257
    212200    0.582011    0.389636    0.478326     0.54485
    212240    0.570908    0.523242    0.346342    0.508071
    212280    0.614042    0.363377    0.530548    0.583585
    212320    0.641775    0.431496    0.517972    0.607674
    212360    0.547801    0.312363    0.497248    0.505318
    212400    0.521953    0.328582    0.449254    0.484844
    212440    0.510427    0.332715    0.443447    0.462307
    212480    0.493474    0.300066    0.440942     0.45007
    212520    0.486952    0.385843    0.401348    0.405327
    212560    0.455139    0.333266    0.347821    0.426918
    212600     0.41184    0.311382    0.327008    0.367875
    212640    0.461315    0.304602    0.407111     0.40878
    212680    0.438788    0.303477    0.409215     0.35428
    212720    0.461924    0.340266    0.385251    0.403171
    212760     0.45788    0.367739    0.378131    0.375623
    212800    0.433053    0.310337    0.375317    0.371345
    212840    0.450493    0.352495    0.378843    0.371636
    212880     0.42485    0.382152    0.388718    0.252691
    212920    0.470055    0.456003    0.406391     0.26232
    212960    0.449236    0.389143    0.408565    0.292007
    213000    0.447001    0.390987    0.421453    0.262919
    213040    0.477217    0.408734    0.410849     0.34585
    213080     0.48119     0.36482    0.458363    0.346263
    213120    0.459506    0.364154    0.432112    0.320878
    213160    0.445813    0.379342    0.425012    0.270117
    213200     0.44819    0.380812    0.349749    0.366615
    213240    0.453681    0.419693    0.367482    0.316966
    213280    0.442357    0.370754    0.385484    0.324505
    213320    0.428658    0.331822    0.381436    0.334509
    213360    0.428008    0.316797    0.392825    0.334229
    213400    0.433855    0.316834    0.411259     0.32702
    213440    0.436426    0.352587    0.398923    0.312215
    213480    0.440356    0.324176    0.371125    0.380794
    213520    0.449627    0.259974      0.3922    0.427692
    213560    0.448906    0.278857    0.364875    0.438336
    213600    0.433297    0.342267    0.380496       0.337
    213640    0.462538    0.412859    0.348288    0.368954
    213680    0.453134    0.420326    0.305459    0.375076
    213720     0.45335    0.345181    0.371364    0.392416
    213760    0.444594     0.39479    0.419739    0.251569
    213800    0.476664    0.433217    0.430538    0.285265
    213840    0.456888    0.402321    0.398059    0.311739
    213880    0.424398    0.383111    0.330721    0.322609
    213920     0.45043    0.238894    0.416209    0.418896
    213960    0.463024    0.288858    0.394516    0.435547
    214000     0.46368    0.232037    0.447296    0.419623
    214040    0.462777    0.320198    0.408751    0.398398
    214080    0.461637    0.319229    0.414268     0.39076
    214120    0.452994    0.243959    0.425967    0.411633
    214160    0.452458    0.332316    0.370377    0.402274
    214200    0.474526    0.241573     0.46282    0.421652
    214240    0.462373    0.223309    0.433876    0.435273
    214280    0.467183    0.272968    0.426077    0.424814
    214320    0.458372    0.262723    0.406397    0.431309
    214360    0.454548    0.414437    0.304484    0.385693
    214400    0.457166    0.377257    0.346305    0.394654
    214440    0.449384    0.299109    0.414072    0.378114
    214480    0.453298    0.329747    0.432746    0.339051
    214520    0.462418    0.322998    0.406734    0.397366
    214560    0.438695    0.308079    0.358203    0.402101
    214600    0.466347    0.235719    0.456382    0.413656
    214640    0.449483    0.295924    0.414968    0.379868
    214680    0.480803    0.286821    0.436675    0.435192
    214720    0.469324    0.268566    0.430704    0.427664
    214760    0.454515    0.349976    0.401751    0.359555
    214800    0.445863    0.337985    0.418616    0.328807
    214840    0.490488    0.278458    0.457309    0.441006
    214880    0.475573    0.396985    0.393397    0.374141
    214920    0.498043     0.48226    0.440027    0.264376
    214960    0.462842    0.402563      0.2904    0.426679
    215000    0.468458    0.433381    0.282328    0.413979
    215040    0.447785    0.399015    0.286752    0.399479
    215080     0.47276    0.454901    0.271759    0.407696
    215120    0.489791    0.411964    0.372933    0.413517
    215160    0.534907    0.502248    0.306859    0.475221
    215200    0.563555    0.490226    0.408732    0.477289
    215240    0.492592    0.476224    0.369347     0.34941
    215280    0.492526    0.393151    0.351369    0.455122
    215320    0.454891    0.408673    0.347806     0.35478
    215360    0.441886     0.40174    0.351233     0.32522
    215400    0.460285     0.41553    0.432447    0.253079
    215440    0.485336    0.465337    0.429678    0.264461
    215480    0.502852    0.453962    0.450091     0.31154
    215520    0.444108    0.376513    0.408076    0.293559
    215560    0.425287    0.367871    0.378496    0.288357
    215600    0.503968     0.42966    0.464451    0.328094
    215640    0.452175    0.374004    0.381689    0.351225
    215680    0.466738     0.42516    0.310562    0.398095
    215720    0.476437    0.441778    0.332195     0.38531
    215760    0.473724    0.454433    0.433821    0.232635
    215800    0.511601    0.482455    0.442474    0.308099
    215840    0.442966    0.346469    0.385047     0.35233
    215880      0.4454    0.267119    0.374754    0.430079
    215920    0.441009    0.281426    0.384426    0.402485
    215960    0.427063    0.295244    0.390283    0.353941
    216000    0.431458    0.336627    0.353528    0.366078
    216040    0.436486      0.3737    0.388616    0.300609
    216080    0.449085    0.351859    0.408615    0.335536
    216120    0.445512    0.362102    0.409234    0.313643
    216160    0.437019    0.424625      0.3872    0.227468
    216200    0.443255    0.342939    0.377005    0.364979
    216240    0.424246    0.298083    0.379009    0.357027
    216280    0.431762    0.259332    0.374901    0.406242
    216320    0.457536      0.2535    0.440556    0.400407
    216360    0.417195    0.243469    0.375859    0.384131
    216400    0.418492     0.27666    0.371893    0.368002
    216440    0.422199    0.318198    0.385209    0.326906
    216480    0.439059    0.310483    0.372523    0.387779
    216520    0.436442    0.275791    0.397494    0.383277
    216560    0.432899    0.238138    0.418946    0.377595
    216600     0.44014    0.311658    0.383239    0.378739
    216640     0.43973    0.248494    0.417159    0.388528
    216680    0.426468    0.301922    0.379927    0.358118
    216720    0.428674    0.353607    0.320829    0.373569
    216760    0.438192    0.400063     0.23519    0.410683
    216800    0.439978    0.425611    0.246652    0.381025
    216840    0.441116    0.356144    0.337936    0.384872
    216880    0.449544    0.333525    0.340612    0.420623
    216920    0.458463    0.328729    0.354598    0.431943
    216960    0.445669    0.349456    0.387082    0.353963
    217000    0.450285    0.363761    0.372812    0.366338
    217040    0.411345    0.316994    0.286708    0.394618
    217080    0.462804    0.300331    0.376245    0.443414
    217120     0.44542    0.364927     0.29772    0.418317
    217160    0.439659    0.413113    0.251492    0.390755
    217200     0.44046    0.418521    0.276566    0.369271
    217240    0.430804     0.36189    0.330997    0.361471
    217280    0.424439    0.382341    0.294449    0.356948
    217320    0.437292    0.389573    0.265889     0.39998
    217360    0.441907    0.394647    0.232822    0.424983
    217400    0.431786    0.371959    0.261025    0.407909
    217440    0.432254    0.389705     0.22377     0.41442
    217480    0.440248    0.394115    0.268117    0.400528
    217520    0.434657    0.381696    0.242841    0.416161
    217560    0.433717    0.360891     0.26488    0.419305
    217600    0.416056    0.298729    0.337448    0.378279
    217640    0.440741     0.40417    0.323055    0.347545
    217680    0.433429    0.363281    0.387343    0.306127
    217720    0.431476    0.398654    0.394517    0.240361
    217760    0.436005    0.302972    0.374052    0.385348
    217800    0.419181    0.309129    0.350499    0.364713
    217840    0.453886     0.43476    0.405573    0.241908
    217880    0.439483    0.400368    0.399797    0.257215
    217920    0.464042    0.431671    0.418169    0.263561
    217960    0.453398    0.383994    0.362987    0.363221
    218000    0.437633     0.37679    0.376053    0.315688
    218040    0.453744    0.408601    0.437613    0.230882
    218080    0.445665    0.383011    0.411027    0.285646
    218120    0.456466    0.441484    0.369192    0.292424
    218160    0.473635    0.427278    0.383678    0.344798
    218200    0.476939    0.414891     0.39017    0.361351
    218240    0.498677    0.449894    0.414442    0.350985
    218280     0.45657    0.328578    0.419226    0.364963
    218320    0.439162    0.385554    0.351117    0.337329
    218360    0.483016    0.415745    0.267773    0.471236
    218400    0.515859    0.433897    0.320379    0.491234
    218440    0.523059    0.462303    0.376002    0.438271
    218480    0.477589    0.420269    0.319833    0.421027
    218520    0.450304    0.393778    0.382793    0.322423
    218560    0.480494    0.358891    0.430716    0.383967
    218600    0.459392    0.402414    0.342125    0.378279
    218640    0.445279    0.352533    0.362043    0.375755
    218680    0.454073    0.308657    0.363739    0.429872
    218720    0.438181    0.358202    0.306665    0.402061
    218760    0.432519    0.318125    0.342617    0.394406
    218800    0.432739    0.284046       0.383    0.383608
    218840    0.418426    0.325561    0.364839    0.333263
    218880    0.480902    0.294762    0.424323    0.442264
    218920    0.474709    0.353377    0.428223    0.377421
    218960     0.44966    0.337234    0.405708    0.355053
    219000    0.399052    0.315665     0.29619    0.362096
    219040    0.430048    0.325469    0.324679    0.398166
    219080    0.429012    0.256336     0.38865    0.389031
    219120    0.466317    0.243811    0.425511    0.440909
    219160    0.457403    0.339624    0.355495    0.420373
    219200    0.473224     0.25676    0.442107    0.431854
    219240    0.453014    0.284245    0.409212    0.402733
    219280    0.439731    0.386541    0.410857    0.261742
    219320    0.517408    0.439907    0.481415    0.331879
    219360    0.490464    0.450964    0.381582    0.363506
    219400     0.45633    0.402368    0.305921    0.401232
    219440     0.45843    0.309665    0.394417    0.410925
    219480    0.476082    0.350173    0.386657    0.425657
    219520    0.467732    0.387914    0.337151    0.416413
    219560    0.454527    0.351637    0.312704    0.437902
    219600    0.451761    0.273817    0.372348    0.441087
    219640    0.445534    0.327307    0.353859    0.405778
    219680    0.434868    0.407544    0.272856     0.37105
    219720    0.443707    0.390386    0.346967    0.347799
    219760    0.454893    0.381718    0.383306    0.348172
    219800    0.445241    0.318378    0.395369    0.372556
    219840    0.456936    0.286429    0.442561    0.373738
    219880    0.449716    0.336439    0.384727    0.378528
    219920    0.455378    0.279508    0.377784    0.440333
    219960    0.535638    0.278611    0.479594    0.515928
    220000    0.562904     0.45643    0.368995    0.537808
    220040      0.5955    0.383391    0.487133    0.570047
    220080    0.498669    0.405898     0.33053    0.472587
    220120    0.522052    0.468463    0.280229    0.497082
    220160    0.513183    0.427851    0.374609    0.450916
    220200    0.487705    0.409189    0.356602    0.425572
    220240    0.537861    0.466472    0.460797    0.385563
    220280    0.518526    0.481121    0.458852    0.309381
    220320    0.518973    0.427879    0.481338    0.351994
    220360    0.524803    0.455051    0.465496     0.35648
    220400    0.455581    0.432405    0.372762    0.298635
    220440    0.448615    0.407228    0.388165    0.293265
    220480    0.460226    0.426296    0.399042    0.287495
    220520    0.510501    0.449409    0.451502    0.339706
    220560     0.45718    0.345229    0.376772     0.39609
    220600    0.426287    0.313132      0.3728     0.35554
    220640    0.472342    0.299694    0.417108    0.427105
    220680    0.482027    0.357113    0.414556    0.406588
    220720    0.476028    0.340958    0.405662    0.415201
    220760    0.534731    0.341293     0.47972    0.474618
    220800     0.48126    0.345876    0.387355    0.439941
    220840    0.450748    0.342965     0.36736    0.392135
    220880     0.50104    0.373639    0.461677    0.386431
    220920    0.489308    0.295854    0.455535    0.428723
    220960    0.494438    0.337401    0.453656    0.411455
    221000    0.502034    0.409852    0.431947    0.386679
    221040    0.574345    0.550753    0.438342    0.405305
    221080    0.554213    0.443175    0.410936    0.499029
    221120    0.534035    0.463648    0.323436    0.500805
    221160    0.473829    0.421178    0.317119    0.413609
    221200     0.47581    0.412863    0.406924    0.341684
    221240    0.444186    0.367825    0.337305    0.381486
    221280    0.438267    0.376967    0.292613    0.395512
    221320    0.504938    0.415309    0.329578    0.478354
    221360    0.628672    0.558829    0.347651    0.597751
    221400    0.581781    0.421962    0.448371    0.545755
    221440    0.525371    0.319208    0.490303    0.457972
    221480    0.633915    0.460673    0.461585    0.615155
    221520    0.584622    0.387742    0.490478    0.540975
    221560     0.57952    0.280028    0.537318     0.55187
    221600    0.496058    0.368088     0.38019    0.460559
    221640     0.48392    0.334154    0.406801    0.437277
    221680    0.522906    0.436702     0.36704    0.470568
    221720    0.635842    0.508367    0.429801    0.604504
    221760    0.553682    0.480249    0.333398    0.520897
    221800    0.615701    0.534161     0.37542    0.576113
    221840    0.565853    0.532451    0.310625    0.510282
    221880    0.568362    0.488659    0.433873    0.468015
    221920    0.595537     0.55313    0.332798    0.540945
    221960    0.668959    0.581773    0.621037     0.41336
    222000    0.588308    0.555564    0.542291    0.299134
    222040    0.609007    0.564064    0.576376    0.302328
    222080    0.623378    0.574974    0.532871    0.403304
    222120    0.584201    0.526716    0.502453    0.390758
    222160    0.587885     0.54124    0.521707    0.355105
    222200    0.614713    0.580675    0.541361    0.354245
    222240     0.63555    0.607132    0.590404    0.301099
    222280    0.551201    0.497562    0.512699    0.311797
    222320    0.653932    0.637574    0.635916    0.210627
    222360    0.516074    0.427189    0.501801    0.313639
    222400    0.588103     0.50602    0.532749    0.389682
    222440    0.503827    0.465117    0.311662      0.4407
    222480    0.569137    0.510534    0.368686    0.501258
    222520    0.530541    0.455906    0.348228    0.483564
    222560    0.533779    0.340797    0.474988     0.47758
    222600    0.521661    0.399949    0.465043    0.409923
    222640    0.521154    0.434503    0.458003    0.380319
    222680     0.50935     0.44945    0.493233    0.271277
    222720    0.509876    0.382157    0.479833    0.379029
    222760    0.625496    0.236188    0.611122    0.594337
    222800    0.614957    0.523508    0.608552    0.334585
    222840    0.597611    0.527071    0.557762    0.354084
    222880     0.53727    0.492995    0.495421    0.298047
    222920     0.52223    0.464563    0.427249    0.383522
    222960    0.559116    0.487964    0.517844    0.344892
    223000     0.64065    0.612869    0.621725    0.242312
    223040    0.597129     0.53612    0.561568     0.33218
    223080    0.653388    0.631124    0.625201    0.254236
    223120    0.603522     0.56536    0.550865    0.324645
    223160     0.53099    0.463944    0.477722    0.347041
    223200    0.544402    0.329847    0.494394     0.48941
    223240    0.517939    0.261117    0.497102     0.47035
    223280    0.517609    0.291832    0.489556    0.459355
    223320    0.484239    0.360574    0.391852    0.430596
    223360    0.490419    0.438556     0.29091    0.451732
    223400    0.499392    0.429118    0.343041    0.443807
    223440     0.49566    0.394241    0.388889    0.429763
    223480    0.474413    0.282785     0.44169    0.418424
    223520    0.465456    0.296935    0.422075    0.408633
    223560    0.472837     0.29786    0.452597    0.391901
    223600    0.442589    0.410613    0.360284    0.305552
    223640    0.515505    0.495373    0.467984    0.259012
    223680    0.537136    0.508346    0.483747    0.290865
    223720    0.472492    0.407343    0.337177    0.408511
    223760    0.432472    0.342218    0.314836    0.397277
    223800    0.445422    0.341401    0.321011    0.420952
    223840    0.459893    0.358546    0.429335    0.331843
    223880    0.466626    0.326429    0.425128    0.384955
    223920     0.49427    0.279298    0.451618    0.454577
    223960    0.476513    0.318482    0.386923    0.450542
    224000    0.481925    0.371592    0.352903    0.449314
    224040    0.496868    0.405404    0.354608    0.451282
    224080    0.504989    0.275079    0.481438    0.450085
    224120     0.48264    0.324365    0.411533    0.437392
    224160    0.457715     0.36762    0.333099     0.41582
    224200    0.443692    0.329181    0.392909    0.361923
    224240    0.437354    0.287777    0.400591    0.373187
    224280    0.453018    0.342259    0.342541    0.419494
    224320     0.45248    0.357612    0.310436    0.430371
    224360    0.452497    0.371613    0.288488    0.433802
    224400    0.440907    0.396455    0.298452    0.377556
    224440    0.524311    0.412062    0.361643    0.499223
    224480    0.542283    0.378836    0.406527    0.528546
    224520     0.43895    0.351931    0.361056    0.362128
    224560    0.455936    0.360325    0.316782    0.430778
    224600    0.480616    0.390721    0.335016    0.443943
    224640    0.492967    0.453861    0.406124    0.339273
    224680    0.448612    0.380668    0.345812    0.371499
    224720    0.464146    0.446879    0.327821    0.351702
    224760    0.490304    0.415749    0.404152    0.380277
    224800    0.453072     0.34605    0.423591    0.333719
    224840    0.470234    0.355592    0.430887    0.360738
    224880    0.541404    0.521043    0.479179    0.291787
    224920    0.511034    0.482455    0.423061    0.332518
    224960    0.470591    0.448771    0.366707    0.327173
    225000    0.470864    0.454172    0.425682    0.236535
    225040    0.472819    0.456383    0.417423    0.254144
    225080    0.449537    0.378845    0.434793    0.267579
    225120    0.461466    0.361609    0.317942    0.440514
    225160     0.45839    0.280542    0.384836    0.439819
    225200    0.455605    0.315647    0.419315    0.373756
    225240     0.45521    0.287326    0.424509    0.389447
    225280    0.456964    0.250461    0.414744    0.427655
    225320     0.45882    0.243273    0.431715    0.418894
    225360    0.452229    0.274029    0.401139    0.415955
    225400    0.455452    0.340756    0.370639    0.401728
    225440    0.443277    0.387126    0.296266    0.394144
    225480    0.509309    0.483006    0.228062    0.483201
    225520    0.455897     0.33005    0.329598    0.445103
    225560    0.458393    0.297334    0.396871    0.417533
    225600    0.444659    0.306784    0.373731     0.40206
    225640    0.456573    0.370188    0.295651    0.438712
    225680    0.454656    0.362667     0.36554    0.385069
    225720    0.454582    0.390571    0.352959    0.369004
    225760    0.453573    0.387422    0.334351    0.386744
    225800    0.455991    0.405284    0.390327    0.315032
    225840     0.46015     0.43455    0.324641    0.359513
    225880    0.433684     0.41778    0.334345    0.299728
    225920     0.47338    0.451316     0.44305    0.219539
    225960    0.467267    0.452458    0.394624    0.276099
    226000    0.451282     0.41253    0.375713    0.309789
    226040    0.458728    0.389365    0.367627    0.366209
    226080    0.474294    0.330016    0.398639    0.426715
    226120    0.453138    0.253763    0.420403    0.411744
    226160    0.447873    0.306715    0.348681    0.430729
    226200    0.446693    0.352308    0.366462     0.37504
    226240    0.460143    0.390117    0.315667    0.414277
    226280    0.462188    0.422001    0.225475    0.445323
    226320    0.456472    0.430784    0.358771    0.320065
    226360     0.43828    0.386985    0.329976    0.354313
    226400     0.46335    0.443267    0.343934    0.338542
    226440    0.457063      0.4362    0.331358    0.343138
    226480    0.467854    0.460537    0.346028    0.325493
    226520    0.484836    0.459602     0.27563    0.427699
    226560    0.457028    0.404106    0.314021    0.394765
    226600    0.464455    0.447459    0.335817    0.344157
    226640       0.435    0.336144    0.342671    0.384753
    226680    0.460406    0.442399    0.275596    0.390227
    226720    0.459041     0.34184    0.374819    0.405085
    226760    0.446799    0.344055    0.400009    0.347675
    226800    0.474781     0.39586    0.459019    0.288843
    226840    0.464057    0.398528    0.440768    0.278562
    226880    0.459307    0.398346    0.414053    0.302997
    226920    0.484545    0.442904    0.380734    0.358394
    226960     0.45155     0.38204    0.275343    0.431309
    227000    0.463466    0.301876    0.397987    0.424358
    227040    0.467817    0.350588    0.409979    0.383028
    227080    0.461997     0.38089    0.358965    0.391089
    227120    0.467478    0.343503    0.421374    0.376193
    227160    0.445637    0.326263    0.412629    0.347094
    227200    0.585002    0.347918    0.554241    0.506187
    227240      0.6125    0.226354    0.589878    0.592553
    227280    0.572045     0.28359    0.545339    0.525978
    227320    0.535459    0.358498    0.476308    0.466951
    227360    0.572806    0.312376    0.522602    0.534342
    227400    0.604411    0.279559    0.582738    0.559364
    227440    0.543438    0.257915    0.520174    0.503536
    227480    0.489575    0.258135    0.455197    0.453353
    227520    0.515298    0.231367    0.491162    0.486099
    227560    0.530993    0.364862    0.504296    0.420081
    227600    0.635426    0.351627    0.615598    0.552205
    227640    0.618735    0.457522    0.493263    0.559493
    227680    0.563953    0.476433    0.496088    0.403726
    227720    0.532203    0.483485    0.323617    0.477488
    227760    0.538082    0.498691    0.323819    0.474881
    227800    0.575007    0.536034    0.382868    0.476806
    227840    0.576286    0.431504    0.414567     0.55331
    227880    0.530114     0.37238    0.406059     0.50842
    227920    0.601336    0.486448    0.389727    0.578525
    227960    0.480275    0.396792    0.332669    0.439562
    228000    0.564664    0.495932    0.348463    0.519919
    228040    0.594032     0.37472    0.515075    0.547751
    228080     0.63835    0.487117    0.444338    0.616653
    228120    0.523519    0.415234    0.390163    0.472756
    228160    0.610126    0.573313    0.433681    0.477223
    228200    0.537845     0.48979    0.347706    0.466649
    228240    0.649749    0.618257    0.241479    0.635448
    228280    0.609937    0.591078    0.220044    0.588432
    228320    0.645238    0.606021    0.253992    0.633159
    228360    0.648325    0.617361    0.222379    0.640362
    228400    0.629346     0.56003     0.42693    0.544288
    228440    0.604675    0.477037    0.488271    0.515064
    228480     0.59631    0.487906    0.457803    0.513358
    228520    0.558663    0.469955    0.351078     0.52924
    228560    0.658463     0.41432    0.562468    0.615723
    228600    0.551895    0.296914     0.52575    0.494575
    228640    0.680157    0.290823    0.656507    0.640038
    228680    0.660915    0.360906    0.632246    0.586198
    228720    0.664389    0.565853    0.469516     0.58497
    228760     0.61075    0.388836    0.574176    0.514935
    228800    0.571888    0.338944    0.547234    0.489657
    228840    0.649838    0.362895    0.557251    0.634316
    228880    0.671039    0.325835     0.61991    0.640413
    228920    0.582612    0.263266    0.539881    0.563998
    228960     0.56761    0.405249    0.416757    0.553578
    229000    0.687223    0.546497    0.481234    0.643665
    229040    0.620416    0.493173    0.429597    0.584859
    229080    0.572553    0.532902    0.279824    0.541617
    229120    0.582988    0.462682    0.406862     0.54785
    229160    0.578936    0.499231      0.3573      0.5417
    229200    0.646576    0.610629    0.296371    0.612714
    229240     0.58916    0.532155    0.346699    0.539287
    229280    0.611382    0.496926    0.569451    0.419959
    229320    0.599479    0.563451    0.461102    0.434347
    229360    0.537576    0.504451    0.343416    0.453399
    229400    0.466559    0.394597    0.365071    0.382583
    229440    0.518781    0.460174     0.47655    0.315289
    229480    0.576247    0.538388    0.455835    0.408011
    229520    0.527811    0.483746    0.486672    0.293785
    229560    0.561634     0.53388    0.518959    0.276623
    229600    0.632935    0.606173    0.610194    0.247851
    229640    0.620875    0.584613    0.547141    0.360329
    229680    0.620594    0.564034    0.483891    0.466893
    229720    0.662752     0.59463    0.540138    0.482853
    229760    0.620737    0.585894     0.53744    0.372177
    229800    0.618219    0.600128    0.535562    0.342649
    229840    0.665532    0.504127    0.615852    0.502443
    229880    0.633502    0.591481    0.616248    0.270256
    229920    0.610316    0.588005    0.564952    0.282934
    229960    0.557554    0.485749    0.536606    0.312784
    230000    0.607355    0.404492    0.581375    0.485952
    230040    0.554376    0.497772    0.520435    0.309898
    230080    0.654882    0.547255    0.560908    0.493594
    230120    0.647313    0.584916    0.627474    0.319654
    230160    0.588392    0.491548    0.475082    0.474435
    230200    0.561894    0.529597    0.529227    0.266261
    230240    0.594459    0.554339    0.498206    0.388924
    230280    0.517896    0.485367    0.452093    0.310587
    230320    0.597768     0.56135    0.498219    0.388995
    230360    0.621081    0.555469    0.594605    0.330731
    230400    0.613456    0.584144    0.588455    0.255253
    230440    0.621248    0.590984    0.599764    0.250835
    230480    0.613059    0.527176    0.559009    0.401594
    230520    0.634358    0.612615    0.401095     0.51831
    230560    0.619259    0.603927     0.42226    0.473214
    230600    0.678678    0.607102    0.371444    0.643944
    230640    0.658651    0.530282    0.424071    0.637658
    230680    0.670445    0.541998    0.510586     0.58697
    230720    0.629598    0.501232    0.446117    0.585264
    230760    0.641442    0.508816    0.439983    0.608619
    230800    0.615238    0.572586    0.290543    0.587168
    230840    0.601711    0.448987    0.429906    0.581123
    230880    0.639994    0.362315    0.587227    0.585728
    230920    0.573591    0.299699    0.519494    0.546186
    230960    0.526949    0.379608    0.454113    0.452803
    231000    0.556521    0.443214    0.518121    0.393121
    231040    0.579879    0.402288    0.562604    0.440637
    231080    0.589033    0.415805    0.494831    0.525517
    231120    0.533228    0.351497    0.509513    0.430709
    231160    0.610401    0.265076    0.571974    0.589712
    231200    0.649675    0.259161    0.629902    0.616616
    231240    0.610827    0.296328    0.558311    0.588811
    231280    0.626958    0.370899    0.525721    0.610086
    231320    0.595264    0.366594    0.498227    0.571013
    231360    0.699431    0.576482    0.422988    0.683488
    231400    0.623078     0.60489    0.243724    0.592586
    231440    0.587202     0.52508    0.344803    0.543152
    231480     0.60954    0.575986    0.388064    0.510611
    231520    0.575702    0.559413     0.42636     0.41005
    231560    0.603905    0.547957    0.520388    0.397923
    231600    0.549537    0.514329    0.479351    0.331165
    231640    0.640701    0.622163    0.467234    0.464329
    231680     0.62515    0.577912    0.483659    0.462296
    231720    0.614828    0.585487    0.413461    0.492221
    231760    0.656543    0.636525    0.462942    0.492564
    231800    0.613265    0.567783    0.383712    0.531578
    231840    0.561979    0.523849    0.358799    0.478004
    231880    0.592246    0.561377    0.387502    0.486013
    231920    0.518367    0.418767     0.37619    0.469601
    231960    0.605325    0.431888    0.463775    0.575519
    232000    0.594269    0.386071    0.542322     0.51298
    232040    0.668917    0.491898    0.644224    0.487761
    232080    0.620673    0.357501    0.593938    0.538425
    232120    0.590383    0.276239    0.567042    0.547046
    232160    0.664187    0.374002    0.617502    0.600917
    232200    0.598965    0.231529    0.587239    0.564857
    232240    0.538449     0.33907    0.479597    0.484637
    232280    0.609082    0.290378    0.578664    0.568146
    232320    0.659777    0.482437    0.476841    0.640694
    232360    0.644369    0.528898    0.428466    0.605893
    232400    0.654654    0.556209    0.380043    0.635093
    232440    0.567891    0.533933    0.306679    0.515619
    232480    0.636126    0.617073     0.31315    0.574866
    232520    0.570645    0.555938    0.395792    0.430758
    232560    0.682747    0.641814    0.544578    0.473072
    232600    0.659796    0.643259    0.520654    0.431043
    232640    0.635617     0.61171    0.420365    0.507072
    232680    0.652073    0.632525    0.318257    0.590782
    232720    0.653262    0.547285    0.456493    0.587873
    232760    0.640622     0.54813    0.510037    0.510107
    232800    0.488651    0.408644    0.365594    0.420607
    232840    0.564097    0.519159    0.531644    0.290241
    232880    0.546289    0.487089     0.41627    0.431656
    232920    0.572296    0.549752    0.502369    0.316927
    232960    0.549921    0.494249      0.4642    0.380871
    233000    0.613594    0.575283    0.376635    0.529331
    233040    0.590605    0.573976    0.341605    0.501485
    233080    0.526965    0.491721    0.382191    0.409299
    233120    0.618024    0.518925    0.514816    0.479154
    233160    0.594626     0.52783    0.389322    0.526292
    233200    0.635417     0.62604    0.270713    0.585063
    233240    0.584252    0.546963      0.4443    0.431429
    233280    0.610734     0.58897     0.32765    0.540141
    233320    0.680444    0.661212    0.414575    0.562968
    233360    0.658062    0.527935    0.452977    0.618213
    233400    0.495241    0.422928     0.40139    0.388001
    233440     0.49145    0.402683    0.332442    0.458666
    233480    0.601156    0.545365    0.485585    0.435388
    233520    0.549865    0.499861    0.464593    0.372819
    233560    0.464001    0.385851    0.362111    0.388057
    233600    0.453199    0.328204    0.379303    0.398986
    233640    0.498766    0.272618    0.480516    0.438542
    233680    0.497241    0.309679    0.463121    0.429086
    233720     0.52123    0.321198     0.50738    0.427502
    233760    0.464903    0.261229    0.452341     0.39927
    233800    0.462398    0.268736    0.447192    0.394238
    233840    0.462453    0.301221    0.439344    0.379431
    233880     0.46855      0.4081     0.42949    0.296767
    233920    0.469293    0.361426    0.439123    0.342074
    233960    0.529975    0.467748    0.394914    0.432438
    234000    0.475234    0.373097    0.323022    0.456234
    234040    0.507053     0.44048    0.282622    0.490211
    234080    0.516445    0.458255    0.317941    0.471536
    234120    0.569597    0.522431    0.264381    0.553219
    234160    0.559271     0.45324    0.402565    0.508019
    234200    0.580113    0.517442    0.372094    0.516588
    234240    0.496722    0.422122    0.367503    0.424524
    234280    0.490034    0.471881    0.419284    0.286001
    234320    0.506675    0.491523    0.366529    0.370811
    234360    0.540792    0.505183     0.40952    0.402486
    234400    0.483377    0.395035    0.390546    0.398408
    234440    0.509065    0.475775    0.403035    0.359855
    234480    0.439967    0.367629    0.348205    0.361586
    234520    0.471964    0.441513    0.309238    0.393623
    234560    0.486517    0.386665    0.340463     0.45604
    234600    0.463815    0.365698    0.311961    0.446312
    234640    0.454398     0.38465    0.286252    0.427854
    234680    0.507746     0.38354    0.416483    0.441645
    234720    0.466619    0.319616    0.401203    0.415149
    234760    0.441844    0.313091    0.368211     0.39604
    234800    0.424301    0.308409    0.330566    0.394554
    234840    0.502417    0.341848    0.414272    0.465149
    234880    0.507935    0.264145    0.466216      0.4784
    234920    0.569202    0.259129    0.531921    0.545798
    234960    0.484655    0.360622    0.353917    0.463115
    235000    0.464168     0.37991    0.339968    0.413513
    235040    0.567128     0.51088    0.277966    0.552273
    235080    0.551955     0.54357    0.292062    0.478057
    235120    0.493202    0.318613    0.470041    0.405022
    235160    0.477018    0.439051    0.301395    0.414111
    235200    0.525365    0.411468    0.439352    0.435524
    235240    0.491624    0.424263     0.33732    0.435436
    235280    0.493391    0.463882    0.301068    0.425488
    235320    0.529902    0.456744    0.396604    0.442361
    235360    0.585993    0.534603    0.370822     0.51329
    235400    0.618654    0.505426    0.410822    0.584153
    235440    0.593726    0.506686    0.453545    0.492531
    235480    0.616842    0.507368    0.460742    0.539706
    235520    0.573416    0.556384    0.378912    0.452188
    235560    0.632211     0.51412    0.463742    0.565691
    235600     0.62109    0.588169    0.462115    0.460448
    235640    0.583514    0.557513    0.302344    0.527964
    235680    0.618725     0.57615     0.34213    0.562707
    235720    0.568266    0.542931    0.328762    0.492943
    235760    0.491783     0.46899    0.219225    0.464425
    235800    0.485347    0.449356    0.312796    0.413957
    235840    0.537621    0.464848    0.372856    0.472193
    235880     0.45907    0.397914    0.303723     0.41341
    235920    0.464772    0.318073    0.379898    0.431895
    235960    0.510731    0.284819     0.48362    0.454623
    236000    0.458804    0.338116    0.376439     0.40617
    236040    0.492017    0.338786    0.447012    0.411783
    236080    0.570577    0.388048    0.546607    0.449172
    236120    0.571309    0.313012    0.545686    0.506989
    236160    0.541499    0.339036    0.493603    0.477341
    236200     0.51645    0.411204    0.335112    0.502049
    236240    0.549608    0.480623    0.303102    0.530347
    236280    0.597868    0.537445    0.285881    0.586786
    236320    0.622707    0.596145    0.254145     0.59628
    236360    0.664331     0.62305    0.258901    0.653796
    236400    0.538176    0.505894    0.283578    0.492871
    236440    0.567919    0.518911    0.280069    0.545304
    236480    0.578829    0.546577    0.310573    0.524294
    236520    0.584026    0.558352    0.274858    0.543017
    236560    0.520744     0.42215     0.39228    0.458536
    236600    0.598184    0.540001    0.449527    0.471139
    236640      0.5137    0.482295    0.418957    0.345893
    236680    0.524548    0.465727    0.343065    0.464442
    236720    0.534214    0.451505    0.359742    0.487337
    236760    0.588272    0.451362    0.437303    0.545131
    236800    0.570777    0.472709    0.405852    0.513227
    236840    0.498873    0.367409    0.419128     0.43254
    236880    0.483338    0.356817    0.419155    0.405242
    236920     0.58711     0.35146    0.505608    0.556986
    236960    0.574283    0.318645      0.4979    0.556924
    237000    0.511045    0.271095    0.465446    0.481872
    237040    0.584653    0.362604    0.510212    0.540222
    237080    0.526372    0.395417    0.462451    0.428858
    237120    0.508985    0.394885    0.443597    0.406716
    237160    0.514137    0.302816    0.506837    0.424372
    237200    0.543359    0.478248    0.486958    0.353028
    237240     0.51091    0.356403    0.412971    0.473803
    237280    0.553202    0.410014    0.480043    0.462074
    237320    0.528536    0.368665    0.429802    0.487911
    237360    0.549225    0.410917    0.419979    0.507998
    237400     0.51611    0.454035    0.377891    0.428708
    237440     0.58158    0.552466    0.263825    0.549225
    237480     0.56189    0.524375     0.29356    0.519898
    237520      0.5408    0.430662    0.388373    0.498624
    237560    0.564739    0.424231    0.511784     0.44268
    237600    0.577849    0.376086    0.525349    0.500386
    237640    0.611094    0.524004    0.532415    0.434541
    237680    0.623303    0.580824    0.439495     0.49649
    237720     0.68672     0.65492    0.573664    0.430299
    237760     0.68493    0.673942    0.408406    0.563261
    237800    0.647014    0.638353    0.479195    0.447361
    237840    0.560473    0.485098    0.409099    0.474951
    237880    0.639546     0.62343    0.430925    0.493637
    237920    0.569807    0.524794    0.460535    0.402316
    237960    0.526696    0.483828    0.365498    0.432596
    238000    0.545855    0.520044    0.339382    0.458574
    238040    0.684529    0.660301    0.407019    0.579222
    238080    0.641975    0.576072    0.528597     0.46151
    238120     0.58188    0.431361    0.492296    0.498739
    238160    0.574887    0.484987     0.45386    0.468817
    238200    0.604406    0.505586     0.45837    0.514678
    238240    0.660038    0.521478    0.485775    0.602814
    238280    0.611412    0.542199    0.392207    0.547579
    238320    0.611536    0.554854     0.45704    0.480837
    238360    0.524075    0.489324    0.462384    0.309956
    238400    0.536818     0.51145    0.479132    0.291891
    238440      0.5728    0.554155    0.519559    0.281371
    238480    0.656197    0.500138    0.466944    0.626908
    238520    0.611443     0.53976    0.435211    0.516697
    238560    0.710815    0.668564    0.286969    0.693677
    238600    0.586096    0.523885    0.326054      0.5534
    238640     0.62568     0.52311    0.377944    0.605364
    238680    0.607368     0.41397    0.569806    0.491672
    238720    0.596491    0.321026    0.557208    0.545953
    238760    0.633001    0.389038    0.524752      0.6121
    238800    0.553017    0.437969     0.35436    0.542465
    238840    0.547827    0.447441    0.345007     0.53009
    238880    0.546885    0.481482     0.31506    0.516796
    238920    0.596828    0.565405    0.511577    0.361958
    238960    0.609225    0.587314    0.525657    0.347933
    239000    0.521969    0.488042    0.367559    0.414269
    239040    0.549864    0.413606    0.486816    0.443442
    239080    0.558662    0.500134    0.539939    0.287295
    239120     0.59884    0.553261    0.554013    0.322785
    239160    0.559528    0.535514    0.442803    0.378541
    239200     0.58138    0.533675    0.342191    0.523548
    239240    0.588946     0.48037      0.3792    0.564948
    239280    0.589991    0.512178    0.402595    0.521317
    239320    0.566545    0.441557    0.474158    0.471327
    239360    0.597837    0.459534    0.427764    0.566274
    239400    0.559945    0.449559    0.501225     0.41683
    239440    0.523367    0.354949    0.461424    0.457083
    239480    0.577596    0.481736    0.524902    0.399553
    239520    0.648494    0.551348    0.480108    0.553714
    239560     0.65307    0.583073    0.381409    0.606263
    239600    0.591591    0.493705    0.352268      0.5763
    239640    0.660857    0.622289    0.530196    0.452893
    239680    0.689924    0.621566    0.500152    0.561688
    239720    0.616158    0.593814    0.542783    0.334776
    239760    0.604342    0.594076    0.581489    0.198497
    239800    0.546805    0.517397    0.526073    0.231386
    239840    0.497317    0.475883    0.392733    0.337557
    239880    0.535546    0.513747    0.455374    0.319871
    239920    0.599157    0.481105    0.505062     0.48107
    239960      0.6438    0.623548    0.472215    0.466003
    240000     0.57388    0.535576    0.540192     0.28289
    240040    0.583107    0.507885     0.56844    0.314574
    240080    0.557678    0.445052    0.510271    0.404427
    240120    0.590701     0.53739    0.457935      0.4465
    240160    0.606443    0.483078    0.491228    0.510762
    240200    0.609703    0.338677    0.595552    0.523537
    240240    0.604548    0.425903    0.564314    0.480742
    240280    0.598584    0.372071    0.562273    0.511878
    240320     0.61735     0.44921    0.522726     0.53592
    240360    0.587472    0.561441    0.430608    0.435441
    240400    0.603122    0.559037    0.565468    0.308601
    240440    0.554689    0.519845    0.296976     0.50688
    240480    0.557184    0.472374    0.427011    0.464146
    240520    0.516619    0.431623    0.412712    0.420903
    240560    0.532369    0.480341    0.490669    0.308787
    240600     0.52068    0.453367    0.462839    0.349935
    240640    0.556468    0.514575    0.444176    0.396528
    240680    0.561882    0.485358      0.4653    0.423494
    240720    0.632485    0.595821    0.606198     0.27856
    240760    0.593396    0.548386    0.564588    0.291121
    240800    0.611953    0.535636    0.586749     0.34321
    240840    0.564308    0.503917    0.528563    0.321829
    240880    0.567653    0.490748    0.527771    0.353672
    240920    0.583272    0.458601    0.538483     0.42442
    240960     0.60252     0.50999    0.538477    0.419538
    241000    0.669118    0.507067    0.562917    0.566961
    241040    0.636044    0.612988    0.576597    0.317626
    241080    0.577088    0.548586     0.53618    0.278615
    241120    0.632164    0.546891    0.571933     0.41601
    241160    0.627264    0.575168    0.603772    0.302592
    241200    0.656468    0.620139    0.602363    0.338359
    241240     0.58341    0.537414    0.543493      0.3107
    241280    0.592948     0.56507    0.571067    0.240317
    241320    0.607443    0.565782    0.469723      0.4441
    241360    0.569068    0.540878    0.399428     0.44225
    241400    0.571432    0.539938    0.329113    0.503211
    241440    0.526944    0.443974    0.340475    0.492243
    241480    0.638055    0.617291    0.247599    0.609815
    241520    0.565515    0.503908     0.28236     0.55314
    241560    0.546012    0.520064    0.276601    0.499282
    241600    0.614841      0.6019    0.216875    0.588847
    241640    0.662459    0.645491    0.398762    0.549577
    241680    0.599776    0.585464     0.41838    0.449056
    241720    0.600839    0.574447    0.406777    0.475982
    241760    0.666547    0.621939    0.462611    0.536425
    241800    0.593886    0.503628    0.395239    0.543641
    241840    0.600071    0.487964    0.404798    0.564093
    241880     0.64527    0.453538    0.534368    0.584381
    241920    0.633106    0.416476     0.60597    0.510876
    241960    0.625322    0.576002    0.614023    0.270652
    242000    0.644838    0.596299    0.631071    0.278946
    242040    0.546562    0.489105    0.528088    0.281706
    242080    0.582377    0.517838    0.561319    0.308368
    242120     0.60677    0.481152    0.592168    0.392644
    242160    0.560058    0.535286    0.543334    0.213511
    242200    0.515188    0.446009    0.482665    0.314559
    242240    0.526229     0.43069    0.512124    0.325682
    242280    0.545281     0.31495    0.510451    0.484674
    242320    0.534181    0.378381    0.510701    0.408301
    242360    0.556337    0.502314    0.492076    0.352938
    242400    0.570281    0.482624    0.538796    0.356669
    242440    0.550311    0.485005    0.443704    0.416632
    242480    0.562226    0.460488    0.379918    0.525175
    242520    0.548564     0.29858    0.507893    0.504718
    242560    0.558827    0.346045     0.50225    0.502565
    242600    0.607746    0.467675    0.420831    0.585571
    242640    0.555142    0.315938    0.492038    0.523878
    242680    0.563477    0.378947    0.459325     0.52956
    242720    0.549375    0.498431    0.315681    0.505507
    242760    0.549395    0.495047    0.274697    0.532109
    242800    0.571275    0.515773     0.37843    0.493436
    242840    0.582107    0.569347    0.388271     0.45032
    242880    0.555449    0.534938    0.317685    0.479547
    242920    0.446131    0.388587    0.395824    0.300647
    242960    0.470987    0.428518    0.417836    0.292305
    243000    0.573617    0.471663    0.556818    0.354344
    243040    0.577781    0.554909    0.509881    0.315845
    243080    0.632393    0.511163    0.552332    0.483202
    243120    0.578264    0.452284    0.451461    0.510295
    243160    0.544985    0.505387     0.40594     0.41691
    243200    0.561184    0.471307    0.444867    0.458058
    243240    0.535632    0.388704    0.478087    0.440619
    243280    0.499005    0.369207    0.408223    0.441646
    243320    0.536581    0.402332    0.428094    0.480315
    243360    0.570774     0.35032    0.477815     0.54821
    243400    0.517915    0.349984     0.45918    0.450706
    243440    0.597539    0.452008    0.532963    0.475125
    243480    0.591166    0.364279    0.523649    0.540413
    243520    0.580386    0.477774    0.532092    0.402872
    243560    0.496422    0.441464    0.462743    0.289565
    243600      0.5007    0.445326    0.458468    0.304782
    243640    0.509311    0.470433    0.411187    0.358349
    243680    0.574001    0.536057    0.346409    0.501596
    243720    0.609029    0.486492    0.425497    0.569307
    243760    0.578466    0.440149    0.424926    0.543096
    243800    0.533148    0.415243    0.421305    0.467513
    243840    0.573465    0.500235    0.409289    0.489871
    243880    0.597343     0.55116    0.474036     0.43029
    243920    0.512209    0.462024    0.472914    0.295975
    243960    0.589047    0.467582    0.573914    0.382024
    244000    0.534745    0.384686    0.501706    0.414985
    244040    0.558175    0.466965    0.520048    0.366896
    244080    0.595327    0.468999    0.549656    0.432141
    244120    0.661978    0.506746    0.638467    0.460432
    244160    0.580292    0.501964    0.565643    0.318683
    244200    0.527815    0.486092    0.502849    0.260834
    244240    0.555181    0.530244    0.524209    0.245962
    244280    0.519211    0.469319    0.467869    0.316225
    244320    0.484902    0.433851    0.379895    0.371095
    244360    0.449814    0.303172    0.425557     0.36284
    244400    0.426088    0.303716    0.407384    0.323878
    244440    0.458547      0.3368    0.408601    0.374355
    244480    0.455261     0.30499    0.358097    0.439628
    244520    0.499148     0.31899    0.462694     0.42715
    244560    0.468149      0.3075    0.396881    0.431574
    244600    0.568492     0.45871     0.52256    0.403585
    244640    0.518099    0.441537    0.472812    0.344014
    244680    0.494212    0.474456    0.405431    0.314654
    244720    0.429175    0.370433    0.376834    0.298594
    244760    0.433889    0.329471    0.364588    0.367482
    244800    0.430605    0.339221    0.361424    0.353757
    244840    0.451056    0.355365    0.431376    0.307462
    244880    0.478087     0.34276     0.43084    0.392462
    244920    0.462718    0.255744     0.43628    0.415296
    244960    0.465389    0.260165    0.427976    0.426996
    245000    0.459494    0.258179    0.413502    0.429685
    245040    0.475506    0.436691    0.318195     0.40033
    245080    0.447869    0.373203    0.359523    0.364192
    245120    0.463021    0.371749    0.419988    0.337921
    245160    0.450143    0.254912     0.40605    0.418809
    245200    0.469574    0.280292    0.430091    0.421258
    245240    0.495406    0.375307    0.430163    0.406151
    245280    0.434607    0.377826    0.398796    0.275635
    245320    0.461166    0.433673    0.347045    0.341812
    245360    0.446182     0.40104    0.327262    0.360864
    245400    0.465103    0.345772    0.428375    0.359969
    245440    0.441641    0.348659    0.375908    0.356683
    245480    0.460406    0.334436    0.388708    0.401256
    245520    0.468896    0.323489    0.399347    0.419051
    245560    0.462486    0.394182    0.419222    0.310903
    245600    0.460419    0.427614    0.425179    0.245641
    245640    0.452508    0.398033    0.396938     0.30584
    245680    0.455892    0.375807     0.33598    0.401948
    245720    0.443606    0.381306    0.282788    0.410134
    245760    0.449966    0.399129    0.266409    0.417925
    245800    0.447836    0.361156    0.308355    0.419044
    245840    0.493244    0.433947    0.321582    0.441423
    245880    0.649713    0.612269    0.403859    0.553424
    245920    0.604407    0.546417    0.371569    0.542201
    245960    0.526026    0.406208    0.440641    0.440723
    246000    0.553376    0.379592    0.484652     0.48319
    246040    0.575046     0.42037    0.457345    0.524862
    246080     0.54762    0.427891     0.43379    0.478028
    246120    0.541644    0.297629    0.472358    0.524454
    246160    0.549457    0.396222    0.425525    0.515503
    246200    0.570764    0.387749    0.442863    0.552328
    246240    0.569413    0.413446    0.425896    0.544185
    246280    0.643903     0.42942    0.551559    0.583614
    246320    0.609132    0.377907    0.534035    0.560426
    246360    0.594204     0.29162     0.57717    0.536646
    246400    0.580758     0.31744    0.527832    0.543311
    246440    0.575752    0.321211    0.544065    0.513613
    246480    0.603212    0.251782    0.582297    0.570319
    246520    0.651024    0.319305    0.632676    0.587734
    246560     0.59654    0.284955     0.55987    0.563086
    246600    0.572365    0.365297    0.484654    0.535604
    246640    0.518106    0.326632    0.484051    0.442575
    246680    0.504444    0.314779    0.495338    0.405564
    246720    0.473612    0.318999    0.421067    0.411775
    246760    0.485001    0.246618    0.451302    0.453826
    246800    0.433538    0.362518    0.275404    0.410663
    246840    0.455624    0.359588    0.300611    0.442172
    246880    0.463691    0.378904    0.293683    0.447437
    246920    0.470221    0.231615    0.430446    0.450872
    246960    0.468274    0.282232    0.425756     0.42147
    247000    0.470776    0.263437    0.427397    0.437255
    247040    0.463984    0.312009    0.406434    0.409908
    247080    0.453136     0.28597    0.397256    0.413609
    247120    0.450881    0.378837    0.356735    0.368526
    247160    0.472982    0.353055    0.378141    0.424011
    247200    0.433229    0.317192    0.363078    0.378073
    247240    0.434662    0.301056    0.380339    0.377584
    247280    0.430248    0.325095    0.374697    0.352338
    247320    0.461764    0.290577    0.413416    0.413648
    247360    0.448734    0.302566    0.390055    0.398793
    247400     0.46308    0.412147    0.418128    0.290156
    247440     0.48017    0.464401    0.384138    0.312884
    247480    0.465458    0.429726    0.406774    0.288396
    247520    0.464501    0.407241    0.352727    0.375847
    247560    0.431073    0.381605    0.352287    0.319247
    247600    0.460003    0.429117    0.316653    0.372551
    247640    0.448148    0.408356    0.298682    0.381718
    247680    0.480374    0.452144    0.294197    0.412955
    247720    0.472144    0.442234     0.32138    0.383385
    247760    0.463272     0.41547    0.303024    0.405959
    247800    0.488396    0.429041    0.340524    0.420748
    247840    0.491638    0.431299    0.289661    0.462052
    247880    0.456568    0.341073    0.342757    0.427896
    247920     0.48793    0.423568    0.377674    0.392561
    247960    0.512851     0.48186    0.291879    0.456783
    248000    0.481628    0.451139    0.318415    0.398769
    248040    0.473341      0.4534    0.287272    0.400008
    248080     0.48825    0.457985    0.263784    0.444347
    248120    0.484048    0.378973    0.321687    0.470639
    248160    0.447421    0.306789     0.37025      0.4113
    248200    0.467158    0.330233    0.391788     0.41704
    248240     0.44176    0.270647    0.385516    0.410404
    248280     0.47259    0.339292    0.405006    0.409309
    248320    0.511674     0.27751    0.482215    0.462685
    248360    0.517948    0.288664    0.479278    0.472764
    248400    0.504816    0.273772    0.448073    0.483692
    248440    0.462046    0.288299    0.410272    0.418968
    248480    0.465825    0.332222    0.390571    0.413604
    248520    0.461554    0.378707    0.411807    0.336245
    248560    0.494602     0.45865    0.424072    0.314748
    248600    0.498024     0.47081    0.452379    0.264095
    248640    0.519121    0.486356    0.460725    0.300273
    248680      0.5575     0.54411    0.476453    0.313925
    248720    0.555645    0.504626    0.543681    0.259317
    248760    0.560839    0.517633    0.405516    0.443501
    248800     0.50523    0.459923    0.331905    0.434539
    248840    0.518324    0.424825    0.425492    0.419283
    248880    0.518671    0.486308    0.288487    0.467246
    248920    0.540739    0.502837    0.390976     0.42319
    248960    0.520155    0.419975    0.345819     0.49513
    249000    0.490001    0.343408    0.383102    0.464226
    249040    0.480444    0.431027    0.410864    0.327199
    249080      0.4527     0.32286    0.405115     0.37619
    249120    0.459071    0.416469    0.321883    0.380049
    249160    0.452861    0.424585    0.335794    0.342253
    249200    0.463577    0.422627    0.399111    0.303157
    249240    0.473871    0.407659    0.350663    0.399947
    249280    0.468214    0.396982    0.275835    0.452514
    249320    0.457892    0.394359    0.289749    0.424096
    249360    0.460936    0.425874    0.240865    0.430744
    249400    0.454186    0.368794    0.376862    0.366792
    249440    0.468702    0.360655    0.400133    0.386245
    249480    0.446869    0.379841    0.366542    0.347492
    249520    0.438141    0.342782    0.387107    0.341442
    249560    0.427182    0.343332     0.39948    0.295817
    249600    0.438439    0.391127    0.415416    0.242707
    249640     0.48789    0.384816    0.468149    0.329888
    249680    0.464743    0.338574    0.407108    0.389361
    249720    0.504545    0.362225     0.40384    0.463506
    249760    0.528488    0.441068     0.35132    0.490544
    249800    0.506462     0.44752    0.331527    0.450358
    249840    0.547792    0.521247    0.305707    0.484764
    249880     0.54003     0.50288    0.362958    0.445688
    249920    0.560121    0.550748    0.290386    0.489719
    249960    0.497982    0.462661    0.388348    0.362081
    250000    0.512191    0.411435    0.369893    0.467526
    250040    0.461128    0.415366    0.344303    0.366339
    250080    0.452682    0.389659    0.273369    0.428109
    250120    0.439817    0.351314    0.316905    0.403766
    250160    0.456514    0.327062    0.400507    0.386567
    250200    0.471646    0.367904    0.418511      0.3666
    250240    0.458074    0.353511    0.409227    0.356689
    250280    0.460326    0.373325    0.430802    0.314385
    250320    0.480013    0.337701    0.432908    0.399217
    250360    0.465304    0.297193    0.441778    0.386683
    250400    0.444686    0.319644    0.380232    0.385672
    250440    0.464743    0.409677    0.308863     0.41078
    250480    0.456733    0.386052    0.327784    0.400913
    250520    0.479175    0.449561     0.32009    0.393263
    250560    0.511902     0.46328    0.292788    0.473005
    250600    0.506539    0.462091    0.286943    0.466154
    250640    0.459842    0.416734    0.274795    0.416808
    250680    0.451859    0.419111    0.258662    0.407177
    250720    0.487358    0.428976    0.321171    0.433434
    250760    0.468318    0.331749    0.436735    0.371279
    250800    0.468949    0.361242    0.436714      0.3444
    250840    0.462961    0.390119    0.419925    0.316441
    250880    0.526941    0.427001     0.47222    0.387312
    250920    0.519614    0.396512    0.474773    0.396694
    250960    0.577711    0.543341    0.538214    0.287411
    251000    0.508578    0.393617    0.432484    0.418718
    251040    0.436082    0.314975    0.373794    0.376037
    251080    0.480388    0.397369    0.380144    0.398914
    251120    0.460848    0.375636    0.361269    0.391336
    251160     0.46651    0.426195    0.302298    0.402786
    251200    0.477892    0.459895     0.34715    0.353192
    251240    0.577415    0.500014    0.437329    0.474918
    251280    0.668294    0.645107    0.297144    0.623518
    251320    0.625898    0.574958    0.291072    0.606792
    251360    0.624473    0.442288    0.481725    0.593511
    251400    0.601127    0.350516    0.574154      0.5198
    251440    0.595148    0.421831    0.513793    0.516214
    251480    0.623042    0.497759    0.540754    0.485986
    251520    0.610812    0.559684    0.538898    0.377527
    251560    0.598317    0.499312    0.539125    0.419521
    251600     0.60632    0.551444    0.522888    0.397173
    251640    0.579491     0.51325    0.518019    0.373965
    251680    0.527847    0.449147    0.414213     0.42888
    251720    0.553465    0.411554    0.422047    0.514924
    251760    0.496017    0.402649    0.381676    0.429258
    251800    0.489322    0.257845    0.458782     0.44934
    251840    0.539817    0.288073    0.507993    0.491693
    251880    0.506332    0.373366    0.418902    0.444817
    251920    0.450873     0.25514    0.425635    0.400389
    251960    0.444081    0.326786    0.396694    0.360915
    252000    0.430126    0.320158    0.358552    0.372767
    252040    0.443303    0.332416    0.329705     0.41693
    252080    0.458282    0.232914    0.414796    0.440159
    252120    0.424395    0.234754    0.384047    0.397015
    252160    0.460326    0.308631    0.432227    0.376464
    252200    0.452164    0.415705    0.399655    0.276351
    252240    0.455182    0.420737    0.310772     0.37521
    252280    0.453564    0.385592    0.360489    0.364428
    252320    0.427671    0.344635    0.310133    0.388394
    252360    0.459695    0.433839    0.232429    0.424733
    252400    0.445959    0.391311    0.293127    0.398387
    252440    0.455124    0.294746    0.392149    0.416677
    252480    0.419058    0.312458    0.328145    0.381982
    252520    0.455716    0.277616    0.417583    0.404856
    252560    0.462628    0.317364      0.3913    0.417389
    252600    0.448388    0.315625    0.405688    0.371352
    252640    0.441999    0.355314    0.363083     0.36421
    252680    0.430962      0.3833     0.28051    0.381906
    252720    0.440574    0.393524    0.287221    0.388399
    252760    0.487343     0.44291    0.427033    0.310613
    252800    0.527531    0.441049    0.364076    0.479065
    252840    0.525344    0.373859     0.45575    0.452209
    252880    0.513712    0.383996    0.438183    0.433986
    252920    0.571325    0.412269    0.454497    0.525635
    252960    0.537616    0.275557    0.500106     0.50202
    253000    0.563079      0.3215    0.500384    0.529499
    253040     0.50246    0.347762    0.480627    0.391142
    253080    0.538671    0.414918    0.511138    0.383292
    253120    0.462908    0.395452    0.436461    0.285808
    253160    0.436462    0.372443     0.38698    0.304189
    253200    0.436437    0.322732    0.382585    0.361147
    253240     0.46397    0.319776    0.429366    0.379375
    253280    0.463743    0.296476    0.443273    0.381742
    253320    0.516639    0.404082     0.37481    0.479652
    253360    0.458862    0.353864    0.353623    0.413327
    253400    0.482199    0.382904    0.430551    0.364748
    253440    0.471593     0.39961    0.411197    0.340629
    253480    0.439707    0.358796    0.399905     0.31309
    253520    0.455621    0.360311    0.409285    0.343283
    253560    0.481993    0.414208     0.42615    0.333862
    253600     0.54354    0.493109    0.511527     0.29335
    253640    0.475888    0.426921    0.393415    0.340443
    253680    0.467626    0.410286    0.396083    0.334861
    253720    0.537442     0.46229    0.473259    0.374166
    253760    0.498841    0.415633    0.386736     0.41877
    253800    0.510196    0.435837     0.31864    0.478658
    253840    0.489689    0.439983    0.326908    0.423245
    253880    0.564839    0.501404    0.353797     0.51138
    253920    0.487109    0.388109    0.411447    0.393235
    253960    0.457235     0.42602    0.389584    0.291307
    254000    0.417177    0.364985    0.296127    0.356607
    254040    0.495349    0.450984     0.30502    0.440814
    254080    0.495782    0.464916    0.379869     0.36215
    254120    0.454374    0.405485    0.390116    0.310328
    254160    0.493351    0.454074    0.387141    0.361565
    254200    0.519675    0.464223    0.368692    0.434381
    254240    0.461184    0.415466     0.31054    0.395391
    254280    0.477163    0.423578    0.327997    0.410328
    254320    0.514768    0.385144    0.442361    0.431223
    254360    0.484158    0.424734    0.347769    0.409239
    254400    0.406185    0.357482    0.292282    0.341688
    254440    0.424096    0.386582    0.280281    0.362922
    254480    0.432475    0.379494    0.276523    0.391904
    254520     0.39898    0.357244    0.280483    0.334777
    254560     0.44029    0.406168        0.34     0.32732
    254600    0.438985    0.407926    0.336298    0.325447
    254640    0.443135    0.383905    0.358325    0.341991
    254680     0.43903    0.349098    0.371292    0.354637
    254720    0.436017     0.33936    0.408852    0.312884
    254760    0.422437    0.257127    0.383181    0.379426
    254800    0.442334    0.249326    0.403274    0.408075
    254840    0.471225    0.229495    0.459738    0.424358
    254880    0.442955     0.22285     0.41707    0.410864
    254920    0.428993     0.24294    0.405346    0.380454
    254960    0.459099    0.260446    0.439125    0.401099
    255000    0.426044    0.301579    0.377971    0.359464
    255040    0.442877    0.367016    0.378254    0.338382
    255080     0.44715    0.389853    0.412469    0.278874
    255120    0.436267    0.381978    0.356742    0.327851
    255160    0.427013    0.361312    0.274116     0.39874
    255200    0.439298    0.363162    0.272495    0.424058
    255240    0.434935    0.375828    0.286381    0.393796
    255280    0.445156    0.358515    0.324808    0.402859
    255320    0.426217    0.387197    0.311032    0.341554
    255360    0.423738    0.392864    0.301491    0.337444
    255400    0.436006    0.420514      0.3141    0.323592
    255440    0.434815    0.360863    0.352004    0.352134
    255480    0.433553    0.357702    0.354516     0.34972
    255520    0.443929     0.32184    0.401021    0.360206
    255560    0.430464    0.341505    0.305746    0.400615
    255600    0.421586    0.307273    0.356713    0.365799
    255640    0.434277    0.355361    0.362131    0.346083
    255680    0.450748    0.297357    0.401078    0.396312
    255720    0.429861    0.323112     0.40679    0.315722
    255760    0.426887    0.330432    0.353427    0.361067
    255800    0.443553    0.366992    0.355594    0.363797
    255840    0.438596    0.326902    0.374706    0.370761
    255880    0.465943    0.312503    0.401532    0.418711
    255920    0.431396    0.267442    0.362225     0.41167
    255960    0.437262    0.297042    0.394376     0.37233
    256000    0.493974     0.29261    0.450635    0.446461
    256040    0.476504    0.308355    0.433629    0.413517
    256080    0.477213    0.403857    0.430341    0.327369
    256120    0.470264    0.412545    0.418862    0.310899
    256160    0.468995      0.3754    0.422151    0.347527
    256200    0.451745    0.357657    0.406432    0.339177
    256240    0.472639    0.361437    0.414977    0.379384
    256280    0.427347    0.331959    0.371622    0.341982
    256320    0.450078    0.325437    0.399603    0.373562
    256360    0.449472    0.351399    0.380008    0.369003
    256400    0.469807    0.329437    0.393928    0.421578
    256440    0.486338    0.393752     0.39658    0.400916
    256480    0.537686    0.451388    0.366336    0.490163
    256520    0.483299    0.386542    0.365927    0.428764
    256560    0.502343    0.481264    0.306292      0.4234
    256600     0.47554    0.411776    0.347277    0.402636
    256640    0.453964    0.426571    0.332053    0.346331
    256680    0.490438    0.431455    0.307966    0.447284
    256720    0.531176    0.497337    0.298111    0.477579
    256760    0.640172    0.583266    0.322817     0.61256
    256800     0.59694    0.569277    0.240189    0.575245
    256840    0.607915    0.586466    0.309086    0.547399
    256880    0.575488    0.526606    0.357093    0.507487
    256920    0.565294    0.481606    0.348563    0.534485
    256960    0.510761    0.453632    0.356199    0.434849
    257000    0.492469     0.42171     0.33553    0.441171
    257040    0.488769     0.43063    0.308635    0.443951
    257080    0.448131    0.410178    0.309423    0.371017
    257120    0.401614    0.317774    0.316909    0.348103
    257160    0.424993    0.355156    0.338256    0.347396
    257200     0.43731    0.356532    0.296462    0.409236
    257240    0.433292    0.317167    0.338534    0.400354
    257280    0.442225    0.275221    0.389011    0.405032
    257320    0.442896     0.31238    0.355739    0.410101
    257360    0.433211    0.330651    0.324221    0.401115
    257400    0.403527    0.325371    0.339202    0.323641
    257440    0.412652    0.312874    0.337593    0.358754
    257480     0.43596    0.374387    0.340949    0.351724
    257520    0.441736    0.406226    0.295772    0.371162
    257560    0.431814    0.409094    0.335313    0.305179
    257600    0.438656    0.426692    0.374176    0.250529
    257640    0.439465    0.391677    0.351268    0.330847
    257680    0.435801    0.424071    0.322933    0.309391
    257720    0.412073     0.36259    0.332347    0.312542
    257760    0.442147    0.391489    0.266834    0.408074
    257800     0.40653    0.344715    0.285809     0.36058
    257840    0.399874    0.338392    0.258614    0.372033
    257880    0.443251    0.398079    0.379114    0.301245
    257920    0.443159    0.336564    0.401075    0.344446
    257960    0.462342    0.422522    0.360178     0.34535
    258000    0.460696    0.345279    0.393156    0.388191
    258040    0.445711    0.343482    0.395968    0.350065
    258080    0.423078    0.356994    0.345306    0.333629
    258120    0.444021     0.33878    0.405563      0.3392
    258160    0.474186    0.415368    0.448817    0.275204
    258200    0.442464    0.317107    0.401481    0.360283
    258240    0.482954    0.415043    0.444995    0.310174
    258280    0.451373    0.361164    0.409386    0.330815
    258320    0.451341    0.313783    0.402315    0.383536
    258360    0.472981    0.379809    0.411189    0.366185
    258400    0.475473    0.434584    0.397204    0.324832
    258440    0.552455    0.487231    0.507352    0.340019
    258480    0.448116    0.394988    0.380269    0.317799
    258520     0.44919    0.379751    0.432508     0.26883
    258560    0.406464    0.309571    0.324329    0.359725
    258600    0.393445     0.34475    0.313285      0.3043
    258640    0.377835    0.329353    0.273072     0.32012
    258680    0.377267    0.345985    0.286252    0.288123
    258720    0.385493    0.330159    0.323872    0.288639
    258760    0.463201    0.333188    0.394131    0.403433
    258800    0.471139    0.359854    0.363136    0.427296
    258840    0.482959    0.381971    0.416396     0.38368
    258880    0.494508     0.28799    0.462299    0.438654
    258920    0.579399    0.449805    0.542994    0.417418
    258960    0.485138     0.45207    0.427343    0.289356
    259000     0.51376    0.491479    0.483025     0.23029
    259040    0.581839    0.536797    0.515819    0.350502
    259080    0.511831      0.4927    0.467859    0.249593
    259120    0.615089    0.568751    0.586466    0.298746
    259160    0.538853    0.457743    0.510948    0.331855
    259200    0.513923    0.437824    0.475427    0.332436
    259240    0.510195     0.43453    0.461894    0.344144
    259280    0.463488    0.356146     0.41275    0.363923
    259320    0.496679    0.348997    0.464982    0.394175
    259360    0.547476    0.365768    0.500723    0.463627
    259400    0.554845    0.311367    0.510579    0.508003
    259440    0.566099    0.256254    0.539727    0.532885
    259480    0.521181    0.340029    0.472081    0.452525
    259520    0.484629    0.329279    0.406687     0.44262
    259560    0.569845    0.453242    0.487397     0.45438
    259600    0.544287    0.406088    0.485243    0.438326
    259640    0.601057    0.374552    0.566464    0.511241
    259680    0.639203    0.435192    0.536925     0.58265
    259720    0.571715    0.334171    0.505794    0.534993
    259760    0.662539    0.469066    0.575265    0.571809
    259800    0.503221    0.398984     0.42417    0.409091
    259840    0.518878    0.344715    0.435794    0.479296
    259880    0.485126    0.365512    0.399778    0.421037
    259920    0.533872     0.41231    0.463353    0.430516
    259960    0.526748    0.492915    0.459363    0.317724
    260000    0.626781    0.599863     0.60563    0.243076
    260040        0.56    0.547008     0.50529    0.269565
    260080    0.567878    0.529444    0.547049    0.255729
    260120    0.506809    0.466442    0.454985    0.298549
    260160    0.481222    0.376639    0.443739    0.352689
    260200    0.429486    0.287182    0.370912    0.385834
    260240    0.438973    0.318283    0.399064    0.353324
    260280    0.433178    0.324148    0.393894    0.339208
    260320     0.45803    0.352746    0.418866    0.345982
    260360    0.441824    0.312455    0.349403    0.413167
    260400    0.459687    0.352129    0.338333    0.429138
    260440    0.489289    0.377395    0.353991    0.459424
    260480    0.462264    0.387731    0.356418    0.387308
    260520    0.450128    0.399714    0.416197    0.268774
    260560    0.452162     0.40503    0.329942    0.368768
    260600    0.440708    0.402651    0.367591    0.301988
    260640    0.454504     0.40765    0.415672    0.272371
    260680    0.459625    0.383536    0.338695     0.40087
    260720    0.444688    0.306407    0.384176    0.392452
    260760    0.453751    0.308958    0.375163     0.41902
    260800    0.466689     0.44814    0.242744    0.419338
    260840    0.455564    0.433638    0.311027    0.360967
    260880    0.522356    0.496615    0.466245    0.285835
    260920    0.417987    0.379721     0.30396    0.335928
    260960    0.437497    0.389269    0.253753    0.408518
    261000    0.454892    0.390456    0.318172    0.400205
    261040    0.460272    0.322546    0.418705    0.379935
    261080    0.503833    0.411558    0.390117    0.431422
    261120    0.470855    0.388727     0.39132    0.373054
    261160    0.457756    0.359771    0.369409    0.391387
    261200    0.439711    0.316634    0.403231    0.351908
    261240    0.460832    0.243569     0.43857    0.416008
    261280     0.43037    0.262625    0.397878    0.378361
    261320    0.451944     0.24687    0.429234    0.404128
    261360    0.454149    0.333227    0.406641    0.368925
    261400    0.454267    0.364197    0.320415    0.421204
    261440    0.443115    0.322567     0.38734    0.372318
    261480     0.41898    0.372315    0.378853    0.262563
    261520    0.490313    0.473085    0.447201    0.238781
    261560    0.486965    0.467191    0.447508    0.236089
    261600    0.460062     0.43095    0.434714    0.220499
    261640    0.451895     0.41936    0.432003    0.214311
    261680    0.453775    0.414774    0.411316    0.265717
    261720    0.447669    0.378099    0.395373    0.318647
    261760    0.460924    0.341568    0.430621    0.350425
    261800    0.456342    0.392878    0.436693    0.267288
    261840    0.466904    0.255508    0.437934    0.422998
    261880    0.438469    0.373628    0.403891    0.285978
    261920     0.46236    0.403886     0.44051    0.265295
    261960    0.454212    0.403739    0.412869    0.281337
    262000    0.445883    0.380435    0.361872    0.349201
    262040    0.463249     0.31284     0.44687     0.36282
    262080    0.456668    0.280704    0.390811     0.43077
    262120    0.447345    0.322142    0.405163    0.363735
    262160    0.455789     0.26189    0.397636    0.434496
    262200    0.458756    0.245388    0.440849    0.407863
    262240     0.47059    0.431949    0.308974    0.401081
    262280     0.45172    0.394923     0.35052    0.359548
    262320    0.441884    0.339532    0.370888    0.371056
    262360    0.471434    0.401498    0.399047    0.352223
    262400    0.474732    0.417712    0.365842    0.377382
    262440    0.492104     0.43774    0.468651    0.270337
    262480    0.487953     0.42743    0.459741    0.286598
    262520    0.447862    0.400557    0.404899    0.277077
    262560    0.457518    0.387939    0.409055    0.317524
    262600    0.464091    0.350474    0.454431    0.318468
    262640    0.454387    0.396121    0.352022     0.36346
    262680    0.453552    0.310986    0.412783     0.37989
    262720     0.46713     0.34632    0.412806    0.382197
    262760    0.458679    0.322361    0.413045    0.382428
    262800    0.484711     0.38488    0.443513     0.35363
    262840    0.556639    0.499787    0.481516    0.371548
    262880    0.570259    0.525273     0.49526    0.359438
    262920     0.53347    0.498843    0.455965    0.335308
    262960     0.51258    0.498922    0.420831    0.315364
    263000    0.465558    0.450303    0.357924    0.320323
    263040    0.549393    0.506551    0.521599    0.273872
    263080    0.485756    0.455571    0.427361    0.285892
    263120    0.478993    0.444464    0.431128    0.274681
    263160     0.52179    0.500518    0.494587     0.22225
    263200     0.55415    0.518624    0.512654    0.287017
    263240    0.623392    0.581182    0.609397    0.260956
    263280    0.578128    0.520295    0.468372    0.422357
    263320    0.479279     0.44412    0.404368    0.314103
    263360    0.474314    0.418844    0.437261    0.288651
    263400     0.43249    0.363202    0.397999    0.289441
    263440     0.46355    0.349983    0.444238    0.331543
    263480    0.524066    0.403178    0.502229    0.366748
    263520    0.478323    0.381588    0.442165    0.341272
    263560    0.554409    0.483522     0.53916    0.300419
    263600    0.496911    0.410104    0.425562    0.380201
    263640    0.550713    0.390257    0.431512    0.517751
    263680    0.539011    0.470405    0.416456    0.431681
    263720    0.503081    0.444919    0.299808    0.467272
    263760    0.547163    0.499345    0.432808    0.402626
    263800    0.524271    0.489669    0.360172    0.424525
    263840    0.527339    0.449891    0.359773     0.47364
    263880    0.512068    0.389696    0.449811    0.412594
    263920    0.445968    0.385477    0.361504    0.344233
    263960    0.506185     0.41802    0.373661    0.445066
    264000    0.493293    0.453129     0.40012    0.348217
    264040    0.483552      0.3797    0.392519    0.411585
    264080    0.458228    0.418799     0.40873    0.278378
    264120     0.45575    0.422571    0.372404    0.313314
    264160    0.454802     0.41052     0.26402    0.418875
    264200    0.452965    0.415239    0.217414    0.436648
    264240    0.459383    0.400137    0.326198    0.394399
    264280    0.455012    0.430549    0.389082    0.278054
    264320    0.491593    0.429858    0.382954    0.389738
    264360    0.480851    0.446352    0.288762    0.424055
    264400    0.445769    0.356513    0.348935    0.385439
    264440     0.54629    0.503008    0.365687    0.458391
    264480    0.514531     0.46754    0.341117    0.441057
    264520    0.468724    0.422789     0.29749    0.414913
    264560    0.444817    0.399671    0.297179    0.384281
    264600    0.461302    0.367875    0.344295      0.4144
    264640    0.428219    0.354778     0.33615    0.357602
    264680    0.454069    0.417976    0.332285    0.356709
    264720     0.49888    0.464692    0.441559    0.294704
    264760     0.43373    0.345322    0.394968    0.317798
    264800    0.442419    0.342098    0.371454    0.369404
    264840    0.443335     0.32625    0.396481    0.359799
    264880    0.481953    0.447135    0.403366    0.319256
    264920    0.488476    0.361067    0.434415    0.397658
    264960     0.44442     0.37848    0.387245     0.31908
    265000    0.460911    0.407582    0.411139    0.299531
    265040    0.537527    0.493342    0.316843    0.483833
    265080    0.534679    0.476775    0.374069    0.452242
    265120    0.643124    0.580888    0.321084    0.621845
    265160    0.614202    0.566176    0.305299    0.583716
    265200    0.645597    0.532312    0.417838    0.612898
    265240    0.629254    0.583594    0.283793    0.608934
    265280    0.592975    0.554428    0.266588    0.569894
    265320    0.549013    0.529518     0.28374    0.491867
    265360     0.59974    0.578446    0.256464    0.564803
    265400    0.650738    0.626782      0.2424    0.628733
    265440    0.601952    0.548152    0.276409    0.589762
    265480    0.581325    0.521878     0.29763    0.561193
    265520    0.594964     0.51053    0.346727    0.571929
    265560    0.567967    0.545017    0.326151    0.491686
    265600    0.616045    0.601981    0.345693    0.526439
    265640    0.562046    0.439189    0.461014    0.475784
    265680    0.589731    0.473909    0.549217    0.411505
    265720     0.61738    0.452953     0.56542     0.48729
    265760    0.583525    0.411855     0.55685     0.44866
    265800    0.566302    0.436191    0.434382    0.512295
    265840    0.568751    0.460417    0.432966    0.497506
    265880    0.577633    0.500084    0.325915    0.557688
    265920    0.543011     0.35988    0.424365    0.529266
    265960    0.518177    0.440726    0.359279    0.462272
    266000    0.511263    0.486768    0.292159    0.447749
    266040     0.63771    0.537756    0.375156    0.619212
    266080     0.60485    0.433117    0.494157    0.547638
    266120    0.554851     0.42641    0.427452    0.501176
    266160    0.517711    0.417646     0.38963     0.45805
    266200    0.443911    0.328399    0.398721    0.356776
    266240    0.526513    0.430627    0.427174    0.431874
    266280    0.588271    0.341094     0.51856    0.553963
    266320    0.513826    0.410774    0.397945    0.448262
    266360    0.500989    0.429683    0.383918    0.412261
    266400    0.506556    0.480206    0.344935    0.404501
    266440    0.487887    0.398142    0.358411    0.434848
    266480    0.483394    0.428848    0.430296    0.313488
    266520    0.475784    0.432582     0.38788    0.339357
    266560    0.487848    0.441453    0.395359    0.353273
    266600    0.503348    0.458328    0.352168     0.41549
    266640    0.497624    0.451524    0.395057    0.367854
    266680    0.512696    0.485334     0.36782     0.39354
    266720    0.509699    0.395533    0.395453    0.454704
    266760    0.565495    0.492138    0.377476    0.504857
    266800    0.567737    0.550506    0.461304    0.358878
    266840     0.50611    0.481067    0.413159    0.331919
    266880     0.48943    0.393283    0.431105    0.372238
    266920    0.474644    0.424063    0.259056     0.45126
    266960    0.481163    0.457851    0.323732    0.385493
    267000    0.484011    0.450877    0.409852    0.311871
    267040    0.484513    0.433199    0.437647    0.300513
    267080    0.477446    0.397844    0.338263    0.428026
    267120    0.485198    0.428574    0.327265     0.42433
    267160    0.517531    0.445792    0.424857    0.395528
    267200     0.47491    0.391231    0.324826    0.438755
    267240    0.500093    0.471037    0.357639     0.38782
    267280    0.499275    0.475685    0.393374    0.342831
    267320    0.444355    0.411002     0.34655    0.325397
    267360    0.482432    0.450288    0.387348    0.335685
    267400    0.578973     0.53808    0.497336     0.36544
    267440    0.659948    0.546955    0.487479    0.578159
    267480    0.648349    0.545944    0.371948    0.635856
    267520    0.666167    0.628601    0.242637    0.658443
    267560    0.658819    0.482835    0.478712    0.637016
    267600    0.612019    0.575613    0.288247    0.578549
    267640     0.62048    0.603581    0.468517    0.431477
    267680    0.636518    0.624562    0.433426    0.482054
    267720    0.613917    0.596461    0.322221    0.542398
    267760    0.621816    0.570354    0.379445    0.551387
    267800    0.596414    0.524016    0.448293    0.485655
    267840    0.666995    0.600893    0.576193    0.443504
    267880    0.598926    0.571977     0.49584    0.380012
    267920    0.652327    0.628267    0.505845    0.447732
    267960    0.551754    0.498411    0.490678    0.345958
    268000     0.56461     0.50818    0.512057    0.342227
    268040    0.571062    0.493159     0.55115    0.324427
    268080    0.603598    0.489934    0.518311    0.469019
    268120    0.596346    0.460116    0.565806    0.423573
    268160    0.598641    0.375142    0.568943     0.50231
    268200    0.590488    0.331486    0.568338    0.514257
    268240    0.548588    0.460975     0.51927    0.346062
    268280     0.53586    0.478488     0.30974    0.499403
    268320    0.557892    0.486388    0.447518     0.43086
    268360    0.534356     0.49073    0.292446    0.494704
    268400    0.559951    0.507377    0.278228      0.5406
    268440    0.516441     0.45909    0.425202    0.376646
    268480    0.540034    0.515074    0.433548    0.360567
    268520    0.610285    0.503554    0.532907    0.455344
    268560     0.59815    0.537665    0.535352    0.374008
    268600    0.581126      0.5365    0.519153    0.343602
    268640    0.591656    0.580563    0.534006      0.2791
    268680     0.64723    0.627842    0.627329    0.223799
    268720     0.60029    0.543511    0.519679    0.393986
    268760    0.573405    0.500152    0.486756    0.412919
    268800    0.600226    0.583124    0.551917    0.275495
    268840    0.562356    0.553288    0.480229    0.309419
    268880    0.534713    0.525188    0.422106    0.343278
    268920    0.548399    0.515027    0.511468    0.273188
    268960    0.543662    0.529817    0.455739     0.32052
    269000     0.53444    0.444504    0.402297    0.460244
    269040    0.475331    0.415226    0.409602    0.334205
    269080    0.513346      0.3911    0.496757    0.356819
    269120    0.534482    0.417461    0.493567    0.391739
    269160    0.486152    0.424043    0.376875    0.388382
    269200     0.51452     0.43254    0.418348    0.409092
    269240    0.555789    0.457274    0.369133    0.521961
    269280    0.656109    0.573108    0.338224    0.646614
    269320    0.669235    0.602066    0.336892    0.647897
    269360     0.62366    0.509083    0.499438    0.518941
    269400    0.602849    0.465004    0.440452    0.562697
    269440    0.551987    0.529239    0.274757    0.503778
    269480    0.502817    0.433606    0.329705     0.45709
    269520    0.563835    0.497318    0.309732    0.540888
    269560    0.530512    0.458149    0.390566    0.447708
    269600    0.549779     0.50459    0.374236    0.458094
    269640    0.563401    0.526491    0.372249     0.46806
    269680    0.510023     0.44702    0.436406    0.360512
    269720    0.539817    0.504761    0.492419    0.292479
    269760    0.575966    0.414148    0.534493    0.454172
    269800    0.557186    0.400734    0.496455    0.462447
    269840    0.474733     0.43346    0.301895    0.414385
    269880    0.474112    0.442998    0.289966    0.411385
    269920    0.417752    0.368703    0.283771    0.364095
    269960    0.477062    0.431892    0.330698    0.399105
    270000     0.50438    0.470999     0.23977     0.47903
    270040    0.560294    0.536765    0.279817    0.511315
    270080    0.508457    0.425738    0.373701    0.442889
    270120    0.463431    0.430129    0.398432    0.292879
    270160    0.449775     0.42312    0.407872     0.24332
    270200    0.487799    0.459426    0.306434    0.413428
    270240    0.492379    0.459346    0.328318    0.407532
    270280    0.514624    0.480481    0.432164    0.334735
    270320    0.471455    0.436689    0.435667    0.253055
    270360    0.447899    0.403859    0.425195    0.239444
    270400    0.509896     0.47788    0.449168    0.299778
    270440    0.508643    0.441281     0.47396    0.313159
    270480    0.474485    0.439661    0.447408    0.238321
    270520    0.580201    0.558821     0.44073    0.408341
    270560    0.565467    0.511917    0.409951    0.457588
    270600     0.57309    0.537946    0.443304    0.413474
    270640    0.505098    0.458781    0.448766    0.313652
    270680    0.493889    0.437941    0.360713    0.407365
    270720    0.523785    0.487113    0.445197    0.336485
    270760    0.492606    0.407494    0.416309    0.382043
    270800    0.560774    0.454378    0.448033    0.470895
    270840    0.563603    0.368694    0.542436    0.452907
    270880     0.52685    0.381145    0.513908    0.381798
    270920    0.514534     0.39698    0.499322    0.350106
    270960    0.509486    0.366191    0.500148    0.367298
    271000    0.525973    0.355392    0.470238    0.453728
    271040    0.550361    0.290688    0.494151    0.526411
    271080    0.492158    0.310641    0.469556    0.409218
    271120    0.517112    0.349708    0.447511    0.460703
    271160     0.59053    0.451148    0.468533    0.523826
    271200    0.608214    0.402093    0.534981    0.540338
    271240    0.603032    0.511313    0.410489      0.5453
    271280    0.589067    0.531516    0.323517    0.553919
    271320    0.590835    0.573326    0.308037    0.524007
    271360    0.600446    0.565696    0.323019    0.544718
    271400    0.619082    0.583951    0.366607    0.539561
    271440    0.612694    0.559158    0.272081    0.603409
    271480    0.676025    0.649868    0.209835    0.669075
    271520    0.598674    0.534404    0.332393    0.566348
    271560    0.614486    0.530907    0.353977    0.589936
    271600    0.625185    0.547201    0.361756    0.592803
    271640     0.64651    0.538188    0.460622    0.578042
    271680    0.550955    0.467592    0.416897    0.463313
    271720    0.539651    0.425542    0.407628    0.484974
    271760     0.60178    0.502568    0.471078     0.49979
    271800    0.610965    0.472544    0.490513    0.531654
    271840    0.539088      0.3977    0.455705    0.464112
    271880    0.480758    0.390181    0.334711    0.444955
    271920    0.557408    0.382099    0.474726    0.500043
    271960    0.508872    0.451916    0.378125    0.413152
    272000    0.532668    0.485526    0.523346    0.240506
    272040    0.523521    0.467106    0.494934    0.291549
    272080    0.567944    0.515566    0.546629    0.283741
    272120    0.519863    0.456438    0.463371    0.342735
    272160    0.556282    0.484351    0.543766    0.297695
    272200    0.564086     0.47044    0.501255     0.40474
    272240    0.564241    0.521177    0.554172    0.240837
    272280    0.486949    0.416049    0.460997    0.297699
    272320    0.469721    0.405717    0.420717    0.315698
    272360    0.447754    0.428662    0.389682    0.255665
    272400    0.453922    0.410012    0.399256     0.29082
    272440    0.453908    0.422216    0.392902    0.281827
    272480    0.458991    0.399319    0.433156    0.272516
    272520    0.447688    0.342946    0.327734    0.419317
    272560    0.473808    0.396257    0.450209    0.298799
    272600    0.555575    0.536216    0.488102    0.302583
    272640    0.474778    0.393951    0.421012    0.344065
    272680    0.517095    0.484271     0.39224    0.382627
    272720    0.561631    0.539722     0.36471    0.454472
    272760     0.57465    0.536658    0.448218    0.414177
    272800    0.537467    0.473218    0.377163    0.459952
    272840    0.587082    0.553429    0.288396    0.547608
    272880    0.587473    0.471812    0.383158    0.566419
    272920    0.553717     0.34779     0.46002    0.529744
    272960    0.642331    0.322256    0.617448     0.58317
    273000    0.616715    0.330135    0.551538    0.589484
    273040    0.649662    0.227583    0.632282    0.626535
    273080     0.51922    0.273737    0.494916      0.4683
    273120    0.624658    0.240284    0.599105    0.603102
    273160    0.524847    0.298272    0.497029    0.463601
    273200    0.521381    0.459221    0.486673    0.309744
    273240    0.554228    0.478201    0.501759    0.365921
    273280     0.56158     0.45403    0.407496    0.508476
    273320    0.584852     0.50421    0.358168    0.549174
    273360      0.5855    0.286673    0.538596     0.55978
    273400    0.559195    0.287825    0.522933    0.518745
    273440    0.561225    0.406106    0.514859    0.447151
    273480    0.631792    0.296708    0.600482    0.591361
    273520    0.563325    0.343301    0.506887    0.509784
    273560    0.647864     0.44813    0.517638     0.60884
    273600    0.623046    0.504716    0.443319    0.570178
    273640    0.517923    0.448475    0.356946    0.456013
    273680    0.564678    0.319329    0.515199    0.519926
    273720    0.637802    0.343163    0.589486    0.590192
    273760    0.638294    0.353882    0.608041    0.565589
    273800    0.604074    0.405097    0.577441    0.481943
    273840    0.661719    0.351801    0.644631    0.580026
    273880    0.606331    0.376161    0.551308    0.538366
    273920    0.604519    0.456364    0.457165    0.560016
    273960    0.588544    0.519913    0.476685     0.44185
    274000    0.484498    0.366088    0.432351    0.385394
    274040    0.455754    0.248048    0.440165    0.400187
    274080    0.453984    0.217638    0.415306    0.438584
    274120    0.433456    0.370645    0.298435    0.386429
    274160     0.44498    0.334301    0.358239    0.394868
    274200    0.503127    0.405892     0.48611     0.32438
    274240    0.499206    0.453024    0.385431    0.380297
    274280    0.497695    0.402333    0.433408    0.381689
    274320    0.497618    0.395168     0.47943    0.330509
    274360     0.47389    0.413269    0.420935    0.318065
    274400    0.445293    0.355362    0.353873    0.380872
    274440    0.459194    0.360155    0.356665    0.405951
    274480    0.518039    0.451825    0.341835    0.464469
    274520    0.577785    0.493953    0.373815    0.532864
    274560    0.514505    0.487535    0.277735    0.463254
    274600    0.475315    0.443324    0.301119     0.40576
    274640    0.476162    0.340041    0.370681    0.447692
    274680    0.460252     0.44593    0.253097    0.400939
    274720    0.497537    0.454512    0.299795    0.445678
    274760    0.526081    0.438083    0.350078    0.488928
    274800    0.447163    0.365772    0.306583    0.414883
    274840    0.450747    0.344514    0.318017     0.43188
    274880    0.454654    0.305275    0.360014    0.436597
    274920    0.520834    0.437433     0.41025    0.427649
    274960    0.541818    0.382024    0.488894    0.449636
    275000    0.538831    0.500681    0.481793    0.312846
    275040     0.65414    0.619535    0.615184    0.305815
    275080    0.616032    0.594531    0.584449    0.252869
    275120    0.566316    0.535081    0.534979    0.262515
    275160    0.630096    0.610451    0.607165    0.229659
    275200    0.589675    0.570776    0.522747    0.310455
    275240    0.565975    0.414217     0.53261     0.43059
    275280    0.606422    0.558304    0.586707    0.282075
    275320    0.666719    0.622266    0.657521    0.263591
    275360    0.632817    0.588715     0.59157    0.323072
    275400    0.577852    0.548898    0.545129    0.263386
    275440    0.524916    0.440983     0.48893    0.342862
    275480    0.532383    0.410054    0.464124    0.428145
    275520    0.622801    0.501001    0.533191    0.490375
    275560    0.627405    0.571928    0.473755    0.485518
    275600    0.600386    0.544237    0.420713    0.497728
    275640    0.478261    0.327512    0.381742    0.452191
    275680    0.489495    0.246204    0.459614    0.455357
    275720    0.477133    0.371696    0.387502    0.408652
    275760    0.433249    0.375304    0.324356    0.359652
    275800    0.448998    0.407545    0.314617    0.371646
    275840    0.469372    0.374152    0.401279    0.373639
    275880    0.466596    0.327743     0.42632     0.38244
    275920     0.49175    0.343144     0.46244     0.38992
    275960    0.565121     0.33065    0.504271    0.524506
    276000    0.574973     0.52343    0.349934    0.514543
    276040    0.546323    0.410197    0.412754    0.508242
    276080    0.544751    0.343317    0.507997    0.466454
    276120     0.58002    0.536509     0.34194    0.517766
    276160    0.593247    0.552374    0.326899    0.540282
    276200    0.616092    0.541325    0.419316    0.538776
    276240    0.573442    0.324477    0.487271    0.561207
    276280     0.53579    0.282802    0.506287    0.487688
    276320    0.538605    0.290556    0.493621    0.502102
    276360     0.61407    0.267879    0.578081    0.590109
    276400    0.607658    0.407925    0.519954    0.549309
    276440    0.584848    0.262699    0.563771    0.545203
    276480    0.609597     0.28979    0.586617    0.561356
    276520     0.62441    0.308474    0.573389    0.596526
    276560    0.589764    0.307569    0.527628    0.568026
    276600    0.659607    0.476252    0.539595    0.593451
    276640    0.527125    0.430688    0.464515    0.393008
    276680     0.57735    0.401331     0.43988    0.558664
    276720    0.535282    0.435436    0.343884    0.514968
    276760    0.593877    0.224488    0.575272    0.569251
    276800    0.550835    0.353601    0.529367    0.448972
    276840    0.587378    0.502822    0.572913    0.330102
    276880    0.536174    0.397771    0.512113    0.393045
    276920    0.581513    0.475145    0.438641     0.50808
    276960    0.574801    0.411786    0.452156    0.535518
    277000    0.623706    0.328144    0.579414    0.578464
    277040    0.584099    0.505059    0.536297    0.373691
    277080    0.549483    0.419867    0.514741    0.403258
    277120    0.539033    0.392611    0.514871    0.402338
    277160    0.592825    0.457812    0.529198    0.461781
    277200    0.591837    0.553121    0.444352    0.444016
    277240    0.536407    0.446326    0.363202     0.49431
    277280    0.502645    0.366564    0.395396    0.463245
    277320    0.505855    0.374061    0.393715    0.465667
    277360    0.640001    0.430163    0.533019    0.591654
    277400    0.634766    0.519117    0.445899    0.580989
    277440    0.628886    0.466884    0.449025    0.609418
    277480    0.529027    0.388581    0.398567    0.499887
    277520    0.541527    0.378852    0.476122     0.46506
    277560    0.561248    0.419029    0.482626    0.470623
    277600    0.534804    0.491989    0.447144    0.360609
    277640    0.654703    0.618676    0.582747    0.367312
    277680    0.617877    0.608253    0.536048    0.325919
    277720    0.602204    0.587129    0.451017    0.420906
    277760     0.57943     0.53318    0.375768     0.49598
    277800    0.571355    0.367287    0.540218    0.475562
    277840    0.582769    0.276156    0.551704    0.546444
    277880    0.611197     0.39579    0.494058    0.588542
    277920     0.58732    0.335618    0.517958    0.555852
    277960    0.652607    0.439128    0.519156    0.624047
    278000    0.722484    0.371347    0.660595    0.685334
    278040    0.604449    0.354738    0.510813    0.586471
    278080    0.646646    0.293405    0.595308    0.629146
    278120    0.708583    0.263597    0.670296    0.696706
    278160    0.583848    0.416192    0.503992    0.504513
    278200     0.59163    0.538095    0.517949    0.377139
    278240    0.564353    0.541761    0.346962    0.472335
    278280    0.546759     0.52781    0.344621    0.447822
    278320    0.618783    0.603297    0.346684    0.530685
    278360    0.668409    0.661268     0.44576    0.507508
    278400    0.668875    0.599761     0.62494    0.380163
    278440    0.639587    0.582888    0.430239    0.541554
    278480    0.625835      0.6038    0.477716    0.436521
    278520    0.569742    0.459355     0.47257    0.463554
    278560    0.604901     0.56988    0.494208    0.403491
    278600    0.696241    0.632863    0.521004    0.545474
    278640    0.631686    0.597695    0.421346    0.513111
    278680    0.645951    0.510992    0.436354     0.61886
    278720     0.68709    0.489533    0.586601    0.600367
    278760    0.624396    0.599553     0.31552    0.566324
    278800    0.622853    0.608736    0.342925    0.536408
    278840    0.597275    0.565438    0.357296    0.515844
    278880    0.636119    0.616721    0.220093    0.616854
    278920    0.584339    0.529928    0.296166    0.560684
    278960    0.543629     0.46392    0.344276    0.507265
    279000    0.555691    0.328609    0.455547    0.549616
    279040    0.589541    0.331768    0.505423    0.574102
    279080    0.603109    0.283136    0.557643    0.579956
    279120     0.67023    0.424863    0.552709      0.6422
    279160    0.655558    0.587189    0.380026    0.608525
    279200    0.586761     0.54812    0.314069    0.538054
    279240     0.50013    0.451336    0.340119    0.425293
    279280    0.503612     0.43269    0.448673    0.344561
    279320    0.486039    0.463917    0.396212    0.316646
    279360     0.48427    0.459181    0.341808    0.375971
    279400    0.523236    0.492063    0.264441    0.485281
    279440    0.522081    0.488213    0.288093    0.473061
    279480    0.528078    0.457332    0.347126    0.477581
    279520    0.530053    0.465609     0.45748    0.368557
    279560    0.478658    0.413789    0.361314    0.395548
    279600    0.463286    0.401396    0.383439    0.348027
    279640    0.451225    0.272952    0.405272    0.410439
    279680    0.456742    0.257468    0.401697    0.435404
    279720     0.46759    0.275609    0.390707    0.456803
    279760    0.470403    0.256455    0.420402     0.44727
    279800    0.448227    0.231406    0.402377    0.431693
    279840    0.462914    0.249372    0.413492    0.442059
    279880    0.458929    0.364242    0.410962    0.345934
    279920    0.455725    0.409977    0.442586     0.22673
    279960     0.45339    0.405346    0.405048    0.287674
    280000    0.458123    0.413338    0.372172    0.332254
    280040    0.469146    0.377179    0.428905    0.337598
    280080    0.455874    0.253168    0.417891    0.420613
    280120     0.43655    0.278041    0.389596    0.389949
    280160    0.431748    0.296136    0.372894    0.382187
    280200    0.439379     0.30965    0.391135    0.370455
    280240     0.45903    0.270453    0.420498     0.41407
    280280    0.431367    0.282865    0.394465    0.369514
    280320    0.431094    0.326748    0.390791    0.334966
    280360    0.455794    0.373936    0.365595    0.376839
    280400    0.431745    0.323621    0.366289    0.365937
    280440    0.401319    0.319761    0.329744    0.333371
    280480     0.44811    0.331074    0.393699     0.37013
    280520    0.474394    0.390907    0.419469    0.348334
    280560    0.542238     0.50595    0.492297    0.299503
    280600    0.496539    0.420123    0.467876    0.312557
    280640     0.50984    0.431938    0.466203    0.340525
    280680    0.523224    0.451011    0.491379    0.320411
    280720    0.531605    0.486817    0.413534    0.396493
    280760     0.46033    0.409266    0.436531    0.256416
    280800    0.463936    0.416232    0.425969    0.275274
    280840    0.465329    0.404282    0.367053    0.367275
    280880    0.464689    0.452653    0.308108    0.363381
    280920    0.500694    0.484275    0.247243    0.453584
    280960    0.505096    0.484144     0.37365      0.3691
    281000      0.5031    0.480206    0.391991    0.349233
    281040    0.492723    0.482822    0.405628    0.296481
    281080    0.482182    0.447783    0.415447    0.303138
    281120    0.486203    0.473871    0.323976    0.378515
    281160    0.473433    0.425883    0.325455    0.401223
    281200    0.483494    0.451049    0.373015    0.353478
    281240    0.446274    0.386024    0.305697    0.394785
    281280    0.465619    0.444143    0.225226    0.430828
    281320    0.449517    0.397184    0.272563    0.414833
    281360    0.440549    0.408892    0.295757    0.365378
    281400    0.448343    0.432185    0.373773    0.274832
    281440      0.4393    0.384214    0.392942    0.289735
    281480    0.452871    0.330583    0.340683    0.429923
    281520    0.455276     0.35363    0.382337    0.378572
    281560    0.444746    0.250815    0.393545    0.421677
    281600    0.455633    0.235078    0.412053    0.436065
    281640    0.466012    0.343141    0.333789    0.452962
    281680    0.498606    0.264843    0.441651    0.481682
    281720    0.465188    0.278194    0.408406    0.434295
    281760    0.537173    0.331766    0.478164    0.488263
    281800    0.505509    0.371617    0.486283    0.369471
    281840    0.568943    0.367803    0.550669    0.457031
    281880    0.456048    0.253918    0.424882    0.413473
    281920     0.44773    0.256411    0.416442    0.402186
    281960    0.443946    0.391739    0.268684    0.410519
    282000    0.438956    0.406559     0.24493    0.400103
    282040    0.450516    0.397434    0.247408    0.432162
    282080    0.452948    0.411305    0.367206    0.326054
    282120    0.445079    0.401733    0.365158    0.318531
    282160    0.441108    0.388688    0.396314     0.28462
    282200    0.445211    0.311354    0.372331    0.401066
    282240    0.448201    0.301367    0.392438    0.396154
    282280    0.449823    0.310475    0.439285    0.339582
    282320    0.431494    0.284991    0.373816    0.389122
    282360    0.455496    0.242727    0.431982    0.411616
    282400    0.455265     0.29684    0.414646    0.393048
    282440    0.444426    0.262715    0.420543    0.386204
    282480    0.461104    0.304939    0.417866    0.397032
    282520    0.627384    0.322224    0.590027    0.579017
    282560    0.669069    0.287909    0.651304    0.623073
    282600    0.581008    0.448411    0.452012    0.519377
    282640    0.623856    0.518523    0.435742    0.565381
    282680    0.610974    0.531952    0.371733    0.570456
    282720    0.661417    0.647614    0.232218    0.633732
    282760    0.703616    0.648308     0.36108    0.662924
    282800    0.547364    0.494528     0.40632    0.435384
    282840    0.608956    0.566138    0.512813    0.397699
    282880    0.557846    0.527504    0.494896    0.314962
    282920     0.60191    0.542226    0.530799     0.38579
    282960    0.513637    0.402984    0.461204    0.390566
    283000    0.546029    0.451722    0.511807    0.360965
    283040    0.510676    0.411636    0.495418    0.326645
    283080    0.503495    0.406624    0.407157    0.419397
    283120    0.560513     0.51199    0.524705    0.301495
    283160    0.524879    0.491521    0.476441    0.287068
    283200    0.499437    0.410843     0.47471    0.323623
    283240    0.568881    0.525153    0.536702    0.288818
    283280    0.571661    0.549065    0.401535    0.436908
    283320      0.5336    0.495828    0.356505    0.443301
    283360     0.51824    0.489557    0.363521    0.406611
    283400    0.480536    0.424577    0.421253    0.322662
    283440    0.555992    0.461342    0.447476    0.452972
    283480    0.517886    0.472218    0.341754    0.443425
    283520    0.584032    0.536222    0.358608    0.515803
    283560    0.524296    0.495058     0.30579    0.459547
    283600    0.554726    0.513821    0.292723    0.515503
    283640    0.569088    0.507666    0.487318    0.390536
    283680     0.51815     0.47859    0.468136    0.297925
    283720    0.505237    0.446782    0.479041    0.285367
    283760    0.458985    0.402341    0.417427     0.29191
    283800    0.500004    0.389522    0.484742    0.336609
    283840     0.59287    0.391945    0.553003    0.493514
    283880    0.571672    0.372594     0.50815    0.506533
    283920    0.489853     0.40852    0.402609    0.388495
    283960    0.587081    0.371059    0.564355    0.482854
    284000    0.572719    0.244199    0.543561    0.548564
    284040    0.607518    0.289306    0.565099    0.578897
    284080    0.593281    0.311468    0.570657    0.530379
    284120    0.509178    0.299163    0.455711    0.470481
    284160    0.517951    0.300225    0.482164    0.462524
    284200    0.521593    0.389874    0.452588    0.432759
    284240     0.52447    0.481448    0.284679    0.487137
    284280       0.586    0.538072    0.286896    0.561214
    284320    0.599289    0.562617     0.36091    0.521056
    284360    0.619767    0.509813    0.556339    0.445868
    284400    0.603804    0.331672    0.569612    0.542858
    284440    0.533552    0.421519    0.522703    0.344179
    284480    0.563587     0.48618    0.509867    0.372727
    284520    0.640714    0.507173     0.61177    0.435363
    284560    0.656949     0.57676    0.569384    0.454217
    284600    0.619357    0.576133    0.531797    0.390473
    284640    0.505962    0.458983    0.414726    0.359627
    284680     0.45795    0.402408    0.410654    0.298107
    284720    0.470043    0.410353    0.452202    0.262686
    284760    0.442187    0.382443    0.428532    0.247299
    284800     0.44877    0.421569    0.398654    0.257184
    284840    0.477201    0.414552    0.468723    0.252758
    284880     0.47392    0.386827    0.453681    0.306168
    284920    0.526854    0.458456    0.505831    0.298502
    284960    0.524578     0.47916    0.338348    0.454192
    285000    0.567937    0.498479    0.516377    0.360525
    285040    0.615741    0.590012    0.517871    0.376788
    285080    0.638834    0.627394    0.474748    0.444083
    285120    0.723823     0.69995    0.588491    0.459986
    285160    0.716239     0.67404    0.687712    0.314194
    285200    0.692999    0.676021    0.683312    0.191248
    285240    0.574744    0.526114    0.486265    0.383943
    285280    0.642954    0.566223    0.511965    0.494028
    285320    0.641475    0.598063    0.428306      0.5309
    285360    0.606806    0.502784    0.475795    0.507203
    285400    0.643917     0.57925    0.429052    0.556455
    285440    0.600851    0.520085    0.368695      0.5618
    285480    0.650306    0.471927    0.489364    0.619357
    285520    0.598874    0.323087    0.557676    0.549466
    285560     0.53921    0.336992    0.492741    0.474488
    285600    0.622418    0.411916    0.514327    0.583611
    285640    0.612622    0.581329    0.339989    0.545045
    285680    0.578447    0.569246    0.345883    0.474895
    285720    0.567593     0.54642    0.293317     0.50962
    285760    0.593496    0.573214     0.27807    0.546423
    285800    0.535653     0.47632    0.332755    0.486047
    285840    0.606648    0.558551    0.302796    0.576523
    285880      0.5995    0.538522    0.322331    0.569997
    285920    0.639912    0.547589    0.375163     0.61512
    285960    0.615916    0.469073    0.462703     0.56972
    286000    0.604236    0.529358    0.407593    0.532777
    286040    0.549972    0.462161    0.385446    0.492724
    286080    0.546214    0.515298    0.468581    0.334065
    286120    0.512108    0.485964    0.465737    0.267276
    286160    0.525372    0.449981    0.509222    0.300403
    286200    0.624115    0.414948    0.599402    0.497568
    286240     0.64393    0.424372    0.623664     0.51014
    286280    0.656351    0.558044    0.598156    0.438623
    286320    0.673029    0.548667     0.61899    0.470905
    286360    0.699691    0.565823    0.604943    0.541315
    286400    0.646117    0.497562    0.590238    0.488862
    286440    0.534036    0.396663    0.479581    0.427844
    286480    0.524699    0.351385    0.436199    0.486701
    286520    0.518391    0.443763    0.430688    0.393752
    286560    0.459117    0.303862    0.419369     0.39163
    286600    0.556294    0.529255    0.488008    0.317274
    286640    0.548365    0.455766    0.486956    0.395677
    286680    0.559474    0.507027    0.520522    0.313052
    286720    0.640757    0.600392    0.552848    0.393736
    286760    0.545955    0.516865    0.490064    0.298028
    286800    0.590886    0.573918    0.540859    0.276372
    286840    0.634458    0.594035    0.587876    0.326493
    286880    0.618024    0.474327     0.58249    0.446795
    286920    0.502532    0.455378    0.444668    0.316192
    286960    0.556379    0.501749    0.489243    0.357777
    287000    0.534605    0.477884    0.501798    0.302376
    287040    0.520486    0.485265    0.478396    0.278328
    287080    0.534697    0.503895     0.34612    0.445077
    287120    0.575166    0.531004    0.302178    0.536986
    287160     0.49959    0.445355    0.371643    0.403387
    287200    0.518446    0.484704    0.476008    0.275772
    287240     0.53477    0.410147    0.507878    0.381834
    287280    0.527287    0.377312    0.426186    0.481731
    287320    0.535155    0.409424    0.401834    0.493641
    287360    0.551366    0.451084    0.415612    0.481456
    287400    0.674783    0.645914    0.440816    0.546938
    287440     0.65307    0.636792      0.4228    0.518399
    287480    0.524698    0.460817    0.425931    0.396038
    287520    0.532642    0.505554    0.463728    0.311107
    287560    0.513768    0.479232    0.461716    0.291666
    287600    0.530894    0.490741    0.492575    0.283268
    287640    0.478764    0.373248     0.45296    0.337555
    287680    0.608491    0.544928    0.571998    0.341166
    287720     0.58575    0.519322    0.553923    0.331177
    287760    0.615386    0.533686    0.585292    0.360572
    287800    0.566486    0.369187    0.476408    0.527778
    287840     0.54408    0.305151    0.476164    0.521725
    287880    0.559606    0.294809    0.493328     0.54409
    287920    0.501322    0.310102    0.433954    0.467086
    287960    0.453362    0.345339    0.414994    0.345825
    288000    0.455511    0.419037    0.343012      0.3489
    288040    0.458829    0.408448    0.280223    0.419159
    288080    0.509226    0.473284    0.271491    0.470019
    288120    0.569381    0.532496    0.372483    0.475494
    288160    0.625674     0.59422    0.254039    0.604404
    288200    0.631239     0.34161     0.55683    0.608416
    288240    0.612963    0.445531    0.497949    0.552264
    288280    0.507555    0.363853    0.467315    0.405527
    288320    0.585408    0.382902    0.513341    0.524664
    288360    0.592734    0.359626    0.558105    0.511717
    288400    0.643299    0.243766    0.604259    0.634915
    288440    0.665946    0.300182     0.63202    0.630403
    288480    0.682782    0.437819    0.592488    0.624225
    288520    0.560326    0.376493    0.531461    0.451369
    288560    0.569385    0.487345     0.47481    0.430637
    288600    0.645573    0.621662    0.368361     0.55801
    288640    0.693347     0.68295    0.373878    0.596031
    288680     0.62496    0.557094    0.481596    0.488735
    288720    0.565139    0.525223    0.423344    0.428583
    288760    0.610396    0.576402    0.551785    0.329334
    288800    0.550193    0.506239    0.441119    0.393142
    288840    0.573933    0.546798    0.479411    0.360521
    288880    0.626435    0.494055    0.604297    0.419018
    288920    0.570686    0.392169    0.531052    0.464276
    288960    0.592047    0.524601    0.553737    0.345267
    289000    0.643426    0.624342    0.606968    0.264161
    289040    0.637537    0.615389    0.487517    0.443318
    289080    0.577787    0.555141     0.54657    0.246486
    289120    0.629178    0.494427    0.554405    0.489803
    289160    0.571734    0.511602    0.379923    0.497676
    289200    0.564301    0.450197     0.48965    0.440951
    289240    0.661462    0.325844    0.645354    0.593641
    289280    0.680937    0.230589    0.657335    0.664897
    289320    0.666516    0.528886    0.461428    0.629168
    289360    0.635329    0.362262    0.596842    0.565536
    289400    0.647497    0.589701    0.325898    0.620119
    289440    0.645778    0.628375    0.242875    0.616615
    289480      0.5817    0.558257    0.255508    0.547553
    289520       0.582    0.565024    0.396563    0.448257
    289560    0.603396    0.587283    0.364588    0.500348
    289600     0.60308    0.586961    0.477875    0.393095
    289640    0.673846    0.639375    0.403476    0.580123
    289680    0.596204    0.544019    0.409029    0.497653
    289720    0.561402    0.514054    0.514493    0.318418
    289760    0.619297    0.444101    0.609666    0.445129
    289800    0.595337    0.497595     0.55365     0.39335
    289840    0.515742    0.440148      0.4559    0.361117
    289880    0.503346    0.467844    0.409934    0.346106
    289920    0.610438    0.596206    0.428794    0.453808
    289960    0.673778    0.639518    0.602142    0.369316
    290000    0.689869    0.581189    0.598524    0.505794
    290040    0.671153    0.583265    0.607862    0.437261
    290080    0.622761    0.512178    0.480477    0.531488
    290120    0.657677    0.601064    0.470505    0.531437
    290160    0.546182    0.474713    0.485134    0.368675
    290200    0.579052    0.412489     0.47936    0.520259
    290240    0.621573    0.475258    0.502841    0.542206
    290280    0.655689     0.36938    0.553337    0.645937
    290320    0.588503    0.344927    0.552709    0.517891
    290360    0.616405    0.381124    0.583441    0.523691
    290400    0.603098    0.365153    0.553094    0.536847
    290440    0.558864    0.456792    0.454588    0.457547
    290480    0.584407    0.509281    0.538428    0.365774
    290520    0.654362    0.602469    0.610181    0.347981
    290560    0.631727    0.543965    0.572977    0.417083
    290600    0.658672    0.611297    0.577934    0.400008
    290640    0.621544    0.561006    0.594667    0.322921
    290680    0.598069    0.568612    0.574235    0.249614
    290720    0.610409    0.568898     0.57167    0.307808
    290760    0.587469    0.562317    0.553298    0.260579
    290800     0.61966    0.607457     0.55172    0.307502
    290840    0.661834    0.602306    0.625916    0.348577
    290880    0.601341    0.525755    0.552682    0.375961
    290920    0.663997    0.611092    0.647763    0.297917
    290960    0.707564      0.6942    0.642908    0.325654
    291000    0.620133    0.603852    0.574516    0.272809
    291040    0.645456    0.624597    0.626073    0.226136
    291080    0.643939     0.59782    0.623589    0.288207
    291120    0.641721     0.62138    0.536514     0.38685
    291160    0.661366    0.633558    0.595001    0.345526
    291200    0.621707    0.577166    0.605861    0.269907
    291240    0.665079     0.58965    0.582508    0.444586
    291280    0.631286    0.404895    0.597998    0.524884
    291320    0.684118    0.370414    0.652465    0.610833
    291360    0.606389    0.334734    0.546801     0.56954
    291400    0.608214    0.278126    0.580027    0.571019
    291440     0.64827     0.50611    0.631392    0.430934
    291480    0.645865    0.549016    0.607889    0.404146
    291520    0.649373    0.489841    0.532477    0.565592
    291560    0.603634    0.379462    0.523561    0.557351
    291600    0.631192    0.322925    0.576735     0.59992
    291640    0.553867    0.321017    0.512223    0.498109
    291680      0.6509    0.466685    0.573051    0.548779
    291720    0.627265    0.500002    0.614462    0.399194
    291760    0.683405    0.557082    0.628795    0.477872
    291800    0.629431    0.519265    0.530455    0.491271
    291840    0.662228    0.593236    0.639411    0.341053
    291880    0.607888    0.529647    0.599936    0.314016
    291920    0.599228    0.550989      0.5526    0.330444
    291960     0.66828    0.376537    0.646653    0.577283
    292000    0.565163    0.463568    0.520143     0.39163
    292040    0.642885    0.630636    0.579674    0.304758
    292080    0.568722    0.548491    0.503022    0.304984
    292120    0.491694    0.465763    0.403424    0.322243
    292160    0.505407    0.473399    0.487318    0.222009
    292200    0.498065    0.474604    0.444521    0.270721
    292240    0.521271    0.490202     0.47745    0.274209
    292280    0.526257    0.483693    0.512153    0.240069
    292320    0.573019    0.550933    0.518467     0.29046
    292360    0.669213    0.623128    0.598099    0.386887
    292400    0.604683     0.55272      0.5228    0.390468
    292440    0.662507    0.637468    0.650136    0.220879
    292480    0.644652    0.581532    0.608954    0.349498
    292520    0.641481    0.600428     0.56373    0.380382
    292560    0.572559    0.548221    0.522728    0.286105
    292600    0.596012     0.48805    0.586516    0.358143
    292640    0.635883    0.583856    0.613267     0.30284
    292680      0.5751    0.500371     0.40873    0.494012
    292720    0.558999    0.535281    0.437882    0.383006
    292760    0.575861    0.550668    0.491935    0.343504
    292800    0.618863    0.580737    0.448303    0.477233
    292840    0.498258    0.445559    0.335227    0.430839
    292880    0.551175    0.464428    0.484482     0.39645
    292920    0.589943    0.467016    0.494119    0.483536
    292960    0.630767    0.581752    0.585138    0.338986
    293000    0.642174    0.628346    0.508308    0.414221
    293040    0.591613    0.554729    0.561305    0.277894
    293080    0.623831    0.567464     0.53367     0.41414
    293120    0.608618    0.562645    0.494234    0.424259
    293160    0.618431    0.580991    0.496084     0.42575
    293200    0.592275    0.473187    0.488403    0.489015
    293240    0.515129    0.423061    0.430383    0.408051
    293280    0.538908    0.502438    0.410433    0.399931
    293320    0.602368    0.589905    0.476977    0.387556
    293360    0.585367    0.560643    0.431233    0.430147
    293400    0.582872    0.503207    0.434778    0.487064
    293440    0.545317    0.401608    0.427281    0.500884
    293480    0.599696     0.40034    0.472176    0.579698
    293520     0.49832    0.283413    0.463289    0.449094
    293560    0.574461    0.372536    0.517337    0.503576
    293600     0.45246    0.302528    0.367828    0.427339
    293640    0.454522    0.385436    0.278669    0.432392
    293680    0.469181    0.353494    0.338414    0.448084
    293720    0.492214     0.33797    0.419488    0.440857
    293760    0.460454    0.267894    0.445606     0.39205
    293800     0.46168    0.381209    0.448611    0.282353
    293840    0.461283    0.368344    0.454487    0.288667
    293880    0.455736    0.317818    0.447374    0.337992
    293920    0.458538    0.227338    0.443304    0.415105
    293960    0.454274    0.313539    0.386989    0.405786
    294000    0.504451    0.219327    0.476057    0.483949
    294040     0.45779    0.266573    0.427428    0.406677
    294080    0.469963    0.307709    0.414168    0.418938
    294120    0.449871    0.315976    0.361854    0.417121
    294160    0.446753    0.262181    0.408841    0.404088
    294200    0.449898    0.279586    0.411121    0.397022
    294240    0.451078    0.253737    0.425124     0.40228
    294280    0.455092    0.288831    0.428707    0.383412
    294320     0.45148    0.305583    0.417567    0.374065
    294360    0.460977    0.307789    0.426869    0.384769
    294400    0.516435    0.374961    0.460075    0.425613
    294440    0.504101    0.452508    0.423283    0.352568
    294480    0.476477    0.410264    0.325806    0.423786
    294520    0.486965    0.372121    0.372854    0.443595
    294560    0.525352    0.332922    0.483269    0.455634
    294600    0.478547    0.421336    0.429472    0.309911
    294640    0.455451    0.407814    0.415548    0.275461
    294680    0.457295    0.419752    0.429202    0.240483
    294720    0.461276    0.413872    0.430391    0.262725
    294760    0.454935    0.411924    0.418791    0.262418
    294800    0.481341    0.356349    0.389813    0.429463
    294840    0.464308    0.306038    0.414252    0.407309
    294880    0.456161    0.280869    0.402703     0.41846
    294920    0.460815    0.311046    0.386773    0.422324
    294960    0.457592    0.367413    0.295984    0.442924
    295000    0.464779    0.272247    0.392668    0.451368
    295040    0.461914    0.300008    0.384892    0.434261
    295080    0.453239     0.37752    0.314256    0.411792
    295120    0.443207    0.330017    0.356016    0.396492
    295160    0.587414    0.349405     0.48533    0.576613
    295200    0.440248    0.342191    0.323098    0.407615
    295240    0.462973    0.375162    0.357767    0.399931
    295280     0.49512    0.444883    0.359036    0.404302
    295320    0.478617    0.342471    0.360409    0.459312
    295360    0.510492    0.426667    0.401862    0.421504
    295400    0.526942    0.480432     0.37965    0.424719
    295440    0.526832    0.473904    0.391924    0.420611
    295480    0.560884    0.487493    0.454143     0.43045
    295520    0.561974    0.509708    0.398663    0.461405
    295560    0.667551    0.649776    0.493091    0.475291
    295600    0.503512     0.43934     0.41324      0.3785
    295640    0.472701    0.336406    0.422886    0.393563
    295680    0.494235    0.354749     0.36862    0.476246
    295720     0.47942    0.372878    0.345362    0.448747
    295760    0.585037    0.449412    0.557131    0.414934
    295800    0.557644    0.507482    0.516916     0.31176
    295840    0.599698    0.529421     0.57088    0.336282
    295880    0.595043    0.498228    0.573475    0.362004
    295920    0.509258     0.43649    0.477997    0.315726
    295960    0.569257    0.516442    0.530748    0.315756
    296000    0.589037    0.518703    0.433384    0.486884
    296040    0.547353    0.457351    0.487391    0.390476
    296080    0.567796    0.529911    0.531703    0.285078
    296120    0.670701    0.584819    0.634662    0.393537
[truncated: 1,038,224 more chars]
