# Supplementary material for: Comment on 'Valid molecular dynamics simulations of human hemoglobin require a surprisingly large box size'
Source: eLife. 2019 Jun 20;8:e44718. doi: 10.7554/eLife.44718 (PMC6586461; doi:10.7554/eLife.44718)
Supplement: Figure 4—source data 1. — The zip archive contains a README file describing which source files correspond to the different panels. [file elife-44718-fig4-data1.zip › figure4/panel_H/dodeca/box1/gyrate.xvg]

     25000    0.472643    0.395281    0.457789    0.284543
     25040    0.488445    0.459034    0.398231    0.328416
     25080    0.469047    0.440621    0.437191     0.23394
     25120    0.456858    0.371255    0.397916     0.34824
     25160    0.456911    0.414431    0.291787    0.400803
     25200     0.48317    0.411352    0.320655    0.441449
     25240    0.494593    0.471412    0.227114    0.464148
     25280    0.480486    0.438974    0.230727    0.464544
     25320    0.462471    0.418013    0.259406    0.430967
     25360    0.474582    0.450526     0.23646    0.437686
     25400    0.454052    0.405364    0.274279    0.415665
     25440    0.453732    0.391351    0.316433    0.398072
     25480      0.4608    0.373331    0.407623    0.345169
     25520     0.47504    0.404455    0.443086    0.302353
     25560    0.515516    0.476449    0.497458    0.238843
     25600    0.422332    0.348937      0.3896    0.288415
     25640     0.43953     0.40532    0.395601    0.256102
     25680    0.467176    0.454953    0.384025    0.286443
     25720    0.467056    0.414596    0.447473    0.253299
     25760     0.47094     0.40273    0.445636    0.287726
     25800    0.470126    0.379693    0.462099    0.290406
     25840    0.460539    0.335574    0.436998    0.347297
     25880    0.460449    0.394017    0.437185    0.278652
     25920     0.51101    0.454218    0.452312     0.33371
     25960    0.508776    0.475213    0.488158    0.231476
     26000    0.495477    0.437078    0.454641    0.305382
     26040    0.474843    0.330046    0.413381    0.413688
     26080    0.495224    0.391939    0.477752     0.32959
     26120    0.589168      0.5197    0.480436    0.439693
     26160    0.621297    0.596202    0.457856    0.454897
     26200    0.603512    0.565688    0.371813    0.519814
     26240    0.598182    0.557646     0.53996     0.33633
     26280    0.592935    0.542169     0.58033    0.269096
     26320    0.596943    0.558792    0.580868    0.251052
     26360    0.627164    0.602366    0.614334    0.215446
     26400    0.639055    0.622822    0.582039    0.300178
     26440    0.666892     0.56623    0.651077    0.380752
     26480    0.643742    0.593364    0.637374    0.265483
     26520    0.630876    0.604375    0.619774    0.215918
     26560    0.533165    0.490954    0.461419    0.338507
     26600    0.587483    0.490985    0.405407    0.533714
     26640    0.532516    0.479999    0.310395    0.490309
     26680    0.497686    0.415238    0.384762    0.418232
     26720    0.547982     0.41782    0.399004    0.516518
     26760    0.662084    0.381474    0.562546    0.643996
     26800     0.62077    0.496671    0.419374    0.590046
     26840    0.532688     0.45442    0.379172    0.466094
     26880     0.58605    0.546514    0.303846    0.543974
     26920    0.583483    0.555367     0.40844    0.453484
     26960    0.581131     0.56155    0.296228    0.521859
     27000    0.576637    0.514367    0.397643    0.492267
     27040     0.54856    0.419928    0.469959    0.452366
     27080    0.514306    0.403614    0.341777    0.499305
     27120    0.548989    0.533062    0.370109    0.426196
     27160     0.57753    0.480446    0.395512    0.528983
     27200    0.583162    0.497006    0.454583    0.475917
     27240    0.575243    0.532384    0.451038    0.418259
     27280     0.62602     0.61532    0.545761    0.327612
     27320    0.607615    0.521876    0.572221    0.372288
     27360    0.556052    0.411059    0.527825    0.413303
     27400    0.599227    0.475704    0.558883    0.423675
     27440    0.560931    0.468535    0.476901    0.426999
     27480     0.58322    0.415983    0.551184    0.451048
     27520    0.628539     0.51693    0.576254    0.436849
     27560    0.606966    0.492817    0.509615    0.483983
     27600    0.514311     0.46612    0.435877    0.348963
     27640    0.515026    0.488739    0.479585    0.248266
     27680    0.515011    0.490071    0.480414    0.243938
     27720    0.519061    0.487659    0.453768    0.308436
     27760    0.490314    0.458652    0.311192    0.416669
     27800    0.576805    0.542947    0.348588    0.499101
     27840    0.578182    0.490281    0.504399    0.416888
     27880    0.549889    0.500206    0.422731    0.419342
     27920    0.498446    0.357868    0.477005     0.37589
     27960    0.606038    0.463598    0.529612    0.489032
     28000    0.661413    0.423134    0.546309    0.630427
     28040    0.588093    0.441104    0.429082    0.559485
     28080     0.53194    0.457807    0.355245    0.479723
     28120    0.610831    0.589029    0.419318      0.4727
     28160    0.593327    0.571817    0.443471    0.424774
     28200    0.635416    0.600444    0.481795    0.463516
     28240    0.505561    0.459896    0.355687    0.416132
     28280    0.526235    0.518004    0.254249    0.469974
     28320    0.538386    0.509158    0.328878    0.460778
     28360    0.538427    0.502362    0.447408    0.356742
     28400    0.458855    0.418736    0.354744    0.346286
     28440    0.453622    0.408962    0.370213    0.327473
     28480     0.48182    0.436915    0.318045    0.415035
     28520    0.452369     0.38586    0.279713    0.426788
     28560     0.47215    0.398992    0.371047    0.385979
     28600    0.539531    0.513035    0.256039    0.503414
     28640    0.450497    0.420413    0.349211    0.327413
     28680    0.478126    0.410321    0.388896    0.370952
     28720    0.463802    0.301233    0.423102    0.400585
     28760     0.41497    0.319346    0.339494    0.356598
     28800    0.422631    0.260444    0.357199    0.402258
     28840    0.442451    0.255726     0.39425    0.413155
     28880    0.459553    0.421956    0.283342    0.405029
     28920    0.445473    0.386305     0.31769    0.383058
     28960    0.522792    0.497881     0.44563    0.316467
     29000    0.495832     0.40829    0.428471    0.376046
     29040    0.445017    0.403441    0.352758    0.329967
     29080    0.459649     0.41318    0.303467    0.399681
     29120    0.494522    0.468045    0.339984       0.393
     29160    0.474348    0.450883    0.342836    0.359415
     29200    0.490859    0.466935    0.287958    0.425367
     29240    0.468198    0.430806    0.371524    0.338814
     29280    0.434413    0.393154    0.383281    0.275599
     29320    0.529607    0.443761    0.491484    0.349981
     29360    0.450028    0.359604    0.414085    0.322907
     29400    0.474503     0.35775    0.413571    0.388947
     29440    0.526912    0.470878    0.479099    0.322506
     29480    0.507043    0.339378    0.484036    0.405854
     29520    0.633548    0.375546    0.610238    0.537904
     29560    0.630771    0.514439     0.61096    0.397272
     29600    0.619078    0.541921    0.401006    0.558598
     29640     0.59294    0.554679    0.499448    0.382151
     29680    0.639105    0.622672    0.589394    0.286016
     29720    0.554437     0.51845    0.487272     0.32951
     29760    0.508867    0.409414    0.446495    0.388475
     29800    0.460157    0.336019     0.38944    0.398642
     29840    0.462188    0.275474    0.430977    0.406951
     29880    0.452148    0.254283    0.424985    0.404479
     29920    0.455868    0.363886    0.440916    0.298014
     29960     0.45426    0.407124    0.334291    0.367701
     30000    0.471333    0.390654    0.434634    0.320611
     30040    0.444691      0.4139    0.409374    0.237908
     30080    0.449607    0.390616     0.43069    0.257327
     30120    0.599597    0.343236    0.557924    0.538463
     30160    0.499317    0.469625    0.316829    0.421554
     30200    0.575516    0.477576    0.370345    0.545162
     30240    0.500536     0.44467    0.376935    0.401572
     30280    0.477999    0.461005    0.320487    0.376469
     30320    0.436191    0.392309    0.333664    0.339539
     30360    0.427562    0.357864    0.317924    0.369426
     30400    0.401998    0.328845    0.306948    0.347633
     30440    0.397424     0.30463    0.330767    0.337173
     30480    0.437233    0.367791    0.343044    0.359715
     30520    0.453266     0.36235     0.37426    0.373541
     30560     0.40709    0.256242    0.371167    0.357798
     30600    0.421152     0.26711    0.387856    0.364634
     30640    0.407306    0.279806    0.367399    0.344271
     30680    0.412309    0.304718    0.342238    0.360581
     30720    0.420559    0.285165    0.357086    0.380672
     30760    0.393796    0.329382     0.31061    0.324314
     30800    0.411482    0.364374    0.290642    0.348416
     30840    0.442411    0.404358    0.259976    0.400453
     30880    0.388677     0.35036    0.254007    0.338922
     30920    0.425941    0.394556    0.303175    0.339503
     30960    0.420015    0.364317    0.260535    0.390155
     31000    0.433663    0.396731    0.254994    0.392059
     31040    0.417435    0.383453    0.291671    0.341169
     31080    0.421241    0.327767    0.325851    0.375868
     31120    0.433446    0.281922    0.355547    0.412138
     31160    0.451908    0.365034      0.3806    0.361019
     31200     0.46069    0.432904    0.389392    0.292301
     31240    0.420727    0.356116    0.364998    0.306561
     31280    0.428712    0.358856    0.305172     0.38168
     31320    0.437229    0.363402    0.302815    0.398221
     31360    0.428076    0.346953    0.295655    0.398383
     31400    0.438449    0.325944    0.358686    0.386756
     31440    0.416005    0.332441    0.325889    0.359722
     31480    0.418957    0.321906     0.36237    0.340756
     31520    0.410166     0.30889    0.366951    0.326198
     31560    0.431668    0.308517    0.399708    0.343112
     31600    0.435414    0.318432    0.367714     0.37757
     31640    0.449997    0.433389    0.269748    0.380007
     31680     0.41483    0.381673    0.277293    0.348714
     31720    0.434862    0.340499    0.401609    0.317775
     31760    0.434453    0.333065    0.386886    0.341885
     31800    0.388266    0.275652    0.354317    0.316191
     31840    0.391135    0.329691    0.323233    0.304626
     31880    0.389274    0.348161    0.334947    0.263936
     31920    0.387227    0.330774    0.351407    0.258827
     31960    0.403975    0.370658    0.299148     0.31546
     32000    0.394162    0.346854    0.308613    0.308508
     32040    0.393495    0.353475    0.274248    0.330939
     32080    0.392709    0.341786    0.306486    0.312555
     32120    0.397409    0.342748    0.325067    0.304504
     32160    0.390179    0.299358    0.342623    0.312207
     32200    0.400542    0.320064    0.368794    0.287084
     32240    0.413022    0.355334    0.363786    0.287353
     32280    0.392517    0.320623    0.352157    0.285177
     32320    0.390191     0.32062    0.295268    0.338404
     32360    0.397893    0.329043    0.303827    0.340673
     32400    0.392894    0.315305    0.276558    0.364457
     32440    0.396649    0.294678    0.316818    0.357005
     32480    0.393712      0.3133    0.308407    0.341681
     32520    0.391764    0.331185    0.343395    0.281698
     32560    0.399086    0.325689    0.301934    0.348283
     32600    0.432341    0.377463    0.296345    0.378866
     32640    0.485397    0.385878    0.466766    0.323185
     32680    0.486212    0.335134    0.436837    0.411902
     32720    0.576703    0.231426    0.553109    0.552889
     32760    0.624886    0.305048    0.567149    0.605188
     32800    0.609511    0.247611    0.591038    0.576516
     32840    0.615834    0.346177    0.575128    0.554881
     32880    0.631738    0.335265    0.614896    0.554694
     32920    0.575414    0.286055    0.541546     0.53582
     32960    0.532548    0.371638    0.479018    0.446813
     33000    0.574854    0.349916    0.555666     0.47928
     33040    0.572407    0.357036    0.529716    0.497219
     33080    0.509054    0.407034    0.443509    0.394838
     33120    0.520482    0.403666    0.434279    0.436186
     33160    0.555374    0.371815    0.461699    0.515236
     33200    0.489961    0.357661    0.392994    0.444699
     33240    0.508324    0.271805    0.459425    0.481495
     33280    0.555809    0.298974    0.536118    0.490957
     33320    0.535724    0.330082    0.498335     0.46552
     33360     0.54552    0.403569    0.453547    0.476037
     33400    0.546318     0.40545     0.47389    0.456033
     33440    0.590392    0.409324    0.458619     0.56502
     33480    0.512871    0.411349    0.387334    0.454795
     33520    0.453909    0.261664    0.433977    0.394034
     33560    0.441539    0.343865    0.419268    0.309652
     33600    0.437304    0.385614    0.359005    0.323864
     33640    0.424029    0.327817    0.342053     0.36761
     33680    0.461149    0.424689    0.247018     0.42888
     33720    0.439955    0.346268    0.368711    0.362314
     33760    0.506317    0.391989    0.450645    0.394941
     33800    0.560808    0.455565    0.518696    0.390418
     33840    0.545362    0.429874    0.408053    0.493497
     33880      0.5339     0.45077    0.413084     0.44302
     33920    0.519768    0.402147    0.416826    0.452605
     33960     0.52755    0.425004    0.412708    0.453499
     34000    0.548908    0.305682    0.512778    0.496202
     34040    0.604489    0.345767    0.571151    0.533898
     34080    0.501167     0.30762    0.428829    0.473088
     34120    0.520499    0.355194    0.450683    0.461042
     34160    0.473449    0.344379    0.405849    0.406198
     34200    0.529227    0.447686      0.3915    0.454387
     34240    0.536277    0.507769    0.334428    0.453337
     34280    0.519362    0.473918    0.263815    0.495254
     34320    0.594869    0.564118     0.26144    0.566708
     34360    0.602095     0.56516     0.42338    0.475794
     34400    0.505721    0.437143    0.387333     0.41278
     34440    0.585857    0.563179    0.487081    0.363372
     34480      0.4711    0.374702    0.405065    0.373352
     34520    0.483401    0.445431    0.436787    0.279575
     34560    0.518127    0.493759     0.47048    0.267885
     34600    0.458909    0.406309    0.430923    0.265354
     34640    0.453738    0.394457    0.422567    0.278563
     34680    0.433975     0.41191    0.370515    0.264042
     34720    0.444995    0.406885    0.343445    0.335456
     34760    0.443209    0.405756    0.252907    0.405301
     34800    0.442788    0.411887    0.249366    0.400359
     34840    0.452745    0.372864    0.281481    0.437832
     34880    0.440548    0.275323    0.416899    0.372233
     34920    0.451022    0.310437    0.405418    0.382239
     34960    0.444745    0.365686    0.354091    0.369444
     35000    0.437508    0.380795    0.392293    0.289702
     35040    0.424249    0.354038    0.368765    0.314077
     35080    0.442637    0.375149    0.375416    0.331935
     35120    0.433917    0.383286    0.371078    0.303249
     35160    0.503535    0.463558    0.392265    0.371937
     35200    0.563964    0.544471    0.371803    0.448803
     35240    0.605069    0.569017    0.422039    0.479915
     35280    0.655222    0.529939     0.49424    0.577514
     35320    0.680661    0.659044    0.295135    0.636517
     35360    0.634115    0.614132    0.211175    0.618426
     35400    0.657645    0.646637    0.428037    0.513457
     35440    0.508934    0.495332    0.349003     0.38842
     35480      0.5324    0.492093     0.39351    0.412182
     35520    0.503517    0.438742    0.444655    0.341827
     35560    0.532124    0.452103    0.430562    0.420157
     35600    0.483327    0.404865     0.28839    0.469176
     35640    0.538419    0.468492    0.297218    0.521505
     35680    0.473282    0.390165    0.319058    0.440414
     35720    0.436414    0.356143    0.347541    0.365092
     35760    0.486114    0.306639    0.417855    0.451646
     35800    0.467098    0.386179    0.404411    0.351678
     35840    0.547235    0.516349    0.453135     0.35635
     35880    0.497611    0.437248    0.396637    0.383049
     35920    0.585486    0.564443    0.291848    0.530863
     35960    0.512255    0.443561    0.328994    0.468856
     36000    0.584228    0.393738    0.493994    0.532526
     36040    0.606745    0.527528    0.458939    0.497361
     36080    0.517826    0.395401    0.489851    0.374155
     36120    0.446069    0.373003    0.417692    0.290442
     36160    0.486213    0.419125    0.420284    0.347133
     36200     0.47736    0.415438    0.425803    0.319138
     36240    0.466996    0.426251    0.407885    0.296835
     36280    0.474482    0.406267    0.437784    0.305872
     36320    0.472941    0.378015    0.414097    0.364657
     36360    0.556069    0.470735    0.523361     0.35061
     36400    0.535871    0.442427    0.518251    0.331648
     36440    0.572965     0.44081    0.504202    0.456119
     36480    0.572349    0.505421    0.559352    0.294691
     36520    0.555821     0.48562    0.499793    0.363666
     36560    0.526694    0.459384    0.463575    0.358994
     36600    0.538346    0.426241    0.509674    0.371732
     36640    0.501347    0.402086    0.453617     0.36777
     36680    0.578995     0.42222    0.544272    0.442682
     36720     0.66104    0.650582    0.621818     0.25305
     36760    0.620583    0.545237    0.574574    0.377924
     36800    0.544337    0.477764    0.467027    0.382404
     36840    0.597143    0.535952    0.543606     0.36112
     36880    0.530012    0.497617     0.45967     0.32079
     36920    0.664585    0.510104    0.510787     0.60186
     36960    0.565324    0.510543    0.541565    0.291954
     37000    0.546931    0.473342    0.531784    0.302359
     37040    0.537241    0.375561    0.505766    0.424746
     37080    0.568084    0.341113    0.508843    0.519768
     37120    0.500328    0.314241    0.439071    0.457302
     37160    0.571727    0.363927    0.469921    0.548157
     37200    0.614598    0.299076    0.555134    0.598198
     37240    0.630601    0.336768    0.608098    0.558676
     37280    0.570211    0.449625    0.523363    0.417383
     37320    0.539984    0.484994    0.477358    0.346517
     37360    0.506278    0.442846    0.411129     0.38405
     37400    0.505272    0.350634    0.449602    0.430713
     37440    0.466611    0.304308    0.428445    0.399102
     37480    0.478567    0.326356    0.440486    0.396884
     37520    0.450769      0.3742    0.360829    0.369003
     37560    0.473543    0.436512    0.380008    0.336954
     37600    0.507548    0.469075    0.318178    0.440388
     37640     0.57829    0.509715    0.363062    0.526513
     37680    0.464107    0.399176    0.348744    0.387075
     37720    0.445643     0.41008    0.279475     0.38849
     37760    0.443327    0.402922    0.350685    0.328256
     37800     0.45324    0.397486    0.403997    0.299406
     37840    0.497138    0.479004    0.385026    0.341471
     37880    0.438176     0.33768    0.374692    0.359964
     37920    0.464118     0.38696    0.365927    0.383628
     37960    0.441883    0.300828     0.35124    0.420303
     38000    0.483122    0.253446    0.445863    0.451425
     38040    0.480081    0.264006    0.443547    0.441046
     38080    0.476517    0.376859    0.328457     0.45192
     38120    0.473758    0.389321     0.41734    0.350928
     38160    0.504466    0.467443    0.369583    0.392274
     38200    0.521749    0.443447    0.437105    0.395902
     38240    0.460541    0.319092    0.406372    0.396533
     38280    0.582224    0.277218    0.534526    0.561606
     38320    0.526057    0.271882    0.484952    0.494342
     38360    0.500463    0.326819    0.470738    0.415358
     38400    0.601612    0.265808    0.584275    0.558429
     38440    0.510256    0.291905    0.445913    0.486493
     38480    0.518128    0.299507    0.476843     0.46886
     38520    0.556226    0.377742    0.473675    0.501715
     38560    0.527009    0.455864    0.414119    0.419727
     38600    0.457121    0.419923    0.356571    0.338291
     38640    0.501388    0.463499    0.346668    0.409599
     38680    0.396993    0.296589    0.313038    0.359513
     38720    0.427371     0.28699    0.363343    0.388471
     38760    0.414491    0.343976    0.346107    0.324801
     38800    0.404044    0.328419    0.345477    0.315103
     38840    0.434052    0.374014    0.387217    0.294921
     38880    0.446958     0.36283    0.335796    0.393877
     38920    0.412272    0.344199    0.281075     0.37744
     38960    0.441847    0.403374    0.244598     0.40978
     39000    0.419665    0.369122    0.266043    0.381061
     39040    0.423753    0.344404    0.363437    0.329291
     39080    0.438335    0.397914    0.274616    0.387976
     39120    0.465449    0.424204    0.257196    0.432652
     39160    0.517725    0.377645    0.453058     0.43382
     39200    0.537668    0.320438    0.501029    0.473776
     39240    0.536313    0.400837    0.397379    0.506638
     39280    0.479457    0.362771    0.381827    0.427041
     39320    0.453786    0.284403    0.403235    0.410317
     39360    0.393201    0.302494    0.327288    0.332556
     39400    0.388379    0.339608    0.263327    0.342056
     39440    0.397127    0.360123    0.263829    0.340771
     39480    0.405356    0.356712    0.282917     0.34834
     39520    0.402942    0.369351    0.291589    0.321372
     39560    0.414821    0.389924    0.254119    0.357123
     39600    0.407344     0.35623     0.27942    0.356206
     39640    0.401483    0.343593    0.304223     0.33432
     39680    0.413178    0.375491    0.279795    0.349505
     39720     0.40798    0.368959    0.317351    0.309923
     39760    0.385386    0.335319    0.290433    0.316631
     39800     0.39437    0.344187    0.291542    0.328016
     39840    0.414021    0.360312    0.303297    0.347869
     39880    0.420464     0.36737    0.381689    0.270061
     39920    0.377169    0.307363    0.318023    0.298165
     39960     0.42196    0.296296    0.372775     0.35965
     40000    0.382202    0.271958    0.344493     0.31547
     40040    0.394109     0.28807    0.344396    0.330229
     40080    0.402534    0.299596    0.328984    0.355076
     40120    0.384955    0.293368    0.329124    0.319364
     40160    0.387902    0.299724    0.330369    0.319307
     40200    0.389543    0.315616    0.342083    0.294708
     40240    0.382359    0.304674    0.324622    0.306906
     40280    0.411462    0.366477    0.356671    0.277637
     40320    0.389415    0.350465    0.296703    0.304022
     40360    0.386666    0.312772    0.358078    0.270137
     40400    0.384398    0.329107    0.350791    0.253294
     40440    0.381231    0.300233    0.335851    0.296206
     40480    0.401592    0.315037    0.359459    0.306747
     40520    0.456401    0.402589    0.289231    0.413366
     40560    0.423556    0.398825    0.301974    0.329468
     40600    0.419765    0.370806    0.315528    0.339632
     40640    0.426397    0.370864     0.37337    0.294419
     40680    0.411283    0.314728    0.359946    0.331199
     40720    0.443239    0.402473    0.407749     0.25432
     40760    0.431404     0.39458     0.40013    0.237533
     40800    0.438835    0.349057    0.380106    0.344718
     40840    0.435072    0.374005    0.377533    0.310103
     40880    0.423528    0.377658    0.374302    0.275726
     40920    0.416845    0.300514    0.356968    0.360255
     40960    0.431278    0.248486    0.395391    0.392329
     41000    0.451613    0.400476    0.425952    0.257086
     41040     0.43189    0.283908    0.399697    0.364275
     41080    0.441824     0.26176    0.407013    0.395271
     41120    0.455656    0.248493    0.421676    0.419147
     41160    0.445019    0.378474    0.340802    0.369724
     41200    0.440434    0.376268    0.332323    0.368711
     41240    0.380055    0.314574    0.320032    0.295815
     41280    0.393784    0.283217    0.338865    0.339249
     41320    0.397239    0.347201    0.275718    0.345005
     41360    0.376026    0.286985    0.298897    0.333304
     41400    0.419191     0.28768    0.343147      0.3885
     41440    0.440229    0.342447    0.337096    0.395852
     41480    0.454614    0.385703    0.326869    0.397161
     41520    0.451539    0.349984    0.332488    0.418016
     41560    0.443579    0.383806    0.348469    0.353252
     41600    0.417533     0.31939    0.331878    0.369479
     41640    0.393546    0.293124    0.330307    0.338723
     41680    0.377212    0.296736     0.31877    0.308076
     41720    0.381487    0.290769    0.340632    0.300813
     41760    0.385535    0.332223    0.333313    0.275325
     41800    0.380527    0.323354    0.332723    0.272653
     41840    0.373469    0.308566    0.319789    0.285449
     41880    0.372204    0.305361    0.325519    0.279042
     41920    0.369675    0.303818    0.320476    0.279837
     41960     0.38191    0.315063     0.30752    0.312853
     42000    0.380435    0.320803    0.302704    0.308087
     42040     0.37261    0.303129     0.31497    0.294251
     42080    0.386238    0.315876    0.339637    0.288494
     42120    0.383334    0.311706    0.295254    0.330991
     42160    0.389301    0.282293    0.330186    0.338227
     42200    0.440136     0.33868    0.383291    0.354716
     42240    0.457869    0.362833    0.403039    0.353837
     42280    0.476869    0.397735    0.345375    0.421108
     42320    0.487108    0.310384    0.430561    0.439121
     42360    0.480216    0.354613    0.440182    0.376436
     42400    0.471088    0.440099    0.364963    0.341999
     42440    0.435068    0.381161     0.39316    0.280551
     42480    0.431495    0.387952    0.323738    0.342145
     42520    0.444781    0.389563     0.30874    0.385462
     42560    0.381201    0.306443    0.326052    0.300685
     42600    0.409144    0.344172    0.340598    0.316759
     42640    0.383671    0.330724    0.276615    0.329412
     42680    0.403406    0.339218    0.322484    0.326204
     42720    0.393377    0.295732    0.316842    0.348775
     42760     0.40385    0.333763    0.318702    0.336485
     42800     0.39858    0.343364    0.316061     0.31613
     42840    0.400593    0.311151    0.343403    0.325898
     42880    0.412011     0.33303    0.349365    0.326407
     42920    0.405649    0.354526    0.296675    0.339703
     42960    0.401101    0.347733    0.300606    0.332387
     43000    0.379281    0.322614     0.28484    0.320149
     43040    0.428381    0.372788    0.324778    0.350098
     43080    0.410992    0.341283    0.331232    0.334128
     43120    0.402924    0.338181    0.312659    0.335519
     43160    0.388664    0.339015    0.270494    0.337669
     43200     0.40209    0.336184    0.321024    0.327531
     43240    0.389968    0.333236     0.29259    0.327864
     43280    0.424793    0.379426    0.295635    0.359908
     43320    0.410607    0.359018    0.301283    0.342828
     43360     0.40201    0.351026    0.327219    0.304849
     43400    0.441412    0.386034    0.387203    0.301233
     43440    0.442899    0.315316    0.395063    0.369893
     43480    0.393316    0.325653    0.301458    0.335361
     43520      0.3919    0.330696     0.30667    0.322126
     43560    0.406368    0.353937    0.326207    0.313986
     43600    0.484779    0.451341    0.239563    0.457079
     43640    0.456964    0.411777    0.293407    0.402472
     43680    0.421003    0.352304    0.368403    0.307649
     43720    0.435927    0.398366    0.358031    0.305259
     43760    0.448239    0.410845    0.382728    0.294214
     43800     0.43757     0.35768     0.37342    0.339938
     43840    0.448689    0.359851    0.378074    0.360847
     43880    0.456333     0.41867    0.411853    0.267531
     43920    0.465154    0.416143    0.352268     0.36806
     43960    0.440585    0.388793    0.308892    0.376372
     44000    0.442055    0.397119    0.295202    0.382069
     44040    0.429017     0.34289    0.330178    0.376191
     44080    0.423575    0.307775    0.379292    0.346762
     44120    0.432108    0.288598    0.390869    0.370631
     44160    0.410982    0.297484    0.346654     0.35937
     44200    0.387211     0.31355    0.315139    0.319749
     44240    0.390866    0.303813    0.318242    0.334623
     44280    0.457767    0.268391    0.421947     0.41113
     44320    0.434792    0.272487      0.3984    0.380941
     44360    0.456986    0.249229    0.437822    0.404808
     44400    0.448504    0.263695    0.420276    0.395151
     44440    0.444474    0.295976    0.386818    0.397346
     44480    0.436165    0.293009    0.387656    0.379933
     44520    0.459519    0.377087     0.43004    0.308524
     44560    0.457946    0.306987    0.423971    0.381361
     44600    0.432761    0.310188    0.383194    0.362644
     44640    0.443523    0.311659    0.390102    0.379623
     44680     0.42036     0.29065    0.356142    0.376948
     44720     0.44512    0.319441    0.413571    0.350971
     44760    0.437716    0.255602    0.400523    0.396785
     44800    0.454499    0.260147    0.407891    0.423185
     44840    0.446469    0.367933    0.414805    0.302045
     44880    0.441072     0.33499    0.395776    0.346743
     44920    0.471194    0.342114    0.408119    0.400555
     44960    0.424711    0.310192    0.341528    0.384575
     45000    0.401389    0.363922    0.263574    0.346865
     45040    0.437131    0.372033    0.291358    0.398584
     45080    0.474747    0.419853    0.393606    0.345784
     45120    0.422838    0.374766    0.325825    0.333126
     45160    0.442928    0.401706    0.292094    0.381685
     45200     0.42131      0.3864    0.259308    0.372101
     45240    0.430347    0.382435    0.269887    0.388975
     45280    0.433682    0.380018    0.299595    0.376815
     45320    0.534186    0.497269    0.431755    0.370164
     45360    0.456794    0.397778    0.277438    0.426759
     45400     0.49861    0.462235    0.252825    0.468659
     45440    0.452373     0.39098    0.318866    0.393372
     45480    0.472068    0.384897    0.327341    0.436347
     45520    0.465001    0.337026    0.396091    0.402465
     45560    0.471408    0.419632    0.380018    0.352061
     45600    0.543112    0.298493    0.481433    0.518715
     45640    0.577709    0.208386    0.551034    0.566068
     45680      0.5825    0.280241    0.545647     0.54986
     45720    0.569429    0.421086    0.543832    0.418844
     45760    0.579316    0.461944    0.442452    0.511916
     45800    0.604944    0.463201    0.584322    0.419437
     45840    0.543053    0.434626    0.486167    0.405653
     45880    0.527335    0.401542    0.479112     0.40667
     45920    0.600383    0.548783    0.527597    0.376029
     45960    0.549244    0.475831    0.489788    0.370177
     46000    0.599525    0.432841    0.572907    0.450875
     46040    0.592669    0.348876    0.561992    0.514746
     46080    0.538044    0.288004    0.511748    0.483891
     46120    0.569451    0.287529    0.512255    0.550881
     46160      0.6388    0.206007    0.622575    0.621364
     46200    0.647132    0.227903    0.623067    0.630404
     46240    0.647455    0.279278    0.622963    0.610179
     46280    0.628681      0.2598    0.600881    0.601602
     46320    0.632366    0.255115    0.600452    0.611675
     46360    0.595122    0.278968    0.560705    0.562253
     46400    0.649725    0.428094    0.546127      0.6023
     46440    0.638239    0.585186    0.505732    0.465287
     46480    0.645769    0.624154    0.329669    0.579471
     46520     0.64243    0.548287    0.456334    0.562649
     46560     0.62503    0.552393     0.38004    0.575983
     46600    0.559126     0.51541     0.27075    0.535062
     46640    0.609228    0.515013    0.417459     0.55028
     46680    0.550142     0.53208    0.306222    0.477946
     46720    0.581633    0.521086    0.339104    0.538583
     46760    0.581407    0.501786    0.357163    0.544715
     46800    0.556512    0.487537    0.482107    0.386383
     46840    0.650815    0.587013     0.42513    0.567274
     46880    0.526662    0.458772    0.315905    0.494447
     46920     0.46569    0.386564    0.351286    0.401125
     46960    0.453177    0.356696     0.33258    0.415808
     47000    0.447426    0.405063    0.268607    0.405159
     47040    0.473457    0.430841    0.281827    0.428103
     47080    0.470843    0.417847    0.267893    0.443873
     47120    0.439579     0.38231    0.293541    0.392597
     47160    0.439658    0.380019    0.268458    0.412448
     47200    0.455996    0.390867    0.273479    0.433932
     47240    0.521056    0.477076    0.309134    0.468863
     47280    0.480523    0.420544    0.303717    0.438981
     47320    0.625114    0.550572     0.45751    0.518739
     47360    0.631012    0.545473    0.569298    0.417983
     47400    0.591714    0.428673    0.544634    0.468897
     47440     0.49303    0.342582    0.467444    0.387674
     47480    0.455103    0.357389    0.416635    0.336046
     47520    0.485453    0.391757    0.447079    0.343478
     47560    0.509817    0.373193    0.444999    0.427234
     47600    0.485396    0.343941    0.395984    0.442854
     47640    0.508128    0.467076    0.427253    0.340122
     47680    0.509942    0.455634    0.456197    0.323054
     47720    0.519494    0.424401    0.410599    0.437082
     47760    0.566013    0.542349    0.306148    0.502864
     47800    0.544375    0.489553    0.320911    0.500044
     47840    0.488658     0.44463    0.319012    0.422029
     47880     0.47958    0.316719    0.397337    0.449227
     47920    0.470378     0.31713    0.372513    0.450748
     47960    0.522855    0.365181    0.406859    0.497859
     48000      0.5441    0.367329    0.507498    0.446772
     48040    0.589002    0.422027    0.554955    0.455812
     48080    0.467616    0.340817    0.412864    0.388222
     48120    0.505343    0.471084    0.493416    0.212986
     48160    0.494209    0.462326    0.444827    0.277252
     48200    0.461418    0.441682    0.401048    0.264367
     48240    0.464109    0.409747    0.439342    0.264349
     48280      0.4617    0.347027    0.425505    0.353342
     48320     0.46838    0.307129    0.387257     0.44098
     48360    0.503323    0.404608     0.44715    0.378178
     48400    0.499388    0.439568    0.452733     0.31716
     48440    0.469864    0.347492    0.338995    0.453736
     48480    0.453058    0.352645    0.321442    0.427598
     48520    0.452834    0.390785    0.256261    0.437875
     48560    0.452648    0.404341    0.259196    0.423208
     48600    0.459759    0.364256    0.305716     0.44341
     48640    0.459878    0.337967    0.385038    0.400623
     48680    0.496763    0.316282    0.462496    0.423804
     48720    0.548247    0.262762    0.523539    0.507949
     48760    0.546868      0.2731    0.500352    0.522678
     48800    0.507303    0.318535    0.463199    0.445752
     48840    0.522461     0.44518    0.409584    0.424248
     48880    0.556456    0.518886    0.517441    0.286876
     48920     0.49571    0.414908    0.421425    0.376444
     48960    0.559937    0.330552    0.504436    0.513165
     49000    0.541604    0.301378    0.471087    0.523371
     49040    0.575586     0.34857    0.482727    0.555042
     49080    0.481964     0.36416    0.396606    0.417935
     49120    0.546579    0.491432    0.447515    0.394617
     49160    0.474981    0.452418    0.328439     0.37237
     49200    0.503855    0.442842    0.300287    0.470595
     49240    0.600068    0.543829    0.300555    0.577997
     49280    0.519054    0.494001    0.336535    0.426077
     49320    0.592349    0.553243       0.483    0.402975
     49360    0.511531     0.49165    0.441134    0.294974
     49400    0.542309     0.52645    0.428272    0.357256
     49440    0.595911    0.481475     0.55423      0.4138
     49480    0.617548    0.589164    0.570649    0.299963
     49520    0.565815    0.498399     0.53002    0.333124
     49560    0.497891    0.453184      0.4818    0.241423
     49600    0.488549    0.447123    0.436558    0.294718
     49640    0.546341     0.50787    0.304667    0.496209
     49680    0.567865    0.535323    0.358172    0.479669
     49720    0.459967    0.450632    0.354657    0.307066
     49760    0.484429    0.454449    0.429335    0.280162
     49800    0.453601    0.397433    0.424541    0.270774
     49840    0.528262    0.511317    0.451633    0.304474
     49880    0.518698    0.494782    0.215638    0.496776
     49920    0.555821    0.535878    0.234065    0.525284
     49960    0.538278    0.511348    0.297739    0.478915
     50000    0.557222    0.538517    0.236195    0.524599
     50040    0.557325     0.50336    0.269225     0.54348
     50080     0.58723    0.508211    0.332655     0.56634
     50120    0.557677    0.479244    0.400406    0.481672
     50160     0.51225     0.43236    0.348006    0.465572
     50200    0.449917     0.41947    0.305532    0.368166
     50240    0.524526    0.439243    0.340888    0.491036
     50280    0.513231    0.476543    0.304802     0.45477
     50320    0.501134    0.486987    0.297903    0.419962
     50360    0.473262    0.431732    0.397852    0.321362
     50400    0.522938    0.360127    0.502885    0.405394
     50440    0.526571    0.348382    0.470327    0.460409
     50480    0.440692    0.360344    0.326917    0.389483
     50520    0.464856    0.410785    0.299215    0.417022
     50560    0.467314     0.41479     0.35734    0.370165
     50600    0.453414    0.331553    0.412923    0.361573
     50640     0.45312     0.36142    0.423324    0.317502
     50680    0.454974    0.336066     0.39721    0.378533
     50720    0.477651    0.288073    0.418189    0.445459
     50760    0.480693    0.355884    0.412842    0.406249
     50800    0.509672    0.401436    0.458346    0.385097
     50840     0.45355    0.344034     0.43083    0.327782
     50880    0.456795    0.309441     0.38494    0.416401
     50920    0.470507    0.317735    0.453342     0.36916
     50960    0.456223    0.347955     0.42689    0.336111
     51000    0.484296    0.336695    0.450681     0.39065
     51040    0.440115    0.336216    0.371211    0.369546
     51080    0.450105    0.327417    0.416129    0.353304
     51120    0.467273    0.339931    0.410836    0.390318
     51160    0.427223    0.313824    0.339159    0.389262
     51200    0.436013    0.288385    0.377811     0.39282
     51240    0.427921    0.249426    0.383568    0.396098
     51280    0.428838    0.245566    0.398834    0.385271
     51320    0.456678    0.326947    0.386376    0.401158
     51360    0.452007    0.339226    0.370238    0.395563
     51400    0.441385    0.376569    0.266904    0.420238
     51440    0.486649    0.462673    0.277053    0.427586
     51480    0.542647    0.473522    0.395666    0.456242
     51520    0.546486    0.507137    0.432581    0.391126
     51560     0.54278     0.50147    0.388766    0.431982
     51600    0.481273    0.423193    0.406772    0.344515
     51640    0.456714    0.338562    0.421814    0.353023
     51680    0.509294    0.435418    0.396122    0.415042
     51720    0.523279    0.471385    0.423285     0.38245
     51760    0.452516    0.383369      0.3544    0.370096
     51800     0.52888    0.401641    0.387424    0.498011
     51840    0.550352    0.455947    0.419054    0.471465
     51880    0.508598     0.36904    0.414452    0.457584
     51920     0.53786    0.385276    0.490197    0.435724
     51960    0.527739     0.33031    0.500236    0.444607
     52000    0.516803    0.351459    0.445354    0.460769
     52040    0.569032    0.383216    0.461279    0.536622
     52080    0.614066    0.350397    0.553447    0.570151
     52120    0.633113    0.567314    0.454254    0.522945
     52160     0.67194    0.624782    0.483294    0.528281
     52200    0.637837    0.570359    0.534207     0.45054
     52240    0.563946    0.519542    0.359106     0.48702
     52280    0.531685    0.483774    0.335512     0.46773
     52320    0.543736    0.486475    0.332545    0.494018
     52360    0.467249    0.281851    0.429496    0.415617
     52400    0.530918    0.319529    0.471747    0.488983
     52440    0.529471    0.449719    0.397272    0.447892
     52480    0.494578    0.416063    0.329537    0.455534
     52520    0.457667    0.416043    0.267265    0.417607
     52560    0.482987    0.444117    0.311299    0.415217
     52600    0.467056    0.430002    0.331685    0.375986
     52640    0.423616    0.385333    0.299896    0.347106
     52680    0.482371    0.431313    0.271872    0.453231
     52720    0.506905    0.471395    0.281535    0.460901
     52760    0.566195    0.531584    0.353109    0.483617
     52800    0.546881    0.515609    0.301717    0.491194
     52840    0.536018    0.505205    0.295507     0.48174
     52880    0.476796    0.321512     0.40437    0.433341
     52920    0.500873    0.374159    0.437372    0.412866
     52960    0.576607       0.334    0.543148    0.508318
     53000    0.625732    0.533889    0.574017    0.410549
     53040    0.563108    0.415266    0.532404    0.422235
     53080     0.53935    0.398374    0.519431    0.391517
     53120    0.537986    0.502345     0.52523    0.225033
     53160    0.546482    0.506329    0.486355    0.323071
     53200    0.558502     0.51135    0.516278    0.309561
     53240    0.653058      0.5851    0.596495    0.393472
     53280    0.573296    0.501258    0.530357     0.35327
     53320    0.580666    0.461226    0.537944     0.41501
     53360    0.556578    0.422596    0.511668     0.42328
     53400    0.564485    0.465676     0.48574    0.429522
     53440     0.49503    0.401737     0.40463    0.406191
     53480    0.603057    0.373668    0.499162    0.581863
     53520    0.460881    0.237657    0.422959    0.435257
     53560    0.451813    0.231604     0.39751    0.443414
     53600    0.461033     0.24759    0.407028    0.445118
     53640    0.446236    0.245659    0.392876    0.428432
     53680    0.472365    0.363739    0.379042    0.412649
     53720    0.452311    0.322233    0.369249    0.411086
     53760    0.457492    0.233984    0.419021    0.433902
     53800    0.427565    0.268532    0.377363    0.388729
     53840     0.46159    0.338265    0.422318    0.365177
     53880    0.435622    0.280868    0.411399    0.362486
     53920    0.473754    0.336616    0.420044    0.398921
     53960    0.446825    0.394731    0.404154    0.283113
     54000    0.453178     0.42452    0.373962    0.301125
     54040    0.441047    0.414756    0.381339    0.267585
     54080    0.448861    0.428425    0.403444    0.237988
     54120     0.45054    0.432367    0.415135     0.21609
     54160    0.456451    0.382301    0.407247     0.32356
     54200    0.462897     0.42487     0.41258    0.278945
     54240     0.43046    0.397009    0.388229    0.249506
     54280    0.446157    0.426501    0.398357    0.239834
     54320    0.452812    0.418067    0.422563    0.238194
     54360    0.453815     0.40493    0.407001     0.28684
     54400     0.45527    0.421977    0.371849    0.313377
     54440    0.450634      0.4191    0.398444    0.267843
     54480    0.448331    0.398978    0.421096    0.255922
     54520    0.437961    0.386739    0.406167    0.262834
     54560    0.447415    0.393079    0.431705    0.243887
     54600    0.443368    0.417432    0.407687     0.22955
     54640    0.446821    0.410178    0.408443    0.253429
     54680    0.442671    0.386801    0.335365    0.360319
     54720    0.451607    0.420889    0.374619    0.300684
     54760    0.451595    0.429203    0.396975    0.257045
     54800    0.435787    0.385444    0.403275    0.261957
     54840    0.439858    0.371444    0.394225    0.305885
     54880    0.451214    0.413933    0.325055    0.360814
     54920    0.430421    0.334232    0.387086    0.330117
     54960    0.440939    0.336316    0.376836    0.365706
     55000     0.46015    0.314834    0.426003     0.37799
     55040    0.454459     0.42516    0.422921    0.231178
     55080    0.447808    0.297126    0.391294    0.399586
     55120    0.437469    0.306125    0.368507     0.39147
     55160    0.443865    0.350837     0.31932    0.411072
     55200    0.418887    0.362995    0.260197    0.389186
     55240    0.454575    0.413591    0.335497    0.360085
     55280    0.456482    0.325651    0.387691    0.400498
     55320    0.463088    0.340788    0.361127    0.427026
     55360    0.452218    0.351411    0.370892    0.384645
     55400    0.425607     0.38765    0.258476    0.381051
     55440    0.435199    0.399618    0.266312    0.384943
     55480     0.44508    0.412983    0.237887    0.411153
     55520    0.459933    0.397914    0.372399    0.355051
     55560    0.452958    0.413294    0.426526    0.240013
     55600    0.466133    0.377454    0.450667    0.298307
     55640     0.45203    0.381832    0.400722    0.319826
     55680    0.438891    0.400601    0.418237    0.223264
     55720    0.453708    0.408473      0.4172    0.266073
     55760    0.460391    0.382405    0.379798    0.365294
     55800    0.434657    0.340619    0.359027    0.364597
     55840    0.437739    0.314653    0.393781    0.359389
     55880    0.449853    0.220498    0.409847    0.433753
     55920    0.443687    0.222481    0.418738    0.410947
     55960    0.443989    0.428071    0.402471    0.221416
     56000    0.439393    0.410243     0.38353    0.265965
     56040    0.448902    0.427735    0.323878     0.33937
     56080    0.443699    0.337119    0.379545    0.368828
     56120     0.45186    0.400811    0.301147    0.396253
     56160    0.446143    0.394872    0.321187    0.372831
     56200    0.446695    0.328594    0.351121     0.40965
     56240    0.442873    0.266465    0.392339    0.409072
     56280    0.444374    0.217814    0.404713    0.428603
     56320    0.447189    0.235979    0.429352    0.399909
     56360    0.455916    0.273183    0.403558    0.422173
     56400    0.441807    0.351205    0.333989    0.394327
     56440    0.445062    0.435725    0.225307    0.394386
     56480    0.448408    0.428826    0.253328    0.392521
     56520    0.442467    0.394433    0.335244    0.351551
     56560    0.446647    0.333154    0.403168    0.354192
     56600    0.444389    0.320783    0.350295    0.411528
     56640    0.447735    0.386854    0.294236    0.405836
     56680    0.447767    0.386896    0.357961     0.35095
     56720    0.449101     0.36956    0.307498    0.415035
     56760    0.494932    0.302744    0.444646     0.44783
     56800    0.494812     0.37473    0.450509    0.382489
     56840    0.442944    0.374326    0.415658    0.281971
     56880    0.453409     0.40451     0.44095    0.230422
     56920    0.449001     0.39736    0.384454    0.312256
     56960    0.498533    0.444406    0.433329    0.334364
     57000     0.50503    0.454645     0.44496    0.324682
     57040    0.541329    0.466732     0.36022    0.488341
     57080    0.580241    0.546499     0.50078    0.352021
     57120    0.563912    0.521102    0.464245    0.385906
     57160    0.508764    0.445451    0.414295    0.384207
     57200    0.551585    0.525097    0.356554     0.45347
     57240    0.557302    0.530235    0.407383    0.417206
     57280     0.63049    0.599995     0.55343    0.358827
     57320    0.640012    0.594539    0.498052     0.46658
     57360    0.600669    0.559798    0.445769    0.457737
     57400    0.485482    0.442278    0.363228    0.379264
     57440    0.531762    0.492184    0.354958    0.444186
     57480    0.564924    0.546016      0.4113    0.413492
     57520    0.572982    0.558392    0.370273    0.455755
     57560    0.544923    0.500083    0.464919    0.357281
     57600    0.572191    0.531717    0.541835    0.280173
     57640    0.522303    0.473352    0.508479    0.250974
     57680    0.506979    0.465279    0.475562    0.267231
     57720    0.569405    0.449783    0.529001    0.407796
     57760    0.536761    0.408858    0.503474    0.394427
     57800    0.488242    0.301702    0.438657    0.439677
     57840    0.582473    0.305484    0.549745    0.531987
     57880    0.530817    0.407791    0.513393    0.365607
     57920    0.567808    0.468106     0.52981    0.380775
     57960    0.603509    0.491809    0.566925    0.406407
     58000    0.639958    0.519769    0.472724    0.570495
     58040    0.531865    0.445051    0.376016    0.475712
     58080     0.55112    0.459129    0.367977    0.511137
     58120    0.452544     0.39896    0.309008    0.393619
     58160    0.461893     0.41302    0.299284    0.408086
     58200    0.473942    0.433336    0.247962    0.447188
     58240    0.476084    0.434528    0.253843    0.447282
     58280    0.518344    0.473846    0.378536    0.411754
     58320    0.552059    0.483298    0.399478    0.465166
     58360    0.500028     0.45855    0.374284    0.386911
     58400    0.521857    0.485241    0.426148    0.357224
     58440    0.518335    0.464028    0.355608    0.442224
     58480    0.476233     0.41114    0.411524    0.339422
     58520     0.45952    0.377856    0.427602    0.310965
     58560    0.465396    0.428004    0.383174     0.32121
     58600    0.443606    0.366502    0.378102     0.34101
     58640    0.449314    0.401356    0.330719    0.365109
     58680    0.489495    0.457541    0.294321    0.428067
     58720    0.497194    0.459571    0.464338    0.259977
     58760    0.443393     0.39445    0.363951    0.324258
     58800    0.459655    0.395838    0.444266    0.261737
     58840    0.467605    0.380189    0.341672    0.419553
     58880    0.508858    0.377174    0.455122    0.410459
     58920    0.568457    0.432222    0.558566    0.384025
     58960    0.584862    0.538663    0.540426     0.31923
     59000    0.544701    0.526822    0.450941    0.335423
     59040     0.56853    0.470562      0.5064    0.410588
     59080    0.535884    0.341777     0.51004    0.444287
     59120    0.565725    0.512504     0.45516    0.412623
     59160     0.55699    0.512142    0.499744    0.329307
     59200    0.512895    0.461683    0.424018    0.364938
     59240    0.502106    0.455369    0.419274    0.347952
     59280    0.488012    0.442877    0.442083    0.291091
     59320    0.472597    0.402154    0.417947    0.332096
     59360    0.466268    0.396733    0.417429    0.321196
     59400    0.500077    0.391206    0.435343    0.396975
     59440    0.446676    0.373495    0.333645    0.384996
     59480    0.441681    0.350979    0.360909    0.369759
     59520    0.483741     0.29413    0.461267    0.410769
     59560    0.485624    0.311658     0.44052    0.424821
     59600    0.476684      0.3861    0.405428    0.375514
     59640    0.491046    0.368017     0.41303    0.419787
     59680    0.460322    0.316562     0.39144    0.412743
     59720    0.448932    0.376251    0.404807    0.312483
     59760    0.426992    0.403413    0.380955    0.238276
     59800    0.434764    0.392754    0.384063    0.276188
     59840    0.448917    0.373581    0.391805    0.331631
     59880     0.43697    0.357624    0.384286     0.32606
     59920    0.452874    0.371674    0.374787    0.362743
     59960    0.448334    0.381093    0.346968    0.369307
     60000    0.422503    0.277015    0.359918    0.388251
     60040     0.45674    0.368551    0.337647    0.409131
     60080    0.461054    0.355762    0.318219    0.444199
     60120    0.436339    0.293051    0.360882    0.405793
     60160    0.434294     0.30084    0.388296    0.368706
     60200     0.52833    0.295719    0.465931     0.50371
     60240    0.438119    0.305346    0.382017    0.380425
     60280    0.461477    0.389431    0.423581    0.307969
     60320    0.465806    0.337655    0.387951    0.411623
     60360    0.437278    0.422349    0.350624    0.284795
     60400    0.429871     0.41304    0.344016    0.283952
     60440    0.424854    0.400934    0.326186    0.306361
     60480    0.436075    0.343262    0.392844    0.328889
     60520    0.450902    0.354086     0.41483    0.330401
     60560     0.45597    0.379544    0.436331     0.28527
     60600    0.439743    0.385867    0.379245     0.30664
     60640    0.479853    0.447316    0.334993    0.384976
     60680    0.490069    0.418753    0.359052    0.419598
     60720    0.500759    0.376951    0.388633    0.456499
     60760    0.503944    0.364349    0.397288    0.466188
     60800    0.443502    0.337328    0.405555    0.339298
     60840    0.412797     0.34089    0.379403    0.283988
     60880    0.472209    0.405911    0.449104    0.281966
     60920    0.463606    0.421502    0.394868    0.310284
     60960    0.517706    0.405313    0.471197    0.386955
     61000    0.438516    0.336067     0.37446    0.362535
     61040    0.464537    0.378665     0.39876    0.359434
     61080    0.442716    0.379112    0.321088    0.381015
     61120    0.459107    0.341239    0.429555    0.347271
     61160     0.44443    0.261807    0.420909     0.38643
     61200    0.434959     0.31914    0.353817    0.389027
     61240    0.438909    0.305142    0.379986    0.384423
     61280    0.556477    0.325267    0.518136    0.495045
     61320    0.471463    0.324376    0.439208    0.382664
     61360    0.470495     0.38336    0.405923     0.36193
     61400    0.492063      0.3407    0.428422    0.429686
     61440    0.489181    0.318319     0.46142    0.405415
     61480    0.511509    0.381068     0.43693    0.432623
     61520    0.422075    0.303729    0.395291    0.328312
     61560    0.439572    0.366344    0.409358    0.290973
     61600    0.456167    0.394149    0.394387    0.324471
     61640    0.453989    0.359465    0.413209    0.335046
     61680    0.437558    0.333253    0.416216     0.31404
     61720    0.424745    0.346628    0.396716    0.288587
     61760    0.508509    0.341698    0.488986     0.40162
     61800    0.482877    0.394118     0.45774    0.318569
     61840    0.509922    0.433923     0.45188    0.357152
     61880    0.475827    0.389178    0.445598    0.320633
     61920    0.627426    0.585041    0.603725     0.28385
     61960    0.569996    0.514286    0.550465     0.28686
     62000    0.468918    0.300298    0.441251    0.393558
     62040    0.501201    0.372921    0.408191    0.443525
     62080    0.445864    0.307068    0.392632    0.386184
     62120    0.489408    0.313093    0.462769    0.408482
     62160    0.446409    0.334829    0.400834     0.35466
     62200    0.468003    0.429216     0.40038    0.305816
     62240    0.449324    0.395806    0.366831    0.335494
     62280    0.458253    0.419426    0.391477    0.301363
     62320     0.41519    0.345542    0.378541    0.286484
     62360    0.398888    0.343183    0.350635    0.278396
     62400    0.446833    0.345864    0.410873    0.332988
     62440    0.507081    0.465145    0.472694    0.272879
     62480    0.473264    0.413924    0.430981    0.301464
     62520    0.515704    0.485919    0.482804    0.250368
     62560    0.496145    0.444039    0.416293    0.349071
     62600    0.470237    0.414893    0.417612    0.309369
     62640    0.557554    0.524518    0.276884    0.519566
     62680    0.505151    0.470848    0.286658    0.454405
     62720    0.475886    0.392666    0.369385    0.402869
     62760     0.46687    0.354578    0.347733    0.435077
     62800    0.538546    0.484394    0.303419    0.503351
     62840    0.518554    0.380061    0.424197    0.461959
     62880    0.479763    0.405216    0.334543    0.429216
     62920    0.462124    0.425132    0.306316    0.390576
     62960    0.529314    0.408579    0.424735     0.46153
     63000    0.519099    0.484489    0.277631    0.476569
     63040     0.51208    0.455892    0.346668     0.44321
     63080    0.510179    0.481136    0.249757    0.476124
     63120    0.521958    0.461493    0.334244     0.46924
     63160    0.548545    0.500126    0.312162    0.504214
     63200    0.471566    0.388804    0.377472     0.38871
     63240     0.53203     0.41519    0.440801     0.44657
     63280    0.452019    0.430763    0.319566    0.347797
     63320    0.463258    0.438788    0.324311    0.362634
     63360    0.479348    0.456951    0.315499    0.388851
     63400    0.450895    0.373771    0.364859    0.365767
     63440    0.467672    0.430627    0.342401    0.367092
     63480    0.525883    0.447977    0.363312    0.469497
     63520     0.55283    0.440376    0.381416    0.521375
     63560    0.578995      0.4592    0.445191    0.511283
     63600    0.535395    0.349638    0.474757    0.475031
     63640    0.596761    0.410566    0.548691    0.492565
     63680    0.641653    0.588915    0.632685    0.276275
     63720    0.646052    0.631785    0.596958    0.281522
     63760    0.627132    0.582337    0.547106    0.384898
     63800    0.534443    0.434411    0.489581    0.377962
     63840    0.544507    0.478714    0.520213    0.305264
     63880    0.654955    0.592744    0.634614    0.322258
     63920    0.656045    0.618823    0.634001    0.275485
     63960    0.632481    0.581754    0.612905    0.293217
     64000     0.61416    0.386682    0.586175    0.511137
     64040    0.597824    0.393165    0.570153    0.484906
     64080    0.583149    0.280393    0.554572    0.542176
     64120    0.649771    0.220619     0.62929    0.632239
     64160    0.583058    0.279977    0.524682    0.571169
     64200    0.626397    0.436601    0.568923    0.520049
     64240    0.652497    0.455848    0.645055    0.477087
     64280    0.703236    0.553665    0.688838    0.456114
     64320    0.659172    0.435683    0.640272    0.518892
     64360    0.592459    0.472537    0.558357    0.408611
     64400    0.553537    0.353239    0.470176    0.516683
     64440    0.557427    0.347719    0.481388    0.518466
     64480    0.565275    0.376542    0.473657    0.522434
     64520    0.603963    0.363593    0.500927    0.588569
     64560    0.573062    0.470789    0.475879    0.456835
     64600    0.514129    0.423842    0.447834    0.385306
     64640    0.586948    0.404864    0.514493    0.510292
     64680     0.56593    0.467424     0.50354    0.410506
     64720    0.549908    0.513284    0.443019    0.380881
     64760     0.58323    0.516448    0.464736     0.44454
     64800    0.655203    0.557109    0.463496    0.577394
     64840    0.648105    0.580811    0.501171    0.501562
     64880    0.588496    0.537902    0.459025    0.438876
     64920    0.669748    0.579668    0.555702      0.5023
     64960     0.62999    0.485321    0.587177     0.46202
     65000    0.628805    0.536611    0.465817    0.534654
     65040    0.599097    0.397807    0.523445    0.534405
     65080    0.631967    0.482082    0.466694    0.590389
     65120    0.665929      0.4367    0.604437    0.575215
     65160    0.661295    0.483812    0.628696    0.495268
     65200    0.692383    0.515379    0.665727    0.499979
     65240    0.706309    0.381477    0.653389    0.652154
     65280    0.535777    0.407191    0.369745    0.521151
     65320    0.641807    0.380868    0.549788    0.613602
     65360    0.585386     0.39447    0.465495    0.559519
     65400    0.613001    0.468731     0.55627    0.471588
     65440    0.636235    0.571562    0.444012    0.534566
     65480    0.603204    0.459551    0.558739    0.452034
     65520      0.7231    0.593096    0.581506    0.596518
     65560    0.664542    0.543823     0.42365    0.638757
     65600    0.655345     0.61385    0.310715    0.620966
     65640    0.654929    0.613658    0.378021    0.581713
     65680    0.669709    0.616357     0.47909    0.536281
     65720    0.619886    0.301529    0.565686    0.597993
     65760    0.656153    0.383664    0.596652    0.598231
     65800    0.489662     0.31336    0.463508    0.408048
     65840    0.541274    0.426857    0.497339    0.395475
     65880    0.550027    0.458892    0.504283    0.374403
     65920    0.592135    0.448025    0.499879    0.500642
     65960    0.555444    0.511368    0.476994    0.357793
     66000    0.593445    0.514942    0.556556     0.35977
     66040    0.552682     0.51489    0.483834    0.334228
     66080    0.472012    0.395988     0.42283    0.331661
     66120    0.439086    0.420991    0.359534     0.28124
     66160    0.507331    0.461783    0.367143    0.408328
     66200    0.554992    0.478856    0.384813    0.488516
     66240    0.469609    0.404328     0.30498    0.429617
     66280    0.466949    0.383355     0.30857    0.440347
     66320    0.530573    0.437698    0.371898    0.482833
     66360    0.515273    0.280474    0.452174    0.497882
     66400     0.44069    0.304488    0.342105    0.422689
     66440    0.470171     0.36993    0.399792    0.381366
     66480    0.450663    0.397223    0.347357    0.357424
     66520    0.477429    0.447729    0.347856    0.366621
     66560    0.456674    0.379342    0.315366    0.416828
     66600    0.429753    0.369167    0.314913    0.365951
     66640    0.430032    0.363033    0.312212    0.374948
     66680    0.463299    0.387007    0.346006    0.399746
     66720    0.441158    0.400485     0.30358    0.369719
     66760    0.432733    0.374725    0.344083    0.340153
     66800    0.451054    0.296519    0.429957    0.366213
     66840    0.431175    0.311021    0.384378    0.356853
     66880    0.433982    0.276527    0.382687    0.392128
     66920    0.447345    0.267614    0.387854    0.422123
     66960    0.444296    0.333966    0.387437    0.364906
     67000    0.424378    0.367143     0.33987    0.331493
     67040    0.441478    0.361397    0.325919    0.391118
     67080    0.416804    0.315315    0.336764    0.366903
     67120    0.408316    0.358909    0.293491    0.344226
     67160    0.415973    0.278385     0.37335    0.359414
     67200    0.409073    0.367627    0.259582    0.363524
     67240    0.442262    0.420334    0.297567    0.354913
     67280    0.458922    0.435044    0.318825    0.360978
     67320    0.421311    0.313018     0.37664    0.339364
     67360     0.43251    0.378245    0.367218     0.31018
     67400     0.43953    0.328521    0.401058    0.342929
     67440    0.429756    0.345893    0.357924    0.348754
     67480    0.443452    0.350061    0.353209    0.382101
     67520    0.467238    0.270171    0.408102    0.443941
     67560    0.435314    0.302714    0.366101    0.391574
     67600    0.431303    0.339741    0.298081    0.409595
     67640    0.432481    0.351755     0.29207    0.406256
     67680    0.454626    0.394556    0.262383     0.43457
     67720    0.492279    0.461124    0.284601    0.437086
     67760    0.472692    0.383833    0.341364    0.427806
     67800    0.492227     0.43426    0.312918    0.445057
     67840    0.473227    0.398246    0.306254    0.442149
     67880     0.50439    0.480524    0.282311    0.445214
     67920    0.501771    0.435318    0.311628    0.465763
     67960    0.456874    0.396157    0.304439    0.409687
     68000     0.44897    0.360866    0.340035    0.396611
     68040    0.455688    0.406414     0.30902    0.393241
     68080    0.460039    0.393724    0.353902    0.378161
     68120    0.465776    0.353803    0.401195    0.384397
     68160    0.490359    0.369067    0.428601    0.401241
     68200    0.465142    0.324062     0.39039    0.418681
     68240    0.448083    0.384416    0.386688    0.322883
     68280    0.440247    0.353654    0.412888    0.303459
     68320    0.440689    0.379065    0.403145    0.286701
     68360    0.443963    0.391266    0.392614     0.29491
     68400    0.462104    0.444432    0.377481    0.295074
     68440    0.462091    0.451312      0.2929    0.370923
     68480    0.413958    0.381304    0.271059    0.351933
     68520    0.455086    0.419371    0.306012    0.380382
     68560    0.438337    0.419891    0.212871    0.403307
     68600    0.467439     0.46017    0.233406    0.413235
     68640    0.461405    0.444474    0.231613    0.417836
     68680    0.447826    0.368976    0.348037    0.379241
     68720    0.482742    0.282932    0.454202    0.423945
     68760    0.548312    0.439011    0.412225      0.4885
     68800    0.498987     0.47789    0.259469    0.449748
     68840    0.495645    0.461728    0.301715    0.432556
     68880    0.510396    0.468532    0.373268    0.402688
     68920    0.482149    0.419716    0.429655    0.322754
     68960     0.51259    0.478136    0.469724     0.27612
     69000    0.539669    0.468069     0.49524    0.343705
     69040    0.538267    0.476107    0.490771     0.33456
     69080    0.536452    0.449324    0.448548    0.415301
     69120    0.554658    0.536696    0.509373    0.260362
     69160    0.507894    0.463275    0.485817    0.255479
     69200    0.521522    0.487092    0.450501    0.322119
     69240    0.574504    0.460976    0.537155    0.398844
     69280    0.537449    0.246861    0.501681    0.514858
     69320    0.548873    0.371228     0.42414    0.533682
     69360    0.569951    0.530773    0.267538    0.544419
     69400    0.540708    0.519083    0.254406    0.500561
     69440    0.505722    0.475634    0.299923    0.441958
     69480    0.545896    0.509538    0.313051    0.488236
     69520    0.565348    0.549142    0.474688     0.33519
     69560    0.575202    0.522925    0.525205    0.335298
     69600    0.623222    0.568346    0.377183    0.558146
     69640    0.575768    0.544063     0.39833    0.456449
     69680    0.540094    0.515035    0.261587    0.499715
     69720    0.573845    0.530505    0.402293    0.464028
     69760    0.549128    0.485921    0.390193    0.463372
     69800    0.496452    0.472284    0.287729    0.432538
     69840    0.487023    0.456618    0.318338    0.405641
     69880    0.456178    0.403594    0.327736    0.381966
     69920    0.446056    0.364459    0.407135    0.315186
     69960    0.446544    0.374299    0.422049    0.283864
     70000    0.443581    0.424123    0.338549    0.314693
     70040      0.4531    0.435075     0.37924    0.278365
     70080    0.445731    0.266669    0.428813    0.377305
     70120    0.451522     0.34243    0.431315    0.323193
     70160    0.495476    0.457569    0.458703    0.266861
     70200    0.443025    0.411183    0.312442    0.354754
     70240    0.464146    0.418652    0.274081    0.424821
     70280    0.503822    0.326366    0.407834    0.484594
     70320    0.511623    0.388838    0.417789    0.444718
     70360    0.446238    0.376508    0.326594    0.387086
     70400    0.442023    0.399682    0.400556    0.265665
     70440    0.461291    0.398876    0.373882    0.355933
     70480    0.433801    0.264752    0.378772     0.40349
     70520    0.551116    0.438005    0.399171    0.506234
     70560    0.535337    0.471006    0.323545    0.496631
     70600    0.448588    0.371192    0.303532    0.415389
     70640    0.480699    0.451336    0.268728    0.431538
     70680    0.505811    0.378194    0.395136    0.461005
     70720    0.546395    0.473351    0.492137    0.361712
     70760    0.514678    0.346951    0.492481    0.408503
     70800    0.562045    0.269678    0.523421    0.533941
     70840    0.556964    0.317395    0.520618    0.498633
     70880    0.510455    0.365815    0.486487    0.388121
     70920    0.561342    0.431318    0.534299     0.39837
     70960    0.584275    0.370969    0.568137    0.471548
     71000    0.531576    0.390146    0.435777    0.472262
     71040    0.575486    0.500747    0.436472    0.470225
     71080    0.501162    0.459706    0.462606    0.277475
     71120    0.505623    0.407154     0.45168    0.376192
     71160    0.505524    0.480645    0.433434    0.303686
     71200    0.466567    0.371006    0.397109    0.374204
     71240    0.567302    0.488992    0.383705    0.507267
     71280    0.556205     0.45354    0.437825    0.470467
     71320    0.484772    0.428481    0.324688    0.425429
     71360    0.474188    0.342652    0.394522      0.4203
     71400    0.482747    0.264006    0.465283    0.424149
     71440    0.480436    0.383543    0.416102     0.37602
     71480    0.513748    0.445123    0.438112    0.371212
     71520    0.521673    0.481716    0.446369    0.336141
     71560    0.625712    0.597835    0.544075    0.360011
     71600    0.604873    0.456772    0.552629    0.466587
     71640    0.505132    0.364619    0.391588    0.473317
     71680    0.453082    0.393111    0.316359    0.394901
     71720    0.554156    0.497425    0.333596    0.505431
     71760    0.560091    0.466738    0.402236     0.49776
     71800    0.537036     0.47846    0.388736    0.443593
     71840    0.448946    0.378781    0.400203    0.315386
     71880    0.460891    0.373213    0.397012    0.357679
     71920     0.43882    0.350294     0.42024    0.292948
     71960    0.448149    0.373081    0.415564    0.299654
     72000    0.474208     0.37379    0.440901     0.34005
     72040    0.447373    0.341008    0.362442    0.390685
     72080    0.575806    0.454498     0.40303    0.542312
     72120    0.546104    0.431991    0.406414    0.494643
     72160    0.574878    0.460707    0.490884    0.455798
     72200    0.585795    0.526429    0.310665     0.55917
     72240    0.612101    0.574084    0.473982    0.441705
     72280    0.646942    0.602382    0.621675    0.296183
     72320    0.644689    0.543666    0.542239    0.491581
     72360    0.678981     0.59879      0.5225    0.538958
     72400    0.666591    0.629317    0.408574    0.570714
     72440    0.609696    0.588461    0.202068    0.596944
     72480    0.674793    0.639166    0.252687    0.662047
     72520    0.658574     0.57328    0.368316    0.634928
     72560    0.608479    0.540457    0.399323    0.537532
     72600     0.65405    0.375745    0.579378    0.615385
     72640    0.682922     0.60084    0.469784    0.592502
     72680    0.681351    0.650369    0.328116    0.630744
     72720    0.679033    0.668008     0.27163    0.634156
     72760    0.545828    0.510279    0.324875    0.479509
     72800    0.458837    0.403055    0.327926    0.388683
     72840      0.5575    0.519242    0.458008    0.377134
     72880     0.50854    0.486603    0.421277    0.320886
     72920    0.617671    0.588873    0.486196    0.424119
     72960    0.586055    0.546129    0.556603    0.280816
     73000    0.557808      0.5069    0.526611    0.296705
     73040    0.598999    0.573318    0.560871    0.272636
     73080    0.562048    0.513449    0.443723    0.413856
     73120    0.520471    0.482986    0.465983    0.302265
     73160    0.591001    0.544274    0.548671    0.318261
     73200    0.550074    0.497822    0.514603    0.304172
     73240    0.512234    0.371157    0.488771    0.384855
     73280    0.588245    0.451456    0.566979    0.408396
     73320    0.550055    0.300887    0.518856    0.495355
     73360    0.563785    0.398865    0.501657    0.474293
     73400    0.581055     0.30461    0.533172    0.546068
     73440    0.517883    0.299444     0.46537     0.47976
     73480    0.599726    0.324592    0.561679    0.546351
     73520    0.591315    0.415963    0.530318    0.495019
     73560    0.526526    0.419019    0.420707    0.449319
     73600    0.596062    0.494327    0.410563    0.545581
     73640    0.564398    0.420523    0.421308    0.531743
     73680    0.530047    0.325271    0.476175    0.478911
     73720    0.514904    0.296871    0.479638    0.460507
     73760    0.503047    0.433856    0.327011    0.459289
     73800    0.516372     0.41329    0.397804    0.451912
     73840    0.548478    0.479378    0.360289     0.49198
     73880    0.496373    0.453973    0.294929    0.446876
     73920     0.53689     0.49205    0.282838    0.504372
     73960    0.648497    0.596738    0.318393    0.619375
     74000    0.622467    0.548244    0.365571     0.58371
     74040     0.53366    0.505007    0.300478    0.473569
     74080    0.549524    0.517162    0.260654    0.518224
     74120    0.611329    0.592791    0.405308    0.481424
     74160    0.616087    0.573714    0.487971    0.438022
     74200    0.592053    0.535625    0.512914    0.388689
     74240    0.651687    0.580786    0.382978    0.604488
     74280    0.572853    0.484555    0.393776    0.516206
     74320     0.55659     0.37943    0.466814    0.507644
     74360    0.483411    0.307484    0.424573    0.438822
     74400     0.51886    0.419353    0.387861    0.460584
     74440    0.578621    0.485862     0.40671    0.517812
     74480    0.570754    0.449885    0.418034    0.523805
     74520    0.536546    0.498557    0.354949     0.44857
     74560    0.530448    0.484029    0.443827    0.362607
     74600    0.544837    0.419946     0.47579    0.436995
     74640    0.579149    0.551029     0.52309    0.305894
     74680    0.535711    0.486488     0.48409    0.320873
     74720     0.49903    0.449745    0.456187    0.296115
     74760    0.587267    0.517678    0.565917     0.31861
     74800    0.485188    0.433391    0.444593    0.292103
     74840    0.575956    0.480549    0.375247    0.540105
     74880     0.60232    0.467458    0.420063    0.574985
     74920    0.679469    0.507053    0.498171    0.646589
     74960    0.681417    0.662696    0.233513    0.659517
     75000    0.590736    0.567256     0.24183    0.563628
     75040    0.554123    0.520343    0.255282    0.527427
     75080    0.583889    0.525871    0.289957    0.566778
     75120    0.597275    0.475946    0.453183    0.530637
     75160    0.590915    0.538976    0.439301    0.463552
     75200    0.532505    0.509898    0.393254    0.390483
     75240    0.464752    0.454262    0.334973    0.336792
     75280    0.452455    0.404069    0.316798    0.381836
     75320    0.443777    0.430471    0.292646    0.350612
     75360     0.45885     0.42058    0.416261     0.26632
     75400      0.4518    0.416149    0.392552    0.284551
     75440    0.461971    0.412618    0.415567    0.289628
     75480    0.446024     0.36859    0.410317    0.306032
     75520    0.456153    0.332795    0.361017    0.418407
     75560    0.454265    0.276123    0.375994    0.441698
     75600      0.4558    0.351149    0.336647    0.422932
     75640    0.451143    0.403882    0.316843    0.378878
     75680    0.441053    0.359091    0.349112    0.371792
     75720    0.442084    0.375061    0.365077    0.341944
     75760    0.464663    0.402917    0.412018    0.315789
     75800    0.424627    0.327737    0.366426    0.344873
     75840    0.460338    0.429063    0.392181    0.293125
     75880    0.427373    0.383718    0.382057    0.268492
     75920    0.420537    0.364276     0.39602    0.253327
     75960    0.449654    0.323276    0.417444    0.354417
     76000    0.448363    0.325228    0.419034    0.347413
     76040    0.430697    0.238427     0.40535    0.387097
     76080    0.460845    0.245735    0.424653    0.428999
     76120    0.455352     0.29853    0.424799    0.380943
     76160    0.446709    0.298001    0.382022    0.405405
     76200    0.454247    0.237849    0.433008    0.410625
     76240    0.465301    0.287739    0.414617    0.422267
     76280    0.458962    0.236151    0.408897     0.44534
     76320    0.445396    0.333029     0.37495    0.381129
     76360    0.451597    0.305508     0.41778    0.374171
     76400    0.507868    0.385006    0.394977    0.460026
     76440    0.474447    0.428765    0.374481    0.355139
     76480    0.481426    0.350444    0.402383     0.42287
     76520    0.469698    0.364351    0.420922    0.362361
     76560    0.449515    0.340562    0.401541    0.356246
     76600    0.494136    0.441571    0.401035    0.364043
     76640    0.436328    0.392706    0.403982    0.251684
     76680    0.406355    0.299726    0.367187    0.324941
     76720     0.48301    0.445775    0.410808    0.314831
     76760    0.488883    0.463888    0.430329    0.278636
     76800    0.534328     0.52181    0.479318    0.262642
     76840    0.572765    0.541599    0.524131    0.296778
     76880    0.523786    0.460091    0.467318    0.344433
     76920    0.533276    0.472427    0.480229    0.339059
     76960    0.576707    0.546008    0.538918    0.276808
     77000    0.560463    0.523146    0.510547    0.306428
     77040    0.608594    0.539959    0.574141    0.345801
     77080    0.548575    0.509976    0.515388    0.275985
     77120    0.548762    0.516263    0.518846    0.257972
     77160    0.613172    0.541715    0.595432    0.322435
     77200    0.549392    0.470595    0.515142    0.341806
     77240    0.542163    0.502178    0.462317    0.349229
     77280    0.563926    0.496321    0.452051    0.430513
     77320    0.514536    0.500714    0.409027    0.333881
     77360    0.575602    0.520772    0.506987    0.366599
     77400     0.57721    0.518995    0.529492    0.341504
     77440    0.538583    0.477653    0.504846    0.311643
     77480     0.50121    0.463225    0.461386    0.273803
     77520    0.551745    0.479162    0.530699    0.312422
     77560    0.528091    0.471998     0.46635    0.342777
     77600    0.545143    0.496404    0.321307     0.49468
     77640    0.541867    0.526308    0.305125    0.465981
     77680    0.619838    0.594784    0.344605    0.543945
     77720    0.557038    0.534102    0.337393    0.470621
     77760    0.567552    0.528292     0.32014    0.512493
     77800    0.520017    0.486233    0.316061    0.452237
     77840     0.59328    0.570352    0.342946    0.510931
     77880    0.567888    0.493763     0.31872    0.547365
     77920     0.54285    0.486822     0.28341     0.52159
     77960    0.564022      0.5162        0.28    0.539796
     78000    0.514408    0.452237    0.293966    0.488156
     78040    0.487044    0.455286    0.250722     0.45197
     78080    0.510805    0.486028    0.270839    0.460724
     78120    0.508097    0.417802     0.38283    0.441822
     78160    0.524494    0.349425    0.496509     0.42611
     78200      0.5377    0.283492    0.507788    0.489926
     78240    0.615986    0.283169    0.557517     0.60652
     78280      0.6064    0.389763    0.516625    0.562696
     78320    0.568443    0.434017    0.544302    0.402019
     78360    0.480751    0.386397     0.45745    0.321995
     78400    0.667569    0.642629    0.582087    0.373497
     78440    0.644118    0.625845    0.521661    0.407388
     78480    0.618046    0.595203    0.522778    0.369323
     78520    0.578185    0.538602    0.356989    0.501062
     78560    0.589728    0.556419    0.432031    0.446437
     78600    0.656105    0.627522    0.320757    0.603554
     78640    0.586407    0.557259    0.444525    0.423799
     78680    0.639791    0.625394    0.533636    0.377861
     78720    0.635501    0.563065    0.591589    0.375104
     78760    0.580161     0.50225    0.561862     0.32439
     78800    0.604831    0.567909    0.526739     0.36286
     78840    0.659557    0.621516    0.547845    0.428503
     78880    0.611702    0.573573    0.542841    0.353124
     78920    0.588811    0.493496    0.543581    0.392908
     78960    0.560332    0.310562    0.536652    0.493457
     79000     0.57909    0.339657    0.561381    0.490075
     79040    0.605128    0.374871    0.550539    0.537343
     79080    0.656932     0.53278    0.588572    0.482542
     79120    0.576564    0.371531    0.525156    0.501028
     79160    0.616428    0.307997     0.59802    0.554507
     79200    0.568417    0.413149    0.537774    0.431628
     79240    0.527253    0.499816    0.475315    0.283287
     79280     0.54783    0.510846    0.491778    0.312132
     79320    0.536004    0.508075     0.47241    0.305434
     79360    0.539729    0.503344    0.513094    0.256892
     79400    0.520578    0.474686    0.479609    0.294365
     79440     0.48491       0.447    0.454651    0.252503
     79480    0.490696    0.417927    0.440263     0.33626
     79520    0.538304    0.490636    0.433187    0.388803
     79560    0.543788    0.516764    0.489401    0.291295
     79600    0.512264    0.468429    0.314315    0.454542
     79640    0.571617    0.524244    0.435735    0.434505
     79680     0.54702    0.457055    0.508909    0.361349
     79720    0.635681    0.584277    0.625596    0.274644
     79760    0.532856    0.484794    0.509672    0.270334
     79800    0.484707    0.434101    0.460499    0.263397
     79840    0.511262    0.475335     0.43851     0.32333
     79880     0.52332    0.447578     0.50857    0.297921
     79920    0.490913    0.431815    0.358697    0.408491
     79960    0.523115     0.47871    0.287253    0.485409
     80000    0.498763    0.443321    0.282668    0.470206
     80040    0.460246    0.426216     0.23941    0.429737
     80080    0.450428    0.399966    0.324506    0.374825
     80120    0.475296    0.452668    0.358086    0.344497
     80160    0.461571    0.391713    0.408033     0.32583
     80200    0.466432     0.38305    0.440042    0.307819
     80240    0.475894    0.429938     0.28097    0.434925
     80280    0.497995    0.342682    0.427327    0.442672
     80320    0.583726     0.57371    0.300715    0.511761
     80360    0.606807    0.576497    0.385432    0.505493
     80400    0.517758    0.487258    0.375603    0.397051
     80440    0.536822     0.48508    0.478646    0.334592
     80480    0.530878    0.424897    0.485608    0.383811
     80520    0.561487    0.525276    0.493709    0.332972
     80560    0.550269    0.503615    0.512826    0.298283
     80600    0.507051    0.463537    0.464816    0.288584
     80640    0.456484    0.396426    0.409067    0.303753
     80680    0.467645    0.411483    0.434939     0.28088
     80720     0.43654    0.340272    0.392011    0.334181
     80760     0.53385      0.2944    0.452316     0.52795
     80800    0.579411    0.394845    0.435749    0.570662
     80840    0.508278    0.328884    0.433578    0.469615
     80880    0.528249    0.375623    0.411723     0.49748
     80920    0.455277    0.362399    0.403823    0.346625
     80960    0.471989    0.326514    0.428654    0.393944
     81000    0.491078    0.315803    0.436468    0.438269
     81040    0.467599    0.343637     0.39265    0.406249
     81080    0.486798    0.441098    0.324907    0.416909
     81120    0.487948    0.448919    0.320432    0.414706
     81160      0.4571    0.423177    0.292681    0.391331
     81200    0.508854    0.440799    0.330874     0.46269
     81240    0.482212    0.390208    0.432692    0.354362
     81280    0.552475    0.418563    0.525631    0.398714
     81320     0.46152    0.400728     0.39143    0.334965
     81360    0.458124    0.431854    0.380554    0.297382
     81400    0.444515    0.387268    0.377425    0.320565
     81440    0.414009    0.357199    0.337278    0.318526
     81480    0.514215    0.451985    0.463044    0.331863
     81520    0.540794    0.518614    0.459074    0.324356
     81560    0.541775    0.512353    0.463017    0.331887
     81600    0.519197    0.494977    0.392293    0.374481
     81640    0.515524    0.430296    0.410779    0.421469
     81680    0.591955    0.556126    0.516843     0.35273
     81720     0.49188     0.42432    0.465518    0.295191
     81760    0.574267    0.524866    0.557943    0.269777
     81800     0.48805    0.399246    0.466805    0.314773
     81840    0.507299    0.431473    0.462581    0.338458
     81880    0.505492     0.41225    0.484296    0.326424
     81920    0.428477    0.337646    0.405571    0.297812
     81960    0.470261    0.371255    0.395694     0.38456
     82000    0.454296    0.333922    0.434132    0.335849
     82040    0.447197    0.315904    0.429833    0.339733
     82080    0.445505    0.318621    0.425856    0.337751
     82120    0.472001    0.303871     0.42982    0.410472
     82160    0.470745    0.339095    0.405807    0.404397
     82200     0.43885    0.370968    0.329105    0.373164
     82240    0.457669    0.307694    0.408026    0.397192
     82280    0.451498    0.404569     0.36572    0.332074
     82320    0.447868    0.403895    0.414811    0.256853
     82360    0.415187    0.364458    0.380718    0.258816
     82400    0.443003    0.393318    0.281162    0.398438
     82440    0.430254    0.409184    0.347961    0.285882
     82480    0.439493    0.336933    0.366746    0.371862
     82520    0.441968    0.300373    0.355289    0.417394
     82560    0.445518    0.402248    0.302905    0.378706
     82600     0.43467    0.392689    0.303823     0.36244
     82640    0.443111    0.392732    0.276736    0.402336
     82680    0.460489    0.396973    0.275506    0.436588
     82720    0.460906    0.389913    0.293129    0.432334
     82760    0.516597    0.456519    0.285736     0.49365
     82800    0.445177    0.389553     0.26472    0.417777
     82840    0.485091    0.400091    0.326496    0.451611
     82880    0.438116    0.341161    0.318901    0.407188
     82920    0.399062    0.341104    0.291835    0.342026
     82960    0.440307    0.410015    0.238305    0.403534
     83000    0.452707    0.400886    0.282886    0.411282
     83040    0.460939    0.432306    0.292716    0.390331
     83080    0.459784    0.430628    0.306768    0.378492
     83120    0.443471    0.401002    0.326675    0.354702
     83160    0.444787    0.369472    0.360926    0.359018
     83200     0.49327     0.46061    0.428743    0.301078
     83240    0.544404    0.515617    0.421699    0.386084
     83280    0.525366    0.497732    0.287512    0.470763
     83320     0.55643    0.504573    0.289273    0.530053
     83360    0.572681    0.453096    0.394394    0.543217
     83400    0.528276    0.412936    0.425003    0.454981
     83440    0.512866    0.443162    0.401104    0.410836
     83480    0.436131     0.35564    0.362286    0.350269
     83520    0.439364    0.362556    0.403258    0.303343
     83560    0.445153    0.378539    0.362419    0.348832
     83600    0.482309    0.412109    0.336404      0.4269
     83640    0.485344    0.440047    0.277189    0.447932
     83680    0.462025    0.406452    0.329718    0.391175
     83720    0.480052    0.368367    0.409069    0.397327
     83760    0.464791    0.348752    0.355472    0.429037
     83800    0.449085    0.425374    0.326884     0.33994
     83840    0.438088     0.36298    0.364366    0.345434
     83880    0.439974     0.32831    0.360325    0.386695
     83920     0.43418    0.298302    0.405026    0.352129
     83960    0.435673    0.288175    0.411299    0.356944
     84000    0.420363    0.302663    0.375087    0.348016
     84040    0.431964    0.284459     0.38262     0.38193
     84080    0.435476    0.282752    0.368435    0.404458
     84120    0.470705    0.234051    0.440348    0.440955
     84160    0.463152    0.297568    0.400975      0.4239
     84200     0.46093    0.276295    0.414044    0.420882
     84240    0.415347    0.332165    0.320367    0.363397
     84280    0.443671    0.362278    0.369709    0.354623
     84320    0.471611    0.360983    0.433142    0.356248
     84360     0.47615    0.433038    0.329592     0.39659
     84400    0.525261    0.491729     0.33795    0.442482
     84440     0.47569     0.45704     0.36529    0.332023
     84480     0.44725    0.417366    0.337023    0.335093
     84520    0.475918    0.453509    0.367636    0.334916
     84560    0.481163     0.45473     0.31278    0.398026
     84600    0.603823    0.478341    0.394393    0.587239
     84640    0.498639    0.394016    0.387058    0.438429
     84680    0.460036    0.409066    0.299054    0.408042
     84720     0.52246    0.488196    0.366363    0.416381
     84760    0.603515    0.535496    0.447952    0.490962
     84800     0.55634    0.503204    0.387818    0.464124
     84840    0.543301    0.418171    0.460282    0.451249
     84880    0.686666    0.640806    0.283505     0.67232
     84920    0.645905    0.586794    0.348061    0.607381
     84960    0.566204     0.51028    0.331062    0.520755
     85000      0.5666    0.371455    0.495978    0.508033
     85040    0.573496    0.429913    0.441381    0.527402
     85080    0.509936    0.377508    0.415934     0.45228
     85120    0.547322    0.461102    0.354179    0.510946
     85160    0.631797     0.56114    0.414494    0.558258
     85200    0.580353    0.411614    0.517082    0.486641
     85240    0.681504    0.376354    0.675759    0.574981
     85280    0.541172    0.377051    0.490486    0.450544
     85320    0.511993    0.401711    0.454288    0.395631
     85360    0.547123    0.312428    0.505698    0.495324
     85400    0.561033    0.398761    0.517357    0.450386
     85440     0.69698    0.527384     0.64671     0.52459
     85480    0.558698    0.424748    0.463725    0.478367
     85520    0.492383    0.358226    0.420913    0.423542
     85560    0.453429    0.375181    0.325037    0.405938
     85600    0.446611       0.359    0.320145    0.409327
     85640    0.464474    0.387517    0.308514    0.431418
     85680    0.485869    0.411829    0.316122    0.450112
     85720    0.466374    0.425054    0.296666    0.407832
     85760    0.489493    0.453622    0.311625    0.419909
     85800    0.506593    0.486193    0.278478    0.446474
     85840    0.555323    0.502947    0.448312     0.40352
     85880    0.602987    0.562435    0.535449    0.352348
     85920     0.55301    0.483712    0.496256    0.362482
     85960    0.584415    0.541408    0.535008    0.322066
     86000    0.611531    0.567006     0.54262    0.363329
     86040    0.607912    0.567257    0.463208    0.450303
     86080    0.529063    0.503634    0.403652    0.378461
     86120    0.498518    0.483588     0.29137     0.42224
     86160    0.500991    0.440887    0.317422    0.454803
     86200    0.504254    0.434491    0.291865     0.48433
     86240    0.529821    0.451522    0.321496     0.50417
     86280    0.514723    0.460085    0.278868     0.49034
     86320    0.549257    0.391076    0.417385    0.525562
     86360    0.551833    0.409507    0.401565    0.529234
     86400    0.586968    0.347347    0.528565    0.537617
     86440    0.566054    0.262049    0.539106    0.530594
     86480    0.526083    0.385179    0.504949    0.387544
     86520    0.576636    0.467375    0.479426    0.465541
     86560    0.574631    0.515355    0.360378     0.51472
     86600    0.519958    0.489366    0.234444    0.496255
     86640    0.510617    0.484054    0.233497    0.482317
     86680    0.554953    0.521237    0.329799    0.485275
     86720    0.582918    0.550983    0.267282    0.551875
     86760    0.591975     0.56053     0.36623    0.502545
     86800    0.553082    0.476433    0.313112    0.535512
     86840    0.557501    0.496831    0.289681    0.539313
     86880    0.519418    0.404231    0.407599    0.458314
     86920    0.463143    0.294205     0.40706    0.420414
     86960    0.441128     0.39325    0.333529    0.351144
     87000    0.436739     0.40892    0.384636    0.257531
     87040    0.450178    0.356579    0.372412    0.373473
     87080    0.452617    0.253866    0.401569    0.428975
     87120    0.445475    0.341921    0.404431    0.341205
     87160    0.447327    0.269676    0.417563    0.391302
     87200    0.454781     0.25517    0.432844     0.40148
     87240    0.444951    0.262766    0.400852    0.407719
     87280    0.444565    0.322913     0.39413    0.368327
     87320    0.444499     0.38627    0.395523    0.299193
     87360    0.432379    0.379287     0.39886    0.266374
     87400    0.413545    0.361545    0.371153    0.271239
     87440    0.428409    0.370699    0.343194    0.334467
     87480    0.426563    0.365929    0.385738     0.28498
     87520    0.480707    0.428412    0.439771    0.291931
     87560    0.460675    0.405922     0.43484    0.265679
     87600    0.489504    0.370946    0.448987    0.374215
     87640    0.477485    0.428038     0.43865    0.283466
     87680    0.476251    0.459548    0.402361    0.283818
     87720    0.493696    0.438809    0.464099    0.282011
     87760    0.445487    0.337943    0.407584    0.341448
     87800    0.458261    0.330552    0.402274    0.385897
     87840    0.430453    0.387009    0.386031    0.267924
     87880     0.47252    0.423199    0.384673    0.345658
     87920    0.498678    0.466187    0.448752    0.280446
     87960     0.48708    0.462135    0.425987    0.281887
     88000    0.500552    0.453823    0.473825    0.265781
     88040    0.524716    0.466815    0.452138    0.358202
     88080    0.515382    0.357783    0.503335    0.387148
     88120     0.53736    0.447629    0.518483    0.329112
     88160    0.472764    0.389212    0.438723    0.321009
     88200    0.500918    0.414049    0.418158    0.394391
     88240    0.525173     0.47052     0.41728    0.395097
     88280    0.446942    0.406732    0.307312    0.373687
     88320    0.456515    0.381755    0.391323    0.343426
     88360    0.486052    0.413997    0.394624    0.381275
     88400    0.471896    0.391299    0.441244    0.312347
     88440    0.508387    0.447158    0.443481    0.346828
     88480    0.475261    0.447485    0.341865    0.366922
     88520    0.453613     0.38649    0.388206    0.333844
     88560    0.474367    0.403871    0.380436    0.377099
     88600    0.521821    0.342832    0.450279    0.473613
     88640     0.66724    0.547618    0.430043    0.636864
     88680    0.641418    0.427375     0.52879    0.600472
     88720    0.528377    0.334053    0.430408    0.511392
     88760    0.578139    0.266949    0.542664    0.550221
     88800    0.648768    0.405961    0.616081    0.545381
     88840    0.550101    0.347712    0.455079     0.52652
     88880    0.661552    0.365778    0.651015    0.563638
     88920    0.607459    0.386548    0.559874    0.524532
     88960    0.515244     0.33864    0.458642    0.453788
     89000    0.518727      0.4464    0.441862    0.378999
     89040    0.494921    0.398887    0.321791    0.476691
     89080    0.560569    0.478023    0.330698    0.539081
     89120    0.527727    0.258082    0.479067    0.510764
     89160     0.54981    0.293486    0.503321    0.514894
     89200    0.626792    0.181357    0.616998    0.610048
     89240    0.597578    0.330434    0.526103    0.572912
     89280     0.62535    0.287891    0.578086    0.604203
     89320    0.621807    0.340211    0.605574     0.53928
     89360    0.621812    0.332819    0.551355    0.598781
     89400     0.64935    0.251537    0.622459    0.626566
     89440    0.652374    0.301002    0.639661    0.592803
     89480    0.599537    0.562686    0.473715    0.421745
     89520    0.664025     0.47891    0.618453    0.519636
     89560    0.599669    0.520347    0.399764    0.537247
     89600    0.573034     0.44263    0.390298    0.555412
     89640    0.578484    0.539498    0.323711    0.522915
     89680    0.531608    0.491327    0.290204    0.489484
     89720    0.519555    0.469096    0.267723    0.498145
     89760    0.594159    0.565649    0.333488    0.524288
     89800    0.509293    0.466446    0.303697    0.457116
     89840    0.454528    0.312635    0.387952    0.406132
     89880    0.532911    0.316328    0.485072    0.482319
     89920    0.520578     0.47073    0.396176    0.404304
     89960     0.43301     0.37024    0.305968     0.37987
     90000    0.422628    0.353017    0.321763    0.359272
     90040    0.440494     0.36301     0.31258     0.39823
     90080    0.424765    0.375577    0.322159    0.340597
     90120    0.428416    0.348545    0.372613    0.326734
     90160    0.411989    0.352239    0.347104    0.308086
     90200    0.395972    0.292714    0.357426     0.31647
     90240     0.40711    0.322389    0.381893    0.285833
     90280    0.408816    0.323094    0.362817    0.313424
     90320    0.398011    0.340718    0.333637    0.299036
     90360    0.382836    0.309412     0.33325    0.293829
     90400    0.399223    0.317258    0.354004     0.30461
     90440    0.395591    0.366552    0.279572    0.316961
     90480     0.39592    0.362549    0.291057    0.312008
     90520    0.395019    0.366369    0.292493    0.303812
     90560    0.388736    0.306136    0.313047    0.332437
     90600    0.385265    0.330011     0.30927    0.303814
     90640    0.394583    0.304502    0.345618    0.314988
     90680    0.389216    0.333697    0.314845    0.304133
     90720    0.397193    0.310479    0.357659    0.302007
     90760    0.405986    0.335969    0.345238    0.312386
     90800    0.384375    0.276013    0.337515    0.324637
     90840    0.407951    0.313643    0.361514    0.322154
     90880    0.391613    0.313628    0.288462    0.353763
     90920    0.387732    0.334299    0.309218    0.305452
     90960    0.392457    0.358226    0.290404    0.308844
     91000    0.390539    0.349001    0.307569    0.297727
     91040    0.399603    0.336078    0.315641    0.326784
     91080    0.399091     0.29469    0.339012    0.341725
     91120    0.390958    0.311606    0.304947    0.340008
     91160    0.381695    0.305527    0.274189    0.350509
     91200    0.384687    0.355996    0.286763    0.294959
     91240    0.378376    0.338079    0.271207    0.313824
     91280    0.383109    0.348349    0.285562    0.301084
     91320    0.390915    0.365316    0.293888    0.292922
     91360    0.392873    0.330069    0.313083    0.318954
     91400    0.380482    0.353287    0.307256    0.265171
     91440    0.414165    0.373886    0.329631      0.3076
     91480    0.393915    0.359533    0.313263    0.287994
     91520     0.39449    0.364663    0.310656    0.285936
     91560    0.392815     0.30988    0.296428    0.353145
     91600    0.395153    0.332722    0.279408    0.351452
     91640    0.396264    0.311922     0.36352    0.290873
     91680    0.391581     0.32732    0.314977    0.316736
     91720     0.39859    0.353271    0.333115    0.286324
     91760    0.393973    0.331374    0.355596    0.272347
     91800    0.403187    0.321447    0.339975    0.325896
     91840     0.39621    0.314256    0.355116    0.298496
     91880     0.41457    0.341681     0.33278    0.340951
     91920     0.39127    0.321251    0.308651    0.328203
     91960    0.416932    0.319517    0.343235     0.35744
     92000    0.423822    0.286038    0.358183    0.386185
     92040    0.414409    0.375693    0.322164    0.313902
     92080    0.449306    0.388023    0.325833    0.383435
     92120    0.414532    0.378213    0.291469    0.340109
     92160    0.411378    0.298252    0.326829    0.377745
     92200    0.423843    0.320741    0.342828    0.372665
     92240    0.412361    0.336935    0.283938    0.382018
     92280    0.389787    0.319598    0.286001    0.346306
     92320    0.412679    0.349797    0.353482    0.305451
     92360    0.431447    0.372946    0.305869    0.373696
     92400    0.467535    0.354706    0.381935    0.406801
     92440    0.424252    0.361458    0.321567    0.354855
     92480    0.489941    0.332526    0.404081    0.454124
     92520    0.394143    0.309061    0.320806    0.335056
     92560     0.39629    0.335545     0.27033    0.358361
     92600    0.394762    0.320332    0.330215    0.316259
     92640    0.397752    0.310537    0.341475     0.32152
     92680    0.396911    0.291863    0.350074     0.32763
     92720    0.393367    0.285011    0.348161    0.327151
     92760     0.39425    0.288684    0.359676    0.313306
     92800    0.386393    0.275029    0.344158    0.323286
     92840    0.391206    0.274404    0.357063    0.321392
     92880    0.393918    0.283516    0.316196    0.360529
     92920    0.396741     0.31567    0.313701    0.341688
     92960    0.405233    0.317907    0.309721     0.36254
     93000    0.422082    0.317147    0.327463    0.385348
     93040    0.396245    0.339846    0.299127    0.330225
     93080    0.376757    0.294278    0.284717    0.340922
     93120     0.38184     0.31668    0.281424    0.334839
     93160    0.393679    0.302819    0.335123    0.325514
     93200    0.398133    0.317139    0.314673    0.342671
     93240    0.405459    0.362324    0.307656    0.320722
     93280     0.39683    0.331251    0.356317    0.279748
     93320    0.396395    0.329997    0.327383    0.313337
     93360    0.391264     0.35609    0.290935    0.307786
     93400    0.400421    0.341011    0.332647    0.306155
     93440    0.392308    0.338215     0.30453    0.317307
     93480    0.400907     0.37342    0.282022    0.320116
     93520    0.387856    0.351793    0.277979    0.315965
     93560    0.379779    0.338454    0.280777    0.308347
     93600    0.378502    0.302144    0.303263    0.321354
     93640    0.383292    0.343821    0.304759    0.287636
     93680      0.4069    0.379127    0.273803    0.335304
     93720    0.383253    0.323361    0.283734    0.329694
     93760    0.391433    0.292857    0.342301    0.321721
     93800    0.404417    0.312532     0.35866    0.317478
     93840    0.390662    0.282859    0.367292    0.300535
     93880    0.392913    0.290103    0.351418    0.317972
     93920    0.387026     0.31444    0.316701     0.31687
     93960     0.39414    0.282242    0.315783    0.362373
     94000    0.434943    0.275298    0.370051     0.40697
     94040    0.434912    0.297282    0.367935     0.39312
     94080    0.401511    0.283075    0.374384    0.319574
     94120    0.394957     0.29077    0.328877    0.345361
     94160    0.399992    0.313833    0.304778    0.358618
     94200    0.404087    0.314217    0.302693    0.369076
     94240    0.398946     0.29585    0.324698    0.354061
     94280    0.395104    0.312589    0.294829    0.357182
     94320    0.390942    0.323153    0.275062    0.354378
     94360    0.386743    0.313469    0.303493    0.329801
     94400    0.397346    0.317426     0.35548    0.297729
     94440    0.390048    0.290284    0.351153    0.310968
     94480    0.384148    0.304307      0.3222    0.314202
     94520    0.386337    0.343299    0.308693    0.292177
     94560    0.385024    0.342182    0.316253    0.281748
     94600    0.384508    0.324085    0.300016    0.317256
     94640    0.389785    0.307386    0.328319    0.318724
     94680    0.382082    0.293381     0.32304    0.318663
     94720    0.385137    0.277157    0.342509    0.320207
     94760    0.387129    0.289299    0.356336    0.298443
     94800    0.386033    0.305961    0.330723    0.308306
     94840    0.418981    0.370493    0.289638    0.360464
     94880    0.408671    0.353641    0.348502    0.295817
     94920    0.422413    0.315945     0.37183    0.344654
     94960      0.4205    0.317544    0.357893    0.353156
     95000    0.416234    0.384057    0.273192    0.352658
     95040     0.42169    0.392055    0.304138    0.330813
     95080    0.413177      0.3529    0.328946    0.329676
     95120    0.429903    0.377376    0.315084     0.35769
     95160    0.404198    0.299112    0.341461    0.347404
     95200    0.412327    0.304051    0.329249    0.373061
     95240    0.425538    0.310043    0.367833    0.361576
     95280    0.419022    0.352179    0.316996    0.355868
     95320    0.434025    0.364799    0.330818    0.366383
     95360    0.413932      0.2895    0.342667    0.376097
     95400     0.42548    0.317207    0.350349    0.372426
     95440    0.417113    0.371361    0.342169    0.304923
     95480    0.429378    0.253614    0.384167    0.396013
     95520    0.394487    0.287846    0.340492    0.335335
     95560    0.402244    0.351403    0.306011    0.326304
     95600    0.393019     0.34472    0.316534    0.299838
     95640    0.428376    0.309233    0.373147    0.363522
     95680    0.426601    0.348276    0.375075    0.319375
     95720    0.425527    0.362639    0.394837     0.27339
     95760    0.416534    0.356429    0.335698    0.327514
     95800    0.436586     0.37098     0.38202    0.312489
     95840    0.408561    0.353215    0.367329    0.272311
     95880    0.407733    0.331359    0.380071    0.279714
     95920     0.41368    0.284411    0.366127    0.356825
     95960    0.395429    0.309203    0.340256    0.318352
     96000    0.400199     0.31774    0.316932     0.34484
     96040    0.405998     0.31516    0.346425    0.332163
     96080     0.38536     0.27807    0.333063    0.329775
     96120    0.437443    0.293731    0.391893    0.377962
     96160    0.393825    0.367479    0.298318    0.293533
     96200    0.396295    0.357388    0.341611    0.263961
     96240    0.400838    0.372497    0.293328    0.310721
     96280    0.404132    0.372612    0.280806    0.330082
     96320    0.417201    0.362643    0.317184    0.340585
     96360    0.391409     0.34822     0.31139    0.296952
     96400    0.425093    0.354033    0.394619     0.28345
     96440    0.400879    0.320735    0.321663     0.33922
     96480    0.395461    0.307414    0.349277    0.310292
     96520    0.393357    0.354095    0.295677    0.310888
     96560    0.405664    0.329205    0.294734      0.3659
     96600    0.429008    0.390276    0.306898    0.348702
     96640    0.464072    0.353723     0.38703    0.394733
     96680    0.486542    0.259924    0.460813     0.43993
     96720    0.483734    0.230819    0.444487    0.465996
     96760    0.462001    0.234336    0.433589    0.428926
     96800    0.480189     0.38437    0.350483    0.436559
     96840    0.497075    0.461194    0.255878    0.464752
     96880    0.435191    0.324763    0.330698    0.404906
     96920    0.476671     0.45518    0.274103     0.41486
     96960    0.445538    0.385938    0.329814    0.373206
     97000     0.48143    0.434757    0.417423    0.316692
     97040     0.47913    0.392537    0.437364     0.33728
     97080    0.477243    0.444726    0.446279    0.242024
     97120    0.461551    0.404499    0.428306    0.281056
     97160    0.476819    0.408162    0.387509     0.37142
     97200    0.455147    0.410868    0.415443    0.270022
     97240    0.459953    0.427332     0.43267    0.230862
     97280    0.453657    0.405963    0.412504    0.276844
     97320    0.473878    0.395131    0.362712    0.401785
     97360    0.479108     0.44276     0.31249    0.406697
     97400    0.450348    0.426654     0.27386    0.385479
     97440    0.451645    0.374082    0.310125    0.414549
     97480    0.463474     0.42836    0.248353    0.429469
     97520    0.515848    0.500024     0.28939    0.445453
     97560    0.479012    0.465375    0.253101    0.422222
     97600      0.4587    0.409694    0.298349    0.404907
     97640    0.455664      0.3599    0.398059    0.356764
     97680    0.477199    0.365599    0.459648    0.332414
     97720    0.484611    0.406573     0.43336    0.341457
     97760    0.480841    0.415732    0.448237     0.29777
     97800    0.477755    0.405739    0.432387    0.323909
     97840    0.482494    0.416273    0.419213    0.341435
     97880    0.469433    0.363577    0.457267    0.315362
     97920    0.505804    0.351237    0.449989    0.431065
     97960    0.506817    0.330149    0.442834    0.456757
     98000     0.48666    0.421983    0.404532    0.363262
     98040    0.480801    0.438874    0.428194    0.293901
     98080    0.481693    0.345908    0.448513    0.378472
     98120    0.476108    0.314183    0.397132    0.443772
     98160    0.498863    0.352235    0.376001    0.481956
     98200    0.503793    0.360052    0.392372    0.473309
     98240    0.496736    0.440128    0.257512    0.483184
     98280    0.461439    0.408345     0.26021     0.43749
     98320    0.477953    0.355088    0.413976    0.399267
     98360    0.453078    0.385182    0.348844    0.374836
     98400    0.484585    0.450901    0.234035    0.459959
     98440      0.4828    0.419143    0.298736    0.448628
     98480    0.465569    0.384672    0.329647    0.420558
     98520    0.499042    0.443706    0.305113    0.456197
     98560    0.499858    0.456124     0.22999    0.488643
     98600    0.459485      0.4206    0.244477    0.430791
     98640    0.483838    0.439114    0.355827    0.385701
     98680    0.475331    0.421397    0.286157    0.438655
     98720     0.48351    0.371678    0.367343    0.440998
     98760    0.501769    0.293799    0.431729    0.480455
     98800    0.473668     0.25155    0.451391    0.426252
     98840    0.484393    0.301335    0.437689    0.432318
     98880    0.514585    0.265793    0.495035    0.462484
     98920    0.500709    0.237303     0.47871    0.464698
     98960     0.51961    0.268274    0.492548    0.474778
     99000    0.501211    0.330361    0.468264    0.417151
     99040    0.471171    0.429815    0.428809    0.274566
     99080    0.429853    0.395445    0.369836     0.27639
     99120    0.448401    0.414646     0.40531    0.256747
     99160     0.42872    0.287309    0.378382    0.376672
     99200    0.444587    0.414394    0.370926    0.293269
     99240    0.464602    0.365922    0.427622    0.339043
     99280     0.44568    0.379142    0.393473    0.314154
     99320    0.453349    0.390775    0.433924    0.264679
     99360    0.451301    0.393149    0.420468    0.275656
     99400    0.451743    0.409946    0.428708    0.237268
     99440    0.383355    0.320363    0.329645    0.287443
     99480    0.405518    0.261513    0.357715    0.364061
     99520    0.402162    0.330521    0.280043     0.36851
     99560     0.38621    0.291314    0.302503    0.349206
     99600    0.390808    0.256154    0.357972     0.33422
     99640    0.387947    0.288237    0.307302    0.351411
     99680    0.393521    0.323576    0.290923    0.346957
     99720    0.402059    0.369863    0.259483    0.345214
     99760    0.389956     0.36037    0.248146     0.33569
     99800    0.390308    0.328892     0.33036    0.295588
     99840    0.389753     0.27922    0.344275    0.327606
     99880    0.400453    0.266322    0.355533    0.351276
     99920    0.399244    0.323001     0.31413    0.340271
     99960    0.379482    0.352442    0.250865    0.317593
    100000    0.402065    0.323149    0.320272    0.341048
    100040    0.388317    0.322544    0.334235    0.292973
    100080    0.388009    0.308277    0.353518    0.284766
    100120    0.385238    0.343914     0.34459    0.244536
    100160    0.422233      0.3575    0.378664     0.29218
    100200    0.390543    0.313571    0.337243    0.304938
    100240    0.385156    0.301183    0.319445    0.322388
    100280    0.383149    0.285259    0.351381    0.297936
    100320    0.389039     0.30956    0.350794    0.289516
    100360    0.386068     0.30385    0.330515    0.310695
    100400    0.380353    0.303764    0.300868    0.326409
    100440    0.399282    0.281109    0.334865    0.357346
    100480    0.403486    0.313892    0.359368    0.312936
    100520    0.402437    0.286007    0.370995    0.323225
    100560    0.391761    0.262054    0.367526    0.321257
    100600     0.40668    0.353283    0.297678    0.342574
    100640    0.411092    0.346436    0.347239     0.31209
    100680    0.391627    0.310403    0.366301    0.276076
    100720    0.398178    0.352177    0.291533    0.328742
    100760    0.409994    0.360788    0.368248    0.265358
    100800    0.432935    0.379258    0.389785    0.281241
    100840    0.398648    0.297831    0.357967      0.3178
    100880    0.430746    0.374116    0.292594    0.381457
    100920    0.423487    0.360965    0.266627    0.396606
    100960    0.451382    0.402748    0.299365    0.394546
    101000     0.43633    0.363444    0.301364    0.397311
    101040    0.443428    0.369954    0.321858    0.390894
    101080    0.441801    0.323472    0.336315    0.415493
    101120     0.51013    0.317115    0.435745    0.479615
    101160    0.508849    0.271626    0.490194    0.451424
    101200    0.540126    0.308873    0.459273    0.526439
    101240    0.547399    0.311962    0.459174    0.539566
    101280    0.565838    0.406071    0.416508     0.54952
    101320     0.49924    0.325651    0.408321    0.475086
    101360    0.510445    0.324934    0.470849    0.440258
    101400    0.496264    0.318888    0.456009    0.427693
    101440    0.527234    0.365809    0.505288    0.408436
    101480    0.517106    0.434779    0.337318    0.481644
    101520    0.484594    0.335059     0.42657    0.418851
    101560    0.603666    0.322147    0.581415    0.535726
    101600    0.597488    0.345097    0.566268    0.523671
    101640    0.512529    0.282135    0.467161    0.477004
    101680    0.609179    0.396506    0.503866    0.575413
    101720    0.560716    0.327554    0.500813    0.520288
    101760     0.53287     0.47076    0.384021    0.445885
    101800    0.553498    0.483114    0.379191     0.48532
    101840    0.570494    0.458554    0.440411    0.496681
    101880    0.509981    0.449162    0.458996    0.328234
    101920    0.590215    0.484262    0.524086    0.433048
    101960    0.481676    0.371293    0.449853    0.351846
    102000    0.465985    0.398807    0.439549    0.286418
    102040     0.46248    0.373472    0.353067    0.404521
    102080    0.496949    0.388076    0.338566    0.478213
    102120    0.460935    0.346701    0.348797    0.427857
    102160    0.479993    0.419103    0.282649    0.453043
    102200    0.481241    0.388967       0.321       0.457
    102240    0.506396    0.476566    0.278584    0.456236
    102280    0.470971    0.438151    0.305029    0.398257
    102320    0.463571    0.408823    0.309105    0.408795
    102360    0.475686    0.382372    0.370601    0.411097
    102400    0.527651    0.411798     0.36979    0.500509
    102440    0.489803    0.343065    0.420537    0.430428
    102480    0.513676    0.326466    0.450288    0.467318
    102520    0.508327    0.273014     0.48333     0.45678
    102560     0.48709    0.303127     0.44415    0.430531
    102600    0.502804    0.467756    0.290327    0.450043
    102640    0.492602    0.376867    0.389603      0.4376
    102680    0.617809    0.453868     0.44712    0.597883
    102720    0.654818    0.364386    0.564888    0.636943
    102760    0.632632    0.295465    0.580222    0.613588
    102800    0.596625     0.23559    0.583613    0.561975
    102840    0.617385     0.29861    0.576612    0.583678
    102880    0.537712    0.249655    0.498932    0.516727
    102920    0.659199    0.275063    0.614856    0.644498
    102960    0.487686    0.326963    0.415723    0.442657
    103000     0.49992    0.312083    0.422018    0.473649
    103040    0.568855    0.305876    0.505914    0.545604
    103080    0.486409    0.312283    0.450487    0.415605
    103120    0.502081    0.318249    0.463022    0.434166
    103160    0.466332      0.3197    0.395814    0.419587
    103200    0.517941    0.366748    0.439994    0.456539
    103240    0.537452    0.362186    0.450868    0.493203
    103280    0.479915    0.302891    0.426025    0.432893
    103320    0.520292    0.421177    0.483885    0.360379
    103360    0.531051     0.42972    0.397219    0.470733
    103400    0.618884    0.543574    0.556536    0.401036
    103440    0.648152    0.546386    0.568699    0.467169
    103480     0.57164    0.511692    0.481244    0.400151
    103520    0.602515    0.555872    0.464029    0.449146
    103560      0.5239    0.514209    0.450717    0.285279
    103600    0.545022    0.510791    0.469923    0.335206
    103640    0.543071    0.525925    0.424566    0.364691
    103680    0.540963    0.492033    0.364491    0.458619
    103720    0.510682    0.420468    0.419807    0.410563
    103760     0.55216    0.376013    0.488186    0.479635
    103800    0.480349    0.230224    0.447642    0.456163
    103840    0.572481    0.405682    0.417215    0.562869
    103880    0.557003    0.260756    0.506971    0.543592
    103920     0.54505    0.331071    0.499905    0.484403
    103960    0.510627    0.377022    0.421029     0.44952
    104000    0.540853    0.361596    0.466539     0.48645
    104040    0.507717     0.35658    0.453205    0.427795
    104080    0.520798    0.271751    0.472411    0.495419
    104120    0.519217    0.286906     0.49619     0.45897
    104160    0.501306    0.455366    0.315126    0.442665
    104200    0.523657    0.389886    0.437319    0.452962
    104240    0.515115    0.316312    0.470757    0.457189
    104280    0.542049    0.318693    0.513755    0.471301
    104320    0.483316    0.311213    0.417722    0.442543
    104360    0.504219    0.424454    0.378147    0.430486
    104400    0.588174    0.514713    0.548554    0.355045
    104440    0.502771    0.441392     0.45147    0.326963
    104480    0.519821    0.447067    0.462112    0.356388
    104520    0.544947     0.51911    0.449212     0.35024
    104560    0.560717    0.535357    0.364161    0.457806
    104600    0.493689    0.453402    0.330185    0.415766
    104640    0.537379    0.494975    0.338306    0.467014
    104680    0.559889    0.508799    0.335566    0.505442
    104720     0.48523    0.422408    0.304447    0.446968
    104760    0.466195    0.421592    0.369051    0.347473
    104800    0.474724    0.421971    0.356078    0.381936
    104840    0.435323    0.387575    0.358182    0.317024
    104880    0.525419     0.47231    0.480109    0.313924
    104920    0.623227    0.595352    0.589607    0.273393
    104960    0.525687    0.322062    0.470634    0.476941
    105000    0.485506    0.231599    0.448257    0.465681
    105040    0.501674    0.407623    0.401828    0.419203
    105080    0.521879    0.482798    0.332038    0.448745
    105120    0.627789     0.61071    0.212263    0.608454
    105160    0.596166    0.573021    0.229892     0.57413
    105200    0.623101    0.596185    0.262115    0.593608
    105240     0.62316    0.577315    0.368388    0.554668
    105280    0.628534    0.456525    0.461778    0.607006
    105320    0.674452    0.632135    0.268009    0.662079
    105360    0.599786    0.532536    0.303991    0.586072
    105400    0.629088    0.592289    0.394358    0.534021
    105440    0.613077    0.481315    0.466754     0.54973
    105480    0.568044    0.389648    0.445903    0.542856
    105520     0.55742      0.3231    0.483745    0.532006
    105560    0.542068    0.325475    0.479812     0.50152
    105600    0.531819    0.297301    0.475591    0.501087
    105640    0.571911     0.30216    0.536293    0.524647
    105680    0.584754    0.317879    0.531699    0.547835
    105720    0.558237    0.275488    0.540193    0.505524
    105760    0.485784     0.27625    0.447341    0.442203
    105800    0.543078    0.342138    0.451222    0.518853
    105840    0.582773    0.394763    0.473315     0.54716
    105880    0.570852    0.484474     0.53115      0.3673
    105920    0.492482    0.434646    0.455394    0.297953
    105960    0.486377    0.417271    0.439304    0.325612
    106000    0.519995    0.352409    0.501251    0.406625
    106040    0.478091     0.37193    0.367217    0.428907
    106080    0.537752    0.368539    0.437657    0.500989
    106120    0.625826     0.38968    0.561522     0.56228
    106160    0.536984    0.463622    0.492372     0.34544
    106200    0.575807    0.481797    0.555133    0.350438
    106240    0.607934    0.580443    0.545744    0.323135
    106280    0.523445    0.469778    0.431005    0.376208
    106320    0.463074    0.300628      0.3831    0.437873
    106360    0.514472    0.354229     0.40491    0.489829
    106400    0.554688    0.365396    0.461286    0.518709
    106440    0.612624    0.577434    0.272523    0.585592
    106480    0.640062     0.62205    0.222933    0.618638
    106520    0.659113    0.651983    0.343602    0.570715
    106560    0.555222    0.528379    0.301987    0.496147
    106600    0.557264    0.528552    0.264351    0.521382
    106640    0.580926    0.469957    0.364901    0.566513
    106680    0.622446    0.581592    0.339299    0.567013
    106720    0.572379    0.534839    0.340484    0.503242
    106760    0.571832    0.529058    0.487393      0.3695
    106800    0.521022     0.47478    0.429236    0.365061
    106840    0.553868    0.506035    0.432333    0.412983
    106880    0.445817    0.403907    0.363245    0.320027
    106920    0.456561     0.39572     0.41034    0.303186
    106960     0.51962    0.472434    0.485261    0.285199
    107000    0.513377    0.399873    0.483015    0.365937
    107040    0.517095    0.416734    0.370564    0.473063
    107080     0.51652    0.454639     0.33759    0.461434
    107120    0.474134    0.407918    0.334051    0.414269
    107160    0.489674    0.421215    0.315383    0.450191
    107200    0.458166    0.348259    0.362124    0.409164
    107240    0.501185    0.449158    0.328418    0.439056
    107280    0.471272    0.415183    0.363552    0.373694
    107320    0.465975    0.425665    0.289999    0.411065
    107360    0.463421    0.429132    0.306056    0.389478
    107400    0.454037    0.417892    0.263848    0.409939
    107440    0.424905    0.360534    0.278937    0.391532
    107480    0.473887    0.404183     0.31588     0.43127
    107520    0.429613    0.369254    0.363561    0.317189
    107560    0.427075    0.364478    0.295816    0.380046
    107600    0.466053    0.427082    0.362617     0.34716
    107640    0.478526    0.454372     0.24648    0.436771
    107680    0.455426    0.367671      0.3607    0.386702
    107720    0.413935     0.35346    0.348229    0.310624
    107760    0.455621    0.407909    0.374163     0.32984
    107800    0.499818    0.453599    0.421619    0.340768
    107840    0.509733    0.463104    0.442054    0.331328
    107880    0.557598    0.471088    0.535351    0.336609
    107920    0.588213    0.453163     0.56372    0.410915
    107960    0.521536    0.436556    0.453121    0.384838
    108000    0.558728    0.492381    0.485186    0.382765
    108040     0.54807    0.394111    0.498323    0.443972
    108080    0.438653      0.3629    0.330241    0.379575
    108120    0.430933    0.397206    0.330161    0.323461
    108160    0.422054    0.375597    0.353092    0.300851
    108200    0.446877     0.34414    0.380569    0.368961
    108240    0.446785    0.371782    0.409077    0.306053
    108280    0.432142    0.362124     0.39092    0.299234
    108320    0.424228    0.344772    0.399143     0.28593
    108360     0.47307    0.405711    0.436936    0.303439
    108400    0.496712    0.397248    0.394221    0.424533
    108440    0.522443    0.374175    0.466559    0.433831
    108480    0.507256    0.339536    0.457327    0.436102
    108520     0.47271     0.31574    0.411354    0.421908
    108560    0.502592    0.392604    0.446584    0.389386
    108600    0.445946     0.36673    0.296594    0.418661
    108640    0.453405    0.405025     0.30169    0.395082
    108680    0.472056    0.409794    0.328208    0.412337
    108720    0.586875     0.54985    0.307794    0.540159
    108760    0.515779    0.467933    0.304493    0.469445
    108800    0.472881    0.415629    0.304249    0.426519
    108840    0.425304    0.310125    0.361077    0.367713
    108880    0.458303    0.416547    0.334276    0.367194
    108920    0.443613    0.396403    0.327067    0.359828
    108960     0.49272    0.413917    0.369032    0.421941
    109000    0.433209    0.368863    0.350114    0.341614
    109040    0.450595     0.32623    0.388432    0.385702
    109080    0.475201    0.410411    0.403059    0.347475
    109120    0.504482    0.412576    0.399705     0.42311
    109160    0.505995    0.429273    0.407198    0.402463
    109200     0.47718    0.409689    0.331984    0.421121
    109240     0.49159    0.333389    0.395445     0.46454
    109280    0.448792    0.369517    0.306363    0.415243
    109320    0.458617    0.405527    0.355315    0.360497
    109360    0.441396    0.357514     0.40168    0.317013
    109400    0.460225    0.354463    0.432296    0.333304
    109440    0.475064     0.42032    0.447524    0.272809
    109480    0.432928    0.379823    0.387732    0.283286
    109520    0.432396    0.378454    0.398888     0.26757
    109560    0.444844    0.390319    0.390499    0.301553
    109600    0.451678    0.319932    0.377962    0.403503
    109640    0.457446    0.342241    0.358472    0.415791
    109680    0.461129    0.300521    0.414281    0.404152
    109720    0.489514    0.339685    0.454349    0.396774
    109760    0.495516    0.443372    0.426561    0.335469
    109800    0.423716    0.326844     0.38248    0.325504
    109840    0.438602    0.416217    0.289528    0.357325
    109880    0.486441    0.416065     0.44577     0.31848
    109920    0.490312    0.422041    0.440251    0.329958
    109960    0.484592    0.433357    0.389644    0.360609
    110000    0.470971    0.358695    0.430502    0.360046
    110040    0.511291    0.442408     0.33685    0.462216
    110080    0.574912    0.499166    0.323969    0.554009
    110120     0.54887    0.519602    0.358884    0.451368
    110160    0.553628     0.50754    0.417307    0.425752
    110200    0.577466    0.498101     0.36045    0.537499
    110240    0.593652    0.432322    0.457436    0.555604
    110280    0.570917    0.348904    0.483673     0.54426
    110320     0.55304    0.339562    0.473237    0.521968
    110360    0.584562    0.466347    0.442475    0.519772
    110400    0.572456    0.455373    0.397659    0.538438
    110440    0.676814    0.654475    0.289064    0.635815
    110480    0.679262    0.610339    0.496484    0.551165
    110520    0.636923    0.593844    0.527869    0.424316
    110560    0.660577    0.537566    0.579091    0.498398
    110600    0.687203    0.624476    0.392244    0.632985
    110640    0.622173    0.390023    0.501591    0.608676
    110680    0.647616    0.415746    0.601369    0.551655
    110720    0.589158    0.330594    0.570197    0.509704
    110760    0.609206    0.444078    0.539728    0.503739
    110800    0.643985    0.468466    0.605665    0.493096
    110840    0.586986    0.503043    0.569248    0.334679
    110880    0.604791    0.554849    0.592524    0.269448
    110920    0.645053    0.629563     0.61573    0.238145
    110960    0.685892     0.63864    0.673986    0.280673
    111000    0.674322    0.662778    0.662627    0.176273
    111040      0.5906    0.574348    0.544524    0.266899
    111080    0.622231     0.60251     0.59203    0.246624
    111120    0.618847    0.603519    0.578322    0.259329
    111160    0.667083     0.49578    0.645585    0.476888
    111200     0.70603    0.664191    0.672229     0.32236
    111240    0.689943    0.669029    0.655697    0.272953
    111280    0.644859    0.610357    0.562779    0.377399
    111320    0.662084    0.594491    0.639412    0.338293
    111360    0.624439    0.589676    0.581733    0.306132
    111400    0.573844    0.483126    0.492775    0.427032
    111440    0.558351    0.399495    0.479249    0.483979
    111480    0.490537    0.378783    0.420034    0.401681
    111520    0.606924    0.556275    0.283954    0.588763
    111560     0.60916    0.569928    0.345704    0.545731
    111600    0.480331      0.3553    0.371892    0.443729
    111640    0.442541    0.347549    0.326634    0.405222
    111680     0.42325    0.317241    0.327229    0.388022
    111720     0.46631    0.348465    0.341722    0.443496
    111760    0.545444    0.333794    0.472977    0.509797
    111800    0.501361    0.339907    0.440336    0.439651
    111840    0.588803    0.384487    0.563972    0.476952
    111880     0.57053    0.447052    0.494768    0.454267
    111920    0.470756    0.417379    0.423639    0.299245
    111960    0.452593    0.359383    0.423243    0.318419
    112000    0.458404     0.32736    0.426609    0.362088
    112040    0.460288     0.40234    0.414302    0.300344
    112080    0.490751    0.441366    0.315323    0.432945
    112120     0.48752    0.436414    0.369148    0.385519
    112160    0.479021    0.451138    0.425008     0.27343
    112200    0.482768    0.421751    0.428982    0.322847
    112240    0.482828    0.393438    0.396419    0.392815
    112280    0.455134    0.408463    0.381269    0.319509
    112320    0.457992    0.400181    0.334599    0.383944
    112360    0.448674    0.403467    0.344181    0.348381
    112400    0.512886    0.467378    0.356134    0.425241
    112440    0.531039    0.466019    0.422504    0.410271
    112480    0.476366    0.397806    0.376668    0.392072
    112520      0.4559    0.391858    0.326285    0.394556
    112560    0.445025    0.335756    0.326302    0.420583
    112600    0.446858    0.397782    0.311417    0.379676
    112640    0.460553    0.416199    0.376736    0.330253
    112680    0.484808     0.44646    0.458342     0.24632
    112720    0.498393    0.452606    0.457414    0.287597
    112760    0.472161    0.428172    0.427467    0.282511
    112800    0.466754    0.381014     0.43631    0.316513
    112840    0.519019    0.374316     0.46586    0.426173
    112880    0.447169    0.391694    0.295827    0.398725
    112920     0.47374     0.44625    0.266797     0.42254
    112960    0.456388    0.409439    0.291616    0.404846
    113000    0.429127    0.357718    0.314264    0.376265
    113040    0.470809    0.396942    0.297309     0.44426
    113080     0.49289    0.433326    0.283459    0.466647
    113120    0.495941    0.337456    0.398187    0.468494
    113160    0.488406    0.290101    0.410858    0.473411
    113200    0.482849    0.340108    0.376979    0.456617
    113240    0.469868    0.288839    0.400076    0.445043
    113280    0.472819    0.293856    0.408026    0.440771
    113320    0.463635    0.256659    0.423304    0.429947
    113360    0.470114    0.313139    0.392814    0.435494
    113400    0.483748    0.397241    0.374387    0.412381
    113440    0.490751    0.466066    0.347265    0.379293
    113480    0.462558    0.427808    0.311542    0.384503
    113520    0.472878    0.414113    0.345345    0.395569
    113560     0.48023    0.434437    0.361539    0.376557
    113600    0.432084    0.387932    0.320246    0.346906
    113640    0.448051    0.372526      0.3635    0.361373
    113680    0.450633    0.408196    0.264863    0.411537
    113720    0.453937    0.365484    0.312869    0.425031
    113760    0.456148    0.244365    0.417748    0.426515
    113800    0.453655    0.405452     0.39915    0.296466
    113840    0.454097     0.41138    0.372118    0.323579
    113880    0.456689    0.427981    0.409057    0.258137
    113920    0.474363    0.454656    0.400475    0.288007
    113960    0.481398    0.460038    0.415759    0.281064
    114000     0.41941    0.391393     0.32343    0.306616
    114040    0.430231    0.396609    0.320909    0.331535
    114080    0.460365    0.436264    0.318134    0.363781
    114120    0.494025    0.365388    0.414799    0.427264
    114160    0.524693    0.361554    0.438184    0.477367
    114200    0.431178    0.346416    0.354675    0.355008
    114240    0.485118    0.298424    0.442875    0.430678
    114280    0.475023    0.356712    0.459279    0.336322
    114320    0.479332    0.398706    0.452961    0.308834
    114360    0.456077    0.426687    0.421087    0.237983
    114400    0.480139    0.445537    0.447727    0.249207
    114440    0.484463     0.41578    0.420345    0.346188
    114480    0.461632    0.399076    0.439227    0.272076
    114520    0.438888    0.359571    0.402659      0.3063
    114560    0.478472    0.356185    0.435643    0.375791
    114600    0.445523    0.364474    0.394188    0.329783
    114640    0.471445    0.309925    0.428029    0.406521
    114680    0.481782    0.439767    0.369275      0.3667
    114720    0.496322    0.349323    0.416747     0.44381
    114760      0.4573    0.378341    0.365337    0.376343
    114800    0.520439    0.422043     0.39926    0.451867
    114840    0.551399    0.499923    0.484986    0.350636
    114880     0.43772    0.358411    0.376807    0.335792
    114920    0.457691    0.421894    0.325033     0.36786
    114960    0.468093    0.434287    0.376006    0.328993
    115000    0.491796    0.460244    0.396367    0.338815
    115040    0.542677    0.481681    0.442948    0.400969
    115080    0.449581    0.405508     0.42949    0.235262
    115120    0.460284    0.419483    0.420765    0.265922
    115160    0.457206    0.314182    0.432617    0.363603
    115200    0.488163    0.317742    0.450817    0.415222
    115240    0.478421    0.261941    0.444052    0.438153
    115280    0.468667    0.286079      0.4318    0.413526
    115320    0.478263    0.251308    0.456141    0.431568
    115360    0.469959    0.304778    0.415198    0.420052
    115400    0.459514    0.362591    0.430138    0.325293
    115440    0.462321     0.31476    0.423499    0.386077
    115480    0.449147    0.355429    0.401211     0.34083
    115520    0.497446    0.439824    0.392792    0.383634
    115560    0.503649    0.381615    0.399324    0.449705
    115600    0.477774    0.386097    0.417282    0.365159
    115640    0.440859    0.273666    0.418065    0.372882
    115680    0.447381    0.323924     0.37906    0.389468
    115720    0.452876    0.377685    0.357029     0.37427
    115760    0.414646    0.362307    0.382279    0.257798
    115800    0.403272    0.315453    0.351502    0.319676
    115840    0.394117    0.295826    0.334707    0.333338
    115880    0.405067    0.327055    0.337256    0.327798
    115920    0.398233    0.325811    0.299679    0.348164
    115960    0.410033    0.313597    0.305435    0.380291
    116000     0.39747    0.356484    0.284158    0.328844
    116040    0.397245    0.292311    0.368311    0.307423
    116080    0.393243    0.336716    0.350938    0.269713
    116120    0.395056    0.322262    0.364485    0.274658
    116160    0.418406     0.35271    0.352079    0.319005
    116200    0.417712    0.344879    0.290911    0.381309
    116240    0.401262    0.348245    0.336994    0.295268
    116280    0.405007    0.298452    0.315846    0.373135
    116320    0.400571    0.310034     0.32266    0.347396
    116360    0.402867     0.32172    0.335624    0.329329
    116400    0.381145     0.35223    0.268501    0.307221
    116440    0.385667    0.355756    0.261646     0.32009
    116480    0.409462    0.350723     0.31295    0.338192
    116520    0.393835    0.328187    0.316593    0.319804
    116560    0.407434    0.328615    0.295102    0.370043
    116600    0.393221    0.330021    0.323966    0.308833
    116640    0.399477    0.339802    0.289862    0.345945
    116680    0.398629    0.333335    0.299304    0.342221
    116720    0.402897    0.353468    0.289528     0.34042
    116760    0.427518     0.32385    0.374373    0.347143
    116800    0.431786    0.358641    0.289507    0.400552
    116840    0.452771    0.387914    0.353647    0.366687
    116880    0.498898     0.43875    0.263433    0.485695
    116920    0.475899    0.411324    0.306013    0.436038
    116960    0.485783    0.455277    0.330509    0.394282
    117000    0.442333    0.418449    0.316798    0.340376
    117040     0.41983    0.378924    0.335611    0.310318
    117080    0.427154    0.404703    0.309002    0.325045
    117120    0.437933    0.393247     0.36744    0.306458
    117160     0.43315     0.39883    0.343401    0.313446
    117200    0.444461    0.416117    0.362899    0.300404
    117240     0.42894    0.310448    0.356168    0.380455
    117280    0.425469    0.375452    0.333821    0.331131
    117320    0.431375    0.407563    0.350459    0.288512
    117360    0.442927    0.418296    0.320537    0.338605
    117400    0.490456    0.434301    0.383259    0.381561
    117440    0.455238    0.309513    0.417479    0.379995
    117480    0.512373     0.39277    0.422239    0.438747
    117520     0.45829    0.361132    0.353222     0.40605
    117560     0.49378    0.411691    0.339381    0.450519
    117600    0.477544    0.363349    0.362017    0.439338
    117640    0.492032    0.401048    0.377634     0.42514
    117680    0.486102    0.298631    0.421212    0.453861
    117720    0.501881    0.462274    0.379008    0.382655
    117760    0.483129    0.408171    0.347723    0.423454
    117800    0.455297    0.413007    0.401124    0.288297
    117840     0.46566    0.408597    0.411659    0.311872
    117880    0.462919     0.41712     0.40679     0.29853
    117920    0.491924    0.417275    0.399153    0.387991
    117960     0.47243    0.393319    0.434252      0.3211
    118000    0.407335    0.334025     0.33889    0.324693
    118040      0.4478     0.39121    0.413535    0.277477
    118080    0.450097    0.333591    0.398346    0.367712
    118120    0.449641    0.325227    0.405416    0.366359
    118160     0.43631    0.302944    0.411957    0.345324
    118200    0.434246    0.292016    0.408507    0.353535
    118240    0.433039    0.327783    0.324202    0.403108
    118280    0.450473    0.403997    0.307664    0.384684
    118320     0.42483    0.359205    0.302498    0.374737
    118360    0.438866    0.346711    0.309474    0.411369
    118400    0.436833    0.366455    0.335204    0.367415
    118440    0.440254    0.372419    0.270596      0.4192
    118480    0.493707    0.394366    0.353214    0.455201
    118520    0.478674    0.369887    0.342761    0.451615
    118560    0.561101    0.512976    0.345285    0.497296
    118600    0.522811    0.486646    0.340596    0.440264
    118640    0.546331    0.504987    0.489844    0.319366
    118680     0.56952    0.521928    0.558766    0.253134
    118720    0.475071     0.42122    0.446423    0.273249
    118760    0.546838    0.471395    0.491072    0.367014
    118800    0.610934    0.473613    0.596749    0.407506
    118840    0.621348    0.532391    0.601029    0.357028
    118880    0.555086    0.317378    0.494504    0.520554
    118920    0.613834     0.45137    0.531963    0.516589
    118960    0.594488    0.498288    0.464955    0.492298
    119000    0.636782    0.580891    0.604144    0.329482
    119040     0.63085    0.556598    0.516668    0.468185
    119080    0.631874    0.608404    0.510128    0.410053
    119120    0.654925    0.439671     0.58128    0.571537
    119160    0.663882    0.242895    0.647112    0.635395
    119200    0.624577    0.231388    0.598133    0.607363
    119240    0.599902    0.272977     0.56916    0.566839
    119280    0.546003    0.312336    0.497239    0.501435
    119320    0.458179    0.353331    0.387314    0.380792
    119360    0.457364    0.378392     0.34831    0.392253
    119400     0.49328    0.455508    0.366648    0.380437
    119440    0.512224    0.397742    0.474108    0.376522
    119480    0.479503    0.410562    0.396023    0.366675
    119520    0.496495    0.466563    0.378411    0.363509
    119560    0.499298    0.414725    0.344768     0.45578
    119600    0.586853    0.559436    0.401585    0.463199
    119640    0.539984    0.469474    0.404281    0.446449
    119680    0.571215    0.510242    0.508909    0.365017
    119720     0.51487     0.47653    0.486164    0.258354
    119760    0.413906    0.342281    0.383914    0.279447
    119800    0.392942    0.316923    0.327507    0.317971
    119840    0.428489    0.340823    0.334389    0.373134
    119880    0.439307    0.370317    0.273176    0.417399
    119920    0.423157    0.377444    0.307543    0.347963
    119960    0.425726    0.377249    0.362023     0.29851
    120000    0.397992    0.342777     0.35184    0.274788
    120040    0.442722    0.371526    0.414737    0.286299
    120080    0.395936    0.308644    0.372002    0.282638
    120120    0.393202    0.328721     0.33895    0.293718
    120160    0.382184     0.30594    0.350336    0.275309
    120200    0.399802       0.351    0.338603    0.286061
    120240    0.399358    0.371618    0.310502    0.290625
    120280    0.399248    0.321866    0.267942    0.378691
    120320    0.406341    0.306693      0.3359    0.351194
    120360       0.422    0.292845    0.402535    0.329203
    120400    0.443808    0.275303    0.384996    0.412211
    120440     0.42263    0.271802    0.364865    0.387594
    120480    0.436393    0.288483    0.391484    0.379993
    120520    0.417078    0.381368    0.312453    0.323788
    120560     0.40343    0.369977    0.267134    0.342444
    120600    0.416003    0.387082    0.301624    0.324509
    120640    0.398907    0.364328     0.29446    0.314345
    120680     0.45145    0.368307    0.346819    0.389461
    120720    0.400428    0.316481     0.31387      0.3493
    120760     0.39308    0.320471    0.314811    0.327438
    120800    0.407515     0.34678    0.310124    0.340152
    120840    0.392189    0.338212    0.332873    0.287111
    120880    0.394665    0.332938    0.293883     0.33809
    120920    0.394114    0.318151     0.31734    0.329739
    120960    0.458282    0.388238    0.414131    0.312746
    121000    0.451155    0.405989    0.425228    0.247862
    121040    0.484642    0.444294    0.433506     0.29057
    121080    0.424699    0.333518    0.377561    0.327035
    121120    0.418733    0.390882    0.270466    0.353177
    121160    0.412923    0.379975    0.343156    0.280845
    121200    0.430097    0.369076    0.367871     0.31372
    121240    0.399697    0.317152    0.337918    0.323638
    121280    0.405955    0.271553    0.382734    0.330716
    121320    0.402499    0.320294    0.330903    0.334554
    121360    0.397876    0.343068    0.332294    0.297484
    121400    0.407504    0.339855    0.334439    0.323679
    121440    0.404708    0.330055    0.338358     0.32273
    121480    0.411958    0.320133     0.38231    0.301284
    121520     0.39193    0.301954    0.360433    0.293478
    121560    0.406487     0.32974    0.358304    0.305535
    121600       0.396    0.359395    0.303849     0.30355
    121640    0.406155    0.361524     0.32923    0.301384
    121680    0.399035    0.361908    0.328225    0.282396
    121720     0.40341    0.348152    0.337036    0.301124
    121760    0.416212    0.344618    0.344267    0.330429
    121800    0.438141    0.385622    0.388829      0.2899
    121840    0.451445    0.424326    0.389852    0.274896
    121880    0.474069     0.43206    0.414183    0.302091
    121920    0.440009    0.403049    0.385714    0.275665
    121960    0.469426    0.429556    0.376829    0.337939
    122000    0.489874    0.457573    0.338272    0.395161
    122040    0.632782    0.492026    0.539435    0.517441
    122080    0.556964    0.485378    0.455783    0.420817
    122120    0.630668    0.611083     0.50714    0.406044
    122160    0.645035    0.610702    0.418588    0.532887
    122200    0.600576    0.574942    0.341315    0.523763
    122240    0.502122     0.47922    0.290213    0.436324
    122280     0.56426     0.51561    0.314353    0.521639
    122320    0.544679    0.528854    0.263174    0.494372
    122360    0.591043    0.460434    0.459492    0.524911
    122400    0.514414      0.4549     0.36303    0.436485
    122440    0.589183    0.559996     0.35027    0.507926
    122480    0.523047    0.411392    0.422337    0.446704
    122520     0.51026    0.408274    0.444063    0.396044
    122560    0.561297    0.534792    0.279838    0.515554
    122600    0.578625    0.488226    0.463981    0.464726
    122640    0.545731    0.324467    0.466197    0.522519
    122680    0.532515    0.300849    0.462703    0.512388
    122720    0.569107    0.303281    0.536899    0.517229
    122760    0.606088    0.284074    0.586512    0.556769
    122800    0.609535    0.227907    0.583015    0.592636
    122840    0.623102    0.348968    0.542393    0.600453
    122880    0.583874    0.384648      0.5211     0.51217
    122920    0.508683    0.400202    0.397925    0.446107
    122960     0.60681    0.414313    0.569198    0.490711
    123000    0.515503    0.376705    0.483772    0.394392
    123040    0.483473    0.406564     0.42132    0.353111
    123080    0.498572    0.476045    0.358026    0.377288
    123120     0.63057    0.514593    0.500591    0.528999
    123160    0.605076    0.429925    0.533908    0.512191
    123200     0.55043    0.316776    0.473441    0.530522
    123240    0.555147    0.405994    0.399186    0.540552
    123280    0.579155    0.461452    0.388922    0.553754
    123320    0.572156    0.446509    0.455443    0.497923
    123360    0.618832    0.415125    0.510326    0.577187
    123400    0.590291    0.359101    0.539198    0.526497
    123440    0.539528    0.341387    0.479444    0.485562
    123480    0.550703    0.415188    0.449355    0.481919
    123520    0.482261    0.344501    0.388997    0.441759
    123560    0.609274    0.496465    0.443866    0.546751
    123600    0.576334    0.389608    0.504445    0.507999
    123640    0.586879    0.461478    0.447293    0.525187
    123680    0.540342     0.37578    0.467005    0.473957
    123720    0.585469    0.408475    0.527536    0.490308
    123760    0.622839     0.43586    0.585627    0.492873
    123800    0.529841    0.488698    0.426932    0.374654
    123840    0.543574    0.516975    0.404774      0.3998
    123880    0.671374    0.660126    0.657962    0.181125
    123920    0.626842    0.618839    0.573056    0.272962
    123960    0.648087    0.630234    0.613184     0.25854
    124000    0.580826    0.556765    0.555178    0.237714
    124040    0.659299     0.59492    0.633898    0.337039
    124080    0.706551    0.648028    0.679524    0.341665
    124120    0.707229    0.693471    0.697924    0.179851
    124160     0.68309    0.457899    0.673705    0.519301
    124200    0.702654    0.499265    0.663838    0.545433
    124240    0.567734    0.411251    0.507494    0.466869
    124280     0.69543    0.334019    0.662821    0.645248
    124320    0.677811    0.370868    0.666653    0.580419
    124360    0.520328    0.273183    0.492776    0.473314
    124400    0.576822    0.448726    0.475323    0.488017
    124440    0.524066    0.458919    0.410446    0.412574
    124480    0.665449    0.616042     0.35279      0.6178
    124520    0.683277     0.56132      0.4173     0.66672
    124560    0.624359    0.375915    0.558613    0.571215
    124600    0.563873    0.350109    0.511043    0.502159
    124640    0.621232    0.336075    0.601732    0.544821
    124680    0.595636    0.378482    0.561212    0.501356
    124720    0.599276    0.372354    0.551413    0.524938
    124760    0.613292    0.567702    0.559688    0.341639
    124800     0.51695    0.434365    0.474089    0.347911
    124840    0.489292    0.426074    0.455432    0.299759
    124880    0.460905     0.36045    0.404476    0.362411
    124920    0.452475    0.356357    0.421864    0.323276
    124960      0.5157    0.437518    0.498134    0.303867
    125000    0.543461    0.459937    0.509168    0.346273
    125040    0.492629    0.423258    0.454535    0.315624
    125080    0.477098    0.372886    0.437457    0.353315
    125120    0.539436    0.431566    0.507416    0.371835
    125160    0.506185    0.429854    0.362561    0.442969
    125200    0.545486    0.483679    0.333492    0.499947
    125240    0.557358     0.33861    0.525568    0.480018
    125280    0.596199    0.473345    0.427703    0.551291
    125320    0.621082    0.514525    0.529719    0.475551
    125360    0.546686    0.418229    0.467343    0.452114
    125400    0.497448    0.388048    0.467979     0.35401
    125440    0.554092    0.474769    0.495359    0.378481
    125480    0.574665    0.468631    0.534968    0.393286
    125520    0.519517    0.379405     0.47825    0.408808
    125560    0.533121    0.359947    0.483417    0.452971
    125600    0.650856    0.334546    0.639145    0.571663
    125640    0.546499    0.389862    0.519633    0.418701
    125680    0.497207    0.409771    0.461425    0.337053
    125720    0.686077    0.664933    0.646711    0.284665
    125760    0.668866     0.64064    0.586139    0.375214
    125800    0.675127    0.659529     0.59637    0.347789
    125840    0.643183    0.620529     0.44647    0.492927
    125880    0.634564    0.585342      0.5025    0.458487
    125920    0.601871    0.535599    0.486397    0.448385
    125960    0.565236    0.481098    0.366038    0.523014
    126000    0.586898    0.535523    0.330648    0.541097
    126040    0.483095    0.454121     0.23688    0.452132
    126080    0.419895    0.389146    0.268431    0.359351
    126120    0.425983    0.377228    0.307846    0.354758
    126160    0.413409     0.36992    0.324254    0.315963
    126200    0.412856    0.386942    0.247094    0.360723
    126240    0.416846    0.361016     0.30115    0.355664
    126280     0.42702    0.365998    0.353162    0.325599
    126320    0.415079     0.39592    0.284998    0.326504
    126360     0.40978    0.389894    0.283556    0.321588
    126400    0.417379    0.369882    0.341446    0.308241
    126440    0.427721     0.26528     0.36667    0.401335
    126480    0.425107    0.321636    0.401626    0.310934
    126520    0.415212    0.337639    0.355338    0.323322
    126560    0.506306    0.449523    0.373027    0.414092
    126600    0.474747    0.406019    0.339062    0.413467
    126640    0.416978    0.360505    0.368902    0.285811
    126680    0.425515    0.369596    0.286127     0.37902
    126720    0.425633     0.35898    0.257433    0.408887
    126760    0.437465    0.305934    0.329951    0.424603
    126800    0.434404    0.350274    0.310526    0.397863
    126840    0.427839    0.379437    0.342575    0.323671
    126880    0.420427     0.37855    0.389623    0.241683
    126920    0.413566    0.376251    0.358941    0.267715
    126960    0.414724    0.340483    0.337775    0.337596
    127000    0.415915    0.389218    0.338175    0.283052
    127040    0.412751    0.297042    0.383889    0.324225
    127080    0.438286    0.414408    0.358068    0.290247
    127120    0.429489    0.416702    0.372694    0.237444
    127160    0.437994    0.345741     0.33331     0.39121
    127200    0.425508     0.34872     0.30612    0.383144
    127240    0.439134    0.298286    0.406825     0.36221
    127280    0.425381     0.28927    0.369489    0.376428
    127320    0.437075    0.369139    0.275535    0.412173
    127360    0.449609    0.424353    0.262831    0.393881
    127400    0.423845    0.395781    0.238393    0.381857
    127440    0.438261    0.403692     0.25301    0.396439
    127480    0.487094     0.41477    0.322725     0.44535
    127520    0.437816    0.389314    0.366178    0.312593
    127560     0.46625    0.353869    0.405127    0.381349
    127600    0.453315    0.344367    0.371719    0.392715
    127640    0.486858    0.234705    0.466724    0.448491
    127680     0.44688    0.265584    0.406908    0.404097
    127720    0.461099    0.279154    0.437859    0.394433
    127760    0.442643    0.314204    0.409707    0.353952
    127800    0.458693    0.358244    0.348805    0.413273
    127840    0.444822    0.394554    0.308534    0.380614
    127880    0.445908    0.317578    0.381788    0.388652
    127920    0.451881    0.311763    0.409606    0.378707
    127960    0.447245    0.393125    0.340323    0.360125
    128000    0.554106    0.423116     0.49465    0.436305
    128040    0.557802    0.464963    0.496399    0.399605
    128080    0.495961    0.462604    0.378727    0.366767
    128120    0.513967    0.434092    0.391994    0.431544
    128160    0.444782    0.432912    0.274811    0.364319
    128200    0.460588    0.417014    0.329199    0.376843
    128240    0.451102    0.427576    0.312155    0.355983
    128280    0.438361    0.360922    0.324896    0.385355
    128320    0.441323    0.348486    0.395755    0.333868
    128360    0.445497    0.358289    0.393504    0.337223
    128400    0.446364     0.37087    0.431444    0.273483
    128440    0.447402    0.396285    0.398971     0.29003
    128480    0.448902    0.411165    0.417317    0.244571
    128520    0.456887    0.422558    0.407812    0.269491
    128560    0.457588    0.431139    0.407999     0.25774
    128600    0.453499    0.413462    0.380514    0.309162
    128640    0.450058    0.435168    0.402064    0.232543
    128680    0.440203     0.40919    0.406162    0.234849
    128720    0.458406    0.317309    0.386089    0.412944
    128760    0.467416    0.360945    0.424834    0.355232
    128800    0.456483    0.265489    0.429789    0.401933
    128840     0.44823    0.333439    0.354442    0.406212
    128880     0.44666    0.386523    0.290362     0.40657
    128920    0.455151     0.44516    0.246988    0.393897
    128960    0.442576    0.417241    0.332568    0.327194
    129000    0.439769    0.420439    0.387806    0.244195
    129040    0.451451    0.385395    0.313134     0.40129
    129080    0.445228    0.408678    0.303099    0.370904
    129120    0.455072    0.443821    0.228155    0.406385
    129160    0.453962    0.432876    0.245354    0.405688
    129200     0.44802    0.401932    0.246256    0.423381
    129240    0.457027    0.424378    0.330253    0.358587
    129280    0.440185    0.381659    0.259688    0.417642
    129320    0.441285     0.41196    0.224197    0.411692
    129360    0.425658     0.36949    0.252968     0.40231
    129400     0.44747    0.372783    0.282894    0.425985
    129440    0.394018    0.321518     0.34816    0.293107
    129480    0.418034    0.384088    0.368156    0.257767
    129520    0.443213    0.408653     0.41786    0.226431
    129560    0.424969    0.389591    0.338034    0.308462
    129600    0.454297    0.405485    0.419609    0.268852
    129640    0.490773     0.41211     0.43908    0.345094
    129680    0.475506    0.405357    0.437738    0.310296
    129720    0.536148    0.404926    0.496372    0.405657
    129760    0.442091     0.37491    0.382153     0.32294
    129800    0.438344    0.362894    0.399955     0.30436
    129840    0.431484    0.314349    0.396059    0.341582
    129880    0.448656     0.42595    0.293561    0.367387
    129920    0.479328    0.451792    0.384363    0.328114
    129960    0.459848    0.425655    0.262843    0.415513
    130000    0.439965    0.419302    0.247403    0.387448
    130040    0.463037    0.418208    0.281825    0.417711
    130080     0.44887    0.369571    0.299723    0.420182
    130120    0.426397    0.319997    0.330785    0.389631
    130160    0.447811    0.251213    0.391411    0.429837
    130200    0.447331    0.382761    0.312477    0.395047
    130240    0.447567    0.425515    0.402437    0.240029
    130280    0.450339    0.398197    0.414654    0.274066
    130320    0.446426    0.387879    0.391943    0.307448
    130360    0.445098    0.372543    0.415373    0.291379
    130400    0.449068    0.396891    0.437411    0.233397
    130440    0.438855    0.380483    0.423222    0.247596
    130480    0.451483    0.367922    0.431691    0.293171
    130520    0.447883    0.305494    0.378367    0.405844
    130560    0.441317     0.36191     0.37141     0.34727
    130600    0.458048    0.389262    0.338056    0.392185
    130640    0.455211    0.392095    0.382446    0.338277
    130680    0.445194    0.348159    0.392334    0.348216
    130720     0.45209    0.433532     0.28709    0.372021
    130760    0.441941    0.382734    0.315252    0.380466
    130800    0.447692     0.27577    0.383176    0.421881
    130840    0.454722    0.248301    0.414608    0.424254
    130880     0.44811    0.301085    0.399162    0.389388
    130920    0.544923     0.50468    0.344376    0.469663
    130960    0.470388    0.408678    0.328023    0.409771
    131000    0.493013     0.46905    0.255059    0.448397
    131040    0.572211    0.552248    0.267113    0.527754
    131080    0.495356    0.443667    0.347633    0.416013
    131120    0.461992    0.421684    0.381444    0.321802
    131160    0.449999      0.4319    0.342561    0.317982
    131200    0.453775    0.425411    0.234934    0.419112
    131240    0.523582    0.488033    0.228786    0.507698
    131280     0.52563    0.467499    0.430919    0.385134
    131320    0.575746    0.535513    0.503853    0.349751
    131360    0.618424    0.583297    0.605166    0.241733
    131400    0.539883    0.334698    0.522502    0.444879
    131440    0.525347     0.29806    0.504004    0.457295
    131480    0.476238    0.294251    0.437121    0.419462
    131520    0.493303    0.339757    0.389069    0.468919
    131560     0.50512     0.37231    0.376995    0.479116
    131600    0.647409    0.598139    0.282512    0.633004
    131640    0.648333    0.608963     0.28033    0.625501
    131680    0.597718    0.489784    0.435254     0.53404
    131720    0.611709    0.531885    0.362017    0.578289
    131760    0.631802    0.606823    0.251911    0.605519
    131800    0.645541    0.560583    0.360629     0.62381
    131840    0.642179    0.586848    0.363512    0.590133
    131880    0.621397    0.513723    0.386728    0.598998
    131920    0.673582    0.647572    0.297764    0.631993
    131960     0.62798    0.606364    0.282175     0.58431
    132000    0.633273    0.586342     0.42272    0.528754
    132040    0.598051    0.563012    0.477098    0.413189
    132080    0.690163    0.664728    0.628427    0.340393
    132120    0.581359    0.555673    0.520955    0.309498
    132160    0.645621    0.590802    0.598466     0.35559
    132200    0.625929    0.593905    0.610293    0.241648
    132240    0.625446    0.560727    0.607096    0.315255
    132280    0.588917    0.560246    0.571009    0.231778
    132320    0.644376    0.633038      0.6211    0.209611
    132360    0.640838    0.539085    0.558943    0.467244
    132400    0.653825    0.514272    0.417366    0.645216
    132440    0.642383    0.568103    0.334326    0.625138
    132480    0.570114    0.421525    0.434714    0.532354
    132520    0.600958    0.362211    0.567663     0.51852
    132560    0.616337    0.496233     0.54766    0.462131
    132600    0.623155    0.529446    0.445209    0.546004
    132640    0.590329    0.374462    0.481819    0.569741
    132680    0.614086    0.469392    0.464434    0.564071
    132720    0.585793    0.480539    0.426703    0.522794
    132760    0.604469    0.556007    0.474676    0.443062
    132800    0.579657    0.386656    0.558428    0.458976
    132840    0.521922     0.40792    0.451623    0.417666
    132880    0.432208     0.38574    0.362603    0.305502
    132920    0.463628    0.339455    0.404093    0.389076
    132960    0.596635    0.503404    0.575241    0.357252
    133000    0.471605    0.421125    0.403667    0.323309
    133040    0.454028    0.385732    0.389267     0.33461
    133080    0.458269    0.391236    0.417976    0.303728
    133120    0.451239    0.360702    0.366108    0.378277
    133160    0.454493    0.393651      0.4044    0.307615
    133200     0.44244    0.337168    0.382188    0.362983
    133240    0.437583    0.424918    0.319957    0.316274
    133280    0.455993    0.398573    0.303349    0.406175
    133320    0.434374    0.342441    0.404767    0.310256
    133360    0.473121    0.400751    0.327554    0.424021
    133400    0.455258    0.370906     0.35023    0.392793
    133440    0.446346    0.354942      0.3826    0.355081
    133480    0.436189     0.35379    0.377914    0.335462
    133520    0.488801    0.334644    0.394188    0.458784
    133560    0.446985    0.358678    0.361866    0.374158
    133600    0.441324    0.369855    0.394774    0.311279
    133640    0.444027    0.331985    0.416939    0.332066
    133680     0.43146    0.278106    0.393254    0.374599
    133720    0.472655    0.261577    0.450455    0.418896
    133760    0.438441    0.269453    0.404006    0.385532
    133800     0.45815    0.306004    0.395303    0.412189
    133840     0.43327    0.341023    0.340237    0.378667
    133880    0.479488    0.423632    0.337613    0.407887
    133920    0.545914    0.402489    0.436202    0.493735
    133960    0.544643    0.425658    0.389477    0.510288
    134000    0.577159    0.439142    0.420364    0.544678
    134040    0.556611    0.373871    0.465004    0.513444
    134080    0.545863    0.351746    0.468072    0.503108
    134120      0.4792    0.310506     0.40463    0.446235
    134160    0.486543    0.330465    0.429829    0.423659
    134200    0.495957    0.261686    0.485775       0.433
    134240    0.542775     0.27456    0.496369     0.51715
    134280    0.560693    0.284205    0.529245    0.517572
    134320    0.500023    0.286948    0.465352    0.448504
    134360    0.522649    0.461417    0.454036    0.356749
    134400    0.520805    0.440326     0.50308    0.309029
    134440    0.484686    0.414076    0.446415    0.314793
    134480    0.537409    0.484874    0.473674    0.343725
    134520    0.538561    0.476498    0.397879    0.441291
    134560    0.453705     0.33426    0.396953    0.377352
    134600    0.451151    0.325445    0.425721    0.346296
    134640    0.448861    0.374073    0.368754     0.35643
    134680    0.450815    0.397411    0.301569    0.396975
    134720     0.47635    0.430077     0.29397    0.427124
    134760    0.460075     0.40001      0.3454    0.379512
    134800    0.525282    0.499709    0.335343     0.43552
    134840    0.552483    0.531208    0.304512    0.485352
    134880    0.519223    0.483863    0.345413    0.430988
    134920     0.41941    0.361357     0.34362    0.321177
    134960    0.459279    0.427732     0.30195    0.384377
    135000    0.450687    0.387929    0.357319     0.35787
    135040    0.500355    0.344374    0.433478    0.440698
    135080    0.519783    0.408494    0.361514    0.492736
    135120    0.489676    0.359191    0.381466    0.452804
    135160    0.463039    0.308223    0.397026    0.419737
    135200    0.467361    0.359911    0.335549    0.441275
    135240    0.468077    0.352704    0.340547    0.444769
    135280     0.46345    0.315942    0.382668    0.428156
    135320    0.461878    0.301041     0.39572    0.423608
    135360    0.447229    0.356237    0.373471    0.365572
    135400    0.437694    0.312517    0.390498    0.364686
    135440    0.447064    0.309747    0.386451    0.392994
    135480    0.447426    0.315237    0.372543    0.402762
    135520    0.465457    0.364654    0.392074    0.382891
    135560     0.45779    0.417176    0.319295    0.378364
    135600    0.469572    0.372732    0.337341    0.433898
    135640    0.447499    0.345798     0.33524    0.410546
    135680    0.448429    0.344842     0.31253    0.430798
    135720    0.438359    0.321189    0.363739    0.385809
    135760    0.444291    0.333522    0.404104    0.346774
    135800    0.419122    0.277439    0.398224    0.340251
    135840    0.423635    0.303496    0.398323     0.32888
    135880    0.441402    0.315259    0.387801    0.374023
    135920    0.441313    0.290993     0.40612    0.374037
    135960    0.430006    0.348831    0.361215    0.343005
    136000    0.413879    0.365711    0.282999    0.358828
    136040    0.425299    0.310682    0.327753    0.397257
    136080    0.445022     0.32342    0.366441    0.396497
    136120    0.451956    0.365609    0.348346    0.391808
    136160    0.513064    0.435953    0.467447    0.343375
    136200    0.516884    0.450514    0.482657    0.313716
    136240    0.517776    0.432279    0.469115    0.359512
    136280    0.562642     0.43184    0.410353    0.527501
    136320    0.606469    0.428135    0.465841    0.579051
    136360    0.505636    0.445742     0.36681    0.422019
    136400     0.58378     0.38152    0.482721    0.550475
    136440    0.476512    0.345054    0.392923    0.425062
    136480    0.549549     0.40726    0.435585    0.498411
    136520    0.564755    0.381167    0.511256    0.480859
    136560    0.578428    0.510388    0.495894    0.403424
    136600     0.59825    0.548606    0.354907    0.537474
    136640    0.488728    0.445211    0.296161    0.437935
    136680    0.498272    0.406494    0.350942    0.456237
    136720    0.522121     0.40731    0.382611    0.482626
    136760    0.475717    0.388696    0.309863    0.453335
    136800    0.441847    0.340707    0.329059    0.407549
    136840    0.420036    0.337823     0.28258    0.398604
    136880     0.41471    0.341152    0.342315     0.33227
    136920    0.406433     0.26673    0.365312    0.354653
    136960    0.425137    0.282714    0.407819    0.339469
    137000    0.419217    0.356835    0.389987    0.268449
    137040    0.407655    0.378678      0.3019    0.312768
    137080    0.420257    0.400413    0.353458    0.260708
    137120      0.4148    0.337284    0.315693    0.361518
    137160    0.405934    0.344744    0.312597    0.336155
    137200    0.432494    0.386565    0.348849    0.320895
    137240    0.425259    0.408166    0.346554    0.273844
    137280    0.447269    0.319883    0.410243    0.359825
    137320    0.457422    0.238983    0.435976    0.413862
    137360    0.458289    0.299175    0.425304     0.38687
    137400    0.423702    0.290894     0.40366    0.333897
    137440    0.462864    0.390541    0.385663     0.35669
    137480      0.4501     0.42797    0.278537    0.380051
    137520    0.454488    0.380876    0.289156    0.429467
    137560    0.444038    0.408076    0.282878    0.384439
    137600    0.450468     0.38917    0.350873    0.362324
    137640    0.520495    0.450329    0.359577    0.457972
    137680    0.585662    0.281447     0.54454    0.557014
    137720    0.563438      0.2955    0.533593    0.512722
    137760    0.579935    0.339827    0.522039    0.533519
    137800    0.458518    0.320314    0.395149    0.402161
    137840    0.491512    0.374518    0.392917     0.43419
    137880    0.481576    0.373116    0.353705    0.446663
    137920    0.477073    0.330022     0.40438    0.427503
    137960    0.470787    0.379995     0.40508    0.367143
    138000     0.49438    0.444854    0.442771    0.308029
    138040    0.491287    0.428547    0.368364    0.404203
    138080    0.496161    0.454114    0.316184    0.431462
    138120    0.429043    0.409742    0.312659    0.320173
    138160    0.479494    0.414585    0.410151    0.346013
    138200    0.460493    0.401255     0.41268    0.304628
    138240    0.422462    0.361581    0.365015    0.304911
    138280    0.465224    0.316728    0.439104    0.373816
    138320     0.45081    0.338304     0.41632    0.344509
    138360    0.458245    0.344933    0.392544    0.383284
    138400    0.466253     0.35312     0.38751    0.399907
    138440    0.476149    0.405044    0.348686    0.409626
    138480    0.466317    0.337726    0.405291    0.395706
    138520    0.476321    0.368099    0.359072    0.435125
    138560    0.476286    0.359426    0.371304    0.432022
    138600    0.463631    0.313747     0.39434    0.419482
    138640    0.458866    0.394271    0.388157    0.339117
    138680    0.478099    0.305571    0.415502    0.437197
    138720    0.427359    0.315354    0.367956    0.361154
    138760    0.467439    0.374619    0.400731    0.368883
    138800    0.495605    0.442107    0.439298    0.320638
    138840    0.512194       0.478    0.409718    0.358234
    138880    0.529367    0.501733    0.398902    0.386781
    138920    0.521342    0.485636    0.321911    0.451802
    138960    0.471626    0.412165    0.351327    0.389295
    139000    0.440601    0.387571    0.378106    0.308355
    139040    0.452696    0.393194    0.411106    0.293696
    139080    0.467974    0.439331    0.414671    0.270252
    139120    0.455101    0.370689    0.348142    0.394486
    139160    0.430197    0.296404    0.393434    0.357063
    139200    0.467831    0.302547    0.430803    0.400756
    139240    0.481171    0.441505     0.34046    0.390144
    139280    0.511628    0.414583    0.348269    0.479955
    139320    0.470363    0.424245     0.27848    0.430055
    139360    0.477597    0.437448    0.282541    0.430125
    139400    0.442075    0.336481    0.331281    0.409748
    139440    0.412128    0.324042     0.32132    0.362559
    139480    0.408842    0.301313    0.320214    0.375469
    139520    0.448546    0.342258    0.327854    0.421613
    139560    0.461083    0.386793    0.413919    0.322888
    139600    0.436394    0.394423    0.355303    0.314754
    139640    0.426487    0.360941    0.340556    0.342822
    139680     0.39391    0.312698    0.345525    0.305226
    139720    0.448287    0.402666    0.327864    0.363714
    139760    0.482405     0.42748    0.323836    0.421689
    139800    0.478046    0.405362    0.336524    0.423662
    139840    0.446986    0.312815    0.358104    0.416535
    139880    0.458685    0.332476    0.378037    0.409061
    139920    0.445398    0.302059    0.371934    0.408882
    139960    0.443636    0.293662     0.36754    0.415094
    140000    0.454053    0.381928    0.383184    0.345875
    140040    0.449031    0.423099    0.379489    0.283256
    140080    0.399491    0.324895    0.349792    0.302119
    140120    0.414971    0.342389      0.3265    0.347232
    140160    0.453036    0.385526    0.353174    0.370299
    140200    0.434861    0.338113    0.337944    0.386887
    140240    0.448357    0.346717    0.315195    0.427186
    140280    0.484241    0.340913    0.392765    0.445525
    140320    0.518434    0.296391    0.488955    0.458937
    140360    0.526087    0.341794    0.456275    0.478044
    140400    0.465077    0.288922    0.420084    0.415508
    140440     0.49317    0.395307    0.420655    0.391427
    140480    0.548608    0.442844    0.389357    0.504213
    140520    0.464785     0.36243    0.402872    0.372006
    140560    0.694849     0.64937    0.558219    0.482016
    140600    0.687955    0.669439    0.502742    0.495647
    140640    0.638861     0.58841     0.47003     0.49913
    140680    0.631973    0.611577    0.275486    0.590644
    140720     0.62692     0.61442    0.377847    0.515536
    140760    0.611731    0.591506    0.307351    0.551439
    140800    0.614821    0.368982    0.547905    0.565385
    140840    0.677405    0.257474    0.669487     0.63502
    140880    0.636176    0.223386    0.626072    0.606277
    140920    0.571532    0.415481    0.558032    0.411426
    140960    0.613429      0.3879    0.596977    0.495725
    141000    0.567891    0.526426    0.491756    0.355038
    141040    0.592759     0.52043    0.497561    0.429318
    141080    0.631814    0.530366     0.61624    0.370592
    141120    0.646932    0.576084    0.607889    0.368295
    141160     0.65056    0.506733    0.638641    0.426399
    141200    0.639783    0.620347    0.538356    0.379455
    141240    0.636602    0.565824    0.586585    0.382475
    141280    0.634757    0.583306    0.439126     0.52226
    141320    0.664543    0.641991    0.420285    0.542627
    141360    0.660536    0.649649     0.55661    0.375178
    141400    0.635602    0.610217    0.602777    0.268841
    141440    0.597643    0.562167    0.528771    0.344564
    141480    0.595177    0.452082     0.51034    0.493606
    141520    0.599962    0.535817    0.457603     0.47266
    141560    0.635128    0.446869    0.612391    0.481726
    141600    0.630621    0.559147    0.605938    0.339941
    141640    0.565424    0.487267    0.476107     0.41869
    141680    0.579306    0.520211    0.428897    0.465424
    141720    0.628152    0.604264     0.49897    0.418382
    141760    0.530624    0.453385    0.499152    0.329261
    141800    0.458973    0.389816    0.392952    0.339035
    141840    0.448019     0.39383    0.410962      0.2783
    141880    0.441385     0.38852    0.374697    0.313522
    141920    0.487218    0.396256    0.437416    0.355544
    141960    0.504601     0.43877    0.421505    0.372905
    142000    0.492806    0.407558    0.376375    0.421846
    142040    0.513033    0.411566    0.402955    0.441187
    142080     0.61383    0.459654    0.457351    0.577167
    142120    0.562162    0.479667    0.373541    0.512287
    142160    0.510493    0.450368    0.364203    0.430964
    142200    0.515681    0.500428    0.307009    0.432633
    142240    0.491361    0.432261    0.368461    0.400322
    142280     0.46742    0.437862    0.267562    0.416715
    142320    0.496868    0.460535    0.320692     0.42287
    142360    0.531123    0.426164    0.433012    0.441665
    142400    0.555871    0.398534    0.530501    0.421575
    142440    0.550022    0.436397    0.534114    0.359623
    142480    0.620017    0.558532    0.433601     0.51853
    142520    0.660991    0.602954     0.36767    0.612441
    142560    0.548277     0.52683    0.269714    0.500918
    142600    0.522021    0.446052    0.309047    0.500539
    142640    0.511613    0.340812    0.427085    0.474279
    142680    0.516812    0.288025    0.471721    0.478236
    142720    0.540593    0.227932    0.518727    0.513275
    142760    0.589539    0.286593    0.561388    0.545729
    142800    0.597568    0.371049      0.5703    0.501255
    142840    0.596533    0.357527    0.559544    0.520374
    142880    0.546371    0.412228    0.517839     0.39869
    142920    0.600418    0.558719    0.565994    0.297469
    142960     0.53159    0.451517    0.500276    0.333213
    143000    0.597852    0.421801    0.516132    0.520141
    143040    0.562679    0.502299    0.399314    0.470595
    143080    0.491926    0.442988    0.381067    0.377535
    143120    0.630464    0.556352     0.52296    0.460387
    143160    0.620016    0.589452    0.443834    0.473705
    143200     0.62966    0.518831    0.491261    0.531433
    143240    0.664445    0.487949    0.524202    0.608352
    143280    0.631918    0.532103    0.564917    0.443142
    143320    0.575605    0.493815    0.548559    0.343325
    143360    0.540829    0.410748    0.497288    0.411074
    143400    0.540659    0.444658    0.520331     0.34082
    143440    0.602163    0.357273    0.576681    0.514777
    143480    0.613003    0.216771     0.58691    0.600076
    143520    0.613853    0.361615    0.601447    0.511007
    143560    0.579538    0.351148    0.511729    0.535309
    143600    0.645653     0.39057    0.568009    0.598796
    143640     0.54634    0.270306     0.49092    0.531891
    143680    0.551208     0.35453    0.452755    0.526292
    143720    0.506628    0.272435    0.471964    0.465158
    143760    0.574589    0.260095    0.534344    0.554196
    143800     0.52992    0.341708    0.474248    0.468994
    143840    0.553348    0.378983    0.471518    0.496417
    143880    0.535588    0.458056    0.361737    0.482742
    143920    0.557214    0.429926    0.379753    0.540301
    143960    0.492514    0.324466    0.410198        0.46
    144000    0.585559    0.446696    0.453826    0.529399
    144040    0.581366    0.388981    0.560135    0.459256
    144080    0.511423    0.301269    0.463153    0.466728
    144120    0.522347     0.42756    0.473011    0.373023
    144160     0.57676     0.50996    0.500696    0.393127
    144200    0.544156    0.430116    0.475457     0.42562
    144240    0.538378    0.377149     0.46304    0.472286
    144280    0.507108    0.420813    0.444567    0.373623
    144320    0.526659    0.496326    0.475926     0.28617
    144360    0.593234    0.498839    0.504571    0.447685
    144400    0.653195    0.508967    0.634287    0.438133
    144440    0.612547    0.463363    0.529708    0.505106
    144480    0.657421    0.546442    0.537693    0.526016
    144520    0.597306    0.536119    0.568389    0.321029
    144560    0.528203     0.42176    0.485338    0.380213
    144600    0.542944    0.505993    0.492127    0.302255
    144640    0.557177    0.499358    0.466115    0.392773
    144680    0.611963    0.578577    0.335389    0.549326
    144720    0.595009    0.555267    0.296721    0.558307
    144760    0.522842     0.46871    0.351489    0.451104
    144800    0.588782    0.538555    0.363589    0.520664
    144840    0.630726    0.482649    0.442276    0.605864
    144880    0.619359    0.532793    0.355225    0.597627
    144920     0.58472     0.41143      0.4945    0.519604
    144960    0.649978    0.405343    0.613035    0.552113
    145000    0.559889    0.357618    0.516908    0.481525
    145040    0.551615    0.399753    0.529085    0.410884
    145080     0.55843     0.42474    0.540315     0.38903
    145120    0.525831    0.414061    0.501927    0.360025
    145160    0.464868     0.35431    0.394043    0.389102
    145200     0.52901    0.321596    0.498669     0.45564
    145240    0.452895    0.365545    0.358982    0.384366
    145280    0.440839    0.326502    0.372491    0.378582
    145320    0.461764    0.342461    0.348341    0.433393
    145360    0.437235    0.275358    0.389534    0.393433
    145400    0.417698    0.318971    0.340214    0.362568
    145440    0.422464    0.337083    0.332794    0.364107
    145480    0.423492    0.356765    0.304718    0.372232
    145520    0.425084    0.345905      0.3359    0.359045
    145560    0.514264    0.412563    0.361419    0.477602
    145600    0.620243    0.430232     0.48229    0.593043
    145640    0.497241    0.289443    0.446259    0.459971
    145680    0.503919     0.37926    0.371719    0.475243
    145720    0.445727    0.332785     0.37295    0.384066
    145760     0.50234    0.327676    0.430291    0.460619
    145800    0.588983    0.280621    0.553876    0.555226
    145840    0.567831    0.488626    0.456707    0.444442
    145880    0.548913    0.348885    0.515107    0.464279
    145920    0.532599    0.417003    0.448559    0.438435
    145960    0.576803    0.526998     0.50631    0.362391
    146000     0.64125    0.614132    0.616461    0.255381
    146040    0.578761    0.527655    0.461466    0.422561
    146080    0.471565    0.424204    0.299504    0.418444
    146120    0.529281    0.497512    0.399828     0.39102
    146160    0.549174    0.462213    0.428347    0.453941
    146200     0.50258    0.404715    0.357219    0.462357
    146240     0.45775    0.306945    0.400873    0.405162
    146280    0.440354    0.349334    0.380093    0.348308
    146320    0.478755    0.316011    0.418783    0.427984
    146360     0.56883    0.496334    0.343228     0.53196
    146400    0.531141    0.474788    0.450144    0.369011
    146440    0.481631    0.431669     0.43762    0.293405
    146480     0.43138    0.354123    0.362046    0.340144
    146520     0.42799     0.39305    0.369512    0.274451
    146560    0.534893    0.488751    0.459935    0.349003
    146600     0.52327    0.398527    0.496597    0.377083
    146640    0.550563    0.456797    0.440181    0.451459
    146680    0.484915    0.452942    0.333209    0.392556
    146720    0.499176     0.45506    0.322776    0.432537
    146760    0.528425    0.478753    0.254127    0.514471
    146800    0.619917    0.522118    0.455465    0.537159
    146840    0.569155    0.471183    0.399911    0.515687
    146880    0.555672    0.496337    0.377418    0.478276
    146920    0.489922    0.468641    0.231037    0.455021
    146960    0.582283    0.497499    0.485531    0.441433
    147000    0.550743    0.519924    0.289621    0.502428
    147040    0.538657    0.471635    0.314149    0.509092
    147080    0.478824    0.383041    0.360723    0.426268
    147120    0.520214    0.464046    0.452178    0.348485
    147160    0.498659    0.413818    0.405989    0.401558
    147200    0.451269    0.379077    0.415704    0.301293
    147240    0.423381     0.31796    0.350635    0.366688
    147280    0.421511    0.361065    0.358258    0.310848
    147320    0.395305     0.29614    0.355147    0.314171
    147360     0.43095    0.326883    0.310264    0.410268
    147400    0.445455    0.345303    0.319113    0.419278
    147440    0.426309    0.313631    0.396713    0.328228
    147480     0.43305    0.291004    0.368106    0.393548
    147520    0.418466     0.30179      0.3341    0.384094
    147560    0.432198    0.363603    0.325302    0.368186
    147600    0.423744    0.347542    0.312581       0.375
    147640    0.426233    0.392567    0.291882    0.352201
    147680     0.43896    0.339925    0.366005    0.368597
    147720    0.426892    0.356499    0.368138    0.319151
    147760    0.432364    0.363574    0.368679    0.325218
    147800    0.440907    0.376977    0.374761    0.325948
    147840    0.430064    0.382186    0.365533    0.300382
    147880    0.431931      0.3891    0.377234    0.281825
    147920    0.429126    0.354074    0.396021    0.293423
    147960    0.435727    0.342555    0.413545    0.302247
    148000    0.434617    0.299195    0.396849     0.36163
    148040    0.431888    0.300924    0.347247    0.402391
    148080    0.421987    0.292197    0.348589    0.386332
    148120    0.424957    0.308806    0.352964     0.37581
    148160    0.429517    0.327427    0.356768    0.366712
    148200    0.478017    0.393763     0.41877    0.355784
    148240    0.582368    0.525507    0.395809    0.495463
    148280    0.500843    0.440982     0.42001    0.361682
    148320    0.502603    0.409146    0.452636    0.364608
    148360    0.512057    0.380935    0.451963    0.418358
    148400    0.473837     0.34925      0.3649    0.440358
    148440    0.431813    0.324223    0.383534    0.347428
    148480    0.431484    0.314459    0.374044    0.365463
    148520    0.440494    0.376941    0.344311    0.356982
    148560     0.42351    0.316165    0.352284    0.366956
    148600    0.476069     0.32437    0.425742    0.408425
    148640    0.437279    0.319004    0.369688    0.379465
    148680    0.428873    0.349933    0.365699    0.334179
    148720     0.44333    0.372003    0.376847    0.335684
    148760    0.461066    0.344443    0.397717    0.385154
    148800    0.461692    0.363706    0.414612    0.349477
    148840    0.475487    0.411464    0.371094    0.381001
    148880    0.517878    0.452082    0.454651     0.35399
    148920    0.423937    0.382551    0.340509    0.311695
    148960    0.482347    0.439419    0.405827    0.327921
    149000    0.494392    0.405296    0.415202    0.390116
    149040     0.46032    0.393064    0.344268    0.388289
    149080    0.444276    0.310316    0.359569    0.411311
    149120       0.466    0.348897    0.407132    0.383179
    149160    0.453041    0.293474    0.414701    0.390369
    149200    0.463895    0.328412    0.412988    0.389852
    149240    0.430978     0.29838     0.36042    0.390579
    149280    0.545941    0.331006    0.521311    0.463435
    149320    0.562236    0.459037    0.466583    0.451446
    149360    0.604408    0.452314    0.416924    0.593468
    149400    0.614641    0.454671    0.444377    0.592765
    149440    0.593521     0.39668    0.488194    0.555739
    149480    0.533663     0.49385    0.354002    0.447645
    149520    0.564131    0.432482    0.464119    0.483776
    149560    0.511212    0.462877    0.348507    0.432391
    149600    0.531251    0.391026    0.414762    0.489415
    149640    0.558361    0.361856    0.448142    0.540151
    149680     0.58622    0.390168    0.519364    0.515109
    149720    0.541532    0.353004    0.482271    0.478871
    149760    0.579435    0.371927    0.533249    0.498804
    149800    0.540372    0.327838    0.510442    0.464732
    149840    0.602785    0.542652    0.544512    0.368423
    149880    0.536105     0.46277    0.403335    0.444951
    149920    0.510893    0.467349    0.416905    0.360274
    149960    0.465851      0.3805    0.376521     0.38404
    150000    0.592952    0.537667    0.477423    0.431469
    150040    0.611151    0.573787    0.544749    0.347891
    150080    0.605392    0.579038    0.518072    0.359606
    150120    0.577033    0.514348     0.51278    0.372073
    150160    0.635379    0.615681    0.619082    0.212335
    150200    0.651116    0.593174    0.602883    0.364118
    150240    0.652978    0.630499     0.34801    0.578031
    150280    0.537362    0.497701    0.287386     0.49721
    150320    0.604036    0.547678    0.325623     0.56898
    150360    0.527578    0.517354    0.308204     0.44049
    150400    0.547635    0.468514    0.391046    0.476849
    150440    0.574209     0.54572    0.327886    0.504096
    150480    0.494322    0.444316     0.37426    0.388871
    150520    0.622567    0.581964    0.321623     0.57711
    150560    0.608053    0.537165    0.354633    0.570216
    150600    0.563511    0.531924    0.422564    0.416636
    150640    0.613355    0.599191     0.54621    0.308277
    150680    0.663741    0.593767    0.585059    0.431566
    150720    0.656864    0.618157    0.607785    0.333796
    150760    0.580298     0.54639    0.387786    0.473891
    150800    0.581655    0.416433    0.487736    0.515114
    150840    0.582766    0.268489    0.558481    0.543366
    150880    0.604073    0.317063    0.586757     0.53385
    150920    0.600628    0.327096     0.52242     0.58446
    150960    0.584068    0.237056      0.5688    0.550038
    151000    0.520312    0.299392    0.481681    0.468824
    151040    0.509247    0.294888    0.445373    0.483063
    151080    0.459625    0.299506    0.409401    0.406445
    151120    0.518527    0.429858    0.412176    0.427871
    151160    0.561584    0.533885    0.467149     0.35706
    151200    0.487908    0.432062    0.428071    0.325862
    151240    0.552382    0.515319    0.493309    0.318346
    151280    0.599316    0.579144    0.538267    0.305319
    151320    0.613639    0.573609    0.512787    0.401405
    151360    0.592577    0.492203    0.514656    0.441768
    151400    0.503369    0.441883    0.456239    0.321476
    151440    0.577955    0.489146    0.511882    0.408385
    151480    0.480573    0.357309     0.44719    0.366404
    151520    0.537669    0.259443    0.520108    0.490259
    151560    0.575756     0.42092    0.525143    0.458301
    151600    0.514818    0.475085    0.465966    0.295373
    151640    0.542606    0.479473    0.497252    0.334199
    151680    0.545591    0.450896     0.51599    0.354663
    151720    0.612008    0.350518    0.595515     0.52116
    151760    0.628159    0.379085    0.567459    0.568729
    151800    0.652069    0.424618    0.603774     0.55276
    151840    0.590689    0.319466    0.539153    0.552343
    151880    0.609492    0.449734    0.553323    0.484288
    151920    0.607976    0.571865    0.424876    0.481373
    151960     0.58844    0.511325    0.407964    0.514427
    152000     0.59169    0.525539    0.328881    0.561997
    152040    0.598713      0.5125    0.398099    0.543853
    152080    0.540524    0.464573    0.386701     0.46794
    152120    0.571593     0.52516    0.536978     0.29883
    152160    0.594319     0.55943    0.570692    0.260346
    152200    0.602034    0.575287    0.567036    0.269083
    152240    0.636724    0.582989    0.605079    0.323784
    152280    0.608907    0.515707    0.554281    0.410312
    152320    0.620394    0.610732    0.553926    0.299916
    152360    0.686418    0.593632    0.662659    0.388359
    152400    0.612417    0.303372    0.587554    0.559335
    152440    0.597743    0.409813    0.558276    0.484742
    152480    0.640635    0.337359    0.592222    0.596899
    152520    0.584036     0.35997     0.52633    0.524972
    152560    0.586376    0.408564     0.54469    0.473351
    152600     0.58908    0.392674      0.5625    0.472685
    152640    0.623599    0.366545    0.559274    0.574987
    152680    0.641024    0.372148    0.628407     0.53706
    152720    0.597407    0.328425    0.550694    0.550148
    152760     0.63367    0.359243      0.6061    0.553772
    152800    0.624453    0.420724    0.530429    0.567026
    152840    0.613891    0.565946     0.37495    0.541148
    152880    0.649109    0.598527    0.396382    0.572129
    152920    0.583341    0.563777    0.421975    0.429728
    152960    0.530443    0.498683    0.393082    0.399427
    153000    0.607347    0.580685    0.439143     0.45574
    153040     0.55664    0.441642    0.391866    0.520663
    153080    0.577957    0.488089    0.366962    0.543301
    153120     0.55706    0.496889    0.358281    0.495347
    153160    0.595908    0.558651    0.332739    0.536104
    153200    0.649754     0.62985    0.271918    0.611319
    153240    0.618704    0.560162    0.318111    0.592127
    153280    0.626264    0.545865    0.366641    0.593313
    153320    0.566353    0.503396    0.320297    0.534336
    153360    0.542748    0.430505    0.409298    0.486099
    153400    0.590528    0.411104    0.464992    0.558768
    153440    0.593193    0.464569    0.414091    0.562547
    153480    0.523509    0.429494    0.344247    0.495129
    153520    0.566517    0.490902    0.373764    0.511076
    153560     0.61325    0.570674    0.345735     0.55403
    153600    0.646506    0.598644    0.333169    0.605445
    153640    0.663549     0.56995    0.438967    0.602544
    153680    0.611378    0.561274    0.326675    0.570807
    153720    0.564345    0.489801    0.389347    0.495454
    153760     0.59288    0.569001    0.472112    0.395426
    153800    0.529863    0.458128    0.450241    0.385891
    153840    0.657453    0.639944    0.331003    0.587704
    153880    0.629858    0.566931    0.325407    0.605096
    153920    0.597936    0.537524    0.420172    0.499578
    153960     0.57281    0.528393    0.354754    0.501171
    154000    0.615116    0.591035    0.317575    0.553678
    154040    0.591937    0.545196    0.323195    0.546887
    154080    0.525201    0.488832    0.306747    0.467571
    154120    0.698719    0.633401    0.334175    0.680843
    154160     0.57315    0.544963    0.248892    0.545957
    154200    0.655419    0.624051     0.26033    0.633984
    154240    0.673717    0.625379    0.290759    0.657381
    154280    0.601714    0.522825    0.317698    0.591474
    154320    0.578275    0.400775    0.447166     0.55518
    154360    0.559857     0.38414    0.440232    0.534333
    154400    0.521726    0.417325    0.369279    0.483599
    154440    0.709833    0.654909    0.696449    0.306231
    154480    0.542391    0.336944    0.481741    0.492717
    154520    0.485352    0.360483    0.364014    0.456814
    154560    0.516379     0.28276    0.466279    0.485721
    154600    0.673238    0.228298    0.657397    0.649776
    154640    0.606507    0.329315    0.539871    0.579476
    154680     0.63777     0.30797    0.606541    0.592253
    154720    0.686934    0.412272    0.652216    0.590257
    154760    0.656705    0.403206     0.54037    0.638709
    154800    0.531729    0.276685    0.493893    0.494961
    154840    0.481198    0.271976     0.46591    0.414802
    154880    0.476606    0.313765    0.418027    0.425573
    154920    0.436056    0.380793    0.335042    0.350761
    154960    0.432375    0.415691    0.297051    0.335944
    155000    0.427648     0.39714    0.329597    0.315295
    155040    0.494916    0.454254    0.445188    0.292137
    155080    0.442898    0.396888    0.357532    0.327059
    155120    0.432689    0.349949    0.323068     0.38419
    155160    0.441353    0.268939    0.372892    0.422147
    155200     0.45672    0.370878    0.316047     0.42397
    155240    0.462547    0.295804    0.425249    0.399452
    155280    0.449634     0.31103    0.372124    0.411248
    155320    0.452196    0.396701    0.280262    0.415985
    155360    0.441743    0.387596    0.361784    0.330388
    155400    0.425628    0.390006    0.298958    0.347616
    155440    0.435274    0.396103    0.314524    0.350863
    155480    0.437054    0.397914    0.416679    0.223774
    155520    0.425925     0.37348    0.384599     0.27463
    155560    0.451514    0.414727    0.396534    0.280162
    155600    0.461168     0.40661    0.424044    0.283208
    155640    0.453483    0.336669    0.417109    0.352091
    155680    0.433732    0.358476    0.350126     0.35377
    155720    0.455579    0.431571    0.387325    0.280768
    155760    0.433087     0.38516    0.326783      0.3464
    155800    0.436381    0.386522    0.366894    0.311201
    155840     0.42251    0.366938    0.311789      0.3538
    155880    0.461425    0.324397    0.420186    0.379522
    155920    0.430778    0.273925    0.386073    0.383473
    155960    0.470335    0.268612     0.44036    0.419954
    156000    0.491894    0.408815    0.426127    0.367703
    156040    0.472556    0.284838    0.421152    0.433724
    156080    0.459764    0.293531    0.411471     0.40902
    156120    0.467117    0.258806    0.409087    0.449516
    156160    0.432579    0.297009    0.346083    0.407751
    156200    0.447982    0.257287    0.413399    0.405316
    156240    0.459901    0.352564    0.390921    0.381965
    156280    0.434058    0.329387      0.3331    0.396687
    156320    0.448918    0.415245    0.364536    0.312633
    156360    0.435949    0.376378    0.391021    0.292482
    156400     0.43055    0.352962    0.405236    0.286266
    156440    0.448692    0.299389     0.43312    0.354152
    156480    0.535927    0.398046    0.465906    0.446012
    156520    0.442145    0.379687    0.350717     0.35188
    156560    0.449722    0.410348    0.368255    0.317021
    156600    0.440621    0.408429    0.377892    0.280493
    156640    0.460171    0.446704    0.377099    0.285949
    156680    0.463056    0.383149    0.391268    0.359093
    156720    0.547602    0.518165     0.48471    0.310317
    156760    0.546359    0.431419    0.479988     0.42486
    156800    0.503236    0.429523    0.359737    0.438853
    156840    0.586925    0.431434    0.419677    0.571576
    156880    0.588347    0.421886    0.510128    0.504068
    156920    0.521178     0.34806    0.489281    0.427447
    156960    0.495603    0.375475    0.381398    0.452547
    157000     0.56336     0.44563    0.439602    0.492862
    157040    0.533017    0.474883    0.326845    0.485666
    157080     0.58842    0.514438    0.349257    0.553037
    157120    0.595931     0.51183    0.354308    0.568123
    157160    0.594915    0.506257    0.413657    0.529566
    157200    0.583851    0.529162    0.414978    0.479109
    157240    0.615411    0.489721    0.453028    0.558928
    157280    0.575831     0.51133    0.491597    0.400045
    157320    0.639885    0.480806    0.551736    0.532277
    157360    0.636149    0.554976      0.5046     0.49674
    157400    0.596139    0.538686    0.477541    0.438787
    157440    0.585367    0.563173     0.46248    0.392756
    157480    0.548552    0.487902    0.435183    0.417594
    157520    0.585371    0.446659    0.437245    0.542799
    157560    0.523174    0.405631    0.448925    0.425854
    157600    0.525212    0.422624    0.505168    0.343351
    157640    0.602994    0.548689    0.462265     0.46093
    157680    0.593956    0.485794    0.559649     0.39543
    157720    0.524843     0.46731    0.473115    0.329702
    157760     0.55971    0.525734    0.479787    0.346351
    157800    0.532405    0.484336    0.445224    0.366202
    157840    0.476589    0.424558    0.428393    0.300838
    157880    0.470603    0.391334    0.460055    0.279538
    157920    0.488643    0.422115    0.447494     0.31482
    157960    0.519799    0.463216    0.507407    0.261441
    158000    0.529003    0.435448    0.485338     0.36677
    158040    0.566748    0.532817    0.514847     0.30569
    158080    0.534673    0.493065    0.499691    0.280974
    158120    0.548778     0.50121    0.439309    0.397632
    158160    0.589413    0.562032    0.570469    0.231301
    158200    0.486632    0.410844     0.42725    0.349696
    158240    0.501302    0.432978    0.382319     0.41106
    158280    0.531054    0.417224    0.482703     0.39618
    158320     0.46652    0.357423    0.432998    0.346472
    158360    0.523974    0.495386    0.452041    0.315196
    158400    0.485412    0.338193    0.444747    0.398842
    158440     0.47615    0.445301    0.431934    0.261873
    158480    0.487024    0.453426    0.453378    0.251473
    158520    0.493379    0.462153    0.457395     0.25308
    158560    0.492409    0.461165    0.464288    0.238109
    158600    0.472121    0.441739    0.426234    0.262654
    158640    0.496032     0.46211    0.417084    0.323404
    158680    0.540415    0.490703    0.440449     0.38641
    158720    0.516137    0.476164    0.446377    0.326817
    158760    0.479467    0.324852    0.434488    0.406779
    158800    0.487624    0.302798    0.441583    0.434594
    158840    0.522955     0.32582    0.452911    0.485466
    158880    0.511685    0.361089    0.484485    0.398161
    158920    0.459363    0.314955    0.414325    0.388803
    158960    0.506964    0.339608    0.431499    0.460977
    159000    0.531982    0.513053    0.222481    0.503277
    159040    0.551465    0.532395    0.228714    0.521989
    159080    0.511014    0.472729    0.323647    0.440511
    159120     0.48178    0.428266    0.396263    0.351835
    159160    0.524586    0.386573    0.481254    0.411505
    159200    0.500322    0.322778    0.440638    0.449773
    159240    0.480986    0.330328    0.443212    0.396412
    159280    0.494614    0.384431    0.480462     0.33265
    159320    0.560776    0.458841     0.54491    0.348538
    159360    0.573685    0.519675    0.458801    0.421506
    159400    0.562108    0.408652    0.451477    0.510982
    159440     0.53942    0.319482    0.445758    0.530263
    159480    0.556196    0.358507    0.521075    0.467614
    159520    0.649557    0.577382    0.576404    0.422182
    159560    0.620871    0.600408    0.583341    0.264923
    159600    0.550487    0.519678    0.497867    0.296877
    159640    0.568017    0.477538    0.499493    0.409575
    159680    0.555268    0.503552    0.502078    0.333165
    159720    0.492203    0.445407    0.468733    0.257741
    159760    0.507135    0.480357    0.487234    0.215014
    159800    0.491426     0.45114     0.46667    0.248377
    159840    0.657335    0.434804    0.636821    0.519215
    159880    0.602378    0.449881    0.555719    0.463144
    159920    0.597267    0.558561    0.556771    0.302442
    159960    0.617597    0.582301    0.600165    0.252148
    160000    0.643287    0.611361    0.617499    0.269384
    160040    0.622976     0.54113    0.602941    0.346178
    160080    0.679364    0.643713    0.622042    0.348952
    160120    0.566423    0.445447      0.5006    0.438916
    160160     0.62256    0.242296    0.583317    0.613347
    160200    0.560519    0.324238    0.471225    0.548799
    160240    0.588755    0.288478    0.545552    0.558944
    160280    0.551744    0.471086    0.527551    0.329561
    160320    0.642835    0.623859    0.523285    0.404286
    160360    0.589456    0.568026    0.465318    0.394644
    160400    0.513704    0.428527    0.315785    0.494397
    160440    0.473383    0.359983    0.449705    0.341116
    160480    0.498749     0.37634    0.486833    0.344765
    160520     0.51717    0.379662    0.495679    0.380906
    160560    0.521946    0.340846    0.491438    0.432628
    160600    0.488558    0.404499    0.386146     0.40577
    160640     0.48408    0.376986    0.412212    0.395766
    160680    0.481036    0.371892    0.454868    0.342904
    160720    0.435957    0.307477      0.3857    0.369879
    160760    0.453387    0.408923    0.425668    0.250416
    160800    0.447284    0.343044    0.389835    0.361215
    160840    0.492727    0.456629     0.44309    0.284114
    160880    0.459186    0.415761    0.439977    0.235088
    160920    0.482611    0.442518    0.400427    0.331154
    160960    0.448678    0.367681    0.416099    0.307076
    161000    0.478537    0.419548    0.383193     0.36761
    161040    0.423167    0.371738    0.315032    0.347429
    161080    0.457531     0.43655    0.279683    0.387131
    161120    0.479422    0.433415    0.333905    0.400438
    161160    0.462493    0.399634    0.439192     0.27423
    161200    0.524773    0.486865    0.494016     0.26398
    161240    0.450397    0.399414    0.424037    0.257635
    161280    0.456006    0.396037    0.425009    0.280009
    161320    0.461088    0.418015    0.447937    0.223204
    161360    0.454595    0.376859    0.433402    0.288881
    161400    0.462858    0.423738    0.402457    0.294873
    161440    0.488684    0.451399    0.334236    0.402678
    161480    0.464431    0.414228    0.281225    0.425112
    161520    0.467985    0.427451    0.241266    0.443954
    161560    0.461027    0.385014    0.315131    0.421364
    161600    0.467708     0.30273    0.424172    0.407351
    161640    0.465194    0.339677    0.371044    0.423977
    161680    0.460971     0.33747    0.343914     0.43912
    161720    0.473563    0.354636     0.33254    0.460625
    161760    0.452967    0.341004    0.358891    0.406537
    161800    0.467811    0.399167    0.364297    0.381636
    161840    0.569206    0.531297    0.306792    0.521147
    161880    0.490489    0.474516    0.379456    0.334674
    161920    0.458327     0.44412    0.241573     0.40562
    161960    0.490726    0.481123    0.261047    0.426614
    162000    0.463467     0.43133    0.250775    0.425053
    162040    0.459791    0.341618    0.381544    0.400671
    162080    0.476528    0.412555    0.329729     0.41861
    162120    0.468586    0.421323    0.442411     0.25672
    162160     0.45795    0.405507    0.429645    0.265341
    162200    0.452427    0.426356    0.405004    0.252135
    162240    0.464469    0.400866    0.370596    0.365278
    162280    0.461359    0.366228    0.356152    0.405879
    162320    0.462722    0.384042    0.413314    0.331523
    162360    0.460308    0.288443    0.416939    0.408326
    162400    0.470936    0.251703    0.455145    0.415993
    162440    0.464696    0.278353    0.438217    0.402951
    162480    0.463267    0.323023    0.372824    0.431151
    162520    0.467578    0.346632    0.363054     0.43046
    162560    0.486298    0.343371    0.393996     0.44703
    162600    0.552649    0.420934    0.462134    0.469136
    162640    0.518829    0.355748    0.426093    0.479848
    162680    0.493647    0.381466    0.392883    0.433015
    162720    0.468257    0.398828    0.423246    0.316746
    162760    0.484344     0.41733    0.423072    0.340623
    162800    0.496799    0.370785    0.388492    0.453001
    162840    0.459244    0.435908    0.303297    0.373905
    162880    0.450252    0.401915     0.31467    0.380659
    162920    0.538485    0.473703    0.342724    0.487932
    162960    0.649006    0.621835    0.226606    0.635916
    163000     0.51562    0.471434    0.330507    0.447485
    163040    0.539328    0.417377    0.380784    0.512396
    163080    0.457465    0.431472      0.2408    0.417607
    163120     0.43729     0.40081    0.315448    0.349699
    163160    0.437306    0.401032     0.23545    0.407688
    163200    0.490019    0.427932    0.305451    0.451454
    163240    0.477756    0.410147    0.339838    0.415681
    163280    0.493936    0.458317    0.414536    0.325654
    163320    0.543973    0.497253    0.413653    0.416466
    163360    0.570225    0.511138    0.466504    0.414035
    163400    0.632464      0.4693    0.529433    0.547248
    163440    0.585524    0.347238    0.544933    0.517832
    163480    0.561966    0.335113    0.519342    0.499594
    163520     0.64412    0.403314    0.629134    0.520874
    163560    0.540248    0.311498    0.517893    0.467431
    163600    0.601384    0.448654    0.547642      0.4713
    163640    0.539348    0.313747    0.517833    0.463901
    163680    0.549906    0.278719    0.496636    0.529586
    163720     0.62821    0.361548    0.548584    0.598026
    163760    0.555481    0.332754    0.488377    0.517572
    163800    0.576036     0.32023    0.551815    0.506545
    163840    0.640387    0.325888    0.593086    0.601861
    163880    0.634406    0.456142    0.528824    0.563225
    163920    0.573703    0.480548    0.479261    0.444581
    163960    0.584523    0.275663     0.55516    0.546938
    164000      0.6006    0.494048    0.402792    0.561352
    164040    0.599807    0.349753    0.517082    0.574313
    164080      0.5425    0.387941     0.46178    0.474209
    164120     0.52712    0.362918    0.443711    0.476573
    164160    0.592807    0.315017    0.572982    0.524688
    164200    0.548662     0.34339    0.483129     0.50073
    164240    0.566378    0.340364    0.487746    0.536492
    164280    0.576303    0.346515    0.483623    0.557034
    164320    0.575921    0.273889    0.539409    0.545338
    164360     0.56654    0.347262     0.52191    0.498954
    164400    0.609761    0.352504    0.519922    0.590794
    164440    0.546242    0.342823    0.483603     0.49534
    164480    0.518506    0.369992    0.402592    0.488592
    164520    0.562412    0.280626    0.534597    0.517753
    164560    0.468678    0.269329     0.42176    0.434624
    164600    0.503426    0.365219    0.416438    0.447291
    164640    0.470185    0.408015    0.364021    0.378367
    164680    0.463312    0.416574    0.366138     0.34889
    164720    0.584807    0.549399    0.403621    0.468239
    164760    0.568769    0.544445    0.370803    0.461606
    164800    0.468127    0.416067    0.339151    0.387493
    164840    0.472562    0.404688    0.421853    0.323878
    164880    0.425417    0.329246    0.370169    0.341368
    164920    0.468506    0.381983    0.339592    0.421618
    164960    0.435835    0.390345    0.365324    0.306715
    165000    0.469911    0.442102    0.262015     0.42134
    165040    0.463329    0.341704      0.3681    0.420819
    165080    0.439879    0.301003    0.373442    0.396138
    165120    0.436931    0.326678    0.384017    0.357254
    165160    0.429444    0.328276    0.372312    0.349947
    165200    0.462946    0.380372    0.411356    0.338736
    165240    0.452798     0.39731    0.406439    0.294964
    165280    0.454458    0.418202    0.412221    0.261239
    165320    0.444383    0.406581    0.309381     0.36596
    165360    0.403026    0.366324    0.327618    0.288674
    165400    0.417745    0.375629    0.345657    0.297399
    165440    0.434123    0.383242    0.361523    0.315202
    165480    0.421655    0.377755    0.362317    0.285682
    165520    0.396022    0.329279    0.346509    0.291845
    165560    0.416034    0.311426    0.364905    0.340627
    165600    0.406846    0.344184    0.337475    0.314157
    165640    0.407167    0.345254    0.366699    0.279109
    165680    0.410705    0.365323    0.354763    0.279355
    165720      0.4271    0.319859    0.387083    0.335687
    165760    0.409236    0.326516     0.37294    0.298749
    165800    0.399275    0.333328     0.28546    0.355312
    165840     0.44932    0.315173    0.413203    0.365658
    165880    0.437837    0.250895    0.400109    0.400458
    165920    0.406165    0.282468    0.368911    0.337722
    165960    0.436386     0.27776     0.39784    0.381362
    166000    0.468675    0.332668    0.431514    0.377412
    166040    0.387747    0.306509    0.307548    0.334905
    166080    0.427497    0.376036    0.271465    0.387829
    166120    0.481249    0.419098    0.333642     0.41981
    166160    0.467489    0.431637    0.258206    0.429081
    166200    0.427737    0.370873    0.308844    0.364672
    166240    0.426446    0.381932    0.357415    0.300158
    166280    0.426891    0.368978    0.358993    0.315359
    166320    0.453341    0.422038    0.327129    0.354834
    166360    0.440091     0.38707     0.38052    0.304533
    166400    0.441974    0.387427    0.284725    0.399392
    166440    0.415025    0.358929    0.312007    0.343966
    166480    0.426638    0.368946    0.313691    0.359885
    166520    0.424186    0.378571    0.332963    0.325095
    166560    0.457654    0.308428    0.383218    0.420608
    166600    0.449003    0.349319    0.391662     0.35747
    166640    0.438963      0.3682    0.389557    0.313132
    166680     0.46626    0.378914    0.335997    0.422286
    166720    0.457774    0.405505    0.382486    0.329218
    166760    0.515633    0.483845    0.348946    0.419386
    166800    0.504299    0.480697    0.369523    0.375525
    166840    0.446075    0.413547    0.352832    0.320084
    166880    0.463501    0.403713    0.393742    0.334141
    166920    0.427471    0.375109    0.366582    0.300623
    166960    0.393027    0.339669    0.345554     0.27232
    167000    0.417554    0.315549    0.339347    0.366025
    167040    0.535429    0.498593    0.396527    0.409316
    167080    0.535493    0.452438    0.385468    0.469276
    167120    0.564705    0.443284    0.473986    0.465425
    167160     0.58219    0.482509    0.431172    0.509083
    167200    0.615886    0.454899    0.599368    0.438698
    167240    0.678175     0.57796    0.658341    0.390375
    167280    0.597385    0.516939    0.570687    0.347601
    167320    0.570252    0.503696    0.548013    0.310397
    167360     0.53539    0.424824    0.505033    0.371148
    167400    0.614862     0.49331    0.603506    0.385404
    167440    0.549826    0.336505    0.521312    0.468631
    167480    0.455831    0.348693    0.399432    0.366648
    167520    0.431667     0.36095    0.379451    0.313696
    167560    0.420711    0.380696    0.382284    0.250846
    167600    0.478778    0.389681    0.398676     0.38427
    167640    0.497638    0.439267    0.349239    0.424691
    167680    0.482522     0.41488    0.333122    0.427269
    167720    0.457617    0.379209    0.361053    0.380352
    167760    0.442215    0.304768    0.405806    0.365438
    167800    0.442376    0.313843    0.396368    0.368494
    167840    0.470768    0.262686    0.430839    0.434302
    167880       0.418    0.287133    0.369654    0.361052
    167920    0.471136    0.377236    0.358108    0.416401
    167960    0.464506    0.252313    0.426008    0.431726
    168000    0.443049    0.250809     0.41483    0.396985
    168040     0.47094    0.290239    0.419514    0.428181
    168080    0.467038    0.400786     0.43495    0.294003
    168120    0.436955    0.404298     0.37812    0.274641
    168160    0.470216    0.442499    0.333613    0.367564
    168200    0.471076    0.441928    0.278327    0.413592
    168240    0.451218    0.384383      0.2987    0.412581
    168280    0.442825    0.368179    0.300531    0.407815
    168320    0.437536    0.363629      0.2835    0.412646
    168360    0.436207    0.336387    0.301178    0.420343
    168400    0.476476     0.40572      0.2724    0.463947
    168440    0.486247    0.417856    0.288142    0.463943
    168480     0.48713    0.399231     0.31836    0.462441
    168520    0.520388    0.326602    0.471899    0.460705
    168560    0.468238    0.384866    0.409596    0.350146
    168600    0.509888    0.479186    0.466842    0.269094
    168640    0.560307    0.512121     0.51885    0.310506
    168680    0.587764    0.425737    0.547724    0.457907
    168720    0.476845    0.358721    0.445143    0.357672
    168760    0.474993    0.369875    0.395258    0.397744
    168800    0.449825    0.266117    0.413719    0.403365
    168840    0.441509    0.251425    0.403061    0.405201
    168880    0.412526    0.272775    0.368998    0.360264
    168920    0.416294    0.284294    0.377789     0.35079
    168960    0.451235    0.388805    0.422409    0.278618
    169000    0.414602    0.358015    0.350874    0.304143
    169040    0.440214    0.383048    0.318118    0.373701
    169080     0.42246     0.36573    0.262582     0.39273
    169120    0.425743     0.36174    0.344221    0.336408
    169160    0.426659    0.402384    0.310893    0.324822
    169200    0.472892    0.431016    0.395865    0.323681
    169240    0.431056    0.390027     0.38559    0.266117
    169280    0.410119    0.363198    0.355897    0.278962
    169320    0.428481    0.324876    0.366818      0.3565
    169360    0.426302    0.266175    0.393676    0.370995
    169400    0.418913    0.273876    0.362443    0.380267
    169440     0.42209     0.37547    0.297687    0.355983
    169480    0.492051     0.44069    0.310069    0.440316
    169520    0.484384    0.445457    0.351752    0.383529
    169560    0.437624     0.39003    0.304364    0.371846
    169600    0.478161    0.356709    0.394071    0.418021
    169640    0.477998    0.318527    0.437355    0.405247
    169680    0.465939     0.39485    0.422612    0.315738
    169720    0.459628    0.377887    0.378282     0.36962
    169760    0.465221    0.388272    0.429976    0.311813
    169800     0.45348    0.394616     0.39961    0.309643
    169840      0.4548    0.403079    0.385213    0.320665
    169880    0.487151    0.444336    0.410334    0.329886
    169920    0.523775    0.495404    0.474228    0.279936
    169960    0.472609    0.417744    0.432174    0.292292
    170000    0.447551    0.371091    0.403427    0.316452
    170040    0.447174    0.377877    0.385064    0.329945
    170080    0.462169    0.392219    0.403919    0.331985
    170120    0.471697    0.393446    0.359892    0.400842
    170160    0.579848    0.443173    0.406694    0.557355
    170200    0.604578    0.534627    0.301187    0.595389
    170240    0.520213    0.455821    0.409135    0.407527
    170280     0.48355    0.358486    0.385092    0.436844
    170320    0.483596    0.282724    0.413525    0.465612
    170360     0.47387    0.386906    0.322748    0.441864
    170400    0.496412    0.406956    0.377678    0.429647
    170440    0.480314    0.442142    0.338795    0.388754
    170480    0.525002    0.459108    0.438245    0.385247
    170520    0.608937    0.563575    0.465834    0.454961
    170560    0.607327    0.539878    0.450827    0.492928
    170600    0.567043    0.549857    0.393433    0.431211
    170640    0.609269    0.583745    0.507519    0.379585
    170680    0.582291    0.535017    0.527257    0.337464
    170720    0.469259    0.424959    0.284971    0.422622
    170760    0.510637    0.471739    0.445603    0.316861
    170800    0.555098    0.507964    0.537956    0.262384
    170840    0.580267    0.491617    0.558879    0.345525
    170880    0.618176      0.5448    0.606952    0.314779
    170920    0.538784    0.383716    0.501238    0.426731
    170960    0.536068    0.291433     0.51099    0.478219
    171000    0.495014    0.251898    0.464024    0.459681
    171040    0.470283    0.329806    0.401221     0.41543
    171080    0.455243    0.273147    0.410776    0.413698
    171120    0.472684    0.368808    0.428194    0.357058
    171160    0.469224    0.372266    0.412567    0.362695
    171200    0.489973    0.471198    0.401776     0.31096
    171240    0.428955     0.38936    0.386037    0.259574
    171280    0.412657    0.353769    0.361924    0.290568
    171320    0.419634    0.320088    0.365166    0.341148
    171360    0.512869    0.393605    0.379856    0.476292
    171400    0.441212     0.38696    0.325657    0.365439
    171440    0.460009    0.430575    0.323003    0.365365
    171480    0.459472    0.293549    0.430702    0.388012
    171520    0.452589    0.309533     0.42559    0.364329
    171560     0.44222    0.259165    0.398391    0.406491
    171600     0.43376    0.286831    0.376315    0.390398
    171640    0.423607     0.25395    0.391071    0.376111
    171680    0.457901    0.372489    0.411802    0.333194
    171720    0.408683    0.291479    0.362207    0.343351
    171760    0.397551    0.320467    0.317346    0.335687
    171800    0.420932    0.327463    0.373184    0.328434
    171840    0.492949    0.424699    0.439761    0.335018
    171880    0.514185    0.468975    0.466601    0.301859
    171920    0.547068    0.502465    0.514949    0.284471
    171960    0.491508    0.475751    0.454859    0.223437
    172000    0.451974     0.41201    0.437045    0.218635
    172040    0.462896    0.441476    0.405057    0.263768
    172080    0.459149    0.392567    0.427916    0.290542
    172120    0.433424    0.383186    0.399382    0.263392
    172160    0.495352    0.401016    0.381582    0.429335
    172200    0.504566    0.370455     0.43897    0.423371
    172240    0.458286    0.307533    0.411639    0.395006
    172280    0.458087    0.313148    0.420334    0.380717
    172320    0.497053    0.285672    0.477275    0.429795
    172360    0.467751    0.296928    0.424647    0.411208
    172400    0.469106    0.278699    0.418114    0.433162
    172440    0.505867    0.275304    0.455836    0.477729
    172480    0.544405    0.391277    0.510203    0.423497
    172520    0.505685    0.333004    0.462857    0.431633
    172560    0.576703    0.420521    0.517092    0.470054
    172600    0.524938    0.407845    0.471518    0.403053
    172640    0.463321    0.322748    0.384421    0.421173
    172680    0.465393    0.287129    0.424563    0.412897
    172720    0.462936      0.4353    0.346889    0.344675
    172760    0.490832    0.453785    0.418293    0.317714
    172800    0.460884    0.398694    0.387164    0.340551
    172840    0.504896    0.375968    0.440955    0.417191
    172880    0.483845    0.468296    0.238862    0.438012
    172920    0.451097    0.422889    0.269664    0.394236
    172960    0.464087    0.437149    0.221458    0.436589
    173000    0.460573    0.413169    0.250597    0.436746
    173040    0.461376    0.411575    0.247018    0.441954
    173080    0.455378    0.401699    0.263569    0.428844
    173120    0.466225    0.435817    0.224271    0.441018
    173160    0.486092    0.397928    0.332045    0.451631
    173200    0.458354     0.38125    0.273561    0.447202
    173240    0.479365    0.375137    0.335393    0.454275
    173280    0.494327    0.417044    0.357851    0.432129
    173320    0.598696    0.532031     0.54673    0.367293
    173360    0.593524    0.510562    0.518649    0.418175
    173400    0.455122    0.379273    0.423796    0.301364
    173440    0.469647    0.399792    0.430846    0.309315
    173480    0.534853    0.427624    0.514937    0.352297
    173520    0.543444    0.469622    0.502373     0.34313
    173560    0.498269    0.437535    0.464851    0.298365
    173600    0.567843    0.538488    0.487133    0.342961
    173640    0.486372    0.420569    0.427039    0.337455
    173680    0.514293    0.426705    0.350233    0.473555
    173720    0.513649     0.42519    0.372056    0.456573
    173760    0.468571    0.384993    0.323832    0.431314
    173800    0.458459    0.404013    0.270295    0.429049
    173840    0.459503    0.405729    0.252336    0.440451
    173880    0.450012    0.409491    0.311229    0.374799
    173920    0.439376    0.405039    0.240276    0.405354
    173960    0.466496     0.44713    0.312538    0.370987
    174000    0.445419    0.428757    0.317347    0.335043
    174040    0.486601    0.395382    0.401562    0.394945
    174080    0.505779    0.307962    0.464742    0.448108
    174120    0.490064    0.308607    0.440002     0.43759
    174160    0.507947    0.315067    0.414027    0.495312
    174200    0.459718    0.322119    0.371119    0.425665
    174240    0.485319    0.404623    0.382316    0.401476
    174280     0.50304    0.472658     0.31168    0.430754
    174320     0.45935    0.325398    0.420602    0.373115
    174360    0.549443     0.38867    0.470428     0.48105
    174400    0.492544    0.439645    0.355202    0.407116
    174440    0.527902    0.491352    0.278612     0.48817
    174480    0.479944     0.42938     0.30065      0.4312
    174520    0.547565    0.488828     0.30469    0.517558
    174560    0.484066    0.379131    0.347644    0.451712
    174600    0.466982    0.329561    0.410057    0.399233
    174640      0.4916    0.283786    0.452321     0.44521
    174680    0.602043    0.395333    0.576983    0.485505
    174720     0.51662    0.461729    0.474838    0.308426
    174760    0.509457    0.427449    0.464817    0.346879
    174800    0.500244    0.436259    0.462809    0.309799
    174840    0.462272    0.412319    0.382555    0.333222
    174880    0.472934    0.452338    0.388865    0.302502
    174920    0.436795    0.413608    0.328866    0.319928
    174960    0.484036    0.385605    0.405905    0.393868
    175000    0.568803    0.339743    0.520683     0.51043
    175040     0.50217    0.300169    0.448687    0.461441
    175080    0.455848     0.27332    0.430878       0.394
    175120    0.470355    0.287795    0.434695    0.413138
    175160    0.478782    0.335372    0.429801    0.401574
    175200    0.464231    0.298044    0.394882    0.431577
    175240    0.457805    0.287231    0.389649    0.429933
    175280    0.483792    0.428775    0.320957    0.425733
    175320    0.471275    0.419254    0.270628    0.441801
    175360    0.493613    0.419117    0.410137    0.378731
    175400    0.501547    0.388051    0.352321    0.477896
    175440    0.478108      0.3507     0.36728    0.446419
    175480    0.471719    0.442856     0.29753     0.40049
    175520    0.490397    0.475347    0.429076    0.266302
    175560    0.444993     0.41086    0.392382    0.270681
    175600    0.515888    0.456633    0.477803    0.308985
    175640    0.505582    0.474312    0.381272    0.375347
    175680    0.436879    0.410998    0.318844    0.333385
    175720    0.456151    0.433773    0.278855    0.387594
    175760    0.471575    0.406241    0.351605    0.395104
    175800     0.49204    0.349477    0.440997    0.409384
    175840    0.456086     0.29945    0.365771    0.438828
    175880     0.46307    0.307162    0.384195    0.432334
    175920    0.483949    0.334706     0.38755    0.454082
    175960    0.443755    0.372275    0.368371     0.34576
    176000    0.493693     0.41179    0.361268    0.432875
    176040    0.459413    0.348908    0.375747    0.398995
    176080    0.471808     0.32922    0.375405    0.442595
    176120    0.442449    0.356402     0.28952    0.425063
    176160    0.455107     0.39674    0.265005    0.431989
    176200    0.486922    0.453382    0.266675    0.444427
    176240    0.453623     0.38504    0.315682     0.40452
    176280    0.453357    0.327888    0.382519    0.396526
    176320    0.503226    0.365029    0.390389    0.469919
    176360    0.502753    0.380671    0.359884    0.480723
    176400    0.480682    0.307335    0.431536    0.425949
    176440    0.436872    0.357824    0.329568     0.38087
    176480    0.451012    0.400087    0.394806    0.301467
    176520    0.485232    0.397023    0.450586    0.332034
    176560    0.476852    0.375982     0.45443    0.326965
    176600    0.530022    0.449864    0.473912    0.367255
    176640    0.480752    0.418295     0.45265    0.287024
    176680     0.47141    0.393723    0.450869    0.293519
    176720    0.436005    0.386588    0.392603    0.276789
    176760    0.454807    0.423781    0.335829    0.348322
    176800    0.446813      0.3738    0.365563    0.354853
    176840    0.469276    0.374004    0.316833    0.447411
    176880    0.451619    0.328867    0.335774     0.43246
    176920    0.489255    0.329982     0.42255    0.437383
    176960    0.490482    0.254099     0.46665    0.445889
    177000    0.461123    0.283351    0.387507    0.441383
    177040    0.458003    0.326352    0.395974    0.395264
    177080    0.500756    0.299261    0.453891    0.453804
    177120    0.468977    0.335747    0.398328    0.410473
    177160    0.506544    0.339401    0.438843    0.453207
    177200    0.544872    0.455197    0.411814    0.465807
    177240    0.482545    0.438105    0.322632    0.411912
    177280    0.496994    0.333046    0.474812     0.39704
    177320    0.491806     0.30824    0.452934    0.428469
    177360    0.473048    0.328896    0.404995    0.418755
    177400    0.488867    0.339217     0.39616    0.453839
    177440    0.494912    0.384323    0.362803    0.458853
    177480    0.490338     0.28326    0.420777    0.472836
    177520    0.469706    0.299153    0.399547    0.438312
    177560    0.447925    0.375046    0.408726    0.305871
    177600    0.458673     0.41205    0.331231    0.375848
    177640    0.434816    0.404832    0.241884     0.39463
    177680    0.459125    0.434041    0.295806    0.381705
    177720    0.454634    0.426897    0.311151    0.366508
    177760    0.430592    0.406927    0.337476    0.302224
    177800    0.435345    0.376374    0.359935    0.328389
    177840     0.47542    0.408689    0.430189    0.316165
    177880    0.445139    0.293366    0.381852    0.405492
    177920    0.468828    0.304872    0.378681    0.450836
    177960    0.474132    0.388447    0.287529      0.4648
    178000    0.450615     0.43169    0.246949    0.398457
    178040    0.467979    0.457241    0.361249    0.313748
    178080    0.469051    0.359875    0.325567    0.452232
    178120    0.458295    0.370781    0.347555    0.402239
    178160    0.454883    0.392261    0.366495    0.354471
    178200    0.459228    0.371077    0.412188    0.337911
    178240    0.443833     0.31335    0.379851     0.38923
    178280    0.428844    0.305358    0.353666     0.38664
    178320    0.471605    0.341015    0.366576    0.440629
    178360    0.457385    0.411016    0.265961    0.422767
    178400     0.45112    0.417539    0.215406      0.4316
    178440    0.464187    0.423828    0.246865    0.436311
    178480     0.46271    0.437913    0.280685    0.397051
    178520    0.532838    0.438222    0.438618    0.428262
    178560    0.467103    0.392478    0.402224    0.347198
    178600    0.467142    0.361556    0.398038    0.383779
    178640    0.468184    0.302243    0.447419    0.383221
    178680    0.495188    0.253922    0.467251    0.455657
    178720    0.471526    0.360721    0.373925    0.418012
    178760    0.447395     0.29911    0.383251    0.404941
    178800    0.461073    0.310769    0.360438    0.445739
    178840    0.477048    0.377863    0.335212    0.447217
    178880    0.465071    0.404899    0.420875    0.302496
    178920    0.443138    0.386714    0.361482    0.335449
    178960    0.443555    0.412568    0.385514    0.273218
    179000    0.496832    0.460612    0.447328     0.28534
    179040    0.514421    0.462912    0.375008    0.417539
    179080    0.511614    0.431328    0.490698    0.310916
    179120    0.607114    0.502137    0.577186    0.389729
    179160    0.610254    0.466168    0.490577    0.535575
    179200    0.565178    0.450012    0.484398    0.449109
    179240    0.533219    0.500594    0.339875     0.45004
    179280    0.572113    0.400042    0.520008    0.473483
    179320     0.58373    0.461039    0.442309    0.522769
    179360    0.558159    0.445447    0.368445    0.537503
    179400    0.589772    0.339629    0.518988    0.557644
    179440    0.570837    0.319342    0.517714    0.530758
    179480    0.544881    0.396191    0.423693    0.507254
    179520    0.545255    0.493744    0.349538     0.47817
    179560     0.58156    0.522327    0.369887    0.516509
    179600     0.47501    0.352452    0.400631    0.408094
    179640    0.490705      0.3545    0.439147    0.403811
    179680    0.495903    0.444356     0.38889    0.378356
    179720    0.516862    0.484933    0.361604    0.410335
    179760    0.498394    0.360788    0.445045    0.410561
    179800    0.561493    0.260571    0.544197    0.516238
    179840    0.570241    0.293813     0.54985    0.511555
    179880    0.562937    0.394914    0.512482    0.463896
    179920    0.541288    0.455569    0.446638    0.423034
    179960    0.533353    0.470974     0.43854    0.393441
    180000    0.448207    0.359284    0.333026    0.402229
    180040    0.515589    0.450544    0.290313    0.494361
    180080    0.550187    0.427155    0.392897    0.518249
    180120     0.56734    0.260652    0.540716    0.532388
    180160    0.484773     0.23806    0.438361    0.470294
    180200    0.497938    0.233739    0.451494     0.48724
    180240    0.488725    0.264379    0.431917    0.470377
    180280    0.466994    0.278948    0.407568    0.438456
    180320    0.455712    0.281482    0.382364     0.43579
    180360    0.503687    0.361445    0.412087    0.454909
    180400    0.524044    0.411638    0.441755    0.429711
    180440    0.524223    0.286718    0.460615    0.505218
    180480    0.628011    0.413391    0.500726    0.605951
    180520    0.483435    0.311097    0.407804    0.452032
    180560    0.474754    0.321429    0.399453    0.433479
    180600    0.487609    0.400699    0.298129    0.475483
    180640    0.570024     0.51638    0.403767    0.469232
    180680    0.543121    0.457728    0.382964    0.483513
    180720    0.527975    0.253096    0.514525    0.478249
    180760    0.561292    0.261685    0.541312    0.518265
    180800    0.530995    0.312775    0.479678    0.485791
    180840    0.517135    0.343697    0.457174    0.455764
    180880    0.494473    0.267333    0.440653    0.472616
    180920    0.474068     0.36099    0.413635    0.384803
    180960    0.441416      0.3078    0.385711    0.382338
    181000    0.437162    0.266081    0.395296    0.393908
    181040    0.451523    0.275768    0.413708    0.400679
    181080    0.461145    0.247067    0.409234    0.443616
    181120    0.460158    0.244802    0.404706    0.446964
    181160    0.454769    0.275186     0.40227    0.419621
    181200     0.46511    0.302756     0.41366    0.412164
    181240    0.469042    0.263744    0.431013    0.429729
    181280    0.470777     0.35541    0.421875    0.372783
    181320    0.425519    0.361413    0.344515     0.33589
    181360    0.546872    0.486498     0.43681    0.413104
    181400    0.501991    0.431637    0.311986    0.469409
    181440    0.508451    0.446203    0.417924    0.378534
    181480     0.50426    0.422763    0.324437    0.473888
    181520    0.577163    0.457546    0.399566     0.54519
    181560    0.615718    0.539931     0.32126    0.602896
    181600    0.556291    0.384118     0.43182    0.533765
    181640    0.605062    0.322538    0.525135    0.593635
    181680    0.529043    0.366513    0.474851    0.447167
    181720    0.438393    0.350461    0.297904    0.415702
    181760    0.483842    0.459236    0.240716    0.446502
    181800    0.466868    0.420477    0.271016    0.430907
    181840    0.455843    0.429632    0.267144    0.399545
    181880    0.465273    0.406195    0.334178    0.395333
    181920    0.442585    0.397065    0.342916    0.341338
    181960    0.454446    0.374641    0.336155    0.399608
    182000    0.459306    0.386329    0.402794    0.332311
    182040    0.438041     0.37542    0.330784    0.365241
    182080    0.447759    0.395488    0.333735    0.364948
    182120    0.450712    0.385871    0.334921     0.38107
    182160    0.549208    0.482753    0.402143    0.456606
    182200    0.535334    0.490416    0.432533    0.381539
    182240    0.489755    0.449565    0.362091    0.382755
    182280    0.459849     0.41832    0.246595    0.432576
    182320    0.437013    0.345856    0.315693    0.403339
    182360    0.452252    0.378092    0.317866    0.406291
    182400    0.455757    0.406174    0.264463    0.424866
    182440    0.487961    0.412361    0.284609    0.474519
    182480    0.492921     0.43561    0.304373    0.451157
    182520    0.485081    0.437003    0.310394    0.428124
    182560    0.535959    0.463885    0.388463    0.456522
    182600    0.486843     0.43567    0.292964    0.445416
    182640    0.454773    0.398689    0.316506    0.393075
    182680     0.46052    0.337515    0.369021     0.41721
    182720    0.465753    0.387716    0.371349    0.381612
    182760    0.454131     0.38932    0.349177    0.372794
    182800      0.4523    0.410443    0.363013    0.330013
    182840    0.478152    0.418886    0.356729    0.393113
    182880    0.490402    0.372999    0.388984    0.436521
    182920    0.476092    0.394914    0.350615     0.41766
    182960    0.520097     0.49787    0.270023    0.469271
    183000    0.437692    0.392681    0.299723    0.372982
    183040    0.461635    0.346322    0.364938    0.416047
    183080     0.46229    0.291711    0.422049     0.40522
    183120     0.46648    0.245169    0.447037    0.418637
    183160    0.467882    0.300007     0.43859    0.394287
    183200    0.471236     0.32596    0.412105    0.409934
    183240    0.470422    0.408964    0.436206     0.29166
    183280    0.459381    0.362934    0.411527    0.347832
    183320    0.467249    0.367492    0.440736    0.327635
    183360    0.473375    0.369349    0.454861    0.323805
    183400    0.456481     0.30316    0.421245    0.383922
    183440    0.448773    0.243184    0.430251     0.39817
    183480    0.447408    0.268166    0.420035     0.38988
    183520    0.463998    0.293937     0.42301    0.406513
    183560    0.448387    0.246342    0.409611    0.416697
    183600    0.532247    0.443283    0.350523      0.4972
    183640    0.478488    0.436658    0.352938    0.377711
    183680    0.513773      0.4306    0.381202    0.444067
    183720    0.514863    0.415905    0.463293    0.377559
    183760    0.545442     0.48734     0.45865    0.383606
    183800    0.444637    0.368909    0.379425    0.339628
    183840    0.440596    0.347039    0.363477    0.368371
    183880    0.437542    0.407926    0.361034    0.293491
    183920    0.468823    0.416624    0.430665      0.2838
    183960    0.464162    0.337946    0.443918    0.345863
    184000    0.437285    0.301043     0.37161    0.392066
    184040    0.450289    0.295602    0.410378     0.38695
    184080    0.449416     0.38528    0.396534     0.31348
    184120    0.453803    0.434997    0.381619    0.277523
    184160    0.505811    0.422802    0.436542    0.377304
    184200     0.49618    0.436687    0.433148    0.337752
    184240     0.47115    0.413725    0.431364    0.294483
    184280    0.544344     0.39864    0.474709    0.456461
    184320    0.470029    0.387792    0.395069    0.367957
    184360    0.524373     0.45798    0.356902    0.461312
    184400    0.512871    0.453667     0.45772    0.332795
    184440    0.473273    0.396187    0.415286    0.344307
    184480    0.485637    0.446252    0.381517    0.356356
    184520    0.522253    0.428875    0.430349    0.419953
    184560    0.493155    0.365991     0.35442    0.476279
    184600     0.42344    0.359378    0.362629    0.312971
    184640    0.464576    0.396508    0.379484    0.361156
    184680    0.493025    0.438204    0.438188    0.319556
    184720    0.496082    0.435575    0.399473    0.378009
    184760    0.486636    0.446702    0.379509    0.360638
    184800    0.420172    0.386741     0.27615    0.356738
    184840    0.427183    0.402011    0.281093    0.352625
    184880    0.455444    0.416269    0.294434    0.393557
    184920    0.493787    0.450271    0.357214    0.396618
    184960    0.493324    0.445088    0.420492    0.334396
    185000    0.480726    0.436032    0.448681       0.266
    185040    0.521368    0.493345     0.46185    0.294879
    185080    0.542714    0.500331    0.397186    0.425428
    185120    0.471289    0.422796    0.338926     0.38807
    185160    0.462918     0.41366    0.358783    0.358812
    185200    0.485186    0.446354    0.435674    0.285949
    185240    0.498155    0.380733    0.412511    0.425669
    185280    0.476489    0.406431    0.433106    0.318302
    185320    0.509772    0.486249    0.479632    0.230761
    185360    0.512854    0.381282    0.464258    0.406359
    185400    0.441344    0.297432    0.413861    0.360308
    185440    0.452218    0.287287    0.403848    0.404196
    185480    0.412943    0.284923    0.365287    0.355567
    185520    0.377937    0.311756    0.296262    0.317349
    185560    0.385484    0.319081    0.307333    0.317695
    185600    0.386246    0.258263    0.350869    0.329489
    185640    0.399884    0.350224    0.343811    0.280983
    185680    0.447825    0.417687    0.373932    0.294631
    185720    0.459891    0.431282    0.350699    0.337649
    185760     0.47154    0.455086    0.367284    0.320466
    185800    0.498301    0.450883    0.358461    0.405978
    185840    0.451969    0.417146    0.275653    0.398191
    185880    0.491753    0.474291    0.244901    0.445774
    185920    0.439295    0.370516    0.387994    0.313271
    185960    0.453549    0.404872     0.40664    0.286595
    186000    0.452216    0.361921    0.406777    0.335478
    186040    0.446285    0.349595    0.368223    0.374881
    186080    0.460761    0.400213     0.30172    0.416409
    186120    0.462065    0.383567    0.300679     0.43529
    186160    0.417584    0.329384    0.295686    0.390934
    186200    0.392655    0.296739    0.330294    0.333478
    186240    0.409714    0.329669    0.312795    0.359456
    186280    0.410411    0.363498    0.306271    0.333079
    186320    0.427294    0.383718    0.347438     0.31178
    186360    0.453902    0.387033    0.409247    0.307858
    186400    0.450787    0.341481    0.414691    0.343278
    186440    0.440464    0.376452    0.408237    0.282211
    186480    0.443893    0.368979     0.42533    0.277545
    186520    0.457715    0.358269    0.390788    0.371394
    186560    0.487022    0.388029    0.318614    0.471485
    186600    0.563202    0.343023    0.523418    0.492709
    186640    0.462973    0.326522    0.410492    0.391876
    186680    0.443248    0.354661    0.376059    0.354588
    186720    0.521754    0.369109    0.487787    0.412646
    186760    0.497258    0.356385    0.464784    0.389224
    186800    0.486759    0.407913    0.384665    0.399384
    186840    0.405889    0.352192    0.295464    0.343734
    186880    0.399627    0.317023    0.333598    0.328043
    186920    0.400934    0.286771    0.327204    0.363587
    186960    0.401237    0.318853    0.314805    0.348156
    187000    0.398871    0.312021    0.333987    0.330593
    187040    0.398995    0.342769    0.318273    0.315602
    187080    0.389967    0.288648    0.350987    0.312473
    187120    0.398197    0.281677    0.354524    0.334803
    187160    0.414634    0.273575    0.378397    0.354705
    187200    0.431806    0.260747    0.398191    0.382581
    187240    0.429904    0.274316    0.373648    0.393411
    187280    0.410591    0.362912    0.291013    0.347528
    187320    0.382835    0.328048    0.293663    0.315074
    187360    0.398225    0.356615    0.277061    0.336495
    187400    0.411877    0.353624    0.281824    0.367166
    187440    0.407078    0.347279    0.341549    0.306867
    187480     0.40543    0.314963    0.362516    0.313252
    187520     0.39825    0.302637    0.356709    0.313647
    187560    0.387372    0.290668    0.337504    0.318932
    187600    0.387906    0.317168    0.318819    0.314166
    187640    0.376852    0.280264    0.338511    0.301493
    187680    0.386146    0.263563    0.342605    0.333728
    187720    0.416413    0.300053    0.337243    0.378199
    187760    0.446286    0.387065    0.356956    0.348004
    187800    0.560546    0.441435     0.48836    0.441661
    187840     0.47447    0.313509    0.416941    0.422039
    187880    0.446693    0.290801    0.355109    0.434052
    187920    0.460403    0.353034    0.378082    0.395428
    187960    0.468677    0.384497    0.384809    0.378682
    188000    0.454348    0.317885    0.382046    0.407252
    188040    0.425819    0.317251    0.383931    0.338515
    188080    0.407856     0.33344    0.370204    0.290619
    188120    0.434549    0.326736     0.39784    0.335607
    188160    0.431905    0.389976    0.351432    0.312248
    188200    0.428483    0.354334    0.376067    0.316569
    188240    0.428604    0.341072    0.354143    0.354479
    188280    0.431056    0.317811    0.358261    0.377178
    188320     0.44116    0.411904    0.372379    0.284455
    188360    0.470756    0.422647    0.432149    0.278996
    188400    0.439931    0.368233    0.400649      0.3016
    188440    0.535813    0.497904    0.502327    0.271939
    188480    0.484049    0.454489    0.444128    0.254552
    188520     0.53669    0.506931    0.483489    0.292117
    188560    0.502779    0.481996    0.443432    0.276807
    188600    0.488628    0.423671    0.394275    0.377578
    188640    0.472727    0.402533    0.358347    0.395596
    188680    0.428094    0.304835    0.391811    0.346539
    188720    0.470975    0.401311    0.351116    0.399126
    188760    0.496524    0.431342    0.274517    0.481307
    188800    0.491603    0.350176    0.370572    0.472652
    188840    0.485327    0.282357     0.42302    0.460882
    188880    0.498198    0.363913    0.359803    0.484263
    188920    0.487318    0.280206    0.425237    0.464344
    188960    0.450918    0.282563    0.385878    0.421794
    189000    0.477321    0.362671    0.401812    0.403346
    189040    0.482744    0.399353    0.348939    0.429932
    189080    0.487704     0.34052    0.464539    0.379422
    189120    0.487927    0.315443    0.453955    0.412996
    189160    0.495851    0.292079    0.452267    0.449312
    189200    0.509178    0.218521    0.489122    0.481178
    189240    0.490548    0.316857    0.397732    0.471897
    189280    0.527611    0.213825    0.500316    0.510598
    189320    0.477299    0.287258    0.437853    0.425906
    189360    0.462593    0.320696    0.435007    0.368656
    189400    0.457504    0.380741      0.4291    0.299215
    189440    0.489146    0.277792     0.43206    0.463339
    189480    0.473645    0.225432    0.445704    0.446328
    189520      0.4846    0.354816    0.446759    0.379719
    189560    0.475095    0.392805    0.434141    0.329632
    189600    0.484001    0.408461     0.31489     0.45002
    189640    0.480805    0.393265    0.373159    0.410417
    189680    0.481062    0.442413    0.263544    0.444585
    189720     0.46981    0.452931    0.296791    0.384982
    189760    0.497582     0.47087    0.314863    0.417514
    189800     0.48027    0.396078    0.404166    0.375621
    189840    0.494252    0.452378    0.452513    0.281348
    189880    0.476119    0.411011    0.373467    0.380749
    189920     0.47056    0.427535    0.422301    0.285882
    189960    0.467024    0.439571     0.43348    0.234724
    190000    0.499711    0.459091    0.475419    0.250267
    190040    0.449203    0.368806    0.404001    0.323005
    190080    0.498875    0.429853    0.428776    0.359348
    190120    0.479272    0.270244    0.455157    0.423325
    190160    0.490789    0.383385     0.42652    0.390955
    190200    0.491547    0.431329    0.278084    0.468894
    190240    0.477313    0.438664     0.27125    0.435492
    190280    0.462123    0.424304    0.429945    0.249459
    190320    0.471059    0.399048     0.45315    0.281439
    190360    0.483799    0.432506    0.436108     0.30145
    190400    0.459398    0.330835    0.376212    0.413649
    190440    0.483111    0.449083    0.439059     0.26897
    190480    0.485947    0.310651    0.451604    0.414533
    190520    0.490179    0.303266    0.421198    0.459535
    190560    0.502871    0.272382    0.447625    0.480832
    190600    0.485757    0.385197    0.327831    0.464832
    190640    0.493265    0.471723    0.223211    0.462899
    190680    0.476789    0.458573    0.285861    0.403298
    190720    0.428465    0.378775    0.343789    0.324813
    190760     0.50499    0.386885    0.454167    0.392532
    190800    0.438564    0.257438    0.396036    0.401942
    190840    0.441414    0.271527     0.37862    0.415467
    190880     0.44905    0.309789    0.388304    0.395656
    190920     0.48252    0.262008      0.4617    0.428761
    190960    0.428751    0.274338     0.35428    0.408508
    191000    0.420624    0.263405    0.351465    0.401172
    191040     0.42879    0.366685    0.340869    0.342157
    191080    0.412896    0.328931    0.339327    0.342969
    191120    0.411214    0.290316    0.339804     0.37208
    191160    0.436088    0.336691    0.326761    0.400265
    191200    0.412773    0.325361    0.367527    0.315954
    191240    0.440647    0.391767    0.383416    0.296397
    191280    0.436542    0.363324    0.392058    0.308909
    191320    0.423413    0.363828    0.378826    0.287536
    191360    0.441674     0.32806    0.418367    0.327869
    191400     0.41179    0.305843    0.371877    0.327583
    191440    0.438201    0.246881    0.418814    0.384297
    191480    0.452198    0.280013    0.422283    0.390175
    191520    0.419434    0.283812    0.367941    0.368673
    191560    0.434579    0.358368    0.314982    0.387397
    191600    0.439529    0.370063    0.414951    0.277921
    191640    0.422034    0.300697    0.402115    0.322661
    191680    0.425129    0.296563     0.35884    0.380464
    191720    0.457677    0.304843    0.417178    0.389833
    191760    0.439455    0.295403    0.382489    0.390743
    191800    0.452921    0.324651    0.374384    0.405848
    191840    0.432004    0.365946    0.294184    0.390889
    191880    0.447765    0.367186    0.289895    0.426758
    191920    0.418151    0.290998    0.322211    0.401498
    191960    0.412254    0.314851    0.301747    0.386942
    192000     0.45326    0.346704    0.321996    0.432439
    192040    0.442466     0.28848    0.356428    0.425783
    192080    0.400342    0.277819    0.335478    0.361688
    192120    0.428792    0.342132    0.408666    0.289246
    192160     0.43372    0.376365    0.394669    0.280733
    192200    0.419441    0.320736    0.375215    0.328942
    192240     0.41106    0.319869    0.389993    0.289016
    192280    0.413764    0.337492    0.391943    0.273643
    192320    0.406128      0.2678    0.339108    0.378377
    192360     0.45898    0.312031    0.389683     0.41486
    192400    0.439383    0.326051    0.335553    0.408913
    192440    0.398973    0.352491    0.313952    0.309101
    192480    0.500083    0.462944    0.414444    0.337766
    192520     0.45162     0.39685     0.32661    0.379154
    192560    0.446539    0.321641    0.387241    0.381295
    192600    0.390335    0.309695    0.328326    0.317827
    192640    0.395788    0.331977    0.311624    0.325543
    192680    0.391419    0.341298    0.286549    0.328363
    192720    0.382283    0.325924    0.282418    0.326028
    192760    0.384709    0.304199    0.325267    0.312517
    192800    0.382578    0.299749    0.303994    0.332371
    192840    0.386444    0.322033    0.308048    0.316354
    192880    0.391774    0.333146    0.306339    0.319599
    192920    0.387438    0.302936    0.319577    0.326062
    192960    0.400362    0.363351    0.346627    0.261544
    193000    0.419352    0.366601    0.363836    0.291444
    193040    0.373389    0.323132    0.296859    0.293768
    193080    0.490466    0.431427    0.325283    0.434942
    193120    0.552834    0.449617     0.39993     0.49915
    193160    0.555506    0.321221    0.479923    0.532603
    193200    0.564513    0.277864    0.525404    0.533004
    193240     0.57654    0.392646    0.476805    0.532244
    193280    0.573893    0.549443     0.50131     0.32482
    193320    0.569538    0.478686    0.516513    0.390924
    193360    0.566144    0.420065     0.50123      0.4619
    193400    0.615986    0.435257    0.505212    0.560527
    193440    0.595826    0.500216    0.370425    0.567967
    193480    0.572172    0.427568    0.437852    0.529369
    193520    0.620163    0.471114    0.436293    0.597415
    193560    0.559444    0.396555    0.482723    0.485467
    193600     0.64334    0.421849    0.629333    0.503743
    193640      0.5534    0.451205    0.530486    0.357075
    193680    0.549665    0.406055    0.536865    0.388791
    193720    0.510322    0.343597    0.452515    0.445003
    193760    0.521884    0.431452    0.453146    0.391449
    193800    0.592327    0.412988    0.565883     0.45926
    193840    0.504526    0.398931    0.443098    0.391933
    193880    0.537888    0.347158    0.514619    0.439654
    193920    0.566669    0.316718    0.542439     0.49767
    193960    0.527116    0.416249    0.445979    0.428418
    194000    0.616542    0.441901     0.58829    0.467852
    194040    0.576572    0.404584    0.531412    0.467743
    194080    0.557328    0.321506    0.531702    0.484928
    194120     0.54526    0.295101    0.493156    0.514129
    194160    0.556681    0.335318    0.478803    0.527349
    194200    0.567108    0.362917    0.493855    0.517322
    194240    0.583947    0.394613    0.499861    0.525744
    194280    0.555869    0.431357    0.427602    0.499068
    194320    0.619477     0.27796    0.596988    0.577795
    194360    0.569794    0.366322    0.538402    0.474618
    194400    0.652984    0.555214    0.492371    0.549622
    194440    0.612252    0.400891    0.590273    0.490478
    194480    0.617063     0.25065    0.597583    0.584467
    194520    0.571866    0.446627    0.387593    0.551685
    194560    0.501272    0.347144     0.42436    0.449395
    194600    0.568659    0.369055    0.491097    0.519008
    194640    0.541429    0.316037    0.484485    0.501682
    194680    0.553888    0.228698    0.524699    0.534763
    194720    0.617386    0.387086    0.559436    0.547289
    194760    0.605633    0.360947    0.553449    0.544971
    194800    0.630298    0.385085    0.526437    0.607555
    194840      0.5506    0.438733    0.351489    0.538784
    194880    0.588239    0.495014      0.3802    0.549962
    194920    0.639024    0.508889     0.43766    0.605136
    194960    0.654114    0.523916    0.416397    0.638635
    195000    0.646181    0.392718    0.581691    0.585241
    195040    0.584952    0.446544      0.5259     0.45647
    195080    0.547759    0.463213    0.489683    0.381739
    195120    0.613935    0.545023    0.550636    0.391896
    195160    0.534248    0.401865    0.498552    0.400989
    195200    0.540687    0.479992    0.480067    0.351891
    195240    0.545444    0.506626     0.50331    0.291595
    195280    0.507942    0.474573    0.409615     0.35072
    195320    0.568665    0.500008     0.34147    0.529292
    195360    0.471302    0.322295    0.418096    0.406906
    195400    0.565176    0.455915    0.534276    0.381494
    195440     0.51969    0.358435    0.488514    0.415972
    195480    0.528435    0.459979    0.355404    0.469676
    195520    0.486242    0.455151    0.341521    0.386089
    195560    0.456349    0.440253    0.343098    0.323991
    195600    0.486837    0.450285    0.418383    0.310194
    195640    0.551299    0.533584    0.467075    0.324022
    195680    0.528276      0.4832    0.442828    0.358569
    195720    0.484605    0.386527    0.359272     0.43727
    195760    0.479005     0.36568    0.394254    0.411987
    195800    0.574861    0.499065    0.544082    0.340351
    195840     0.51778    0.340909    0.487341    0.427167
    195880    0.497706    0.398711    0.463649    0.348544
    195920      0.5122    0.436468    0.318211    0.482633
    195960    0.515066    0.459934    0.310055    0.472137
    196000    0.493753    0.469361    0.374031    0.356911
    196040    0.509769     0.46618    0.462475    0.297527
    196080    0.544768    0.504101    0.403581    0.420178
    196120     0.67366    0.436486    0.638537    0.556225
    196160    0.672193    0.418366    0.652588    0.550258
    196200    0.660322    0.411887     0.64986    0.529227
    196240    0.518504    0.367263    0.491628    0.401389
    196280    0.537122    0.356201    0.504504    0.442263
    196320    0.523978    0.359353    0.445408    0.470727
    196360    0.520056    0.311733    0.475283    0.466738
    196400     0.51794    0.471035    0.321506    0.459657
    196440    0.523403    0.403086     0.39581    0.478287
    196480    0.555488    0.511798    0.265561    0.533547
    196520    0.527911    0.360515    0.431668    0.490991
    196560    0.480113    0.322567    0.461629    0.379297
    196600    0.511965    0.441487    0.448509    0.357974
    196640    0.538831    0.382959     0.48018    0.451051
    196680    0.516558      0.3593    0.404094    0.491198
    196720    0.557514    0.420426    0.481335    0.461739
    196760    0.532907    0.418022    0.456787    0.429631
    196800    0.513116    0.465172    0.401647    0.385838
    196840    0.546171    0.449846    0.450108    0.437774
    196880    0.507397    0.417936    0.350528    0.466222
    196920    0.494714    0.465264    0.250334    0.458634
    196960    0.459535    0.404333    0.345684    0.373314
    197000    0.556834    0.541951    0.313252    0.477798
    197040    0.555847    0.488693    0.397097    0.470559
    197080    0.593568    0.390467    0.547402    0.502526
    197120    0.610053    0.320358    0.589304    0.542606
    197160    0.521591    0.308269    0.485641    0.461777
    197200    0.559792    0.448881    0.528352    0.382208
    197240    0.551477    0.353698    0.507839    0.474607
    197280    0.585723    0.401884     0.56225    0.456627
    197320    0.554068    0.466151    0.541386    0.321847
    197360    0.590894    0.551021    0.508622     0.36877
    197400    0.636098    0.607995    0.455849    0.481441
    197440    0.591751    0.564675    0.374458    0.491185
    197480    0.630752    0.618709    0.364728    0.529027
    197520    0.605999    0.569462    0.363747    0.527134
    197560    0.546889    0.405496    0.458929    0.472369
    197600    0.626693    0.305312    0.571521    0.604679
    197640    0.625782    0.320113    0.585566    0.581245
    197680    0.645296    0.352052    0.610095    0.580222
    197720    0.633687    0.361724     0.58989    0.569478
    197760    0.631535    0.412796    0.583828     0.53518
    197800    0.537335     0.46001    0.468996    0.381959
    197840    0.625974    0.306098     0.59613    0.578465
    197880    0.584538    0.468645    0.432192    0.526262
    197920    0.607977      0.4905    0.447201    0.546527
    197960    0.634857    0.400286    0.505803    0.624516
    198000     0.53825    0.364889    0.454046    0.490026
    198040    0.621128    0.386542    0.545558    0.569696
    198080    0.559853    0.446861    0.438392    0.484767
    198120    0.557289     0.36623    0.506227    0.480366
    198160    0.553963    0.275588    0.542092      0.4939
    198200    0.529066    0.306733    0.514136    0.448778
    198240    0.525099    0.437209    0.409686    0.438707
    198280    0.465643    0.374247    0.344167    0.418491
    198320    0.491662    0.418094    0.347297    0.433643
    198360    0.586797    0.575666    0.543342    0.249098
    198400    0.551956    0.528505    0.483642    0.309972
    198440    0.539377    0.512332    0.498991    0.265291
    198480    0.518273    0.477508    0.495024    0.253281
    198520    0.479169    0.416778    0.438311    0.305589
    198560    0.494553     0.37969    0.468124    0.354769
    198600    0.487412    0.277332    0.425784    0.465764
    198640    0.534825    0.376946    0.438878     0.48721
    198680    0.525684    0.485199    0.418069    0.377475
    198720    0.498665    0.472183    0.402472     0.33525
    198760    0.495545     0.43566    0.470023    0.283564
    198800    0.534621     0.36665    0.463406    0.471658
    198840    0.587683    0.302248     0.53038    0.563991
    198880    0.480732     0.25967    0.433799    0.454529
    198920    0.467597    0.336185    0.373387    0.429947
    198960    0.509006    0.362425     0.44352    0.436019
    199000    0.509885    0.390033    0.455629    0.400301
    199040     0.52946    0.445435    0.452468    0.396883
    199080     0.47709    0.395655     0.43208    0.334656
    199120    0.513315    0.475377     0.49349    0.239729
    199160     0.48065    0.428361    0.375161    0.371229
    199200    0.501987    0.412427      0.4833    0.316713
    199240    0.521079    0.503168    0.480654     0.24257
    199280    0.458403    0.423014      0.4164    0.260647
    199320    0.413052    0.370537    0.363556    0.267868
    199360    0.416104    0.345003    0.368151    0.302859
    199400    0.533366    0.510704    0.444658    0.332294
    199440    0.559665    0.411622    0.496586    0.458714
    199480    0.548525    0.349543    0.515805    0.462088
    199520    0.570464    0.496519    0.558437    0.304101
    199560    0.541878    0.275827    0.521429    0.489177
    199600    0.482932    0.283109    0.409916    0.467188
    199640    0.543783    0.405395    0.507697    0.411459
    199680    0.454203    0.378415    0.431662    0.288221
    199720    0.492407     0.46332    0.409194    0.320664
    199760    0.552316    0.458035    0.401212    0.489222
    199800    0.524948    0.478829    0.439793    0.358392
    199840    0.468101     0.38292    0.428715    0.328348
    199880    0.500087     0.43365     0.44313    0.340232
    199920    0.471813    0.408646    0.438291    0.293472
    199960    0.496624    0.369644    0.459352    0.381614
    200000    0.534513    0.437569    0.485175    0.380195
    200040    0.518225    0.455138    0.371075    0.438482
    200080    0.512392    0.431945    0.372435    0.446997
    200120    0.486766    0.381678    0.357289    0.447827
    200160     0.54003    0.473817     0.48966    0.344957
    200200     0.47488     0.35761    0.439976    0.359941
    200240    0.568539    0.475211    0.542945    0.354764
    200280    0.573654    0.427668    0.462224    0.511476
    200320    0.550034    0.476392    0.389228    0.476053
    200360    0.514695    0.463015    0.258657    0.498532
    200400    0.548702    0.482434    0.350645    0.496441
    200440    0.588367    0.529292    0.313242     0.56043
    200480    0.578047    0.564165    0.235315     0.54279
    200520    0.591475    0.553491    0.283078    0.559644
    200560    0.615263    0.575889     0.32706    0.564342
    200600    0.572565    0.406807    0.471455    0.517591
    200640     0.57528    0.411065    0.529621    0.460892
    200680    0.506192    0.329054    0.424463    0.473303
    200720    0.476893    0.367937    0.412104    0.386841
    200760    0.505329    0.458895    0.328994    0.438055
    200800    0.597897    0.535938     0.42853     0.49406
    200840    0.650557    0.604402    0.467671    0.512281
    200880    0.601052    0.548994    0.368253    0.534342
    200920    0.588025    0.503687    0.423419    0.508491
    200960     0.65039    0.628911    0.295101    0.602828
    201000    0.610087    0.594216    0.298616     0.54968
    201040     0.66235    0.636775    0.215283     0.65237
    201080    0.627249    0.589492    0.256037    0.611414
    201120    0.618929     0.52839    0.340129    0.609314
    201160    0.531094    0.322813    0.464866    0.493774
    201200    0.602066    0.519771    0.370684    0.563381
    201240    0.573722    0.416613    0.404592    0.566614
    201280    0.594765    0.355799    0.503101    0.572528
    201320    0.604699    0.418613    0.488538    0.563396
    201360    0.592679    0.433181    0.439237    0.567418
    201400    0.631186    0.405849    0.501314     0.61706
    201440    0.656132     0.41311    0.545679    0.626572
    201480    0.578887     0.36175    0.485557    0.550992
    201520    0.523586    0.300202    0.463594    0.493197
    201560    0.563827    0.338586    0.506631    0.514282
    201600    0.612635    0.554794    0.444048    0.495648
    201640    0.571999    0.480757    0.355529    0.544827
    201680    0.636256    0.420198    0.582913    0.541562
    201720    0.555435    0.472221    0.383127    0.497229
    201760    0.511993    0.389793    0.425156    0.437696
    201800    0.496004    0.427515     0.37358    0.411957
    201840    0.504686    0.330652    0.480514    0.411329
    201880    0.504489    0.441657    0.416697    0.374595
    201920    0.571183    0.544477    0.508624    0.312006
    201960    0.532126    0.513426    0.380778    0.397139
    202000    0.576812    0.546568    0.315965    0.516579
    202040    0.541199    0.515788    0.307096    0.474813
    202080    0.559464    0.452464    0.374783    0.529918
    202120    0.530443    0.490106    0.331363    0.461232
    202160    0.544217    0.479866    0.328506    0.504138
    202200    0.585055    0.355989    0.529258    0.527008
    202240    0.651986    0.416909    0.587476    0.575526
    202280    0.628771    0.348225    0.611993    0.543056
    202320    0.621486    0.426914    0.605436     0.47295
    202360    0.641308    0.334303    0.630805    0.559355
    202400    0.541295    0.356962    0.484563    0.473052
    202440    0.668128    0.485095    0.518242    0.623618
    202480    0.539657    0.458867    0.343607    0.503821
    202520    0.555538    0.518894     0.34446    0.478897
    202560    0.501014    0.453845    0.360358    0.407671
    202600    0.511542     0.48403    0.386048    0.374208
    202640    0.559759    0.526447    0.318273    0.498212
    202680    0.529627    0.447855    0.333164    0.499437
    202720    0.552525    0.458328    0.470379    0.423375
    202760    0.616614    0.569182    0.586522    0.304053
    202800    0.591035    0.302873    0.559219     0.54239
    202840    0.519611     0.33258    0.460992    0.465691
    202880    0.486317    0.380621    0.425736    0.383257
    202920    0.608101    0.284311    0.583034    0.564634
    202960    0.640079     0.29093    0.579672    0.631462
    203000    0.606545    0.264865    0.587744     0.56586
    203040    0.576411    0.325994    0.497793    0.557162
    203080     0.62711    0.340221     0.57704    0.581213
    203120    0.525968    0.303738    0.479198    0.481037
    203160    0.502784    0.372432    0.462298    0.391355
    203200    0.563596    0.287827    0.550304    0.499602
    203240     0.47796    0.274398    0.462103    0.409948
    203280    0.480709    0.283892    0.445515    0.427884
    203320    0.421831    0.286232    0.373658    0.366517
    203360     0.46158    0.418047    0.339311    0.369075
    203400    0.529404    0.468504    0.356707    0.462388
    203440     0.54072    0.428606    0.380153    0.506494
    203480    0.582359    0.507945    0.326869    0.559851
    203520    0.537717    0.426201    0.360447     0.51644
    203560    0.517079    0.362392    0.407543    0.487156
    203600    0.594151    0.422295    0.494856    0.531803
    203640    0.566226     0.33195    0.537446    0.492123
    203680    0.588407    0.471953    0.545096    0.415423
    203720    0.665516     0.46353     0.64528    0.504555
    203760     0.60271    0.326003    0.551764     0.56196
    203800    0.540793    0.304915    0.495866    0.496042
    203840    0.543474    0.408847    0.468635    0.451611
    203880      0.5123    0.344335    0.427464    0.472875
    203920    0.548495    0.371166    0.432457    0.526224
    203960    0.548846    0.417555    0.496472    0.426178
    204000    0.614329     0.38772    0.526158    0.572392
    204040    0.565198    0.356759    0.465356    0.543198
    204080    0.583922    0.265022    0.576781    0.528221
    204120    0.573332    0.464438    0.446798    0.492024
    204160    0.631642    0.575529     0.29834    0.614576
    204200    0.566808    0.396315    0.464304    0.519518
    204240    0.540847    0.517299    0.324636    0.460482
    204280    0.448251    0.405285    0.349068    0.340225
    204320    0.574632    0.306784    0.537023    0.527155
    204360    0.617961    0.351786    0.545322    0.585339
    204400    0.630446    0.368875    0.543817    0.602594
    204440    0.596488    0.402148    0.473404    0.570755
    204480    0.488258    0.349504     0.42115    0.421035
    204520    0.452519     0.39283    0.351515     0.36286
    204560    0.576923    0.478296    0.426535    0.504955
    204600    0.527436    0.441256    0.416507    0.433812
    204640    0.573452    0.491845    0.362541    0.533242
    204680    0.564648     0.40939    0.464963    0.503848
    204720    0.577881    0.401728    0.487353    0.518646
    204760    0.536349    0.496238    0.483105     0.30935
    204800    0.495978    0.431041    0.431418    0.346512
    204840    0.545718    0.330407    0.487244     0.49904
    204880    0.530275    0.432101    0.424973    0.441667
    204920    0.544794    0.491626    0.500014    0.319203
    204960    0.595019    0.546511    0.551559     0.32435
    205000    0.521158    0.494451    0.403434     0.36874
    205040    0.521288    0.466747    0.385585    0.420658
    205080    0.511384    0.437272    0.428441    0.385043
    205120    0.584781    0.505599    0.409865    0.510214
    205160    0.554606    0.518271    0.447072     0.38301
    205200    0.556367    0.409487    0.462926    0.486937
    205240    0.566438    0.339385    0.534894    0.490316
    205280    0.543521     0.44142    0.469075    0.419462
    205320     0.61188    0.376685    0.517312    0.582487
    205360     0.59272    0.316349     0.54741    0.550363
    205400    0.588517     0.29888    0.558275    0.540097
    205440    0.589026    0.267551    0.557191    0.558443
    205480    0.637627    0.288333    0.613061    0.595111
    205520    0.578711      0.4686    0.536015    0.403628
    205560    0.614543     0.51544    0.589083    0.377664
    205600    0.595125    0.562141     0.57136    0.256694
    205640    0.652212     0.62288    0.625601    0.267216
    205680    0.700931    0.691525    0.687729    0.177292
    205720    0.520343    0.497314    0.478786    0.254864
    205760    0.519988    0.492193    0.473489    0.272634
    205800    0.611039    0.585714    0.566595    0.287484
    205840    0.494563    0.429312    0.444587    0.327442
    205880    0.514774     0.45419    0.453252    0.343887
    205920    0.471068    0.444628    0.405804    0.285376
    205960    0.428292    0.395554    0.345749    0.301434
    206000    0.480162    0.454335    0.421907    0.276923
    206040    0.497171    0.441837    0.443291    0.320361
    206080     0.43224    0.386473     0.40118    0.251708
    206120     0.44433    0.343956     0.33799    0.402884
    206160    0.438548    0.370575    0.326328    0.375278
    206200    0.469344     0.41271    0.281716    0.436891
    206240    0.443254     0.32742    0.340165     0.41235
    206280    0.500909    0.342005    0.395758    0.477733
    206320    0.467782    0.385197    0.409943    0.348154
    206360    0.411256    0.338003    0.349964    0.318657
    206400    0.454614    0.384814    0.427759    0.286858
    206440    0.469476    0.411081    0.405506    0.327709
    206480    0.529587    0.412829    0.500698    0.373898
    206520    0.443099    0.375593    0.374463    0.333737
    206560    0.458198    0.373113    0.389893    0.358693
    206600     0.49969     0.45575    0.296656    0.451296
    206640     0.49908    0.429701    0.311696     0.46515
    206680     0.45515    0.400106     0.38183    0.329308
    206720    0.453616    0.432411     0.35345    0.315641
    206760    0.489275    0.444049    0.390948    0.358833
    206800    0.463553    0.411374    0.383874    0.336415
    206840    0.540302    0.493201    0.475066    0.338995
    206880    0.469411    0.357081    0.385489    0.405689
    206920    0.491254    0.378623    0.363714    0.454992
    206960    0.461454    0.355881    0.366656    0.405946
    207000    0.519801    0.293195    0.479196    0.474126
    207040    0.469469    0.332552    0.426211    0.385429
    207080    0.519295    0.380994    0.453357    0.434333
    207120    0.467051    0.370449     0.35792    0.413442
    207160     0.45119    0.343332    0.355407    0.403676
    207200    0.468261    0.401427    0.361793    0.382753
    207240    0.482375    0.421432    0.382487    0.376126
    207280    0.457539    0.347763    0.390685    0.380932
    207320    0.463595    0.321358    0.350227    0.451564
    207360    0.496019    0.353468    0.378426    0.473206
    207400    0.555074    0.400778    0.413825    0.533235
    207440    0.545206     0.44932    0.453224    0.432666
    207480    0.617613    0.571548    0.505966    0.424528
    207520    0.554067    0.509505    0.493024    0.333636
    207560    0.466695     0.40946    0.440894    0.271227
    207600    0.456686    0.403506    0.345908    0.366954
    207640    0.426017    0.395397    0.277673    0.359915
    207680     0.44896    0.354148    0.400794    0.342161
    207720    0.539853    0.466862    0.342065     0.49791
    207760    0.513123    0.436228    0.357274    0.456784
    207800    0.462007     0.39672    0.371565    0.362566
    207840    0.495467    0.453286    0.382954    0.372632
    207880     0.53897    0.519202    0.409455    0.379149
    207920    0.536802    0.511832    0.469488    0.306467
    207960    0.530878    0.448085    0.437906    0.413669
    208000    0.521981    0.503712      0.3741     0.38891
    208040    0.558107    0.502462    0.515369    0.323873
    208080    0.640371    0.618271    0.598732      0.2818
    208120    0.662707    0.577139    0.650075    0.350249
    208160    0.673636    0.665045    0.648275    0.212197
    208200    0.633037    0.621094    0.510411    0.393946
    208240    0.669177    0.645463    0.563233    0.402172
    208280    0.605569    0.580133    0.511079    0.368335
    208320    0.631783    0.601315    0.487499    0.446167
    208360    0.488769    0.438081    0.432117    0.314883
    208400    0.557915    0.458487     0.49182    0.412845
    208440    0.557547    0.503365      0.5246    0.305181
    208480     0.54829    0.505696    0.534542    0.244499
    208520    0.550449    0.506379    0.535037    0.251605
    208560     0.53562    0.476632    0.527102    0.262224
    208600    0.581376    0.535392    0.551013    0.292809
    208640    0.601914    0.563131    0.535855    0.346908
    208680    0.575196    0.490618    0.553818    0.338054
    208720    0.534342    0.408513    0.495622    0.398144
    208760    0.551458    0.510151    0.294475    0.511119
    208800    0.553837    0.510515    0.358443     0.47367
    208840    0.565074    0.524905    0.267178    0.540099
    208880    0.610622    0.478636    0.407807    0.591878
    208920    0.591506    0.553689    0.403196    0.480229
    208960    0.591322    0.582649    0.354464     0.48394
    209000    0.611791    0.591256    0.295354    0.558354
    209040    0.643833    0.622705    0.284047    0.600497
    209080    0.660634    0.603118     0.30205    0.646443
    209120    0.561854    0.526755    0.310359     0.50751
    209160    0.591903     0.55628     0.26584    0.566197
    209200    0.438648     0.39133     0.30313    0.373896
    209240    0.436489    0.321618    0.323208    0.416105
    209280    0.450457    0.312083    0.352922    0.428805
    209320    0.507337    0.425621    0.336899    0.469176
    209360    0.494345    0.365447    0.473894    0.361423
    209400    0.457483    0.439687    0.240633    0.409088
    209440    0.470435    0.415147    0.257624    0.451553
    209480    0.459073    0.411741    0.249315    0.435668
    209520    0.504281    0.445774     0.27874     0.48186
    209560    0.499584    0.472835    0.230152    0.471831
    209600    0.467824    0.452105    0.229204    0.425189
    209640    0.518198    0.433693    0.347218     0.47792
    209680    0.456921    0.330219    0.365713    0.418047
    209720    0.506624    0.455326     0.30229    0.463287
    209760    0.474963    0.417475    0.296178    0.434941
    209800    0.491032    0.417267    0.333235    0.443922
    209840    0.552812     0.45941    0.340336    0.533213
    209880    0.485274    0.394361     0.36952    0.422986
    209920    0.532593    0.391823    0.388775    0.512484
    209960    0.502362    0.427931    0.294822    0.484449
    210000     0.52088    0.426298    0.415126    0.434249
    210040    0.541599    0.402782    0.432555    0.487157
    210080    0.546098    0.350173    0.470234    0.502698
    210120    0.513217    0.444334    0.312392    0.481418
    210160    0.551312    0.495225    0.292272    0.526515
    210200    0.450812    0.411851    0.271727    0.403741
    210240    0.450324    0.413823    0.247887    0.415796
    210280     0.56333    0.422712     0.42149     0.52758
    210320    0.528856    0.461576    0.503804    0.304147
    210360    0.640126    0.576068    0.630243    0.300769
    210400    0.543493    0.506577    0.496444    0.296129
    210440    0.576401    0.492528    0.522169    0.386306
    210480     0.51659    0.496941    0.378305    0.379032
    210520    0.495382    0.469726    0.359105    0.375776
    210560     0.52264    0.419516    0.453192    0.406115
    210600    0.615454    0.521095    0.588219    0.374199
    210640    0.507192    0.422493    0.464889    0.346217
    210680    0.525078    0.454005    0.489424    0.325204
    210720    0.650405    0.551771    0.630707    0.379224
    210760    0.654314    0.530988    0.587039    0.479259
    210800     0.59508    0.460068     0.42543    0.561773
    210840    0.636937    0.336187    0.563743    0.616888
    210880    0.649742    0.411885    0.541533    0.617593
    210920    0.650046    0.507185    0.430631    0.634383
    210960    0.641068     0.57741    0.426419    0.553806
    211000    0.582908    0.456869    0.444552    0.522693
    211040    0.567536    0.367438    0.456065    0.548805
    211080    0.594512    0.392086    0.476564    0.571004
    211120    0.636563    0.308878    0.574214    0.620724
    211160    0.561449    0.380065    0.450824    0.531751
    211200     0.61786    0.412212    0.487888    0.596279
    211240    0.616466    0.422974    0.507099    0.569214
    211280    0.509146    0.387129     0.41143    0.446449
    211320    0.554829    0.385197     0.47888     0.48782
    211360    0.475108    0.437227    0.291159    0.418945
    211400     0.51442    0.494463    0.230432    0.481314
    211440    0.491899    0.460738    0.263685    0.449579
    211480    0.527329    0.493075    0.249131    0.500961
    211520    0.534298    0.493143    0.327884    0.469309
    211560    0.510566    0.478533    0.268767    0.469177
    211600    0.529298    0.479605    0.275889    0.504161
    211640    0.566399    0.527132    0.312345    0.515933
    211680    0.470944    0.433837    0.333772    0.379418
    211720     0.51752     0.48392    0.487513      0.2526
    211760    0.502134    0.464895    0.424454    0.328616
    211800    0.545395     0.50102     0.51238    0.285231
    211840    0.493905    0.459532    0.461679    0.252122
    211880    0.487526    0.423841    0.430516    0.332232
    211920    0.507218     0.46537    0.474976    0.269016
    211960    0.446886    0.410603    0.419097    0.234896
    212000    0.461475    0.410533    0.383417    0.332223
    212040    0.443741    0.354363    0.352197    0.379733
    212080    0.435194    0.371467    0.293956    0.392925
    212120    0.448523    0.412951     0.30902    0.369219
    212160    0.457694    0.398932    0.282108    0.424541
    212200     0.45092     0.34561    0.356979    0.399723
    212240    0.464278    0.443939    0.295751    0.382828
    212280    0.448313    0.439315    0.373357    0.263773
    212320    0.449327    0.420263    0.281996    0.384248
    212360    0.444294    0.421728    0.226125    0.407196
    212400    0.450676    0.421234    0.293712    0.377508
    212440    0.458323     0.43874    0.238997    0.412926
    212480    0.460423    0.431413    0.293049    0.389852
    212520    0.447732    0.402686    0.280463    0.400141
    212560    0.448505    0.315478    0.430453     0.34278
    212600    0.444123    0.370037    0.407136    0.302992
    212640    0.452914    0.298795     0.43181    0.366775
    212680    0.442835    0.234397    0.416997      0.4042
    212720    0.472286    0.382107    0.357718    0.414899
    212760    0.445305    0.335252    0.337665     0.41253
    212800    0.439164    0.348768    0.395732    0.327853
    212840    0.447792    0.332357    0.329328    0.426752
    212880    0.526254    0.510807    0.358636    0.405392
    212920    0.554779    0.510348    0.357292    0.476912
    212960    0.506008    0.478936    0.263072    0.462062
    213000    0.490924    0.472378    0.311209    0.402518
    213040    0.496807    0.436855    0.442003    0.327757
    213080    0.457508    0.413726    0.383197    0.317205
    213120    0.523372    0.409952    0.430181    0.441271
    213160     0.55177     0.36981    0.425226    0.539743
    213200    0.473113    0.377772    0.330165    0.442663
    213240    0.537072    0.434176    0.416528     0.46356
    213280     0.56648     0.36073    0.462515    0.545667
    213320    0.567457    0.488448    0.348665     0.53279
    213360     0.48924    0.278958    0.442984    0.452392
    213400    0.511494    0.346307     0.44557    0.452537
    213440    0.534161    0.490047    0.252238     0.51661
    213480    0.571316    0.536023    0.254783    0.548241
    213520    0.553477    0.470112    0.415547    0.467962
    213560    0.595599    0.536073    0.551595    0.343284
    213600    0.542507    0.484874    0.455373    0.382309
    213640    0.557279    0.470254    0.476817    0.415483
    213680    0.577445    0.445052    0.522494    0.442509
    213720    0.519285    0.424004    0.492814    0.341568
    213760    0.497348     0.43982    0.470173    0.283206
    213800    0.567127     0.43923    0.524882    0.418141
    213840    0.569089     0.38884    0.535349    0.458181
    213880    0.553942    0.300654    0.515958     0.50705
    213920     0.56306    0.432307    0.496199    0.448297
    213960    0.558779    0.408955    0.484959     0.47121
    214000     0.45102    0.344123     0.41562    0.340116
    214040    0.449059    0.381013    0.415815     0.29195
    214080     0.44734    0.395011    0.377127    0.319324
    214120    0.439316    0.412121    0.392883     0.24859
    214160    0.441961    0.379146    0.394854    0.301659
    214200    0.433575    0.344174    0.397949     0.31489
    214240    0.438521     0.34996    0.323488    0.396843
    214280    0.460802     0.32569    0.368719    0.427375
    214320    0.439585    0.230875    0.406853    0.409435
    214360    0.451192    0.294514    0.436376    0.360535
    214400    0.444054    0.329618    0.410822    0.341972
    214440     0.44577    0.386903    0.387064    0.312904
    214480    0.451649    0.384399    0.435518    0.265584
    214520    0.457326    0.355617     0.42843    0.329057
    214560    0.447159    0.387308    0.395859     0.30527
    214600    0.436942    0.393735    0.417374    0.229365
    214640    0.439145    0.333989    0.428557     0.30081
    214680    0.483995    0.284242    0.471547    0.406635
    214720    0.506538    0.454502    0.423598    0.356586
    214760    0.493421    0.410421    0.444231    0.348056
    214800    0.512394    0.413956    0.500711    0.320972
    214840     0.44961    0.406677    0.418639    0.252296
    214880    0.475366    0.326838    0.382498    0.445889
    214920    0.493116    0.439026    0.304524     0.44816
    214960    0.481178    0.431941    0.236313    0.469732
    215000    0.485504    0.447874    0.285225    0.435298
    215040    0.540956    0.400385    0.408638    0.507911
    215080    0.535545    0.350551    0.484104     0.46516
    215120    0.589361    0.412564    0.476251    0.545591
    215160    0.528267     0.44399    0.365383     0.47697
    215200    0.473534    0.428962    0.326963    0.396933
    215240    0.444935    0.417885    0.237724    0.405949
    215280     0.43767     0.34922    0.299003     0.41443
    215320    0.447524     0.29358    0.363392     0.42698
    215360    0.449848    0.341375    0.372556    0.386512
    215400     0.43883    0.375225    0.359507    0.339272
    215440    0.450779    0.423248     0.38199    0.285218
    215480    0.449608    0.402176    0.407446    0.276652
    215520    0.477105    0.429616    0.438379    0.280201
    215560    0.453128    0.353037    0.389386    0.366597
    215600    0.447893    0.325769    0.431018    0.330628
    215640    0.488533    0.278711    0.430941    0.462536
    215680     0.45835    0.342619    0.384984    0.393152
    215720    0.443754     0.37401    0.312774    0.395126
    215760    0.450568     0.28921     0.43793    0.361382
    215800    0.439151    0.241985    0.422554    0.385486
    215840    0.444409    0.235657    0.430291    0.392827
    215880    0.494094    0.367371    0.407536    0.432678
    215920    0.533879    0.306796    0.471449    0.503651
    215960    0.474351    0.346621    0.420985    0.390697
    216000    0.539002     0.38159    0.466358    0.466847
    216040    0.547937    0.471141    0.526892    0.317617
    216080    0.567746     0.42503    0.524624    0.434499
    216120    0.522611    0.403669    0.465331    0.408366
    216160     0.53801    0.290395    0.493622    0.500916
    216200    0.475381    0.361009    0.405037     0.39698
    216240    0.489784    0.357996    0.410062    0.428327
    216280    0.524012    0.502596     0.31552     0.44387
    216320    0.457308    0.421441    0.307811    0.381971
    216360    0.442494    0.405085    0.248515    0.407122
    216400     0.44164    0.366934    0.318868     0.39214
    216440      0.4515    0.378711     0.31437     0.40676
    216480    0.450118    0.384921    0.255741    0.437772
    216520    0.444956    0.397684    0.353167    0.336292
    216560    0.465602     0.42447    0.243089    0.440798
    216600    0.494409     0.46024    0.263877    0.455444
    216640    0.528165    0.498164    0.252719    0.495865
    216680    0.488205    0.447455    0.318116    0.418657
    216720    0.451478    0.388352    0.417739    0.286953
    216760    0.452767    0.388721    0.407198    0.305095
    216800    0.472773    0.430835    0.435453    0.267936
    216840    0.444331    0.432437    0.281927    0.358295
    216880     0.44377    0.386186    0.390463    0.303747
    216920    0.459336    0.370919    0.373598    0.380555
    216960    0.436829    0.331654    0.418418    0.310759
    217000    0.443606    0.292919    0.391169    0.393393
    217040    0.441311    0.264176    0.405885    0.393675
    217080    0.447452       0.376    0.408373    0.303781
    217120    0.448056    0.323623    0.401807     0.36787
    217160    0.448093    0.378633    0.345234    0.372861
    217200    0.450662    0.378868    0.364149    0.360621
    217240    0.445587    0.319591     0.37756    0.390391
    217280     0.45731    0.448066    0.404912    0.231406
    217320    0.441799    0.394208    0.431245    0.221361
    217360    0.443249    0.384187     0.37546    0.323064
    217400    0.455607    0.409064    0.387631    0.312354
    217440    0.460745     0.43232    0.351015    0.338319
    217480    0.446631    0.389431    0.326132     0.37542
    217520    0.439324    0.396608    0.284127    0.384688
    217560    0.448279     0.41315    0.319488    0.359365
    217600    0.454295    0.393353    0.286369    0.419564
    217640    0.446769    0.390155    0.266095    0.419736
    217680    0.452638    0.437903    0.250875    0.393784
    217720     0.44648    0.416343    0.357466    0.312356
    217760    0.444159    0.399816    0.387062    0.291349
    217800    0.457611    0.416876    0.440513    0.225783
    217840    0.444583    0.398013    0.401528     0.27508
    217880    0.439389    0.421323      0.3984    0.223359
    217920    0.448867    0.374608    0.367959    0.356704
    217960    0.455782    0.437555    0.313552    0.354548
    218000    0.447431    0.433189    0.390562    0.245352
    218040    0.449277    0.410926    0.401259    0.271716
    218080    0.442943    0.323927    0.357965    0.399161
    218120    0.450084    0.265688    0.402743    0.415162
    218160    0.442686    0.355696     0.35683     0.37161
    218200    0.446761    0.345192    0.358656    0.389101
    218240    0.448802    0.308597    0.339104    0.438888
    218280    0.459238    0.372476    0.354219    0.396975
    218320    0.482482    0.430866    0.319475    0.421743
    218360    0.450836    0.389885    0.276638    0.421863
    218400    0.429575    0.384036    0.327376    0.338247
    218440    0.441422     0.39314    0.360555    0.324265
    218480    0.442175    0.374797    0.346825    0.360938
    218520    0.438128    0.316034    0.422459    0.324905
    218560    0.455379    0.393157    0.432456    0.270462
    218600      0.4412    0.355115    0.427677    0.283374
    218640    0.442922    0.320538    0.411869     0.34638
    218680    0.450802    0.355435    0.421572    0.319981
    218720    0.449806     0.33846     0.34483    0.413748
    218760    0.442411    0.252969    0.387431    0.421139
    218800    0.447635    0.344153    0.430752    0.311072
    218840    0.447058    0.324101    0.410059    0.355713
    218880     0.44689     0.34354    0.386095    0.363775
    218920    0.449714    0.379644    0.399204    0.317793
    218960    0.451979    0.343342    0.381816     0.38066
    219000    0.439285    0.363702    0.337804    0.373567
    219040    0.494034    0.398429    0.345106    0.458581
    219080    0.450194    0.320162    0.398796     0.37922
    219120      0.4546    0.313922    0.427355    0.363515
    219160    0.448899    0.309365    0.356603    0.424438
    219200    0.543358    0.505359    0.330205     0.47545
    219240    0.569512    0.534585    0.445522    0.405482
    219280    0.488382    0.437057     0.40774    0.346068
    219320    0.510519    0.450675    0.454674      0.3338
    219360    0.507573    0.413362    0.486336    0.328433
    219400    0.542868    0.464203    0.502453    0.348522
    219440    0.483185    0.411004     0.46244    0.290104
    219480    0.473828    0.458435    0.429552    0.233125
    219520    0.501583     0.45665    0.450086    0.303422
    219560    0.521372    0.421997    0.386303     0.46513
    219600    0.532157    0.283409    0.481795     0.50392
    219640    0.593921     0.39959    0.518445    0.526334
    219680    0.650705    0.497047    0.511806    0.581234
    219720    0.561747    0.507287    0.434375    0.430229
    219760    0.515455    0.499947    0.330727    0.414802
    219800    0.597966    0.535706    0.481682    0.442862
    219840    0.626558    0.560392     0.59595     0.34052
    219880    0.557369    0.494397    0.524087    0.319724
    219920    0.507775    0.447794    0.496467    0.262052
    219960    0.470441    0.423234    0.452049    0.243214
    220000    0.462906     0.40672    0.386309    0.337502
    220040    0.460456    0.402053    0.399935     0.32007
    220080    0.450034    0.405349    0.394719    0.291464
    220120    0.477408    0.339015    0.428648    0.396442
    220160     0.46881    0.258488    0.431162    0.432261
    220200    0.531892    0.373314    0.480286    0.442471
    220240    0.478401    0.377817    0.451166    0.333824
    220280     0.50325    0.239451    0.480505    0.467224
    220320    0.485892    0.237004    0.462345     0.44972
    220360    0.487058      0.2334    0.460039    0.456442
    220400    0.503686    0.336407    0.431421    0.456185
    220440    0.487086    0.278372    0.427255    0.463107
    220480    0.490725    0.373361    0.442941    0.382134
    220520     0.44621    0.368647    0.314569    0.404168
    220560    0.445739    0.394721    0.279292    0.404423
    220600    0.445969    0.401555    0.253717     0.41492
    220640    0.474358    0.442671    0.330868    0.380262
    220680    0.509237    0.433833    0.354232    0.452717
    220720    0.448762    0.335206    0.392298     0.36948
    220760     0.44403    0.237369    0.399178    0.422656
    220800    0.450587    0.222501    0.403231    0.440403
    220840    0.464997    0.353362    0.409591    0.373917
    220880    0.510529    0.252845    0.476393    0.479999
    220920    0.480582    0.305285    0.409971    0.447932
    220960    0.482431    0.285136    0.409119    0.465616
    221000    0.533581    0.359671     0.47536    0.462694
    221040    0.497789    0.419307    0.337034    0.454067
    221080    0.461097    0.406982    0.292941     0.41686
    221120    0.484368    0.445795    0.269865    0.444595
    221160    0.538802    0.501557    0.264562    0.508982
    221200    0.659846    0.593252    0.500549    0.517975
    221240    0.614818    0.529619    0.463336     0.51071
    221280    0.578951    0.516513    0.448546    0.449877
    221320    0.534761    0.466305    0.367817    0.468197
    221360     0.50364    0.491582    0.355301    0.373384
    221400    0.575931    0.562149    0.354228    0.471068
    221440    0.603029     0.55429    0.470028    0.446234
    221480    0.597428     0.51361    0.464637    0.483899
    221520    0.677324      0.6543    0.498468    0.490874
    221560    0.620264    0.587264    0.512809    0.401999
    221600    0.553869    0.481254    0.486666    0.380909
    221640    0.582043    0.527344    0.534563    0.337194
    221680    0.507503    0.427813    0.483328    0.313831
    221720    0.496629    0.438356    0.475755    0.273464
    221760    0.495991    0.374507    0.488738    0.335997
    221800    0.510869     0.44579    0.469419    0.320766
    221840    0.472156    0.420696    0.448552    0.260148
    221880    0.450581    0.408067    0.424617    0.243369
    221920     0.45251     0.40384    0.424876    0.256756
    221960    0.502256    0.477235     0.43143    0.301058
    222000    0.526871    0.389217    0.455014    0.443462
    222040    0.557745    0.423662    0.385337    0.542388
    222080    0.598501    0.510356    0.360863     0.57072
    222120    0.552684    0.522824    0.335323    0.474481
    222160      0.5214    0.506721    0.304052    0.441023
    222200    0.549956    0.538162    0.297879    0.475977
    222240    0.639878    0.579734    0.409359    0.561447
    222280    0.666027    0.639738    0.348247    0.597197
    222320    0.623429     0.52167    0.386437    0.596534
    222360    0.617024    0.452488    0.466084     0.58263
    222400     0.56642     0.36841    0.448015    0.552468
    222440    0.557005    0.372172    0.434702    0.541324
    222480    0.619102    0.528647    0.461078    0.523941
    222520    0.592736    0.545098    0.269957    0.576769
    222560    0.584696    0.539023    0.313676    0.542955
    222600    0.599708     0.56132    0.344067    0.534638
    222640    0.618625    0.597376    0.261567    0.583198
    222680    0.563189     0.51221    0.332211    0.511508
    222720    0.504416    0.330431    0.421691    0.471024
    222760    0.591172    0.268092    0.549231    0.570475
    222800    0.522464    0.420492     0.41615    0.442655
    222840    0.452372    0.349153    0.333437    0.419752
    222880    0.494863    0.323196     0.41579    0.460913
    222920    0.491937    0.294147    0.415159    0.474474
    222960      0.5089    0.335515    0.434347    0.465543
    223000    0.494018    0.317351    0.462908    0.416069
    223040    0.533566    0.438756    0.447706    0.420044
    223080    0.493513    0.395114    0.384161     0.42827
    223120    0.499512    0.312957    0.423004    0.471328
    223160    0.487113    0.242524    0.464215    0.447488
    223200    0.500955    0.271478    0.470273    0.455033
    223240    0.463561    0.373502    0.337917    0.419627
    223280    0.442865    0.424249    0.255817    0.383182
    223320    0.452865     0.42514    0.253378    0.406484
    223360    0.440424    0.371742    0.285595    0.410109
    223400    0.454685    0.406801    0.257239    0.426401
    223440    0.438672    0.407054    0.238805    0.402672
    223480    0.447737    0.379315    0.302033    0.407226
    223520    0.443691    0.397831    0.226921    0.428905
    223560    0.444597    0.394795    0.293526    0.391553
    223600    0.457182    0.404134    0.238879     0.44457
    223640    0.451119    0.366268    0.325788    0.408321
    223680    0.440424    0.344467    0.365269    0.368601
    223720     0.44402    0.404157    0.399203    0.267583
    223760    0.445672    0.428701     0.40198    0.227759
    223800    0.444405    0.412598    0.416238    0.226936
    223840    0.456039     0.35906    0.437509      0.3092
    223880     0.49715    0.324037    0.461226    0.420223
    223920    0.477906    0.250689    0.454499    0.432867
    223960    0.491814    0.303143     0.42878    0.456086
    224000     0.51902    0.400521    0.375353    0.487295
    224040    0.537563     0.52062    0.411212    0.371225
    224080    0.503575    0.486904    0.401865    0.329552
    224120    0.526312     0.50696    0.467429    0.280197
    224160    0.466713    0.404922     0.37776    0.359135
    224200    0.451529    0.365521    0.402511    0.334867
    224240     0.50908    0.434338    0.470964    0.328433
    224280    0.482647    0.420599    0.429912    0.322752
    224320    0.457621    0.424457    0.366933    0.322536
    224360    0.523917    0.438202    0.472624     0.36549
    224400    0.550616    0.436347     0.53098    0.366085
    224440    0.538756    0.482952    0.486903    0.331961
    224480    0.465633    0.429557    0.427899    0.256928
    224520    0.518122    0.449924     0.37025    0.444278
    224560    0.558928    0.529516    0.437322     0.39136
    224600    0.596474    0.457462    0.542859    0.455627
    224640    0.558087    0.406112    0.494172    0.462374
    224680     0.57452    0.537618    0.539262    0.283387
    224720    0.579319    0.567124    0.523428    0.274979
    224760    0.608369     0.59055     0.56794    0.262528
    224800    0.586925    0.556178    0.535785    0.304239
    224840    0.534365    0.525143    0.443861    0.313534
    224880    0.499206    0.369611    0.433364     0.41713
    224920    0.517531    0.236208    0.489055    0.490621
    224960    0.499628    0.328163    0.417343    0.466251
    225000    0.461039     0.32688    0.378203    0.418599
    225040    0.441414    0.299203    0.378871    0.395761
    225080    0.451852    0.384076    0.388999    0.330918
    225120     0.45041    0.436152    0.402594    0.231145
    225160    0.445353    0.400453    0.356486    0.330506
    225200    0.512562    0.462962    0.485988    0.273717
    225240    0.545528    0.490689    0.517998    0.293436
    225280    0.560693    0.502129    0.424301    0.443383
    225320    0.552536    0.456495     0.36172    0.520925
    225360    0.533488    0.401801    0.405121     0.49361
    225400    0.503693    0.281878    0.443453    0.480945
    225440    0.475434    0.347747    0.420968    0.392344
    225480    0.543117    0.506757    0.450075    0.361361
    225520    0.509053    0.468683    0.296198    0.459208
    225560    0.576427    0.525767    0.339245    0.522512
    225600    0.582973    0.552779    0.239942    0.562652
    225640    0.584559    0.571671    0.259049    0.538057
    225680    0.577528    0.539871    0.266217    0.552038
    225720    0.618475    0.582906    0.318231    0.569185
    225760    0.547559    0.451463    0.323811    0.539416
    225800    0.587936    0.540721    0.276023    0.568127
    225840    0.607168    0.582938    0.310165    0.548897
    225880    0.565805      0.4973     0.29682    0.552142
    225920    0.593081    0.540438    0.378345     0.51795
    225960    0.677496      0.6293    0.271536    0.669517
    226000    0.617446    0.564538    0.376967    0.549247
    226040    0.601527    0.528624    0.392067    0.538988
    226080    0.627815    0.451231    0.509697    0.570004
    226120    0.601005    0.534526    0.443216    0.490159
    226160    0.552184    0.522159    0.432882     0.38701
    226200    0.556997      0.4587    0.459641    0.445888
    226240    0.561565    0.411044    0.476445    0.484514
    226280    0.552802    0.491285     0.53798    0.283543
    226320    0.448816    0.397397    0.414208    0.270886
    226360    0.444155    0.401627    0.391847    0.282309
    226400    0.472629    0.413956    0.445767    0.276928
    226440    0.460387    0.314669    0.435916    0.367252
    226480    0.464974    0.357579    0.431779    0.343663
    226520    0.485432    0.372793     0.43745    0.375435
    226560    0.544841    0.384482    0.490723    0.452843
    226600    0.472581    0.330698    0.390717    0.429703
    226640     0.43942    0.259829    0.381945    0.415675
    226680    0.479052    0.249166    0.426237    0.463919
    226720    0.454636    0.280726    0.374077    0.441188
    226760    0.434938    0.339974     0.29667    0.418027
    226800    0.457844    0.394387    0.273971    0.434328
    226840     0.43562    0.397033    0.293884    0.368139
    226880    0.454289    0.414541    0.285692    0.399114
    226920    0.407783    0.384441     0.29184    0.315608
    226960    0.487317     0.37112    0.378774    0.440178
    227000    0.468318    0.341165    0.402083    0.400724
    227040    0.466517    0.356853    0.387399    0.397309
    227080    0.451453     0.26857    0.425487    0.393001
    227120    0.468895    0.354038    0.419862    0.371615
    227160    0.443147    0.375124    0.404115    0.297879
    227200    0.435497    0.341298    0.402112     0.31802
    227240    0.509985    0.450761    0.461212    0.322905
    227280    0.510987    0.451367    0.440366    0.352933
    227320    0.466455    0.455501    0.365462    0.306787
    227360    0.453779    0.406016    0.317605    0.382242
    227400    0.469171    0.302585    0.391623    0.441947
    227440    0.451625    0.297597    0.401376    0.397824
    227480    0.454637    0.323392    0.421874    0.361702
    227520    0.450567    0.302008    0.417842    0.374461
    227560    0.439021    0.267828    0.409624     0.38204
    227600    0.442556    0.268914    0.408138    0.390922
    227640    0.448836    0.363898      0.3668    0.368706
    227680    0.458948    0.348178    0.383033    0.391567
    227720    0.488295     0.37353     0.35032    0.463265
    227760    0.467261    0.350305    0.389846    0.402458
    227800    0.425773    0.354554    0.286218    0.393619
    227840    0.445472    0.400786    0.279925    0.397371
    227880    0.495251    0.400201    0.368287    0.441305
    227920    0.437053    0.325079    0.361767    0.381417
    227960      0.4479    0.391791    0.292573    0.402654
    228000    0.456153    0.317451     0.43754    0.352044
    228040    0.459878    0.393039    0.391417    0.339541
    228080    0.461267    0.370367     0.38041    0.379015
    228120    0.450322    0.248946    0.389983    0.437628
    228160    0.455025    0.266238    0.439276     0.38762
    228200     0.51053    0.403001    0.456121    0.388362
    228240    0.436337    0.373404    0.420282    0.254386
    228280    0.476051    0.310579    0.460688    0.380206
    228320    0.493029    0.329028    0.455238    0.413105
    228360    0.475022    0.424646    0.431439    0.291254
    228400    0.496001    0.436255    0.446565    0.319836
    228440    0.522569    0.344814    0.491617    0.430782
    228480    0.462454    0.394862    0.313931    0.416243
    228520    0.470829    0.428728    0.379023    0.340432
    228560    0.484467    0.470055    0.409716    0.283898
    228600    0.470421    0.438705    0.349478    0.357763
    228640    0.476622    0.425368     0.43259     0.29371
    228680    0.522301    0.403521    0.464998    0.408099
    228720    0.456197    0.366292    0.395457    0.354506
    228760    0.462583    0.337432    0.370833    0.420226
    228800    0.447702    0.254705    0.394219    0.424959
    228840    0.462473    0.272517    0.419089    0.421736
    228880    0.408566    0.269156    0.368582    0.354336
    228920    0.461139    0.242365    0.423219    0.432946
    228960    0.452747    0.343419    0.337292    0.422206
    229000    0.441503    0.364666    0.299035    0.409203
    229040    0.454919    0.312296    0.345151    0.444123
    229080    0.437736    0.276194    0.360736     0.42049
    229120    0.443655     0.36839    0.277663    0.425267
    229160    0.453748    0.378961    0.327898    0.400807
    229200    0.446732    0.284568    0.394827    0.402829
    229240    0.472273    0.397434     0.27058    0.463592
    229280    0.462734    0.357569    0.330098    0.437522
    229320     0.45965    0.399594    0.261219    0.441186
    229360    0.454181    0.416137    0.286791    0.396411
    229400    0.456608    0.428226    0.233777    0.423028
    229440    0.464202    0.421338    0.236261    0.444547
    229480    0.445931    0.392757    0.296585    0.394319
    229520    0.446202    0.398091    0.361015    0.330732
    229560    0.451747    0.405923    0.308435    0.385027
    229600    0.455624    0.345678    0.318572    0.440687
    229640    0.443114    0.362239    0.321301    0.397804
    229680     0.46661    0.310461    0.362651    0.455574
    229720    0.469674    0.259292    0.407616    0.455855
    229760    0.458659    0.302049     0.37275    0.436532
    229800     0.44619    0.364847    0.390397    0.335632
    229840    0.464113    0.449067    0.312527    0.362586
    229880     0.45452    0.385521    0.285697    0.427701
    229920    0.468212    0.413023    0.426978    0.292482
    229960    0.447403    0.414995    0.393993    0.269978
    230000    0.459633    0.409863    0.426962    0.268777
    230040    0.450334    0.383761    0.438813    0.256458
    230080    0.448048    0.393685    0.427451    0.252572
    230120    0.458525    0.385604    0.448414     0.26594
    230160    0.449259    0.312134    0.420493    0.359758
    230200    0.446695    0.305742    0.400312    0.381241
    230240    0.454221    0.435935    0.379121    0.280824
    230280     0.44615    0.408642    0.416463    0.240146
    230320    0.461049    0.447789    0.409648    0.238339
    230360    0.453977    0.419794    0.352703    0.334012
    230400    0.455812    0.423715    0.430864    0.224389
    230440    0.450254    0.390204    0.403912    0.300088
    230480    0.451418    0.420241    0.396698    0.271264
    230520    0.466808    0.436084    0.377098    0.321632
    230560    0.461262    0.341427    0.448431    0.328423
    230600    0.478199    0.440383    0.452081     0.24297
    230640    0.454709    0.346197    0.427304    0.333285
    230680     0.46058    0.438072     0.36024    0.320293
    230720    0.459762     0.43363    0.344242    0.340916
    230760    0.458168    0.416517    0.341395    0.360277
    230800    0.460019    0.372337    0.437597    0.305138
    230840    0.464181    0.293236    0.450168    0.377213
    230880    0.450031    0.305498    0.437163    0.347299
    230920     0.42387    0.311542    0.396659    0.323936
    230960    0.454864    0.311956    0.420378    0.373858
    231000    0.464812    0.414506    0.429337      0.2756
    231040    0.469318    0.421224    0.419317    0.295402
    231080    0.453788    0.402588    0.444113    0.229204
    231120    0.458558    0.422513    0.419714     0.25666
    231160    0.452144    0.397657    0.353438    0.354709
    231200     0.45022    0.412285    0.284408    0.393101
    231240    0.448417    0.401883    0.262729    0.414268
    231280    0.463646    0.397697     0.32238    0.409686
    231320    0.447332    0.281443    0.380756    0.419555
    231360    0.465904    0.306649    0.387379    0.435934
    231400    0.449573    0.345373    0.363716    0.390717
    231440    0.467451    0.283322    0.422269     0.42242
    231480    0.489643    0.362963    0.453832    0.376556
    231520    0.483953    0.311083    0.468864    0.389634
    231560    0.458767    0.358404    0.421483     0.33887
    231600     0.45976    0.406098     0.40756    0.302885
    231640    0.435421    0.383709    0.393547    0.277618
    231680    0.453107    0.413686    0.426584    0.239796
    231720    0.470979    0.452477    0.357398    0.333428
    231760    0.462724    0.375361    0.395612    0.361694
    231800    0.453188    0.419796    0.434014    0.214856
    231840    0.465186    0.382545    0.431518    0.316619
    231880    0.473554    0.333702    0.459953     0.35439
    231920     0.45775    0.257151    0.449449    0.388508
    231960    0.451349    0.356571    0.431583    0.306634
    232000    0.448403    0.280415    0.432709    0.369137
    232040    0.508335    0.295157    0.500718    0.423051
    232080    0.447479    0.326527    0.393883    0.372439
    232120    0.449427    0.365266    0.389923    0.344254
    232160    0.464769    0.402268    0.373075    0.361961
    232200    0.454906    0.372597    0.388844    0.351925
    232240    0.447252    0.278361    0.433893    0.366499
    232280    0.461547    0.371965     0.44399    0.300942
    232320    0.453798    0.420965    0.417437    0.245765
    232360     0.46699    0.427953    0.447978     0.22876
    232400    0.471885    0.440663    0.428838    0.259356
    232440    0.448314    0.391788    0.412688    0.279576
    232480    0.492703    0.432377    0.458217    0.297657
    232520    0.458155    0.428418    0.434168    0.218558
    232560    0.446196    0.434318    0.308015     0.33864
    232600    0.461065    0.395008    0.413235    0.313635
    232640    0.464789    0.405832    0.441838    0.268584
    232680    0.435449    0.369038    0.412617    0.269796
    232720    0.455869    0.337483     0.43624    0.333816
    232760    0.451846    0.281659    0.432749    0.376465
    232800    0.437707    0.322512    0.406868    0.337075
    232840    0.447207    0.390143     0.37859     0.32318
    232880    0.474831    0.226299    0.457325    0.436544
    232920    0.448392    0.313382    0.410359    0.368115
    232960    0.455846    0.231513    0.443907    0.406128
    233000    0.455976    0.307311    0.379026    0.421576
    233040    0.460972    0.266562    0.444177    0.395779
    233080     0.45769      0.3377    0.428448    0.348355
    233120    0.432663    0.287195    0.414854    0.346136
    233160    0.459772    0.329684    0.370047    0.420897
    233200    0.455299     0.33626    0.329846    0.439005
    233240    0.459804    0.438559    0.268194    0.398217
    233280    0.450144    0.414263    0.251721    0.412652
    233320    0.469375    0.426723    0.221009    0.457918
    233360    0.445898    0.397768    0.335648     0.35605
    233400    0.452887    0.362442    0.357378    0.388753
    233440    0.450679     0.41294    0.350486    0.335952
    233480     0.46215     0.39925    0.439636    0.272919
    233520    0.463649    0.378583    0.400235    0.355565
    233560    0.457477    0.409578    0.442372    0.234782
    233600    0.453198    0.424134    0.406043    0.256936
    233640    0.442969    0.380637    0.385818    0.314172
    233680     0.43574    0.300802    0.406847    0.351757
    233720    0.448802    0.386003    0.432082    0.259141
    233760    0.466943    0.441426    0.402314    0.281706
    233800    0.464611    0.437706    0.418755    0.254527
    233840    0.451979    0.388737    0.380606    0.335551
    233880    0.450138    0.402292    0.373922    0.321857
    233920    0.467834    0.355823    0.427471    0.358322
    233960    0.470241    0.441014     0.29398    0.401666
    234000    0.536849    0.457362    0.415629    0.441006
    234040    0.591663    0.574094    0.250327    0.554871
    234080    0.569449    0.520795    0.319387    0.524699
    234120    0.578671    0.491252    0.362429    0.545011
    234160    0.631194    0.518371    0.399074    0.607324
    234200    0.546594    0.486055    0.307121    0.516678
    234240    0.554653     0.53312    0.314298    0.481954
    234280    0.600541    0.573292     0.27501    0.563033
    234320    0.607125    0.579412    0.484759    0.408034
    234360    0.628673    0.588646    0.443849    0.496943
    234400    0.583938    0.552567    0.413969    0.453064
    234440    0.569255    0.537958    0.530037    0.278863
    234480    0.606339    0.547118    0.596149    0.283836
    234520    0.579925    0.516776     0.50753    0.384685
    234560    0.569996    0.528287     0.51936    0.317756
    234600    0.531787    0.471773    0.499163    0.306369
    234640    0.501047    0.465322     0.44092    0.301929
    234680    0.601332     0.56536    0.584127     0.24973
    234720    0.606261    0.520618    0.572314    0.369483
    234760    0.570513    0.506534    0.520522    0.351356
    234800    0.584676    0.553778    0.523618    0.320694
    234840    0.512649    0.399088    0.441983     0.41352
    234880    0.523843    0.418311    0.379494    0.479398
    234920    0.527018    0.375212    0.447796    0.462808
    234960     0.54247    0.448305    0.384457    0.489655
    235000    0.519502    0.412963    0.418599    0.440456
    235040    0.515276    0.456408    0.409142    0.394099
    235080    0.581927    0.541556    0.488137    0.381731
    235120    0.612205     0.59007    0.543095    0.326274
    235160    0.528592    0.418219    0.436091    0.440156
    235200    0.549933    0.509256    0.392021    0.437985
    235240    0.612919    0.507422    0.430608    0.555374
    235280    0.647447    0.514105    0.489316    0.578483
    235320    0.591747     0.49447    0.362636    0.569495
    235360    0.627811      0.5551    0.587389    0.367602
    235400    0.699914    0.628432    0.672588    0.363947
    235440    0.669096    0.659051    0.642606    0.219289
    235480    0.712557      0.6564    0.699278    0.309231
    235520    0.686412     0.65342      0.5869    0.413416
    235560    0.586424    0.474804    0.547567    0.403136
    235600    0.607137     0.45024    0.546085    0.486112
    235640    0.580521    0.357055      0.5449    0.499605
    235680    0.512807     0.44847    0.376762     0.42763
    235720    0.530698     0.48397    0.342685    0.460023
    235760    0.546134     0.46618    0.390802    0.475892
    235800    0.616377    0.480411    0.463649    0.560426
    235840    0.645032     0.49522    0.521189    0.561472
    235880    0.665348    0.624003    0.592142    0.381266
    235920    0.680972    0.586833    0.579889     0.49679
    235960    0.669179    0.524443    0.620733    0.485028
    236000    0.668789     0.64226    0.643589    0.260481
    236040    0.665512    0.517568    0.644377     0.45024
    236080    0.631485    0.474631    0.574764    0.491851
    236120     0.55889    0.450876    0.502653    0.410812
    236160    0.516455    0.456722    0.480059    0.307244
    236200    0.473468    0.371693    0.407895    0.379222
    236240    0.504188     0.43069    0.398443    0.405166
    236280    0.586184    0.506768    0.519315    0.400899
    236320    0.538083    0.413008    0.499213    0.399096
    236360     0.53937    0.341446    0.502027    0.461761
    236400     0.45688    0.428732    0.361427    0.320994
    236440    0.493705     0.46606    0.382208    0.352412
    236480    0.512983    0.487569    0.461506     0.27494
    236520    0.448502    0.403703    0.332618    0.358745
    236560    0.494897    0.328939    0.437869    0.435794
    236600    0.482633     0.31895    0.423083     0.43028
    236640    0.466788    0.306246    0.428571    0.397899
    236680    0.457158    0.303349    0.424934    0.381309
    236720    0.506227    0.423929    0.310399    0.486281
    236760    0.537835    0.388783    0.405382    0.512881
    236800    0.478274    0.332136    0.354205    0.470867
    236840    0.449216    0.316721    0.342315    0.431392
    236880    0.461822    0.314676    0.387425    0.421238
    236920    0.462546    0.235466    0.421239    0.441601
    236960    0.467302    0.325054    0.387653    0.425214
    237000    0.462232    0.356194    0.393547    0.381527
    237040    0.459268    0.336757    0.413504     0.37076
    237080     0.53711    0.318916    0.488098    0.486854
    237120    0.501352    0.323222    0.445918    0.446534
    237160    0.524498    0.436568    0.380164    0.463768
    237200    0.515938    0.405069    0.402486    0.454213
    237240    0.538783     0.44955    0.450557    0.418901
    237280    0.441976     0.35737     0.41636     0.29936
    237320    0.558122    0.366658    0.541503    0.441969
    237360    0.454018    0.410031     0.38418    0.310716
    237400    0.461994    0.394359    0.332468    0.401026
    237440    0.454117    0.395034    0.361552    0.354503
    237480    0.442145    0.404629    0.390143    0.273948
    237520    0.455609    0.400449    0.344363    0.369071
    237560    0.441845    0.362025    0.273928    0.429366
    237600    0.442021    0.321405    0.391559    0.366259
    237640    0.460858    0.295841    0.393207    0.427371
    237680    0.470066    0.247815    0.440045    0.432287
    237720    0.444648    0.249249    0.405222     0.41121
    237760    0.520053    0.257781    0.473373    0.500378
    237800    0.503711     0.35611    0.466272    0.404011
    237840    0.473455    0.241547    0.432648    0.450322
    237880    0.471624    0.286225    0.430514    0.421415
    237920    0.495797    0.240069    0.457671     0.47385
    237960    0.455832    0.310435     0.41402    0.384427
    238000    0.468339    0.367239    0.422322    0.354208
    238040    0.508254    0.449379    0.411724    0.381034
    238080    0.535035    0.412376    0.452098    0.445059
    238120    0.473953    0.294388    0.445966    0.404614
    238160    0.490912    0.298271    0.469487    0.415458
    238200    0.518786    0.410113    0.422938    0.437276
    238240    0.470858    0.407171    0.326633    0.413445
    238280    0.546784    0.413432    0.441396     0.48186
    238320    0.479477     0.40247    0.340961    0.426098
    238360    0.489065    0.386288    0.373423    0.435553
    238400    0.523692    0.448396    0.389674    0.442268
    238440    0.441364    0.349007    0.348141    0.382879
    238480    0.488407    0.348904    0.430824    0.411994
    238520    0.537982    0.278657    0.510706    0.490285
    238560    0.437896    0.326142    0.411752    0.328019
    238600    0.446674     0.34121    0.417679    0.328869
    238640    0.484795    0.361583    0.416752    0.406973
    238680    0.549854    0.460849    0.349307    0.519885
    238720    0.541185    0.505763    0.280806    0.501113
    238760    0.618933    0.547906    0.400297    0.552917
    238800    0.568466    0.550276    0.437701    0.389769
    238840    0.536305    0.507639    0.358694    0.434612
    238880    0.595423    0.582669    0.403427    0.454754
    238920    0.600953    0.520322    0.487723    0.462256
    238960    0.587748    0.434102    0.532644    0.467698
    239000    0.634252    0.480763    0.562499    0.506964
    239040    0.616943    0.588282    0.467206    0.443713
    239080    0.553336    0.521328    0.465068    0.352548
    239120    0.593632    0.585305     0.51848    0.305605
    239160    0.571234    0.537528    0.519357    0.306509
    239200     0.53563    0.509848    0.481546    0.286298
    239240    0.573529    0.501851     0.54098    0.336687
    239280     0.64086    0.601943    0.575977    0.356816
    239320    0.638621    0.539544    0.530338    0.493262
    239360    0.602201    0.472208     0.55171     0.44489
    239400    0.594411    0.516183    0.448455     0.48897
    239440    0.710914    0.583856    0.522102    0.630333
    239480    0.565604    0.506331     0.35168    0.509673
    239520    0.585478    0.504123    0.541619     0.37159
    239560    0.556182    0.509587    0.453946    0.391062
    239600    0.477277    0.434961    0.400482     0.32559
    239640    0.550775     0.52867     0.39679    0.412034
    239680    0.474976      0.3489    0.363918    0.443888
    239720    0.456101    0.364236    0.370156    0.382587
    239760     0.42982    0.306623    0.362388    0.379668
    239800    0.440649    0.355121    0.357156    0.366977
    239840    0.483819    0.429963    0.416863    0.330936
    239880    0.523851    0.482082     0.42042    0.373742
    239920    0.523585    0.484743    0.373867     0.41657
    239960    0.492486    0.396114    0.350834    0.452874
    240000    0.449417     0.30468     0.37933    0.408939
    240040    0.436309    0.300126    0.373049    0.389216
    240080    0.551303    0.269987    0.500132    0.533709
    240120    0.522527    0.348254    0.476276    0.444915
    240160    0.493361    0.393789    0.451904    0.357103
    240200     0.46406    0.340629    0.423716    0.367613
    240240    0.468608    0.328019    0.408169    0.406188
    240280    0.468554     0.33664    0.421659     0.38466
    240320     0.46589    0.382446    0.369725    0.388774
    240360    0.451883    0.365142    0.354522    0.386499
    240400    0.451001    0.259138    0.414313    0.409874
    240440     0.45893    0.253474    0.436074     0.40844
    240480    0.425858    0.277379    0.380951    0.375031
    240520    0.443381    0.351439    0.295393    0.427091
    240560    0.482626    0.347388    0.370976    0.455582
    240600    0.471219    0.392533    0.341183    0.416662
    240640    0.463419    0.356971    0.370549     0.40593
    240680    0.424397    0.350091    0.305001     0.38031
    240720    0.468887    0.381994    0.358588    0.406455
    240760    0.453053    0.394918    0.331194     0.38061
    240800    0.476264    0.398811    0.359503    0.406647
    240840    0.458206    0.404134    0.332839    0.381837
    240880    0.445449    0.300679    0.382461    0.400206
    240920    0.462815    0.317885    0.385581    0.422696
    240960    0.498988    0.290983    0.459429    0.449702
    241000    0.476092    0.371433    0.400585    0.393568
    241040    0.445411    0.372032    0.398485    0.315568
    241080    0.495784    0.332778    0.457693    0.413979
    241120    0.491481    0.332551    0.444494     0.41826
    241160    0.472478     0.38163    0.389513    0.386148
    241200    0.460081    0.376463    0.399514    0.349303
    241240    0.459755    0.353889    0.410774    0.358854
    241280    0.404451    0.310178    0.365049    0.312555
    241320    0.392214    0.282057    0.343928    0.331392
    241360    0.402228    0.274347    0.356001    0.348671
    241400     0.42495    0.371996    0.289252    0.372984
    241440    0.462884    0.323948    0.407572     0.39682
    241480    0.425201    0.293697    0.381528    0.360237
    241520    0.447521     0.38343    0.379059     0.33143
    241560    0.438851    0.409407    0.388767    0.257735
    241600    0.515548    0.371284    0.483843    0.399531
    241640    0.518309    0.317441    0.502846    0.428563
    241680    0.544135    0.436596    0.392221    0.497706
    241720    0.532272    0.402899    0.391622     0.50093
    241760    0.543361    0.472351    0.297888    0.527854
    241800    0.549482    0.483381    0.322589    0.515889
    241840    0.526352    0.453114    0.408725    0.426293
    241880    0.556775    0.537141    0.361614    0.448009
    241920    0.563926    0.546186    0.261215    0.519108
    241960    0.536557    0.414244    0.375175    0.513257
    242000    0.529842    0.337187    0.435783    0.507801
    242040    0.616354    0.241236    0.594535    0.590016
    242080    0.573655    0.262297    0.531425    0.554028
    242120     0.60487     0.29944    0.554598    0.578353
    242160    0.608158    0.506899    0.440921    0.536988
    242200    0.596032    0.560298    0.329096    0.536908
    242240    0.617119     0.54775    0.503037    0.456723
    242280    0.529748     0.42837    0.485369    0.377071
    242320    0.542634    0.344752    0.506011    0.462603
    242360    0.611323    0.305726    0.597125    0.545348
    242400    0.570654    0.439331    0.525352     0.42695
    242440    0.631797    0.619642    0.571094    0.297038
    242480    0.631681    0.604831    0.620498     0.21726
    242520    0.626656    0.614101    0.578535    0.271242
    242560     0.60007    0.572708    0.506293    0.368566
    242600    0.547406    0.490537    0.457509    0.386477
    242640    0.584034    0.537167    0.454884    0.432115
    242680    0.630488    0.594312    0.602477    0.280789
    242720    0.635397    0.586846    0.544333    0.408378
    242760    0.661869    0.567495    0.609613    0.427155
    242800    0.629866    0.580145     0.60384    0.303764
    242840    0.687765     0.66048      0.6509    0.293492
    242880    0.618115    0.561621    0.504044    0.441196
    242920    0.594394    0.559767    0.514433    0.358649
    242960    0.639867    0.613172    0.535971    0.394481
    243000    0.663819    0.637154    0.636834    0.264176
    243040    0.617419    0.597982     0.57971    0.262233
    243080    0.659388    0.517091    0.618318    0.468918
    243120    0.696067    0.545807    0.541057    0.615118
    243160    0.641116    0.571866    0.433619    0.554078
    243200    0.602672    0.565962    0.298703    0.562931
    243240    0.601179    0.545181    0.301739    0.578415
    243280    0.637486    0.554714    0.340794    0.623641
    243320    0.618611    0.444731    0.449188    0.604816
    243360    0.670293    0.607005     0.45842     0.56567
    243400    0.635977    0.535524     0.39462    0.605329
    243440    0.611463    0.537644    0.519732    0.434271
    243480    0.613239    0.511181    0.540308    0.445965
    243520    0.613727    0.526105    0.362688    0.587362
    243560    0.605993    0.578155    0.353483    0.524635
    243600    0.592299    0.509688    0.477201    0.462745
    243640    0.671421    0.591601    0.458936    0.583951
    243680    0.675868    0.446801    0.597171    0.597788
    243720    0.679926    0.539992     0.42967     0.66962
    243760    0.669883    0.568008     0.37398    0.659539
    243800    0.671902    0.456881    0.548199    0.627409
    243840    0.575218    0.457563    0.513348    0.434582
    243880     0.63232    0.537134     0.58172    0.415629
    243920    0.608099    0.474814    0.591422    0.405389
    243960    0.598316    0.403674    0.590346    0.452221
    244000     0.66026    0.619711    0.619752    0.322104
    244040    0.569017    0.541309    0.486275    0.343628
    244080    0.588251    0.576068    0.406397    0.441663
    244120     0.44872     0.42935    0.238646    0.401754
    244160    0.463002    0.445274    0.333367    0.345455
    244200     0.44071    0.417868    0.362839     0.28668
    244240    0.459603    0.423525    0.397026    0.292345
    244280     0.44148    0.375236    0.309751     0.39123
    244320    0.522304    0.460048    0.279351    0.505888
    244360    0.510865    0.413413    0.370009    0.462763
    244400    0.495689    0.463046     0.24683    0.464842
    244440     0.52446    0.475011    0.338522    0.458133
    244480    0.558412    0.513058    0.352751    0.485784
    244520     0.58834    0.549371     0.27105    0.563037
    244560     0.58373    0.559123    0.269819    0.544114
    244600    0.538138    0.509392     0.27956    0.491479
    244640    0.536246    0.484042    0.293713    0.504536
    244680      0.5613    0.495475    0.317909    0.532497
    244720    0.580877    0.557215    0.282931    0.533196
    244760    0.520824    0.470793     0.41313    0.387546
    244800    0.587693    0.541387    0.318841    0.544064
    244840    0.596256    0.555637    0.345809    0.531719
    244880    0.654899    0.574663    0.426417    0.587977
    244920    0.657825      0.6233    0.283282    0.629854
    244960    0.644828    0.618044    0.317596    0.590559
    245000    0.622214    0.593722    0.461477    0.456984
    245040     0.63772    0.621918    0.480055    0.442876
    245080    0.666056    0.568631    0.481498    0.576263
    245120    0.651559    0.623298     0.33762    0.588702
    245160    0.514371    0.441193    0.342865    0.465774
    245200    0.526464    0.418144    0.363119    0.497624
    245240    0.603638    0.550896     0.27725    0.590256
    245280    0.527057     0.45199    0.334315    0.489404
    245320    0.509863    0.367302    0.375954    0.493628
    245360    0.535397    0.392458    0.433802    0.480721
    245400    0.672255    0.506631    0.501464    0.629057
    245440    0.689421    0.367143    0.606958    0.668888
    245480    0.669677    0.307677    0.629648    0.637034
    245520     0.61826    0.320535     0.56044    0.589623
    245560    0.711782    0.253555    0.678728    0.698789
    245600    0.651444    0.383358    0.572894    0.611219
    245640    0.692239    0.303212    0.647415    0.668808
    245680    0.682766     0.21591    0.656817    0.674027
    245720    0.665514    0.510466    0.623574    0.486207
    245760     0.70859    0.471321    0.632793    0.617761
    245800    0.670328    0.253716    0.658864    0.632618
    245840    0.712299    0.178174    0.698854    0.703276
    245880    0.698891    0.314374    0.672953    0.652074
    245920    0.679999    0.352435    0.661772    0.602202
    245960    0.620551    0.424083    0.602494    0.476783
    246000    0.625779    0.495559     0.57478    0.455245
    246040    0.548955    0.434004    0.486178    0.421871
    246080    0.508186    0.320275    0.427518    0.480788
    246120    0.540092    0.405978    0.486308    0.426715
    246160    0.526874    0.462816    0.502636    0.297239
    246200    0.540833    0.436179    0.516522    0.357706
    246240    0.518267    0.388869    0.482419    0.391476
    246280    0.583999    0.450709    0.557796    0.409676
    246320    0.685623    0.668916    0.659732    0.239718
    246360    0.575567    0.551925    0.511013    0.311126
    246400     0.50799    0.453831    0.434894    0.347869
    246440    0.499706    0.457146    0.451877    0.293661
    246480    0.499393    0.406937    0.418691    0.397348
    246520    0.497158    0.443038    0.421158    0.347383
    246560    0.519974    0.469275    0.504103    0.257697
    246600    0.587831    0.533969    0.527514    0.357349
    246640    0.511235     0.45551    0.495576    0.263889
    246680    0.528512    0.445567     0.51765    0.303577
    246720    0.565379    0.526471    0.490985    0.347949
    246760    0.455845    0.433683    0.361296    0.311405
    246800    0.494902    0.443626    0.447252    0.304987
    246840    0.492643    0.360613    0.394728    0.446701
    246880    0.521814    0.340082    0.467013    0.459156
    246920    0.497274    0.351199    0.407691    0.452779
    246960    0.528093    0.437891    0.373701    0.475778
    247000    0.490112    0.412586    0.322508    0.454072
    247040    0.535907    0.395428    0.513006    0.393514
    247080    0.450072    0.330015    0.425615    0.339223
    247120    0.459752    0.295293    0.428719    0.389547
    247160    0.451973     0.40198    0.388515    0.309882
    247200    0.446139    0.430817    0.267911    0.375102
    247240    0.442485    0.337491    0.411905    0.328664
    247280    0.572949    0.506686    0.549927    0.312076
    247320    0.497194    0.349398    0.468298     0.39118
    247360    0.498722    0.325234    0.483296     0.39761
    247400    0.516489    0.416226    0.433462    0.415198
    247440     0.48108     0.36649    0.446981    0.358843
    247480    0.500565    0.478254    0.438742    0.282681
    247520    0.485948    0.472918    0.402562    0.294251
    247560    0.466192    0.454779    0.374757    0.295639
    247600    0.506147    0.478643    0.453098    0.279238
    247640    0.448405    0.389371    0.429531    0.256957
    247680     0.46156    0.384694    0.450416    0.274248
    247720    0.504403    0.494533    0.441332    0.263645
    247760    0.515945    0.411934    0.468555    0.378371
    247800    0.585699    0.396757    0.488938    0.538154
    247840    0.604568    0.474184    0.508766    0.497305
    247880    0.513298    0.441739    0.417383       0.397
    247920    0.459276    0.301679      0.3692     0.44108
    247960    0.475342    0.360132    0.357911    0.440573
    248000    0.495259    0.400909    0.466821    0.334532
    248040    0.431018    0.342136    0.377109    0.335089
    248080    0.398653    0.351784    0.338568    0.281902
    248120    0.388591    0.352374    0.316927    0.278202
    248160    0.373349    0.296888    0.315664    0.301651
    248200    0.410591    0.327072     0.35402    0.323827
    248240     0.40951    0.294063    0.312482    0.388947
    248280     0.40609    0.309511    0.335165    0.348834
    248320    0.397161    0.289663     0.33314    0.347257
    248360    0.403557    0.373275    0.234137    0.362715
    248400    0.395084    0.342394    0.288617    0.334138
    248440     0.51687    0.369961    0.474216      0.4154
    248480    0.495646    0.348712    0.378312    0.476035
    248520    0.506583    0.325834     0.46656    0.435209
    248560    0.484649    0.405342     0.47312    0.285701
    248600     0.52493    0.491364    0.456671    0.317986
    248640    0.554274    0.445056    0.486989    0.423328
    248680    0.521289    0.310789    0.465323    0.479968
    248720    0.490809    0.355946     0.42112    0.421601
    248760       0.476    0.298387    0.401255    0.450679
    248800    0.566707    0.398558    0.424718    0.550528
    248840    0.595917    0.489346    0.447785    0.519869
    248880    0.531691    0.464966    0.362796    0.466449
    248920    0.569822    0.469228    0.474039    0.452225
    248960    0.552631    0.522942    0.340061    0.470844
    249000     0.50076    0.431032    0.318853    0.462673
    249040    0.513914    0.375992    0.436781    0.442795
    249080     0.53546    0.293884    0.495544    0.491431
    249120    0.578607    0.224031    0.560743    0.552223
    249160    0.597315    0.252041    0.567549    0.572655
    249200    0.615454    0.278268      0.5926     0.57355
    249240    0.591374    0.360175    0.546806     0.52031
    249280    0.640416    0.342881    0.626868    0.556538
    249320    0.514197    0.322755     0.47769    0.443214
    249360    0.603457    0.414408    0.472036    0.577727
    249400    0.552928    0.300359    0.511791    0.509228
    249440    0.558289    0.367646    0.510445    0.477132
    249480    0.503494    0.334123    0.466489    0.421619
    249520    0.476877     0.33729    0.451178    0.370808
    249560    0.496255    0.317541    0.457007     0.42761
    249600    0.492729    0.396954    0.381599    0.427051
    249640    0.440217    0.394703    0.317011    0.362347
    249680    0.507357    0.479751    0.327064    0.421534
    249720    0.435521    0.408626    0.289254    0.358768
    249760    0.540078    0.483896       0.299    0.509717
    249800    0.495806    0.434361    0.376026    0.401972
    249840    0.451727    0.407493    0.370378     0.32386
    249880    0.490631    0.449394    0.325567     0.41652
    249920    0.509835    0.468543    0.286738    0.467025
    249960    0.556927    0.532473    0.278979    0.508899
    250000    0.563457     0.45798    0.395618    0.518371
    250040    0.628038    0.552092    0.372189    0.587821
    250080    0.564517     0.52226    0.414454    0.439126
    250120    0.453003    0.330675    0.387243    0.388743
    250160    0.427334     0.32295    0.372329     0.34972
    250200    0.443544    0.358503    0.389843    0.336098
    250240    0.482535    0.404293     0.42495    0.348777
    250280    0.456942    0.375708    0.366291    0.377182
    250320    0.433205    0.383901    0.324308    0.350395
    250360     0.53357      0.4875    0.304369    0.488975
    250400    0.559031    0.525806    0.338881    0.483446
    250440    0.550807    0.484402     0.43134    0.431368
    250480    0.523133    0.481739    0.423192    0.369016
    250520    0.494891    0.414283    0.359031    0.435086
    250560    0.492827    0.396277    0.408412    0.402395
    250600    0.401426    0.327484    0.325764    0.330026
    250640    0.366303    0.276295    0.309562    0.310142
    250680    0.423346    0.274716    0.372648    0.379615
    250720    0.449701    0.308421     0.37535    0.410429
    250760    0.475734     0.32405    0.412026    0.421749
    250800    0.432513    0.305985    0.355377    0.392703
    250840    0.418411    0.334411    0.298545    0.386232
    250880    0.467811    0.379388    0.329936    0.430001
    250920    0.523145    0.423786    0.461942    0.392906
    250960    0.512677    0.466143    0.450402    0.324845
    251000    0.554359    0.525899    0.442244    0.377463
    251040    0.539085    0.509726     0.43209    0.367019
    251080    0.519696    0.480442    0.400919    0.385496
    251120    0.554339    0.512541    0.457802    0.377232
    251160    0.423743    0.385207    0.364665    0.278839
    251200    0.437752    0.412772    0.360961    0.287369
    251240    0.429674    0.338137     0.40249    0.304801
    251280     0.50444    0.339756     0.46832    0.417326
    251320    0.491506    0.387811    0.395048    0.420353
    251360    0.445429    0.343142    0.382609    0.364249
    251400    0.513313    0.423583    0.473428    0.351317
    251440    0.401707    0.378399    0.304335    0.294843
    251480    0.416501     0.36046    0.361163     0.29424
    251520    0.414619    0.329424    0.316596    0.367512
    251560    0.420104    0.308057    0.308689    0.403468
    251600    0.438588     0.33498    0.321364    0.411378
    251640    0.430592    0.303887    0.354176    0.391192
    251680    0.437882    0.317655    0.364687    0.386756
    251720    0.446442    0.307844    0.360191    0.417271
    251760    0.479056    0.368999    0.424834    0.377287
    251800    0.519268    0.324265    0.488921    0.441688
    251840    0.529855    0.299138    0.498489    0.472776
    251880     0.52378     0.33143    0.492065    0.443528
    251920    0.602271    0.519032    0.404547    0.540748
    251960    0.608267    0.559322    0.363159    0.543371
    252000    0.542434    0.476919     0.36823    0.474788
    252040    0.521792    0.442306    0.391057    0.442689
    252080    0.416567    0.324837    0.375825    0.316688
    252120    0.429124     0.36698    0.361027    0.321372
    252160    0.458936    0.368053    0.346835    0.406801
    252200    0.478891    0.441832    0.369724    0.356036
    252240    0.476616    0.451794    0.332753    0.373475
    252280    0.478248    0.449561    0.335909    0.377494
    252320    0.450226    0.412225    0.317536    0.366944
    252360    0.399086    0.328608    0.319597    0.329262
    252400    0.439289    0.316261    0.408943    0.344521
    252440    0.422139    0.294269    0.387487    0.345923
    252480    0.448237    0.277048      0.4209    0.384605
    252520    0.433036    0.294295       0.413    0.343311
    252560    0.455551    0.269886    0.410326    0.416951
    252600    0.437478    0.294223    0.361017    0.407276
    252640    0.443396    0.262823    0.399137    0.405971
    252680    0.462232    0.274975     0.41008    0.428416
    252720    0.468813    0.350226    0.409076    0.386743
    252760    0.445026    0.330399    0.337814     0.41571
    252800    0.431561    0.329123     0.37616    0.350246
    252840    0.413631     0.36076    0.301712    0.347855
    252880    0.414689     0.37342    0.256951    0.372113
    252920    0.421375    0.378847    0.257759    0.380985
    252960    0.445068    0.391978    0.346832    0.349618
    253000    0.424953     0.34215    0.297063    0.394787
    253040    0.425373    0.343557    0.376606    0.319406
    253080    0.416501    0.367491     0.36342    0.282528
    253120    0.390459    0.338687    0.319453    0.296914
    253160    0.428165    0.358317     0.37745    0.309501
    253200    0.523115    0.370495    0.480537    0.423221
    253240    0.458107     0.32406    0.426962    0.363885
    253280    0.460561    0.411994    0.391434    0.318234
    253320    0.493917    0.467935     0.30111     0.42223
    253360    0.563911    0.510772    0.421934    0.443932
    253400    0.468345     0.35691    0.377618    0.410748
    253440    0.523993    0.504714    0.473861    0.264305
    253480    0.462694    0.444122     0.37634    0.298824
    253520    0.539764    0.526008    0.474552    0.284264
    253560     0.52853    0.421516    0.464101    0.406969
    253600    0.623242     0.48055    0.588583    0.446658
    253640    0.622405    0.389397    0.604673     0.50746
    253680     0.60679    0.414143    0.577286    0.481263
    253720    0.501754    0.467512    0.447979    0.290278
    253760    0.502448    0.447019    0.432981    0.342943
    253800    0.531383    0.473859    0.473529    0.340535
    253840    0.586706      0.5169    0.545769    0.351281
    253880    0.609544    0.513587    0.584098    0.371678
    253920    0.606153    0.417942    0.558746    0.497967
    253960    0.554639    0.302419    0.510634    0.512878
    254000    0.633199    0.295753     0.61789    0.576735
    254040    0.551839     0.33178    0.502281    0.496677
    254080    0.578143    0.501693    0.479108    0.432732
    254120    0.571629    0.538526    0.518666      0.3074
    254160    0.566041    0.495256    0.506114     0.37333
    254200    0.575755    0.542731    0.400028    0.456517
    254240    0.581427    0.464794     0.42522     0.52846
    254280    0.576283    0.513633    0.352261    0.525641
    254320    0.491488    0.423123    0.320597     0.44867
    254360    0.511454    0.442677    0.336446    0.462614
    254400     0.58145    0.548354    0.497466    0.357776
    254440    0.623363     0.56138    0.477785    0.483463
    254480    0.623947    0.532904    0.462108    0.530179
    254520    0.613672    0.523542    0.364685    0.588299
    254560     0.66331    0.649554    0.229301    0.636758
    254600    0.631537    0.602099    0.227179    0.619309
    254640    0.602455    0.493974    0.372767    0.585611
    254680    0.631661    0.523553    0.392267    0.608283
    254720    0.617398    0.481689    0.482988    0.545031
    254760    0.590554    0.559735    0.397098    0.475939
    254800    0.545833    0.465769    0.446465    0.423788
    254840    0.527533    0.384767    0.431416    0.471611
    254880     0.55283    0.354629    0.536681    0.444359
    254920    0.568382    0.319276    0.525164    0.518055
    254960    0.637048     0.26192    0.621521    0.597303
    255000    0.622425    0.395961    0.528962    0.581583
    255040     0.64297    0.481699    0.473216    0.608977
    255080    0.619294    0.577542    0.471921    0.459113
    255120    0.547256    0.515567    0.513198    0.264191
    255160    0.597343    0.526716    0.562049    0.346856
    255200    0.548412     0.50844    0.499999    0.304962
    255240    0.520893    0.395655    0.478669    0.396222
    255280    0.507786    0.477178    0.442414    0.303749
    255320    0.487133    0.455393    0.426652     0.29186
    255360    0.459598    0.353666    0.419315     0.34865
    255400    0.534858    0.403161    0.383888     0.51209
    255440    0.541855    0.338113    0.484706    0.487805
    255480    0.496977     0.34127    0.397251    0.468721
    255520    0.539157    0.411216    0.448073    0.459904
    255560    0.526925    0.424297    0.351476    0.501734
    255600    0.483178    0.311759    0.414663    0.444729
    255640    0.445987    0.382084    0.345741    0.363708
    255680    0.530227    0.361359    0.464857    0.464336
    255720     0.56232    0.456898    0.518471    0.393495
    255760    0.515177     0.36189    0.443917    0.450319
    255800    0.525328    0.370227    0.448326    0.462466
    255840    0.558926    0.378448    0.492139    0.489259
    255880    0.595994     0.27749    0.570166    0.555272
    255920    0.549193    0.355092     0.50354    0.472846
    255960    0.506988     0.37823    0.464453     0.39408
    256000    0.534641    0.405614    0.458233    0.444052
    256040    0.559617    0.509895    0.509279    0.327086
    256080    0.520905     0.47064    0.443539    0.352782
    256120    0.520294    0.428777    0.464247    0.376877
    256160    0.508235    0.380106    0.465174    0.394638
    256200    0.542514    0.353375    0.499472    0.462922
    256240    0.550437    0.444181    0.505082    0.391865
    256280    0.502826    0.397341    0.436756    0.396274
    256320    0.479161    0.370545    0.419759    0.381692
    256360    0.500804    0.344181     0.41311    0.460965
    256400    0.598062     0.55858     0.51835    0.366959
    256440    0.520726    0.460915    0.404468    0.407766
    256480    0.412315    0.367151    0.293481    0.345073
    256520    0.447656     0.37922    0.273147    0.427054
    256560    0.463607    0.403362    0.316235    0.408847
    256600    0.535205    0.494684    0.268291    0.506159
    256640    0.597585    0.535774    0.354629       0.549
    256680     0.59426    0.432162    0.470728    0.545839
    256720    0.473221    0.407664    0.371741    0.378808
    256760    0.547688     0.52143    0.328566    0.469127
    256800    0.511258    0.488703    0.454437    0.278256
    256840    0.495234     0.38036    0.420427    0.411195
    256880    0.547533    0.398265    0.482766    0.455968
    256920    0.476208     0.34496    0.413908    0.404019
    256960    0.484736    0.405306    0.426118    0.352262
    257000    0.458241    0.416532    0.373993    0.326496
    257040    0.493644     0.43377    0.382935    0.390606
    257080    0.473094    0.419641    0.382536    0.353842
    257120    0.496868    0.468244    0.422851    0.309355
    257160    0.574642    0.547725     0.53542     0.27157
    257200    0.530874    0.485303    0.442348    0.363954
    257240    0.528497     0.47881    0.378103    0.431738
    257280    0.580497    0.472648    0.428011    0.517072
    257320    0.462882    0.327028    0.417206    0.384072
    257360    0.475956     0.32696    0.403895    0.427826
    257400     0.48564     0.36757     0.39137    0.428269
    257440     0.43429    0.344971    0.313988    0.399528
    257480    0.498097      0.4011    0.353489    0.458656
    257520     0.50181     0.35177    0.395762      0.4725
    257560    0.538716     0.28643    0.478995    0.518605
    257600    0.583205    0.313734    0.527632    0.550846
    257640    0.578691    0.298548    0.532635    0.544917
    257680    0.551347    0.346856    0.522819    0.462946
    257720    0.453069    0.299833    0.417643    0.382384
    257760    0.494852    0.313169    0.476973    0.405191
    257800    0.498416    0.332879    0.426705     0.45161
    257840    0.472945    0.451249    0.324485    0.372073
    257880    0.454808     0.43126    0.398274    0.262854
    257920    0.460924    0.433693    0.400759    0.276049
    257960    0.426976     0.40394    0.376393    0.244494
    258000     0.42101    0.393078     0.35132    0.276702
    258040    0.485616    0.402184    0.419093    0.366407
    258080    0.495728    0.468788    0.408331    0.324031
    258120    0.472744    0.445505    0.398822    0.299066
    258160    0.544788    0.507895    0.385574    0.432393
    258200    0.487618    0.415181    0.386253      0.3924
    258240    0.510426    0.398745    0.444972    0.405057
    258280    0.550803    0.460834    0.479544     0.40551
    258320    0.513814    0.385349    0.450967    0.419698
    258360    0.558047     0.40158    0.467783    0.492692
    258400    0.676218    0.434997    0.613513    0.590695
    258440    0.588886    0.547098    0.448494    0.439444
    258480    0.622715    0.599673    0.600028    0.236444
    258520     0.59375    0.496305    0.552686    0.391534
    258560    0.495629    0.332288    0.459563    0.411926
    258600    0.492509    0.406571    0.433756    0.362886
    258640    0.514011    0.429964    0.446841    0.379313
    258680    0.488753    0.421153    0.451797     0.31027
    258720    0.550211    0.491094    0.523973     0.29957
    258760    0.556374    0.508713    0.538712    0.264771
    258800    0.529202    0.490746    0.497944    0.267074
    258840    0.502069    0.464449    0.437175    0.311948
    258880     0.55508    0.513877    0.495901    0.325946
    258920    0.507118    0.437869    0.477469    0.307621
    258960    0.490511    0.423016    0.471602    0.282579
    259000    0.442208    0.375363    0.388294     0.31532
    259040    0.451222    0.385198    0.402424    0.311256
    259080    0.471442     0.32472    0.416986    0.406441
    259120    0.453646    0.369615    0.341566    0.397878
    259160    0.470598    0.452751    0.424183    0.240854
    259200    0.471085    0.443153    0.353901    0.349588
    259240    0.562803    0.525523    0.516558    0.300813
    259280    0.498243    0.427896     0.38534    0.406093
    259320    0.504396    0.441488    0.477763    0.292679
    259360    0.538916    0.494917    0.401533    0.417959
    259400    0.479608     0.44186    0.426102    0.288521
    259440    0.497938    0.461586     0.42535    0.319219
    259480     0.46438    0.451084     0.38206    0.286096
    259520    0.471719    0.432047    0.402957    0.309836
    259560     0.45139    0.432631    0.367275    0.292311
    259600    0.439251    0.354613    0.345639    0.375054
    259640    0.439138    0.378401    0.357636    0.338517
    259680    0.432808    0.397274    0.326413    0.332074
    259720    0.552816    0.522556     0.48642    0.318657
    259760    0.456182    0.362906     0.39046    0.363379
    259800     0.41247    0.346056    0.348961    0.314221
    259840    0.427437    0.358963    0.309562     0.37513
    259880    0.432704    0.358002    0.377734    0.321896
    259920    0.488741    0.435821    0.342607    0.412815
    259960    0.484289     0.39245    0.427482    0.363751
    260000    0.450752    0.371724    0.438175    0.276005
    260040    0.435352    0.419417    0.383372    0.237019
    260080     0.44513    0.407616    0.406505    0.254723
    260120     0.45396    0.412397      0.4272    0.244107
    260160    0.469477    0.394288    0.411883    0.340156
    260200    0.432949    0.363691    0.406389    0.278329
    260240    0.428081    0.355494    0.392796    0.292989
    260280    0.445291    0.332852    0.401828    0.352579
    260320    0.475454    0.434106      0.3924     0.33119
    260360    0.465259    0.333805    0.422266    0.378415
    260400    0.493011    0.253118    0.456516    0.462217
    260440    0.564066    0.313847    0.518866    0.518284
    260480    0.387326    0.311505    0.353225    0.279714
    260520     0.45091    0.263291    0.439978    0.379126
    260560    0.462959     0.33538    0.345523    0.443618
    260600     0.45391    0.434629    0.350938    0.316241
    260640    0.455247    0.435384    0.365524    0.302213
    260680    0.504249    0.471353    0.407613    0.346715
    260720    0.512936    0.449121    0.417972    0.387036
    260760    0.429258    0.379119    0.307166    0.361168
    260800    0.442235    0.380163     0.35861    0.343538
    260840    0.515638    0.479507    0.395713    0.381117
    260880    0.507119    0.487954    0.331667     0.40772
    260920    0.579194    0.504593    0.525559    0.374307
    260960    0.560103    0.518552    0.510029    0.313696
    261000    0.541796    0.500292    0.513843    0.269741
    261040    0.534131    0.468271    0.495552     0.32518
    261080    0.574486     0.42872    0.544909    0.423489
    261120    0.485337    0.381641    0.389122    0.417178
    261160    0.452721    0.342474    0.381688    0.383325
    261200    0.458333    0.342652     0.39808    0.379816
    261240    0.450931    0.256704    0.389196    0.435094
    261280    0.488531    0.311236    0.398617    0.470704
    261320    0.483609    0.275125    0.451376     0.43396
    261360    0.474321    0.368245    0.350117    0.437922
    261400    0.451496    0.280239    0.413602    0.397614
    261440    0.471874    0.269477    0.406519    0.455473
    261480    0.454611    0.289844    0.422109    0.388789
    261520    0.465295    0.368162    0.424083    0.342942
    261560     0.44359    0.341345    0.397483    0.345016
    261600    0.509916    0.337028    0.489492    0.408459
    261640    0.485308    0.340869    0.466236    0.370782
    261680    0.487837    0.383288    0.453793    0.350901
    261720    0.454641    0.409742    0.435503    0.236314
    261760    0.458193    0.432628    0.430726    0.217234
    261800    0.451946    0.430588     0.40306    0.246267
    261840    0.440888    0.385306    0.372348    0.318845
    261880    0.452137    0.370958     0.42668    0.298648
    261920    0.473192    0.407908     0.43928    0.297431
    261960    0.477657    0.381442    0.387474    0.400846
    262000    0.475568    0.365482    0.424549     0.37217
    262040    0.502948    0.277611    0.442417    0.482818
    262080    0.540249    0.328307    0.458617    0.515386
    262120    0.492098    0.289184     0.41314    0.479591
    262160    0.553227    0.347182    0.443425    0.543102
    262200    0.494384    0.384798    0.448047    0.374186
    262240    0.552053    0.487079    0.509568    0.335587
    262280    0.484024    0.452282     0.36401    0.362625
    262320    0.466235    0.382271    0.369588    0.389903
    262360    0.451459    0.356381    0.365591    0.383361
    262400    0.446883    0.323754    0.423031    0.340054
    262440     0.43607    0.370493    0.313622    0.380381
    262480    0.435503    0.412858    0.282671    0.359124
    262520    0.458825    0.419524    0.277568    0.409873
    262560    0.458794    0.437366    0.341081    0.336688
    262600    0.452288    0.400552    0.377867    0.325427
    262640    0.457364    0.385954    0.400469    0.330194
    262680    0.453509    0.376547    0.363527    0.370677
    262720    0.457667    0.418351    0.257612    0.421351
    262760    0.461184    0.444452    0.253668    0.404348
    262800    0.456071       0.409    0.280669    0.412245
    262840    0.433937    0.350817    0.288838    0.412435
    262880     0.48561    0.431192    0.279572    0.455573
    262920    0.499582    0.398585     0.32198     0.48644
    262960    0.505442    0.383265    0.357277    0.486214
    263000    0.502542    0.404955    0.370758    0.451273
    263040    0.563317     0.50143    0.440017    0.435436
    263080    0.552765     0.48965    0.404226    0.456009
    263120    0.553501     0.51648    0.335385    0.483209
    263160    0.546433    0.528972    0.352239    0.439652
    263200    0.500963    0.421261    0.392839    0.412486
    263240    0.566439    0.387202    0.490294    0.501391
    263280    0.480143    0.345349    0.411732    0.415072
    263320    0.541864    0.298232    0.504448    0.493784
    263360    0.509214    0.388084    0.403143    0.453282
    263400    0.633779    0.492581    0.456521    0.593552
    263440    0.690715    0.422164    0.647224     0.59754
    263480     0.66344    0.446222    0.612697    0.552987
    263520     0.63227    0.465918    0.608343    0.460836
    263560    0.684558    0.408223    0.590121    0.649884
    263600    0.609915    0.432495    0.569195    0.482658
    263640    0.612077    0.429161    0.553497    0.508664
    263680    0.614958    0.307123    0.552102    0.597667
    263720    0.648058    0.269798    0.602931    0.635328
    263760    0.572377    0.483374    0.382656    0.524552
    263800    0.596895    0.462163    0.423373    0.565444
    263840    0.680086    0.540659    0.457112    0.650976
    263880    0.625357    0.522941    0.406731    0.585872
    263920    0.649924    0.330987    0.626912    0.585004
    263960    0.629298      0.2978    0.602469    0.583419
    264000    0.589928    0.330708    0.564219    0.517996
    264040     0.60613    0.344259    0.537939    0.571747
    264080    0.631953    0.427336    0.501221    0.604062
    264120    0.587666    0.400153    0.516826    0.513295
    264160    0.605355    0.451941      0.5532    0.471835
    264200    0.535431    0.350374    0.508842    0.437824
    264240    0.454934    0.323626    0.393004    0.393376
    264280    0.426164    0.298817    0.350934    0.388311
    264320    0.426194    0.312096     0.34051     0.38721
    264360    0.448026    0.370339    0.367567    0.359442
    264400    0.466387    0.327583    0.386359    0.422434
    264440    0.487969    0.405548    0.408951    0.380154
    264480    0.504867    0.456612    0.408637    0.366474
    264520    0.485401    0.429827     0.29796    0.444632
    264560    0.574016    0.561221    0.275858    0.517612
    264600    0.546673     0.45929    0.434211    0.445216
    264640    0.549752    0.474609    0.390181    0.476402
    264680    0.547621    0.512198    0.236525    0.530554
    264720    0.520887    0.455258    0.309811    0.489289
    264760    0.572116     0.47654    0.349508    0.552619
    264800    0.560532    0.366366    0.466254    0.526095
    264840    0.517079    0.353126    0.464556    0.440717
    264880    0.483586    0.313369    0.438986    0.420478
    264920    0.511806    0.311066     0.49431    0.427536
    264960    0.465478    0.258807    0.432896    0.423036
    265000    0.431051    0.246982    0.407801    0.379881
    265040    0.422929    0.248738    0.394425     0.37456
    265080    0.423403    0.332774    0.325997    0.376201
    265120     0.45809    0.442661    0.232965     0.41167
    265160    0.462012    0.406009    0.259949    0.441014
    265200     0.43388    0.379225    0.251048    0.411907
    265240    0.446063    0.408179    0.237348     0.41833
    265280    0.440149      0.3587    0.323007    0.393017
    265320    0.449888    0.210101    0.409498    0.439281
    265360    0.447926     0.22853    0.405398    0.429769
    265400    0.447648     0.35236    0.405695    0.334711
    265440    0.448441    0.317792    0.369749    0.405576
    265480    0.443061    0.313726    0.404704    0.361104
    265520    0.446692    0.321148    0.376765    0.392402
    265560    0.443668    0.265973    0.397262    0.406356
    265600    0.455449    0.333077    0.337428     0.43597
    265640     0.46188    0.278493    0.377755    0.454322
    265680    0.442982    0.384861    0.298473    0.394034
    265720     0.45351    0.408849    0.292218     0.39849
    265760    0.448765    0.410851    0.240514    0.419683
    265800    0.441142    0.397636    0.217891    0.428511
    265840    0.456425    0.427933    0.324511    0.358069
    265880    0.413193    0.367515    0.313637    0.328667
    265920    0.429939    0.376074    0.372743    0.298874
    265960    0.450141    0.417412    0.358134    0.320564
    266000    0.555592     0.52438    0.519742    0.268813
    266040    0.614062    0.556338    0.572453    0.341951
    266080    0.629084    0.521771    0.584391    0.421589
    266120    0.662809     0.64004    0.406506    0.551121
    266160    0.581586     0.54642    0.324451     0.52215
    266200    0.579504    0.541395    0.376772    0.486399
    266240    0.507884    0.466997    0.411884    0.357991
    266280    0.498889    0.440334    0.369513     0.40908
    266320     0.54145    0.508131    0.435056    0.372648
    266360    0.526853    0.501962    0.343908    0.430011
    266400    0.546191    0.517114    0.367717    0.440484
    266440     0.62426     0.61256    0.321214    0.548629
    266480    0.637411    0.577545    0.467733    0.510151
    266520    0.617917    0.446183    0.563521    0.496998
    266560    0.574658    0.322905    0.519859    0.534735
    266600    0.600022    0.479863    0.511455    0.477701
    266640    0.582163     0.43071    0.444842    0.542616
    266680    0.598219     0.47982    0.524332    0.458893
    266720    0.622497    0.498617    0.586491      0.4271
    266760    0.592731    0.471781    0.558975    0.409426
    266800    0.637773     0.55726    0.601258    0.376112
    266840    0.594267    0.548477    0.530758    0.351819
    266880    0.588144    0.555318    0.536554    0.309122
    266920      0.6447    0.611819    0.451968    0.502672
    266960    0.587926    0.568489    0.313982    0.519181
    267000     0.58107    0.542361    0.319186    0.528442
    267040    0.564951    0.535224    0.407777    0.430805
    267080    0.536965    0.515057    0.350604    0.434115
    267120    0.577126    0.522301    0.379178    0.499574
    267160     0.58947    0.548448    0.392964    0.489626
    267200    0.558377    0.419896    0.411987    0.526805
    267240    0.598424    0.452432    0.419368    0.579361
    267280    0.505702    0.391145    0.356135    0.481292
    267320    0.558638    0.313358    0.508357    0.517236
    267360    0.585404    0.324529    0.527248    0.549625
    267400    0.605519    0.373373     0.50926    0.578407
    267440    0.603047    0.392359    0.480849    0.584953
    267480    0.621223    0.428567    0.537856    0.546697
    267520    0.558818    0.319353    0.500505    0.521598
    267560    0.531488    0.264875    0.483165    0.511225
    267600    0.564961    0.267362     0.50902    0.554778
    267640    0.596853    0.353177    0.523217    0.560336
    267680    0.576827     0.46539    0.387896    0.546266
    267720    0.581984    0.384324    0.473657    0.552588
    267760    0.590011    0.408275    0.521453    0.507566
    267800    0.516469      0.3325    0.430754    0.487211
    267840     0.60827    0.353026     0.57644    0.532048
    267880     0.55545     0.26004    0.531144    0.517024
    267920    0.564598    0.288108    0.515476    0.537419
    267960    0.562524    0.395128    0.457305    0.517313
    268000     0.60121    0.437601    0.537157    0.492822
    268040    0.596213    0.405656    0.502347    0.542245
    268080    0.581075    0.357135    0.530713    0.515845
    268120    0.554911    0.318312    0.522301    0.491663
    268160    0.617161    0.433349    0.580523    0.486802
    268200    0.583617    0.225885    0.557951    0.564698
    268240    0.603244    0.243519     0.58401    0.572221
    268280    0.629023    0.417493    0.498603    0.606987
    268320    0.525607    0.285708    0.491003    0.479388
    268360    0.522475    0.282919    0.475807    0.489414
    268400    0.449033    0.339189    0.377602    0.381613
    268440    0.487874    0.389002    0.399312    0.406533
    268480    0.458248    0.408999    0.349946    0.360888
    268520    0.457236    0.441558     0.36274    0.302614
    268560    0.488548    0.430412    0.407393    0.355155
    268600    0.454406    0.387483    0.317585    0.402451
    268640    0.438825    0.354115    0.313206    0.402045
    268680    0.437896    0.291573    0.407126    0.364335
    268720    0.527632    0.386075    0.447386    0.455613
    268760    0.538525    0.431845       0.487    0.395423
    268800    0.553864    0.527857    0.481718    0.320696
    268840    0.509023    0.326589    0.445947    0.461172
    268880    0.463684    0.353411    0.389055    0.392101
    268920    0.479548    0.262798    0.463132    0.419975
    268960    0.452338    0.281459    0.390001    0.421781
    269000     0.45718    0.260267    0.395591    0.440223
    269040     0.45065    0.234733    0.413605    0.424267
    269080    0.461687    0.251422    0.411586    0.440106
    269120    0.466243    0.305197    0.361674    0.459143
    269160    0.460227    0.311245    0.366676    0.438512
    269200    0.465216    0.212701     0.42559    0.454405
    269240    0.461312    0.262358    0.413298    0.431243
    269280    0.454897    0.245141    0.396395    0.443441
    269320    0.456965    0.322077    0.403468    0.388733
    269360    0.455422    0.317875    0.419988    0.370653
    269400    0.436548    0.289427     0.37828     0.39279
    269440    0.453699    0.308327    0.381395    0.413714
    269480    0.452981    0.413748    0.271525    0.406781
    269520    0.466235    0.442758    0.361228    0.328984
    269560    0.454617    0.417764    0.368207    0.321324
    269600    0.447083    0.379791    0.394649    0.315877
    269640    0.459233    0.337003    0.400077    0.384912
    269680    0.459432    0.387838    0.415216     0.31517
    269720    0.440516     0.39906    0.273129     0.39276
    269760    0.471378    0.400056    0.336762     0.41345
    269800    0.550895    0.492321    0.327084     0.50755
    269840    0.481398    0.457099    0.355313    0.358193
    269880    0.460388    0.403603    0.383328    0.337755
    269920    0.510776    0.444028    0.413848    0.391604
    269960    0.471952    0.387756     0.34674    0.418204
    270000    0.467891    0.421766    0.318149    0.398421
    270040    0.463775    0.424978    0.380877    0.323267
    270080    0.456057    0.424261    0.352249    0.334514
    270120     0.45913    0.444719    0.355468    0.312201
    270160    0.465332    0.437001    0.363421    0.331698
    270200    0.459914    0.413152    0.338775    0.370916
    270240    0.504719    0.466969    0.467998    0.269072
    270280    0.448633     0.39099    0.439336    0.238021
    270320    0.461309    0.383186    0.449106    0.277641
    270360    0.453413     0.29628     0.43711    0.363758
    270400    0.439449    0.269511    0.410691    0.380694
    270440    0.455246    0.214776    0.442417    0.415495
    270480    0.451496    0.252495    0.442551    0.384827
    270520    0.445144    0.320759    0.387598    0.378401
    270560    0.446898    0.293586    0.385126    0.406104
    270600    0.459552    0.307729     0.40719    0.402338
    270640    0.454981    0.338498    0.405823    0.367074
    270680     0.46129    0.271024    0.429106    0.409866
    270720    0.463643    0.275655    0.381593    0.456433
    270760    0.465532    0.368202    0.302213    0.454461
    270800    0.447895    0.233785    0.397954    0.433817
    270840    0.454629    0.294464     0.39281    0.415171
    270880    0.465816    0.248448    0.442771    0.419759
    270920     0.44182    0.353296    0.408754    0.313867
    270960    0.447663    0.285545    0.385587    0.413027
    271000    0.431365    0.264847    0.378171    0.398741
    271040    0.482987     0.23507    0.445235    0.461586
    271080    0.469162    0.232345    0.422781    0.455521
    271120    0.451681    0.232381     0.41571    0.425695
    271160    0.468757    0.256692    0.454001    0.409218
    271200    0.457435    0.320497    0.421191    0.371987
    271240    0.460909    0.279857    0.402806    0.429305
    271280    0.457255    0.289168    0.368233    0.446038
    271320    0.449021    0.303029    0.362411    0.424348
    271360    0.446675    0.259587    0.413337    0.401004
    271400    0.450002    0.437913     0.22046     0.40575
    271440    0.477944    0.456329    0.332795    0.371312
    271480    0.478999    0.445343    0.293848    0.417377
    271520    0.474594    0.453932    0.347599    0.351566
    271560    0.567978    0.534236    0.483756    0.354642
    271600    0.511089    0.470533    0.421978    0.350652
    271640    0.525723    0.488649     0.40688    0.385279
    271680    0.491229    0.391434    0.374748    0.434691
    271720    0.445811    0.389965    0.313017    0.383983
    271760     0.49787    0.428565    0.327604    0.452502
    271800    0.438045    0.362748     0.29376    0.407292
    271840    0.428691    0.383086    0.320554    0.343574
    271880    0.471792    0.408772    0.446372    0.280772
    271920    0.536994    0.486066    0.506819    0.289138
    271960    0.488744    0.423829    0.477802    0.264225
    272000    0.486645    0.412563    0.385579    0.393405
    272040    0.487343     0.33106    0.408586    0.445491
    272080    0.456223    0.318845    0.365047     0.42586
    272120    0.451007    0.387477    0.300007    0.408254
    272160    0.432751    0.346991    0.327069    0.383628
    272200    0.451267    0.373426    0.294508     0.42556
    272240    0.468817     0.35502    0.340108    0.444821
    272280    0.500555    0.341734    0.392059    0.480227
    272320    0.447318    0.293548    0.363167    0.426762
    272360    0.457011    0.384726    0.303108    0.421698
    272400    0.491744    0.391985    0.422638    0.389037
    272440    0.492817    0.349176    0.449527    0.402168
    272480    0.626423    0.273849    0.611089     0.57999
    272520    0.651326    0.328207    0.601672    0.615405
    272560    0.588588    0.396306    0.576604    0.450933
    272600    0.605494    0.472529    0.578915    0.418116
    272640    0.655362    0.501763    0.644166    0.438502
    272680    0.605977    0.487514    0.525712    0.469441
    272720    0.631296    0.448556    0.617008    0.463861
    272760    0.649579    0.308326    0.632245    0.590853
    272800    0.590942    0.425356    0.548192    0.465815
    272840     0.48276    0.409634    0.432145    0.334012
    272880     0.64572    0.437616     0.63199    0.492938
    272920    0.599733    0.397968    0.576691    0.477922
    272960    0.582727     0.43892    0.504149       0.482
    273000    0.615828    0.317987    0.550435    0.595309
    273040    0.572202    0.359489     0.52059    0.504562
    273080    0.527162    0.303471    0.461013     0.50117
    273120    0.584913    0.420782     0.47712    0.528721
    273160    0.566518    0.511652     0.35991    0.500562
    273200    0.536355    0.512135     0.31901    0.459678
    273240     0.54137    0.419686    0.409006    0.492688
    273280    0.537951    0.366755    0.453792    0.488207
    273320    0.496831    0.403683    0.366961    0.442788
    273360    0.490346    0.426289    0.379289    0.394077
    273400    0.521234    0.420359    0.427742    0.428608
    273440    0.598966    0.524691    0.320659    0.582578
    273480    0.606171    0.582913     0.26741    0.568851
    273520    0.597052    0.575562    0.296027    0.542252
    273560    0.548685    0.500676     0.33876    0.486493
    273600    0.506949    0.385446    0.400958    0.452393
    273640    0.438534    0.301556    0.337895    0.423692
    273680    0.490824    0.428804    0.270186    0.474281
    273720    0.512902    0.422062    0.377606    0.453226
    273760    0.545251    0.470781    0.300352    0.531744
    273800    0.517805    0.402383    0.450486    0.413998
    273840    0.482623    0.409217     0.30858    0.450743
    273880    0.488643     0.37988    0.454047    0.356477
    273920     0.50234    0.451638    0.370422    0.404354
    273960    0.452456    0.389943    0.294706    0.412947
    274000    0.452324    0.407581    0.268336    0.413603
    274040    0.469417    0.407314    0.355722    0.385048
    274080    0.439055    0.379867    0.315976     0.37603
    274120    0.451635    0.306066    0.393293    0.399491
    274160    0.449072    0.348129    0.361917    0.388784
    274200    0.454127    0.335204    0.343828    0.426478
    274240    0.470354    0.305834    0.404642    0.430343
    274280    0.456588    0.395731    0.375262    0.345719
    274320    0.456658    0.414694    0.406146    0.283103
    274360     0.44972    0.265848    0.389291    0.426935
    274400    0.475765    0.331713    0.365796    0.457017
    274440    0.458518    0.401773    0.303916    0.408278
    274480    0.463382    0.388724    0.311038     0.42614
    274520    0.463791    0.250818     0.43617    0.420773
    274560    0.479225    0.298699    0.418056    0.441951
    274600     0.47164    0.289943    0.433778    0.415523
    274640    0.543352    0.343544    0.497462    0.474312
    274680    0.459087    0.270695    0.389698    0.443149
    274720    0.475699     0.40219    0.323809    0.431242
    274760    0.485923    0.455257      0.3498    0.377656
    274800     0.54954    0.497106    0.336434    0.493645
    274840    0.615322    0.535443    0.449178    0.518443
    274880    0.677291    0.634402    0.489394    0.524856
    274920    0.493658    0.468197    0.346017    0.385305
    274960    0.537841     0.51223    0.274385    0.490795
    275000     0.55497    0.529422     0.36017    0.453843
    275040    0.606585    0.565461    0.382914    0.519155
    275080    0.579615    0.492399     0.48679    0.438732
    275120     0.54551    0.505585    0.519617    0.263712
    275160    0.609709    0.583406    0.571768     0.27606
    275200    0.608744     0.58781    0.591355    0.214282
    275240     0.71566    0.699208    0.666986    0.300958
    275280    0.646153    0.592402     0.58242    0.380624
    275320    0.611354    0.580449      0.5384    0.347436
    275360     0.63482    0.611295    0.367284    0.545357
    275400    0.610049    0.574112    0.257237    0.590377
    275440    0.523421     0.48842    0.270071    0.486257
    275480    0.583573    0.560448    0.272001    0.541321
    275520     0.55269    0.509748    0.403551    0.433862
    275560     0.56632    0.540095    0.282371    0.519617
    275600    0.551201    0.521534    0.379454    0.437794
    275640    0.529196    0.483155    0.414551    0.393453
    275680    0.548476    0.516146     0.45084    0.363301
    275720    0.524145    0.484931    0.458971    0.321937
    275760    0.558632    0.534292    0.519879    0.261531
    275800    0.510408    0.470863    0.406623    0.366028
    275840    0.540261    0.483606    0.497588    0.319834
    275880    0.619145    0.563559    0.526728    0.414296
    275920    0.570446    0.489647    0.522567    0.371468
    275960    0.562122    0.506792    0.412249    0.452963
    276000    0.593887    0.547408    0.452463    0.448359
    276040    0.550745    0.464809    0.489676    0.388342
    276080    0.583462    0.504073     0.53658    0.372623
    276120    0.593924    0.506307    0.536118    0.402148
    276160    0.546777    0.363206    0.501841    0.462782
    276200    0.565259    0.346439    0.521398    0.497152
    276240    0.516505    0.385763    0.449175    0.427766
    276280     0.49475    0.289798     0.46017    0.440244
    276320    0.511042    0.304606     0.46584    0.461016
    276360    0.470669    0.369547    0.368033    0.413575
    276400    0.455165    0.303966     0.38856    0.413491
    276440    0.558063     0.40662    0.437618    0.515771
    276480    0.488175    0.349204    0.418544    0.423684
    276520    0.452416    0.315436    0.402224    0.384807
    276560    0.474125    0.384812    0.406584    0.369052
    276600    0.483869     0.36279    0.415558    0.404911
    276640     0.46927    0.381232    0.401564    0.365837
    276680    0.469242    0.382411    0.417075    0.346679
    276720    0.471516    0.400814    0.426559    0.319451
    276760    0.474877     0.37855    0.441783    0.335476
    276800    0.489406    0.416841    0.461018    0.304535
    276840    0.494544    0.381572    0.457372    0.366554
    276880     0.48039    0.411851     0.44184    0.310975
    276920    0.452055    0.348271    0.410958    0.344279
    276960    0.454952    0.384509    0.393095    0.334053
    277000    0.489144    0.467406    0.399237    0.317279
    277040    0.495985    0.426703    0.371722    0.414427
    277080    0.464682    0.413724    0.353506    0.368409
    277120     0.45662    0.405019    0.323367    0.385222
    277160    0.495488    0.444382    0.300093    0.451094
    277200    0.457383     0.36622    0.332685    0.416657
    277240    0.446925    0.286412    0.377601    0.418173
    277280     0.46216    0.432593    0.323318     0.36812
    277320    0.431273    0.411458    0.285005    0.348521
    277360    0.435797     0.41848    0.343502    0.294481
    277400    0.434821    0.340649    0.318961    0.400452
    277440    0.424745    0.312894     0.39846    0.322712
    277480    0.464181    0.340822    0.430144    0.360199
    277520    0.428074    0.265976    0.396048    0.372689
    277560    0.443667    0.372205    0.328306    0.383875
    277600    0.486496     0.29914    0.411263    0.463394
    277640    0.440338    0.290562    0.386301    0.392607
    277680    0.447509    0.310329    0.385642    0.394341
    277720    0.472263     0.26148    0.419081    0.449514
    277760    0.482244    0.254784    0.434619    0.459684
    277800    0.406959    0.347273    0.277452    0.365586
    277840    0.439323    0.386087    0.316729    0.369634
    277880    0.474618    0.426905    0.296337    0.424808
    277920    0.445109    0.356981    0.326552    0.402707
    277960    0.425179    0.366676    0.354987    0.317944
    278000    0.432928    0.393625    0.393098    0.255708
    278040      0.4651    0.413847    0.436105    0.266795
    278080    0.451669    0.399422    0.401877    0.294901
    278120    0.481863    0.423794    0.411341    0.339972
    278160    0.468343    0.343678    0.441738    0.354179
    278200    0.463268    0.297031    0.422126    0.403506
    278240    0.440905    0.312585    0.397607    0.364683
    278280    0.449293    0.298523    0.395251    0.397981
    278320    0.453818    0.322387    0.411484    0.372355
    278360     0.38341    0.310934    0.311405    0.316786
    278400    0.473249    0.433463     0.29824    0.413633
    278440    0.435571    0.387541    0.364258    0.310761
    278480    0.448764    0.408632    0.271702    0.402462
    278520    0.444958    0.399693    0.265762     0.40693
    278560    0.446522    0.356723    0.313609    0.416126
    278600    0.419392    0.344816    0.297082    0.380295
    278640     0.47582    0.426003    0.275073    0.442341
    278680    0.467879    0.372216    0.332836    0.434162
    278720    0.449573    0.347014    0.321337    0.424918
    278760    0.436795    0.343107    0.330489    0.393236
    278800    0.436224    0.336297    0.294414    0.425215
    278840    0.460252    0.332189    0.339107    0.445333
    278880    0.439527    0.352483    0.326604    0.394276
    278920    0.458857    0.419585    0.351689     0.34837
    278960     0.44601     0.40266    0.294112    0.386281
    279000    0.446712    0.413583    0.402282    0.257336
    279040    0.437165    0.351024    0.408174     0.30398
    279080    0.439146    0.363607    0.424252    0.271104
    279120    0.433655     0.34698    0.399597    0.309904
    279160    0.454364    0.221771    0.406117    0.445847
    279200    0.459565    0.251187     0.40903    0.438178
    279240    0.470593    0.381227    0.324006    0.438865
    279280     0.43762    0.388491    0.303589    0.374074
    279320    0.447532    0.367075     0.30172    0.418081
    279360    0.434826    0.386906    0.295018    0.376051
    279400    0.460028    0.421296    0.369402     0.33061
    279440    0.436596    0.386896    0.303126    0.373708
    279480    0.439759    0.422676    0.287937    0.353855
    279520    0.436402    0.332895    0.328231    0.402914
    279560    0.444131     0.35615    0.339789    0.390134
    279600    0.435113    0.315941    0.344401    0.400269
    279640    0.439857    0.311936    0.343781    0.414075
    279680    0.429332     0.35078    0.309298    0.387221
    279720     0.51714    0.461737    0.380129    0.420913
    279760     0.50821    0.420175    0.342387    0.471995
    279800    0.512202    0.476411    0.345111    0.422649
    279840    0.614557    0.471796    0.464726    0.562849
    279880    0.595711    0.482044    0.460924    0.514709
    279920    0.556734    0.278275    0.504091    0.536994
    279960     0.55135    0.320692    0.502703    0.502414
    280000    0.526126     0.30095    0.493731    0.468269
    280040    0.641104    0.253574    0.626122    0.604731
    280080    0.608785    0.304411    0.567465    0.571451
    280120    0.572776    0.315345    0.515671    0.539245
    280160    0.559419    0.326646    0.494194     0.52438
    280200    0.577478    0.298586    0.523095    0.551525
    280240    0.547152    0.361601    0.457023    0.509043
    280280    0.590354    0.484418    0.506989    0.453142
    280320    0.653674     0.52766    0.581843    0.487457
    280360     0.58954    0.555787    0.339281    0.520677
    280400     0.65348    0.638609    0.517095    0.422924
    280440    0.616358    0.604951    0.559415    0.284399
    280480    0.480018    0.461932    0.367038    0.335763
    280520    0.486471    0.456604    0.394534    0.330398
    280560    0.573901    0.432965    0.452068    0.516624
    280600    0.466034    0.335551      0.3861    0.415579
    280640    0.542576    0.477282    0.313194    0.512728
    280680    0.481239    0.440846    0.337623    0.393506
    280720    0.515858     0.48805    0.314221    0.441918
    280760    0.502692    0.457225    0.341815    0.423681
    280800    0.530235    0.451688    0.363229    0.475754
    280840    0.608102    0.390864      0.5165    0.565711
    280880    0.560997    0.418972    0.485637    0.466963
    280920    0.528247    0.371381    0.423297    0.490904
    280960    0.546802    0.411635    0.488353    0.435949
    281000    0.510172    0.383351    0.473372    0.386667
    281040    0.468089    0.413663     0.38436    0.345493
    281080    0.458731     0.41579    0.365921    0.337771
    281120    0.443156    0.328602    0.366358    0.388043
    281160    0.437348    0.279156    0.407803    0.371907
    281200    0.430489    0.313112    0.372187    0.366168
    281240    0.433919     0.30105    0.379356    0.376868
    281280    0.429128     0.26062    0.375181    0.399522
    281320    0.447802    0.286903     0.39757    0.400846
    281360    0.441378    0.297037    0.381394    0.394888
    281400    0.447306    0.348138    0.385245     0.36132
    281440    0.437376    0.330308    0.334463    0.402029
    281480    0.413612    0.332019    0.323348    0.356876
    281520    0.427282    0.380557    0.331883    0.331917
    281560    0.418609    0.328601     0.39566    0.293157
    281600    0.444312    0.335686    0.379836    0.371303
    281640    0.522535    0.470253     0.49556    0.281725
    281680    0.448715    0.428051    0.373716    0.282487
    281720    0.491438    0.375201    0.422612    0.404533
    281760    0.435416    0.275133    0.364047    0.413456
    281800    0.487254    0.275585    0.427396    0.464993
    281840      0.4905    0.397336     0.36414      0.4367
    281880    0.484844    0.390589    0.360414    0.433231
    281920    0.493319    0.440519    0.384782     0.38028
    281960    0.488985    0.443012    0.340879     0.40713
    282000    0.486351    0.270074    0.428003    0.465776
    282040    0.545445    0.389356    0.529786    0.403423
    282080    0.557955    0.424636    0.507203    0.430182
    282120    0.553891    0.507566    0.428987    0.414655
    282160    0.615166    0.544853    0.556473    0.387727
    282200    0.568865    0.439503    0.528102    0.418522
    282240    0.628885    0.616988     0.46786    0.437523
    282280    0.556364    0.417606    0.457406    0.485248
    282320    0.555193     0.38555    0.424081    0.536642
    282360    0.513806    0.309624     0.44001    0.488381
    282400    0.526722    0.410509    0.380299    0.491657
    282440    0.523536    0.282416    0.488189     0.47968
    282480    0.490942    0.432803    0.354671    0.411021
    282520    0.572866    0.528619    0.415979    0.451523
    282560     0.53225    0.383682    0.488275    0.425389
    282600     0.49833    0.341383    0.465955    0.403745
    282640     0.46374    0.353403    0.431313    0.345232
    282680    0.472885    0.323777     0.45231    0.371248
    282720    0.473906    0.400174    0.416387    0.340083
    282760    0.442274    0.376185    0.421941      0.2677
    282800    0.443572    0.385341    0.403784    0.286328
    282840    0.470825    0.353818    0.424755    0.371145
    282880    0.453303    0.357197    0.390559    0.361719
    282920    0.432567    0.380185    0.356929    0.319828
    282960    0.422675    0.367331    0.329406    0.337443
    283000    0.506903    0.449138    0.459516     0.31784
    283040    0.467254    0.394362    0.382355    0.367337
    283080    0.477045    0.439208    0.422003    0.290092
    283120    0.514263    0.491111    0.453973    0.285747
    283160    0.547806    0.518464    0.501607    0.282433
    283200     0.41649     0.35407    0.346875    0.318184
    283240    0.453599    0.409603    0.352249    0.345906
    283280    0.450489    0.428576    0.306182    0.358406
    283320    0.483806    0.423567    0.368007    0.391532
    283360    0.521684    0.465622    0.392491     0.41648
    283400    0.543866    0.502302    0.442426    0.378857
    283440    0.481434    0.440398    0.294656    0.427533
    283480    0.500339    0.450463    0.312494    0.447334
    283520    0.496502     0.42164     0.41006    0.383535
    283560    0.480411    0.346435    0.424518    0.401691
    283600    0.449684    0.429563    0.381521     0.27267
    283640    0.486515    0.456623    0.439328    0.268104
    283680    0.481439    0.405947    0.408333    0.363371
    283720    0.527589    0.450397    0.447456    0.391952
    283760    0.463162    0.411415    0.416332    0.294013
    283800    0.467386    0.438428    0.415898    0.267787
    283840    0.484383    0.434736    0.417862    0.325037
    283880    0.445828    0.300958    0.408946    0.373783
    283920    0.436658    0.282758    0.377399    0.398696
    283960    0.427722    0.245771    0.370824    0.409851
    284000    0.443888    0.280587    0.372594    0.420141
    284040    0.431198    0.274369    0.361488    0.407322
    284080     0.43851    0.350082    0.358157    0.365716
    284120    0.438017    0.372366    0.395166    0.298171
    284160    0.444836     0.36631     0.42833     0.27948
    284200    0.429349    0.373976    0.405416    0.253894
    284240    0.443701    0.377342    0.334163    0.373751
    284280    0.434185    0.383883    0.399472    0.264743
    284320    0.415438    0.381125     0.36246     0.26181
    284360    0.455724    0.398879    0.430631    0.266122
    284400    0.447379    0.349124     0.40412    0.339257
    284440    0.444658    0.329406    0.407095    0.348148
    284480    0.428825    0.219892    0.408671    0.390408
    284520    0.444112    0.298932    0.369316    0.410751
    284560    0.431175    0.362649    0.279418    0.402785
    284600    0.438962    0.381102    0.278883    0.402939
    284640    0.457262    0.400009    0.338239    0.379163
    284680    0.499612    0.402691    0.342857    0.468523
    284720    0.467132    0.389526    0.315452     0.43033
    284760    0.426556    0.358307     0.37978    0.302131
    284800    0.524483    0.493269    0.483553    0.270234
    284840    0.567748    0.471932    0.528039    0.378327
    284880    0.651684    0.630278    0.579946    0.340291
    284920    0.536923    0.442515    0.454431    0.417427
    284960    0.590619    0.541173     0.51497    0.373628
    285000    0.625025     0.60713    0.579565    0.277144
    285040    0.619736    0.592785    0.570144    0.302798
    285080    0.588299    0.556959    0.358048    0.503775
    285120    0.592954    0.579606    0.396106    0.458636
    285160    0.527381     0.46645    0.444638    0.375477
    285200    0.555048    0.487278    0.441068    0.429158
    285240    0.551727    0.308843    0.467803    0.542753
    285280    0.454126    0.298569    0.401217    0.402917
    285320    0.488966     0.32365    0.438492    0.425618
    285360    0.461996    0.426972    0.366886    0.331618
    285400    0.437813    0.401702    0.352734    0.312368
    285440    0.453006    0.387714    0.371942     0.34895
    285480    0.450354    0.396466    0.375305    0.328022
    285520    0.457051    0.402317    0.377084    0.337253
    285560     0.46159    0.312352    0.408425    0.402188
    285600    0.470722    0.416384     0.26958    0.443969
    285640    0.523462    0.495805    0.298902    0.461367
    285680    0.506498    0.406968    0.364379    0.463341
    285720    0.569056     0.44318    0.411267     0.53113
    285760    0.515876    0.407014     0.35166    0.492881
    285800    0.545162    0.355966    0.441653    0.522143
    285840    0.486183    0.342633    0.424095    0.418919
    285880    0.467869    0.255071    0.421983    0.441217
    285920    0.491209    0.283309    0.443441    0.453507
    285960    0.477995    0.299132    0.435619    0.421562
    286000     0.52221    0.279981    0.467575    0.498388
    286040    0.518727    0.300301     0.44472    0.500199
    286080    0.562144    0.321906    0.507446    0.520467
    286120    0.544796    0.261571    0.524584    0.499998
    286160    0.521881    0.371742    0.508866    0.384165
    286200    0.494129    0.394394    0.463669    0.343209
    286240    0.495046    0.378887    0.466113    0.359616
    286280    0.478904     0.30539    0.459339    0.392992
    286320    0.484991    0.352761    0.432414     0.39876
    286360    0.507296    0.430321    0.443967    0.363889
    286400    0.498515    0.460189    0.366642    0.388374
    286440    0.487434    0.453779    0.349093    0.383932
    286480    0.496645    0.461692    0.290028     0.44276
    286520    0.479867    0.413757    0.327682    0.426585
    286560    0.549669    0.380679    0.451153    0.505784
    286600    0.548575    0.454139    0.421332    0.467019
    286640     0.58715    0.539432    0.365821    0.514468
    286680    0.621503    0.532692    0.446155    0.538254
    286720    0.554767    0.468534    0.411528    0.476082
    286760    0.579106    0.433297    0.459183    0.521662
    286800    0.553662    0.438073    0.493862    0.421042
    286840    0.536489    0.429273    0.514483    0.355913
    286880    0.564509    0.453809     0.53249    0.384516
    286920    0.536327    0.395826     0.48592    0.427197
    286960    0.544298    0.392094    0.450945    0.485213
    287000    0.483411    0.310384    0.409053    0.451342
    287040    0.494373    0.361662    0.438161    0.407463
    287080     0.54058    0.345453      0.5178    0.443845
    287120     0.66031    0.401366    0.567215    0.623852
    287160    0.620916    0.509085    0.497013    0.514669
    287200    0.545905    0.468263    0.328461    0.518525
    287240    0.606027    0.570169    0.447805    0.457073
    287280    0.619928     0.56716     0.36664    0.559041
    287320    0.498651    0.430894    0.284341    0.480403
    287360    0.496211    0.481751     0.21855    0.461089
    287400    0.590761    0.567843       0.497    0.358528
    287440    0.579697    0.539452     0.52878     0.31856
    287480    0.609659    0.534366    0.548921    0.395611
    287520    0.646732    0.567532    0.478643    0.534167
    287560    0.608121    0.573445    0.298068    0.567397
    287600    0.597814    0.569651    0.251069    0.572037
    287640    0.580202    0.556953    0.286565     0.53005
    287680      0.5724    0.547175    0.330154    0.496872
    287720    0.528857    0.466912    0.321283    0.488006
    287760     0.56861    0.529916    0.286181    0.532846
    287800    0.512443    0.440931    0.401021     0.41226
    287840    0.555803    0.481467    0.485937    0.387155
    287880    0.481796    0.440155     0.27839    0.439338
    287920    0.538696    0.462291    0.336231    0.503611
    287960    0.575617     0.53764    0.428539    0.435853
    288000    0.600658    0.571791    0.283407     0.56064
    288040    0.512522    0.438943    0.322519    0.478193
    288080     0.50637    0.423831    0.352868    0.456808
    288120    0.531091    0.502844    0.304903    0.467224
    288160    0.496432    0.328905    0.435561    0.441585
    288200    0.571862    0.490947    0.347661    0.540513
    288240    0.625279    0.585161    0.499665     0.43574
    288280    0.569777    0.452394    0.468958    0.474035
    288320    0.625018    0.495612    0.517451    0.517598
    288360    0.576184    0.516829    0.458141    0.432403
    288400    0.582061    0.479642     0.46613    0.479851
    288440    0.516217    0.354317    0.481972    0.418477
    288480    0.510817    0.380962    0.490336    0.369196
    288520    0.547641    0.480461     0.48665    0.363525
    288560    0.571205    0.435525    0.519967    0.438752
    288600    0.509228    0.426586    0.455384     0.35955
    288640    0.553771    0.356653    0.532674    0.449868
    288680    0.493307    0.323097    0.416969    0.456562
    288720    0.523845    0.286747    0.493165    0.472644
    288760    0.477036     0.35915    0.401814    0.405813
    288800    0.485847    0.457678       0.252    0.446232
    288840    0.502171    0.471501    0.317576    0.425657
    288880    0.494445    0.476344    0.255101    0.443814
    288920    0.495513    0.449816     0.34098    0.415289
    288960    0.499119    0.484798    0.325089    0.396898
    289000    0.483475    0.462359    0.310514    0.396613
    289040    0.491538    0.465178    0.219777    0.467467
    289080    0.438319    0.421264    0.261284    0.372175
    289120    0.447694    0.401024    0.401368    0.280967
    289160    0.445026    0.293688    0.427731    0.356217
    289200    0.455066    0.364804    0.420078    0.323454
    289240    0.455947    0.343302    0.445223    0.315746
    289280     0.44988    0.299188    0.431471     0.35931
    289320    0.443742    0.344959    0.398071    0.341111
    289360    0.438636    0.331415    0.391769    0.348545
    289400    0.447651    0.238925    0.391235    0.436615
    289440     0.45246    0.253624    0.431984    0.398127
    289480    0.445789    0.284217    0.421944    0.372343
    289520     0.44198    0.383865    0.363055    0.333962
    289560    0.476759    0.421924    0.379521    0.364065
    289600    0.495029    0.434651    0.285292    0.468823
    289640    0.442884    0.239905    0.419602    0.398336
    289680    0.481258    0.272377    0.461318    0.419781
    289720    0.524025    0.486293    0.492847    0.264245
    289760     0.56603    0.528115    0.536551    0.272006
    289800    0.555087    0.477996    0.517304     0.34664
    289840    0.591664    0.388256    0.549428    0.497513
    289880    0.544935    0.368369    0.500009    0.456294
    289920    0.546134    0.364546    0.471681    0.491068
    289960    0.511781    0.259582    0.464935    0.490196
    290000    0.569118    0.267769    0.522102    0.550909
    290040    0.470326    0.432029    0.335735    0.378214
    290080    0.512488     0.47558     0.36173    0.410198
    290120    0.499005    0.383243    0.416647    0.421359
    290160     0.51828    0.394753    0.404958    0.466269
    290200      0.4634    0.398563    0.364382    0.371284
    290240    0.448922    0.356315    0.358338    0.384313
    290280    0.449134    0.375078     0.43047    0.278308
    290320    0.456829    0.289171    0.425644    0.390632
    290360    0.444382    0.365739    0.396519    0.322426
    290400    0.444413     0.39779     0.36117    0.326077
    290440    0.455427    0.419029    0.367581    0.322685
    290480    0.448446    0.372182    0.440152    0.264488
    290520    0.436702    0.393981    0.319036    0.352722
    290560    0.450554    0.411063    0.278543    0.399298
    290600    0.449828    0.429335    0.366978    0.292727
    290640    0.440021    0.373327    0.405103    0.289404
    290680    0.450661    0.387642    0.335019     0.37906
    290720     0.45214    0.389286    0.271137    0.428722
    290760    0.455818    0.409937    0.318163    0.382446
    290800    0.437836    0.396771    0.282507    0.382313
    290840    0.438984     0.31899    0.356816    0.395401
    290880    0.450967    0.364697    0.372977    0.366914
    290920    0.452757    0.315417    0.409437    0.377957
    290960    0.443388    0.270716    0.419907    0.378916
    291000    0.435033    0.310769    0.368057    0.382706
    291040    0.442525    0.271713    0.364975    0.429677
    291080     0.44677    0.278042    0.398732    0.403625
    291120    0.475499     0.30133    0.423815    0.426356
    291160    0.504852    0.453211    0.277579    0.476762
    291200    0.529306     0.48651    0.302712    0.481667
    291240    0.487682    0.474257    0.262241    0.426588
    291280    0.479436     0.43065    0.345762    0.393328
    291320      0.4904    0.448413         0.4    0.346281
    291360    0.501015     0.46649     0.47928    0.233902
    291400     0.50609    0.417682    0.480585    0.326854
    291440    0.570311    0.468217    0.489104    0.438246
    291480    0.552567    0.455511    0.406401     0.48786
    291520    0.494495    0.420325    0.366373    0.422077
    291560    0.494437    0.440509    0.319331    0.439221
    291600    0.496832    0.424773    0.348576     0.43789
    291640    0.509944    0.448444     0.35725    0.437441
    291680    0.561597    0.351306      0.5087    0.498588
    291720    0.573171    0.392359    0.514431     0.48833
    291760    0.429708    0.354279    0.280973    0.406002
    291800    0.477499    0.401125    0.277851    0.466806
    291840    0.552984    0.487979     0.39904    0.462846
    291880    0.534786    0.518055    0.415867    0.361478
    291920    0.622217     0.60703    0.377231    0.513341
    291960    0.552012    0.500241    0.367362    0.473537
    292000    0.437974    0.357367    0.319276    0.392422
    292040    0.441175     0.33017    0.406406    0.339253
    292080    0.436121    0.358971    0.396701    0.306876
    292120    0.514532    0.466205    0.478323    0.288697
    292160    0.570897     0.53966    0.547537    0.246609
    292200    0.614488    0.568997     0.58887    0.290973
    292240    0.523815     0.45363    0.462207     0.35965
    292280     0.57776    0.411534    0.548605     0.44417
    292320    0.580395    0.530525     0.50874    0.365299
    292360    0.584505    0.536919    0.559331    0.286634
    292400    0.624124    0.465364    0.601186    0.448412
    292440    0.638638    0.506471    0.599369    0.447169
    292480    0.687225    0.554853    0.640295    0.476148
    292520    0.559257    0.539377    0.491496    0.305026
    292560    0.521615    0.483802     0.44981    0.328285
    292600     0.55484    0.533316     0.49334    0.296453
    292640     0.50879    0.426186    0.458958      0.3542
    292680    0.491818    0.352851    0.412281    0.435075
    292720    0.534109    0.377709    0.469678    0.455285
    292760      0.4924     0.38468    0.440969    0.377468
    292800    0.504196     0.35111    0.420677    0.456266
    292840    0.534162    0.446098    0.487774    0.365693
    292880    0.490477    0.387303    0.406249    0.407546
    292920    0.460404    0.438981    0.378758    0.296278
    292960    0.445384     0.33411     0.39012     0.36457
    293000    0.488957    0.341436    0.384599    0.462237
    293040    0.493338    0.361211    0.408755    0.434982
    293080    0.460348    0.341676    0.394838    0.388844
    293120     0.44174    0.347742    0.346855    0.386051
    293160    0.462074    0.383922    0.357297    0.389829
    293200    0.465156    0.412878    0.311812    0.406258
    293240    0.522238     0.37595    0.426562    0.471352
    293280     0.47775     0.38918     0.38682    0.394207
    293320    0.477367    0.401864    0.378493    0.388595
    293360    0.483054    0.371664     0.38363    0.425882
    293400    0.503137    0.340685    0.398627    0.480961
    293440    0.443029    0.294318    0.364819    0.415732
    293480    0.504013    0.309838    0.436152    0.470988
    293520     0.53271    0.337821    0.495206    0.456298
    293560    0.463551    0.442702    0.321225    0.361368
    293600    0.469423    0.415001    0.290195    0.429276
    293640    0.493845    0.459294    0.293865    0.436415
    293680    0.491314    0.472537    0.325001    0.392253
    293720     0.44218    0.409194    0.299739    0.365736
    293760    0.460026    0.398071    0.347153    0.379831
    293800    0.481032    0.262675    0.414775    0.470902
    293840    0.494678    0.336551    0.428305    0.438976
    293880    0.539794    0.489009    0.455781     0.36863
    293920    0.494114      0.3223    0.415928    0.459809
    293960    0.484191    0.423541    0.424929    0.330046
    294000    0.534666    0.474153    0.430894    0.401554
    294040    0.513085    0.327706     0.48831    0.425058
    294080    0.445615    0.405448    0.397581    0.273288
    294120    0.450975    0.366705    0.425251    0.302401
    294160    0.481767    0.337549    0.467028    0.363515
    294200    0.458015    0.276988    0.426035    0.401657
    294240     0.47426    0.388699    0.342969    0.425595
    294280    0.472856    0.410546    0.313143    0.424945
    294320    0.473783    0.259801    0.430056    0.443278
    294360    0.457783    0.305178    0.386715    0.420057
    294400     0.44614    0.284373    0.373606    0.421464
    294440    0.468084     0.26044    0.403433    0.455652
    294480    0.472942    0.306912    0.426182    0.414152
    294520    0.464542     0.31278    0.382372     0.43308
    294560    0.459049    0.392156    0.287347    0.430231
    294600    0.439679     0.41875    0.236029     0.39443
    294640    0.478345    0.334151    0.388928    0.441255
    294680    0.466082    0.265701    0.438759    0.413954
    294720    0.464527     0.35497    0.399608    0.381942
    294760    0.473004    0.299608    0.425434    0.420366
    294800    0.456407    0.276554    0.395569    0.428552
    294840    0.455875    0.241427    0.405662    0.439084
    294880    0.451964    0.336604    0.390084    0.378253
    294920    0.469834    0.383658    0.427124    0.334455
    294960    0.459969    0.361564    0.441272    0.312559
    295000    0.470167    0.389858    0.461285    0.278104
    295040    0.464091    0.393628    0.453785    0.264379
    295080    0.463328     0.43968    0.399403    0.276595
    295120    0.540707    0.515966    0.274183    0.493285
    295160    0.649322    0.596497    0.471413    0.514975
    295200    0.526872    0.411892    0.478494    0.395697
    295240    0.487347    0.352952    0.463581    0.368147
    295280    0.471141     0.25071    0.437626    0.435402
    295320    0.448873    0.298209    0.391114    0.401341
    295360    0.444414    0.283061    0.368462    0.423225
    295400     0.45997    0.356146    0.324583    0.436978
    295440    0.442584    0.419986    0.319812    0.336294
    295480    0.465268    0.441319    0.396208    0.284966
    295520    0.497394    0.453094    0.476552     0.24981
    295560    0.508895     0.38335    0.473644    0.382953
    295600    0.481144     0.34247    0.410685    0.420775
    295640    0.481346    0.373439    0.428027    0.375131
    295680     0.50936    0.462416    0.422497    0.355756
    295720    0.485606    0.462219    0.396932    0.316899
    295760    0.505081    0.456874    0.443476    0.323742
    295800     0.51969    0.416923    0.475014    0.375091
    295840    0.555919    0.468157    0.449091    0.444114
    295880    0.485792    0.421374    0.414042    0.350716
    295920      0.4788    0.361479    0.431616    0.376217
    295960    0.477346    0.411169    0.410421    0.343819
    296000     0.50429    0.417099    0.429831    0.387158
    296040    0.453826    0.343291    0.383247    0.383653
    296080    0.463943    0.380978    0.299988    0.441984
    296120    0.479861    0.440755    0.247348    0.452866
[truncated: 1,038,224 more chars]
