# Supplementary material for: Comment on 'Valid molecular dynamics simulations of human hemoglobin require a surprisingly large box size'
Source: eLife. 2019 Jun 20;8:e44718. doi: 10.7554/eLife.44718 (PMC6586461; doi:10.7554/eLife.44718)
Supplement: Figure 4—source data 1. — The zip archive contains a README file describing which source files correspond to the different panels. [file elife-44718-fig4-data1.zip › figure4/panel_H/dodeca/box2/gyrate.xvg]

     25000    0.486785    0.403773    0.446807    0.333543
     25040    0.534199    0.430007    0.495158    0.375031
     25080    0.496521     0.44451    0.456588    0.294965
     25120    0.537042    0.484807    0.467815    0.350627
     25160    0.665427     0.49631    0.519699    0.607598
     25200    0.499461    0.359665    0.411664    0.447321
     25240     0.47798      0.3412    0.372955    0.448796
     25280    0.540906    0.418881    0.453523    0.451679
     25320    0.495044    0.329877    0.427284    0.445809
     25360     0.50008    0.377571    0.365569    0.473244
     25400    0.489529    0.418576    0.320414    0.448782
     25440    0.547926    0.447388    0.407161    0.484261
     25480    0.558524    0.488855    0.325283    0.528309
     25520    0.637286    0.605325     0.30348    0.594767
     25560    0.630973    0.515316    0.377112     0.62329
     25600    0.540644    0.459658    0.382546    0.476409
     25640    0.609185    0.530144    0.414253    0.538102
     25680     0.52729    0.487284    0.329995    0.457961
     25720    0.547923    0.529958    0.278166    0.492145
     25760    0.553531    0.512645    0.309335    0.504282
     25800    0.581436    0.524169    0.330436     0.54055
     25840    0.638485    0.599455    0.261173    0.622711
     25880    0.644078    0.602965    0.354833    0.583268
     25920    0.646896    0.562244    0.585589    0.421801
     25960    0.610215    0.590427    0.425459    0.463796
     26000    0.527017     0.45299    0.372853    0.459646
     26040    0.674458    0.641955    0.449744    0.543518
     26080    0.655273    0.469095    0.632012    0.489159
     26120    0.672254    0.450814    0.639725    0.539786
     26160    0.658126    0.471069    0.632484    0.494287
     26200    0.634872    0.573387    0.406058    0.558989
     26240    0.611187      0.5531    0.391831    0.536329
     26280    0.586129    0.521056    0.379165    0.521372
     26320    0.650959    0.636799    0.311969    0.587076
     26360      0.6572    0.608399    0.320762     0.62513
     26400    0.712933    0.662386     0.35035    0.674571
     26440    0.660166    0.511665    0.509117    0.592146
     26480     0.64941    0.413627    0.580277    0.579361
     26520    0.595096    0.246268    0.573955    0.564098
     26560    0.588836    0.225943    0.567769    0.565723
     26600    0.536144    0.331949     0.44009    0.520607
     26640    0.529049    0.433437    0.370166     0.48466
     26680    0.598431    0.321702     0.51201    0.592109
     26720    0.634685    0.386942     0.52258    0.618737
     26760    0.633029    0.280836    0.585957    0.615823
     26800    0.627934    0.500226     0.49161    0.544697
     26840    0.617908    0.541545    0.537488    0.425977
     26880     0.59785    0.571496    0.502294    0.368702
     26920    0.573724    0.542905     0.48439    0.359083
     26960    0.474262    0.422443    0.342104    0.392882
     27000    0.639344     0.52283    0.433137    0.597128
     27040    0.597105    0.455469    0.430891    0.565641
     27080     0.54777    0.474364    0.312335    0.526811
     27120     0.52024    0.386817    0.383079    0.494897
     27160    0.487333    0.330423    0.383562    0.467641
     27200    0.547525    0.398034    0.410712    0.521969
     27240    0.578226    0.432717    0.471745    0.508827
     27280    0.635845    0.470701    0.481115    0.596295
     27320    0.536516    0.328781    0.483737    0.483322
     27360    0.582872    0.365092    0.532259    0.512727
     27400    0.583005    0.338843    0.543227      0.5195
     27440    0.643774    0.405232    0.614971    0.535246
     27480    0.630246    0.352573     0.59025    0.567202
     27520    0.645977    0.393048    0.612333     0.55239
     27560    0.582777    0.421561    0.478864    0.521761
     27600      0.6183    0.431012    0.501209    0.572371
     27640    0.620153    0.573692    0.347595    0.565008
     27680    0.549884    0.464901    0.361538    0.507841
     27720    0.536998     0.37539    0.460942    0.472598
     27760    0.524894     0.44048    0.479424    0.356591
     27800    0.524707    0.374579    0.480913    0.423142
     27840    0.534853     0.38117    0.453277    0.470515
     27880    0.529388    0.456219    0.441643    0.396634
     27920    0.555987    0.484982    0.426007    0.448948
     27960     0.57196    0.541903    0.257111    0.542689
     28000    0.590226    0.543448    0.484065    0.408752
     28040    0.595788    0.552702    0.416759    0.480374
     28080    0.598934     0.55509    0.316175    0.556195
     28120    0.513754    0.396851    0.420379    0.440088
     28160    0.621861    0.548746     0.41399    0.548556
     28200    0.563639    0.474429    0.425923    0.478418
     28240     0.58447    0.394209    0.454784    0.566553
     28280    0.599843    0.379916     0.53042    0.542165
     28320    0.600069    0.285308    0.542298    0.587093
     28360    0.622039    0.394358    0.493117    0.612523
     28400    0.666882    0.471894      0.5142    0.634333
     28440    0.654837    0.386178    0.569856    0.619479
     28480    0.605956    0.490858    0.401402    0.576454
     28520    0.634705    0.533365    0.414892    0.590837
     28560    0.643426    0.621707    0.333952    0.574413
     28600    0.568418    0.462119    0.441241    0.487801
     28640    0.563995    0.461892    0.424115    0.492911
     28680    0.593691    0.542352     0.30732    0.562446
     28720    0.632552    0.500384    0.483826    0.561936
     28760    0.621353    0.563994    0.287874     0.60926
     28800    0.667584    0.657651    0.308961    0.602805
     28840    0.609622    0.463951    0.532489    0.494452
     28880    0.645402    0.567467    0.343963    0.626703
     28920    0.669042    0.651242    0.232353    0.645857
     28960    0.602093    0.572541    0.296955     0.55592
     29000    0.602439    0.535692    0.415008    0.516399
     29040    0.632261    0.613509    0.206989    0.616661
     29080    0.679923    0.664331     0.30598    0.624205
     29120     0.64263    0.606291    0.257271    0.626234
     29160    0.604907      0.5827    0.350925    0.518783
     29200    0.617532     0.58184     0.38733    0.523573
     29240    0.645256    0.607611    0.501628    0.460314
     29280     0.63321    0.523033    0.532107    0.495184
     29320    0.614474    0.481729    0.502503    0.520178
     29360     0.55358    0.394509    0.485332    0.470868
     29400    0.570707    0.402106    0.543649    0.440646
     29440    0.623152    0.255614     0.60613    0.586433
     29480    0.563075     0.29187    0.510484    0.536959
     29520    0.625437    0.230312    0.595793    0.611825
     29560    0.631991     0.39219    0.509207    0.621063
     29600    0.656005     0.22789    0.627899    0.643813
     29640     0.65969    0.202213    0.650494    0.637454
     29680    0.631736    0.281747    0.606063    0.592864
     29720    0.671317    0.221729    0.650911    0.654587
     29760    0.497009    0.337452    0.465725    0.404057
     29800    0.578571    0.292602    0.543697    0.536904
     29840     0.66623    0.339812    0.591169    0.650211
     29880    0.650709    0.489313    0.468571    0.622783
     29920    0.572828    0.490929     0.46029    0.450983
     29960    0.551014    0.447879    0.488806    0.409519
     30000    0.501842    0.427867    0.453572     0.33896
     30040    0.628055    0.603651    0.591103    0.274059
     30080    0.638015    0.605978    0.435778    0.506967
     30120    0.642614    0.558339    0.533471    0.479136
     30160    0.581078    0.538687    0.279612    0.554019
     30200    0.536958    0.455019    0.339526    0.504308
     30240    0.560009    0.292948    0.495126     0.54429
     30280    0.588596    0.352896    0.496253    0.567527
     30320    0.564361    0.314166    0.516113    0.521471
     30360    0.605033    0.261356    0.578444    0.573782
     30400    0.574346    0.367669    0.483136    0.539579
     30440    0.514548    0.360106    0.460523    0.433315
     30480    0.631643    0.381498    0.589745    0.551911
     30520     0.55474    0.453418    0.530908    0.357803
     30560    0.599012    0.562655    0.578755    0.257087
     30600    0.602966    0.584802     0.58206    0.215288
     30640    0.565018     0.54449    0.504732    0.295413
     30680    0.573272    0.511491    0.523856    0.348184
     30720    0.504448    0.436884    0.470143    0.311503
     30760    0.481133    0.449976    0.359487     0.36231
     30800    0.466129    0.409986    0.389207    0.339089
     30840    0.589926    0.573708    0.508579    0.328987
     30880    0.514843    0.454093    0.475975    0.312049
     30920    0.451062    0.423199    0.307143    0.365349
     30960    0.451242    0.400886    0.307029    0.390208
     31000    0.475691    0.401445    0.317768    0.436383
     31040    0.529997    0.515431    0.264586     0.47552
     31080      0.4849    0.448698    0.409549    0.318112
     31120    0.462455    0.448166    0.400064    0.258508
     31160    0.506567    0.437642    0.369261    0.430507
     31200    0.460854    0.416738    0.350259    0.358359
     31240    0.449749    0.385989     0.37199    0.342323
     31280    0.460089    0.348144    0.391581    0.385776
     31320    0.501566    0.333509    0.409074    0.473884
     31360    0.519267    0.305988    0.468102    0.475949
     31400    0.497321    0.315894    0.431783    0.456542
     31440    0.535766    0.362682    0.434002    0.504177
     31480    0.496593    0.407161    0.302499    0.485719
     31520    0.483926    0.457535    0.235179    0.451356
     31560    0.519498     0.49175    0.245694    0.487413
     31600    0.439776     0.40945    0.269563    0.382742
     31640    0.476106    0.453918    0.237672    0.436834
     31680    0.463671    0.421176    0.276825    0.419477
     31720    0.496577    0.363939    0.406061    0.442539
     31760    0.483111    0.378396    0.434532    0.367138
     31800    0.469912       0.345    0.359472    0.439761
     31840     0.45935    0.358785    0.343291    0.418842
     31880     0.44572    0.305357    0.352871    0.423759
     31920     0.45443    0.406892    0.275545    0.414157
     31960    0.447361    0.379699    0.300084    0.407483
     32000    0.451834    0.405192    0.320522    0.376024
     32040    0.484869    0.380494    0.390735    0.415627
     32080    0.584647    0.517212    0.557103    0.325198
     32120    0.567351    0.447689    0.529595     0.40358
     32160     0.56337    0.521623    0.488095    0.352767
     32200     0.51564    0.463309    0.465665    0.316655
     32240    0.533287    0.476681     0.42278    0.403512
     32280    0.548904    0.514087     0.37347    0.445899
     32320    0.573614    0.535336    0.314434    0.522123
     32360    0.624492    0.579774    0.294166    0.597753
     32400    0.574793    0.538061    0.323961    0.516057
     32440    0.561549    0.390671     0.44825    0.526424
     32480    0.488823    0.413351    0.403071    0.380224
     32520    0.548292    0.477877    0.495595    0.356746
     32560    0.558028     0.32059    0.513903    0.505883
     32600    0.544847     0.27928    0.522202    0.492975
     32640    0.635202    0.317516     0.58758    0.600747
     32680    0.648839    0.265515    0.614947    0.627156
     32720    0.695641    0.288622    0.661513     0.66853
     32760     0.64031    0.335288    0.617797    0.570879
     32800    0.667914    0.409471     0.56465    0.636963
     32840    0.685356    0.385182    0.631102    0.626713
     32880    0.667803    0.441456    0.649137    0.525034
     32920    0.621722    0.366464    0.576002    0.554077
     32960    0.576891    0.409979    0.518174    0.478559
     33000    0.642795    0.530753     0.57832    0.458496
     33040    0.670436    0.659468    0.624022    0.273256
     33080     0.66166    0.637209    0.578085    0.367929
     33120    0.611156    0.581992    0.486268    0.414551
     33160    0.611472    0.534585    0.445631    0.513253
     33200    0.637529     0.62876    0.187501    0.618378
     33240    0.622555    0.603914    0.205445     0.60682
     33280    0.663724    0.520821    0.434634    0.648766
     33320    0.650222    0.628936    0.269987    0.614105
     33360    0.642931    0.625336    0.293641    0.591143
     33400    0.648347    0.602177    0.442956    0.530925
     33440    0.588233      0.5652     0.43767    0.425477
     33480    0.599214    0.575264    0.430189    0.449583
     33520     0.56435    0.514241    0.405316    0.456353
     33560    0.526773    0.449701    0.366304    0.467515
     33600    0.549391    0.415972    0.386493    0.530332
     33640    0.640866    0.529527    0.396646    0.619429
     33680    0.723536    0.682039    0.319034    0.692856
     33720     0.64904    0.643057    0.240328    0.609284
     33760    0.654119    0.610816    0.330461    0.611099
     33800    0.586767    0.516878    0.342164    0.551682
     33840    0.631475    0.584077    0.273749    0.617606
     33880    0.608265    0.585314    0.267301    0.570902
     33920    0.569062    0.545164    0.241738    0.540391
     33960    0.574643    0.543944     0.35898    0.485477
     34000    0.532044    0.464469    0.372223    0.460282
     34040    0.490408    0.402178    0.362331    0.433553
     34080    0.500054    0.424955    0.419169    0.379235
     34120    0.482208    0.369508    0.359455    0.446436
     34160    0.490587     0.35595    0.364211     0.47117
     34200    0.489778    0.335825    0.408001    0.447797
     34240    0.487259    0.385232    0.388718    0.418734
     34280    0.538991    0.393026     0.41232    0.506503
     34320    0.534187    0.240158    0.520208    0.492361
     34360    0.674796    0.168193    0.661227    0.667226
     34400    0.675759    0.237254    0.648242    0.660903
     34440    0.596836    0.261668    0.582796    0.551639
     34480    0.502432    0.248666    0.479761     0.46138
     34520     0.60792    0.201684    0.586045    0.595827
     34560    0.545668    0.279475    0.511756    0.505476
     34600    0.551139    0.391715    0.518773    0.430049
     34640    0.515916    0.355756    0.460704    0.439919
     34680    0.502764    0.302849    0.447174    0.462452
     34720    0.457992    0.334305    0.419828    0.362626
     34760    0.434803    0.299735    0.415991    0.339436
     34800    0.430108    0.333503    0.373556    0.345277
     34840    0.420861    0.358857    0.292052    0.374398
     34880     0.43536    0.342003    0.412612    0.303088
     34920    0.488904    0.410792    0.422605    0.361538
     34960    0.510362    0.444057    0.355273    0.444445
     35000     0.48637    0.459534     0.40502    0.312889
     35040    0.479573     0.39798    0.366998    0.408539
     35080    0.518892    0.417612    0.449683    0.402346
     35120    0.441331    0.412857     0.25916    0.389784
     35160    0.423547    0.381196    0.302639    0.349118
     35200    0.465719    0.378222    0.360718    0.400773
     35240    0.470734    0.363747    0.384447     0.40382
     35280    0.527604    0.496139    0.350638    0.433165
     35320    0.574168    0.558125    0.346889    0.476971
     35360    0.609537    0.597207    0.457057    0.421324
     35400    0.593281    0.567851    0.281768    0.549651
     35440    0.482852    0.424467    0.325132    0.424746
     35480    0.538404    0.469063    0.362362    0.477945
     35520    0.548656    0.453682    0.414082    0.474084
     35560    0.464181    0.370027    0.316683    0.440135
     35600    0.500687    0.356844    0.433433    0.431477
     35640    0.454572    0.310517    0.424903      0.3692
     35680     0.45816    0.344128    0.444157    0.322679
     35720    0.447612    0.358965    0.414081    0.316852
     35760    0.442841    0.397506    0.379266    0.300603
     35800    0.440854    0.355029    0.379794    0.344115
     35840    0.486737    0.418132    0.322169    0.441813
     35880    0.470319     0.35187    0.412759    0.384991
     35920    0.504394    0.441917    0.285037    0.481965
     35960    0.563244    0.534943    0.266413    0.526639
     36000    0.518232    0.424007    0.329613    0.498701
     36040    0.539438    0.442436    0.360633    0.506143
     36080    0.578549    0.531899    0.386997    0.486573
     36120    0.457714    0.391987    0.372913    0.355369
     36160    0.537597    0.518304    0.431166    0.351396
     36200    0.553134    0.311482    0.510803    0.503958
     36240    0.606608     0.30546    0.557865    0.575696
     36280    0.674896    0.294701    0.637778    0.646033
     36320    0.596957    0.340336     0.52528     0.56654
     36360     0.50097    0.370923    0.427483    0.426165
     36400    0.544507    0.345496    0.502685    0.470016
     36440    0.481606    0.276687    0.430137    0.449794
     36480    0.417878    0.302812    0.392113    0.322174
     36520    0.412548      0.3118    0.353812    0.343495
     36560    0.447934    0.292764    0.411211    0.382733
     36600     0.49735    0.356771    0.455832    0.399558
     36640    0.395688    0.301258     0.32007     0.34632
     36680     0.44836    0.385075    0.326175    0.383901
     36720    0.489133    0.449686    0.396058    0.345576
     36760    0.442548    0.393389    0.325507    0.361921
     36800    0.436314    0.366721    0.309459     0.38793
     36840    0.452306     0.40196    0.282139    0.409862
     36880    0.521971    0.468132    0.283023    0.495639
     36920    0.522807    0.435951    0.409998    0.434169
     36960    0.463876    0.321948    0.405907    0.402431
     37000    0.493236    0.367243    0.453309    0.382371
     37040    0.449193    0.294506    0.396655     0.39935
     37080    0.471446    0.338537     0.41273     0.39946
     37120    0.466922    0.343201    0.448497    0.342192
     37160    0.440933    0.299654    0.362829    0.409152
     37200    0.435962    0.345088    0.378588     0.34309
     37240    0.446877    0.363792     0.28423    0.431587
     37280    0.443053     0.39199    0.249136    0.420556
     37320    0.435782    0.385529    0.265715    0.400718
     37360    0.401772    0.339719    0.315187     0.32877
     37400    0.411747    0.363297    0.321918    0.321646
     37440    0.474722    0.408965    0.320421    0.425207
     37480      0.4781    0.440085    0.321216    0.400381
     37520     0.44096    0.359607    0.332926    0.385661
     37560    0.499129    0.444043     0.42689    0.344745
     37600    0.497037    0.404703    0.413959    0.398679
     37640    0.464064    0.405963    0.366256    0.362988
     37680    0.537163    0.510291    0.456762    0.328724
     37720    0.524154    0.483429    0.463914    0.317106
     37760    0.536552    0.495704    0.453293    0.352958
     37800    0.585899    0.552478    0.558771    0.262865
     37840    0.578647     0.49741    0.549391    0.347014
     37880    0.564122    0.551766    0.517388    0.253636
     37920    0.652779    0.642846    0.630917    0.202324
     37960    0.658992    0.637465    0.571748    0.367809
     38000    0.587081    0.552378    0.505683    0.358456
     38040    0.544658    0.470502    0.522975    0.313736
     38080     0.42863    0.380325    0.399022    0.252153
     38120    0.455698    0.384485    0.362929    0.368476
     38160    0.498939    0.472156    0.412732    0.323421
     38200    0.505977     0.46242    0.401239    0.370405
     38240    0.523794    0.496017    0.402027    0.375583
     38280    0.579576    0.550807    0.398917    0.457485
     38320    0.554148    0.470511    0.378619    0.499426
     38360    0.497595    0.358581    0.438975     0.41704
     38400    0.457733    0.394756    0.395612    0.326646
     38440    0.484416    0.371356    0.423095    0.390388
     38480    0.527049    0.500926    0.444148    0.327669
     38520    0.503783     0.43147    0.471917    0.314202
     38560    0.500654    0.419267    0.401803    0.405067
     38600    0.522807     0.45837    0.369008    0.447644
     38640    0.535307    0.476084    0.298909    0.507055
     38680    0.567333    0.531206      0.3246     0.50615
     38720     0.58741    0.397034    0.466522    0.561091
     38760    0.521251     0.30954    0.460193    0.485605
     38800    0.487866    0.384671     0.38403    0.424941
     38840    0.447716    0.348408    0.359999    0.387184
     38880    0.490396    0.457795    0.323908    0.408023
     38920    0.478174    0.452277     0.26551    0.426908
     38960    0.464519    0.354957    0.377062     0.40421
     39000    0.439343    0.341473    0.395871    0.335749
     39040    0.450094    0.362024    0.394718    0.343956
     39080     0.46811    0.330164     0.43095    0.378851
     39120    0.459077     0.37675    0.399144    0.346766
     39160    0.430205    0.368875    0.341589    0.342638
     39200    0.450023    0.386091    0.310453    0.399492
     39240    0.423651    0.344468    0.360961    0.331676
     39280    0.413992    0.306952    0.314927    0.386497
     39320    0.433435     0.32865    0.303892    0.418773
     39360    0.441366    0.321198    0.330559    0.420915
     39400    0.459363    0.373147    0.311261    0.431169
     39440    0.451351    0.372321    0.292344    0.428191
     39480    0.562527     0.52402     0.27185    0.533267
     39520    0.562514    0.523877    0.486669    0.348642
     39560    0.646687    0.567573    0.338844    0.632024
     39600    0.548547    0.357721     0.45273    0.518537
     39640    0.509468    0.364477    0.440094     0.43885
     39680    0.597662    0.271567     0.58265    0.548789
     39720    0.551415    0.347124    0.474221    0.512577
     39760    0.626372    0.198927    0.607806    0.612931
     39800    0.570404    0.236387    0.550753     0.53992
     39840    0.467722    0.316551    0.436857    0.382727
     39880    0.519951    0.306855     0.51104    0.430553
     39920    0.552348     0.29892    0.535802    0.483466
     39960    0.519732    0.347164    0.488309    0.425764
     40000    0.500479    0.424479    0.359147    0.437938
     40040     0.53576    0.394371    0.415866    0.495585
     40080    0.555485    0.437815    0.430736    0.489807
     40120    0.535892    0.501788    0.311371    0.474992
     40160    0.587602    0.540222    0.340127    0.532001
     40200     0.55461    0.502862    0.332733      0.5016
     40240    0.625503    0.450889    0.533749    0.542511
     40280    0.633767    0.457148    0.511107    0.577153
     40320    0.480825    0.371139    0.344373    0.453927
     40360    0.464084    0.397597    0.265402    0.449696
     40400    0.534248    0.452372     0.35856     0.48748
     40440    0.472559    0.354953    0.352813    0.442894
     40480    0.454032    0.362085    0.329013    0.415854
     40520    0.450275    0.334357    0.350199    0.413596
     40560    0.484715     0.36441    0.416919    0.404081
     40600    0.480182    0.365389    0.357594    0.446953
     40640    0.453241    0.321922    0.363434    0.418494
     40680    0.457319    0.383181     0.36601    0.370797
     40720    0.465098    0.371119    0.409993    0.356102
     40760    0.429516    0.286366    0.366355    0.390829
     40800    0.490697    0.279086    0.444136    0.454337
     40840    0.471822    0.396937    0.317106     0.43257
     40880    0.483723    0.361346    0.381424    0.438088
     40920    0.459008    0.372961    0.318066    0.425571
     40960    0.439562    0.345502    0.355937    0.374655
     41000    0.468232    0.421284    0.301834    0.412187
     41040    0.444891    0.423702    0.251214    0.391439
     41080    0.451769    0.399185    0.276904    0.414929
     41120    0.475584    0.401181    0.302373    0.447197
     41160    0.460306    0.422092    0.239362    0.433945
     41200    0.450556    0.394477    0.256731     0.42951
     41240    0.486806    0.384824    0.356155    0.446122
     41280    0.583001    0.531116    0.330828    0.536889
     41320     0.47566     0.44492    0.263616    0.430183
     41360    0.590874    0.558405    0.269863     0.56002
     41400    0.527781     0.41801    0.385403    0.483569
     41440    0.488616    0.327977    0.435926    0.424135
     41480    0.475937    0.279244    0.418051    0.447537
     41520    0.454056    0.288665    0.420445    0.390171
     41560    0.490709    0.271993    0.478499    0.422669
     41600     0.47605    0.409649    0.445174    0.295391
     41640    0.421265    0.362593    0.316989    0.350674
     41680    0.453865     0.35044    0.344439    0.412964
     41720    0.443424    0.342169    0.323126     0.41444
     41760    0.438877    0.375751    0.294316    0.396757
     41800    0.431618    0.363144    0.293653    0.393042
     41840     0.42926      0.3896    0.300925    0.355224
     41880    0.426281    0.405124    0.297234    0.333103
     41920    0.449723    0.399461    0.337563    0.361918
     41960    0.533339    0.258322    0.517963    0.483618
     42000     0.62054    0.256418    0.592444    0.594475
     42040    0.563543    0.387179    0.487851    0.497248
     42080    0.490728     0.32503    0.414566    0.451794
     42120    0.460802    0.319512    0.355851    0.442674
     42160    0.509921    0.327997    0.404663    0.498704
     42200    0.507122    0.362445    0.401094    0.471277
     42240    0.509157    0.297769    0.444591    0.481823
     42280    0.495614    0.336796    0.403258    0.463916
     42320    0.477357    0.364536    0.433897    0.366861
     42360    0.481326    0.306277    0.448009    0.410893
     42400    0.448387    0.305962    0.428137    0.353819
     42440    0.454469    0.302505    0.430485    0.369131
     42480    0.466513    0.259274    0.458525    0.397241
     42520    0.439626     0.26823    0.427185    0.363466
     42560    0.464164    0.302013    0.439153    0.383184
     42600    0.494172       0.288    0.455479     0.44498
     42640    0.563964    0.420048    0.404479     0.54412
     42680    0.600513    0.544456    0.492491    0.426908
     42720    0.496392    0.399954    0.394687    0.420796
     42760    0.572058    0.442162    0.398972    0.547554
     42800    0.487951    0.440186    0.274055    0.455327
     42840    0.593674    0.559816    0.231385    0.581348
     42880     0.44371    0.417501    0.278164    0.376927
     42920    0.448409    0.325462    0.347541    0.418845
     42960    0.571488    0.236803    0.549778    0.543015
     43000    0.578194    0.264754    0.540969    0.553059
     43040    0.538843    0.482413    0.482431    0.339472
     43080    0.462501    0.388546    0.428253    0.305688
     43120    0.537579    0.463046    0.480932    0.363696
     43160    0.521325    0.338699    0.457551    0.468497
     43200    0.461153    0.336905    0.372864    0.415682
     43240    0.505223    0.409336    0.490341    0.320173
     43280    0.534666    0.454003    0.470727    0.379517
     43320    0.555872    0.505114    0.441386     0.40991
     43360    0.606863    0.566896    0.525874    0.372359
     43400     0.57266    0.547239    0.528052    0.278511
     43440    0.561141    0.465785    0.493395    0.411538
     43480    0.525369    0.402096    0.451674    0.431665
     43520    0.525453    0.471288    0.464535    0.338078
     43560    0.571045    0.558915    0.516258    0.270698
     43600    0.529462    0.497631    0.459404    0.319329
     43640    0.484651    0.415009    0.421492    0.346244
     43680    0.535785    0.497366    0.261701    0.508204
     43720    0.467168     0.42605     0.26835    0.427741
     43760    0.485016    0.261508    0.443347    0.453362
     43800    0.477829    0.311865    0.455513     0.38973
     43840    0.491949    0.317407    0.475492    0.396468
     43880    0.481728    0.384554    0.432789    0.359077
     43920    0.496253    0.424136    0.414851     0.37489
     43960    0.593817    0.533238    0.525625    0.380279
     44000    0.513904    0.436689    0.499846     0.29606
     44040     0.62991    0.570098     0.58722    0.351759
     44080     0.61747    0.577082    0.592485    0.280139
     44120    0.516001     0.45188    0.503018    0.274394
     44160    0.478812    0.405898    0.453296    0.297137
     44200     0.52158    0.476108    0.469094    0.312033
     44240    0.601653    0.573679    0.570596     0.26322
     44280    0.543799    0.519847    0.489261    0.286038
     44320     0.55404    0.498692    0.535903    0.279345
     44360    0.518552    0.507118    0.438462    0.297279
     44400    0.587776    0.543568    0.552905    0.299653
     44440    0.640049    0.520769    0.564416    0.479125
     44480     0.62888    0.448824    0.619315    0.453857
     44520    0.596586    0.484068    0.541939    0.428731
     44560    0.579718    0.445457     0.53467    0.433406
     44600    0.532685    0.380625    0.495625    0.420698
     44640    0.555616     0.50219    0.483391    0.362708
     44680    0.548033    0.467481    0.499109    0.364737
     44720    0.532636    0.359235    0.502538    0.431054
     44760    0.527655    0.367903    0.500036    0.414067
     44800    0.532566    0.291712    0.480988    0.500807
     44840    0.532907    0.386402    0.447482     0.46737
     44880    0.568215    0.453909    0.518986    0.412743
     44920    0.555908    0.494074    0.523819    0.315551
     44960    0.524032    0.444791     0.44392    0.392828
     45000     0.49317     0.41376    0.402485     0.39146
     45040    0.478621    0.435928    0.425117    0.295632
     45080     0.50256     0.46142    0.464621    0.276319
     45120    0.477435    0.429986    0.430104    0.293277
     45160    0.515325    0.485365    0.483346    0.248833
     45200    0.545296    0.512492    0.494977    0.295035
     45240    0.470667    0.392523    0.426436    0.327312
     45280    0.449852    0.407786    0.357505    0.332618
     45320    0.432096    0.339951    0.368359    0.349513
     45360    0.384644    0.330228    0.299002    0.312169
     45400     0.41104    0.353775    0.340831    0.310782
     45440    0.405797    0.358224    0.314485    0.319559
     45480    0.414792    0.332363     0.31882    0.363309
     45520    0.405797    0.318915    0.291363    0.377814
     45560    0.407726    0.344538    0.320224    0.333512
     45600    0.415147    0.324719    0.368511     0.32164
     45640    0.404522    0.324637    0.347623    0.317875
     45680    0.418696     0.33514    0.341084    0.349221
     45720    0.421435     0.33162    0.353081    0.347242
     45760    0.433837    0.314754     0.40293    0.339125
     45800    0.438553    0.358724    0.391613    0.320336
     45840    0.448513    0.373284    0.403461    0.316556
     45880    0.423598     0.34545    0.324735    0.366173
     45920    0.440844    0.405458    0.266004    0.391832
     45960    0.506116    0.419439    0.386551    0.432385
     46000    0.510819    0.457709    0.400625    0.389711
     46040    0.478278    0.389831    0.450763    0.319912
     46080    0.504428    0.425155    0.488088    0.299846
     46120    0.506246    0.346951    0.480273    0.401911
     46160    0.430751    0.383631    0.376558    0.286572
     46200    0.416491    0.366343    0.369553    0.275959
     46240    0.439401     0.38581    0.389903    0.292013
     46280    0.416843    0.360958    0.367868    0.286178
     46320     0.41211    0.360462    0.378905    0.257231
     46360    0.430776    0.338343    0.398938    0.312264
     46400    0.422337    0.396064    0.365427    0.257552
     46440    0.434278    0.394037    0.324773    0.341251
     46480    0.428947    0.353462    0.383403    0.309931
     46520    0.424884     0.35823    0.361594    0.319333
     46560    0.417595    0.287541    0.377332    0.351727
     46600    0.484847    0.412694    0.446701    0.316694
     46640    0.465374    0.422534    0.428001    0.267256
     46680    0.455515      0.4405      0.3372     0.32748
     46720    0.541258    0.504255    0.374433    0.437546
     46760    0.478707    0.387077    0.368672    0.415418
     46800    0.496717    0.379798    0.439184     0.39538
     46840    0.452726     0.38487    0.418929    0.293761
     46880    0.472016    0.414967    0.425056    0.304512
     46920    0.458444    0.362133    0.440718    0.308171
     46960     0.42681    0.371144     0.33549    0.337687
     47000    0.437716    0.305657    0.412321    0.346057
     47040    0.418648    0.265957    0.375287    0.372771
     47080    0.436319    0.271832    0.390231     0.39316
     47120    0.430822    0.298799    0.380994    0.369834
     47160    0.470622    0.446797    0.355304      0.3422
     47200    0.452911    0.417636    0.307819    0.375614
     47240    0.432184    0.277555     0.39528    0.374545
     47280    0.423224    0.285767    0.396237    0.345789
     47320    0.425475    0.294921    0.367455    0.374242
     47360    0.464545    0.406178    0.303198    0.417966
     47400    0.419889     0.35389     0.31411    0.358762
     47440    0.426888    0.323783     0.33242    0.386171
     47480    0.435015    0.387676    0.269945    0.394097
     47520    0.429784    0.381848    0.274517    0.385046
     47560    0.417143    0.356428    0.269805    0.384943
     47600    0.404752    0.299476    0.327318    0.361698
     47640     0.40773    0.364713    0.270892    0.355091
     47680    0.408986    0.266614    0.365462    0.360408
     47720    0.436034    0.252538    0.392583    0.402933
     47760    0.443102    0.306079    0.386346    0.386951
     47800    0.412339    0.337395    0.306918    0.363337
     47840    0.442142    0.343495    0.400653    0.335361
     47880     0.41668    0.298616    0.384194    0.332366
     47920    0.442521     0.24435    0.418878     0.39558
     47960    0.437051     0.24867    0.403758    0.396447
     48000    0.445354    0.340277    0.417554    0.326405
     48040    0.452758    0.346606     0.38378    0.377568
     48080    0.446744     0.40785    0.260884    0.405905
     48120    0.429574    0.395608    0.341775    0.309439
     48160    0.456055    0.416367    0.358279    0.338004
     48200    0.442149    0.413107    0.352169    0.310341
     48240    0.452437    0.432078    0.326229       0.341
     48280    0.446335    0.418135    0.401743    0.249391
     48320    0.456704    0.349663    0.442918    0.314192
     48360     0.44868     0.30597    0.365959     0.41843
     48400    0.454028    0.417265     0.29259    0.390594
     48440    0.486271    0.250274    0.462132    0.443525
     48480    0.437124    0.281252    0.409655    0.367744
     48520    0.437911    0.322731    0.375649    0.371839
     48560    0.447735    0.364166    0.332691    0.397029
     48600    0.406186    0.280692    0.364895    0.343567
     48640    0.422468    0.356223     0.30598    0.369378
     48680    0.394189    0.282536    0.354123    0.324869
     48720    0.407584    0.327555    0.309077    0.359762
     48760    0.530898    0.508487    0.462435    0.302157
     48800    0.512923     0.47572    0.412081    0.360637
     48840    0.545639    0.481708    0.318248    0.511976
     48880    0.521547    0.474244    0.265686    0.498524
     48920    0.479454    0.364937    0.362595    0.441699
     48960    0.536895    0.427261    0.386335    0.494677
     49000    0.570998    0.509041    0.353417    0.517736
     49040    0.578837    0.518404     0.32344    0.544747
     49080    0.554497    0.378419     0.42214    0.541785
     49120    0.622481    0.508611    0.393417    0.601252
     49160    0.640749    0.620268    0.222318    0.622061
     49200    0.591613     0.56966    0.220956    0.571557
     49240    0.568517    0.517481    0.293441     0.54086
     49280    0.557458    0.403493      0.4067    0.541579
     49320    0.518422    0.324207    0.468674    0.461255
     49360    0.598591    0.504858    0.443535    0.514799
     49400    0.528447    0.412071    0.384555    0.490742
     49440    0.582831    0.492016    0.449858    0.484697
     49480    0.540091    0.501987    0.302953    0.489514
     49520    0.654545    0.620787    0.344109    0.594199
     49560    0.658935    0.579083    0.479046     0.55097
     49600    0.624517    0.512389    0.532849    0.483294
     49640    0.660258    0.629505    0.546664    0.420431
     49680    0.552696    0.533891    0.466062    0.329686
     49720    0.563466    0.485359    0.364337    0.516404
     49760    0.532419    0.480248      0.2645    0.516083
     49800    0.531071    0.491978    0.291814    0.486698
     49840    0.525386    0.466832    0.349003    0.460788
     49880    0.493007    0.444493    0.325784    0.427088
     49920    0.514229    0.479591    0.371003    0.401513
     49960     0.51942    0.481245    0.477256    0.283241
     50000    0.540197    0.491244    0.442276    0.383012
     50040    0.494646    0.469831    0.365952    0.366996
     50080    0.478792    0.392335    0.391392     0.38906
     50120     0.48607    0.432815    0.388042     0.36691
     50160    0.547812    0.481172    0.409561    0.448252
     50200    0.546064    0.485498    0.326668    0.503937
     50240    0.550854    0.495487    0.310283    0.514877
     50280    0.544609    0.479575    0.458099      0.3916
     50320    0.500755    0.427654    0.403877    0.394344
     50360    0.476879    0.433331     0.43625    0.277016
     50400    0.510559    0.430866    0.394562    0.424283
     50440    0.532813    0.503666    0.482615    0.284926
     50480    0.522228    0.479032    0.496996    0.262616
     50520    0.539547    0.499074    0.467627    0.338338
     50560    0.573491    0.492709    0.493806    0.413736
     50600    0.500448    0.482054    0.401711    0.327336
     50640    0.594516    0.478174    0.542257    0.429193
     50680     0.48963    0.319661    0.422308    0.446036
     50720    0.482899    0.339003    0.373001    0.460793
     50760    0.546143    0.368601    0.505944    0.452437
     50800    0.628542    0.443287    0.590169    0.495306
     50840    0.602064    0.557366    0.580138    0.278827
     50880    0.664415    0.633352    0.640692    0.266968
     50920    0.610288    0.552061    0.568001    0.342793
     50960    0.545461    0.467867    0.454424    0.411893
     51000    0.647968    0.475267     0.59971    0.504176
     51040    0.540335    0.390556    0.452166    0.476378
     51080    0.485002    0.374278    0.345344    0.459464
     51120    0.517408    0.426596     0.44984    0.388692
     51160    0.548311    0.496694    0.458655    0.379765
     51200    0.567979    0.538446    0.391709    0.449265
     51240    0.610677    0.560014    0.560421    0.343753
     51280    0.488371    0.358259    0.420299    0.414743
     51320    0.570646    0.492196    0.420866    0.481549
     51360    0.517388    0.469371    0.271928    0.491047
     51400    0.530643    0.481794     0.26511    0.510642
     51440    0.507942    0.486502    0.298939    0.435845
     51480    0.490542    0.450164    0.309541     0.42755
     51520    0.534422    0.364122    0.482394     0.45379
     51560    0.559855    0.306655    0.533114    0.498626
     51600    0.523129    0.286961    0.485528    0.478794
     51640    0.583632    0.337675    0.563114    0.500131
     51680    0.578712    0.364808    0.556731    0.476216
     51720      0.5905    0.339526    0.573855    0.502787
     51760    0.566248     0.32056    0.542232    0.494468
     51800    0.571582    0.327007    0.540972    0.503814
     51840    0.625094    0.296839    0.567425    0.609426
     51880    0.584267    0.351321    0.564923    0.490074
     51920    0.546372    0.396856    0.508202    0.425771
     51960    0.502292    0.372602    0.442176    0.412606
     52000    0.502663    0.361642    0.461135     0.40238
     52040    0.510649    0.331115    0.464926    0.442416
     52080     0.54423    0.405613    0.497176     0.42505
     52120    0.494514    0.395932    0.398616    0.416452
     52160      0.5334    0.353989    0.459253    0.482504
     52200    0.474764     0.30336    0.446317    0.399469
     52240      0.4938    0.265387    0.450201    0.463211
     52280    0.470589    0.327178    0.349413    0.462356
     52320    0.469805    0.280436    0.389612    0.459338
     52360    0.519499     0.44113    0.307897    0.500361
     52400    0.497998    0.428249    0.472575    0.298796
     52440    0.426875    0.366995    0.403749    0.258353
     52480    0.455162    0.379344    0.443578    0.271441
     52520    0.493497    0.340427    0.433196    0.428403
     52560     0.51014    0.344698    0.418398    0.476038
     52600    0.547742    0.466175    0.357097    0.505177
     52640    0.527204    0.484634    0.420083    0.380195
     52680    0.568888    0.506409    0.384292    0.493088
     52720    0.515262    0.423816    0.439671    0.397567
     52760    0.539158    0.295051    0.507213    0.486892
     52800    0.496099    0.275358    0.466725    0.445617
     52840    0.488489    0.365745     0.42821    0.400137
     52880     0.56701    0.451452    0.484725    0.451923
     52920    0.578203    0.491548    0.454279    0.469732
     52960    0.549078    0.439962    0.444907    0.459852
     53000    0.485043    0.419602    0.438378    0.319832
     53040    0.459461     0.42004    0.287953    0.403556
     53080    0.457987    0.394877    0.270082    0.436614
     53120    0.458151    0.340614    0.442591    0.328481
     53160    0.465018    0.412113    0.433068    0.274039
     53200    0.483829    0.434797    0.440613    0.291537
     53240    0.469804     0.40686    0.419308    0.316348
     53280    0.495407    0.335674    0.428057    0.441527
     53320    0.480332    0.240327    0.461773    0.436401
     53360     0.53116    0.404162    0.460114    0.434983
     53400    0.605676    0.413374    0.524696    0.536193
     53440     0.59731    0.489717    0.505763    0.466841
     53480    0.522882    0.433241    0.468291     0.37392
     53520    0.515312    0.474602    0.425067    0.353785
     53560    0.538549    0.366148    0.521847    0.416752
     53600    0.544909    0.296708    0.527018    0.477564
     53640    0.606331    0.524711    0.362828    0.572981
     53680    0.547563    0.388715    0.412631     0.52753
     53720    0.612633    0.311897    0.543545    0.598261
     53760    0.524236    0.351366    0.443141    0.479389
     53800    0.452368    0.373056     0.36666    0.368326
     53840    0.464392    0.303288    0.400749    0.422772
     53880    0.471073    0.444267    0.267395    0.418265
     53920    0.455765    0.446794    0.272106    0.376533
     53960    0.478476    0.447882    0.335056    0.380811
     54000    0.500907    0.481762    0.273183    0.441692
     54040    0.481736    0.457094    0.298603    0.407481
     54080    0.567626    0.542886    0.460184    0.371355
     54120     0.48302    0.465731    0.293401    0.404509
     54160    0.534271    0.424751    0.347467    0.519369
     54200    0.617065     0.56045    0.511682    0.430831
     54240    0.577931    0.488511    0.518424     0.40075
     54280     0.62328    0.470865    0.565412    0.485336
     54320    0.678134    0.402079    0.645147     0.58468
     54360    0.624903    0.307494    0.591669    0.579984
     54400     0.53447    0.410337    0.471696    0.424785
     54440    0.460248    0.390826    0.355137    0.380512
     54480    0.450585    0.384495    0.301485    0.409053
     54520      0.5378    0.517269    0.494572    0.257468
     54560    0.472523    0.321312    0.421892    0.406599
     54600     0.44016    0.295255    0.404665    0.369529
     54640    0.448834    0.352758    0.433409    0.301035
     54680    0.449512    0.371983    0.406335    0.317243
     54720    0.445842    0.423101    0.404838    0.233757
     54760    0.539714    0.443146    0.473137     0.40292
     54800    0.497297    0.393463    0.409424    0.414932
     54840    0.470121    0.368174    0.436165    0.340934
     54880    0.521301    0.454999    0.434223    0.384625
     54920    0.569103    0.482058    0.370451    0.527393
     54960     0.48379    0.379564    0.333724    0.461157
     55000    0.495879    0.478161     0.38294    0.341338
     55040    0.549771    0.505034    0.501664    0.312682
     55080    0.555782     0.51926    0.496839    0.318288
     55120    0.594355    0.524206    0.571867    0.323563
     55160    0.572846    0.405982     0.50227    0.489089
     55200    0.664911    0.402118    0.612708    0.589154
     55240    0.632975    0.255979    0.588767    0.623812
     55280    0.576157     0.42471    0.529168    0.451128
     55320    0.505294    0.327149    0.459751     0.43846
     55360     0.46694    0.268183    0.421127    0.432199
     55400    0.439935    0.233032    0.427919    0.386867
     55440    0.468976    0.255996    0.450247    0.414271
     55480    0.449986    0.320374    0.339635    0.432417
     55520    0.459529    0.418864    0.346511    0.356113
     55560     0.49066    0.367308    0.344872    0.477118
     55600    0.503438    0.337037    0.473968    0.410681
     55640    0.569831    0.263602    0.553926    0.522584
     55680    0.537821    0.303483    0.482955    0.503146
     55720    0.615988    0.349562    0.530778    0.595788
     55760    0.639077      0.4671    0.479299    0.607395
     55800    0.617671    0.384086      0.5001    0.604495
     55840    0.579006    0.267633    0.548204    0.546206
     55880     0.62857    0.397807    0.509609    0.610122
     55920    0.561297    0.354004    0.480138    0.523695
     55960    0.575918    0.454718    0.489622    0.465689
     56000    0.481208    0.407319    0.338119    0.427656
     56040    0.565957     0.38151    0.459373    0.532954
     56080    0.507407    0.320509     0.42897    0.477685
     56120    0.578104    0.424245    0.446077    0.537997
     56160     0.54417    0.425523    0.394183    0.505758
     56200    0.590575    0.279967    0.575189    0.536967
     56240    0.576697    0.478171    0.459163    0.475059
     56280    0.496167    0.476099    0.347268    0.380918
     56320    0.591906    0.564332    0.449821     0.42414
     56360    0.542449    0.502439     0.42254    0.396883
     56400    0.517459    0.492976     0.26447     0.47176
     56440    0.572738    0.551446    0.392567    0.444809
     56480    0.558396    0.542184     0.47892    0.316675
     56520    0.589252    0.522002    0.490729      0.4256
     56560    0.541725    0.490807    0.410508    0.421336
     56600    0.570416    0.524663      0.4621     0.40242
     56640    0.503448    0.459492    0.365398    0.402829
     56680    0.495216    0.428174    0.405316    0.377975
     56720    0.484132    0.319399    0.461325    0.392341
     56760    0.542036    0.293812    0.484302    0.516463
     56800    0.520499     0.36478    0.478084    0.424511
     56840    0.611139    0.419703    0.558098    0.509273
     56880    0.595627    0.490329    0.528348    0.435853
     56920    0.508399    0.453074    0.419706    0.368116
     56960    0.544663    0.471107    0.516191    0.323914
     57000    0.510678    0.477222    0.455471    0.293921
     57040    0.530519    0.403744    0.506939    0.378026
     57080    0.601671    0.503329    0.525695    0.440819
     57120    0.493035    0.421425    0.417004    0.366981
     57160    0.486922    0.388412    0.315078    0.473337
     57200    0.470826    0.435956    0.270986    0.424104
     57240    0.465682     0.37031    0.364745    0.404414
     57280    0.483789    0.454399    0.221158     0.46121
     57320    0.535297    0.455412    0.323772    0.510741
     57360    0.659064    0.609028    0.304143    0.636642
     57400    0.583535    0.553176    0.325203    0.518907
     57440    0.546646    0.445865    0.356358    0.521398
     57480     0.59563    0.556874      0.2664    0.573126
     57520    0.575254    0.524291    0.311151    0.538644
     57560    0.500223    0.455736    0.285392    0.459676
     57600     0.54921    0.494134    0.332273    0.498688
     57640    0.521371    0.476654    0.431671    0.360716
     57680    0.540779    0.424545    0.461874      0.4374
     57720    0.510194    0.473194    0.384866    0.385435
     57760    0.586945    0.551899    0.409746    0.465321
     57800    0.595618    0.539465     0.28571    0.580405
     57840    0.563193    0.423424     0.41737    0.529988
     57880    0.541414    0.379326    0.430577    0.506925
     57920    0.556447    0.373448     0.42892    0.543904
     57960    0.473194    0.435572    0.228557    0.453722
     58000    0.486268    0.469105    0.220057    0.452139
     58040    0.515558    0.454686    0.279906    0.496502
     58080    0.513189    0.388967    0.426004    0.440398
     58120    0.496277    0.373783    0.460825    0.374846
     58160    0.492434    0.468893    0.442391    0.263463
     58200    0.490005    0.465754    0.432687    0.275797
     58240    0.521627    0.510359    0.321761    0.424491
     58280    0.563365    0.517686    0.374007    0.476319
     58320    0.587601    0.529618    0.402765     0.49783
     58360    0.621036     0.60645    0.204859     0.60135
     58400    0.517846    0.465586    0.304211     0.47646
     58440    0.524341    0.489817    0.400177    0.387047
     58480    0.544373    0.518413    0.353999    0.445664
     58520    0.523953    0.494956    0.390971    0.388862
     58560    0.579472    0.531188     0.38648    0.489946
     58600    0.506394    0.467334    0.411045    0.354273
     58640    0.523019    0.476216    0.474201    0.308949
     58680    0.555632    0.512729    0.530632    0.270172
     58720    0.573876    0.514256    0.546409    0.309267
     58760    0.501346    0.408353    0.397427    0.421894
     58800    0.439748     0.37691    0.322737    0.374882
     58840    0.481387    0.429461     0.31709    0.422475
     58880    0.487691    0.369992     0.40761    0.415506
     58920     0.48223     0.29507    0.425166     0.44414
     58960    0.428522    0.256535    0.388184    0.388286
     59000     0.46486    0.288294    0.400869    0.434028
     59040    0.516416    0.330141    0.479793    0.440654
     59080     0.47021    0.369234    0.431734    0.345639
     59120     0.45981    0.385071    0.396498    0.342578
     59160    0.421073     0.27459     0.39746    0.348182
     59200    0.432672    0.314312    0.372488    0.369962
     59240     0.50508    0.264992    0.469233    0.468841
     59280    0.472736     0.30905    0.405546    0.432411
     59320    0.456503    0.280804    0.413663    0.408438
     59360     0.46323     0.38436    0.438818    0.298112
     59400    0.463036    0.383348    0.342587    0.405565
     59440    0.537901    0.439774    0.420344     0.45671
     59480    0.529267    0.403215    0.480556    0.408327
     59520    0.532453    0.400659    0.457952    0.443582
     59560    0.615315    0.573327    0.470296    0.455349
     59600    0.649323    0.634647    0.485924    0.452042
     59640     0.52188    0.480139    0.403549    0.389015
     59680    0.627151     0.61785    0.456575    0.443211
     59720    0.595715    0.572146     0.50997     0.34976
     59760    0.573751    0.535773    0.524246    0.310634
     59800     0.62233    0.595081    0.543732    0.353304
     59840    0.568387     0.52827    0.533323    0.287446
     59880    0.523798    0.470178    0.317555    0.476257
     59920    0.524794    0.459979    0.356038    0.460948
     59960    0.444056    0.344133    0.365142    0.377645
     60000     0.52707    0.284898    0.487867    0.486236
     60040    0.572277    0.284008    0.514199    0.556723
     60080    0.449478    0.297545    0.359281    0.431792
     60120    0.590151     0.50107    0.491541    0.451523
     60160    0.609398    0.500739    0.561724    0.420068
     60200    0.518587    0.428734    0.393933    0.445948
     60240    0.461448    0.330937    0.368025    0.425332
     60280    0.453052    0.243391    0.410048    0.427942
     60320    0.434589    0.243962     0.40116    0.396597
     60360    0.457942    0.243622    0.411322    0.436904
     60400    0.454957    0.262256    0.413679    0.417208
     60440    0.454885    0.346697    0.347188    0.416056
     60480    0.452725    0.405728    0.276867    0.410669
     60520    0.455408     0.42602    0.247418    0.414829
     60560      0.4357    0.386568    0.261012    0.402625
     60600    0.446659    0.390246    0.339773    0.362312
     60640    0.443772    0.357755    0.342071    0.385831
     60680    0.447793    0.330834    0.425059    0.333032
     60720    0.440869    0.363186    0.424328    0.277079
     60760    0.468269    0.393655    0.416595    0.331717
     60800    0.504187    0.391305    0.480273    0.353027
     60840    0.497968    0.463417    0.482172    0.220678
     60880    0.460913    0.411856    0.448059    0.233451
     60920    0.508845    0.407545    0.470487    0.361103
     60960    0.534554    0.489375    0.518696    0.250924
     61000    0.631288    0.319122    0.612756    0.565455
     61040    0.546899    0.310616    0.486325    0.514979
     61080    0.585431    0.279356    0.530712    0.570757
     61120    0.625333    0.273452    0.600302    0.589018
     61160    0.564367    0.364836    0.469312    0.532597
     61200     0.53889    0.227162    0.514118    0.514669
     61240    0.558175    0.287535    0.512554    0.527002
     61280      0.5467    0.266502    0.506352    0.519947
     61320    0.547065    0.415744    0.438928    0.482763
     61360     0.52025    0.256624    0.480377    0.494673
     61400    0.489588    0.378717    0.377717    0.439653
     61440    0.538154    0.519216    0.331809    0.446695
     61480    0.575803    0.473037    0.443577    0.492518
     61520    0.515107    0.472819    0.412294    0.370307
     61560     0.50654    0.424965    0.430658    0.383543
     61600    0.578696    0.527965    0.464369    0.418798
     61640    0.546988    0.490569    0.354543    0.481698
     61680    0.549901    0.493741    0.314059    0.512221
     61720    0.477257    0.426558    0.260949    0.453323
     61760     0.56702    0.450706    0.395797    0.532197
     61800    0.542689    0.443116    0.402238    0.480495
     61840    0.522394    0.410722     0.49109    0.368684
     61880    0.558181    0.496517    0.500177    0.355565
     61920    0.558098    0.460339    0.417465    0.486577
     61960    0.450213    0.400257    0.308469    0.387331
     62000    0.521977    0.471947    0.353523     0.44408
     62040    0.534878     0.46798    0.376937    0.459457
     62080    0.511729    0.353737    0.405451    0.483956
     62120    0.497902    0.404735      0.3631    0.447394
     62160    0.646429    0.605731    0.356942    0.584314
     62200    0.559733    0.539671    0.391631    0.426595
     62240    0.530895    0.504509    0.377654    0.408101
     62280    0.439676    0.398014    0.302224    0.369967
     62320    0.503941    0.403154    0.374097    0.453247
     62360    0.507118    0.445826    0.398833    0.395611
     62400      0.5167    0.484467    0.382771    0.390814
     62440    0.539818    0.503811    0.359377    0.447024
     62480    0.561619    0.522275    0.494033    0.337627
     62520      0.5225    0.480002     0.50086    0.254459
     62560    0.578947    0.513082    0.548286    0.326324
     62600    0.538179    0.490012    0.472702    0.340167
     62640     0.53898    0.499532    0.384312    0.428686
     62680    0.657785    0.605698    0.443905    0.549035
     62720    0.580067    0.535569    0.366139     0.50206
     62760    0.548454    0.461678    0.410962    0.468582
     62800    0.510037    0.477024    0.319561    0.436583
     62840    0.534532     0.49905    0.325983      0.4649
     62880     0.54005    0.482201    0.383227    0.451584
     62920     0.55418    0.501675    0.477878    0.366312
     62960     0.60856    0.587883    0.322657    0.539422
     63000    0.521226    0.463308     0.42468    0.385157
     63040    0.551707    0.518467    0.303642    0.497749
     63080    0.518542     0.44718    0.386897     0.43372
     63120    0.533999     0.52268    0.332178    0.432171
     63160    0.578966    0.566987    0.327908    0.491329
     63200    0.605411    0.564557    0.307401     0.56553
     63240    0.560718    0.469307    0.492631    0.407277
     63280    0.567869    0.439639    0.462588    0.487525
     63320    0.540954    0.458872    0.457751    0.406403
     63360    0.561934    0.518508    0.533628    0.279162
     63400    0.525688    0.494171    0.488928    0.263515
     63440    0.501617    0.476455    0.454207    0.264436
     63480    0.441293    0.412924    0.370399    0.285967
     63520    0.459674    0.407171    0.383409    0.331376
     63560    0.464468    0.413539    0.404442    0.311244
     63600    0.452586    0.425347    0.300809    0.371836
     63640    0.495953    0.480132    0.313284    0.404061
     63680    0.517419    0.442453    0.354709    0.462451
     63720    0.447118     0.40837    0.268132    0.401456
     63760    0.449382    0.336382    0.350231    0.409969
     63800    0.440166    0.380169    0.326963    0.368861
     63840    0.511569    0.478884    0.382158    0.384747
     63880    0.571179    0.521166    0.328396    0.522526
     63920    0.668848    0.633674    0.273328    0.646888
     63960    0.557105    0.483018    0.379897    0.493056
     64000    0.556744    0.482866    0.433801    0.445627
     64040    0.599245    0.570723    0.554994    0.290595
     64080    0.579722     0.44898    0.494185    0.475766
     64120     0.60314    0.526756    0.495756    0.452007
     64160     0.58537    0.476345    0.390387    0.553181
     64200    0.555954    0.506685    0.360873    0.480845
     64240    0.551116    0.478545     0.52098    0.327157
     64280    0.613256    0.562691    0.606637    0.259877
     64320    0.557606     0.49072    0.463815     0.40733
     64360    0.529491    0.480297    0.493308    0.294419
     64400    0.566786    0.511695    0.413105    0.458263
     64440    0.493903    0.416389    0.440343    0.347273
     64480    0.504955    0.424322    0.442738    0.365915
     64520    0.593496    0.496269    0.543775    0.403116
     64560    0.587692    0.455998     0.57241    0.393924
     64600    0.605467    0.364744    0.590677    0.501241
     64640    0.610905    0.397247    0.584913    0.496468
     64680    0.562152    0.397139    0.537196    0.430964
     64720    0.542279    0.380717    0.501775    0.437504
     64760    0.641369    0.389269    0.564427      0.5938
     64800    0.569091    0.363782    0.548866     0.46275
     64840    0.562214    0.389004    0.549245    0.423292
     64880    0.557447    0.406071    0.500862    0.453584
     64920    0.552174    0.305913     0.53874    0.475361
     64960    0.608187    0.350062    0.551375    0.559666
     65000     0.52471    0.308622     0.46061    0.493187
     65040     0.54651    0.309489    0.525275    0.475025
     65080    0.496859    0.271366    0.476391    0.439488
     65120    0.490034    0.255183     0.44964    0.461489
     65160     0.58124    0.382681    0.465232    0.559281
     65200    0.594738    0.303981    0.553903    0.555169
     65240    0.568342    0.456107     0.37391    0.546061
     65280    0.552227    0.429617    0.384552    0.526744
     65320    0.532066    0.454618    0.316996    0.508945
     65360    0.571946    0.540599    0.401872    0.447768
     65400    0.514153    0.454271    0.426355    0.374921
     65440    0.546266    0.447272     0.40189     0.48502
     65480    0.529008    0.470367     0.29081    0.503869
     65520    0.517544    0.450649    0.318136    0.481048
     65560    0.492689    0.384035    0.370942    0.447665
     65600    0.482286    0.435537    0.366407    0.375835
     65640    0.463493     0.39155    0.401904    0.338841
     65680    0.470849     0.37223    0.418929    0.359639
     65720     0.46703     0.32754     0.37565    0.433403
     65760    0.531795    0.309058    0.459514    0.508864
     65800    0.513177    0.356244    0.474012    0.418455
     65840    0.551947    0.423277    0.520912     0.39847
     65880     0.57354    0.411571    0.535701    0.448921
     65920    0.667181    0.484103    0.632529    0.505778
     65960    0.637372    0.498563    0.448733     0.60213
     66000    0.668959    0.330818    0.597111    0.655005
     66040    0.657642    0.311909    0.616519    0.622577
     66080    0.660093    0.353098    0.641347    0.579174
     66120    0.643741     0.30229    0.609923      0.6045
     66160    0.603585    0.518003    0.532855    0.419962
     66200    0.615876     0.59835    0.527404    0.349898
     66240    0.615682     0.57092    0.555087    0.352219
     66280    0.597073    0.498612    0.438363    0.521742
     66320    0.531196    0.448889    0.340342    0.496995
     66360    0.521749    0.452756    0.459147    0.358665
     66400    0.603875    0.567527     0.58866     0.24642
     66440    0.692186    0.589285    0.675753    0.392866
     66480    0.647452    0.622827    0.627383    0.238463
     66520    0.588596    0.557881    0.558043    0.265044
     66560    0.620424    0.566018    0.596683    0.305685
     66600    0.555903    0.526484     0.44351    0.379698
     66640    0.549343    0.516037    0.458356     0.35661
     66680    0.607328    0.591792     0.27806    0.556919
     66720    0.588986    0.556293    0.271408    0.557392
     66760    0.592092    0.558679     0.37697    0.496909
     66800    0.528434    0.489547    0.299728    0.478531
     66840    0.548626    0.521817    0.320456     0.47644
     66880    0.636272    0.617016    0.325202    0.568524
     66920    0.564864    0.505561    0.453392    0.420698
     66960    0.487519     0.37625    0.435319    0.379845
     67000    0.555282     0.51164    0.515127    0.299239
     67040    0.605009    0.540918    0.466533    0.470984
     67080    0.606145    0.425069    0.535993    0.516577
     67120    0.569236    0.424573    0.522519    0.441329
     67160    0.544208     0.42082     0.41827    0.490189
     67200     0.52565    0.491701    0.486149    0.272959
     67240    0.565945    0.469558    0.535118    0.365721
     67280    0.482472    0.374582    0.443286     0.35881
     67320    0.532149    0.452888    0.445566    0.403397
     67360    0.512164    0.482916    0.258125    0.474118
     67400    0.445047    0.366257    0.307306    0.409332
     67440    0.495591    0.449453    0.314624    0.436146
     67480    0.522766    0.480748    0.415895    0.377466
     67520    0.524072    0.382433    0.438289    0.459294
     67560    0.501278    0.436243    0.365364    0.422799
     67600    0.586733    0.441508     0.47592    0.516799
     67640     0.63808    0.416133    0.496388    0.628271
     67680    0.617992    0.324112    0.557008    0.590358
     67720    0.603213    0.309926    0.531972    0.590494
     67760    0.620483    0.415783    0.487634    0.599447
     67800    0.559529    0.527882    0.445375    0.386171
     67840    0.566412    0.542554    0.502642    0.307623
     67880    0.472462    0.442093    0.424219    0.266519
     67920    0.443525    0.387838    0.383573    0.309649
     67960    0.451283    0.404392    0.367044     0.33024
     68000    0.443145    0.418883    0.394353    0.248553
     68040    0.459657    0.430634    0.351015    0.337508
     68080    0.449746    0.391927    0.340807    0.367133
     68120    0.471632    0.343943    0.448559    0.354078
     68160    0.459048    0.340944    0.346516    0.430273
     68200    0.463015    0.361964    0.389535    0.382114
     68240    0.450785    0.373242    0.314754    0.409921
     68280    0.446697    0.333956    0.378935    0.379418
     68320    0.477696    0.377978    0.426238      0.3631
     68360    0.499491    0.391681    0.435745    0.394581
     68400    0.515238     0.46626    0.373877    0.416844
     68440    0.535858    0.484501    0.394436    0.428913
     68480    0.599401    0.551317    0.340225    0.546679
     68520     0.53503    0.482037    0.287754      0.5073
     68560    0.598194    0.573219    0.389935    0.484811
     68600    0.561356    0.539929    0.329372    0.479825
     68640    0.570371    0.507585    0.453895    0.432415
     68680    0.578079    0.555284    0.302733    0.518038
     68720    0.574906    0.555276    0.276542    0.525574
     68760    0.511556    0.456285    0.321399    0.460309
     68800    0.602732     0.56113    0.265525    0.584125
     68840    0.585332    0.538414    0.349113    0.522932
     68880    0.516266    0.476408    0.295382    0.467809
     68920    0.579614    0.551332     0.35839    0.489382
     68960    0.521393    0.478629    0.310673     0.46701
     69000    0.586763    0.546347    0.310705    0.541801
     69040    0.582461    0.517607    0.309853    0.560888
     69080    0.568076    0.484154    0.445886    0.460653
     69120    0.480075    0.447398    0.288738      0.4212
     69160    0.613672    0.582953    0.266505    0.585088
     69200    0.589672    0.545677    0.308389    0.550053
     69240    0.592582    0.567389    0.271131    0.553955
     69280    0.527051    0.494585    0.273014    0.486225
     69320    0.541374    0.502806    0.421132    0.394975
     69360    0.546362    0.415103    0.384624    0.526095
     69400    0.542608    0.420733    0.377959    0.518632
     69440    0.528702    0.426864    0.370705    0.489303
     69480    0.581366    0.486036    0.342988    0.567539
     69520    0.609901    0.562882    0.314054    0.573142
     69560    0.554358    0.492544    0.374533    0.481405
     69600    0.588107    0.558707    0.470498    0.397765
     69640    0.569528    0.473403    0.360674    0.542704
     69680    0.553224    0.465281    0.367716    0.510305
     69720    0.586775    0.566461    0.468981     0.38443
     69760    0.594214    0.561196    0.500502    0.375149
     69800    0.612825    0.592498    0.583866    0.243221
     69840      0.6211    0.596587    0.446648    0.464887
     69880    0.648158    0.617443    0.462716    0.494848
     69920    0.573162    0.549693    0.445227    0.395777
     69960    0.584765    0.546925    0.321106     0.53072
     70000    0.536221    0.520649    0.319381    0.449428
     70040    0.632824    0.623152    0.237574    0.596802
     70080    0.619105    0.600756    0.326632    0.546797
     70120    0.611136    0.585132    0.345624    0.533985
     70160    0.602777    0.584368    0.262993    0.562165
     70200    0.552959    0.532805    0.321922    0.473299
     70240    0.558469    0.488094    0.344736    0.516427
     70280    0.573095    0.535555    0.376253    0.478006
     70320    0.674304    0.567385    0.637322    0.425755
     70360    0.649098    0.626255     0.62471    0.245355
     70400    0.590794    0.481804    0.571563    0.373169
     70440    0.616741    0.512569    0.597681    0.375219
     70480    0.671167    0.623912    0.635934    0.327494
     70520    0.610909    0.540127    0.582351    0.339925
     70560    0.563232    0.408301    0.522648    0.441123
     70600    0.622777    0.530738    0.589992    0.382006
     70640    0.652444    0.601715    0.637947    0.286929
     70680    0.602647    0.579786    0.517016    0.350585
     70720    0.576593    0.553843    0.546437    0.244097
     70760    0.574261    0.536814    0.543277    0.276102
     70800    0.474036    0.422777     0.45569     0.25105
     70840    0.445868    0.395085    0.411551     0.26857
     70880     0.45756    0.407754    0.447562    0.228356
     70920    0.455086    0.342328    0.382349    0.388366
     70960    0.468878    0.393913     0.33113    0.418185
     71000    0.456635    0.439922    0.287267     0.37547
     71040    0.463122    0.331765     0.40776    0.390676
     71080    0.473481    0.424352    0.406138    0.321475
     71120     0.45028    0.398114    0.394593    0.302168
     71160    0.514433    0.486222    0.485125    0.239842
     71200    0.469691    0.419969    0.446431    0.256017
     71240    0.443634    0.375786    0.417419    0.279588
     71280    0.442085    0.407312     0.36706    0.300404
     71320    0.447997    0.425509    0.381377    0.273673
     71360    0.478702    0.447943    0.408004    0.301979
     71400    0.492544     0.42549    0.333425    0.439301
     71440    0.507711    0.483343    0.338898     0.40874
     71480    0.501212    0.486414    0.363521    0.365623
     71520    0.461351    0.405007    0.355184    0.368108
     71560    0.474696     0.45811    0.406752    0.274517
     71600    0.453075    0.391359    0.359712     0.35777
     71640    0.449081    0.349782    0.392795    0.355966
     71680    0.464456    0.369181    0.393585    0.374479
     71720    0.498014    0.456562    0.256454    0.470975
     71760    0.480488     0.41407    0.302622    0.445761
     71800    0.460074    0.295054    0.365797    0.449969
     71840    0.469933    0.305838     0.41258    0.421798
     71880    0.438849    0.270439    0.385478    0.404284
     71920    0.458974    0.220059    0.421097    0.442228
     71960    0.455608    0.350412    0.362439    0.401256
     72000    0.448853    0.265606     0.40249    0.412787
     72040    0.463334    0.328724    0.431829     0.36718
     72080    0.463455    0.338957     0.45194    0.332324
     72120     0.44839    0.353096    0.425287    0.310743
     72160    0.445279    0.334846    0.414469     0.33562
     72200    0.454185     0.41148    0.416589     0.26402
     72240    0.459073     0.44629    0.358925    0.305768
     72280    0.456698    0.356725    0.407889    0.351454
     72320    0.469108    0.354569    0.372967     0.41869
     72360    0.459407    0.364951    0.290123    0.452492
     72400    0.452973    0.374823    0.318152    0.410677
     72440    0.465947    0.403982    0.325231    0.406493
     72480    0.460994    0.401992    0.428104    0.283125
     72520    0.456366    0.438278    0.414996     0.22854
     72560    0.462329    0.443481    0.381823    0.291603
     72600    0.461706    0.391422     0.40034    0.335947
     72640    0.448321    0.434431    0.383885    0.256684
     72680    0.462048    0.439322    0.422344    0.235794
     72720    0.455453    0.440949    0.357537    0.304313
     72760    0.461092    0.345183    0.428241    0.350243
     72800    0.444138    0.398703    0.426213    0.232155
     72840    0.469752    0.437082    0.402728    0.296823
     72880    0.456968    0.345683     0.40261    0.368847
     72920    0.457943    0.388233    0.275563    0.439049
     72960    0.453686    0.416138    0.308541    0.378542
     73000    0.453102    0.410169    0.219443    0.440692
     73040    0.471885    0.433556    0.209542    0.462031
     73080    0.458601    0.435395    0.266799     0.39985
     73120    0.460845    0.414087    0.358733    0.352986
     73160    0.464284    0.399011    0.278135    0.441079
     73200    0.483075    0.434906     0.25274    0.462278
     73240    0.487433    0.424642    0.288406     0.46009
     73280    0.521998    0.498722    0.272112    0.471374
     73320    0.507296    0.456654    0.287125    0.472996
     73360    0.534555      0.4842    0.355071    0.459318
     73400    0.604048    0.543251    0.426755    0.502501
     73440    0.528809     0.43847    0.459422     0.39491
     73480     0.49163    0.441105      0.4688    0.262779
     73520    0.504336    0.452802    0.354411    0.421988
     73560    0.456838    0.318627    0.344705     0.44391
     73600     0.46969    0.353559    0.415307    0.379121
     73640    0.453476    0.354979    0.411391    0.340629
     73680    0.435752    0.393184    0.294166    0.372334
     73720    0.454295     0.40491    0.335988    0.368683
     73760     0.45796    0.447803    0.220868    0.412486
     73800    0.437803     0.41735    0.242315    0.387873
     73840    0.439124    0.390372    0.317309    0.364122
     73880    0.461597    0.437265    0.233734    0.424631
     73920    0.461605    0.412469    0.278437    0.422492
     73960     0.46357    0.379175    0.292041    0.448032
     74000    0.450976    0.380264    0.278149    0.429872
     74040    0.442387    0.353395    0.297073    0.422224
     74080    0.431128    0.382328    0.277436    0.385483
     74120    0.475677     0.37303    0.339474    0.445134
     74160    0.459859    0.420422     0.40032    0.293138
     74200    0.449249    0.413316     0.35609    0.325604
     74240    0.474456    0.456725    0.378402    0.313738
     74280    0.463547    0.436805    0.425751    0.240186
     74320    0.452976    0.392273    0.326933    0.386795
     74360      0.4647    0.411314    0.314062    0.405066
     74400    0.466423    0.375846    0.299141    0.452057
     74440    0.467697      0.4049    0.265614    0.450541
     74480     0.47064    0.448862    0.266549    0.412891
     74520    0.460404    0.434808    0.287243    0.390356
     74560    0.442316    0.331245    0.358427    0.391273
     74600     0.44917    0.352708     0.36209    0.384703
     74640    0.466989    0.273625    0.449593    0.398939
     74680    0.476288    0.258777    0.461106    0.417272
     74720    0.467699     0.27288    0.433668    0.418275
     74760    0.504449    0.324877    0.426114    0.470978
     74800    0.481713    0.376185    0.398569    0.404626
     74840    0.476507    0.409725    0.427463    0.321742
     74880    0.491739    0.413017    0.460512    0.317742
     74920    0.483214    0.352823    0.424734    0.402627
     74960    0.565572    0.526401    0.367029    0.477427
     75000    0.504444    0.473052    0.308176    0.436093
     75040    0.522057    0.456401    0.331624    0.476246
     75080    0.530338    0.497917    0.294201    0.477537
     75120    0.575524    0.554312    0.308952     0.50965
     75160    0.532178    0.481925     0.38831    0.428242
     75200    0.482033     0.38951    0.390307    0.400818
     75240    0.486718    0.417639    0.391822    0.381893
     75280    0.500916    0.336112    0.429012    0.452561
     75320    0.477656    0.355836    0.409338    0.402657
     75360    0.490746    0.456363    0.414537    0.318677
     75400    0.492944    0.461165    0.399339    0.337406
     75440     0.57544    0.559625    0.421013    0.414524
     75480    0.635859    0.555948    0.550264    0.443583
     75520    0.633225    0.443148    0.506027    0.591188
     75560    0.633677    0.406875    0.527645    0.599281
     75600    0.651228    0.364196    0.557288    0.636387
     75640     0.56946     0.32643    0.536294    0.504382
     75680    0.568013    0.425675    0.473975    0.489312
     75720    0.617773    0.435251    0.527797     0.54339
     75760    0.591032    0.339474     0.55176    0.528164
     75800    0.614586    0.303847    0.556447    0.594537
     75840    0.630958    0.410294     0.61786     0.49611
     75880    0.641941    0.391374    0.618476    0.537112
     75920    0.587228    0.446964    0.536079    0.450018
     75960    0.534868    0.440338    0.474705    0.391055
     76000    0.464391    0.404822    0.428967    0.288834
     76040    0.545672    0.472506    0.521653    0.316436
     76080    0.551187    0.442168    0.527051    0.366497
     76120     0.55446    0.319394    0.512097    0.500595
     76160    0.580323    0.219313    0.558671    0.559766
     76200    0.521964    0.358745    0.408453     0.49936
     76240     0.49863    0.388708    0.362797    0.463193
     76280    0.554554    0.525679    0.253878    0.523705
     76320    0.600217    0.568717    0.251511    0.577776
     76360    0.572548    0.534841    0.267451    0.545928
     76400    0.587508    0.501262    0.341487    0.567851
     76440     0.52818    0.258113    0.495368    0.495919
     76480    0.492296    0.449257    0.288592    0.446758
     76520    0.615269    0.566185    0.284763    0.596203
     76560    0.607689    0.554203    0.314908    0.576424
     76600     0.53553    0.354391    0.441666    0.502914
     76640    0.499203    0.370693     0.38629     0.46019
     76680    0.446637    0.296832    0.406015    0.382115
     76720    0.485267     0.34441    0.410926    0.428357
     76760    0.565609    0.433498    0.410506    0.532345
     76800    0.480773    0.322093    0.388244     0.45586
     76840     0.50427    0.384305    0.461727    0.384311
     76880    0.419081    0.351205    0.345718     0.32923
     76920    0.546438    0.301536    0.527329    0.477692
     76960    0.533659    0.427442    0.441561    0.438066
     77000    0.486848    0.378066    0.393314    0.420014
     77040    0.589041    0.530079    0.487729    0.418419
     77080    0.568692    0.506495    0.394296    0.484577
     77120    0.693909    0.518229    0.551529    0.624719
     77160    0.597083    0.480124    0.521563     0.45877
     77200    0.575873    0.290275    0.556432    0.519021
     77240    0.599213    0.350913    0.564028     0.52616
     77280    0.590732    0.386357    0.479324    0.564717
     77320    0.548631    0.446493    0.385201    0.504238
     77360    0.595729    0.571503    0.278701    0.552717
     77400    0.669753    0.616243    0.402627    0.596049
     77440    0.617915     0.55535    0.473216    0.480927
     77480     0.71264    0.677312    0.642009    0.380506
     77520    0.698559    0.672668    0.411099    0.595385
     77560    0.613251     0.59999    0.468129    0.415956
     77600    0.575096    0.563066    0.325799    0.488143
     77640    0.540071    0.528024    0.265367    0.483863
     77680    0.517313    0.502937    0.414902    0.331866
     77720    0.544008    0.490763    0.387421     0.44827
     77760    0.537223     0.50391    0.431587    0.370169
     77800    0.555841    0.518103    0.433931    0.401486
     77840    0.508069    0.442044    0.390965    0.409893
     77880    0.489791    0.431292    0.367173    0.398698
     77920    0.526515    0.440431    0.339777    0.494983
     77960    0.499175    0.456437     0.28566    0.456525
     78000    0.466154    0.403648    0.323354     0.40879
     78040    0.591155    0.564296    0.409443    0.461362
     78080    0.464432    0.412765     0.41615    0.296374
     78120    0.477533    0.410179    0.444903    0.299815
     78160    0.458042     0.32345    0.415742    0.377019
     78200     0.45933    0.349332    0.430245    0.338858
     78240    0.493444    0.420115    0.411957    0.375191
     78280    0.503774    0.374795    0.461666    0.392391
     78320    0.469202    0.405725    0.397038    0.343581
     78360    0.428119    0.338965    0.369832    0.338968
     78400    0.558907     0.53299     0.42532    0.399724
     78440     0.55086    0.524864     0.32147    0.477564
     78480    0.594274    0.530312    0.357317     0.54536
     78520    0.574761     0.39947    0.511418    0.489466
     78560    0.571189    0.518468    0.516385    0.342129
     78600    0.483808    0.421766    0.428445     0.32663
     78640    0.471956    0.395312    0.418608    0.337609
     78680    0.451205    0.406762    0.268379    0.411933
     78720    0.458426    0.385987    0.308067    0.420019
     78760     0.45789    0.397899    0.264569    0.437043
     78800    0.469626    0.395538    0.268363    0.461116
     78840     0.44039     0.36084    0.296239    0.412219
     78880     0.48478    0.434759    0.270539    0.455869
     78920    0.457943    0.372445    0.336528    0.409215
     78960    0.459039    0.382486    0.432967    0.296104
     79000     0.48402    0.441692    0.422333    0.308374
     79040    0.508047    0.434299     0.49479    0.287735
     79080    0.477154     0.42255    0.450486    0.271783
     79120    0.451969    0.434413    0.348867    0.313256
     79160    0.465457    0.430319    0.351966    0.352484
     79200    0.463454    0.415107    0.389505    0.324887
     79240    0.483702    0.373126    0.449896    0.355395
     79280    0.511944    0.446595    0.433175     0.37025
     79320     0.51625    0.469436    0.319294    0.459029
     79360    0.510746    0.394473    0.375036     0.47483
     79400    0.512489    0.435261    0.372593     0.44386
     79440    0.498679    0.455257    0.365511    0.395605
     79480    0.521792    0.510973    0.369322     0.38346
     79520    0.438404    0.397829    0.315071    0.356173
     79560    0.423475     0.37848    0.328825    0.327551
     79600    0.435907    0.340374    0.377512    0.348799
     79640    0.419916     0.31316    0.326928    0.384327
     79680    0.420915    0.366909    0.329729     0.33316
     79720    0.421722    0.336593    0.372118    0.322386
     79760     0.42735    0.330178    0.392378    0.319811
     79800    0.435953    0.400828    0.345006    0.316889
     79840    0.486411    0.454472    0.419104    0.301658
     79880    0.545002    0.515468    0.440145    0.366907
     79920    0.644452    0.588377    0.615682    0.324632
     79960    0.564584    0.516437    0.413755    0.446778
     80000    0.604444    0.422587      0.5395    0.510945
     80040    0.677762    0.502838    0.472373    0.665387
     80080    0.640416    0.346822    0.566654    0.615534
     80120    0.537303    0.312617    0.459901    0.517833
     80160    0.602835    0.377471    0.588411    0.487963
     80200     0.70357    0.313873    0.678961    0.656139
     80240    0.622202     0.44223    0.604551     0.46176
     80280    0.585582    0.452262    0.499605    0.481317
     80320    0.557395    0.255267    0.540088    0.514316
     80360    0.527054    0.468508    0.470135    0.339182
     80400    0.576662    0.389865    0.508536    0.504454
     80440    0.577282    0.439455    0.454137    0.516862
     80480    0.562504    0.529353    0.311434    0.505585
     80520    0.520974    0.464991    0.321245    0.472666
     80560    0.542461    0.485746    0.305841    0.508961
     80600    0.559509    0.516647    0.333797    0.497752
     80640    0.540466    0.505139    0.356994    0.448995
     80680    0.504268    0.448209    0.324529    0.449847
     80720    0.570004    0.534277    0.321205    0.511063
     80760    0.537027    0.431536    0.446323    0.437458
     80800     0.56457    0.512394     0.42143    0.444216
     80840    0.500996    0.388186    0.468988    0.362429
     80880    0.443301    0.335939    0.394085    0.353375
     80920    0.446734    0.388977    0.319981    0.381381
     80960    0.435054    0.379432    0.312747    0.369818
     81000    0.447475    0.400468    0.309795    0.379631
     81040    0.392951    0.320791    0.322302     0.31943
     81080    0.386834     0.32108    0.295486    0.329965
     81120    0.378797    0.316412    0.279666    0.329612
     81160    0.377692    0.291573    0.302938    0.329418
     81200    0.381671    0.326729    0.300521    0.307052
     81240    0.378868    0.329716    0.312411    0.284199
     81280    0.377971    0.329996    0.320192    0.272586
     81320    0.410624     0.35669    0.315447    0.332401
     81360    0.396206    0.332786    0.338744    0.297429
     81400    0.402958    0.340445    0.350018    0.293828
     81440    0.394153    0.349864    0.301453    0.312146
     81480    0.417363    0.307055    0.360337    0.352502
     81520    0.485039     0.34321    0.412954    0.426852
     81560    0.469189    0.321374    0.401447    0.419327
     81600    0.499156    0.354575    0.429286    0.433938
     81640    0.461149    0.405846    0.375067     0.34631
     81680     0.52174    0.438906     0.40474    0.433558
     81720    0.618118    0.341276    0.537767    0.598729
     81760    0.434643    0.339857    0.382489    0.340629
     81800     0.44234    0.353521    0.379136    0.350154
     81840    0.527975    0.434616    0.392302    0.463383
     81880    0.475638    0.403226    0.329161    0.426057
     81920    0.419689    0.347764    0.315019    0.363458
     81960    0.385342     0.33056    0.300167    0.312421
     82000    0.407391    0.349303    0.272974    0.367977
     82040    0.468545    0.393781    0.381889    0.371708
     82080    0.442085    0.354038    0.379535    0.348552
     82120    0.384293    0.317543    0.313268    0.310471
     82160    0.454694    0.387216    0.317179    0.403676
     82200    0.525072     0.47178    0.346353    0.457017
     82240    0.596369    0.471508    0.483991    0.504722
     82280    0.511488    0.483633    0.324658    0.428878
     82320    0.603316    0.395962    0.489168    0.576116
     82360    0.563233    0.494508    0.338364    0.524818
     82400    0.438019    0.345284    0.315322    0.406291
     82440    0.451097    0.334193    0.342767    0.421666
     82480    0.442435    0.365413    0.340383    0.376976
     82520    0.486464    0.419833    0.336033    0.429088
     82560    0.627242     0.59315     0.33039     0.57086
     82600    0.598409     0.57525    0.327406    0.527331
     82640    0.607836      0.3932    0.516523    0.563496
     82680      0.6381    0.252664    0.613615     0.61154
     82720     0.59394     0.46984    0.408883    0.563556
     82760    0.526515    0.492925    0.336236    0.445428
     82800    0.563442    0.519183    0.289763     0.53049
     82840      0.4892    0.448988    0.434916    0.296463
     82880    0.557565    0.457158    0.515108    0.383963
     82920    0.521083    0.459717    0.415264    0.399089
     82960    0.559152    0.442333     0.39075    0.526269
     83000    0.554107    0.522086    0.444165    0.379755
     83040    0.547671    0.466577    0.458957    0.414189
     83080    0.565348    0.473329    0.516974    0.384623
     83120    0.566196    0.464232    0.550266    0.350502
     83160    0.536815    0.386215      0.5191    0.397134
     83200    0.543385    0.306344    0.495535    0.501131
     83240    0.512631    0.342323    0.437342    0.465969
     83280    0.567194    0.419501    0.483609    0.483278
     83320    0.595694    0.544211     0.40274    0.501337
     83360    0.575261    0.500546    0.554311    0.322557
     83400    0.611276    0.580462    0.572836    0.286776
     83440    0.531578    0.502822    0.437573    0.347635
     83480    0.577145     0.55292     0.36153     0.47934
     83520    0.525658     0.47653    0.491815    0.289256
     83560    0.505934    0.394471    0.452823    0.388951
     83600    0.598687     0.51395    0.372482    0.560326
     83640    0.609806    0.575275    0.327213    0.552917
     83680    0.577586     0.55775    0.256792    0.538687
     83720    0.538594    0.503613    0.308225    0.481185
     83760    0.570591    0.470599     0.47868    0.447827
     83800    0.451089    0.382971    0.321897    0.395825
     83840    0.484123    0.422456    0.327779    0.427599
     83880    0.555947     0.47769    0.400953    0.478753
     83920    0.502665     0.43555    0.396605    0.397926
     83960    0.476056      0.3121      0.4472    0.394798
     84000      0.4938    0.269612    0.473309    0.436996
     84040    0.532921    0.316006      0.4675    0.499592
     84080    0.535343    0.474376    0.449744    0.381944
     84120    0.492461       0.417     0.45171    0.327269
     84160    0.525417    0.374181     0.50014    0.402461
     84200    0.530165    0.399818     0.50965    0.377561
     84240    0.528333    0.377566     0.49209    0.416609
     84280    0.517016    0.409879    0.461305    0.392183
     84320    0.635642    0.610047    0.586543    0.303137
     84360     0.58607     0.57093    0.547402    0.247681
     84400    0.536532    0.513832    0.489507    0.268499
     84440    0.613271    0.581506    0.581518    0.275481
     84480    0.596119    0.316334    0.569154    0.535456
     84520    0.587417    0.464794    0.562729    0.396761
     84560    0.480882    0.423772    0.414446    0.333386
     84600    0.481911    0.410289    0.381481    0.388088
     84640    0.486122    0.403334    0.443432     0.33663
     84680    0.537971    0.372478    0.490829    0.446287
     84720    0.484693    0.321377    0.443724    0.411924
     84760    0.542695    0.282997    0.511666    0.497138
     84800    0.605388     0.44668    0.468846    0.560044
     84840    0.531193    0.394367    0.415621    0.485865
     84880     0.57712    0.466184    0.409554    0.530164
     84920    0.556086    0.498172    0.338937    0.505381
     84960    0.459244    0.332496    0.373117    0.414777
     85000    0.425578    0.288115    0.369081    0.378156
     85040    0.416328    0.341942    0.349064    0.328462
     85080    0.417133     0.35062    0.347414    0.323061
     85120    0.443134    0.356061    0.406432    0.317442
     85160    0.458364    0.409522    0.417002    0.280349
     85200    0.540317    0.478991    0.497603     0.32687
     85240    0.552673    0.473874    0.343355    0.518117
     85280    0.533973    0.456418    0.383563    0.463482
     85320     0.59966    0.472791    0.458151    0.534556
     85360    0.518534    0.479495    0.466536    0.300306
     85400    0.496665    0.415729    0.452391    0.340389
     85440    0.489353    0.325331     0.42866    0.435136
     85480    0.516204    0.441049    0.436246    0.384834
     85520    0.536234    0.492306    0.249989     0.51984
     85560    0.482477    0.422133    0.313354     0.43495
     85600    0.461232     0.33736    0.386294    0.403033
     85640    0.472309    0.315239     0.39197    0.439471
     85680    0.442036    0.373735    0.260086    0.428332
     85720    0.455158    0.390639    0.297499    0.416213
     85760    0.450641    0.390864    0.298168    0.405556
     85800    0.505224    0.438152    0.328201    0.459141
     85840     0.47046     0.44776    0.308144    0.383698
     85880    0.460922     0.41627    0.237151    0.442015
     85920    0.527099    0.438833    0.380801    0.466993
     85960    0.626622     0.61391    0.513837    0.379993
     86000    0.625532     0.60645    0.559632    0.318768
     86040    0.496188    0.474773    0.339503    0.389529
     86080    0.525385    0.476515    0.318954    0.472505
     86120    0.623452    0.559925    0.445869    0.514849
     86160    0.555634    0.476494    0.354037    0.514848
     86200    0.550373    0.496974    0.374488    0.467544
     86240    0.585402    0.526634    0.429315    0.473008
     86280    0.571952    0.538422    0.291741    0.528439
     86320     0.60664    0.571431     0.31526    0.556867
     86360    0.566378    0.548867    0.379541    0.443015
     86400    0.512643    0.434659    0.439899    0.378375
     86440    0.481738    0.423279    0.345702    0.406777
     86480    0.500584    0.421419    0.394689    0.409629
     86520    0.568425    0.449241    0.398136    0.534681
     86560    0.586432    0.484857    0.418248    0.527055
     86600     0.58204    0.536767    0.321957     0.53457
     86640    0.540722    0.518952    0.275516    0.489429
     86680    0.450099    0.434136    0.259662    0.386367
     86720    0.447601    0.428634     0.24493    0.396202
     86760    0.438614     0.40952    0.282418    0.370538
     86800    0.449545    0.417677    0.225008      0.4232
     86840    0.464574    0.413281    0.233547    0.454217
     86880    0.452572    0.314653    0.370737    0.416163
     86920    0.477632    0.431313    0.417224    0.310093
     86960    0.467061     0.40872    0.416318     0.30971
     87000    0.456891    0.412727    0.395311    0.301469
     87040    0.457554    0.446072    0.322957    0.339749
     87080    0.501789    0.474602    0.270398    0.453014
     87120    0.498116    0.487849    0.388036    0.328133
     87160    0.520708    0.501215    0.413146    0.346942
     87200    0.452408    0.344789     0.43396    0.319603
     87240    0.464762    0.404128    0.369792    0.363239
     87280    0.444444    0.431826    0.372983    0.263573
     87320    0.444585     0.41771    0.358652    0.303644
     87360    0.448334    0.410518    0.396041    0.276828
     87400    0.443105    0.408932    0.336365    0.335136
     87440    0.467952    0.324037    0.439565     0.37382
     87480    0.437087     0.27751    0.366201     0.41349
     87520    0.450965    0.392198    0.282408    0.416132
     87560    0.449843    0.408673    0.315654    0.371573
     87600    0.446417    0.392197    0.361859    0.337367
     87640    0.457414    0.294165    0.397738    0.416805
     87680    0.451655    0.290917    0.391742    0.412177
     87720    0.468332    0.379974    0.322718    0.436054
     87760    0.472749    0.386523    0.332853    0.432195
     87800    0.468425    0.439558    0.329733    0.370011
     87840     0.45436    0.384598    0.399806     0.32423
     87880    0.467875    0.381455    0.388848    0.375637
     87920    0.478819    0.271453    0.424889    0.452016
     87960    0.493294    0.306569    0.459691    0.425885
     88000    0.502534    0.398898    0.456511     0.37089
     88040    0.572165    0.533993     0.43328    0.426457
     88080    0.568963    0.456371    0.385372    0.539121
     88120    0.592488    0.522768    0.432265     0.49188
     88160    0.671072    0.629231    0.523514    0.480287
     88200    0.562824    0.418501    0.505156    0.450795
     88240    0.554084     0.46716    0.464865    0.423887
     88280    0.577224    0.448843    0.529856    0.429148
     88320    0.567284    0.536725    0.486706    0.344478
     88360    0.595181     0.54239    0.563474    0.311113
     88400    0.602823    0.575372     0.37516    0.504969
     88440     0.51933    0.467623    0.361982    0.435551
     88480    0.454407    0.408332    0.290957    0.401972
     88520    0.511706    0.501386     0.36405    0.373852
     88560     0.51529     0.47404    0.411016    0.370674
     88600    0.566267    0.454659    0.450337    0.481456
     88640    0.528583    0.323646    0.503393    0.447937
     88680    0.503978    0.473348    0.340139    0.410164
     88720    0.494226    0.447276    0.346226    0.410598
     88760    0.630256    0.530932    0.483621    0.527889
     88800    0.607869    0.511015     0.46164    0.514551
     88840    0.545797    0.277028    0.528672     0.48944
     88880    0.634419    0.286359    0.585757    0.616331
     88920    0.606506    0.319532    0.553145    0.572388
     88960    0.573901    0.276076    0.540405    0.538951
     89000    0.604212    0.285195    0.593285    0.544812
     89040    0.658329    0.345162    0.595642    0.626793
     89080    0.588762    0.387536     0.48709    0.553028
     89120    0.649819    0.336251    0.595984    0.613407
     89160    0.492333    0.307791    0.425228    0.457415
     89200    0.518244    0.359143    0.462121    0.441152
     89240    0.524373    0.360491    0.511307    0.398179
     89280    0.491588    0.373573    0.447905    0.378342
     89320    0.526646    0.424919    0.445137    0.419536
     89360    0.503357    0.450056    0.415332    0.362885
     89400     0.48076    0.462945    0.375777    0.326702
     89440    0.462201    0.382927     0.39924    0.348187
     89480    0.470568    0.376062    0.440285    0.328017
     89520    0.462892    0.389767    0.399717    0.341828
     89560    0.530267     0.49893     0.48125    0.286067
     89600    0.494528    0.453162    0.423985    0.322486
     89640    0.532294    0.418453    0.516436    0.353361
     89680    0.491196    0.406228    0.427545    0.367057
     89720    0.490382    0.375536    0.458988    0.359518
     89760    0.475722    0.430389    0.390781    0.338642
     89800     0.50746    0.435987    0.487608    0.295271
     89840    0.512921    0.435899    0.470093    0.339385
     89880    0.498325    0.324458    0.477486    0.404214
     89920    0.465471    0.413778    0.387665     0.33441
     89960    0.422636    0.349278    0.345951     0.33995
     90000    0.464902    0.334624    0.442342    0.353028
     90040    0.453171    0.377527    0.419661    0.303456
     90080    0.474042    0.403601    0.460079    0.273617
     90120    0.455906    0.358747    0.415591     0.33806
     90160     0.45254    0.399901    0.348721    0.357851
     90200    0.450705    0.394502    0.333266    0.373593
     90240    0.439156    0.359834    0.346548    0.368972
     90280    0.515436    0.400536    0.361737    0.489966
     90320    0.568312    0.349363    0.476011    0.545268
     90360    0.474706    0.321649    0.417586    0.415759
     90400     0.48108    0.343138    0.404168    0.426356
     90440    0.523286    0.331022    0.434083    0.499651
     90480    0.513686    0.316533    0.449023    0.475323
     90520    0.565673    0.442087    0.394524    0.537477
     90560      0.5371    0.331595    0.480817    0.485606
     90600    0.464712    0.361938    0.399717    0.375688
     90640    0.505372    0.359416    0.455032    0.417814
     90680     0.53218     0.43078    0.515721    0.338957
     90720    0.505034    0.444005    0.377704    0.412696
     90760    0.459943    0.346635    0.439766    0.330978
     90800    0.512084    0.424097    0.492063    0.320117
     90840    0.471541    0.343937    0.440053    0.364366
     90880     0.47695    0.327274      0.4065     0.42733
     90920    0.598281    0.531096    0.558948    0.348418
     90960    0.461451    0.401941    0.418865    0.298109
     91000    0.491655    0.398666    0.445411    0.355139
     91040    0.435945    0.359441    0.406882     0.29214
     91080    0.444686    0.329744    0.412685    0.341249
     91120    0.464992    0.268701     0.42675    0.422042
     91160     0.44967    0.267741    0.420765    0.394559
     91200    0.462883    0.324807    0.444322      0.3544
     91240    0.532833    0.504509    0.468004    0.307025
     91280    0.448478     0.41514    0.349567    0.328217
     91320    0.479063    0.362211    0.346918     0.45547
     91360    0.439797    0.337814    0.354579    0.383403
     91400    0.462805    0.422731    0.236933    0.439929
     91440    0.451399    0.332083    0.404995    0.364996
     91480    0.451082    0.310186    0.387517    0.400705
     91520    0.442859    0.375506    0.342426    0.366043
     91560     0.46905    0.427791    0.299513    0.409027
     91600    0.519182    0.466454     0.34908    0.446838
     91640     0.55214    0.506309     0.49875    0.323445
     91680    0.598812    0.545494    0.548066    0.345269
     91720    0.568423    0.502544    0.348541    0.521707
     91760     0.54824    0.498087    0.347696     0.48182
     91800    0.622042     0.52469    0.570795     0.41565
     91840    0.659495    0.631111     0.64449    0.237064
     91880    0.680032    0.664089    0.642858    0.265716
     91920    0.612847    0.562465    0.568145    0.334675
     91960    0.556608    0.502101    0.456543    0.398858
     92000    0.559337    0.516334    0.487684     0.34825
     92040    0.557724    0.508122    0.523231    0.300255
     92080    0.685369    0.654445    0.646412    0.305476
     92120    0.603847    0.551949    0.560601    0.332178
     92160    0.695606    0.641736    0.573992    0.475861
     92200    0.674519    0.616542    0.343868    0.641547
     92240    0.566527    0.405011    0.505111    0.471949
     92280    0.619664    0.282605    0.593723    0.579306
     92320    0.662446    0.231528    0.646343    0.637421
     92360    0.619101    0.305362    0.588508    0.571826
     92400    0.654872     0.32414    0.608089    0.618769
     92440    0.605918    0.555837    0.272097    0.592691
     92480    0.628575    0.594981    0.325509    0.574677
     92520    0.648886    0.636161    0.361496    0.553828
     92560    0.704043    0.606911    0.583829    0.531183
     92600    0.690871    0.678708    0.443422    0.545286
     92640     0.59762    0.536124    0.416679    0.503238
     92680    0.547467    0.313988    0.485165    0.515236
     92720    0.623876    0.314575    0.564796    0.600408
     92760    0.583094    0.420999    0.477237    0.524405
     92800    0.613741    0.232268    0.601653     0.58088
     92840    0.680862    0.409727    0.562315    0.665637
     92880    0.614228    0.297929    0.568961     0.58487
     92920    0.595841    0.341655     0.56275    0.525964
     92960    0.549896    0.339155    0.481845    0.507514
     93000    0.593487    0.379142     0.50316    0.554558
     93040    0.610545    0.440816    0.471856    0.573204
     93080    0.602208    0.564077    0.323158    0.550177
     93120    0.671127    0.519776    0.464939    0.643806
     93160    0.633594    0.582817     0.39782     0.55222
     93200    0.669832    0.629579    0.524572    0.475188
     93240    0.625714    0.585134    0.441408    0.495795
     93280    0.626647    0.601932    0.570133    0.313045
     93320    0.509487    0.451119    0.469699    0.308267
     93360    0.510262    0.433674    0.478502    0.322019
     93400    0.498255    0.466547     0.40046    0.344212
     93440    0.445742    0.366294    0.319088    0.401724
     93480    0.467192     0.40382    0.294062    0.432428
     93520     0.44848    0.384262     0.28833    0.414097
     93560    0.482686    0.431408    0.275875    0.451389
     93600    0.578409    0.534416    0.268054    0.558266
     93640    0.569009    0.541364    0.258539    0.536307
     93680    0.533184    0.408109    0.398618    0.493073
     93720    0.655461    0.575481    0.452473    0.568638
     93760    0.546291    0.521635    0.419516    0.385709
     93800    0.614617    0.520979    0.535044    0.444768
     93840    0.576479    0.521007    0.500844    0.377311
     93880    0.597066     0.31823    0.567513    0.538177
     93920    0.580957    0.458089    0.520388    0.440877
     93960    0.536204    0.432763    0.375717    0.496571
     94000    0.492176    0.428189    0.315787    0.448784
     94040    0.460023     0.39994    0.312502    0.406979
     94080    0.414321    0.376338     0.30781    0.327027
     94120    0.455656    0.392417    0.302615    0.411921
     94160    0.418164     0.31198    0.353836    0.356639
     94200    0.415568    0.320866    0.349528    0.346797
     94240    0.404856    0.295668    0.352891    0.340388
     94280    0.384586    0.265939    0.333895     0.33705
     94320    0.398035    0.332502    0.289561    0.349943
     94360    0.412109     0.34197    0.306341    0.358998
     94400     0.41987    0.379782    0.298093    0.345671
     94440    0.447083    0.376904    0.306353    0.404793
     94480    0.478325    0.394613    0.299987    0.460302
     94520    0.563524    0.435714    0.432622    0.508045
     94560    0.494732    0.423933    0.403037    0.383878
     94600    0.509475    0.476387    0.343387    0.417457
     94640    0.458996    0.415623    0.343094    0.361798
     94680    0.453945    0.318405    0.416268    0.370771
     94720    0.438104    0.327666    0.389799    0.352933
     94760    0.413242    0.339446    0.313883    0.357479
     94800    0.418922    0.342871    0.325178    0.357337
     94840    0.411143    0.329664    0.291598     0.37996
     94880    0.410368    0.346698    0.289705    0.364246
     94920     0.40751    0.329914    0.360685    0.305273
     94960    0.419802    0.352044    0.393441    0.271545
     95000    0.393684    0.354703    0.323248     0.28226
     95040    0.397817    0.318312    0.341878    0.313549
     95080    0.402447    0.275698     0.33331    0.369894
     95120    0.393453    0.288661    0.315463    0.356046
     95160    0.395942    0.278063    0.331552    0.355378
     95200    0.402949    0.271829    0.358956    0.349277
     95240    0.430752    0.356631    0.388689     0.30468
     95280    0.410482    0.340427    0.312118    0.351687
     95320    0.421257    0.343704    0.308206    0.376553
     95360    0.425686    0.347964    0.373976     0.31856
     95400    0.416413    0.323209    0.380105    0.312819
     95440    0.411309    0.340102    0.309453    0.356258
     95480    0.470916    0.356573    0.386081    0.409048
     95520     0.47667    0.353901    0.429631    0.380264
     95560    0.470096    0.331941    0.446503    0.363911
     95600    0.533809     0.28517    0.483492    0.504795
     95640    0.537686    0.340842    0.503336     0.45683
     95680    0.504605    0.315583    0.454211    0.450946
     95720    0.497736    0.327663    0.457246    0.423137
     95760    0.493928    0.403194    0.432008    0.372468
     95800    0.559664    0.393437    0.433929    0.532317
     95840    0.581979    0.481728    0.367308    0.557155
     95880    0.521523    0.442439    0.358872    0.468436
     95920    0.589622    0.428633    0.543722    0.464701
     95960    0.536017     0.37246    0.505482    0.424725
     96000    0.506281    0.405412    0.434764    0.399077
     96040    0.552599    0.485549     0.47964    0.380682
     96080    0.612016    0.522466    0.566519     0.39397
     96120    0.467576    0.384738    0.429873    0.323173
     96160    0.420767    0.387557    0.317658    0.320908
     96200    0.433399    0.387308    0.315443    0.355186
     96240    0.432119    0.368749    0.328867    0.359617
     96280    0.455376    0.413665    0.279278    0.406964
     96320    0.445829    0.311621    0.355598    0.417097
     96360    0.434815    0.344259    0.331367    0.387054
     96400    0.483425     0.43444    0.328193    0.413462
     96440     0.58939    0.547964    0.470262    0.416355
     96480    0.655528    0.620637    0.633347      0.2704
     96520    0.603009    0.576087    0.569674    0.266148
     96560    0.628904    0.552818    0.587593    0.374388
     96600    0.629482    0.559658    0.606215    0.334336
     96640     0.63162    0.578175      0.4575    0.504276
     96680    0.586035    0.569544    0.354946     0.48632
     96720     0.62066    0.602211    0.492169    0.406878
     96760    0.623496    0.586606    0.570471     0.32856
     96800    0.659559    0.574219    0.618211    0.397648
     96840    0.602281    0.534845    0.529106    0.399339
     96880    0.600835    0.525238    0.536871    0.397368
     96920    0.645425    0.522898    0.621124     0.41705
     96960    0.612262    0.374089    0.579853    0.523029
     97000    0.599375    0.474566    0.572638    0.406661
     97040     0.57736    0.516361    0.536668    0.334733
     97080     0.53178    0.472035    0.450404    0.374031
     97120    0.571045    0.381526    0.512434    0.493998
     97160    0.553333    0.382246    0.466994    0.498158
     97200     0.50918    0.400857    0.439487    0.405825
     97240    0.478711    0.385364    0.441994    0.338326
     97280    0.486435    0.379124    0.427011    0.383621
     97320    0.539879    0.478034    0.489161    0.339328
     97360    0.496586    0.307523    0.452112    0.440703
     97400     0.46589    0.318812      0.3939     0.42108
     97440    0.423319    0.319268    0.335935    0.378964
     97480    0.426416    0.337903     0.34608    0.360155
     97520    0.413505    0.367925     0.31907    0.323724
     97560    0.441656    0.407916     0.35617    0.311236
     97600     0.46002    0.439783    0.326765    0.350788
     97640    0.495924    0.443452    0.420042    0.344668
     97680    0.472078    0.428947      0.4101    0.305839
     97720    0.430963    0.388552    0.365192     0.29516
     97760    0.440929    0.394558    0.383244    0.293744
     97800    0.447814    0.393956    0.342757    0.358316
     97840    0.447303    0.394454    0.385238    0.310094
     97880     0.43293    0.384752    0.380539    0.286378
     97920    0.466952    0.405269    0.367318    0.370032
     97960    0.461202    0.328959    0.389312    0.406985
     98000    0.471807    0.341028    0.415743    0.395047
     98040    0.456791    0.353443     0.34673    0.414936
     98080    0.461382    0.389097    0.316882    0.417055
     98120    0.433682    0.376805    0.315407     0.36701
     98160    0.458939    0.359985    0.438111    0.315784
     98200    0.449149    0.249473    0.425243    0.400502
     98240    0.440086    0.279083    0.398468    0.388185
     98280    0.433177    0.305535     0.39366    0.356322
     98320    0.443029    0.346776    0.348664    0.388237
     98360    0.495683    0.375604    0.368986     0.46279
     98400    0.437048    0.357517    0.324943    0.385507
     98440    0.455514     0.36014    0.343298    0.409185
     98480    0.453908    0.359054    0.367366     0.38495
     98520    0.460217    0.342943    0.377089    0.404713
     98560    0.468401    0.314744    0.433461    0.389676
     98600    0.493429    0.382056    0.454126    0.367078
     98640    0.455144    0.298148      0.4092    0.397461
     98680    0.475438    0.341267    0.407365    0.411913
     98720    0.436487    0.326429    0.360498    0.380166
     98760    0.456263     0.41186    0.371146    0.330111
     98800    0.513291    0.468976    0.460007    0.308852
     98840    0.510172    0.408239    0.456613    0.381307
     98880    0.443916    0.321396    0.420871    0.337186
     98920     0.46363      0.3205    0.408622    0.400267
     98960    0.443322    0.273951    0.410176    0.387008
     99000    0.426491    0.373843    0.377694    0.285268
     99040    0.498809    0.444175    0.311495    0.450887
     99080    0.443223    0.389701    0.367023    0.326069
     99120    0.451601    0.410539    0.315781    0.373666
     99160    0.465591    0.369244    0.345527    0.421688
     99200    0.465921    0.316309    0.391245    0.425489
     99240    0.563783    0.241889    0.540422    0.533982
     99280    0.442087    0.303802    0.373582    0.398777
     99320    0.565205    0.504185    0.415451    0.460554
     99360    0.626105    0.598612     0.37222    0.535845
     99400    0.605117    0.566013    0.455223    0.452476
     99440     0.57052    0.500775    0.529069    0.346839
     99480    0.567863    0.487142    0.419762    0.481071
     99520    0.507927    0.413443    0.410302    0.420352
     99560    0.480385    0.331629    0.433997    0.403991
     99600    0.484228    0.267371    0.448096    0.443481
     99640    0.507527    0.257646    0.490988    0.455759
     99680    0.490624    0.263258    0.467794    0.439646
     99720    0.508252    0.284403    0.456645    0.476686
     99760    0.488115    0.338719    0.450605    0.398418
     99800    0.565806    0.501457    0.359807    0.509266
     99840    0.531494    0.446387    0.421583    0.433563
     99880    0.520219    0.458236    0.493256    0.296603
     99920     0.48782    0.429106    0.420401    0.339214
     99960    0.502117    0.442923     0.33046    0.445934
    100000    0.507082    0.463405    0.370625    0.402686
    100040    0.541849    0.489232    0.354603    0.471284
    100080    0.553326    0.497804    0.423782    0.430045
    100120    0.508482      0.4819     0.35137    0.401771
    100160    0.606716    0.585561    0.448922    0.437946
    100200    0.577883    0.509614    0.398653    0.499265
    100240    0.567881    0.531125    0.351314    0.489348
    100280    0.553034    0.523701    0.434447    0.385599
    100320    0.581326    0.524513    0.545194    0.321759
    100360    0.571392    0.503616    0.538061    0.331418
    100400    0.543035    0.499748    0.501656    0.297266
    100440     0.53322    0.505548    0.430203    0.357762
    100480    0.568681    0.473705    0.538852    0.363371
    100520    0.631336    0.484487    0.612211    0.433176
    100560    0.630512    0.593855    0.558005    0.362017
    100600    0.560159    0.494926    0.551456    0.280179
    100640    0.543748    0.441452    0.508305    0.371577
    100680    0.596692     0.51849    0.578561     0.32942
    100720    0.654781    0.467158    0.573427    0.557156
    100760    0.568411    0.301348    0.554164    0.498271
    100800    0.612112    0.292272    0.596558    0.555029
    100840    0.519027    0.302014    0.497091    0.447735
    100880    0.499521    0.314175    0.435944    0.458574
    100920    0.493328    0.419021    0.330772    0.449174
    100960    0.449642    0.364191    0.306104    0.421926
    101000    0.456686    0.388873    0.269443    0.439661
    101040    0.460774    0.398999    0.254167    0.448133
    101080    0.442406    0.365893    0.366796    0.350756
    101120    0.444793    0.432018    0.351922    0.291878
    101160    0.437977     0.41495    0.376112    0.264583
    101200    0.446552    0.415801    0.226667    0.417792
    101240    0.454625    0.416904    0.281202    0.400604
    101280    0.446795     0.36391    0.358888    0.371511
    101320    0.459053    0.386838    0.316104      0.4146
    101360      0.4514    0.317286    0.429284    0.350097
    101400    0.453463    0.400429    0.330284    0.376597
    101440    0.438603     0.30872    0.371685    0.388957
    101480    0.485291    0.394534    0.327926    0.455875
    101520    0.453634    0.389707    0.301946    0.410517
    101560    0.456896    0.412807    0.282011    0.409351
    101600    0.439626    0.299956    0.368666    0.400817
    101640    0.455793    0.262328    0.446335    0.384012
    101680     0.41607    0.273866    0.374821    0.361574
    101720     0.43016    0.262901    0.383366    0.392414
    101760    0.434777    0.396188    0.225612    0.412549
    101800    0.433849    0.402312    0.268914      0.3772
    101840    0.426713    0.370923     0.41071    0.240628
    101880    0.435541    0.379722    0.371423    0.311848
    101920    0.438719     0.34571    0.369426    0.359106
    101960    0.447694    0.361505    0.417786     0.30924
    102000    0.428452    0.382292    0.389891    0.262643
    102040    0.430525    0.388083    0.251501    0.396034
    102080    0.426121    0.367856    0.316085    0.357674
    102120    0.424742    0.399083    0.323881     0.31088
    102160    0.429335    0.317685    0.388205    0.342096
    102200      0.4958    0.444258     0.41055    0.354568
    102240    0.451969     0.40968    0.261993    0.414818
    102280    0.601733    0.587069    0.218979    0.575815
    102320    0.477435      0.4521    0.278733    0.416895
    102360    0.497959    0.451535    0.389876    0.374219
    102400    0.590551    0.463021    0.543725    0.432983
    102440    0.641464    0.335731    0.617834    0.573166
    102480    0.547585    0.262127    0.539742    0.489559
    102520    0.565723    0.389938    0.532914    0.451702
    102560    0.561014    0.481928    0.513146    0.365923
    102600    0.578919    0.380253    0.555478    0.465988
    102640    0.545736    0.379756    0.476718    0.473479
    102680    0.568246    0.333325    0.538928    0.494225
    102720    0.528702    0.341028    0.461839    0.479016
    102760      0.5614    0.363101    0.526813     0.47007
    102800    0.521108    0.290112    0.485517    0.472458
    102840    0.495512    0.331351    0.439351    0.433869
    102880     0.51192    0.362529    0.443814     0.44241
    102920    0.494855    0.346975    0.439115    0.420177
    102960    0.456583    0.387218    0.386857     0.34255
    103000    0.482073    0.416303    0.413563    0.347054
    103040    0.536238     0.50907    0.405148    0.389622
    103080    0.575391    0.479811    0.372392    0.541532
    103120    0.564824    0.379693    0.460359    0.530994
    103160    0.613789    0.527497    0.378026    0.576471
    103200     0.56947    0.318442    0.507079    0.538569
    103240    0.561277    0.315252    0.501994    0.527903
    103280    0.564094     0.25527    0.537342    0.531511
    103320    0.663404    0.332153    0.625789    0.615037
    103360    0.655861    0.225203    0.642096    0.630321
    103400    0.571718    0.269635    0.551892    0.525772
    103440    0.660603    0.380645    0.576971    0.628496
    103480    0.642054    0.324458    0.614968    0.583959
    103520    0.612962    0.269801    0.573565    0.591332
    103560     0.61693    0.244901    0.598501    0.585683
    103600     0.48703    0.316072    0.431004     0.43443
    103640    0.487428    0.330292    0.396741    0.456812
    103680    0.457442    0.388783    0.288574    0.429045
    103720    0.455655    0.420094     0.27579    0.403366
    103760    0.469227    0.438426    0.418059    0.270845
    103800    0.488339    0.410106    0.453205    0.321509
    103840    0.481434    0.329472     0.44711    0.393825
    103880    0.468564    0.264117     0.43149    0.427976
    103920    0.452312    0.277101    0.403501    0.411793
    103960    0.415166    0.289049     0.37453    0.347712
    104000    0.438077    0.282874     0.37242    0.406335
    104040    0.469316    0.251148    0.422559    0.445965
    104080    0.491133    0.339824    0.402947    0.452301
    104120     0.53527    0.421675    0.374899    0.504648
    104160    0.556998    0.520164    0.388532    0.446055
    104200    0.532168    0.509901    0.363971     0.41705
    104240    0.507412    0.385599    0.434672    0.421079
    104280    0.501353    0.358614    0.397241    0.465087
    104320    0.523077    0.414439    0.485447      0.3739
    104360    0.551817    0.369378    0.511734    0.459012
    104400    0.525682    0.461969     0.48587    0.321244
    104440    0.524261    0.493306     0.40191    0.380549
    104480    0.526467    0.494188    0.472692    0.294407
    104520    0.491597    0.435821    0.439313    0.316858
    104560    0.530897    0.483438    0.488413    0.302395
    104600    0.550089    0.483837    0.483741    0.370258
    104640    0.567622    0.410014    0.484293    0.491668
    104680    0.646261    0.358877    0.576459    0.611726
    104720    0.635481    0.271126     0.61557    0.596017
    104760    0.552343    0.359871    0.469918    0.509741
    104800    0.656103    0.442948    0.604498    0.547103
    104840    0.574599    0.495279    0.550686    0.334322
    104880    0.540936    0.367597    0.515081    0.429868
    104920    0.491105    0.242591    0.462836    0.457493
    104960    0.477663    0.319285    0.448178    0.391813
    105000    0.589803    0.453686     0.57408     0.40042
    105040    0.638734    0.561629    0.597394     0.37902
    105080    0.630449    0.566051    0.608124    0.323579
    105120     0.62043    0.571555     0.51235    0.425076
    105160    0.661593     0.56955      0.6387    0.378267
    105200    0.677675     0.58392    0.616999    0.443662
    105240    0.647956    0.615084    0.358672    0.576818
    105280    0.620985    0.606915    0.346982    0.531509
    105320    0.653695    0.598977    0.392999    0.584304
    105360    0.608961    0.557018    0.479327    0.449048
    105400    0.571529    0.530984    0.387668     0.47017
    105440    0.555603    0.475589    0.445986     0.43852
    105480    0.591764    0.496365     0.39062    0.549007
    105520    0.681636    0.650684    0.252494    0.664916
    105560    0.620394    0.590704    0.298655    0.575891
    105600    0.661488    0.649776    0.397105    0.543353
    105640    0.691257    0.677755     0.44719    0.544372
    105680    0.651187    0.619592    0.458852    0.503635
    105720    0.602519    0.562562    0.404413    0.496016
    105760    0.523086    0.478406    0.410825    0.386767
    105800    0.621879    0.517111    0.394144    0.592211
    105840    0.619884    0.447063    0.446223    0.607891
    105880    0.659707    0.435317     0.52038    0.640415
    105920    0.619463    0.514828    0.399143    0.585754
    105960    0.660627    0.652343    0.390577    0.542912
    106000    0.682327    0.671104    0.413984    0.556217
    106040    0.639629    0.630378    0.366134    0.535556
    106080    0.659403    0.620005    0.313781      0.6219
    106120    0.628936    0.611352    0.434557    0.478048
    106160    0.674894    0.629055    0.295515    0.654159
    106200    0.573419    0.471085    0.368641     0.54754
    106240    0.678116    0.527299    0.465741    0.651708
    106280    0.666488    0.470316    0.533164    0.618832
    106320    0.566812     0.43047    0.458246    0.497251
    106360    0.605164    0.435344    0.499991    0.541233
    106400    0.584174    0.392203    0.499912       0.528
    106440    0.560384    0.531298     0.30791    0.500974
    106480    0.572307    0.542698    0.308403    0.515207
    106520    0.561636    0.541021    0.233257    0.532689
    106560    0.528201    0.472366    0.326588    0.477706
    106600    0.544559    0.520633    0.273673    0.497125
    106640    0.581919    0.547682    0.381123    0.481715
    106680    0.567795    0.514049     0.37423    0.490397
    106720    0.545662    0.505352    0.234076    0.534156
    106760    0.541144    0.484275    0.344772    0.481959
    106800    0.559878    0.505379    0.385627    0.472027
    106840    0.626516    0.521985    0.375427    0.609616
    106880    0.573796    0.440661    0.418935    0.537396
    106920    0.560539    0.525353    0.325376    0.496531
    106960     0.58348    0.545066    0.308435    0.537278
    107000    0.548422    0.477709     0.37666    0.481099
    107040    0.557401    0.506531    0.333367    0.503671
    107080       0.628    0.551747     0.36776    0.590844
    107120    0.540908    0.515865    0.292761    0.483051
    107160    0.542244    0.525767    0.329293    0.450768
    107200    0.547849    0.463626    0.370774    0.497851
    107240    0.537915    0.490494    0.285323    0.506667
    107280    0.492244    0.425571     0.31661    0.450838
    107320    0.442398    0.328853    0.357197    0.394585
    107360    0.453533    0.325801    0.332847    0.440966
    107400    0.495831    0.365105    0.427898    0.418687
    107440    0.458862    0.298646    0.423554    0.390538
    107480    0.491528    0.423557    0.426139    0.349578
    107520     0.61529    0.572878    0.579458    0.305291
    107560     0.47119    0.432294    0.410518     0.29772
    107600    0.482935     0.46041    0.301731    0.404269
    107640    0.471621    0.455419    0.285144    0.395144
    107680    0.489028    0.452447    0.328649    0.406914
    107720    0.516149    0.422782    0.421152    0.420365
    107760     0.45541    0.372442    0.287949     0.43951
    107800    0.464897    0.446541    0.243058    0.416872
    107840    0.490604    0.460398    0.281595    0.436031
    107880    0.592443    0.568249    0.388255    0.477838
    107920    0.614641    0.588054    0.429616    0.474541
    107960    0.504992    0.407891    0.388932    0.438623
    108000    0.540514    0.471685    0.465277    0.381237
    108040    0.571967    0.460983    0.466809    0.473155
    108080    0.510866    0.417626    0.461868     0.36638
    108120    0.577273     0.46915    0.391946    0.541077
    108160    0.522793     0.31618     0.47075    0.474394
    108200    0.514146    0.443048    0.406978    0.408375
    108240    0.505777    0.446404    0.410213    0.379567
    108280    0.486813    0.445568    0.430088    0.300776
    108320    0.587858    0.564327     0.28647    0.539096
    108360     0.65108    0.629688     0.43771    0.509621
    108400    0.509349    0.473522    0.322274    0.436794
    108440     0.52235    0.505677    0.344246    0.414107
    108480    0.528013    0.505626    0.277738    0.474129
    108520    0.480961     0.42641    0.322537    0.420466
    108560    0.490365    0.405553    0.354386    0.436867
    108600    0.410298     0.34597    0.291068    0.363694
    108640    0.426143    0.333165    0.310583    0.394634
    108680     0.43176    0.321654    0.368917    0.365067
    108720    0.435481    0.387304    0.388889    0.279371
    108760    0.511239    0.477901     0.33099    0.429869
    108800    0.503853    0.482897    0.232716    0.469456
    108840    0.491619    0.454331    0.300607     0.43197
    108880    0.423931    0.372639    0.315915    0.347524
    108920    0.500345    0.483738    0.407883    0.316732
    108960    0.538006    0.414687    0.423193     0.47733
    109000    0.515339    0.372936    0.437448    0.448003
    109040    0.554065    0.461664    0.388849    0.499638
    109080    0.553834    0.390295    0.492367    0.467662
    109120    0.559778    0.443306    0.526063    0.391715
    109160    0.562493    0.443184    0.517424    0.410679
    109200    0.545462    0.351123    0.486834    0.484525
    109240     0.56927    0.302728    0.527319    0.527661
    109280    0.579268    0.378435    0.551661    0.472821
    109320     0.61874    0.473406    0.575109    0.459145
    109360     0.58393    0.466459    0.487193    0.476454
    109400    0.592429    0.509394    0.387102    0.540937
    109440    0.600646    0.553781    0.394874    0.508874
    109480    0.520366    0.488167    0.326661    0.443336
    109520    0.469098    0.380777     0.37858    0.389604
    109560    0.560342    0.534453    0.390596    0.435615
    109600    0.587727    0.377029    0.564842    0.479218
    109640    0.561092    0.396447    0.477357    0.494578
    109680    0.577858    0.513851    0.454526    0.444076
    109720    0.571422    0.513027    0.444074    0.438918
    109760    0.540224    0.482505    0.517995    0.287321
    109800    0.522383    0.464688    0.413259    0.398811
    109840    0.527086    0.474575     0.47642    0.321624
    109880    0.562524    0.488684    0.495889    0.384901
    109920    0.534756     0.40627     0.46664    0.434879
    109960    0.506124    0.356276    0.430537    0.447247
    110000    0.469325    0.406599    0.417715     0.31737
    110040    0.499513    0.425652    0.473981    0.305267
    110080    0.459228    0.399741    0.417357    0.296311
    110120    0.469099    0.398598    0.410409    0.335845
    110160     0.46646    0.269862    0.408916    0.441737
    110200    0.459895    0.268665    0.440787    0.395642
    110240    0.456863    0.303382    0.408015    0.398662
    110280    0.453541    0.285489    0.428517    0.382451
    110320     0.45404    0.356294    0.388071    0.367095
    110360     0.45752    0.341289    0.431712    0.340287
    110400    0.452921    0.324455    0.402645    0.377995
    110440     0.46011    0.415459    0.382673    0.323044
    110480    0.471259    0.361899    0.377082    0.413532
    110520     0.45845    0.381486    0.438214    0.287732
    110560    0.461812    0.417327    0.364368    0.345853
    110600    0.492669    0.338005    0.434033    0.427566
    110640    0.587095    0.405462    0.526609     0.49764
    110680    0.517713    0.411737    0.459184    0.394559
    110720    0.538727     0.50328    0.474399    0.319543
    110760    0.573804    0.538716    0.454843    0.401751
    110800    0.620469    0.593528    0.449696    0.464178
    110840    0.524426    0.494582    0.385301    0.396204
    110880    0.582174    0.551579    0.307473    0.528274
    110920    0.600587     0.55636     0.27958    0.577676
    110960    0.575078    0.520854    0.295205    0.550449
    111000     0.57338    0.489855    0.320299    0.561231
    111040    0.493992    0.429455    0.328389    0.442476
    111080    0.502982    0.454866     0.29054    0.463322
    111120    0.501077    0.454012    0.334344    0.429236
    111160    0.496536    0.470394    0.354975    0.381861
    111200    0.507379    0.417132    0.428187    0.396892
    111240    0.515226    0.456907    0.364138    0.435379
    111280    0.528612    0.450797    0.338187    0.491195
    111320     0.62975    0.422808    0.556479    0.552029
    111360    0.591161    0.521735    0.465522    0.458284
    111400    0.545467    0.486982    0.369727     0.47034
    111440    0.491434    0.453192    0.338246    0.404006
    111480    0.608259    0.587389    0.281392    0.561917
    111520    0.605118    0.585188    0.329675    0.530287
    111560    0.525722    0.396406    0.454004    0.435328
    111600    0.524359    0.490851    0.295174    0.471002
    111640     0.53993    0.451512    0.355705    0.502653
    111680    0.519701    0.462624    0.363585    0.440413
    111720    0.498612    0.429139    0.416561    0.373558
    111760    0.553595    0.450093    0.363958     0.52715
    111800    0.545632    0.454514    0.479336    0.398852
    111840    0.489217    0.398305    0.425403    0.372896
    111880    0.528876    0.484186    0.365767    0.437262
    111920    0.539732    0.460319    0.395877    0.462612
    111960      0.5367    0.482861    0.378926    0.446492
    112000    0.569564    0.462313     0.46132    0.471441
    112040    0.592124    0.545568    0.549933    0.318041
    112080    0.636326    0.417957    0.571899    0.555037
    112120    0.672923    0.278812    0.632058    0.654537
    112160    0.558676    0.283173    0.542469    0.499778
    112200    0.542961    0.316613    0.485733    0.503422
    112240    0.587173    0.440779    0.564028    0.420868
    112280     0.58182    0.494186     0.53325    0.385299
    112320    0.596144    0.421755    0.507072    0.525144
    112360    0.614205    0.388947    0.513066    0.583077
    112400    0.597465    0.417665     0.56705     0.46684
    112440    0.586804    0.525847    0.553329    0.325559
    112480    0.641826    0.561566    0.613595    0.363355
    112520    0.567114    0.489783     0.54507    0.325956
    112560    0.496856     0.34721    0.448013    0.415286
    112600    0.456343    0.312672    0.426123    0.370341
    112640    0.488206    0.328407    0.455843    0.401304
    112680    0.581448    0.406438    0.560269    0.443927
    112720    0.656821    0.265499    0.620622    0.638096
    112760    0.627433    0.482351    0.530389    0.522848
    112800      0.5813    0.516459    0.428628    0.474729
    112840    0.647181    0.633331    0.193971    0.631627
    112880    0.659574    0.600013    0.306257    0.645188
    112920     0.63794     0.49948    0.426344    0.618616
    112960    0.599601    0.441777     0.44857    0.568033
    113000    0.606217     0.35331    0.525257    0.578166
    113040    0.626284    0.366852    0.607802    0.529583
    113080     0.66248    0.217755    0.649975    0.638651
    113120    0.609232     0.22788    0.588782    0.586288
    113160    0.580425    0.251507    0.566707    0.537935
    113200    0.642254    0.508983    0.581751    0.476952
    113240    0.600898    0.496593    0.530577      0.4405
    113280    0.660965    0.622344    0.468809    0.516387
    113320    0.537907    0.493567    0.397856    0.420465
    113360    0.514287    0.493035    0.457756    0.276329
    113400    0.574043    0.536692    0.539314    0.283111
    113440    0.581137    0.518531    0.562052    0.301106
    113480    0.562253    0.492807    0.543891    0.305908
    113520      0.5436    0.491289    0.495509     0.32266
    113560    0.581593    0.527344    0.497483    0.388485
    113600    0.700305    0.626558    0.533348      0.5512
    113640    0.708053    0.602355    0.504392    0.620834
    113680    0.653644    0.498485    0.462801    0.625963
    113720    0.648795    0.451088    0.492738    0.628967
    113760    0.621162    0.202947    0.597635    0.611008
    113800    0.593765    0.289779    0.568095     0.54627
    113840    0.610021     0.30638    0.563691    0.576745
    113880    0.617356    0.352792    0.605573    0.520648
    113920    0.567306    0.290477    0.537779    0.519701
    113960    0.662669    0.534165    0.633833    0.437245
    114000    0.650388     0.55638    0.594891    0.427264
    114040    0.655513     0.57534    0.630575    0.361597
    114080    0.636568    0.485646    0.593417    0.471636
    114120    0.658426    0.560139    0.495442    0.554826
    114160    0.648043    0.605036    0.319676    0.609638
    114200     0.64371    0.602381    0.321936    0.601847
    114240    0.612628    0.576729    0.430072    0.482751
    114280    0.608779    0.589219    0.235275     0.58197
    114320    0.628377    0.616358    0.294038    0.568646
    114360     0.65819    0.644956    0.204761    0.639166
    114400    0.641754    0.624663    0.212177    0.623276
    114440    0.651272    0.632165    0.266487    0.614543
    114480     0.58125    0.532818    0.308973    0.544373
    114520    0.579909    0.558908    0.367099    0.474815
    114560    0.622957    0.597091    0.390283    0.517021
    114600    0.594016    0.549775    0.426688    0.470525
    114640    0.582818    0.496084    0.342732    0.561952
    114680    0.639637    0.500186    0.446252    0.607408
    114720    0.663621    0.258319    0.642914    0.633023
    114760    0.646987    0.401712    0.572471    0.589989
    114800     0.64915    0.410878    0.544592     0.61432
    114840    0.646922    0.386704    0.575096    0.597277
    114880    0.686432    0.341455    0.672717    0.610932
    114920    0.646848    0.332897    0.614319    0.590438
    114960    0.669501    0.427305    0.561266     0.63155
    115000    0.630536    0.516476    0.405707    0.603163
    115040    0.676295    0.661098    0.235131    0.649934
    115080    0.651971    0.603195    0.280202    0.638573
    115120    0.624066    0.587088    0.259766    0.605612
    115160    0.642156    0.621701    0.223764    0.623013
    115200    0.636836    0.612647    0.304727    0.585598
    115240     0.61486    0.576266    0.282803    0.586555
    115280    0.543009    0.475488    0.421453    0.431284
    115320    0.638829    0.618886    0.470936    0.459789
    115360    0.637895    0.586217    0.494244    0.475282
    115400     0.67137    0.588574    0.568768    0.481206
    115440     0.66267    0.614041    0.545901    0.450788
    115480    0.601188    0.478995    0.555956    0.429337
    115520    0.615385    0.552617    0.547252    0.390548
    115560    0.632403    0.603642    0.604784    0.264044
    115600    0.648255    0.537172    0.584857    0.458103
    115640    0.656307    0.595693    0.613162     0.36147
    115680    0.599068    0.558145    0.538256    0.341351
    115720    0.623603    0.538471    0.572073    0.400678
    115760    0.644187    0.546573    0.630582    0.365483
    115800    0.525837    0.374153    0.509148    0.392157
    115840    0.553018    0.392709    0.525484    0.425799
    115880    0.465425    0.388417    0.436049    0.303702
    115920    0.462742    0.349045    0.409947    0.371983
    115960    0.526593    0.403029    0.489556    0.390518
    116000    0.447515    0.330806    0.427235     0.32951
    116040    0.433089    0.283207    0.398619    0.368822
    116080    0.446846    0.283326     0.36485    0.431224
    116120    0.475061     0.29535    0.431136    0.422204
    116160    0.466174    0.244624    0.435273    0.430503
    116200    0.485021    0.301491    0.444755    0.426364
    116240    0.520518    0.259742    0.499769    0.473964
    116280    0.529109    0.254738    0.482769    0.511816
    116320    0.502057    0.252159    0.477882    0.460615
    116360    0.443483    0.265257    0.408149    0.395484
    116400    0.527462    0.340325    0.504168     0.43177
    116440    0.539608    0.405794    0.482115    0.430408
    116480    0.491937    0.354695    0.445521    0.399633
    116520    0.516007    0.466166    0.482394    0.287249
    116560    0.440002    0.379276    0.417821    0.262256
    116600    0.462313    0.406001    0.381133    0.342589
    116640    0.506948    0.484774    0.447891    0.279962
    116680    0.499176    0.447803    0.370328    0.400851
    116720    0.526186    0.310174    0.456672    0.498986
    116760    0.520806    0.217754    0.492741    0.502261
    116800    0.587757    0.311858    0.551972    0.537576
    116840    0.535743    0.259091    0.499156    0.507696
    116880    0.524018    0.317542    0.490259    0.456073
    116920    0.536644    0.474237    0.402544    0.434778
    116960    0.492587    0.451754     0.31941    0.423296
    117000    0.560672    0.522521    0.404947    0.437831
    117040    0.572209    0.436737    0.495427    0.467609
    117080    0.556105    0.523007    0.360889    0.463389
    117120    0.572934     0.55631      0.3287    0.488858
    117160    0.573553    0.549245    0.236815    0.547882
    117200    0.538756    0.514582    0.357156    0.433776
    117240    0.514264    0.483173     0.42409    0.340039
    117280    0.546112    0.526797    0.505858    0.251138
    117320    0.559985    0.541645    0.475951    0.327501
    117360    0.523962    0.486028    0.410565    0.379848
    117400    0.597907    0.496647    0.433212    0.529769
    117440    0.569991     0.55498    0.360528    0.460213
    117480    0.599314     0.57409    0.502538    0.369094
    117520    0.548284    0.475566     0.44609    0.419608
    117560    0.628848    0.577173    0.532933    0.416838
    117600    0.649552    0.630684    0.613765    0.263376
    117640    0.563309    0.523856    0.522593    0.295139
    117680    0.635472    0.613514    0.610462    0.242045
    117720    0.643475    0.613225     0.61931    0.261781
    117760    0.584769    0.537591    0.460917    0.427153
    117800    0.694414    0.624251    0.652486    0.385998
    117840    0.588067    0.445892    0.461079    0.529369
    117880    0.626998    0.253089    0.592841    0.608883
    117920    0.597947    0.314697    0.552328    0.557657
    117960    0.581839    0.354612    0.499377    0.549496
    118000    0.660263    0.362963    0.630451    0.585392
    118040    0.618457    0.563946    0.583779      0.3258
    118080    0.649519    0.618078    0.616913    0.284864
    118120    0.611875    0.530988    0.481366    0.484891
    118160    0.612314    0.585369    0.343503    0.537778
    118200    0.552227    0.502716    0.437221    0.407459
    118240    0.576463    0.477621    0.542593     0.37695
    118280    0.577465    0.509332    0.524717    0.363573
    118320    0.591886    0.412759    0.573872    0.448285
    118360    0.492929    0.345696    0.462316     0.39079
    118400    0.570455    0.364859    0.504873    0.512658
    118440    0.604063    0.375875     0.57139    0.511875
    118480      0.5598    0.474702    0.508843    0.377477
    118520    0.541341     0.44003      0.4235     0.46165
    118560    0.601682    0.448204    0.556454    0.462076
    118600     0.44716     0.35326    0.381589    0.359863
    118640    0.464872    0.402763    0.299453    0.424644
    118680    0.530808    0.455303    0.328387    0.498374
    118720    0.474453    0.407858    0.417129    0.331462
    118760     0.48775    0.403642    0.408541    0.382057
    118800    0.465361    0.319112    0.425789     0.38729
    118840    0.448108     0.30015    0.386007    0.403124
    118880    0.456469    0.296397    0.409051    0.401937
    118920    0.440358    0.270823    0.410917    0.381617
    118960    0.454333    0.344052    0.362507      0.4038
    119000    0.440815    0.382956    0.298623    0.390902
    119040    0.432973    0.408853    0.269818    0.367382
    119080    0.448141    0.362044    0.376734    0.358688
    119120    0.485625    0.392364     0.37127    0.424112
    119160    0.461567    0.384426    0.306865    0.429115
    119200    0.457149    0.384616    0.355978    0.378578
    119240     0.44915    0.346657    0.368681    0.383894
    119280    0.448036    0.423794    0.267038    0.388024
    119320    0.468888    0.455937    0.315079    0.364087
    119360    0.444839    0.395562    0.322769     0.36758
    119400    0.496055    0.397428    0.341993    0.466082
    119440    0.467677    0.310383    0.389095    0.435558
    119480    0.465498    0.349271    0.433404    0.351492
    119520    0.467053     0.39034    0.432651    0.311005
    119560    0.428764    0.373672    0.389678    0.276039
    119600    0.458147    0.386082    0.405899    0.325554
    119640    0.452884    0.402671    0.401099     0.29527
    119680     0.44783    0.396996    0.418986    0.260671
    119720    0.429105     0.30128    0.378474      0.3664
    119760     0.47082    0.288377    0.424057    0.424687
    119800    0.435169    0.349258    0.362694    0.353859
    119840    0.429021    0.318959    0.320193    0.404796
    119880    0.438604    0.279676    0.360943    0.419818
    119920    0.483865    0.293329    0.456606    0.416799
    119960    0.452199    0.320925    0.355798    0.423535
    120000    0.449598    0.262349    0.380341    0.436795
    120040    0.438695     0.29959    0.377624     0.39058
    120080    0.482931    0.353665    0.387992    0.436837
    120120    0.477242    0.360539    0.341952    0.456729
    120160    0.489364     0.37558    0.332574    0.476748
    120200    0.520171    0.433776    0.353114    0.477812
    120240     0.47847     0.37006    0.338152    0.454506
    120280    0.515632    0.459646    0.297837    0.481425
    120320    0.542719    0.447899    0.379142    0.494696
    120360    0.545536    0.423711    0.436689    0.474332
    120400    0.537382    0.457757    0.315474    0.518164
    120440    0.484864    0.413063    0.298711    0.458625
    120480    0.538925    0.436218    0.390315    0.488106
    120520    0.457439    0.436451    0.303853    0.368352
    120560    0.512592    0.454834    0.388685     0.40933
    120600    0.511815    0.428075    0.344024    0.471496
    120640    0.485705    0.446278    0.302269    0.425778
    120680    0.500935    0.444758    0.320382    0.448797
    120720    0.517722    0.482442     0.31699    0.450378
    120760    0.454929    0.412861    0.346572     0.35122
    120800    0.491543    0.426041    0.393532     0.38321
    120840    0.577811    0.468066    0.548133    0.384963
    120880    0.605243    0.531658    0.591191    0.316971
    120920    0.523348    0.474901    0.412335    0.390174
    120960    0.536693    0.481348    0.274743    0.518555
    121000    0.510872    0.396824    0.373843    0.474082
    121040    0.506208    0.434808    0.350934    0.447526
    121080     0.55635    0.496076        0.34    0.507306
    121120    0.509469    0.477377    0.340063    0.419028
    121160    0.493763    0.470619    0.384376    0.344058
    121200    0.489209    0.454553    0.353221    0.383755
    121240     0.43969    0.412771    0.333594    0.324022
    121280    0.427054    0.357723    0.353037    0.334887
    121320    0.465038     0.36012    0.367988     0.40917
    121360    0.472837    0.351613    0.370413    0.431638
    121400    0.461056    0.378599    0.341333    0.406571
    121440    0.517084    0.426442    0.460501    0.375284
    121480    0.496269    0.411967    0.444527    0.353899
    121520     0.50545    0.418621    0.478677    0.326473
    121560     0.49101    0.380754    0.472932    0.336962
    121600    0.493458    0.429223    0.323391    0.445182
    121640    0.585862    0.547118     0.30198    0.544003
    121680    0.538784    0.443335    0.385161     0.48547
    121720     0.50692    0.464989    0.311424    0.448035
    121760    0.450126    0.386465    0.335383    0.378667
    121800     0.45841    0.409638    0.368647    0.341431
    121840    0.426841     0.37015    0.312701    0.359991
    121880    0.528156    0.459093    0.349815    0.474089
    121920    0.538202    0.384969    0.504745    0.419944
    121960    0.512581    0.379484    0.466521    0.404757
    122000    0.537647    0.304344    0.493172    0.492225
    122040    0.471446    0.372669     0.43254    0.344312
    122080    0.498765    0.304693    0.453882    0.445743
    122120    0.476791    0.325543     0.43085    0.403794
    122160    0.464926    0.315126    0.440477    0.372811
    122200    0.445821    0.327023    0.420522    0.337238
    122240    0.470338    0.336205    0.437088    0.371963
    122280    0.443842    0.390914    0.322278     0.37056
    122320    0.494447    0.448983    0.344252    0.410927
    122360    0.533767    0.495862    0.323424     0.46833
    122400    0.564858     0.42349    0.478555    0.479344
    122440    0.470658    0.424829    0.407536    0.310599
    122480    0.447569    0.386763    0.375263    0.332008
    122520    0.431967    0.303454     0.34958    0.398623
    122560    0.404393    0.353893    0.313823    0.321468
    122600    0.416546    0.366405     0.32747    0.324856
    122640    0.443795    0.361598       0.371     0.35428
    122680    0.438652    0.345315     0.36379    0.365029
    122720    0.410169    0.316233    0.349383    0.338239
    122760    0.400291    0.311318    0.328706    0.339852
    122800    0.410523    0.310026    0.336226    0.357622
    122840    0.416429     0.32719    0.316387    0.373727
    122880    0.411276    0.311256    0.329042    0.364893
    122920     0.40607    0.325303    0.340749    0.328411
    122960    0.400383    0.346745    0.321583    0.311392
    123000    0.388894    0.303709    0.318764    0.329585
    123040    0.389627     0.35211    0.327156    0.269456
    123080    0.385033    0.324859    0.304367    0.313573
    123120    0.382871    0.329587    0.325576    0.280274
    123160    0.385672     0.31851    0.312156    0.313999
    123200    0.384078     0.34714    0.269375    0.319315
    123240     0.39035    0.345188     0.32127    0.287016
    123280     0.40302    0.326232    0.359468    0.298673
    123320    0.463909    0.348711    0.398594     0.38723
    123360    0.426874    0.375449    0.338077    0.330431
    123400    0.437301    0.318984    0.413164    0.331677
    123440    0.467086    0.328356    0.411563    0.398918
    123480    0.447891    0.440348    0.262256    0.372195
    123520    0.460102    0.353371    0.335019      0.4316
    123560    0.490363    0.350141    0.363467     0.47561
    123600     0.62352    0.487547    0.469528    0.565151
    123640    0.599637    0.341356    0.513269    0.582375
    123680     0.66949    0.595361    0.525216    0.515875
    123720    0.674108    0.460609    0.514164    0.657509
    123760    0.567988    0.346428    0.475098    0.547258
    123800    0.596029    0.460879    0.557687    0.432524
    123840    0.539856    0.465178    0.414023    0.441682
    123880    0.605332     0.35914     0.54618    0.552775
    123920    0.584945    0.324156    0.521816    0.554033
    123960    0.566445     0.32239    0.508195    0.528699
    124000    0.575262    0.316203    0.550375    0.508878
    124040    0.597457    0.324769    0.558407    0.544625
    124080    0.481376    0.399882    0.421204    0.355143
    124120    0.492444    0.318445     0.44516    0.430613
    124160    0.482306    0.303502    0.459541    0.402425
    124200    0.452992    0.294507    0.413864    0.390366
    124240    0.496569    0.372134    0.421092     0.42114
    124280    0.462687    0.369518    0.337821    0.421299
    124320    0.486143    0.433987    0.434304    0.309362
    124360    0.540791    0.493066    0.453986    0.368366
    124400     0.48597    0.430127    0.383952     0.37404
    124440    0.479879     0.34902    0.394948    0.427513
    124480    0.502299    0.337021    0.408505    0.473444
    124520    0.456698     0.33588    0.392451    0.387702
    124560    0.496167    0.353065    0.465121    0.389064
    124600    0.476463    0.379097     0.42248    0.363083
    124640    0.554729     0.43878    0.531057    0.375364
    124680    0.559263    0.448908    0.535893    0.369935
    124720    0.507297     0.36859    0.477682    0.388151
    124760    0.469301     0.39408    0.434458    0.310538
    124800    0.445492    0.339408    0.405207    0.342834
    124840    0.454681    0.368139    0.421614    0.316521
    124880    0.428373    0.329285    0.377398    0.340806
    124920    0.435346    0.341731    0.392128    0.329406
    124960    0.438989    0.338194    0.398533     0.33499
    125000    0.418453    0.398731    0.304173    0.314162
    125040    0.568158    0.552464    0.452944    0.367739
    125080    0.522831    0.484791    0.461767    0.313774
    125120    0.476077    0.434558     0.39451    0.329879
    125160    0.472886    0.433631    0.387241    0.330532
    125200    0.420991    0.378977    0.329983    0.319304
    125240    0.448196    0.424448    0.354762    0.309428
    125280     0.44871    0.343662    0.342728    0.408798
    125320    0.436376    0.384867     0.35734    0.324089
    125360    0.610216    0.348758    0.570249    0.545811
    125400    0.614971    0.488977    0.501919    0.515127
    125440    0.555898    0.444734    0.546393    0.348871
    125480    0.538106    0.474098    0.493496     0.33288
    125520    0.492401    0.407518    0.466519    0.318131
    125560    0.526733    0.443927     0.49193    0.340336
    125600    0.556053    0.509383    0.513723    0.308235
    125640     0.57411    0.480834    0.558649    0.340461
    125680    0.465749    0.438348    0.407494    0.275035
    125720    0.440293    0.368266    0.403514    0.298784
    125760    0.428175    0.365262    0.365148    0.316099
    125800    0.444228     0.36673    0.361323    0.360043
    125840     0.43801    0.401148    0.331425    0.336071
    125880    0.429366    0.377253    0.373185    0.295168
    125920    0.436457    0.399139    0.342019    0.323574
    125960    0.428647    0.342562    0.361015    0.346116
    126000     0.43672    0.356562    0.331621    0.379922
    126040    0.426424    0.297805    0.379658    0.361728
    126080    0.443681    0.413285    0.353758    0.312662
    126120    0.448157    0.412182    0.350918    0.329623
    126160    0.427839    0.331127    0.343109    0.372455
    126200    0.420863    0.334917    0.339521    0.356101
    126240    0.436892    0.359235     0.37129    0.338885
    126280    0.428204    0.333885    0.404748    0.302354
    126320    0.432421    0.380333    0.379598    0.291938
    126360    0.431564    0.392163    0.300251    0.358543
    126400    0.431381    0.376228    0.314688     0.36277
    126440    0.418064    0.379949    0.305965    0.334035
    126480    0.444488    0.336049    0.371382     0.37985
    126520    0.492959    0.416378    0.356033    0.431146
    126560    0.450501    0.378444    0.272192    0.434275
    126600    0.422303    0.350761    0.322831    0.359759
    126640    0.418547    0.357308    0.281251    0.378936
    126680    0.407882    0.356413    0.305791    0.334959
    126720    0.431756    0.394563    0.351216    0.306257
    126760    0.441633    0.364017    0.349344    0.368143
    126800    0.409564    0.365024    0.329712    0.305833
    126840     0.39231    0.347322    0.305083    0.306765
    126880     0.43706    0.365796    0.384677    0.316638
    126920    0.438338    0.346717    0.323244    0.399477
    126960    0.431616    0.388513    0.340839    0.324763
    127000    0.433637    0.309237    0.392631    0.355381
    127040     0.44828    0.411483    0.354751    0.326716
    127080    0.426658    0.369287    0.357139    0.316471
    127120    0.389253    0.305755    0.314503    0.332623
    127160    0.410378    0.362518      0.3467    0.291891
    127200    0.399831    0.364717    0.320034    0.290327
    127240    0.404837    0.331249    0.361748    0.295294
    127280    0.398333    0.317958    0.309919    0.346685
    127320    0.399181    0.313725    0.309242     0.35304
    127360    0.401482    0.311873    0.333957    0.337022
    127400    0.413693    0.381745    0.311932    0.315045
    127440    0.389438    0.292177    0.343563    0.316103
    127480    0.397705    0.309709    0.361463    0.299606
    127520    0.404794    0.308334    0.373076    0.305713
    127560    0.405602    0.349763    0.353369    0.286047
    127600    0.386334      0.3332    0.327092     0.28372
    127640    0.400139    0.379533    0.310108    0.282861
    127680    0.406739     0.33237    0.305004    0.356897
    127720    0.412702    0.336564     0.30808    0.363948
    127760    0.395285    0.313817    0.288069    0.361987
    127800    0.393787    0.336587    0.308117    0.319232
    127840    0.397498    0.360001    0.320668    0.289105
    127880      0.3989    0.380004    0.286211    0.303186
    127920    0.401129    0.379816    0.293977     0.30187
    127960    0.405673    0.364853    0.314065     0.31207
    128000    0.402821    0.375731    0.286802    0.317964
    128040    0.400776    0.307834    0.299404    0.369917
    128080    0.401192    0.313981    0.346582    0.321259
    128120    0.414149     0.32748    0.298164    0.383268
    128160    0.399638    0.312776    0.290308    0.370557
    128200    0.400246    0.304866    0.310904    0.361648
    128240    0.399099    0.305958    0.326008    0.344483
    128280     0.40618    0.320337    0.367272    0.304071
    128320     0.39347    0.342366    0.341462    0.275366
    128360    0.397836    0.331867    0.342651    0.298332
    128400    0.411151    0.302338    0.374661    0.326053
    128440    0.398555    0.279926     0.34242    0.349403
    128480    0.403634    0.291189    0.324916    0.368074
    128520    0.401042     0.35839    0.284727    0.334897
    128560     0.41822    0.388246    0.290596    0.338577
    128600    0.503369    0.371727    0.382751    0.471255
    128640    0.493106    0.457535    0.272235    0.450397
    128680    0.463481    0.428016    0.283814    0.407286
    128720    0.435219    0.317354    0.347825    0.396403
    128760    0.458523    0.338504    0.371535    0.409711
    128800    0.441133    0.411649    0.340827    0.321838
    128840    0.425868    0.377618    0.280175    0.376343
    128880    0.453471    0.386148    0.335299    0.386958
    128920    0.430546    0.359082    0.347325    0.348089
    128960    0.427058    0.364855    0.344063     0.33654
    129000    0.443546    0.288271    0.385317    0.402363
    129040    0.401091    0.325316    0.329487    0.327653
    129080    0.417435    0.345908    0.326068    0.350044
    129120    0.408596    0.339118    0.297529    0.361078
    129160    0.408422     0.31984    0.309076    0.368498
    129200    0.409733    0.321543    0.334764     0.34685
    129240    0.400602    0.290263    0.318959    0.367393
    129280    0.413963    0.333121    0.344145    0.336639
    129320    0.398286    0.313541    0.331364    0.330384
    129360    0.416199    0.354385     0.29331    0.367184
    129400    0.429045     0.36478    0.283963    0.393014
    129440     0.47298    0.433304    0.346263    0.373859
    129480    0.480326    0.447054    0.314461    0.403341
    129520     0.45531    0.436089    0.297481    0.368708
    129560    0.455185    0.418307    0.318333    0.371576
    129600    0.524347     0.45207    0.295371    0.508201
    129640    0.498755    0.433982    0.413138    0.372141
    129680    0.555864    0.513407    0.345658    0.484668
    129720    0.620489    0.609872    0.295953    0.557207
    129760    0.561026    0.526634    0.272444    0.527192
    129800    0.555881    0.540589    0.260722    0.507735
    129840    0.608366    0.590091    0.467592    0.416375
    129880    0.562529    0.521388    0.525971    0.290494
    129920     0.55665    0.519518    0.383483     0.45029
    129960    0.563605    0.515714    0.394939    0.461913
    130000    0.582202    0.502846    0.335068    0.559279
    130040    0.546169    0.481309    0.319803    0.512513
    130080    0.567293    0.498135     0.35183    0.521267
    130120     0.46901     0.39337    0.304264     0.43889
    130160    0.481112    0.378685    0.398566    0.400851
    130200    0.480919    0.428375    0.323011    0.418002
    130240    0.497038    0.426406    0.349862    0.435739
    130280    0.494124    0.323417    0.461791    0.412878
    130320    0.521097    0.338857    0.494382    0.428774
    130360    0.474285    0.385575    0.420923    0.352206
    130400    0.471337     0.35242    0.361322    0.435389
    130440    0.459705    0.392198    0.289652    0.430046
    130480     0.52194    0.446363    0.383145    0.445874
    130520    0.538364    0.476986     0.42349    0.415708
    130560    0.496597    0.397307    0.411446    0.407524
    130600    0.434274    0.303332    0.388599    0.366291
    130640    0.472195    0.314558    0.387063    0.444042
    130680    0.432735    0.270968    0.375392     0.40022
    130720    0.450092    0.265749    0.399588    0.418178
    130760    0.441316    0.299479    0.383644    0.390703
    130800    0.481991    0.364683    0.395493    0.418596
    130840    0.488717    0.413823    0.406306    0.375973
    130880    0.523079    0.484961    0.458308    0.319358
    130920    0.442397    0.387028    0.381302     0.31024
    130960    0.475392    0.433433    0.394095    0.329879
    131000    0.522497    0.485182    0.475955    0.289952
    131040    0.487382    0.453961    0.394689    0.336484
    131080    0.498874    0.459277    0.362945    0.393809
    131120    0.562011    0.520301    0.484001     0.35601
    131160    0.545458    0.515244    0.436175     0.37326
    131200    0.465895    0.416898    0.417496    0.293275
    131240    0.458246    0.426028    0.373072    0.315114
    131280    0.462721    0.355497    0.414777    0.360281
    131320    0.497769    0.428161    0.410099    0.379532
    131360    0.476514    0.432674    0.393494    0.334793
    131400    0.488889    0.311851    0.421685    0.450507
    131440    0.529005    0.261889    0.483671    0.507119
    131480    0.504651    0.381645    0.441896     0.41039
    131520    0.484315    0.335983    0.438887    0.404493
    131560    0.498331     0.43423    0.437545    0.341565
    131600    0.539725    0.332713    0.477256    0.494101
    131640    0.465627    0.321638    0.396847    0.415547
    131680     0.49789    0.338174    0.423144    0.449863
    131720    0.460508    0.324467    0.396671    0.401882
    131760     0.47929    0.335855    0.387688    0.443098
    131800    0.424089     0.27999    0.351034    0.397598
    131840     0.50787    0.449682    0.455512    0.325819
    131880     0.45618    0.379162    0.363773    0.374306
    131920    0.467171     0.43046    0.379796    0.327043
    131960     0.50119    0.444424    0.431003    0.345117
    132000    0.422158    0.364104    0.360397    0.306558
    132040    0.426261    0.388117     0.31302    0.338793
    132080    0.425091    0.391232    0.296252    0.347243
    132120    0.446964    0.331384    0.335724    0.420747
    132160     0.40156     0.32197    0.337739    0.323681
    132200    0.385179    0.349019    0.300505    0.290876
    132240    0.387654    0.342132    0.288914    0.316268
    132280    0.394436    0.329503    0.317778    0.318755
    132320    0.481915    0.419631    0.395191    0.363619
    132360    0.467511     0.39204    0.438941    0.301278
    132400    0.489137    0.425852    0.453806    0.302029
    132440    0.520441    0.438204    0.503727    0.309765
    132480    0.488797    0.409665    0.404175    0.382964
    132520    0.562474    0.512835    0.484189    0.367852
    132560    0.459244    0.391823    0.408713    0.318179
    132600    0.453568    0.312063     0.43754    0.350177
    132640    0.457771    0.286085    0.424094    0.396747
    132680    0.477405    0.366542    0.448642    0.346696
    132720    0.441452    0.361131    0.369296    0.350663
    132760    0.451661    0.369377    0.426341     0.29965
    132800    0.445642    0.389416    0.401944    0.289809
    132840     0.46721    0.357381    0.446141    0.331373
    132880    0.510126    0.486678    0.435812    0.306055
    132920    0.457411    0.368939    0.363146     0.38789
    132960     0.45967    0.344607    0.404062    0.374931
    133000    0.436253    0.310202    0.418798    0.330176
    133040    0.455984    0.300322    0.445244    0.356943
    133080    0.430603    0.312042    0.415746    0.317212
    133120    0.431951    0.338035     0.38404     0.33378
    133160    0.409438    0.344397    0.285453    0.367677
    133200    0.413692    0.326482    0.297862    0.383367
    133240    0.420234    0.363779    0.275521    0.380718
    133280    0.416769    0.335135    0.315211    0.368401
    133320    0.435926    0.340394    0.318868    0.403135
    133360    0.453159    0.377572    0.348645    0.382874
    133400    0.552017    0.408184    0.521861    0.412908
    133440    0.551425    0.390769    0.508887    0.443252
    133480    0.593376    0.545726    0.514069    0.376969
    133520    0.634725    0.609398    0.364095    0.549383
    133560    0.658301    0.490678    0.562384    0.556489
    133600    0.601296    0.455264    0.559995    0.449726
    133640    0.698507    0.578976    0.491661     0.63157
    133680    0.649265    0.601042     0.43354    0.542107
    133720    0.650584    0.623326    0.454968    0.500988
    133760    0.648178    0.584096    0.618744    0.340966
    133800    0.642117    0.603396    0.612517    0.292173
    133840    0.621111    0.595509     0.59864    0.241984
    133880    0.547403    0.509186    0.490491    0.315354
    133920    0.526954    0.481765    0.503655    0.263806
    133960     0.53467    0.461308    0.476035     0.36377
    134000    0.596114    0.552335    0.529732    0.353571
    134040    0.620199    0.394213    0.511942    0.593131
    134080    0.565237    0.426729    0.523319    0.427815
    134120    0.612395    0.495065    0.567925    0.427114
    134160    0.573614    0.492282    0.551459     0.33409
    134200    0.588358    0.556099    0.480747    0.389827
    134240    0.539103    0.482329    0.367633    0.462027
    134280    0.574101    0.503572    0.420733    0.478103
    134320    0.499402     0.44893    0.334806    0.430316
    134360    0.467566    0.386466     0.38073    0.378054
    134400    0.526663    0.489494    0.411647    0.381693
    134440    0.547893      0.4962    0.399585    0.441012
    134480    0.630184    0.609963    0.561544    0.326918
    134520    0.512542    0.471563    0.444352    0.324928
    134560    0.428434    0.380681    0.380614    0.278075
    134600    0.501881    0.456082    0.281042     0.46559
    134640    0.534892    0.485235    0.273401    0.511877
    134680    0.526042    0.472136    0.303757    0.488118
    134720    0.557266    0.524872    0.299762     0.50571
    134760    0.522218    0.500106    0.343663    0.420966
    134800     0.52996    0.485831    0.294852    0.488616
    134840    0.571401    0.532198     0.31386    0.520822
    134880    0.499221     0.42556    0.369438    0.425272
    134920    0.543512    0.515205    0.389523    0.416709
    134960    0.532185    0.487059    0.443289    0.364293
    135000    0.511122    0.440196    0.473315    0.323563
    135040    0.535696    0.501951    0.481404    0.300391
    135080    0.566002    0.504368     0.52047    0.339765
    135120    0.565093    0.540097    0.519263    0.278069
    135160    0.565248     0.53623    0.299796    0.511459
    135200    0.531709    0.491407    0.379769     0.42394
    135240     0.53676    0.521311    0.343635    0.431709
    135280    0.549281    0.518993    0.347675    0.461723
    135320    0.557143    0.523478    0.460976    0.366453
    135360    0.521302    0.469169     0.35664    0.442944
    135400    0.547383    0.476647    0.318142    0.520433
    135440    0.529183    0.392586    0.399246    0.496536
    135480    0.486734    0.261492    0.448255    0.452228
    135520     0.52166    0.453505    0.298018    0.499777
    135560    0.498214    0.364332    0.422751     0.43009
    135600    0.483936    0.364713    0.360679    0.453082
    135640    0.551835    0.473664    0.453925    0.422658
    135680    0.502035    0.448965    0.358671    0.416969
    135720    0.510444     0.46992    0.306784    0.454054
    135760    0.476988     0.37905    0.383044    0.405751
    135800    0.526351    0.323694    0.497978    0.448699
    135840    0.498858    0.308109    0.432171    0.464775
    135880    0.529521    0.298138    0.474851    0.496401
    135920     0.59311    0.288373    0.567013    0.546715
    135960    0.559022    0.427072    0.436332    0.502229
    136000    0.550605    0.425193    0.400213    0.515143
    136040    0.596927    0.438296    0.421611    0.585478
    136080    0.616087    0.438662     0.46748    0.590054
    136120    0.580737    0.410581     0.45199    0.549218
    136160    0.523465    0.487682    0.279269    0.481878
    136200    0.568962    0.528786     0.33239    0.507284
    136240    0.586851     0.53783     0.32085    0.544594
    136280     0.52894    0.429785    0.435853    0.429968
    136320    0.573247    0.459156    0.467934    0.476905
    136360    0.542179     0.37883    0.464737    0.477936
    136400    0.470735    0.285724    0.418608     0.43164
    136440    0.433484    0.279269    0.379051    0.392614
    136480    0.431945     0.26654    0.385306     0.39198
    136520    0.504733    0.313706    0.457467    0.449248
    136560    0.535836    0.404348    0.466186    0.439788
    136600     0.50866    0.374658     0.46092    0.405776
    136640    0.503972    0.295934    0.416501    0.496917
    136680    0.547888    0.342992    0.478469    0.503771
    136720    0.531571    0.294655    0.486233    0.491825
    136760    0.589444    0.296099    0.550998    0.551013
    136800    0.564907    0.332815    0.506576    0.520437
    136840     0.54907    0.366838    0.445099    0.519876
    136880    0.533724    0.488326    0.335846    0.467406
    136920    0.588511    0.573702    0.334962    0.501356
    136960    0.615657     0.59257    0.430613    0.470639
    137000    0.589501     0.55424    0.411461    0.467485
    137040    0.589129    0.573462     0.41892    0.435653
    137080    0.611262    0.557118    0.524944    0.401666
    137120    0.686391    0.607036     0.50419    0.565301
    137160    0.659217    0.569835    0.528236    0.515159
    137200    0.601398     0.53212    0.469027    0.469276
    137240     0.62298    0.544899    0.495449    0.483553
    137280     0.67389    0.619383    0.665537    0.285797
    137320    0.574948    0.471732    0.541668    0.381043
    137360    0.632156    0.599541    0.538593    0.386925
    137400    0.656546    0.581053    0.594594     0.41345
    137440    0.584466    0.465732    0.472034    0.493434
    137480    0.620208    0.526677     0.58605    0.385321
    137520    0.615208    0.536833    0.598492    0.332536
    137560     0.63969    0.615203    0.553192    0.365936
    137600    0.604524    0.575682    0.592208     0.22086
    137640    0.654787    0.612709    0.642108    0.264156
    137680    0.613447     0.47952    0.600202    0.403055
    137720    0.636891    0.593919    0.588038    0.335756
    137760    0.617748    0.587863    0.557419    0.326996
    137800    0.665744    0.609031    0.554026    0.456693
    137840    0.708532    0.574383    0.597763     0.56285
    137880    0.675429    0.629202    0.644452    0.318115
    137920    0.635597     0.51062    0.621998     0.40044
    137960    0.610805    0.476047    0.596269     0.40498
    138000    0.625383    0.552103    0.551937    0.415638
    138040     0.58835    0.377871    0.541428     0.50634
    138080    0.589771    0.266749    0.556166    0.561413
    138120    0.560068    0.287637    0.521551    0.522113
    138160    0.503488    0.284225    0.484312    0.437788
    138200    0.475204    0.312394    0.437755    0.403012
    138240    0.489759    0.329972    0.445765    0.414897
    138280    0.479366    0.339789    0.447116    0.379755
    138320    0.457184    0.293215    0.430073    0.383532
    138360    0.447855    0.288602    0.429967    0.364672
    138400    0.519006    0.395359    0.442598    0.431893
    138440    0.454515    0.360159    0.396596    0.355196
    138480    0.421382     0.37559    0.299396    0.352732
    138520    0.432975    0.350807    0.315679     0.39015
    138560    0.438463    0.334953    0.328275    0.405636
    138600    0.443473    0.351349     0.31172    0.415597
    138640    0.435203    0.366772    0.385723     0.30903
    138680     0.44744    0.420162    0.319318    0.349148
    138720    0.462168    0.405557    0.344405    0.379614
    138760    0.445118    0.386702    0.404334    0.288506
    138800    0.451497    0.353688    0.423693    0.321074
    138840     0.44587    0.383343    0.412149    0.284221
    138880    0.462915    0.395854    0.427101    0.299109
    138920    0.481469    0.418436    0.401438    0.356908
    138960     0.49828    0.355657    0.453933    0.404992
    139000    0.504115    0.376309     0.47211    0.379166
    139040    0.563623     0.37366    0.474331    0.520317
    139080     0.55933    0.313265    0.494126    0.532357
    139120    0.544035     0.37103    0.502576    0.449114
    139160    0.546585    0.263259     0.52218    0.505502
    139200    0.531173    0.449013    0.454278    0.395358
    139240    0.607052    0.339469     0.57062    0.544223
    139280     0.52293    0.313665       0.483    0.463936
    139320    0.536479    0.355928    0.471387    0.476161
    139360    0.608562    0.409139    0.572684    0.495312
    139400     0.55144    0.339016    0.501981    0.491178
    139440    0.473326    0.364161    0.400019    0.394266
    139480    0.481737    0.379922    0.431283    0.365779
    139520    0.471634    0.401227    0.371611    0.381836
    139560    0.556228    0.453793    0.396774    0.505393
    139600     0.65848    0.632004     0.36919    0.575726
    139640    0.628531    0.535294    0.499795    0.503754
    139680    0.531354    0.460929    0.454047    0.382178
    139720    0.531378    0.453506    0.322678    0.504912
    139760     0.55823    0.474218    0.323026     0.54223
    139800     0.53509    0.481823    0.283967    0.509757
    139840    0.538149    0.497007    0.288134    0.499171
    139880    0.491322    0.446828    0.247135    0.471236
    139920    0.489174    0.452152    0.236132    0.467316
    139960    0.500801    0.455334    0.330354     0.43028
    140000    0.481208    0.454468    0.273845    0.426134
    140040    0.478471    0.466806     0.36713    0.324308
    140080    0.518711    0.496997    0.249689    0.478302
    140120    0.546483    0.514975    0.265438    0.511498
    140160    0.556837    0.535568    0.317068    0.482463
    140200    0.487726    0.406311    0.373333    0.413869
    140240    0.521056     0.46593    0.303062      0.4838
    140280    0.513854    0.462977    0.265841    0.493025
    140320    0.633235    0.613057    0.235531    0.608817
    140360    0.573248    0.453678    0.370217    0.560662
    140400    0.484271    0.393566    0.303715    0.471063
    140440    0.522894    0.438272    0.313766    0.506266
    140480    0.473843    0.389751    0.376533    0.394171
    140520    0.548343    0.418331    0.413135    0.505647
    140560    0.546876    0.255624    0.512522    0.519734
    140600    0.536484    0.346389    0.444005    0.508434
    140640    0.536561    0.427132    0.422782    0.463258
    140680    0.567535    0.272475    0.514673    0.552323
    140720    0.631154    0.321625     0.60987    0.566856
    140760    0.567037    0.371265    0.500436    0.504764
    140800     0.63849     0.30781    0.618569    0.581347
    140840    0.635924    0.358881    0.562369    0.603112
    140880    0.633977     0.36821     0.57122    0.584792
    140920    0.521237    0.381867    0.473026    0.416894
    140960    0.553953    0.530201    0.313512     0.48407
    141000    0.476628    0.445673    0.303679    0.404354
    141040    0.599895    0.567049    0.271455    0.569663
    141080    0.522677    0.508086    0.244067    0.478187
    141120     0.52285    0.507301    0.261381    0.470181
    141160    0.512055    0.484582    0.259699    0.471314
    141200     0.53134    0.495777    0.290153    0.484417
    141240    0.527794    0.487501    0.270372    0.496362
    141280    0.505378     0.44774    0.307082    0.464805
    141320    0.466257    0.451749    0.269914    0.397316
    141360     0.45764    0.438186    0.314906    0.357345
    141400    0.434101     0.41343    0.305793    0.335342
    141440    0.481779    0.466444     0.26787    0.418207
    141480     0.51624    0.489508    0.403727    0.361099
    141520    0.503515    0.372696    0.474606    0.378024
    141560    0.484257     0.27034    0.463478    0.425575
    141600    0.509677    0.343203    0.417806    0.476645
    141640    0.468642    0.389582    0.323409    0.427649
    141680    0.451279    0.385406    0.376965    0.341563
    141720    0.441546    0.277972    0.399256    0.391474
    141760    0.450724    0.259594    0.423037    0.399944
    141800    0.458331    0.300188    0.398027    0.414242
    141840    0.447524    0.318031    0.339049    0.429486
    141880    0.419029    0.324117    0.338715     0.36248
    141920    0.471666    0.405117     0.36178    0.387211
    141960    0.505977    0.440962    0.381138    0.415104
    142000    0.460439    0.405223    0.273722    0.429975
    142040    0.469841    0.420874    0.341094    0.384736
    142080    0.459806    0.398419    0.316214    0.405111
    142120    0.450099    0.397818     0.28062    0.410087
    142160    0.451635    0.431191    0.396224    0.255008
    142200    0.500077      0.4594    0.443954    0.303333
    142240    0.465478    0.356795    0.417943    0.362437
    142280     0.48398    0.333144    0.443773    0.400693
    142320    0.549718    0.367764    0.519759    0.446072
    142360    0.569946    0.382323    0.495348    0.508072
    142400    0.512455    0.475866    0.277097    0.471157
    142440    0.535226    0.490379    0.337399    0.467572
    142480    0.455101    0.404938     0.34469    0.362558
    142520    0.554103    0.444841     0.38616    0.516775
    142560    0.596276     0.31547    0.553549    0.552405
    142600    0.460654    0.302377    0.400323    0.415589
    142640    0.453828    0.319831    0.405578    0.380965
    142680    0.457645    0.319319     0.37732    0.417783
    142720    0.488267    0.331583     0.43077    0.425791
    142760    0.557757    0.469573    0.514601    0.369963
    142800    0.523011    0.456037    0.498526     0.30097
    142840    0.589545     0.57526    0.525852    0.296113
    142880    0.597776    0.548019    0.551709    0.331609
    142920    0.541486    0.511621    0.377688    0.426625
    142960    0.557749    0.507699    0.320986    0.511251
    143000    0.612643    0.565988    0.390126    0.527373
    143040    0.684485    0.643255     0.40007    0.602668
    143080    0.670542    0.534166    0.650005    0.437509
    143120    0.607304    0.536918    0.577414    0.340512
    143160    0.662267     0.64385    0.612176    0.296466
    143200    0.674653    0.661351    0.449114    0.520792
    143240    0.649541    0.633346    0.370425     0.55269
    143280    0.715215    0.701104    0.547403    0.481526
    143320    0.658449    0.578164    0.465256    0.562471
    143360    0.640494    0.622553    0.428758     0.49906
    143400    0.651495    0.633947    0.406222    0.531024
    143440    0.554085    0.509141    0.458503    0.380224
    143480     0.60513    0.571518    0.408993     0.48832
    143520    0.579128    0.526913    0.331446    0.532245
    143560    0.578888      0.4609    0.462606    0.493749
    143600    0.645803    0.565338    0.499665    0.514636
    143640     0.58839    0.523825    0.524674    0.377796
    143680    0.496548    0.406904    0.422445    0.386121
    143720    0.491336    0.402074    0.464239    0.325024
    143760    0.502499    0.338268    0.485346    0.393733
    143800     0.51168    0.480973    0.487585    0.233578
    143840    0.527906    0.477178    0.497019    0.287475
    143880    0.530234    0.434465    0.481096     0.37694
    143920    0.516445    0.346547    0.428686     0.47913
    143960    0.475459    0.431521     0.41013    0.312578
    144000    0.547913    0.525303    0.459057    0.337254
    144040    0.538988    0.491106    0.355993    0.461627
    144080    0.598611    0.493971    0.418488    0.545463
    144120    0.555256     0.50423    0.373857    0.471808
    144160    0.597229    0.517232    0.464485    0.479676
    144200    0.536953    0.434021    0.361587    0.507463
    144240    0.559039    0.429289    0.409065      0.5229
    144280    0.604541     0.56344    0.494394    0.411157
    144320    0.623446    0.567734    0.580479    0.343646
    144360    0.580644    0.536835    0.491373    0.380336
    144400    0.549271    0.380714    0.468606    0.488736
    144440     0.60272    0.355187    0.550478    0.545306
    144480    0.558368    0.450297    0.521005    0.386441
    144520    0.505383    0.490956    0.432095    0.288237
    144560    0.497688     0.46233    0.441302     0.29477
    144600    0.519185    0.325109    0.471924    0.459018
    144640    0.529003    0.415977    0.459379    0.419074
    144680    0.482872    0.394083    0.456474    0.320406
    144720     0.53498    0.349009    0.489926    0.458883
    144760    0.511146    0.323885    0.494414    0.416165
    144800    0.515601    0.368379    0.435973    0.453777
    144840    0.564309    0.415673    0.485097    0.478317
    144880    0.532269     0.39804    0.381329    0.512614
    144920    0.541961    0.442163    0.349903    0.519137
    144960    0.527872    0.435838    0.330612    0.507975
    145000    0.504851    0.376086    0.410006    0.447441
    145040    0.510519    0.368155    0.494165    0.376194
    145080    0.541015    0.339961    0.506712    0.461589
    145120    0.629687    0.478558     0.53495    0.527088
    145160    0.558342    0.413962    0.423656    0.522152
    145200    0.551198    0.483191     0.40012    0.462676
    145240    0.573332    0.528202    0.348572    0.506871
    145280    0.484339    0.429677    0.313234    0.431776
    145320    0.501539    0.431168    0.409352    0.386792
    145360    0.545592    0.475921    0.500719    0.343688
    145400    0.555058    0.502267    0.436303    0.416589
    145440    0.580874    0.510232    0.380645    0.519231
    145480    0.526652    0.482847    0.429111    0.370738
    145520    0.524283    0.470554      0.4617    0.339347
    145560    0.664663    0.526906    0.650523    0.427488
    145600    0.649665     0.61509    0.618966    0.287533
    145640     0.65759    0.590095    0.616408      0.3697
    145680    0.590019    0.491625     0.57579    0.350736
    145720    0.589681       0.476    0.562795    0.390043
    145760    0.613799    0.576103    0.586548    0.278506
    145800     0.62842    0.571467    0.594318    0.331716
    145840    0.598815    0.375732    0.545178    0.527983
    145880    0.605926    0.336537     0.57547    0.538397
    145920    0.574338    0.366354     0.52364    0.501311
    145960    0.631604    0.428637    0.556913     0.55133
    146000    0.663151       0.317    0.613916    0.634158
    146040    0.602155    0.447419    0.515626    0.509046
    146080    0.537792    0.428584     0.47236    0.414285
    146120    0.649341    0.568557     0.50062    0.519047
    146160     0.64422    0.582825    0.451259    0.535461
    146200    0.623364    0.547361    0.471649    0.505083
    146240    0.596208    0.542018    0.487599    0.423547
    146280    0.598682    0.575313    0.456282    0.421499
    146320    0.617457    0.602607    0.375754    0.508114
    146360    0.659739    0.635697    0.337002    0.593995
    146400    0.664865    0.607543    0.522941    0.491441
    146440     0.62457    0.496536    0.582937     0.44024
    146480    0.597279    0.548325    0.552117    0.328619
    146520    0.638467    0.620804    0.598376    0.268007
    146560    0.561287    0.505293    0.504466    0.346813
    146600    0.581967    0.503423    0.516825    0.396016
    146640    0.537663    0.416613    0.486697    0.409541
    146680    0.523854    0.409269     0.50272    0.358633
    146720    0.593037    0.554385    0.454107    0.435694
    146760    0.538575    0.412675    0.484117    0.418876
    146800     0.52349    0.369814    0.489067    0.414891
    146840    0.463753    0.361118    0.408933    0.364008
    146880    0.429946    0.371825    0.328703    0.351294
    146920     0.47292    0.322584    0.419837    0.408635
    146960    0.485567    0.290161    0.429095    0.450816
    147000    0.511665    0.383181    0.373757    0.486909
    147040    0.448968    0.352139    0.323103    0.418029
    147080    0.487818    0.349463    0.390611    0.448588
    147120     0.51548    0.394252    0.421316     0.44553
    147160    0.491307     0.29669    0.462435    0.425318
    147200    0.478045    0.270344    0.438057    0.438262
    147240    0.534482    0.240622    0.509781    0.503554
    147280    0.582386     0.37461    0.565483    0.467164
    147320     0.56322    0.478707    0.520067    0.367155
    147360     0.50456    0.352813    0.427511    0.449354
    147400    0.584505    0.526257     0.53836    0.341342
    147440    0.486666     0.42514    0.430183     0.32846
    147480    0.561126    0.406165    0.526025    0.433651
    147520    0.526499    0.391511    0.479871    0.413335
    147560    0.552949    0.482385    0.511594    0.342172
    147600    0.576661    0.516356    0.542034    0.323501
    147640    0.493232    0.459122    0.430777    0.300322
    147680    0.505433    0.415902    0.396523    0.425112
    147720    0.514162    0.400101    0.451885    0.405517
    147760    0.483351    0.446397    0.403258    0.324604
    147800    0.506434     0.37499    0.456943    0.404398
    147840     0.46901    0.304711    0.391722    0.440051
    147880    0.494173    0.353453    0.410635    0.441433
    147920    0.446641    0.399617    0.253596    0.418297
    147960    0.461107    0.420113    0.218226    0.448467
    148000    0.460909    0.415561    0.297467    0.404595
    148040     0.43853    0.406557    0.369445    0.287818
    148080    0.470777    0.404209    0.401626    0.344345
    148120    0.559749    0.375858    0.490284    0.494965
    148160    0.485109    0.411343     0.42919    0.342424
    148200    0.471491    0.315827    0.424677    0.405598
    148240     0.47236     0.42411    0.417411    0.303558
    148280    0.461535    0.412428    0.382655    0.330921
    148320    0.458501    0.415438    0.355031    0.349012
    148360    0.462144    0.408786    0.432183    0.270675
    148400     0.44218    0.376153    0.402093     0.29644
    148440    0.458574    0.375156    0.398295    0.348136
    148480     0.46945    0.281646    0.438478    0.411314
    148520    0.461749    0.218678     0.44854    0.421207
    148560    0.448846    0.286611    0.426747    0.372379
    148600    0.458256     0.23475    0.437716    0.416287
    148640    0.458583     0.22759    0.436429    0.422291
    148680    0.454875    0.379549    0.354148    0.379928
    148720    0.457555    0.398942    0.300977    0.411062
    148760    0.435932    0.369193    0.290967    0.398884
    148800      0.4408    0.385954    0.290471     0.39405
    148840     0.46904    0.430311    0.318353    0.391767
    148880     0.47689    0.438569     0.40082    0.319139
    148920    0.539665     0.47663    0.342145    0.488094
    148960     0.46087    0.408409    0.248834    0.442815
    149000    0.460399    0.433444    0.258858    0.411161
    149040    0.471157    0.430739    0.407996    0.303285
    149080    0.455564    0.448142    0.324046    0.330514
    149120    0.443507    0.431074    0.329766    0.314366
    149160    0.467793    0.418154    0.348405    0.376062
    149200    0.459978    0.403198    0.346287    0.375067
    149240    0.457756    0.357573    0.430282    0.325698
    149280    0.451034    0.330759    0.416277    0.352386
    149320    0.452611    0.408227    0.379956    0.314163
    149360    0.451631    0.394817    0.244097    0.438722
    149400    0.447523    0.265117     0.38618    0.425596
    149440    0.453922    0.399438    0.236442    0.443435
    149480    0.461624    0.397805     0.28263    0.433664
    149520    0.437204    0.335466    0.297934    0.425433
    149560    0.462892    0.366571    0.401633    0.364492
    149600    0.451301    0.416173    0.355028    0.328787
    149640    0.458567    0.306264     0.38182    0.425422
    149680    0.502342    0.335788    0.461751    0.422763
    149720    0.511716    0.393806    0.480827    0.370716
    149760    0.530923    0.419298     0.44676    0.433996
    149800    0.583989    0.509967    0.544326    0.354581
    149840    0.547798    0.502162    0.502476    0.309059
    149880    0.581646    0.542326    0.554078    0.274779
    149920    0.603443    0.563061    0.594813    0.239681
    149960    0.577138    0.518402    0.466482    0.424064
    150000    0.592329    0.560436    0.219618     0.58257
    150040    0.643613    0.619612     0.20756     0.63362
    150080    0.627468    0.594399     0.25566    0.607257
    150120    0.597026    0.573091    0.266517    0.559836
    150160    0.653466    0.594243    0.329796    0.626215
    150200    0.671526    0.612926    0.327332    0.647356
    150240    0.616008    0.557128     0.37942    0.551888
    150280     0.55131    0.403077    0.427807    0.512245
    150320    0.568343    0.545852    0.269225    0.524968
    150360    0.582144    0.555584     0.27741    0.540513
    150400    0.619139    0.579764    0.281274    0.592811
    150440    0.590622    0.511539    0.351322    0.559077
    150480    0.637398    0.560018    0.347631    0.614887
    150520    0.581246    0.464559    0.409633    0.540443
    150560    0.578233    0.530756    0.354407    0.511274
    150600    0.491782    0.453184     0.31071    0.426359
    150640     0.49866     0.45374    0.403251    0.358931
    150680    0.528904    0.384532     0.39951    0.502001
    150720     0.59038    0.343705    0.521011    0.554538
    150760     0.56903    0.281784    0.535932     0.53006
    150800    0.549082    0.305559    0.511599    0.497879
    150840    0.518645    0.365676    0.395482    0.497856
    150880    0.604849    0.440789    0.589955    0.435137
    150920    0.557256     0.46687    0.508686    0.379919
    150960    0.579332    0.538116    0.562787    0.254856
    151000    0.611502     0.56861    0.598176    0.258335
    151040    0.647444    0.630391    0.629567    0.211234
    151080    0.574648    0.464835    0.534213     0.39873
    151120    0.412395    0.357072    0.257522     0.38252
    151160    0.437572    0.393718    0.287844    0.380881
    151200    0.431236     0.39047    0.273984    0.379993
    151240    0.441767     0.39078    0.391468    0.290446
    151280    0.423393    0.351282    0.397439    0.277787
    151320    0.431063    0.371787    0.373169    0.306838
    151360    0.424986    0.300951    0.404032     0.32774
    151400    0.437654    0.318494    0.380803    0.369637
    151440    0.405043    0.362061    0.323949     0.30346
    151480    0.411675    0.295082    0.380244    0.327559
    151520     0.42293    0.244644    0.408268    0.362225
    151560    0.418427    0.262814    0.371265    0.378488
    151600    0.433088    0.261528    0.391844    0.391396
    151640    0.446791    0.310472    0.404848    0.372759
    151680    0.438066    0.355909    0.398886    0.313087
    151720    0.420236    0.335856    0.345815    0.347577
    151760    0.426998    0.315213    0.355142    0.373055
    151800    0.425329     0.26075    0.392968    0.373357
    151840    0.425221    0.267009    0.390182    0.371604
    151880    0.429089    0.275071    0.392852    0.371803
    151920    0.417608    0.337956    0.289414    0.388353
    151960    0.420956    0.369154    0.249995    0.394508
    152000    0.455738    0.401648    0.257704      0.4332
    152040    0.412424    0.351763    0.251834     0.39119
    152080     0.42712    0.313685    0.364043    0.365975
    152120    0.421495    0.361964    0.356614    0.311647
    152160    0.469202       0.428    0.336592    0.379238
    152200    0.444109    0.398293    0.296687    0.384453
    152240    0.561158     0.48295    0.462658    0.427204
    152280    0.571005    0.358101    0.540629    0.481226
    152320    0.444325     0.29557    0.396949    0.387194
    152360    0.462754    0.348977    0.420683    0.359893
    152400     0.50486    0.402565    0.479073      0.3438
    152440    0.537193    0.503406    0.505626    0.260918
    152480    0.571113    0.532211    0.521954    0.310893
    152520    0.527196     0.49007    0.476976     0.29698
    152560    0.607953     0.52825    0.565629    0.374471
    152600    0.506166    0.432296    0.391529     0.41501
    152640    0.545661    0.480977    0.455203     0.39616
    152680    0.634953    0.558195    0.557936    0.428318
    152720    0.507874    0.311165     0.46188    0.453558
    152760    0.421941    0.336123    0.341293    0.355821
    152800    0.421892    0.380786    0.346282    0.301789
    152840    0.522288    0.425271     0.39962    0.452789
    152880    0.535092    0.366515    0.468697    0.467587
    152920    0.508599    0.480106    0.485213    0.226741
    152960    0.446658    0.407729    0.304302    0.374385
    153000    0.430464    0.337359    0.332461    0.382437
    153040    0.529103    0.383121    0.415116    0.490711
    153080    0.529296    0.373213    0.479105    0.437583
    153120    0.510386    0.425759    0.417833    0.406364
    153160    0.511953    0.364826    0.430931    0.453203
    153200    0.555029    0.455503    0.516118    0.377164
    153240    0.616166    0.549856    0.593538    0.323561
    153280    0.526289    0.475864    0.409158    0.400129
    153320    0.444541    0.350081    0.345676    0.391387
    153360    0.437374    0.384162    0.301167    0.379883
    153400    0.449251    0.406254    0.340499    0.350243
    153440    0.535024    0.504422    0.340904    0.449271
    153480    0.523863    0.477991    0.371306    0.427223
    153520    0.486615    0.423379    0.313971     0.44245
    153560    0.550037    0.506903    0.333486    0.486742
    153600    0.545432    0.469844    0.425356    0.439672
    153640    0.486333    0.413356    0.425166    0.348441
    153680    0.547552    0.370294    0.481835    0.479943
    153720    0.493222    0.335549    0.440731    0.423908
    153760    0.446895    0.281402    0.391352    0.408763
    153800    0.491524    0.324586    0.454966    0.413331
    153840    0.487242    0.410868    0.439073    0.336471
    153880    0.507041    0.443435      0.4572    0.329415
    153920    0.489458    0.339298    0.470132    0.378141
    153960    0.619548    0.433215    0.600534    0.468362
    154000    0.568113    0.510368    0.529546    0.323435
    154040    0.500708    0.424063     0.41402    0.387523
    154080    0.517523     0.47672    0.331784    0.445327
    154120    0.560163    0.497346     0.37619    0.488563
    154160    0.493474    0.344361     0.40866    0.448827
    154200      0.5296    0.316419    0.495405    0.464117
    154240    0.484228    0.425317    0.400496    0.357297
    154280    0.472479    0.412446    0.345025    0.396634
    154320     0.53639    0.473148    0.464487    0.368525
    154360    0.554531    0.499104    0.518679    0.311248
    154400    0.473234    0.386944    0.420416    0.348461
    154440    0.452126    0.307682    0.394209    0.398457
    154480    0.451789    0.299946    0.401297    0.396508
    154520    0.435544      0.3264    0.378907    0.359568
    154560    0.410035    0.353808     0.35825    0.287636
    154600    0.410689    0.319137    0.345684    0.340566
    154640    0.486851    0.335814    0.452442    0.395693
    154680    0.461941    0.321779    0.433712    0.367602
    154720    0.486056    0.344783    0.414636    0.426267
    154760    0.534851    0.420094    0.498191    0.384001
    154800    0.484178    0.316267    0.403845    0.453588
    154840      0.5641    0.434309    0.496875    0.448229
    154880    0.627841     0.55887    0.533974    0.436925
    154920    0.641512    0.387114    0.598216    0.561564
    154960    0.589906    0.542004    0.467363    0.428697
    155000    0.643832    0.458391    0.624968    0.477841
    155040    0.617532    0.581015    0.599994    0.255185
    155080    0.632074    0.517376     0.55462    0.473026
    155120    0.692447    0.665086    0.652318    0.301839
    155160    0.528632    0.507182    0.439543    0.329351
    155200    0.584824    0.501704    0.539086    0.376455
    155240    0.571965    0.545771    0.479841    0.355211
    155280    0.554849    0.510871    0.490112    0.338404
    155320    0.555746    0.484247    0.493975    0.373094
    155360    0.609833    0.362045    0.587475    0.517291
    155400    0.554421    0.436676    0.530773    0.377305
    155440    0.535685    0.444248    0.450169    0.417024
    155480    0.470496    0.385477    0.371753    0.394892
    155520    0.443523    0.246853    0.386084    0.428285
    155560    0.467669    0.280928    0.420046    0.426697
    155600    0.470776    0.290736    0.395677    0.449635
    155640    0.450193     0.35039    0.343798    0.405435
    155680    0.449919    0.406719    0.339694    0.352196
    155720    0.443422    0.407801    0.318626    0.354148
    155760    0.459109      0.4377    0.288086    0.383389
    155800    0.454995     0.33214    0.389381    0.390009
    155840    0.489627    0.329194    0.447242    0.413614
    155880     0.44911    0.411113    0.296425    0.382776
    155920    0.466101    0.442188    0.278509     0.40175
    155960    0.445938    0.427654    0.312548    0.342269
    156000    0.474177    0.454549    0.290136    0.398615
    156040    0.535463    0.469162    0.378495    0.458334
    156080    0.481463    0.396283    0.373746    0.408519
    156120    0.532633    0.497006    0.492615    0.278767
    156160    0.455865     0.30463    0.374877    0.426959
    156200    0.440107    0.328137    0.379663    0.368199
    156240    0.451083    0.306519    0.379573       0.411
    156280    0.444802     0.32497    0.335658    0.421219
    156320    0.452287    0.349959    0.364159    0.392483
    156360    0.437567    0.324327    0.370654    0.374642
    156400    0.441469    0.281639    0.380954    0.406625
    156440    0.487764    0.331118    0.384617    0.467181
    156480     0.43904    0.373264    0.302377    0.393389
    156520    0.453878    0.388106    0.311939    0.405065
    156560    0.462251    0.405097    0.323073    0.398588
    156600    0.500837    0.465273    0.284426    0.451993
    156640    0.499367    0.383269    0.383236    0.452735
    156680    0.502436    0.354922    0.400193    0.467718
    156720    0.428796    0.283219    0.388932    0.369123
    156760    0.492557    0.365619    0.413818    0.424621
    156800    0.492652    0.417158    0.457426    0.319614
    156840    0.459874    0.390716    0.381896    0.352796
    156880    0.441021    0.392164    0.372658    0.310375
    156920    0.453585    0.405606    0.357465    0.345227
    156960    0.466308    0.347749    0.417307    0.373915
    157000    0.400584    0.339601    0.354994    0.282108
    157040    0.433504    0.375942    0.393205    0.282682
    157080    0.468343    0.445202    0.388544    0.299197
    157120    0.475465     0.42417    0.373785    0.364002
    157160    0.437256    0.388377    0.341427    0.339083
    157200    0.428465    0.351157    0.380014    0.315345
    157240    0.439224    0.406163    0.318297    0.345766
    157280    0.489287    0.473791    0.354177    0.359005
    157320    0.447214     0.42912    0.339844    0.316802
    157360    0.453854    0.431861    0.373322    0.293418
    157400    0.447615    0.337206    0.404462    0.351314
    157440    0.461768    0.384174    0.407164    0.336283
    157480    0.420682    0.327947    0.360265    0.341476
    157520    0.465545    0.242406    0.450445    0.414491
    157560    0.458973    0.327391    0.374902    0.416624
    157600     0.46151    0.318291    0.389518    0.415873
    157640    0.444975    0.303417    0.344795    0.430187
    157680     0.44519    0.265274    0.434567    0.370365
    157720     0.45239    0.299705    0.425697     0.37185
    157760    0.438026     0.37735    0.385928    0.303974
    157800    0.439712    0.381826     0.39982    0.284686
    157840     0.44478    0.402253    0.406296     0.26225
    157880     0.44726    0.303166    0.400705    0.384198
    157920    0.455552    0.219647    0.436886    0.419454
    157960    0.442162    0.372908    0.305653    0.398159
    158000    0.452044     0.28707    0.394128    0.413452
    158040    0.459152    0.316312    0.352233    0.444432
    158080    0.486424    0.403063    0.370257    0.416732
    158120    0.477671    0.448925    0.325277    0.386005
    158160    0.497896     0.43924    0.292119    0.466407
    158200    0.486974    0.254704    0.451073    0.453813
    158240     0.47137    0.395084     0.29245    0.450289
    158280    0.482486     0.45025    0.260568    0.441547
    158320    0.450216    0.347696    0.417487    0.331966
    158360    0.455681    0.434521    0.301892    0.367889
    158400    0.451544    0.441572    0.251782    0.386529
    158440    0.448301     0.39751    0.279227    0.407389
    158480    0.464091    0.428107    0.224732    0.443824
    158520    0.461714    0.416199    0.245608    0.439106
    158560    0.484399    0.432081    0.252555    0.467769
    158600    0.488064    0.422158    0.272758    0.473075
    158640    0.494331    0.449263    0.267725    0.463909
    158680    0.561964    0.534863    0.324005    0.490459
    158720    0.489684    0.467095     0.25753    0.441679
    158760    0.441285    0.362238    0.339478    0.378157
    158800    0.447304    0.319324    0.427815    0.339364
    158840     0.44781     0.32683    0.366207    0.400178
    158880    0.454905    0.427794     0.26181    0.402895
    158920     0.44816    0.408637    0.270776    0.401737
    158960    0.446397    0.422172    0.217392    0.415995
    159000    0.448757    0.376985    0.318096    0.399329
    159040    0.446783    0.360073    0.335996    0.395834
    159080    0.488837    0.447289    0.315321    0.422408
    159120    0.483397    0.440265    0.269631     0.44812
    159160    0.483392     0.43331    0.265311    0.457371
    159200    0.498992    0.428829    0.336156    0.448432
    159240    0.496468     0.36766    0.421834     0.42408
    159280    0.451876    0.322522    0.384648    0.395487
    159320    0.487274    0.408528    0.371903    0.411904
    159360     0.49434    0.450537    0.369894    0.385926
    159400      0.4919    0.424207    0.344597    0.430387
    159440    0.535999    0.348295    0.440952    0.508764
    159480    0.482769    0.351128    0.409459     0.41855
    159520    0.453372    0.231158     0.40174    0.443017
    159560    0.462471    0.250033    0.421769    0.432844
    159600    0.535491    0.281318    0.505487    0.488716
    159640    0.479931    0.388881    0.448622    0.328903
    159680    0.482024    0.440698    0.396163    0.336949
    159720    0.510062    0.471166     0.49623    0.228222
    159760    0.553278    0.501786    0.516835    0.305493
    159800    0.501563    0.462696    0.477594    0.246876
    159840    0.528451    0.489678    0.486366     0.28668
    159880    0.477281    0.439653    0.427706    0.281723
    159920    0.521838    0.443589    0.473291    0.351931
    159960    0.594979    0.531616    0.414807    0.503307
    160000    0.646575    0.616676    0.564036    0.371072
    160040    0.583279    0.506552    0.535272    0.370564
    160080    0.677153    0.659597    0.641091     0.26647
    160120    0.592613     0.52617    0.511938    0.404282
    160160     0.60271    0.555876    0.433372     0.47928
    160200    0.645426    0.525513    0.413037      0.6216
    160240    0.663346    0.429694    0.540597    0.634961
    160280    0.691179    0.288774    0.656146    0.664485
    160320    0.601296    0.432087     0.48537     0.54848
    160360    0.642214    0.333355    0.585065    0.609468
    160400    0.583968    0.259221    0.552568    0.556337
    160440    0.617515    0.352861    0.520839    0.605693
    160480    0.520836    0.401272    0.361684    0.500705
    160520    0.618915    0.435055    0.500709    0.571077
    160560     0.54786    0.462806     0.40189    0.473916
    160600    0.472232    0.404952     0.28899     0.44554
    160640    0.532403    0.470185    0.303119    0.503935
    160680    0.499635    0.420353    0.318157    0.470477
    160720    0.503726    0.435841    0.279861    0.489081
    160760    0.473537    0.355114    0.361219    0.438052
    160800    0.494068    0.409639    0.422807    0.376346
    160840    0.487676    0.362992     0.40105    0.427845
    160880    0.479235    0.373436    0.381377    0.417648
    160920    0.484621    0.419389    0.352664    0.411651
    160960    0.506461    0.425509    0.473966    0.327571
    161000    0.497023    0.326971    0.466122    0.412172
    161040    0.492367    0.321372    0.384288    0.483625
    161080    0.488103    0.332006    0.452139    0.402281
    161120    0.472744    0.308397     0.43832    0.399676
    161160    0.470471    0.373517    0.386133    0.392521
    161200    0.443458    0.366072     0.33498    0.383522
    161240    0.464588    0.387175    0.348985    0.399987
    161280    0.485737    0.459785    0.312064    0.403849
    161320    0.440672    0.380809    0.349467    0.348196
    161360     0.49052    0.432089    0.417573    0.346629
    161400    0.552532    0.471097    0.403606    0.475135
    161440    0.518288     0.38715    0.465508    0.413114
    161480    0.623721    0.355204    0.616512    0.521344
    161520    0.588039    0.415662    0.568541    0.442229
    161560    0.597247    0.327841    0.587598    0.510547
    161600    0.481357    0.309226    0.418575    0.438844
    161640    0.481295    0.322145    0.380567    0.463337
    161680    0.485642    0.334873    0.368837    0.472773
    161720    0.473928    0.333207    0.394366    0.427391
    161760    0.468286    0.300407    0.424411    0.410139
    161800    0.476376    0.315894    0.412646    0.428721
    161840    0.473386    0.255925    0.451656    0.422726
    161880    0.467931    0.321934    0.428371    0.388298
    161920    0.519252    0.358978    0.464248    0.441423
    161960    0.567838    0.262685    0.554555    0.518022
    162000    0.603949    0.399015    0.529777    0.538176
    162040    0.607048     0.50039    0.548977    0.430404
    162080    0.529056    0.480821    0.489487    0.298352
    162120    0.585039    0.454924    0.513672    0.462305
    162160     0.54696    0.506591    0.517273    0.272258
    162200    0.602058    0.493881    0.587803    0.368126
    162240    0.565232    0.454913    0.492614    0.435155
    162280    0.527062    0.470916    0.423626    0.392897
    162320    0.534864    0.431574    0.428638    0.449637
    162360    0.491792     0.43273    0.341882    0.423768
    162400    0.476751    0.428622    0.398289     0.33501
    162440    0.454561    0.398572    0.310939    0.397125
    162480    0.456115    0.348616    0.423895    0.338913
    162520    0.485233     0.33331    0.423023    0.425273
    162560    0.455618    0.307649    0.408202      0.3923
    162600     0.48812    0.370475    0.396571    0.426617
    162640    0.509539    0.379703    0.440469    0.425525
    162680     0.48943    0.399434    0.359697    0.436066
    162720    0.587019    0.413861    0.512445    0.505273
    162760     0.48138    0.433583     0.35492     0.38664
    162800    0.466896    0.338312    0.440125    0.357516
    162840    0.530016    0.383412    0.443619    0.466939
    162880    0.524508    0.432629    0.330476     0.50382
    162920    0.512596    0.431192    0.326336     0.48279
    162960    0.468217    0.382517    0.366545    0.397214
    163000     0.51004    0.433157    0.432598    0.381466
    163040    0.478091    0.394748    0.324439     0.44278
    163080    0.535295    0.458193    0.343211    0.495324
    163120    0.625233    0.577802    0.288238    0.604067
    163160    0.565154    0.503854    0.388604    0.483648
    163200    0.555158    0.341992    0.466708    0.530685
    163240    0.527178    0.388485    0.468125    0.431013
    163280      0.4467    0.328257     0.33977    0.419387
    163320    0.471596    0.386948    0.363644    0.403534
    163360     0.48812     0.35451    0.408821    0.428614
    163400    0.540248    0.464131    0.525169    0.304165
    163440    0.539756    0.482897    0.464694    0.365434
    163480    0.559657    0.494658    0.393493    0.476349
    163520    0.476176     0.42384    0.319305    0.414597
    163560    0.456295    0.399332    0.263307    0.433144
    163600    0.457467    0.438976    0.232989    0.414209
    163640    0.465483     0.40524    0.272121    0.441677
    163680    0.469658    0.443401     0.25368      0.4245
    163720    0.495393    0.417719    0.295736    0.478413
    163760    0.496668    0.441827    0.259603    0.480368
    163800    0.473744    0.350617     0.35488    0.447208
    163840    0.473542    0.349651    0.419439    0.387685
    163880    0.529174    0.384845    0.473792    0.432974
    163920    0.474079    0.378777     0.41826    0.362062
    163960    0.445024    0.403771    0.391017    0.283137
    164000    0.459926    0.414303    0.414169    0.282631
    164040    0.479466    0.433337    0.457462    0.250446
    164080    0.455528    0.400243      0.4099    0.294617
    164120    0.461102      0.4003    0.435371    0.274666
    164160    0.446014    0.430295    0.308781    0.342575
    164200    0.450026    0.399524    0.323181    0.375475
    164240    0.488066    0.453408    0.275861    0.441292
    164280    0.481958    0.444782    0.336344     0.39193
    164320    0.522417    0.506157    0.432295    0.320569
    164360     0.50111    0.480758    0.317461    0.412689
    164400    0.485295    0.466844    0.281336    0.417047
    164440    0.462179    0.401079    0.336573    0.391244
    164480    0.481392    0.385527    0.363435    0.427505
    164520    0.481405    0.367416    0.369323    0.438301
    164560    0.567295    0.391335    0.465609    0.523176
    164600    0.571229    0.489625     0.50793    0.393547
    164640     0.49223    0.374685    0.395397    0.433421
    164680    0.590677    0.499121    0.426142    0.516798
    164720    0.471998     0.40425    0.347474    0.401755
    164760    0.468468    0.381929    0.313339    0.441445
    164800    0.505177    0.410018    0.332845    0.481152
    164840    0.481993    0.362602    0.355154    0.454994
    164880    0.487608      0.3867    0.398872    0.408517
    164920    0.593261    0.550439    0.406586     0.48541
    164960    0.541873    0.491832    0.355302    0.468097
    165000    0.505662    0.419133    0.430418    0.387887
    165040    0.547599    0.505797    0.284775    0.512642
    165080    0.540823    0.496794    0.334634    0.475601
    165120    0.533502    0.517371    0.302519    0.458322
    165160    0.514159    0.500708    0.273971    0.450501
    165200    0.432347    0.385468    0.302327    0.365871
    165240    0.464822    0.370667    0.455512    0.295352
    165280    0.461848    0.422666    0.301279    0.396474
    165320    0.456964    0.410817     0.29804    0.400042
    165360    0.450787    0.414866    0.210968    0.435656
    165400    0.465008     0.42032    0.243993    0.443017
    165440    0.472337    0.451993    0.237268    0.430825
    165480    0.456152    0.360538    0.342132    0.411227
    165520    0.454527    0.336624    0.386129    0.388302
    165560    0.452874    0.416875    0.292275    0.388562
    165600    0.455148    0.327388    0.413825    0.368628
    165640    0.460223     0.45149    0.415597    0.216903
    165680    0.467434    0.457254    0.377046    0.292821
    165720    0.443743    0.376527    0.375738    0.332963
    165760    0.467175    0.368504    0.440342    0.326817
    165800    0.478931    0.297352     0.45219    0.407254
    165840    0.482867    0.360218    0.422007    0.398089
    165880    0.464444    0.374963    0.396876    0.365116
    165920    0.494581    0.352803    0.426885    0.427224
    165960    0.482306    0.403867    0.342841    0.429639
    166000     0.52517    0.478837    0.311727    0.474499
    166040    0.522959     0.45157    0.361686    0.460695
    166080    0.460752    0.363739    0.355529    0.407281
    166120    0.460599    0.436482    0.319983    0.362487
    166160    0.456992    0.392174    0.346055    0.379643
    166200    0.518026    0.430202    0.315873    0.501849
    166240    0.537269    0.488664    0.275879    0.512263
    166280    0.470636    0.310835    0.380752    0.448782
    166320    0.464734    0.243648    0.455665    0.406153
    166360    0.539552    0.408714    0.481096     0.42864
    166400    0.529564    0.433184    0.475852    0.383136
    166440    0.485624    0.391121     0.42213    0.374824
    166480    0.551741    0.497463    0.510118    0.318033
    166520    0.570349    0.479906    0.409731    0.502401
    166560      0.5718    0.509964    0.478251    0.406354
    166600    0.480909    0.388526    0.433409    0.351783
    166640     0.47862    0.416308     0.38559    0.369001
    166680    0.531764    0.478628    0.310908    0.489691
    166720    0.541735     0.48306    0.319453    0.501555
    166760    0.460182    0.356535    0.365763    0.403282
    166800    0.449894    0.400601    0.348288    0.350747
    166840    0.469215    0.443547    0.401413    0.287159
    166880    0.534889    0.498003    0.485399    0.297646
    166920    0.529367    0.480004    0.495343    0.291018
    166960    0.558035    0.503612    0.544111    0.270414
    167000    0.508391     0.43583    0.370542    0.435514
    167040    0.492778    0.425031    0.345085    0.431191
    167080    0.497141    0.429377    0.387279    0.399937
    167120    0.512304    0.448143    0.466922    0.325673
    167160    0.485446    0.424378    0.404124    0.357635
    167200    0.547043    0.509573     0.47864    0.331287
    167240     0.51423     0.44428    0.497996    0.288929
    167280    0.503883    0.391384    0.349384     0.48223
    167320    0.458333    0.432197    0.276147    0.396343
    167360    0.468284    0.391934    0.312151    0.433045
    167400    0.458212     0.41418    0.226573    0.443888
    167440    0.478887    0.329674     0.38713    0.447337
    167480    0.453465    0.300687    0.382117    0.418131
    167520     0.50327    0.285614    0.448004     0.47358
    167560     0.44832    0.278937    0.376413    0.427186
    167600    0.514305    0.431802     0.43457    0.392067
    167640    0.504906    0.399364    0.449907    0.384646
    167680    0.659479    0.595159    0.573619     0.43194
    167720    0.609841    0.570814    0.526719    0.374902
    167760    0.444202    0.317986    0.412044     0.35176
    167800     0.46347    0.373646      0.4442    0.304439
    167840    0.468183    0.448235    0.428693     0.23173
    167880    0.432292    0.383182    0.394908    0.266406
    167920    0.456487    0.395437    0.367981    0.353526
    167960    0.453846    0.397321    0.407623    0.296534
    168000    0.499289    0.435271    0.457798    0.315498
    168040    0.499761    0.452285    0.402825    0.364269
    168080    0.455812    0.383971    0.350216    0.381373
    168120    0.462792    0.364644    0.428961    0.333736
    168160    0.495836    0.354125    0.432353    0.423524
    168200    0.452726    0.393981    0.346614    0.366822
    168240    0.473564    0.431302    0.263134     0.43962
    168280    0.430516    0.408875    0.288597     0.34673
    168320    0.444326    0.386375    0.272402     0.41396
    168360    0.502795    0.455999    0.297756    0.457178
    168400    0.475598    0.303722    0.445931    0.401604
    168440    0.519053    0.268503    0.500382     0.46514
    168480    0.543889    0.387386    0.512541    0.422923
    168520    0.481003    0.375482    0.424434    0.376294
    168560    0.456737    0.312886    0.396993    0.402141
    168600    0.448099     0.32329    0.394656     0.37592
    168640    0.422713    0.344396    0.330746    0.359681
    168680    0.494845    0.275363    0.455132    0.454722
    168720    0.481014    0.285025    0.416726    0.455905
    168760    0.465217    0.267321    0.433194    0.416818
    168800    0.517241     0.29106    0.474818    0.474246
    168840      0.4572    0.251896    0.424994    0.417124
    168880    0.474649    0.365951    0.416318    0.378605
    168920     0.45678     0.36273    0.368909    0.386818
    168960    0.467061    0.268783    0.430495    0.422754
    169000    0.461464    0.316764     0.42124    0.384858
    169040    0.475226    0.273185    0.431845    0.436531
    169080    0.482564    0.228232    0.448492    0.460978
    169120    0.471429    0.341801    0.392674    0.416498
    169160    0.461043    0.268662    0.394891     0.44385
    169200     0.47351    0.363361    0.333143    0.453221
    169240    0.448071    0.291278    0.358913    0.433444
    169280    0.463933    0.259147    0.426421    0.425998
    169320    0.443311    0.281752    0.398827    0.393196
    169360    0.438805    0.345198    0.409439    0.313523
    169400    0.433949    0.312868    0.412489     0.32953
    169440    0.448464     0.34566     0.41129    0.337045
    169480    0.424353    0.320834    0.381733     0.33391
    169520    0.445967    0.377924    0.403688    0.303285
    169560    0.440547    0.309275    0.392165    0.372449
    169600    0.443036    0.336896    0.346611    0.398652
    169640    0.436397    0.288021    0.420509    0.347996
    169680      0.4334    0.350397    0.380307     0.32903
    169720    0.435947    0.414068    0.353484    0.289304
    169760    0.472012    0.326295     0.42734    0.395605
    169800    0.440444     0.35758    0.360728    0.360548
    169840    0.435677    0.259086    0.398149    0.392402
    169880    0.446042    0.383797    0.416664    0.277483
    169920    0.438003    0.398972     0.39535    0.261175
    169960    0.427003    0.343868    0.395639    0.299813
    170000    0.470136     0.44137    0.445346    0.221168
    170040    0.457116    0.405498    0.437737    0.248733
    170080    0.466234    0.442703    0.406176    0.271631
    170120    0.467218    0.440499     0.32659    0.368626
    170160    0.439595      0.3975    0.252154    0.406078
    170200    0.431224    0.383168    0.276167    0.385776
    170240    0.457662    0.305047    0.390715     0.41617
    170280    0.457638    0.262435    0.421419    0.415209
    170320    0.482761    0.355341    0.378126      0.4437
    170360    0.540419    0.348372    0.480696    0.481324
    170400    0.472188    0.337455    0.417414    0.397258
    170440    0.556686    0.523572    0.306775    0.501558
    170480     0.54461    0.430143    0.448623    0.454878
    170520    0.451697    0.341649    0.387674    0.375559
    170560    0.521411    0.309862    0.493346    0.452032
    170600    0.452187    0.346671    0.380809    0.379142
    170640    0.533305    0.374105     0.43053    0.493476
    170680    0.549973    0.374699    0.415188    0.540517
    170720    0.456639    0.389984    0.366753     0.36117
    170760    0.497027     0.45841    0.306674    0.435755
    170800    0.484458    0.304698    0.447082    0.420329
    170840     0.46048    0.361389    0.320212    0.436972
    170880    0.472786    0.402311    0.272281    0.459415
    170920    0.489163    0.477424    0.309801    0.393257
    170960    0.516931    0.480717     0.30955     0.45555
    171000     0.48467    0.436048    0.338502    0.406311
    171040    0.448926     0.35902    0.296609    0.431506
    171080    0.459171    0.380646    0.368565    0.375426
    171120    0.463997    0.419023    0.440088    0.247646
    171160    0.451353    0.409047    0.422296    0.248567
    171200    0.519849    0.492842    0.485517    0.248727
    171240    0.621353    0.612362    0.571337    0.265982
    171280    0.551478    0.516396    0.493352     0.31336
    171320    0.568743    0.539136    0.539122    0.256156
    171360    0.525497    0.409957    0.510923     0.35098
    171400    0.573473    0.417848    0.543323    0.433529
    171440    0.589819    0.374875    0.569134    0.480967
    171480    0.628639    0.384594    0.600325    0.531104
    171520    0.587374    0.444449    0.491667    0.500746
    171560    0.531212     0.37232    0.401553    0.514301
    171600    0.616272    0.402175    0.488749    0.599135
    171640    0.599925    0.539374    0.432908    0.491413
    171680     0.59707    0.289581    0.577446    0.543768
    171720    0.578028    0.297339    0.548894    0.527766
    171760    0.571983    0.398561     0.46968     0.52429
    171800    0.605654     0.27967    0.549308     0.59471
    171840    0.529572    0.273595    0.471231    0.513791
    171880    0.560721    0.372069    0.489543    0.500727
    171920    0.534274    0.405701     0.40987    0.488171
    171960     0.54395    0.482428    0.362348    0.477211
    172000    0.592355    0.556719    0.349544     0.51928
    172040    0.654709    0.583527     0.48116    0.534106
    172080    0.548035    0.447168    0.447274    0.447963
    172120    0.669141    0.626321    0.283369    0.650325
    172160    0.651195    0.621296     0.23929    0.636271
    172200    0.623399    0.570695    0.325997    0.587611
    172240    0.632781    0.566347    0.370986    0.585187
    172280    0.569402    0.507869    0.283126    0.557088
    172320    0.610425    0.521292    0.433436    0.534439
    172360    0.576646    0.496087    0.340651     0.55036
    172400    0.598118    0.556839    0.288114    0.567814
    172440    0.535843    0.479406    0.272465    0.519795
    172480    0.561505    0.535305    0.286786    0.511643
    172520     0.51505    0.411033    0.343083     0.49386
    172560    0.536377    0.384839    0.422082    0.499145
    172600     0.59227    0.525758    0.478981    0.442407
    172640    0.548758    0.524536    0.397752    0.411006
    172680    0.535385    0.517926     0.29276    0.468314
    172720    0.535803    0.506636     0.28835    0.484091
    172760    0.573717     0.48567    0.361789    0.539941
    172800    0.534993    0.498346    0.242662    0.514976
    172840    0.565099    0.503813    0.371403    0.496896
    172880    0.511373    0.428296    0.355973    0.461356
    172920    0.494184    0.423357     0.37146    0.413791
    172960    0.505764    0.268694    0.472341    0.465072
    173000    0.496887    0.349711     0.38705    0.470836
    173040    0.485885    0.343396    0.391011    0.448729
    173080    0.489201    0.352013    0.445062    0.395779
    173120    0.476196    0.458027    0.318394    0.377308
    173160    0.586723    0.578344    0.358228    0.475057
    173200    0.507889     0.45728    0.340001     0.43726
    173240     0.52436    0.489931    0.273561    0.484809
    173280    0.507494    0.414531    0.474799    0.343265
    173320    0.503291    0.440271    0.475749    0.293986
    173360    0.493297    0.473127    0.402575    0.317442
    173400    0.514353    0.473706    0.436945    0.337343
    173440     0.50951       0.467     0.37705    0.398679
    173480    0.486889    0.375586    0.437896    0.375903
    173520    0.450013    0.406652    0.420147    0.251266
    173560    0.448813    0.322407    0.423837    0.345372
    173600     0.45293    0.321011    0.401304    0.382358
    173640    0.444858    0.346965    0.326209    0.411097
    173680    0.455479    0.364161    0.290068    0.445162
    173720    0.456696    0.329885      0.4395    0.339349
    173760    0.431881    0.339325    0.417132    0.289657
    173800    0.444761    0.391922    0.406314    0.277365
    173840    0.449232    0.301341    0.386731    0.404045
    173880    0.447936    0.394622    0.279884     0.40894
    173920    0.445572    0.414622    0.263797    0.394421
    173960    0.451937    0.441337    0.243772    0.392799
    174000    0.487257    0.448728    0.266244    0.450107
    174040    0.523477    0.467627    0.293105    0.493428
    174080    0.484862    0.410592    0.297629    0.461533
    174120    0.517264    0.486073     0.25791    0.482016
    174160     0.44907     0.43982    0.238405    0.391215
    174200    0.446594    0.424655    0.262572    0.386803
    174240    0.446927    0.398935    0.265239    0.412293
    174280    0.446854    0.341856    0.313866     0.42893
    174320    0.451643    0.325607    0.358427      0.4165
    174360    0.449264     0.39629    0.268003    0.418097
    174400    0.446715    0.403413    0.271427    0.403353
    174440    0.445251    0.400824    0.353015    0.333492
    174480    0.449322    0.401579     0.39785    0.290224
    174520    0.438917    0.396475    0.353119    0.321575
    174560     0.44326    0.403016    0.385996    0.285557
    174600    0.443793    0.385588    0.391434    0.303326
    174640    0.440641    0.383283     0.36453    0.329456
    174680     0.44555    0.431465    0.318063    0.331216
    174720    0.449248    0.395479    0.376388    0.324926
    174760    0.458578     0.39507     0.40344    0.318972
    174800      0.4458    0.429747    0.398759    0.231915
    174840    0.444389    0.400216    0.417481    0.245968
    174880    0.454979    0.427364    0.384646    0.288824
    174920    0.442978    0.392279    0.421993    0.245967
    174960    0.452564    0.395505    0.439443    0.245142
    175000    0.433263    0.388802     0.31749    0.351377
    175040    0.456501    0.383227    0.422807    0.301924
    175080    0.436317    0.408429     0.40533    0.222795
    175120    0.454412    0.435523    0.407128     0.23989
    175160     0.47624    0.445207    0.272389    0.425681
    175200     0.51242    0.494967    0.421537    0.320099
    175240    0.628261    0.621357    0.475675    0.420801
    175280    0.534866    0.504218    0.477427    0.299985
    175320    0.509562    0.434035    0.465554    0.337906
    175360    0.584258    0.541523    0.541996    0.309369
    175400    0.566969    0.551787    0.530777    0.238152
    175440    0.523489    0.457237    0.506538    0.287115
    175480    0.507745    0.484177    0.453185    0.275329
    175520    0.498246    0.470523    0.443947    0.279315
    175560    0.558392    0.544486    0.500797    0.276297
    175600    0.488612    0.465029    0.388352    0.332287
    175640    0.517363    0.492625    0.370888    0.393816
    175680    0.638973     0.61844    0.424276     0.50408
    175720    0.562386     0.52424    0.495332    0.335223
    175760    0.571036    0.519193    0.461284    0.412093
    175800    0.580197    0.528194    0.534522    0.329475
    175840    0.585539    0.559887    0.502243    0.346397
    175880    0.598158    0.575735     0.53124    0.319217
    175920    0.541971     0.52009    0.496549    0.265351
    175960    0.655165    0.624622    0.634732    0.255823
    176000       0.582    0.562189    0.528132    0.287173
    176040    0.538278      0.5118     0.49959    0.260687
    176080    0.566564    0.540559    0.526777    0.268868
    176120     0.46946    0.441671    0.357348    0.343532
    176160    0.537648     0.50104    0.500871    0.276077
    176200    0.542642    0.507775    0.387973    0.424926
    176240    0.540911    0.407963    0.376789    0.526084
    176280    0.484587    0.405803    0.326257    0.445567
    176320    0.464036    0.385236    0.300319    0.438247
    176360    0.439788    0.390558    0.254943    0.411454
    176400    0.443443    0.329268    0.353866    0.399556
    176440    0.453288     0.35656    0.361275    0.391517
    176480    0.451994     0.38194    0.407395    0.311043
    176520    0.453203    0.421773    0.428415    0.222157
    176560     0.44627     0.35948    0.364215     0.36937
    176600    0.449141    0.417378    0.335898    0.341208
    176640    0.478314    0.420105    0.426692    0.314665
    176680    0.488861    0.366505     0.38103    0.445489
    176720    0.495225    0.276293    0.445572    0.464352
    176760     0.49276    0.247714    0.462903     0.45824
    176800    0.441111    0.364873    0.362752    0.352757
    176840     0.44825    0.404418    0.244305    0.422631
    176880    0.439298    0.406835    0.244489    0.400842
    176920    0.458391    0.441192    0.268405    0.391858
    176960    0.448514    0.433308    0.237824     0.39751
    177000    0.449325    0.406136    0.269602    0.407619
    177040    0.499256    0.466999    0.211568    0.485451
    177080    0.458155    0.403902     0.30511    0.404453
    177120    0.439429    0.417889    0.225795    0.400725
    177160    0.448422    0.437156    0.248797    0.386211
    177200    0.448964    0.419858    0.300107    0.369855
    177240    0.442411    0.422021    0.310335    0.342118
    177280    0.449806    0.432621    0.326618    0.332882
    177320    0.454692    0.431716    0.276139    0.388405
    177360    0.445989    0.405831    0.233894    0.422383
    177400    0.453833    0.421795    0.323616     0.35957
    177440    0.485872    0.458345    0.435263    0.269461
    177480    0.449822    0.365705    0.409488    0.321339
    177520    0.453768    0.347521    0.409877    0.350772
    177560    0.445354    0.426819    0.407086    0.220877
    177600    0.438582      0.3902    0.361618     0.31888
    177640    0.445903    0.391715      0.4213    0.258311
    177680     0.44193    0.395422    0.431543    0.219126
    177720    0.508697     0.40887    0.476712    0.350879
    177760    0.449691    0.396242    0.337103    0.365784
    177800     0.44548    0.386283      0.4367    0.238712
    177840    0.449676    0.366257    0.425123    0.299235
    177880    0.448263    0.372248    0.438931    0.265802
    177920    0.472418    0.409235    0.454027    0.269711
    177960     0.42901    0.262322    0.414802    0.356687
    178000    0.447459    0.355372    0.427525    0.302277
    178040    0.448904    0.346151    0.436378    0.304603
    178080    0.451601     0.36541      0.4057    0.331316
    178120    0.488526    0.402542    0.366949    0.424999
    178160    0.551001    0.463661    0.364265    0.509444
    178200    0.499048     0.41494    0.303584    0.483487
    178240    0.517317    0.487672    0.263175    0.477649
    178280    0.450645    0.424312    0.252004    0.403255
    178320    0.462325    0.409897    0.269477    0.432267
    178360    0.456889    0.422346    0.286664    0.396159
    178400    0.463086     0.35032    0.343019    0.434179
    178440    0.512117    0.340978     0.40282    0.495982
    178480    0.568435    0.406407    0.483017     0.49776
    178520    0.452841    0.360144    0.391111    0.357013
    178560    0.569016    0.484917    0.403061    0.499955
    178600    0.559912    0.472808    0.337501    0.538098
    178640    0.551867    0.471288    0.410518    0.467415
    178680    0.608799    0.538659    0.377159     0.55576
    178720    0.560444     0.39878    0.500535    0.467583
    178760    0.492679    0.387548    0.396583    0.421893
    178800    0.502698    0.355594    0.464733    0.403716
    178840    0.496854    0.316295    0.472776    0.412513
    178880    0.473615    0.343514    0.418707    0.394088
    178920    0.436085     0.37832    0.373906    0.312103
    178960    0.469269    0.336299    0.425387     0.38259
    179000    0.486656    0.429281    0.404352    0.354803
    179040    0.447128    0.428976    0.313017    0.343289
    179080    0.472287    0.411102    0.437988    0.292013
    179120     0.45076      0.3766    0.397466    0.326439
    179160    0.485993    0.404303    0.452967    0.322087
    179200    0.458281    0.397792    0.405057    0.312623
    179240     0.52839    0.401489     0.48712    0.399891
    179280    0.501032    0.302623    0.423705    0.480582
    179320    0.498834    0.339206    0.396585    0.474689
    179360    0.446694    0.334071    0.369846    0.388177
    179400    0.486906    0.286781    0.414239    0.469379
    179440    0.502788    0.326832    0.430016    0.462447
    179480    0.501613    0.278763    0.440631    0.481007
    179520    0.520513    0.403533     0.45136    0.418691
    179560    0.539554    0.369546    0.463638    0.480324
    179600    0.492538    0.381487     0.38221    0.439967
    179640    0.438375    0.307808    0.379634    0.381416
    179680    0.443871    0.316171    0.410909    0.353883
    179720    0.505782    0.288649    0.449249    0.475907
    179760    0.507196    0.314455    0.423607    0.485974
    179800    0.509357    0.331167    0.449045    0.455605
    179840     0.45924    0.316155    0.413697    0.388207
    179880    0.441557    0.259516    0.393533    0.409546
    179920    0.499546    0.259751    0.486316    0.441723
    179960    0.462672     0.29054    0.452149      0.3732
    180000    0.464443    0.329138    0.423499    0.379119
    180040     0.46271    0.262045    0.425528    0.422444
    180080     0.45499    0.219984    0.445212    0.409177
    180120    0.456606    0.344301    0.329096    0.436039
    180160    0.455299    0.219421     0.41751    0.438331
    180200     0.43316    0.224078    0.387253    0.418425
    180240     0.46687    0.245247    0.412193    0.453746
    180280    0.452412    0.264173    0.409774    0.414309
    180320    0.455741     0.31365    0.383509    0.412242
    180360    0.451969    0.336421     0.38393     0.38467
    180400    0.489371    0.314014    0.478105    0.389588
    180440      0.4321    0.355266    0.405351    0.287919
    180480    0.448492    0.300783    0.415885    0.372638
    180520    0.468811    0.265615    0.417137    0.441602
    180560    0.463578     0.35805    0.322278    0.444686
    180600    0.447925    0.374638    0.309506    0.406357
    180640    0.458111    0.383621    0.345255    0.391618
    180680    0.450801    0.408773    0.407962    0.270029
    180720    0.456987    0.412194    0.441789    0.229331
    180760    0.466846     0.37591    0.461205    0.286133
    180800    0.439855    0.395883    0.384183    0.287447
    180840    0.460312    0.430236    0.416862    0.254749
    180880    0.463854    0.409528    0.431553     0.27635
    180920    0.467554    0.394483    0.394586    0.354823
    180960    0.452339    0.410646     0.40568    0.275709
    181000    0.469389     0.45459    0.413591    0.250885
    181040    0.470864    0.449724      0.4118    0.267573
    181080    0.455274    0.369306    0.355415    0.389669
    181120    0.491914    0.232254    0.441741    0.484646
    181160    0.495306     0.33682    0.382349    0.480643
    181200    0.506469    0.349589    0.441166    0.442925
    181240    0.492882     0.34571    0.413621     0.44189
    181280    0.484116    0.337153    0.370293    0.466848
    181320    0.465606    0.358991    0.329363     0.44297
    181360    0.462782    0.397773    0.282314    0.436361
    181400    0.453417    0.426675    0.376847    0.295141
    181440    0.457974    0.399724    0.352302    0.368218
    181480    0.442127    0.390353    0.327516    0.362369
    181520    0.449843    0.277169    0.396908    0.412746
    181560    0.443477    0.379474    0.384754    0.318288
    181600    0.441817    0.335728     0.34133    0.401478
    181640    0.438046    0.390871    0.348214    0.331264
    181680    0.466311    0.392149    0.352928    0.395668
    181720     0.50767    0.479199    0.441063     0.30214
    181760    0.574301    0.529435    0.506457    0.350489
    181800    0.452493     0.35587    0.356491    0.394677
    181840     0.47538    0.357981    0.365087      0.4365
    181880    0.406454    0.271188    0.346467    0.369902
    181920    0.432603    0.283716    0.379128    0.387372
    181960    0.460407    0.302749    0.384381    0.429585
    182000    0.497839    0.340588    0.391828     0.47556
    182040    0.490236    0.342448    0.463576    0.385344
    182080    0.437276    0.302308    0.404833    0.356569
    182120    0.441181    0.291062    0.396193    0.384181
    182160    0.418604    0.347852    0.371826    0.301997
    182200      0.4197     0.34899     0.29129    0.381643
    182240     0.42947    0.369198    0.329267    0.352371
    182280    0.421481    0.334269      0.2958    0.395044
    182320    0.453665    0.369033    0.298016    0.432001
    182360    0.461821    0.252517    0.429326    0.422459
    182400    0.470106    0.251835    0.408089    0.460479
    182440    0.471404    0.346094    0.364278    0.438136
    182480    0.467111    0.421163    0.266138    0.433795
    182520    0.472776     0.33869    0.352573    0.456087
    182560    0.501762    0.282282    0.433264    0.485931
    182600    0.502783    0.318729    0.413461    0.482745
    182640    0.485517    0.394568    0.421862    0.371218
    182680    0.498165    0.462257    0.450851    0.281762
    182720    0.521149    0.485957    0.385253    0.398269
    182760    0.492793    0.476187    0.360821    0.358809
    182800    0.559616    0.527527    0.360473    0.467028
    182840    0.583688    0.543383    0.392944    0.481366
    182880    0.559731    0.421777    0.409944    0.529761
    182920    0.501933    0.285306    0.479259    0.439074
    182960    0.495276    0.401771    0.471397     0.32705
    183000    0.551523    0.427506    0.473507     0.44876
    183040    0.537038    0.458399    0.352851    0.492125
    183080    0.539841    0.399779    0.418831    0.497608
    183120    0.527437    0.494665    0.253722    0.497304
    183160    0.454781    0.372461    0.344124    0.395605
    183200    0.446718    0.337681    0.380388    0.374688
    183240    0.457541    0.372405    0.416643    0.326205
    183280    0.437938    0.371621    0.271199    0.414643
    183320    0.430747    0.392078    0.329063    0.330269
    183360    0.452091    0.369262    0.297381    0.428932
    183400     0.45461     0.37129    0.326913    0.410623
    183440     0.45258    0.399589     0.35509     0.35199
    183480    0.445956     0.36884    0.349519     0.37356
    183520    0.451995     0.35615    0.356822     0.39298
    183560    0.454684    0.324338    0.386338    0.398777
    183600    0.439421    0.324107     0.37613    0.373714
    183640    0.453397    0.360015    0.309434    0.431019
    183680    0.453134    0.339516    0.351279     0.41472
    183720    0.444458     0.34335    0.336545    0.404888
    183760    0.449461    0.394581    0.264043    0.422632
    183800    0.443856    0.349309    0.291516    0.432455
    183840     0.53378    0.374219    0.469094    0.457988
    183880    0.509391    0.364507    0.428941    0.449558
    183920    0.544313    0.357595    0.475107    0.488828
    183960    0.573129    0.286334    0.530343    0.541943
    184000    0.529145    0.373444     0.49092    0.423706
    184040    0.568221    0.469055    0.507899    0.409604
    184080    0.499089     0.44391    0.351332    0.421533
    184120    0.477597    0.405492    0.339665    0.420003
    184160    0.507437    0.436943    0.340133    0.456482
    184200    0.600081    0.552775    0.384194    0.516748
    184240    0.591677    0.559142    0.441611    0.438752
    184280    0.486855    0.436875    0.324046    0.422127
    184320    0.512404    0.435548    0.350886    0.460751
    184360      0.5774    0.460447     0.39096    0.549472
    184400    0.480935    0.359736    0.345554    0.462362
    184440    0.556612    0.525251    0.282954    0.513502
    184480    0.562807    0.522447     0.27196    0.535341
    184520    0.552006    0.541133    0.300063    0.475981
    184560    0.595975    0.584916    0.313485    0.519588
    184600    0.579222    0.544485    0.273585    0.547433
    184640    0.555481    0.526505    0.316345    0.489731
    184680     0.50394     0.48598    0.335843    0.398676
    184720    0.511281     0.43777    0.423974    0.389127
    184760    0.617239    0.587126    0.534911    0.362106
    184800    0.563117    0.538236    0.495872    0.314032
    184840     0.50023    0.457771    0.437054    0.316052
    184880     0.44722    0.337671    0.394687    0.360849
    184920    0.454896    0.223285    0.410787    0.441881
    184960    0.438766    0.232836    0.387283    0.425242
    185000    0.445797    0.348219    0.389438     0.35292
    185040    0.448855    0.254685    0.387117     0.43384
    185080     0.46083    0.291632    0.411742    0.412489
    185120    0.490069    0.454249    0.462859    0.244447
    185160    0.494666    0.366696    0.483189    0.348499
    185200    0.476848    0.337509    0.465426    0.352468
    185240    0.489922    0.362307    0.472708    0.354017
    185280    0.559955    0.463678    0.545819     0.33791
    185320    0.545606    0.478828    0.477391    0.371744
    185360    0.559053    0.540696    0.383822    0.430592
    185400    0.538573    0.503343    0.274129    0.501618
    185440     0.57988    0.550952    0.284573    0.536649
    185480    0.559154    0.523134    0.269546    0.528188
    185520     0.50871    0.463442    0.292435    0.466128
    185560    0.540999    0.499327    0.291503    0.501058
    185600    0.551316    0.465689    0.407917    0.473959
    185640     0.60156    0.369323     0.52138    0.561705
    185680     0.57416    0.325074    0.494262    0.556194
    185720    0.554839    0.284795     0.49918    0.534232
    185760     0.51639    0.292173    0.474821    0.471696
    185800    0.523715    0.301938    0.502993    0.452091
    185840    0.535369    0.365707    0.461831    0.475617
    185880    0.546371    0.282492     0.51884    0.498041
    185920    0.557904    0.331864    0.518661    0.493326
    185960    0.584194     0.31605    0.537622    0.541887
    186000    0.552092    0.317424    0.476121     0.53119
    186040    0.512135    0.259836    0.486961    0.468956
    186080    0.514033    0.334494    0.446173    0.466373
    186120    0.561396    0.422018    0.440221    0.508367
    186160    0.608023    0.292571    0.560371    0.582898
    186200    0.533632    0.391837    0.432589    0.478389
    186240     0.52428    0.447493    0.293628      0.5131
    186280    0.500717    0.402929    0.434299    0.387902
    186320    0.559564    0.505646     0.38125    0.474547
    186360    0.544417    0.489445    0.330867    0.493711
    186400    0.509853    0.455532     0.28069    0.483326
    186440    0.523706     0.40089    0.435703    0.444955
    186480    0.510798    0.434361    0.426366    0.389066
    186520    0.571209     0.46133    0.509589    0.424327
    186560    0.597973    0.468464    0.403273    0.577111
    186600    0.666893    0.533145    0.442492    0.639882
    186640     0.61956    0.432301    0.479762     0.59216
    186680     0.61849    0.437794    0.504865    0.564364
    186720    0.593257    0.304532    0.534071    0.570907
    186760    0.561067    0.284983     0.50424    0.542328
    186800    0.557916    0.240902    0.528802    0.533738
    186840    0.475065    0.230747    0.452768    0.439466
    186880    0.456777    0.265904    0.419055    0.413495
    186920    0.534299    0.379602    0.498328    0.422518
    186960    0.451473    0.263062    0.415505    0.407198
    187000    0.521304     0.34089    0.493104    0.429138
    187040    0.498536    0.446939    0.476984    0.264214
    187080    0.485772    0.335709    0.416932      0.4306
    187120    0.501094    0.329922    0.411086    0.473656
    187160    0.539532     0.34453    0.479186      0.4836
    187200    0.571772    0.347327    0.493352    0.538344
    187240    0.555762    0.285016    0.510377     0.52538
    187280    0.423216    0.272873    0.401759     0.34979
    187320    0.414184    0.326568    0.382987    0.299617
    187360    0.468852    0.424234    0.318231    0.397993
    187400    0.457466    0.411414    0.366145    0.339451
    187440    0.467561    0.365291    0.335656    0.437178
    187480    0.549282    0.377294    0.510143    0.448134
    187520    0.541554    0.380432    0.486093    0.453372
    187560    0.558111    0.516941    0.521488    0.289479
    187600    0.590241    0.548791    0.555311    0.295341
    187640    0.602598    0.520418    0.534946    0.411398
    187680     0.59595    0.360406    0.579854    0.494155
    187720    0.479438    0.296091    0.418784    0.443476
    187760    0.432261    0.343873    0.344712    0.369626
    187800    0.444654    0.324473    0.350736    0.408822
    187840    0.489809    0.342599     0.43237    0.418936
    187880    0.519424    0.381625    0.496302    0.384252
    187920    0.460422    0.405656    0.408776    0.303847
    187960    0.494482    0.441455      0.3043    0.448936
    188000    0.556713    0.509611    0.363055    0.477856
    188040    0.477921    0.416807    0.377478    0.374965
    188080    0.486056    0.420077    0.427715    0.336298
    188120    0.447129    0.411319     0.34575    0.333351
    188160    0.517901    0.418757    0.369739    0.473687
    188200    0.469257    0.362706    0.376595    0.408686
    188240    0.535559    0.299589    0.512661    0.470182
    188280     0.51059    0.375031    0.405033    0.465514
    188320    0.645443    0.369658    0.575293    0.604635
    188360    0.577793    0.296649    0.549384    0.527131
    188400     0.53546    0.333066    0.507374    0.452851
    188440    0.569128    0.333048    0.533372    0.502401
    188480    0.615476    0.481026    0.587994    0.424852
    188520    0.575847    0.475468    0.509846    0.420937
    188560    0.587636    0.497868    0.481898    0.458839
    188600    0.539888    0.467408    0.444018    0.409066
    188640    0.555633    0.535479    0.429117    0.382854
    188680    0.588965    0.526803    0.424288    0.486021
    188720    0.615439    0.389102    0.521371    0.578188
    188760    0.615809    0.368876    0.566509    0.549036
    188800    0.594531    0.357653    0.578667    0.494128
    188840    0.510685    0.319273    0.470507    0.445293
    188880    0.508859    0.304801    0.434842    0.485679
    188920    0.483223    0.317345     0.37947     0.47149
    188960    0.484858     0.29498    0.397089    0.474849
    189000    0.495418    0.337941    0.424338    0.443408
    189040    0.445048    0.392987     0.34345    0.351766
    189080    0.473974    0.375074    0.435012    0.345524
    189120    0.535262     0.45395    0.499994    0.341973
    189160    0.524205     0.44864    0.495851    0.320056
    189200     0.55617    0.474083    0.511966    0.363025
    189240     0.50757     0.45648    0.439445    0.337296
    189280    0.471565    0.395856    0.424113    0.328899
    189320     0.48806    0.404354    0.460678      0.3173
    189360    0.512566    0.430437    0.485494    0.323213
    189400    0.440983    0.367336    0.370545    0.341603
    189440    0.454359    0.416075    0.420816    0.250358
    189480    0.526233    0.468474    0.504687    0.282249
    189520    0.497513    0.471739    0.412553    0.319847
    189560    0.467513    0.447433    0.344517    0.343873
    189600    0.485385    0.446256    0.401079     0.33345
    189640    0.452111    0.387835    0.433119    0.266083
    189680    0.432093     0.37257    0.415852    0.248331
    189720    0.441835    0.405668    0.380879    0.284256
    189760    0.466927    0.436404    0.363128     0.33724
    189800    0.567204    0.552483    0.521327    0.257723
    189840    0.523609     0.48641    0.433909    0.351369
    189880    0.534208    0.471444    0.456479    0.374331
    189920    0.536389    0.489386    0.443544    0.373089
    189960    0.517701     0.45625    0.348892    0.454026
    190000    0.506889    0.411055    0.316821      0.4945
    190040    0.520727    0.469871    0.372871    0.427201
    190080    0.433778    0.389511    0.362976    0.304724
    190120    0.433929    0.370231    0.382538    0.305257
    190160    0.461215     0.42013    0.409007    0.285732
    190200    0.446491     0.40891     0.36881    0.308998
    190240    0.438564    0.381241    0.358244    0.333156
    190280    0.451171     0.35274    0.392288    0.358881
    190320    0.444753    0.401102    0.336674    0.348393
    190360    0.439728    0.371448    0.324322    0.378898
    190400    0.438221    0.390178    0.292925    0.382142
    190440    0.446697    0.413805     0.36578    0.306671
    190480     0.43673     0.32739     0.36874    0.371906
    190520    0.471411    0.433563    0.342118    0.373412
    190560    0.471092    0.439955    0.307353    0.394752
    190600    0.481626     0.46332    0.297646    0.400834
    190640    0.560805    0.489943    0.349447    0.516574
    190680    0.487098    0.403713    0.311647    0.463056
    190720    0.457606    0.376733    0.365322    0.378707
    190760    0.472497    0.428563    0.398709     0.32229
    190800    0.478765    0.406625     0.40418    0.360176
    190840    0.457973    0.371984    0.361583    0.387769
    190880    0.463159    0.400936    0.280721    0.435291
    190920    0.477302    0.408449    0.347176     0.41021
    190960    0.453177    0.405338    0.328997    0.371755
    191000    0.469573    0.445654    0.297931    0.391952
    191040    0.462923    0.415244    0.284338    0.418712
    191080    0.514267    0.459953    0.373622    0.421654
    191120    0.539702    0.445663    0.402749    0.470887
    191160    0.473314    0.371377    0.389273    0.398244
    191200    0.491929    0.372015    0.459258    0.366981
    191240    0.488384    0.283905    0.460369     0.42953
    191280    0.486909    0.385254    0.462543    0.334355
    191320    0.476832    0.413568    0.436794    0.304812
    191360    0.605466    0.545009    0.574943    0.324937
    191400    0.543619    0.472251    0.530216    0.294776
    191440    0.511174    0.414154    0.496405    0.323505
    191480    0.500039    0.471554    0.402068    0.340668
    191520    0.546245    0.479216    0.417121    0.439466
    191560    0.555562    0.494639     0.51292    0.330974
    191600    0.473034    0.406565      0.2915    0.444134
    191640     0.48808    0.406186    0.347573    0.436635
    191680    0.472586    0.320992    0.410434    0.418548
    191720    0.480816    0.366956    0.377535    0.430324
    191760    0.468317    0.386237    0.360211    0.399637
    191800    0.491068    0.423837    0.324565    0.444203
    191840    0.559114    0.501837    0.471491    0.388679
    191880    0.471712    0.387081    0.394543    0.373536
    191920    0.441426    0.398012    0.355646    0.323751
    191960     0.51632    0.480606    0.286639    0.469072
    192000    0.462048    0.421891    0.374176    0.330117
    192040    0.471832    0.404066    0.390478    0.359874
    192080    0.554521    0.288396    0.514612    0.516709
    192120    0.493162    0.320629    0.474436    0.398152
    192160     0.53492    0.360186    0.514306    0.421941
    192200    0.494983    0.336127    0.467289    0.398341
    192240    0.454325    0.262361    0.394735    0.433789
    192280    0.450008    0.263731    0.389272    0.428868
    192320    0.423259    0.271986     0.35022    0.402077
    192360    0.453851    0.326179    0.354013     0.42455
    192400    0.456394    0.412786     0.21692    0.446256
    192440    0.446503    0.409123    0.224227    0.425525
    192480    0.459332     0.42154    0.213263    0.445863
    192520    0.466774    0.432017    0.274266    0.417007
    192560    0.465796    0.406069    0.294153    0.427216
    192600    0.464621    0.391706    0.298243     0.43516
    192640    0.458732    0.386693    0.318372    0.412285
    192680    0.460806    0.429681    0.334392    0.358106
    192720    0.458273    0.441925    0.318438     0.35118
    192760    0.457068    0.412376    0.324573    0.377387
    192800    0.459992    0.412498    0.303464    0.401173
    192840    0.465312    0.422584    0.393351    0.315798
    192880    0.454567    0.403788    0.393153     0.30927
    192920    0.452662    0.407237    0.362425    0.335578
    192960    0.450966    0.415047    0.299169    0.380755
    193000    0.454443    0.395568     0.29394    0.412507
    193040    0.447233    0.430525    0.272952    0.374407
    193080    0.451928    0.419867    0.275741    0.395167
    193120    0.461328     0.43077    0.291142    0.394107
    193160    0.481391    0.418227    0.336305    0.418879
    193200    0.481857    0.438955    0.358287    0.378577
    193240    0.460493    0.359851    0.391376    0.376086
    193280    0.461116    0.341515    0.369396    0.414935
    193320    0.507705    0.334515    0.483594    0.412025
    193360    0.532947    0.306671    0.520171    0.451042
    193400    0.563602    0.441455    0.479631    0.458657
    193440    0.536729    0.442327    0.482305    0.384559
    193480    0.473567    0.391847    0.434903    0.325341
    193520    0.466786     0.34168    0.453496    0.336709
    193560    0.502918    0.338987    0.483751    0.396139
    193600    0.497002     0.33875    0.451027    0.419339
    193640    0.534923    0.280659    0.495642    0.497851
    193680     0.48555    0.338065    0.400673    0.443499
    193720     0.49397    0.365517    0.413901    0.427897
    193760    0.459962    0.417882    0.395558    0.303377
    193800    0.454323    0.369622    0.366316    0.376844
    193840    0.452125    0.383088    0.424811    0.285681
    193880    0.454681    0.376688    0.344865    0.390697
    193920    0.430766    0.364166    0.390445     0.29335
    193960    0.429834    0.407281    0.335695    0.301573
    194000    0.401398    0.335408    0.341557    0.305093
    194040    0.394155    0.361393    0.305196    0.294901
    194080    0.402814    0.379893    0.302933    0.297374
    194120    0.398991    0.371159    0.308379    0.292458
    194160    0.401543    0.325932    0.340881    0.316293
    194200     0.40306    0.297682     0.36118    0.325345
    194240    0.395638    0.319901     0.33655     0.31218
    194280    0.420033    0.329691     0.35302    0.345739
    194320    0.394405    0.293446    0.319977    0.350165
    194360    0.397577    0.348128    0.308291    0.316067
    194400    0.406549    0.367124     0.33201    0.292494
    194440     0.39816    0.374108    0.307349    0.287477
    194480    0.391705    0.313664    0.359646    0.281311
    194520    0.404966    0.320156    0.346927    0.324248
    194560    0.400139    0.317762    0.347599    0.313728
    194600    0.385763    0.310318    0.327665    0.306537
    194640    0.400379    0.308959    0.342666    0.328226
    194680     0.40015    0.308493     0.34446    0.326221
    194720     0.39937    0.304426    0.375659    0.291886
    194760    0.404969    0.294234    0.377202    0.314871
    194800    0.403927    0.302184    0.370104    0.313084
    194840    0.401232    0.292398    0.366329    0.319814
    194880    0.398173    0.288122    0.354766    0.328954
    194920    0.411032    0.333864    0.294734    0.373578
    194960    0.421431    0.354239    0.358172    0.318488
    195000     0.42213    0.354849    0.359701    0.317939
    195040    0.468398    0.426716    0.396483     0.31545
    195080     0.47352    0.449048    0.398071    0.297217
    195120    0.445739    0.398586    0.402272    0.276901
    195160    0.437911    0.372331    0.403934    0.285902
    195200    0.455922    0.377438     0.42668    0.302018
    195240    0.499302    0.359522    0.477732    0.375661
    195280    0.561207    0.435137    0.514245     0.41966
    195320    0.480205     0.40637    0.458441    0.293067
    195360    0.484389    0.447733    0.414842    0.310977
    195400    0.482746    0.441864     0.41378    0.315642
    195440    0.513417    0.463966    0.431316    0.354818
    195480    0.517093    0.278721     0.47745    0.478671
    195520    0.572564    0.255195    0.552999    0.533598
    195560    0.527534    0.269162    0.501621    0.482194
    195600    0.572239    0.267356    0.549843    0.530197
    195640    0.567586    0.275474    0.524591    0.541503
    195680    0.580318    0.434031    0.558232    0.416571
    195720    0.529244    0.469403    0.514893    0.273397
    195760    0.596573    0.496765    0.584897    0.350596
    195800    0.566573    0.337476    0.551179    0.473626
    195840    0.517904    0.266605    0.492243    0.472301
    195880    0.495066    0.356927    0.397347    0.452659
    195920    0.506601    0.227942    0.487427    0.473018
    195960    0.528742    0.346004    0.510449    0.422918
    196000    0.517455    0.331068    0.499166    0.420413
    196040    0.557376    0.361709    0.527527    0.460671
    196080    0.553334     0.40573    0.441933    0.502429
    196120    0.681861     0.37653     0.61749    0.637809
    196160    0.685678    0.339902     0.62006    0.663552
    196200    0.583966    0.425716    0.529398    0.469614
    196240    0.585717    0.338995    0.564512    0.502532
    196280     0.61422    0.327792    0.579749    0.557651
    196320    0.592102    0.517945     0.48588    0.443648
    196360    0.600403    0.477374    0.533901    0.456105
    196400    0.544857    0.312989    0.474317    0.520384
    196440    0.595854    0.452954    0.436857    0.560422
    196480    0.612814    0.462188    0.564777     0.46743
    196520    0.554779     0.32401    0.472913    0.535658
    196560    0.597391    0.495961    0.399462    0.555161
    196600    0.592978    0.528843    0.299127    0.578009
    196640    0.592328    0.523736    0.309599    0.575807
    196680    0.579758    0.419903    0.426956    0.560025
    196720    0.598174    0.513989    0.344952    0.576582
    196760    0.590389    0.557364    0.338508    0.521419
    196800    0.606644    0.445665    0.489756    0.545487
    196840    0.615498    0.528679    0.582325    0.372921
    196880    0.567965    0.418727    0.523319    0.442688
    196920    0.647514    0.565318    0.539046    0.477905
    196960    0.591142    0.568097    0.482146    0.379076
    197000    0.577584    0.554756    0.547535    0.244247
    197040    0.606203     0.56746    0.579738    0.277231
    197080    0.568002    0.500272    0.550196    0.303753
    197120    0.548548    0.436772    0.444311    0.462198
    197160    0.583942    0.481386    0.486721    0.461896
    197200    0.596242    0.553201     0.48635    0.410417
    197240    0.531635    0.521641    0.414795    0.348003
    197280    0.494423     0.42641    0.374557    0.408399
    197320    0.485442    0.397913    0.441153    0.344029
    197360    0.468725    0.380906    0.409036     0.35638
    197400    0.465099     0.29319    0.408419    0.424107
    197440    0.445433    0.285224    0.415291    0.378155
    197480    0.541168    0.417893     0.42826    0.477162
    197520      0.4948    0.381726    0.359463    0.463387
    197560    0.483222     0.43266    0.248053    0.467207
    197600    0.495908    0.441317    0.245044     0.48687
    197640    0.528357    0.467856    0.305395    0.496153
    197680    0.530104    0.473666    0.343987    0.468331
    197720    0.535497     0.45671    0.428951     0.42536
    197760    0.528725    0.379348    0.452273    0.458959
    197800    0.599259    0.512838      0.4047     0.53985
    197840    0.526693    0.402746    0.451705    0.434245
    197880     0.57741    0.486989    0.546174    0.362407
    197920    0.556483    0.470118    0.537534    0.330747
    197960    0.621182    0.558226     0.59187    0.331371
    198000    0.602307    0.561869    0.590632     0.24699
    198040    0.578044    0.510715    0.540248    0.339957
    198080    0.544935    0.404437    0.467588    0.460109
    198120    0.650827    0.453856    0.547572    0.584235
    198160    0.533359    0.389337    0.433039    0.479413
    198200    0.542212    0.482315    0.514728    0.300692
    198240    0.531616    0.402487     0.49093    0.402769
    198280    0.511493    0.372391    0.410647    0.464697
    198320    0.582869    0.485705    0.513305    0.424361
    198360    0.650944     0.40043    0.542089    0.627097
    198400    0.634727    0.212246    0.613657    0.619784
    198440    0.655165    0.411807    0.533921    0.635472
    198480    0.653343    0.554773    0.405405    0.617729
    198520    0.622158    0.424327    0.497992    0.588313
    198560    0.606988    0.481597    0.434382    0.562356
    198600     0.50344    0.387413    0.382756      0.4586
    198640     0.53379    0.380516    0.427588    0.492179
    198680    0.702764    0.331459    0.646834     0.67786
    198720    0.550836    0.290086    0.530596    0.491079
    198760    0.559687    0.302402    0.503638    0.530473
    198800    0.561145    0.327026    0.528014    0.493986
    198840     0.46601     0.31962    0.376377    0.436479
    198880    0.478324    0.306592    0.407118    0.444797
    198920    0.521445    0.408901    0.355199    0.500444
    198960    0.515552    0.478938     0.27968     0.47327
    199000     0.57955    0.551952    0.246175    0.553627
    199040    0.613162    0.539727    0.453992    0.504502
    199080    0.521202    0.488616     0.32788    0.443905
    199120    0.592864    0.575537    0.444677    0.417128
    199160    0.542871    0.522826    0.388179    0.406678
    199200    0.529371     0.49177     0.38595    0.411914
    199240    0.487356    0.394138    0.410604    0.388706
    199280    0.555107    0.492581    0.529498    0.305422
    199320     0.47274    0.433847    0.377005    0.341483
    199360    0.550439    0.534101    0.528166    0.204309
    199400    0.540167    0.510563     0.51729    0.235151
    199440    0.565006    0.494136    0.514793    0.359559
    199480     0.54728    0.496744    0.517446    0.290734
    199520    0.643379     0.48737    0.617886    0.456683
    199560    0.636426    0.598234    0.617428     0.26641
    199600    0.511705    0.475688    0.459619    0.293521
    199640    0.551246    0.520472    0.506235    0.283865
    199680    0.561143     0.51501    0.505199    0.330606
    199720    0.562139    0.507444     0.53376    0.299334
    199760    0.540086    0.495829    0.491583    0.309654
    199800    0.485417    0.459867    0.423822     0.28312
    199840     0.51422    0.478692    0.459376    0.297779
    199880     0.59298    0.555546    0.496245    0.385177
    199920    0.549821    0.471009    0.505728    0.356365
    199960    0.443657    0.402581    0.394539    0.275558
    200000    0.480141    0.426998    0.438782    0.293622
    200040    0.477031    0.394898     0.43655    0.329539
    200080    0.523664    0.421356    0.494804    0.355072
    200120    0.528881    0.493512    0.458445    0.325122
    200160    0.529635    0.455769    0.451766    0.386275
    200200     0.58681    0.474076    0.566891    0.377597
    200240    0.549462    0.520656    0.431595      0.3827
    200280    0.536083    0.463831    0.483349    0.354972
    200320    0.508461    0.443556    0.431183    0.366613
    200360    0.572733    0.443926    0.532281    0.419111
    200400     0.52164    0.458979    0.488579    0.307971
    200440    0.479717     0.33292    0.458075    0.373616
    200480    0.496254    0.303154    0.454731    0.440287
    200520    0.548786    0.503416     0.37273    0.458234
    200560    0.534474    0.491414    0.445431    0.362529
    200600    0.562103    0.524367     0.44619    0.397333
    200640    0.457574    0.396185    0.384029    0.338095
    200680    0.474872    0.411819    0.326842    0.417836
    200720    0.491366    0.459206    0.290498    0.433153
    200760     0.48317    0.454836    0.372045    0.348731
    200800    0.554114    0.526682     0.32228     0.48252
    200840    0.535677    0.483655    0.371526    0.449382
    200880    0.486456    0.417224    0.338537    0.429646
    200920    0.553513    0.519608    0.286436    0.510602
    200960    0.585847    0.543961    0.259264    0.568615
    201000    0.570415    0.524967    0.296668    0.535859
    201040    0.566901    0.525508    0.296288    0.528024
    201080    0.463993    0.402272    0.350474    0.382001
    201120    0.460575    0.396622    0.416538    0.305687
    201160    0.420275    0.382569    0.339604    0.302609
    201200    0.444773    0.378026    0.414905    0.283894
    201240    0.453092    0.387261    0.433077    0.270294
    201280     0.43916    0.378024    0.417377    0.261949
    201320    0.450453    0.329107    0.398413    0.372519
    201360    0.499237     0.44807    0.389741    0.381853
    201400    0.468526    0.417537    0.356926    0.370539
    201440    0.480724    0.398491    0.436789    0.335577
    201480    0.564251    0.297216    0.509366    0.537556
    201520    0.522001    0.346786    0.490194     0.42944
    201560    0.531967    0.483096    0.432469    0.381531
    201600    0.621312    0.591323    0.341972    0.552674
    201640    0.596917     0.56433    0.344569    0.524809
    201680    0.642019    0.503573    0.557896    0.509453
    201720    0.629586    0.451978    0.589169    0.491277
    201760    0.602859    0.487547    0.549796    0.432318
    201800    0.494369    0.422992    0.455223    0.320392
    201840    0.525892    0.465907    0.444803    0.371759
    201880     0.60811    0.567331    0.516161    0.388986
    201920    0.534764    0.519024    0.460298    0.301138
    201960     0.57475    0.541964    0.459943    0.394209
    202000    0.574989    0.547381    0.512845    0.313988
    202040    0.559925    0.501574    0.493261    0.363523
    202080    0.513572    0.492105     0.47429    0.245752
    202120    0.511534    0.490425    0.426076    0.318239
    202160    0.548238    0.488482    0.498673    0.337404
    202200    0.579454    0.521196    0.561198    0.291454
    202240    0.620101    0.570191    0.597254    0.295332
    202280    0.579854    0.552055    0.493554    0.352279
    202320    0.461372    0.435419     0.34761    0.339569
    202360    0.501256      0.3076    0.456516    0.446644
    202400    0.447544    0.363547    0.428081    0.291843
    202440     0.44406    0.375764    0.385884    0.322915
    202480    0.446504    0.435736    0.365227    0.274727
    202520     0.45788    0.429069     0.42273    0.237711
    202560     0.49164    0.428315    0.454959    0.304923
    202600    0.446238    0.405664    0.325109    0.357767
    202640    0.449154    0.401942    0.427952    0.242443
    202680    0.452455    0.382853    0.422712    0.290117
    202720    0.438968    0.377287     0.42654    0.247191
    202760    0.455422    0.372338    0.443169    0.282461
    202800    0.446017    0.385255    0.429298    0.255235
    202840    0.443297    0.394885    0.418267    0.249285
    202880    0.445087     0.39161    0.431841    0.237402
    202920    0.457791    0.404078    0.444096    0.242166
    202960    0.444926    0.375662    0.415606    0.286476
    203000    0.438777    0.395182    0.416594    0.235224
    203040    0.446296     0.37362    0.379287    0.338985
    203080    0.446683    0.390441    0.288294    0.404345
    203120    0.453665    0.370433    0.338276    0.399965
    203160     0.46435     0.31736    0.385909    0.426144
    203200    0.452726    0.317111    0.435719    0.345704
    203240     0.44272    0.373925     0.39781    0.306478
    203280    0.445728     0.38645    0.407335    0.286499
    203320    0.449902    0.393327    0.432025    0.251934
    203360    0.439241    0.393035    0.397938    0.270246
    203400    0.449183    0.390538    0.413415    0.283017
    203440    0.446339    0.402233    0.392891     0.28685
    203480    0.448764    0.405598    0.282665    0.397957
    203520    0.440259    0.406555    0.216482    0.418933
    203560    0.443891    0.421099    0.217727    0.411519
    203600    0.430722     0.40539    0.237112    0.387916
    203640    0.457221    0.416095    0.254664    0.424399
    203680    0.480314    0.385605    0.373127     0.41652
    203720    0.478595    0.435452    0.415823    0.309157
    203760    0.473468    0.445819    0.430177    0.254041
    203800    0.470321    0.445125    0.443714    0.217683
    203840    0.521001    0.469367    0.484344    0.296631
    203880    0.443233    0.399765    0.419367     0.23923
    203920    0.439387    0.387282    0.401392    0.273897
    203960     0.43666    0.392483    0.381815    0.285514
    204000    0.503978     0.47265    0.365439    0.388643
    204040    0.429685    0.385572    0.335447    0.328738
    204080    0.458961    0.340648    0.367781    0.412293
    204120    0.448159    0.339659    0.360334    0.395582
    204160    0.418579    0.327516    0.312273    0.381623
    204200    0.471802    0.302263    0.389079    0.449943
    204240    0.555068    0.264036    0.507881    0.537162
    204280    0.573772    0.403191    0.520572    0.474204
    204320    0.603517    0.445062    0.555512    0.470946
    204360    0.629112    0.395993     0.60125    0.522735
    204400    0.634101    0.510401    0.591602    0.440077
    204440    0.641629    0.471456    0.623988    0.460158
    204480     0.52894    0.437207    0.475313    0.377468
    204520    0.483921    0.382248     0.44876     0.34765
    204560    0.501817    0.455934    0.299662    0.453837
    204600    0.458284    0.397737    0.366008    0.357621
    204640    0.516257    0.490142     0.30802    0.444889
    204680     0.48146    0.435523    0.319543    0.414512
    204720    0.528337     0.50832    0.326113    0.439932
    204760    0.488542    0.431095     0.30641    0.444542
    204800    0.495754    0.433365    0.375991    0.402951
    204840    0.492292    0.440983    0.428075    0.327092
    204880    0.455956    0.438736    0.253663    0.398695
    204920    0.520902    0.468387    0.302773    0.481268
    204960     0.46742    0.382817    0.384304     0.37779
    205000    0.497864    0.452206    0.278218    0.462429
    205040    0.506588     0.48523    0.367293    0.378037
    205080    0.561227    0.505725    0.354589    0.498458
    205120    0.510279    0.475998    0.320755    0.437392
    205160     0.51846    0.467712    0.356427    0.437957
    205200    0.473074    0.428262    0.290237    0.424207
    205240    0.572851    0.403613    0.468796     0.52311
    205280    0.464936     0.31189    0.413546    0.405013
    205320    0.442412     0.28405    0.374228    0.413191
    205360     0.51071    0.338267    0.425687    0.475411
    205400    0.442237    0.334573    0.366209     0.38092
    205440    0.485535    0.328662    0.456006    0.394371
    205480    0.435725    0.344197    0.410953    0.303905
    205520    0.445488    0.372732    0.380925    0.335987
    205560    0.511786    0.447161    0.496176    0.278761
    205600    0.489967    0.471836     0.43511    0.261125
    205640    0.464322    0.441688    0.339452    0.347668
    205680    0.489054    0.473746    0.415653    0.284862
    205720    0.473649    0.439201    0.403574    0.304823
    205760    0.489454    0.443138    0.411262    0.337079
    205800    0.473724     0.38571    0.454252    0.306121
    205840    0.432536    0.347655    0.394389    0.312679
    205880    0.486159    0.339994    0.399809    0.444137
    205920    0.428894    0.305877    0.366372    0.374314
    205960    0.482806    0.355102    0.382863    0.439911
    206000    0.499908    0.393569    0.403606    0.426639
    206040    0.511154    0.423266    0.416561    0.412164
    206080    0.523496    0.408526    0.420647     0.45195
    206120    0.528468     0.34881    0.479713    0.454713
    206160    0.558453    0.338434    0.516309    0.492573
    206200    0.617539    0.423004    0.482659    0.592298
    206240    0.609276    0.391766     0.51285     0.57091
    206280    0.538441    0.341279    0.516123    0.443828
    206320     0.59861     0.24851    0.567857    0.576583
    206360    0.531328    0.411423    0.500869    0.380105
    206400    0.493865    0.445336    0.325914    0.428089
    206440    0.596181    0.573739    0.370863    0.494113
    206480     0.60256    0.575976    0.254307    0.574227
    206520    0.527641     0.47673    0.370618    0.438385
    206560    0.508827    0.463169    0.348805     0.42617
    206600    0.503743    0.347665    0.418097     0.46026
    206640    0.571679    0.503952    0.507952    0.376366
    206680    0.537809    0.386891    0.461047    0.465003
    206720    0.524528    0.489838    0.299533    0.469678
    206760    0.515837    0.492676    0.312108    0.438219
    206800    0.574079    0.517269    0.456461    0.428029
    206840    0.525902    0.488542    0.410741    0.381793
    206880    0.545566     0.46982    0.418095    0.446935
    206920    0.558826    0.441228    0.469466    0.457704
    206960     0.53286    0.506638    0.437193    0.346497
    207000     0.59594    0.583368    0.343782    0.501781
    207040    0.537759    0.516862     0.44287    0.339247
    207080    0.605403    0.546592    0.555839    0.353984
    207120    0.544107    0.516796    0.481961    0.304531
    207160    0.567574    0.507702    0.492365    0.379598
    207200    0.567989    0.546056    0.505117    0.303153
    207240    0.540022    0.503798    0.475451     0.32153
    207280    0.542019    0.516488      0.4937    0.277615
    207320    0.571806    0.551764    0.525846    0.270124
    207360    0.568934    0.407892    0.539143    0.436256
    207400    0.528687    0.372145    0.451749    0.465244
    207440    0.513499    0.355725    0.481436    0.411147
    207480    0.523161    0.394251    0.486936    0.393517
    207520    0.544622     0.47476    0.379276    0.473265
    207560    0.557272     0.51447    0.250499    0.541918
    207600    0.531023    0.465883     0.30079    0.506409
    207640    0.580218    0.547451     0.37707    0.481064
    207680    0.515927    0.504958    0.368307    0.376468
    207720    0.570684    0.534681    0.328993    0.507188
    207760    0.576445    0.458761    0.495335    0.456902
    207800    0.549665    0.454367    0.494767    0.391177
    207840     0.59579    0.554249    0.556908    0.304292
    207880    0.580037    0.534208     0.49307    0.379986
    207920    0.554767    0.519776    0.338603    0.480326
    207960    0.510064    0.410688    0.330651    0.492276
    208000    0.563389    0.502138    0.300341    0.540802
    208040    0.611588     0.51512    0.405233    0.564374
    208080    0.610514    0.576557    0.332466    0.550003
    208120    0.517632    0.435968    0.334949    0.483349
    208160    0.601392    0.589387     0.22022    0.572251
    208200    0.522887    0.469398    0.322996     0.47134
    208240    0.542132    0.500292    0.327127    0.480114
    208280    0.604031     0.56966     0.30616    0.558086
    208320     0.62529    0.596052    0.221612    0.614479
    208360    0.537698    0.518069    0.313268    0.460116
    208400    0.620697    0.589086    0.260523    0.596352
    208440    0.618644    0.587445    0.436345    0.479535
    208480    0.547561    0.523492    0.350717     0.45011
    208520     0.54578    0.475415    0.418732    0.440904
    208560    0.620642    0.521852    0.444026    0.548548
    208600    0.616166    0.590091    0.448467    0.458247
    208640    0.609798    0.593908    0.426834     0.45694
    208680    0.584309    0.539298     0.52951    0.334084
    208720    0.619915    0.612395    0.412638    0.472537
    208760    0.570466    0.508012     0.35644    0.515498
    208800    0.618022    0.435302    0.501004    0.568691
    208840    0.614236    0.441673    0.583148    0.468439
    208880    0.618144    0.363417     0.57987    0.543952
    208920    0.670958    0.241715     0.66266    0.634686
    208960    0.586842    0.440539    0.447105    0.542945
    209000    0.545243    0.445335    0.402069    0.484354
    209040    0.647547    0.273931    0.602093    0.633309
    209080    0.522872    0.357257    0.471655    0.443508
    209120    0.437311    0.371476     0.34668    0.352563
    209160    0.443022    0.380936    0.332452        0.37
    209200    0.505709    0.442217     0.40505    0.389694
    209240    0.467736    0.328041    0.375628    0.434565
    209280    0.382696     0.29038    0.326806    0.319044
    209320    0.383507    0.315551    0.328437    0.294469
    209360    0.426558    0.238999    0.406231    0.376509
    209400    0.458655    0.281994    0.436231    0.388472
    209440    0.459197    0.251835    0.445533    0.399753
    209480    0.424023    0.259889    0.386816    0.377388
    209520    0.436049    0.268578    0.387508    0.397468
    209560    0.424819    0.371323    0.245098    0.403719
    209600    0.451548    0.415678     0.22842    0.427583
    209640    0.433949    0.385361    0.295207    0.375465
    209680    0.430957    0.255926    0.381212    0.400783
    209720    0.421899    0.332946    0.370499    0.328444
    209760    0.602699    0.570714    0.587732    0.235263
    209800    0.495519    0.428106    0.435997     0.34309
    209840    0.583035    0.546682     0.37048    0.493703
    209880    0.630328     0.59868    0.406084    0.520869
    209920    0.575379    0.394411    0.480438     0.52511
    209960    0.623746    0.569218    0.307792    0.599477
    210000    0.640887    0.505736    0.425526    0.620187
    210040    0.611514    0.589289    0.231317    0.589177
    210080    0.594378    0.575362    0.275482    0.547392
    210120    0.613692    0.586278     0.39254    0.505398
    210160    0.552551    0.517182    0.421242    0.407068
    210200    0.581819    0.509519    0.503186    0.405242
    210240    0.641256    0.444127    0.566414    0.551674
    210280    0.613442    0.308258     0.58342    0.563222
    210320    0.629125    0.312889     0.56541    0.611561
    210360    0.651193    0.456538    0.501133    0.623333
    210400    0.630277    0.229946    0.612366      0.6055
    210440    0.622267     0.34893    0.586002     0.55613
    210480    0.563862    0.296437    0.515598    0.531191
    210520    0.575875    0.539535    0.529677    0.302667
    210560    0.584018    0.524307     0.46761    0.434278
    210600    0.615561    0.523815    0.573172    0.393601
    210640    0.640363    0.591618    0.493921    0.475563
    210680    0.635188    0.402908    0.515266    0.615706
    210720    0.594019    0.304818    0.553139    0.553931
    210760    0.622752    0.381209    0.520842    0.599201
    210800    0.607041    0.235024    0.573211    0.594299
    210840      0.5791    0.317042    0.519723    0.547801
    210880    0.569784    0.294886     0.51685    0.543338
    210920     0.66258    0.422603    0.555354    0.625311
    210960    0.563034     0.41065    0.405736    0.548416
    211000    0.452562    0.385347    0.300778    0.413117
    211040    0.575005    0.468322    0.392246     0.53673
    211080    0.626019    0.416797    0.499424    0.600547
    211120    0.578384    0.471421    0.501847    0.441551
    211160    0.582804     0.35652    0.557712    0.491092
    211200    0.583854    0.322698    0.560632    0.513156
    211240    0.678837    0.421683    0.648804    0.568221
    211280    0.593867    0.446566    0.537911     0.46539
    211320    0.614215    0.524805    0.400148    0.564785
    211360    0.634404     0.60233    0.485688    0.454139
    211400    0.597218    0.534221    0.477158    0.447511
    211440    0.596192    0.566016    0.520371    0.346021
    211480    0.642193    0.619496     0.53236     0.39704
    211520    0.641585    0.605875    0.554291    0.385926
    211560    0.644568    0.612851    0.561803      0.3738
    211600    0.686522    0.504558     0.61455    0.557113
    211640    0.651247    0.438662    0.586201    0.558738
    211680    0.677414    0.632332    0.627804     0.35185
    211720    0.679981    0.659073    0.640337    0.283442
    211760    0.684841    0.658577    0.669686    0.236242
    211800    0.687442    0.676244    0.633535    0.294075
    211840    0.681521    0.672343    0.664577    0.187704
    211880    0.582398    0.547002    0.512188      0.3418
    211920    0.482842     0.43999      0.4268    0.300871
    211960    0.569617    0.532083    0.545803    0.260601
    212000    0.584828    0.525667    0.489754     0.40971
    212040    0.489909    0.306529    0.447917    0.430618
    212080     0.47062    0.418622    0.412821    0.311931
    212120    0.504613    0.475875    0.434501    0.306626
    212160    0.559314    0.500041    0.516552    0.329844
    212200    0.663915    0.640691    0.626101    0.281211
    212240    0.607373    0.587565    0.487713     0.39333
    212280    0.623067    0.574321    0.555115     0.37206
    212320      0.5997    0.537113    0.576829    0.313141
    212360    0.622072    0.572326    0.549877    0.379506
    212400    0.594162    0.560066    0.570711     0.25821
    212440    0.595127     0.52213    0.569015    0.334598
    212480     0.61937    0.478197    0.601715    0.420126
    212520    0.545613     0.36309    0.482309    0.480553
    212560    0.652136    0.566411    0.502636      0.5264
    212600    0.559099    0.360089    0.503788    0.491647
    212640    0.631226    0.424399    0.581267    0.528117
    212680    0.588224    0.418741    0.482556    0.532739
    212720    0.651534    0.489019    0.605317    0.493401
    212760    0.642424    0.537912    0.623538    0.383755
    212800    0.642352    0.574666    0.615625    0.340585
    212840    0.663694    0.618286    0.500624    0.498074
    212880    0.619882    0.586465    0.575659    0.305256
    212920     0.57313    0.472805    0.542854    0.372453
    212960    0.581899    0.526985    0.535151    0.336321
    213000    0.521147    0.453034    0.443642    0.375672
    213040    0.576556    0.461812    0.488962    0.460956
    213080    0.554235     0.36735    0.479093    0.499878
    213120    0.600391    0.457195    0.416239    0.581942
    213160     0.55354    0.395468     0.48271    0.472661
    213200    0.597726    0.544027    0.576983     0.29271
    213240     0.52844    0.441012    0.435338    0.417717
    213280    0.592915    0.547628    0.334519    0.539719
    213320    0.585917     0.53169    0.300603    0.559947
    213360    0.571868    0.529241    0.358501    0.495425
    213400     0.60055     0.54789    0.343159      0.5508
    213440    0.584547    0.557945    0.387416    0.471165
    213480    0.607253    0.586729    0.426247    0.459972
    213520    0.623196    0.597018    0.524733    0.380751
    213560    0.579796    0.496194     0.48455    0.437412
    213600    0.543057      0.5252    0.210403    0.519344
    213640     0.49632    0.464096    0.350646    0.392847
    213680    0.480719    0.407757    0.400924    0.367662
    213720    0.473648    0.441182    0.385924    0.324201
    213760    0.532806    0.482969    0.490927     0.30577
    213800    0.492901    0.468874    0.458562    0.236179
    213840    0.508378    0.474087    0.460992    0.282178
    213880    0.513618    0.467492    0.477537    0.284634
    213920    0.497792    0.471177    0.453808    0.260084
    213960    0.536401    0.338899    0.482892     0.47688
    214000    0.550132    0.241917    0.525373    0.520337
    214040    0.584208    0.324166    0.554703    0.519441
    214080    0.599758    0.359143    0.566997    0.518604
    214120    0.589529    0.254194    0.546586    0.575949
    214160    0.581833    0.380994    0.538033    0.492364
    214200    0.556861    0.335284    0.532379    0.473653
    214240    0.583017    0.564715    0.545332    0.252047
    214280     0.58174    0.547286    0.468963    0.396731
    214320    0.621248    0.600185    0.337115    0.545921
    214360    0.605143    0.586935    0.208182    0.586994
    214400    0.561803    0.368389    0.455192    0.536969
    214440    0.579697    0.550813    0.474597     0.37876
    214480    0.575862    0.458344    0.435309    0.513479
    214520    0.579364    0.313251     0.51504    0.554917
    214560    0.576388    0.330381    0.498462    0.553923
    214600     0.52936    0.497755    0.290785    0.477626
    214640    0.551536    0.475904    0.313684    0.532449
    214680    0.556712    0.483033    0.298516    0.545365
    214720     0.51474    0.468626    0.285299    0.478443
    214760    0.512259    0.449583    0.289471    0.488774
    214800    0.575283    0.348657    0.468781      0.5662
    214840    0.564409    0.378249    0.524844    0.467527
    214880    0.619728    0.426126    0.591938    0.485954
    214920    0.561105     0.49861    0.436924    0.436077
    214960    0.554341    0.355683    0.528362    0.457067
    215000    0.575318     0.32194     0.53996    0.516508
    215040    0.607334    0.369834    0.533266    0.562636
    215080    0.605235    0.312615    0.536452     0.58916
    215120    0.582427    0.271289    0.544992    0.554822
    215160    0.560693    0.401804    0.480066    0.486665
    215200    0.512178    0.354836    0.475697    0.415279
    215240    0.597922    0.508818    0.517016    0.434533
    215280     0.61486    0.582819    0.364628    0.532423
    215320    0.582117    0.419824    0.421562    0.568994
    215360    0.555266    0.431893    0.382829    0.532496
    215400    0.614088    0.438504    0.471847     0.58248
    215440    0.571985    0.442537    0.504403    0.451743
    215480    0.608061    0.257449    0.597769    0.562023
    215520    0.637757    0.283031     0.61886    0.591923
    215560    0.648258    0.364758    0.637645    0.548486
    215600    0.524036    0.325626    0.480973    0.460283
    215640    0.635375     0.22089    0.617424    0.614328
    215680    0.660787    0.207838     0.63939    0.649048
    215720    0.611646    0.261594    0.575996    0.589931
    215760    0.600596    0.350771    0.503821    0.586988
    215800    0.667326      0.4593    0.558405    0.606528
    215840    0.571032    0.515692    0.297658    0.545543
    215880    0.546012    0.508801    0.306029    0.493686
    215920    0.551495    0.471812    0.402357     0.47307
    215960    0.501536    0.463386    0.455309    0.284681
    216000    0.501089    0.464268    0.408388      0.3462
    216040    0.532712    0.513297    0.467564    0.292362
    216080    0.572549    0.537352    0.501887    0.339096
    216120    0.550711    0.438725    0.520805    0.377952
    216160    0.588225    0.388589    0.550111    0.488255
    216200    0.523382    0.429435    0.483122    0.360605
    216240     0.60854     0.38151     0.57445    0.514878
    216280    0.555545    0.323018    0.491757    0.520669
    216320    0.561417    0.413213    0.478616    0.480167
    216360     0.58802    0.523952    0.526779    0.373516
    216400    0.503265    0.374409    0.437345    0.418447
    216440    0.523309    0.374342    0.477865    0.423341
    216480    0.569227    0.361221     0.51471    0.502625
    216520    0.496251    0.416592    0.463926    0.322109
    216560    0.443317    0.365979    0.398241    0.317055
    216600     0.43231    0.320383    0.363472    0.372864
    216640    0.436585    0.356524    0.341562    0.370727
    216680    0.431156    0.355847    0.323474    0.374871
    216720    0.423546    0.286912    0.390922     0.35163
    216760    0.448252    0.330949    0.352524    0.409951
    216800    0.437016    0.327558    0.329356    0.407671
    216840    0.437389    0.339967    0.304171    0.417756
    216880    0.444837    0.389098     0.27624    0.409943
    216920    0.436164    0.309529    0.352495    0.400521
    216960    0.443749    0.373136     0.37887    0.333248
    217000    0.436834    0.400059    0.401599    0.245598
    217040    0.486388    0.430311     0.46665    0.264985
    217080    0.479491    0.431946     0.44538    0.273646
    217120    0.449962    0.426033    0.333803    0.334669
    217160    0.438025      0.4137    0.363712    0.283367
    217200    0.431721    0.403686    0.348514    0.297223
    217240    0.455199    0.396079    0.363463    0.354159
    217280    0.508638    0.324553    0.438727    0.468624
    217320    0.450509     0.31565    0.365842     0.41526
    217360    0.423873    0.324889    0.334314    0.376853
    217400    0.461629     0.31198     0.37172    0.436687
    217440     0.41794     0.31166    0.362083    0.348011
    217480     0.43658    0.339857    0.385423    0.342271
    217520    0.448101    0.428943    0.391381    0.253806
    217560    0.431458    0.380289    0.378026    0.291186
    217600    0.468799     0.42945    0.419903    0.280711
    217640    0.407817    0.348061    0.349593    0.298777
    217680    0.445353    0.409653    0.380408    0.290091
    217720    0.481407    0.408838    0.449648    0.306877
    217760    0.411345    0.369396    0.368802     0.25679
    217800    0.454213    0.420035    0.402858    0.271837
    217840    0.461957    0.441159    0.407102    0.257791
    217880    0.445805    0.380614    0.394147    0.311874
    217920    0.438039    0.376277    0.365372     0.32966
    217960     0.48324    0.434789    0.404854    0.337777
    218000    0.435282    0.413314     0.32053    0.324613
    218040    0.424235    0.341707    0.324473    0.371354
    218080    0.464311    0.377179    0.347005    0.410478
    218120    0.455948    0.385965    0.334776    0.393361
    218160    0.466342    0.414541    0.416428    0.299489
    218200     0.41491     0.35968    0.351963    0.301749
    218240    0.425289    0.388146    0.341254    0.307619
    218280    0.474687    0.419167    0.363932    0.377502
    218320     0.47318    0.365779    0.398852    0.393601
    218360    0.453172    0.314778    0.424074     0.36305
    218400    0.518736    0.284496    0.495503    0.460122
    218440    0.587568    0.266899     0.55688    0.555986
    218480    0.481792    0.320806    0.391581    0.456064
    218520    0.495821    0.240879     0.47327    0.457897
    218560    0.474216    0.271601    0.445887    0.420927
    218600    0.518962    0.310604    0.478932    0.461293
    218640    0.551427    0.362883    0.483753    0.492384
    218680    0.528853    0.412649     0.37786      0.4963
    218720    0.502845    0.445174    0.296657     0.46853
    218760    0.584203    0.533416    0.399587    0.488246
    218800    0.568227    0.486648    0.384438    0.511024
    218840    0.598652    0.569148    0.493317    0.386622
    218880    0.544219    0.494682    0.471537    0.353967
    218920    0.566471    0.368359    0.503064    0.503007
    218960    0.609844    0.353272    0.521693    0.588944
    219000    0.503092    0.389065    0.419987    0.422424
    219040    0.600335    0.557429    0.435168    0.469795
    219080    0.688927      0.6116    0.436068    0.620507
    219120    0.629309    0.511041     0.45202    0.571467
    219160    0.665614    0.526091    0.494445    0.604017
    219200    0.516123    0.355638    0.423712    0.476188
    219240     0.57833    0.329701    0.513427    0.544629
    219280    0.625002    0.286822    0.577317    0.604726
    219320    0.631387    0.246741     0.61723    0.596192
    219360     0.67525    0.307876    0.661569    0.616006
    219400    0.631688    0.341568     0.56006    0.606403
    219440    0.585206    0.393225    0.460706    0.563965
    219480    0.599404    0.264062    0.567784     0.57137
    219520    0.613839    0.344817    0.544999    0.581097
    219560     0.56103    0.374103    0.461806    0.525636
    219600    0.579091    0.337912    0.541952    0.512636
    219640     0.54472    0.328729    0.464399    0.519337
    219680    0.598707    0.339638    0.500833    0.592209
    219720    0.519607    0.416388    0.333209    0.505544
    219760    0.496287    0.375829    0.350875    0.477746
    219800    0.461357    0.427236    0.353005    0.344322
    219840    0.468449    0.446212    0.318659    0.371806
    219880     0.46989    0.436578    0.373764    0.333606
    219920    0.476587    0.448803    0.282834    0.415754
    219960    0.456582    0.430808    0.254251    0.408283
    220000    0.442739    0.392046    0.255002    0.416305
    220040    0.458934    0.402404     0.26755    0.433276
    220080    0.447042    0.381891    0.266463     0.42761
    220120    0.465782    0.420564    0.273564    0.426842
    220160    0.484812    0.462742     0.24161    0.444499
    220200    0.426398    0.362917    0.261579    0.404349
    220240    0.448749    0.410332      0.2961    0.383019
    220280    0.504831    0.444079    0.347574    0.437829
    220320     0.49451    0.394639     0.40312    0.413321
    220360        0.48    0.439227    0.389231    0.341143
    220400     0.46522    0.429779    0.361059    0.343199
    220440    0.486413    0.457616    0.436193    0.271142
    220480     0.47095    0.437125    0.434572    0.252303
    220520     0.46107    0.394316    0.392594    0.339936
    220560    0.470103    0.402758    0.437105    0.297858
    220600    0.482857    0.468841    0.426243    0.254571
    220640    0.471984    0.427366    0.312046    0.406845
    220680    0.467693    0.455308    0.221397     0.42562
    220720    0.432254     0.39531    0.271093    0.379376
    220760    0.431857    0.381357    0.287444    0.380715
    220800    0.461788     0.42851    0.427773    0.244714
    220840    0.442538    0.409442    0.404815    0.245278
    220880    0.455649     0.39417     0.39803    0.318487
    220920      0.4577    0.397121    0.430037    0.276301
    220960    0.462077    0.400989      0.4038    0.321221
    221000    0.460894    0.374709    0.417468    0.331904
    221040    0.456408    0.403605    0.334854    0.376286
    221080    0.458225    0.404745    0.371491    0.343679
    221120    0.453211    0.365872    0.343406    0.398761
    221160    0.473056    0.348836    0.429709    0.375802
    221200    0.443722    0.376185    0.337936    0.371567
    221240    0.455998    0.409256    0.282703    0.410434
    221280    0.419846    0.288787    0.326371    0.403268
    221320    0.460471    0.399259    0.436827     0.27174
    221360    0.463062    0.397395    0.376553    0.359356
    221400    0.463242    0.328917    0.428256     0.37094
    221440    0.470412    0.281706    0.423109    0.429181
    221480    0.469983    0.348229    0.400212    0.400418
    221520    0.457812    0.406804    0.362072    0.350139
    221560     0.46148    0.450113    0.344349    0.323651
    221600    0.466316    0.412522    0.390387    0.335148
    221640    0.459142    0.389999    0.320459    0.408447
    221680    0.442186    0.358084    0.401341    0.318994
    221720    0.451118     0.33763    0.429467    0.329514
    221760    0.461987     0.28941     0.41032    0.418023
    221800    0.439608    0.234221     0.38785    0.425704
    221840    0.453037    0.313626    0.371901     0.41691
    221880    0.462473    0.317804    0.398608    0.409725
    221920    0.457216    0.231549    0.435978    0.417614
    221960    0.463932    0.229825    0.456959    0.410896
    222000    0.460373      0.3081    0.378408    0.431007
    222040    0.462493    0.296367    0.365951    0.453923
    222080    0.459401    0.356661    0.343591    0.420519
    222120     0.43834    0.335231    0.311033    0.418524
    222160    0.495181    0.419949    0.392359    0.400131
    222200    0.458756     0.44594    0.391858    0.261725
    222240    0.438311    0.379472    0.352569    0.340484
    222280    0.472378    0.417374    0.281857    0.438906
    222320    0.488665    0.458732    0.283332    0.432289
    222360    0.452411    0.422653    0.256143    0.406332
    222400     0.45869    0.360954    0.404536    0.356168
    222440    0.468536    0.335494    0.436415    0.368833
    222480     0.42533    0.380678    0.368382    0.284938
    222520    0.443349     0.36669    0.381738    0.336053
    222560    0.452854     0.40539    0.366603    0.333789
    222600    0.446178    0.320454    0.366806    0.401139
    222640     0.44633    0.328785    0.374573     0.38732
    222680    0.485967    0.286173     0.44635    0.437269
    222720    0.516619     0.23035    0.488405    0.492127
    222760    0.465281    0.291211    0.406677    0.427531
    222800    0.483588    0.329763    0.438935    0.407808
    222840    0.459803    0.286821    0.418302    0.406933
    222880    0.560706    0.487784    0.503995    0.369916
    222920    0.492299    0.419431    0.473033    0.291607
    222960     0.47077    0.415147    0.455502    0.251832
    223000    0.474073    0.388311    0.443061    0.320003
    223040    0.469802    0.294167    0.433239    0.408897
    223080    0.468236    0.296329    0.419449    0.418022
    223120    0.527875    0.352196    0.489857    0.439661
    223160    0.465427    0.390795    0.394871     0.35299
    223200    0.472754     0.32496     0.40684    0.419376
    223240    0.466306    0.376626    0.312136    0.442274
    223280    0.503355    0.402603    0.336943    0.480742
    223320    0.508705    0.302139    0.438369    0.483846
    223360    0.520043    0.367117    0.395699    0.499536
    223400    0.464862    0.310224    0.453991    0.360343
    223440    0.498983    0.340775    0.470178    0.400965
    223480    0.500264    0.414522    0.422734    0.387294
    223520    0.492017    0.346453    0.414925    0.438143
    223560    0.485791    0.392742     0.41916    0.376886
    223600    0.482213    0.402475    0.445557    0.323342
    223640    0.469159    0.376802    0.423561    0.344726
    223680     0.42359    0.380215    0.362837    0.287477
    223720    0.457322    0.426797    0.343088    0.344124
    223760    0.488275    0.448276    0.281707      0.4433
    223800     0.44577    0.399916     0.31459    0.372186
    223840    0.443167     0.41078    0.280689    0.381141
    223880    0.456684    0.432742    0.325223    0.352258
    223920    0.471603    0.359113    0.385697    0.408772
    223960    0.428303    0.313673    0.340818    0.390307
    224000    0.474226    0.419848    0.340928     0.39658
    224040    0.448325    0.413069    0.318996    0.360009
    224080    0.461807    0.384083    0.353246     0.39272
    224120    0.446068    0.402938    0.328157    0.357641
    224160     0.44993    0.419598     0.29591     0.37583
    224200    0.474366    0.458034    0.258994    0.416141
    224240    0.470102    0.382795    0.328551    0.433028
    224280    0.455941    0.346772    0.315857    0.442434
    224320    0.479987    0.399013    0.310486    0.452948
    224360    0.475027    0.379969    0.321513    0.451171
    224400     0.43958    0.348518    0.330091    0.395015
    224440    0.451799    0.372432    0.304546    0.420465
    224480    0.485799    0.314511    0.429032    0.434759
    224520    0.477907    0.394529    0.345304      0.4265
    224560    0.455185    0.351501    0.421254    0.336719
    224600    0.423085    0.368652    0.388296    0.267064
    224640    0.453489    0.411305    0.398419     0.28878
    224680    0.466536    0.422245    0.418099    0.286729
    224720    0.459059    0.404996    0.417064    0.288975
    224760    0.462251    0.340151    0.394201    0.395291
    224800    0.465978    0.387656     0.28778    0.448527
    224840    0.510239    0.473099    0.310413    0.447782
    224880    0.465018     0.44832    0.256887    0.406819
    224920    0.458941    0.294464    0.389337    0.427739
    224960    0.466504    0.328697    0.407955    0.400978
    225000    0.454422     0.26322    0.417563    0.411528
    225040    0.440482    0.311304    0.399993     0.36214
    225080    0.468215    0.331316    0.398674    0.411995
    225120    0.464806    0.373534    0.417601    0.343761
    225160    0.448126    0.286111    0.400904    0.398811
    225200    0.444598    0.373568    0.366217    0.348807
    225240    0.434172    0.320115    0.401573    0.336564
    225280    0.447678    0.405248    0.427997    0.231138
    225320    0.481539    0.438579    0.468228    0.228408
    225360     0.45252    0.372219    0.434965     0.28602
    225400    0.478071    0.415849    0.352164    0.400193
    225440    0.466308     0.37753    0.359384     0.40398
    225480    0.452728    0.421996    0.323807    0.356362
    225520    0.438774     0.40457    0.365984    0.295675
    225560    0.452283    0.389915    0.375034    0.341226
    225600    0.494021    0.467049    0.394049    0.338678
    225640    0.470393    0.427829    0.380752    0.338422
    225680    0.523871     0.38711    0.494312    0.393297
    225720    0.519785    0.320663     0.48013    0.454976
    225760    0.464607     0.26748    0.447462     0.39994
    225800    0.532232    0.361915    0.512682    0.415591
    225840     0.49198    0.320036    0.437469    0.436218
    225880    0.474517    0.286958    0.432356    0.425507
    225920    0.443705    0.393794    0.296128    0.388566
    225960    0.433367    0.373043    0.263939    0.408397
    226000    0.445838    0.302834    0.382055    0.399835
    226040    0.497285    0.322527    0.465911    0.416519
    226080    0.518862     0.32572    0.451053    0.478427
    226120    0.473166    0.336263    0.390335    0.427011
    226160     0.58019    0.509831    0.404599    0.499611
    226200    0.496892    0.448346    0.449078    0.301857
    226240    0.467292    0.402637    0.411726    0.324175
    226280    0.428492    0.391899    0.379035    0.264494
    226320    0.496362    0.468833    0.388021    0.349837
    226360    0.433013    0.371483    0.285758    0.394138
    226400     0.52209    0.462571    0.340089    0.464245
    226440    0.473637      0.4062    0.329368    0.418547
    226480    0.491627     0.40496    0.338118    0.452854
    226520    0.439348    0.346034     0.31597    0.408015
    226560    0.439697    0.273936    0.374095    0.414341
    226600    0.441694    0.328179    0.345036    0.404272
    226640    0.428497    0.367841    0.276268    0.394448
    226680     0.43029    0.383451    0.301035    0.364199
    226720    0.486428    0.362677    0.391739    0.433855
    226760    0.557214    0.461897      0.4113    0.488322
    226800    0.517743     0.44243     0.32137    0.486922
    226840    0.532217    0.478747     0.42534    0.395471
    226880    0.588859    0.555994    0.331506    0.523913
    226920     0.54832    0.484545    0.310432    0.519767
    226960    0.529855    0.459829    0.341354    0.483246
    227000    0.483186    0.434718    0.326757     0.41375
    227040    0.463752    0.395057    0.374365     0.36594
    227080    0.461802    0.366942    0.353577    0.408483
    227120    0.513601    0.410672    0.375087     0.46715
    227160    0.557343    0.429606    0.429171    0.502506
    227200    0.552885    0.454677    0.357795    0.525943
    227240    0.431359    0.339896    0.359581    0.356808
    227280    0.437266    0.321932    0.398023    0.346902
    227320    0.434403    0.381542    0.340398    0.340539
    227360    0.465085    0.390444    0.393942    0.353514
    227400    0.429643    0.355414    0.360708    0.335794
    227440    0.460344    0.358572    0.416891    0.348513
    227480    0.407186    0.326674    0.345756    0.324558
    227520    0.441268    0.329509    0.389035    0.359876
    227560    0.435661    0.348756    0.377129     0.34021
    227600    0.480734    0.309957    0.442763    0.412429
    227640    0.469857    0.320564    0.407357    0.415727
    227680    0.466449    0.308761    0.387806    0.435227
    227720    0.385152    0.309076    0.304538    0.329261
    227760    0.404639    0.351509    0.302713     0.33507
    227800    0.410853    0.347153    0.319584    0.339045
    227840    0.520754    0.457813    0.353409    0.455937
    227880    0.473598    0.412595    0.310584    0.426488
    227920    0.533937    0.503953     0.34745     0.44214
    227960    0.599077    0.568528    0.545235      0.3119
    228000    0.564602    0.524112      0.5352     0.27644
    228040    0.607802    0.574261    0.573561    0.283016
    228080    0.605947    0.515582    0.547414    0.410921
    228120    0.571587    0.448269    0.483295    0.467872
    228160    0.529761    0.402328    0.497966    0.389174
    228200    0.543995    0.434285    0.513938    0.372997
    228240     0.52012    0.336125     0.47339    0.451633
    228280    0.665372    0.572146    0.536309    0.520059
    228320    0.579922     0.28488    0.541155    0.546456
    228360    0.624415    0.425011     0.59605    0.493839
    228400    0.529996    0.452392    0.472198    0.366282
    228440    0.481223    0.424241    0.374731     0.37782
    228480    0.524796    0.471953    0.458185    0.343728
    228520    0.484385    0.459387    0.401023    0.312093
    228560    0.451587    0.413254     0.30275    0.381347
    228600    0.420863    0.316302    0.319561    0.389982
    228640    0.467089    0.327222    0.376932    0.432657
    228680    0.457343     0.32407    0.377825    0.412979
    228720    0.398959    0.318813    0.339045    0.318971
    228760    0.394826    0.338209    0.342124    0.283445
    228800    0.411136    0.327717    0.317333    0.360509
    228840    0.433195    0.318744    0.377281    0.362459
    228880    0.437791    0.383874    0.362616    0.323222
    228920    0.421685    0.361258    0.361535    0.307281
    228960    0.417643    0.355994    0.340534    0.325815
    229000    0.447076    0.351632    0.371795    0.371319
    229040    0.421592    0.363589    0.306726    0.359447
    229080    0.440869    0.386158    0.317953    0.372181
    229120     0.47734    0.368462    0.393633    0.406196
    229160    0.494308    0.345329    0.379491    0.474781
    229200    0.463805    0.322514    0.385615    0.421327
    229240    0.431879    0.355761    0.332962    0.368252
    229280    0.433463     0.36579    0.381131    0.310996
    229320    0.450931    0.357379    0.381692    0.365061
    229360     0.45988     0.38128    0.366879     0.37816
    229400     0.40738    0.336018    0.307001    0.353211
    229440    0.472868    0.341757    0.375828     0.43493
    229480    0.476916    0.377382    0.361466    0.426407
    229520    0.435887     0.32418    0.339949     0.39917
    229560    0.402287    0.316683    0.338039    0.330321
    229600    0.443192    0.304995     0.38574    0.388613
    229640    0.404899    0.323263    0.317491    0.350125
    229680    0.419307    0.340232    0.346371    0.340449
    229720    0.493272    0.397476     0.40257    0.408148
    229760    0.435586    0.335166    0.402331    0.324443
    229800     0.58658    0.463036     0.50775    0.464694
    229840    0.489622    0.349174    0.440727    0.404099
    229880    0.536651    0.403094    0.478538     0.42954
    229920    0.583388    0.513259    0.561679    0.319006
    229960    0.630798      0.3543    0.601237    0.555696
    230000    0.589575    0.390425    0.530916    0.510779
    230040    0.645915    0.308477    0.621536    0.594094
    230080    0.505898    0.315512    0.443097    0.464739
    230120    0.597217    0.304872    0.533897    0.579087
    230160    0.580708    0.417886    0.454417    0.541589
    230200    0.500243    0.457446    0.328609    0.428071
    230240    0.599608    0.553251    0.325651    0.554008
    230280    0.593022    0.557495    0.372569    0.503727
    230320       0.554    0.493555    0.343743    0.502072
    230360    0.513635    0.463676    0.381928    0.408384
    230400    0.546473    0.493593    0.450938    0.387668
    230440    0.495126    0.459203     0.47228    0.237451
    230480    0.487352     0.45083    0.458062    0.248909
    230520    0.557698    0.534784    0.338434    0.470662
    230560    0.572701    0.512846    0.301937    0.549359
    230600    0.497572    0.450363    0.252913    0.477874
    230640     0.53084    0.458818    0.320015    0.500658
    230680    0.641911    0.520316    0.404204    0.624491
    230720    0.591992    0.482497    0.400126    0.554982
    230760    0.589529    0.537258    0.327494    0.546984
    230800    0.533529    0.445566    0.387921    0.469356
    230840    0.457462    0.299513    0.398937    0.411928
    230880    0.428945     0.30954    0.366547    0.371235
    230920    0.443036    0.245264    0.411065    0.404269
    230960    0.469049    0.422916    0.441693    0.257027
    231000    0.426376    0.380996    0.393659     0.25193
    231040    0.426461     0.38134    0.336039    0.324646
    231080    0.435333    0.330861    0.321548    0.407637
    231120    0.446782    0.341544    0.314247    0.428749
    231160    0.453048    0.363846     0.36524     0.38042
    231200    0.462978    0.398398     0.38232    0.351864
    231240    0.464782    0.326701    0.393554    0.412828
    231280    0.445184    0.240956    0.405302     0.41719
    231320    0.534111    0.378611    0.494093    0.427873
    231360    0.525513    0.376724    0.492781    0.409358
    231400    0.454344    0.333644    0.411356    0.363765
    231440    0.551967    0.373547    0.510459    0.457416
    231480    0.673685    0.539392    0.638824    0.456795
    231520    0.633765    0.527313    0.524611    0.500039
    231560    0.561099    0.407544    0.520441    0.438991
    231600    0.528518    0.366636    0.496135    0.422008
    231640    0.549245    0.378096    0.484683    0.474834
    231680    0.505284    0.303216    0.461407    0.453638
    231720    0.465956    0.313539    0.389062    0.429597
    231760    0.585577       0.326    0.519542    0.556419
    231800    0.583009    0.333773    0.524846    0.541231
    231840    0.584264    0.396092    0.476013    0.547039
    231880    0.572256    0.480448    0.345663    0.551942
    231920    0.567048     0.45429    0.409951    0.518311
    231960    0.532789    0.478077    0.379903    0.441413
    232000    0.490634    0.459565    0.268558    0.445106
    232040    0.536326     0.49678    0.273672    0.503592
    232080    0.554019    0.461722    0.365702    0.516671
    232120    0.580632    0.463763    0.387116    0.556177
    232160    0.516343    0.466793    0.348676    0.440169
    232200    0.539097    0.500293    0.395129     0.41813
    232240    0.533862    0.444454    0.486228    0.368864
    232280    0.577473    0.453108    0.561952    0.381906
    232320     0.63621    0.448534    0.609844    0.486244
    232360    0.677466    0.400782    0.661032    0.565979
    232400    0.670759    0.454383     0.63529    0.538311
    232440    0.666545    0.485639    0.640447     0.49249
    232480    0.632651    0.370351    0.619658    0.528545
    232520    0.643774    0.362549    0.611032    0.569289
    232560    0.680473    0.354667    0.641452    0.623569
    232600    0.682669    0.537582     0.66574    0.447068
    232640     0.67083    0.447974    0.591626    0.591037
    232680    0.600045    0.410037    0.516463    0.534081
    232720    0.631988    0.580447    0.291642    0.613877
    232760    0.650575    0.622473    0.265796    0.623198
    232800    0.667334    0.659335    0.196901    0.645892
    232840    0.621907     0.59333    0.242513    0.602231
    232880    0.597305    0.563096     0.30262    0.552168
    232920    0.573422     0.49214    0.342446    0.546034
    232960    0.591387    0.468311    0.552805    0.417816
    233000    0.507007    0.449628    0.440946    0.342803
    233040    0.572077    0.423056    0.537075    0.432572
    233080    0.547987    0.458849    0.533266    0.325061
    233120    0.494341    0.332569    0.475907     0.38943
    233160    0.450307    0.341929    0.390521    0.368958
    233200     0.51733    0.409124    0.394885    0.460373
    233240    0.438467    0.388642     0.37338    0.306679
    233280    0.544047    0.438885    0.474506     0.41737
    233320     0.45616    0.237264    0.409187    0.438676
    233360    0.453694    0.332532    0.396289    0.379545
    233400    0.463644    0.265023    0.402135     0.44495
    233440    0.457042    0.239579    0.420487    0.428448
    233480    0.434496     0.34052    0.388832    0.332307
    233520    0.441172    0.341346    0.398613    0.337425
    233560    0.456392    0.258938    0.427241     0.40866
    233600    0.458522    0.368337    0.402429     0.35052
    233640    0.446584    0.369815    0.296976    0.417033
    233680    0.454649    0.395129    0.304002     0.40604
    233720    0.454681    0.401177    0.282173    0.415817
    233760    0.444995    0.397359    0.303825    0.381886
    233800    0.471731    0.382687    0.441812    0.321579
    233840    0.511607    0.359832    0.445874    0.441815
    233880    0.437293    0.401978    0.339074    0.325413
    233920     0.45561    0.426689    0.362778    0.318572
    233960    0.457578    0.438296    0.308932    0.362234
    234000    0.513444    0.494682    0.391074    0.360001
    234040    0.451605    0.387387    0.343474    0.373966
    234080    0.461276    0.400734    0.325643    0.398648
    234120    0.454411    0.274107    0.412796    0.409199
    234160    0.455769    0.300275    0.396617    0.409855
    234200    0.457299    0.317034    0.416128    0.380227
    234240    0.453767    0.316555    0.363552    0.423594
    234280    0.455736    0.295959    0.403157    0.406527
    234320    0.454031    0.305092    0.391068    0.407767
    234360    0.460302    0.413651    0.329668    0.379432
    234400    0.460308    0.415833    0.275837    0.418048
    234440    0.462618    0.409017    0.242152    0.449554
    234480    0.455031    0.396511    0.278356    0.423561
    234520    0.457812    0.445621    0.218661    0.415683
    234560    0.453169    0.373475    0.353817    0.382171
    234600    0.449208    0.410002    0.269717    0.403395
    234640    0.469339    0.423832    0.352891    0.369313
    234680    0.482754    0.430637    0.459824    0.263091
    234720    0.463612    0.407156    0.432483    0.277588
    234760    0.446463    0.342243    0.407047    0.340354
    234800    0.457335     0.36991    0.382884    0.367255
    234840    0.447354    0.340651    0.415584    0.333914
    234880    0.457313    0.359211    0.410114    0.347915
    234920    0.464173     0.31132    0.421591     0.39529
    234960     0.45845    0.241676    0.441199    0.409009
    235000    0.454141    0.315226    0.381181    0.409661
    235040    0.454629     0.26833    0.411711     0.41457
    235080    0.468904    0.334741    0.375272    0.432276
    235120    0.425615    0.274649    0.349019    0.406263
    235160    0.468903     0.29374    0.412042    0.428577
    235200    0.456727    0.311388    0.413842    0.385968
    235240    0.424052    0.276385    0.349412    0.401451
    235280    0.461891    0.295511    0.387899     0.43462
    235320    0.507004    0.275261    0.495559    0.439044
    235360     0.44964      0.3632    0.423099    0.305656
    235400    0.532871    0.267218    0.517175    0.478567
    235440    0.447431    0.309817    0.393079    0.387156
    235480    0.465215    0.289552    0.449602    0.383233
    235520    0.449253    0.322158    0.426175    0.343869
    235560    0.472822    0.253119    0.461662    0.412214
    235600    0.453724    0.265922     0.43764    0.386636
    235640    0.477387    0.317059     0.46331    0.374985
    235680    0.461131    0.350424    0.443995    0.324584
    235720    0.456535    0.385061    0.424713    0.296979
    235760    0.478627    0.454282    0.365992    0.343286
    235800    0.474395     0.40541    0.415828    0.335902
    235840    0.460789    0.301235    0.443363    0.370594
    235880    0.453544    0.419468    0.423077    0.237607
    235920    0.468027     0.43333    0.435908    0.245579
    235960    0.468878    0.305521    0.433402    0.398137
    236000    0.464047    0.331969    0.377167    0.422162
    236040    0.464534    0.420808    0.404036    0.302091
    236080    0.468938    0.447113    0.357122    0.335199
    236120    0.470354    0.431516    0.364265    0.351526
    236160    0.517663    0.484912    0.268448    0.478274
    236200    0.462984     0.41475     0.22018    0.456301
    236240    0.498421    0.444965    0.469484    0.280069
    236280    0.508026    0.416396    0.482435    0.331742
    236320    0.455907    0.408168     0.43935    0.236796
    236360    0.463463    0.411249    0.404865    0.310733
    236400    0.467588    0.422809    0.455518     0.22586
    236440    0.475606    0.322629    0.441318    0.391856
    236480    0.472415    0.370759    0.354837    0.427763
    236520     0.46335    0.414911    0.382343    0.333241
    236560    0.459844    0.449698    0.370349    0.289008
    236600    0.466067    0.428568     0.42096     0.27122
    236640    0.450862    0.440454    0.399311    0.230444
    236680    0.454649    0.430205    0.411683    0.242594
    236720    0.471073     0.41248      0.4112    0.323409
    236760    0.471851     0.44123    0.404988    0.294257
    236800    0.501509    0.463228    0.396476    0.362282
    236840    0.476491    0.397493    0.398857    0.370135
    236880    0.456991    0.313876    0.417634    0.380454
    236920    0.488784    0.357275    0.429117     0.40747
    236960    0.441438    0.338011    0.372938    0.369325
    237000    0.464163    0.410503    0.377489    0.346243
    237040    0.447948    0.430491    0.385675    0.259319
    237080    0.429212    0.399523    0.382127    0.250612
    237120    0.436778    0.410495    0.317498    0.335022
    237160     0.49057    0.464492    0.411359      0.3104
    237200    0.523358    0.509637    0.420534    0.333507
    237240    0.452468    0.411536    0.367112    0.324533
    237280    0.446978    0.420276     0.37814    0.282766
    237320    0.454947    0.346232    0.433161    0.326264
    237360    0.487508    0.298566    0.427143    0.451371
    237400    0.446725    0.320533    0.361251    0.407287
    237440    0.456881    0.402844    0.278118    0.421719
    237480    0.435033    0.389905    0.263027    0.396608
    237520    0.443723    0.402163    0.238639    0.418446
    237560    0.458135      0.3988    0.321237    0.396914
    237600    0.460016    0.385329    0.292543    0.434937
    237640    0.457244    0.416442    0.250348    0.426669
    237680     0.46297    0.364813    0.342114    0.422553
    237720    0.454684    0.330175    0.372123    0.407411
    237760    0.455923    0.407542    0.282196    0.412318
    237800    0.459822    0.312339    0.402183    0.404433
    237840    0.465427    0.355959    0.330721    0.444028
    237880     0.46584    0.433476    0.281841    0.408263
    237920    0.459928    0.405327     0.36284    0.356544
    237960      0.4488    0.402856    0.420822    0.251909
    238000     0.43737    0.380389    0.396467    0.284083
    238040    0.457191    0.401486    0.438752    0.253681
    238080     0.46822    0.447444    0.422291    0.244794
    238120    0.473033     0.44722    0.355869    0.347667
    238160    0.492527    0.470453    0.298896    0.417733
    238200    0.512563    0.434304     0.33918    0.470934
    238240    0.496323    0.437905    0.361251    0.412807
    238280    0.540784    0.499385    0.336403    0.471533
    238320    0.501613    0.444647    0.283614     0.47443
    238360    0.447868    0.402409     0.28356    0.398538
    238400    0.490486    0.450644    0.305733     0.42965
    238440    0.514143     0.46597    0.340771    0.442078
    238480    0.488789    0.474846    0.278838    0.417852
    238520     0.55885    0.538174    0.269413    0.512262
    238560    0.551654     0.44249    0.409962     0.49475
    238600    0.550946    0.510779    0.344882      0.4767
    238640     0.51694    0.499155    0.347433    0.405695
    238680    0.522562    0.471871    0.448536    0.349708
    238720    0.644791    0.616342    0.413134    0.530051
    238760    0.607996    0.544566    0.374189    0.550225
    238800    0.650897    0.607097    0.333809    0.606084
    238840    0.627241    0.607603    0.516307    0.388727
    238880    0.581524    0.561981    0.455886    0.390749
    238920    0.518916    0.458134    0.381996    0.427481
    238960    0.599646      0.5424    0.463662    0.458225
    239000    0.621032     0.58221    0.390132     0.52933
    239040    0.617649    0.556654    0.311461     0.59675
    239080    0.638113    0.603285    0.261466    0.618109
    239120    0.547035    0.472443    0.330848    0.515589
    239160    0.586056    0.554567    0.266918    0.555097
    239200    0.679568    0.610541    0.407449    0.620364
    239240    0.545865    0.363066     0.45555     0.50655
    239280    0.590866    0.546104    0.250199    0.580875
    239320    0.581904    0.554853    0.358638    0.490655
    239360    0.631386    0.601797    0.527508    0.396072
    239400    0.600922    0.545346    0.538747    0.366829
    239440    0.595374    0.546218    0.558561    0.313998
    239480    0.566958    0.457446    0.505455    0.422068
    239520    0.643641    0.348145    0.567303    0.620894
    239560    0.604634    0.545333    0.462406    0.468997
    239600    0.581343    0.553593    0.465901    0.390371
    239640    0.637588    0.615465    0.502106    0.426765
    239680    0.538786    0.475447    0.423639    0.418404
    239720     0.51133    0.392076    0.462042    0.394602
    239760    0.614422    0.279977    0.599446      0.5633
    239800    0.620887    0.539953    0.516066    0.461659
    239840       0.602    0.555666    0.561607     0.31724
    239880    0.664922    0.652216    0.638781    0.225423
    239920    0.619483    0.566174    0.491055    0.453686
    239960    0.630818    0.453115    0.511554    0.573466
    240000    0.593325    0.532046    0.518174    0.390503
    240040    0.555804    0.509692    0.500302     0.32825
    240080    0.602527    0.588749    0.578667    0.211181
    240120     0.64008    0.596555    0.585146    0.348041
    240160    0.494288     0.43367    0.369934    0.404623
    240200    0.453293     0.39909    0.286638    0.411723
    240240    0.450916    0.353536    0.308713    0.431694
    240280    0.466614    0.295013    0.394961     0.43867
    240320     0.45269    0.329184    0.382779    0.393668
    240360    0.454948    0.279307     0.40432    0.415292
    240400    0.466954    0.302064    0.408845    0.421538
    240440     0.46106    0.345652    0.406622    0.374613
    240480    0.464843    0.257618    0.416426    0.438611
    240520    0.451232    0.236537    0.416698    0.421467
    240560    0.483982    0.313194    0.413575    0.446477
    240600    0.428559    0.263855    0.409444     0.36064
    240640    0.442104    0.329761     0.40368    0.345269
    240680    0.432338    0.343466    0.354323    0.360997
    240720    0.459326    0.346009    0.408276    0.368171
    240760    0.451307    0.343981    0.380887    0.379417
    240800     0.48811    0.303015    0.421471    0.455023
    240840    0.487974    0.437963    0.366496    0.387437
    240880    0.548488    0.308963    0.467847    0.536041
    240920    0.442617    0.362064    0.316412    0.400766
    240960    0.444124    0.425228    0.322192    0.331458
    241000    0.461511    0.441358    0.365695    0.312177
    241040    0.460181    0.441278    0.305497    0.368074
    241080    0.461424    0.407671    0.355742    0.364798
    241120    0.515895    0.476847    0.434205    0.341141
    241160    0.521524    0.432106    0.499942    0.327594
    241200    0.524105    0.439874    0.417704    0.425917
    241240    0.503294    0.363741    0.396605    0.465839
    241280    0.533114     0.41859    0.377865    0.500421
    241320    0.503688     0.42744    0.318449    0.472533
    241360    0.494314    0.389949     0.35415    0.459577
    241400    0.476839    0.380934    0.401945    0.384811
    241440    0.512148    0.408668    0.398854     0.44553
    241480    0.466666    0.283474    0.437136    0.405104
    241520    0.480048    0.335541    0.450469     0.38129
    241560    0.472265    0.265751    0.451556    0.414176
    241600    0.461048    0.293871    0.411909    0.411218
    241640    0.463479    0.315109    0.424395    0.387583
    241680    0.451455    0.373533    0.320361    0.406774
    241720    0.450316    0.406562    0.323269    0.368474
    241760    0.460841    0.438511    0.250489    0.411961
    241800    0.460348    0.435267    0.239058    0.420992
    241840    0.511843    0.409202    0.337639    0.492463
    241880    0.471213    0.454018    0.306791    0.379251
    241920     0.45807    0.440891    0.265391    0.393495
    241960    0.480156    0.463719    0.297382    0.397024
    242000    0.489796    0.438877    0.258796    0.469268
    242040    0.477098    0.428591    0.266972    0.447527
    242080    0.569623    0.509108    0.300551    0.547192
    242120     0.46736    0.394677    0.356886    0.392062
    242160    0.500774    0.458796    0.353943    0.407162
    242200    0.481059    0.424025    0.354714    0.396506
    242240    0.457121    0.391723    0.306117    0.413237
    242280    0.463149    0.357995    0.346771    0.424975
    242320    0.550887     0.36645    0.437768     0.53012
    242360    0.542202    0.484085    0.421766    0.419215
    242400    0.508265    0.418423    0.413328    0.413218
    242440    0.515266     0.42066    0.430334    0.410922
    242480    0.498427    0.455139    0.336181    0.420345
    242520    0.445918    0.384866    0.385875    0.317278
    242560    0.540568    0.480004    0.385705    0.453051
    242600    0.450638    0.408285    0.293043    0.391891
    242640    0.457235      0.3878    0.370132    0.361583
    242680    0.457032    0.381008    0.389354    0.347839
    242720    0.461764    0.398713    0.400178    0.327623
    242760    0.472011    0.341695    0.361807    0.444893
    242800    0.470518    0.386049    0.368346     0.39757
    242840    0.463228    0.440937     0.26728      0.4041
    242880    0.491232    0.433463    0.328504    0.432217
    242920    0.430571    0.411908     0.36391    0.262079
    242960    0.444121    0.424406    0.401244     0.23102
    243000    0.471058    0.423296    0.366917    0.360532
    243040    0.554844    0.520636    0.459476     0.36541
    243080    0.501769    0.421167    0.477885    0.312713
    243120    0.495124    0.355591    0.463535    0.385988
    243160    0.470968    0.331926    0.435077    0.379676
    243200    0.486286    0.390536    0.438044    0.358535
    243240    0.457922    0.414499    0.373752     0.32846
    243280    0.559114    0.533517    0.460335    0.358705
    243320    0.629697    0.579326    0.601245    0.309714
    243360    0.583226      0.5496    0.442019    0.427627
    243400     0.54701    0.349677    0.522119    0.451172
    243440    0.605909    0.489298    0.489522     0.50518
    243480    0.607175    0.387658    0.575343     0.50599
    243520    0.557645    0.426726    0.512616    0.420791
    243560    0.529771    0.342785    0.514814    0.422824
    243600    0.485639    0.342888    0.468494    0.366923
    243640    0.513514     0.36755    0.443404    0.442373
    243680    0.501643    0.455734    0.411699    0.355109
    243720    0.481684    0.463624    0.399667    0.298929
    243760    0.407328    0.376901    0.266238    0.344811
    243800    0.460433    0.409003    0.301449    0.407237
    243840    0.467245    0.425136    0.304756    0.403757
    243880    0.474427    0.460418     0.29274    0.390488
    243920     0.46922    0.428886    0.343395    0.372116
    243960    0.473412    0.428691    0.346405    0.380085
    244000     0.46088    0.395909    0.340843    0.389748
    244040     0.45819    0.360207    0.298055    0.448654
    244080    0.465965    0.403603    0.262044    0.450205
    244120    0.465011    0.405275    0.294897    0.425744
    244160    0.461615    0.421363    0.254024    0.429071
    244200    0.460031    0.429731    0.348319    0.342436
    244240    0.504029    0.489659    0.266433    0.444227
    244280     0.47441    0.429295    0.296015     0.42215
    244320    0.519739    0.489698    0.314102    0.449213
    244360    0.520483    0.447668    0.403184    0.422895
    244400    0.499536    0.452005    0.324997    0.434903
    244440    0.481926    0.439761    0.385481    0.350029
    244480    0.495702    0.467481    0.386505    0.351449
    244520    0.456915    0.406715     0.39004     0.31622
    244560    0.453377    0.365973    0.422408    0.314224
    244600    0.443888    0.333464    0.318673    0.425819
    244640    0.459778    0.331122    0.366279    0.423071
    244680    0.500233    0.416028    0.397538    0.411521
    244720    0.449425    0.357157    0.322152    0.415479
    244760    0.449827    0.252974      0.4083    0.417114
    244800    0.430855    0.310092    0.366832    0.374899
    244840    0.444305    0.328641    0.412376    0.341694
    244880    0.477398    0.353712    0.391148    0.421556
    244920    0.472655    0.462816    0.226873      0.4256
    244960    0.470506    0.453015    0.313161    0.373444
    245000    0.463798    0.407055    0.358907    0.368388
    245040    0.453325    0.402192    0.439777    0.236313
    245080    0.439938    0.386386    0.388409    0.294849
    245120     0.45964    0.412233    0.388102    0.319341
    245160    0.482087    0.439287    0.396884    0.338121
    245200    0.464166    0.417093    0.364445    0.352298
    245240    0.489023    0.442516    0.307357    0.433587
    245280    0.440465    0.377067    0.290439    0.401852
    245320    0.461898    0.312408    0.386253    0.424157
    245360    0.451513    0.330154    0.342169      0.4262
    245400     0.45451    0.343518    0.370053    0.397763
    245440    0.459199    0.306218    0.385285    0.423691
    245480    0.443999    0.384178    0.311975    0.386458
    245520    0.453472    0.401428    0.330051    0.375759
    245560    0.462416    0.439295    0.281547    0.394218
    245600    0.442096    0.413777    0.277688    0.377592
    245640    0.451389    0.437409    0.249374    0.392415
    245680    0.445965    0.425725    0.257953    0.387282
    245720    0.437005     0.40243    0.235062    0.405886
    245760    0.454968     0.41611     0.25258     0.42077
    245800    0.463575    0.347377    0.341243     0.43896
    245840    0.481537    0.212269    0.445038    0.469722
    245880    0.461982    0.293653    0.404544    0.420674
    245920    0.489303    0.310809    0.428143    0.446012
    245960    0.479641    0.395536    0.325479    0.444664
    246000    0.454581    0.393362    0.432568    0.267282
    246040    0.448835    0.356015    0.402946    0.337332
    246080    0.426754     0.33578    0.338599    0.369919
    246120    0.465663     0.34721    0.430149    0.357913
    246160    0.457336    0.367973    0.439578    0.299466
    246200    0.464386    0.321611    0.434253    0.373229
    246240    0.456751    0.329282     0.44226    0.336487
    246280    0.447013    0.365843    0.431772    0.281733
    246320    0.452815    0.389306    0.438244     0.25781
    246360     0.47072    0.417213    0.417945    0.307262
    246400    0.475414    0.440668    0.334991    0.381615
    246440    0.491764    0.418082    0.399344    0.386518
    246480    0.486819    0.461074    0.355643    0.367307
    246520    0.475958    0.451268    0.382413    0.321229
    246560    0.473571    0.426515    0.376593    0.353272
    246600    0.465717     0.34291    0.349014    0.440892
    246640    0.558848    0.473136    0.405356    0.486262
    246680    0.608175    0.479424    0.439496    0.562804
    246720    0.574801    0.378263    0.490812     0.52613
    246760    0.529354    0.402474    0.429666    0.462421
    246800    0.450392    0.335504    0.390767    0.374758
    246840    0.451436    0.362592     0.35069    0.391321
    246880    0.490608    0.379355    0.415273     0.40624
    246920    0.549285     0.51261    0.443368    0.379585
    246960    0.534846    0.477988    0.441549    0.385593
    247000    0.438548    0.425182    0.344475      0.2919
    247040    0.565076    0.536245    0.530882    0.263108
    247080    0.455392    0.360407    0.411195    0.340277
    247120     0.45503    0.376296    0.413643     0.31844
    247160    0.421116    0.373568    0.311975    0.343214
    247200    0.417748    0.325806    0.331667    0.364519
    247240    0.427013    0.342829    0.297383    0.398387
    247280    0.427386    0.363625     0.31754    0.363679
    247320    0.403643    0.287513    0.339899    0.357296
    247360     0.41873    0.295071     0.37198    0.353884
    247400    0.417868    0.340173    0.285648    0.389764
    247440    0.412707    0.347371    0.337425     0.32578
    247480    0.437599    0.404707    0.285629    0.370965
    247520    0.560337    0.526854    0.347197    0.479411
    247560    0.602042    0.510874    0.399561    0.551605
    247600    0.547571    0.424872    0.386527    0.519372
    247640    0.536636    0.493539    0.330863    0.472129
    247680    0.531347    0.509107    0.255897    0.489883
    247720    0.471604    0.346304    0.401418     0.40467
    247760    0.442026    0.347337    0.399434    0.332541
    247800    0.448949     0.36421    0.324155    0.406675
    247840    0.435961    0.388347    0.352847    0.323745
    247880    0.431478    0.385517    0.371961    0.292179
    247920    0.441798     0.35052    0.420711    0.300848
    247960    0.491805    0.406564    0.399145    0.398916
    248000    0.459303    0.323073    0.439845    0.352248
    248040    0.408794    0.334658    0.348909    0.317003
    248080    0.425422    0.342876    0.334363     0.36415
    248120    0.414616    0.344268    0.355152    0.314896
    248160    0.420897     0.34318     0.36407    0.322473
    248200    0.420235    0.348382    0.318974    0.360667
    248240    0.441603     0.42338    0.326863    0.322392
    248280    0.440613    0.394841    0.287024    0.387295
    248320    0.436519    0.395795    0.359683    0.308339
    248360    0.456219    0.391053    0.361506    0.364229
    248400     0.46571    0.275309    0.388917    0.454664
    248440    0.439503    0.331634    0.349091     0.39304
    248480    0.445098    0.381352    0.367465    0.340242
    248520    0.460702    0.416176    0.325184    0.381504
    248560    0.430009    0.385614    0.284102    0.374705
    248600     0.43372    0.360912    0.272083    0.414656
    248640    0.438618     0.37884    0.307922     0.38267
    248680    0.429252     0.37399    0.311361    0.362906
    248720    0.443392    0.344966    0.336283    0.401378
    248760    0.450392    0.336438    0.377245    0.387558
    248800     0.43594    0.334297    0.310837    0.414382
    248840    0.415912    0.310123    0.321865    0.382352
    248880    0.422399     0.28206    0.368284    0.376366
    248920    0.416667    0.318289    0.342771    0.358362
    248960    0.415339    0.362199    0.310734    0.342446
    249000    0.476891    0.436804    0.430542    0.280511
    249040     0.47271    0.419488    0.447769    0.265408
    249080    0.508131    0.476215     0.47579    0.251469
    249120    0.480158    0.443915    0.419236    0.297127
    249160    0.473513    0.385887    0.428657    0.340255
    249200    0.451849    0.356653     0.36706    0.382624
    249240     0.45497    0.328479    0.421908    0.357899
    249280    0.502249    0.368633     0.43002    0.428604
    249320    0.491954    0.357668    0.429272    0.414531
    249360    0.497819    0.356577    0.416218    0.441886
    249400    0.487109    0.379651    0.411066    0.401795
    249440    0.454611    0.400189    0.393318    0.313835
    249480    0.479849    0.320459     0.39232    0.451555
    249520    0.482681    0.346293    0.417704    0.414205
    249560    0.515599    0.341541    0.474286    0.435989
    249600    0.494166    0.350615    0.456239    0.396628
    249640    0.487027    0.284334    0.464698    0.421428
    249680    0.545152    0.431354    0.468889    0.434119
    249720    0.528603    0.507321    0.361857    0.412949
    249760    0.456252    0.397813    0.330659     0.38567
    249800    0.496183    0.412953    0.377453    0.423548
    249840      0.4781    0.379547    0.376317    0.414113
    249880    0.477295    0.378887    0.345811    0.438727
    249920    0.489985    0.442069    0.297226    0.443172
    249960    0.531608    0.383423    0.473416    0.440543
    250000    0.530601    0.420921    0.484574    0.388701
    250040     0.49514    0.380023    0.407749    0.423853
    250080    0.498091    0.407567    0.367262     0.44181
    250120    0.493319    0.441763    0.320753    0.434384
    250160    0.463412     0.36341    0.352772    0.415917
    250200    0.501209    0.330625    0.442246     0.44444
    250240    0.486878    0.344319    0.434521    0.408334
    250280    0.499146    0.375924    0.458768    0.382762
    250320    0.521443    0.435601    0.501044    0.320957
    250360    0.490554    0.454017    0.452129    0.265958
    250400    0.459926    0.286795    0.433701    0.390788
    250440    0.492699     0.37925    0.407842    0.418734
    250480    0.429058    0.338552    0.358194    0.353923
    250520    0.464307    0.431163    0.319121    0.378712
    250560    0.468676    0.460494    0.287301    0.380418
    250600    0.486245     0.42626    0.303454    0.446191
    250640    0.471772     0.41136    0.316771    0.419019
    250680    0.479663    0.338365    0.399478     0.43137
    250720    0.468965    0.338213     0.37463    0.430257
    250760    0.481887    0.362119    0.391036    0.424724
    250800    0.431711    0.369889    0.347392    0.339483
    250840    0.433309    0.373547    0.355055     0.33153
    250880    0.476972    0.448126    0.421874    0.276062
    250920    0.544853    0.523356    0.494318    0.274733
    250960    0.480719     0.44235    0.399815    0.326582
    251000    0.519631    0.470092    0.414758    0.383435
    251040    0.499752    0.423953    0.394263     0.40537
    251080    0.495034    0.400474    0.404875    0.407204
    251120    0.635704    0.250473    0.627872    0.592689
    251160    0.525046    0.315421    0.506925    0.441456
    251200    0.516035    0.336443    0.484707    0.429476
    251240    0.482852    0.326929    0.462747    0.381149
    251280    0.505133    0.385712    0.489072    0.349792
    251320    0.511694    0.425224    0.438242    0.388317
    251360    0.490506    0.469617    0.313769    0.402742
    251400     0.58006    0.493051    0.430873    0.494153
    251440     0.62688    0.429075     0.57121    0.524949
    251480    0.585618    0.348606    0.550728     0.51095
    251520    0.570258    0.486304    0.500331    0.404432
    251560    0.670209    0.291756    0.664393    0.609772
    251600    0.577143    0.362711    0.529454    0.504288
    251640    0.572686    0.449926     0.42402    0.523176
    251680    0.530489     0.45495     0.41794    0.425657
    251720    0.570176    0.472567    0.387741    0.525869
    251760    0.509852    0.365711    0.397635    0.477536
    251800    0.557428    0.471488    0.331064    0.538096
    251840     0.50195    0.447256    0.325448    0.444918
    251880    0.454675    0.428713    0.299817    0.373862
    251920    0.460562    0.397117    0.338511    0.389798
    251960    0.521646    0.450055    0.432543    0.393174
    252000    0.562536     0.51429    0.462353     0.39323
    252040    0.617789    0.567901    0.595699    0.293187
    252080    0.594839    0.568623    0.534115     0.31473
    252120     0.46926    0.345037    0.349993     0.44594
    252160    0.525962    0.485658    0.287902    0.484273
    252200    0.495622    0.417909    0.308022    0.470911
    252240    0.436826    0.351091    0.309832    0.402955
    252280    0.475358    0.390997    0.341292    0.427284
    252320    0.492362     0.34112    0.406788    0.450556
    252360    0.449601    0.287175    0.375363     0.42534
    252400    0.430032     0.40643    0.355091    0.280322
    252440    0.455856    0.420626    0.420548    0.248641
    252480    0.439393    0.414507    0.342647    0.311304
    252520    0.451136    0.392378    0.402679    0.301556
    252560    0.453275    0.418767    0.396014    0.280578
    252600      0.4657    0.420616    0.379237    0.336177
    252640    0.451613    0.409695     0.35493    0.337763
    252680    0.463933    0.378509    0.334518    0.418683
    252720    0.451909    0.358998    0.334882    0.409166
    252760     0.45598    0.305322    0.394591    0.408549
    252800     0.43757     0.37009    0.327951    0.372045
    252840    0.457737    0.390721    0.355139    0.374513
    252880    0.474522    0.437408    0.382815    0.335365
    252920    0.483118    0.388254    0.431229    0.360701
    252960    0.469791    0.256443    0.454812     0.41084
    253000    0.436975     0.36105    0.283378    0.413804
    253040    0.446896    0.404802    0.277915    0.397909
    253080    0.429726    0.363891    0.257474    0.413061
    253120    0.426427    0.289775    0.352918    0.393902
    253160    0.484741    0.340931    0.376678    0.460247
    253200    0.474575    0.305266    0.406744    0.437967
    253240    0.547385    0.512933    0.408027    0.411915
    253280    0.543877    0.357121    0.445316    0.515522
    253320    0.607848    0.271185    0.564336    0.589018
    253360    0.498809    0.280692    0.446558    0.468422
    253400    0.511206    0.328716    0.426615    0.482294
    253440    0.493923    0.453291      0.4289    0.313834
    253480    0.452233    0.235342    0.404858    0.435585
    253520    0.464486    0.233474    0.438967    0.429294
    253560    0.507528    0.229722    0.475734    0.485874
    253600    0.458361    0.321979    0.384813    0.410413
    253640    0.439118    0.297851    0.401249     0.36869
    253680    0.451653    0.361996    0.377169    0.366992
    253720    0.479047    0.439265    0.384465     0.34381
    253760    0.422167    0.374977    0.322307    0.334606
    253800    0.446797    0.425955    0.336364    0.323539
    253840    0.422249    0.359867    0.382956      0.2836
    253880    0.530848    0.437045    0.476622    0.381342
    253920    0.538312    0.424666    0.453146    0.440315
    253960    0.496796    0.468096    0.375474    0.365401
    254000    0.503976     0.49264    0.336498    0.389947
    254040    0.503827    0.469081    0.299855    0.444672
    254080    0.484178    0.423909    0.284472    0.456326
    254120    0.534639    0.430551    0.455571    0.422799
    254160    0.567524    0.312695    0.524509    0.520844
    254200    0.545914    0.419186    0.395265    0.513901
    254240    0.468626    0.394221    0.349087    0.402429
    254280    0.559628     0.51825    0.380993    0.461118
    254320    0.551007    0.512828    0.532585    0.246125
    254360    0.525261    0.465451    0.505931    0.281402
    254400    0.544887    0.392805    0.525812    0.403768
    254440    0.515254    0.470237    0.411478    0.374884
    254480    0.548012    0.493883    0.369185    0.469486
    254520    0.510052    0.469971    0.458302    0.298987
    254560    0.469841    0.426911    0.408905     0.30339
    254600    0.543619    0.481608    0.509427    0.315566
    254640    0.588608    0.496851    0.571199    0.346106
    254680    0.559738    0.388891    0.516832    0.456357
    254720    0.547255    0.500625    0.508549    0.299544
    254760    0.456189     0.38324    0.439484     0.27604
    254800    0.540518    0.465991    0.492854    0.352515
    254840    0.501771    0.463927    0.370615    0.388543
    254880    0.448717    0.377793     0.35619    0.364821
    254920    0.472117    0.435835    0.445567    0.239388
    254960    0.457392    0.405415    0.404789    0.300332
    255000    0.475244    0.423535    0.437544    0.284405
    255040    0.462682    0.361495    0.451909    0.305368
    255080    0.476363    0.403622    0.453598    0.291857
    255120    0.497338    0.431274    0.374447    0.410465
    255160    0.485733    0.318291    0.441288    0.419319
    255200    0.487947    0.350841    0.429785    0.410341
    255240    0.488939    0.363132    0.431456    0.400128
    255280    0.488412    0.422939    0.431832    0.334271
    255320    0.470623    0.411238    0.354965    0.384518
    255360    0.468531    0.424502    0.249254    0.443523
    255400    0.444472    0.396877    0.428575    0.232212
    255440    0.464043    0.432847    0.389499    0.302666
    255480    0.465678    0.394632    0.435882    0.296623
    255520    0.507533    0.481293    0.441628     0.29749
    255560    0.524799     0.46578    0.380416    0.434926
    255600    0.525128      0.5173    0.448006    0.288461
    255640    0.457093    0.432831    0.370357    0.305552
    255680    0.490865    0.371176    0.427511    0.401695
    255720     0.54142    0.436958     0.47817    0.408279
    255760     0.51542    0.422113    0.430321     0.40983
    255800     0.60896     0.57015    0.564336    0.313239
    255840    0.488021    0.458026    0.328925    0.397931
    255880    0.487921    0.358625    0.406091    0.427331
    255920    0.479889    0.312393    0.428361     0.42368
    255960    0.461803    0.327821    0.441326    0.352546
    256000    0.537847    0.429002    0.368978    0.508302
    256040    0.570337    0.454473    0.472998    0.469357
    256080    0.552396    0.457105    0.519454    0.362637
    256120    0.491031    0.354878    0.447526    0.394974
    256160     0.51426    0.370152    0.493369     0.38536
    256200    0.576076    0.446303    0.514482    0.447046
    256240    0.512297     0.32883    0.454135    0.458834
    256280    0.496974    0.376922    0.430089    0.408557
    256320    0.495255    0.397276    0.399741    0.415853
    256360    0.444383    0.350374    0.395294    0.340489
    256400    0.470267    0.415437     0.38015    0.353838
    256440    0.496913    0.413148    0.458123    0.336566
    256480    0.496233    0.442976    0.426278    0.338458
    256520    0.508573    0.459836    0.429095    0.348886
    256560    0.491293    0.453955    0.351676    0.391135
    256600    0.562697    0.458434    0.484664    0.433813
    256640    0.484143    0.422533     0.37394    0.387844
    256680    0.462958    0.351562    0.376089    0.404501
    256720    0.485485    0.360154    0.410567    0.416071
    256760    0.474008    0.394331    0.438914    0.318159
    256800    0.452666    0.374631    0.425145    0.297852
    256840    0.440502    0.367387    0.389655    0.318245
    256880    0.463366    0.410632    0.419121     0.29178
    256920    0.448414    0.432697     0.36687    0.283427
    256960     0.45555    0.413966    0.363747    0.333724
    257000     0.44753     0.35673    0.376281    0.362935
    257040    0.445928    0.376375    0.373126    0.341794
    257080    0.476081    0.446213     0.35233    0.360643
    257120    0.492362    0.432244    0.390008    0.381968
    257160    0.521421    0.488815    0.467497    0.293711
    257200    0.467861    0.415781    0.396458    0.328231
    257240     0.51705    0.497473    0.432892    0.315921
    257280    0.589148    0.540691    0.518165    0.365171
    257320    0.537635     0.49801    0.409949     0.40253
    257360    0.457326     0.39201    0.407587     0.31384
    257400    0.460544     0.37209    0.412045    0.340543
    257440    0.472521    0.349937    0.443779     0.35659
    257480    0.450171    0.315217    0.406112    0.375524
    257520    0.451866    0.272482    0.401419     0.41591
    257560     0.46043    0.415231    0.384549    0.322019
    257600    0.456589    0.382162    0.399649    0.333437
    257640    0.474927    0.449256    0.342707    0.363088
    257680    0.453664     0.41518    0.404847    0.274495
    257720    0.466286    0.308137    0.405314    0.419067
    257760    0.462804    0.328792    0.369728    0.428452
    257800    0.494841    0.398983    0.408288    0.404782
    257840    0.504342    0.334571    0.482872    0.404498
    257880     0.45269    0.378445    0.353669    0.376236
    257920    0.489397    0.439333    0.330561    0.420399
    257960    0.483827    0.438491    0.328736    0.409676
    258000    0.452571    0.391735    0.264757    0.431379
    258040    0.465385    0.340256    0.344092    0.446085
    258080    0.468512    0.386954    0.300178    0.446282
    258120    0.452981    0.405222     0.35237    0.349305
    258160    0.463611    0.401288    0.337758    0.393391
    258200    0.449997    0.391769    0.307804     0.39594
    258240    0.435416    0.251751    0.402173    0.392497
    258280    0.466348    0.311388     0.38392    0.436581
    258320    0.482887    0.354912    0.434587    0.389269
    258360    0.461553    0.310707    0.426106    0.384651
    258400    0.465874    0.432532    0.392184    0.305261
    258440    0.458209    0.412972    0.424588     0.26285
    258480    0.488941    0.433008    0.443906    0.305907
    258520    0.464811    0.365826    0.356556    0.413688
    258560    0.454998    0.391692    0.257784    0.440648
    258600    0.466986    0.401707    0.258702    0.455913
    258640    0.448051    0.400208    0.240655    0.428273
    258680    0.475768    0.436716    0.319122    0.400188
    258720    0.460062     0.41764    0.394566    0.305301
    258760    0.462503    0.419698     0.25916    0.429544
    258800    0.468617    0.421575    0.239865    0.451601
    258840    0.458923    0.385288    0.289704    0.434564
    258880    0.469205    0.341233    0.342643    0.454382
    258920    0.436789    0.340987    0.364032    0.364386
    258960    0.469658      0.2915    0.406535    0.436936
    259000    0.460583    0.384363    0.429655    0.303209
    259040    0.465282     0.39563    0.317444    0.419143
    259080    0.472668     0.37615    0.386116    0.395292
    259120    0.475289    0.399352    0.326221    0.431159
    259160    0.441688    0.422611    0.257569    0.381097
    259200    0.498112    0.456686    0.321096    0.429611
    259240    0.587129    0.544531    0.314818    0.542049
    259280    0.565291    0.423854    0.400175    0.547098
    259320    0.552014    0.360113    0.462214    0.515863
    259360    0.503425     0.32451    0.448774    0.447402
    259400    0.472285    0.347417    0.426528    0.378791
    259440    0.521747     0.29094    0.489701    0.469026
    259480    0.561402    0.467478     0.53164      0.3594
    259520    0.553964    0.427566    0.524886    0.394251
    259560    0.588133    0.375329    0.575461    0.468799
    259600    0.516519    0.396145    0.446312    0.421257
    259640    0.637269    0.430458    0.510398    0.605329
    259680    0.576471    0.330918    0.529251    0.524428
    259720    0.558712    0.412933     0.39789    0.543588
    259760    0.598301    0.573947    0.471802    0.404865
    259800    0.588237    0.544055    0.290814    0.558101
    259840    0.536229    0.450495    0.353479    0.497181
    259880    0.587654    0.456841    0.421204    0.551867
    259920    0.622515    0.484823     0.54077    0.497559
    259960    0.599301    0.385898     0.56595    0.499105
    260000    0.555484    0.421775    0.521371     0.40915
    260040    0.579283     0.52373    0.426158    0.463932
    260080    0.529051    0.492459    0.498627    0.262002
    260120    0.584513    0.572487    0.541029    0.250714
    260160    0.586935    0.543859    0.519346    0.351401
    260200    0.611745    0.557083    0.569148    0.337926
    260240    0.649868    0.535082    0.626281    0.407575
    260280    0.600014    0.581378    0.408067    0.464235
    260320    0.546202    0.520882    0.340735    0.457443
    260360    0.545188    0.431858    0.438294    0.464604
    260400    0.471951    0.367902    0.385628    0.401766
    260440    0.492904    0.393432    0.323804    0.475678
    260480    0.527396    0.464957    0.317696    0.489057
    260520    0.473308    0.405612     0.31907    0.426279
    260560    0.438346    0.376892    0.328275    0.366719
    260600    0.430225    0.364513    0.329863     0.35848
    260640    0.468754    0.434713    0.335404    0.371469
    260680    0.508326    0.341621    0.482482    0.409019
    260720    0.492189    0.409892    0.454061     0.33214
    260760    0.548362    0.502513    0.505695    0.305214
    260800    0.576363    0.546559    0.527243    0.296104
    260840    0.638008    0.607674    0.610626    0.268283
    260880    0.552594    0.536088    0.494091    0.281431
    260920    0.578806    0.530629    0.463295    0.416922
    260960    0.563479    0.523328    0.239837    0.551019
    261000    0.567345    0.526453    0.323288     0.51195
    261040    0.578619    0.523396    0.499373    0.382469
    261080    0.602619    0.559086    0.470605    0.438466
    261120    0.559938    0.527753    0.381698    0.450384
    261160    0.595761    0.573052    0.471425    0.399038
    261200    0.638635    0.567036    0.496739    0.497422
    261240    0.651963    0.634951    0.376748    0.552275
    261280    0.644477    0.566066    0.459703    0.546757
    261320    0.619671    0.599127    0.378524     0.51551
    261360    0.632119     0.55984    0.378798    0.585013
    261400    0.591746    0.527501    0.368247    0.535223
    261440    0.531168    0.464432    0.332603    0.487808
    261480    0.592389    0.544102    0.323108    0.549002
    261520    0.653681    0.638429    0.192459    0.640284
    261560    0.614856     0.57308    0.317208    0.571887
    261600     0.58299    0.526432    0.287013    0.565904
    261640    0.529341    0.395367    0.388318    0.503288
    261680    0.472768    0.377302    0.368297    0.411121
    261720    0.460964    0.309681    0.409259     0.40197
    261760    0.425961     0.34543    0.369859    0.326754
    261800    0.460978    0.354144     0.42884    0.340118
    261840    0.463035    0.256554    0.428613    0.423407
    261880    0.428554    0.367267    0.279781    0.392625
    261920    0.404214    0.340864    0.299641    0.347571
    261960    0.411755    0.354138    0.293287    0.357286
    262000    0.456214    0.441111    0.349279    0.315733
    262040     0.44492    0.423294    0.315282    0.342531
    262080     0.44374    0.424868    0.314127    0.338558
    262120    0.469688    0.446547    0.358938    0.336115
    262160    0.476099    0.419696    0.412851    0.326725
    262200    0.503583    0.414517    0.451196    0.363029
    262240    0.528258    0.489246    0.461065    0.325838
    262280    0.496135    0.411191     0.42776    0.374491
    262320    0.587332    0.333528    0.552514    0.522882
    262360    0.503456     0.38399    0.447488    0.399051
    262400    0.562051     0.52699    0.290621    0.519254
    262440    0.586807    0.541324    0.295208    0.555432
    262480    0.631373    0.610901     0.45599    0.464905
    262520    0.604798    0.586667    0.505215    0.363512
    262560    0.565223    0.518594    0.518801    0.317583
    262600    0.619094    0.596889    0.509992    0.387538
    262640    0.563547    0.532108    0.398489    0.439588
    262680    0.597041    0.570236    0.343766    0.519203
    262720    0.601469    0.558025    0.311307    0.561451
    262760    0.638443    0.466642    0.472738    0.611542
    262800    0.608732    0.526538     0.39196    0.556988
    262840    0.624757    0.433687    0.507184     0.57907
    262880    0.603047    0.444515    0.466451    0.558713
    262920    0.638129    0.493923    0.433266    0.618659
    262960     0.57932    0.551142    0.373706    0.477294
    263000     0.60549    0.558444    0.285898    0.582786
    263040    0.598581    0.552215    0.294241    0.570158
    263080    0.604722    0.585154    0.233496    0.578319
    263120    0.614354     0.57148    0.292325    0.585507
    263160    0.596902     0.39839    0.476541    0.571644
    263200    0.593887    0.519693     0.35235    0.557828
    263240    0.650352     0.45744    0.514736    0.609681
    263280    0.645478    0.523667    0.447718    0.598836
    263320    0.607502    0.343467    0.569708    0.543674
    263360    0.637058    0.214255    0.621592    0.615958
    263400    0.638043    0.273855    0.601621     0.61421
    263440    0.611026    0.316701    0.546819    0.589401
    263480    0.639934    0.395207    0.538022    0.611045
    263520    0.614577    0.562796    0.325518    0.576809
    263560     0.64598    0.559512    0.373538    0.618058
    263600    0.631825    0.431512    0.490028     0.60998
    263640    0.629262    0.215532    0.611517    0.609535
    263680    0.626893    0.352898     0.60189    0.546975
    263720    0.661249    0.453948    0.640019    0.508731
    263760    0.558998    0.441087     0.51673    0.404215
    263800    0.494484    0.346353    0.400103    0.457151
    263840    0.556951    0.426618    0.401171    0.526733
    263880    0.559257    0.497364    0.332986    0.516997
    263920    0.547731    0.472532    0.319323     0.52418
    263960    0.546451    0.450095    0.359847     0.51492
    264000    0.530464    0.431419    0.396745    0.468247
    264040    0.564743    0.489165    0.324767      0.5414
    264080    0.570084    0.522122    0.312739    0.528748
    264120    0.515377    0.466572    0.334452    0.449086
    264160    0.550952    0.521446    0.345854    0.464302
    264200    0.544548    0.516306    0.251423    0.513108
    264240    0.579667    0.565183    0.322357     0.49868
    264280    0.526398    0.494113    0.307556    0.464168
    264320    0.614008    0.596097    0.216469    0.593145
    264360    0.595687    0.556979    0.296266     0.55829
    264400    0.598055    0.571796    0.303235    0.544459
    264440    0.615873    0.594025    0.324964    0.547843
    264480    0.626762    0.564498    0.460177    0.505214
    264520    0.628017    0.608676    0.478523    0.435133
    264560     0.58265    0.503956    0.434806     0.48573
    264600    0.566052    0.534666    0.389229    0.451069
    264640    0.598012    0.469808    0.435596    0.552062
    264680    0.635199    0.582117    0.424964    0.536191
    264720     0.65098     0.63973    0.549758    0.368862
    264760    0.645836    0.579022    0.571845    0.414652
    264800    0.598385     0.50759     0.55965     0.38115
    264840    0.625001    0.402829    0.595417    0.514256
    264880    0.571611    0.386943    0.516803    0.486486
    264920    0.620674    0.389581    0.567627    0.544518
    264960    0.586864    0.415877    0.501981    0.513694
    265000     0.69668    0.416234    0.665639    0.595315
    265040    0.603999    0.381297    0.544558    0.536375
    265080    0.595036     0.44107    0.564023     0.44212
    265120    0.625087    0.484514    0.555988    0.487434
    265160    0.614179     0.54914    0.354272    0.572161
    265200    0.513222    0.440729    0.365466    0.446077
    265240    0.559855    0.360395    0.488805    0.507998
    265280    0.576346    0.316328     0.56081    0.499778
    265320    0.635429    0.312267    0.614334    0.576735
    265360    0.534279    0.265187    0.516379    0.483671
    265400    0.555891    0.280207     0.53115    0.507339
    265440    0.630034    0.265552    0.591694    0.610955
    265480    0.629518    0.417109    0.527182    0.583682
    265520     0.56733    0.529798    0.382318    0.465696
    265560    0.587239    0.522889    0.517881    0.384818
    265600    0.572257    0.504257    0.505287    0.381268
    265640     0.61871    0.498417    0.579716    0.425574
    265680    0.599601    0.486279    0.571788    0.394507
    265720    0.594594    0.535633    0.553159    0.337931
    265760    0.576382    0.503433    0.542637     0.34137
    265800      0.5914    0.521671    0.423736    0.497809
    265840    0.606789    0.528706     0.56676    0.368291
    265880    0.577213    0.333861    0.525636     0.52782
    265920    0.621914    0.381866    0.516594    0.600719
    265960    0.658113    0.261755    0.640358    0.622616
    266000    0.588693    0.480115    0.570212    0.370765
    266040    0.585395    0.427241    0.567801    0.424783
    266080    0.577292     0.26941    0.547043    0.542857
    266120    0.537917    0.281147    0.495606    0.504024
    266160    0.541253    0.322653    0.504537    0.476703
    266200    0.545368    0.258024    0.509324    0.518523
    266240    0.587461    0.250628    0.574266    0.545551
    266280    0.564181    0.295915    0.546507    0.500365
    266320    0.608703    0.421059     0.55514    0.505538
    266360    0.655406    0.532102    0.647391    0.396062
    266400    0.578829    0.384655    0.516713    0.505107
    266440    0.602091    0.420854    0.532899    0.513739
    266480    0.611485     0.53634    0.576833    0.356977
    266520     0.63796    0.590899    0.631519     0.25692
    266560    0.622572    0.608935    0.609968      0.1798
    266600     0.62571    0.612244    0.615815    0.170159
    266640    0.595963    0.575082    0.557218    0.262932
    266680    0.614009    0.595936    0.579255    0.251671
    266720    0.659078    0.648508    0.501992    0.442954
    266760    0.685983    0.658068      0.5446    0.459895
    266800    0.560745    0.535214    0.509422    0.287933
    266840    0.674673    0.661653    0.603105    0.329922
    266880    0.701033    0.680679    0.402463    0.597991
    266920    0.701028    0.683423    0.449126    0.560445
    266960    0.627072    0.605217       0.557    0.331514
    267000    0.653028      0.5745    0.610725    0.387113
    267040    0.582515    0.365266    0.521542    0.522707
    267080    0.534298    0.324239    0.473158    0.491873
    267120     0.59793    0.485029    0.468365    0.510316
    267160    0.654485    0.601194    0.590873    0.382275
    267200    0.596014    0.566062    0.569475    0.256393
    267240    0.515384    0.428388    0.475596    0.348616
    267280    0.586233    0.528613    0.521986    0.368017
    267320    0.544572    0.513041    0.477618    0.319041
    267360     0.56626    0.486604    0.525685    0.358011
    267400    0.561071    0.517599     0.51649    0.308107
    267440    0.615219    0.545048    0.568643    0.369537
    267480     0.59492     0.44444    0.537786    0.470233
    267520    0.537388    0.385535    0.458641    0.467528
    267560     0.50031    0.419146    0.419439    0.386015
    267600    0.587495    0.534681    0.474629    0.423255
    267640    0.477646    0.429482    0.319992    0.411633
    267680    0.458078    0.384676     0.33251    0.401412
    267720    0.478517    0.402961      0.3401    0.424159
    267760    0.420662    0.376491     0.24891    0.387571
    267800    0.437961    0.373099    0.262581    0.418889
    267840     0.43489    0.385843    0.387446    0.281548
    267880    0.448267    0.405683    0.422792    0.241981
    267920    0.437014    0.379042    0.372104    0.315955
    267960    0.449457    0.393418    0.419955    0.269968
    268000    0.498813    0.450733    0.454134    0.297037
    268040    0.503816    0.471704    0.451642    0.284913
    268080    0.549923     0.46012    0.467975    0.417276
    268120    0.516252    0.340284    0.464404    0.448963
    268160    0.534998    0.351772     0.49558     0.45067
    268200    0.486561    0.318293    0.438949    0.423669
    268240    0.476029     0.34751     0.38951    0.425119
    268280    0.513774    0.335745    0.467274    0.443687
    268320    0.442754     0.34224    0.382185    0.358982
    268360    0.524165    0.407519     0.48708    0.382333
    268400    0.581652    0.295642    0.524155      0.5608
    268440    0.518516    0.346052    0.453989    0.460281
    268480    0.568453     0.32776     0.51039    0.527591
    268520     0.60469    0.423326    0.492141    0.556679
    268560     0.60878    0.419605    0.567349    0.493228
    268600    0.641565    0.395095    0.527324     0.62373
    268640    0.596459    0.459485    0.427149    0.563865
    268680    0.629057    0.414353    0.496566    0.610866
    268720    0.588004     0.31163    0.543381     0.54692
    268760    0.635967    0.302505    0.590863    0.606862
    268800    0.646216    0.313434    0.573737    0.638572
    268840    0.593003    0.414409    0.463871    0.562488
    268880    0.537901    0.394577     0.50651    0.407961
    268920    0.600411    0.312353    0.568001    0.548451
    268960    0.701626    0.342285    0.668147    0.648828
    269000    0.652055    0.308052    0.639516    0.588621
    269040    0.580278    0.457607    0.504881    0.457314
    269080    0.559329    0.375199    0.522108     0.46079
    269120    0.570528    0.403704    0.533275     0.45127
    269160     0.62085    0.341018    0.593371    0.550024
    269200    0.617524    0.450652    0.589018    0.461133
    269240    0.544111    0.436007    0.523903    0.357124
    269280     0.63937    0.599438    0.591069        0.33
    269320    0.591927    0.564337    0.464198    0.408411
    269360    0.579499    0.522189    0.356224    0.521596
    269400    0.615702     0.59441    0.297964    0.562202
    269440    0.633009    0.616644    0.562437    0.323753
    269480    0.626361     0.59721    0.522052    0.394282
    269520     0.59542    0.522125    0.482194    0.451581
    269560    0.594063    0.503713     0.55365    0.381531
    269600    0.552829    0.400668    0.465184    0.484055
    269640    0.566881    0.359558    0.497722     0.51546
    269680    0.650505    0.638086    0.265608    0.607134
    269720    0.642191    0.600133    0.366933    0.574475
    269760    0.558297    0.465243     0.39457    0.501253
    269800     0.58838    0.463012    0.423051    0.546837
    269840    0.675635    0.565413    0.451533    0.624013
    269880    0.609919    0.560579    0.383029    0.532017
    269920    0.474585    0.456052      0.3185    0.375548
    269960    0.534271    0.511929    0.356897    0.425963
    270000    0.540456    0.521299    0.433244    0.353174
    270040    0.545744    0.456376    0.388527    0.486252
    270080     0.45302     0.39606    0.331744    0.378863
    270120    0.532315    0.438776    0.396189    0.466077
    270160     0.46793    0.386102    0.394112    0.365402
    270200     0.53337    0.415029    0.430564    0.459711
    270240    0.514132    0.433651    0.358607    0.460446
    270280      0.5085     0.35269    0.416248    0.468499
    270320    0.453799    0.309543    0.373038    0.420587
    270360    0.473195    0.334337    0.362966    0.451998
    270400    0.578806    0.392535    0.489662    0.525527
    270440    0.527745    0.346468    0.434269    0.498398
    270480    0.643984    0.237074    0.612997    0.630445
    270520    0.609866    0.293489    0.588455    0.558084
    270560    0.621154    0.478081    0.457246    0.577953
    270600    0.535978    0.444099     0.33764    0.513147
    270640    0.564542    0.481619    0.388779    0.504292
    270680    0.599103    0.554799    0.416795    0.486137
    270720    0.589434    0.575366    0.513335    0.316712
    270760    0.545483    0.531945    0.498261    0.252734
    270800    0.508191    0.473163    0.460273     0.28422
    270840    0.490392    0.453073    0.429916    0.301441
    270880    0.474577    0.446121    0.409117    0.289907
    270920    0.478769    0.432483    0.432729    0.290076
    270960    0.476303    0.432839    0.406012    0.318642
    271000      0.4685    0.419421    0.379049    0.345532
    271040    0.532679    0.498487     0.50051    0.261715
    271080    0.540894    0.446971    0.492209    0.378258
    271120    0.456562    0.323004    0.382831    0.407439
    271160    0.456653    0.338234     0.34677    0.427098
    271200     0.43356    0.369394    0.291036     0.39344
    271240    0.452144    0.400524    0.264508    0.422474
    271280    0.444881    0.404181    0.351282    0.330268
    271320    0.470891    0.392664    0.378531    0.382108
    271360     0.43131    0.343649    0.387237    0.322506
    271400    0.452569      0.3845    0.402048    0.316472
    271440    0.454128    0.426794    0.309751     0.36656
    271480    0.453201    0.422033     0.26208     0.40495
    271520    0.444934    0.396747    0.265325    0.410032
    271560     0.44662    0.408035    0.270703    0.398958
    271600    0.480936    0.407887    0.332336    0.431023
    271640    0.446456    0.383304    0.292148    0.407888
    271680    0.468748    0.428134    0.276472    0.423927
    271720    0.449292    0.423113    0.297058    0.369404
    271760    0.439364    0.410636    0.289283    0.365754
    271800     0.44006    0.328008     0.38322      0.3645
    271840    0.459293    0.362368    0.390674    0.371434
    271880    0.446264    0.366432    0.355317    0.371189
    271920    0.481644    0.293646     0.41583    0.452569
    271960    0.476538      0.3243    0.382843    0.449932
    272000    0.566285    0.344334    0.484902     0.53634
    272040    0.588321    0.431105    0.482085    0.523437
    272080    0.525258     0.42856     0.43848    0.419361
    272120    0.526698    0.484999    0.427533    0.369881
    272160    0.491992     0.41071    0.359157    0.431781
    272200    0.535883    0.516371    0.470357    0.294053
    272240     0.57835    0.549226    0.553574    0.246749
    272280    0.588835    0.485396    0.568796    0.366489
    272320     0.55695    0.418239    0.508046    0.432842
    272360    0.613358    0.443336    0.592795    0.452177
    272400    0.537347     0.43351    0.460352    0.421462
    272440    0.560943    0.470666    0.506195    0.389299
    272480    0.533553    0.462829     0.50916    0.309682
    272520    0.571172    0.515254    0.549107    0.292353
    272560    0.559999     0.47964    0.511298    0.368399
    272600    0.517128    0.254063      0.4687    0.500613
    272640    0.527204    0.244815    0.490259    0.505568
    272680    0.514453    0.313117    0.468649    0.460054
    272720    0.475648    0.239498    0.435593     0.45319
    272760    0.533301    0.299425    0.456225    0.520598
    272800    0.504681    0.297402    0.463921     0.45358
    272840    0.588482    0.302468    0.555279    0.541111
    272880    0.525526    0.329818    0.468659    0.473217
    272920    0.526967    0.310332    0.501582    0.455519
    272960    0.471694    0.225757    0.435703    0.451871
    273000    0.453805    0.304101    0.421958    0.375968
    273040    0.482255    0.337215    0.438414    0.399023
    273080    0.556124    0.376053    0.519821    0.454882
    273120    0.540105    0.471454    0.460156    0.386542
    273160    0.607806    0.588615    0.485178    0.396221
    273200    0.584681    0.466514    0.525731    0.435517
    273240    0.591613    0.470061    0.562968    0.402643
    273280    0.524584     0.44088    0.481097     0.35291
    273320    0.620554    0.584217    0.546037    0.361538
    273360    0.532923    0.500795    0.491418    0.275186
    273400    0.571035    0.495263     0.53937    0.340525
    273440    0.574373    0.519512    0.536424    0.319634
    273480     0.62584    0.595521    0.533485    0.379604
    273520    0.612222    0.574162    0.346114    0.547883
    273560     0.54176    0.482717    0.336265    0.490834
    273600    0.508073     0.47441    0.305701      0.4447
    273640     0.57482    0.516725    0.446844    0.440637
    273680     0.63108    0.568745    0.415205    0.548323
    273720    0.600996    0.366505    0.542009    0.542488
    273760    0.582708    0.301345    0.559656    0.524474
    273800      0.6008    0.211645    0.576866    0.586817
    273840    0.600652    0.392486    0.563127    0.500409
    273880    0.581687     0.39006    0.512822    0.511455
    273920    0.606325    0.422309    0.548842    0.505655
    273960      0.6072     0.40563    0.588904    0.475437
    274000    0.525761    0.489268    0.484585    0.280433
    274040    0.522748    0.326686    0.496062    0.440146
    274080    0.433836    0.340711    0.298825    0.413577
    274120    0.442326    0.393547    0.359314    0.327596
    274160    0.440088    0.369488     0.28357    0.412822
    274200    0.443117    0.256657    0.383091    0.424351
    274240    0.453878    0.301944    0.431249    0.367239
    274280     0.45244    0.360857    0.426927    0.311319
    274320     0.43135    0.321379    0.349872    0.382662
    274360    0.426788    0.387861    0.285511    0.363791
    274400    0.434262    0.414878     0.28241     0.35396
    274440    0.429713    0.393145    0.262836    0.381655
    274480    0.428464    0.322415    0.332841    0.390422
    274520    0.442657    0.380299    0.325889    0.375579
    274560    0.436833    0.388504    0.282064     0.38878
    274600    0.436975    0.379506     0.25737    0.414284
    274640    0.430038    0.287228    0.349397    0.406555
    274680    0.449432    0.274384     0.41526    0.395287
    274720    0.429332    0.332242    0.376765     0.34105
    274760    0.433928    0.292059    0.398473    0.364015
    274800    0.459516    0.293646    0.414118    0.405696
    274840    0.458437     0.31367    0.415164    0.386756
    274880    0.431055    0.266931    0.364516    0.409258
    274920    0.432902    0.364669    0.313681     0.37872
    274960    0.451568    0.424758    0.232032    0.416616
    275000    0.477335    0.371207    0.359381    0.434451
    275040    0.504531    0.453617    0.410264    0.367449
    275080    0.498515    0.413363    0.432399    0.373091
    275120    0.485119    0.369716    0.404692    0.412573
    275160    0.501858    0.393862    0.402464    0.431994
    275200    0.514475    0.390468    0.438033    0.430152
    275240    0.561138    0.437879    0.497277    0.436725
    275280    0.677494    0.563498    0.621883    0.462306
    275320    0.551053    0.493304    0.393834    0.457017
    275360    0.577233     0.49557    0.350981    0.545546
    275400    0.588698     0.52042    0.356574    0.543277
    275440    0.474649    0.409839    0.296341    0.441358
    275480    0.607936    0.506704     0.37701    0.583342
    275520    0.573622    0.495941    0.359022    0.532195
    275560    0.577352    0.514017    0.355417    0.525487
    275600    0.580002    0.538254    0.275909    0.554042
    275640    0.613208    0.596959    0.297778     0.55409
    275680    0.522679    0.487268    0.388163    0.397853
    275720    0.603092    0.570987     0.46134    0.434257
    275760    0.597082    0.382115    0.506271    0.557398
    275800    0.574554    0.344414     0.50997    0.530599
    275840    0.474117    0.308034    0.432358    0.409581
    275880    0.539773    0.339444    0.517271    0.447123
    275920    0.491746    0.403047    0.451084    0.343079
    275960    0.463924    0.351557     0.36655     0.41533
    276000    0.452898    0.295193    0.393458    0.410225
    276040    0.464782    0.421209    0.372343    0.340572
    276080    0.462079    0.434721    0.357842    0.331665
    276120    0.468324    0.380764    0.426264    0.334621
    276160    0.448865    0.392015    0.401271    0.297094
    276200    0.451302    0.300499    0.414848     0.38072
    276240    0.454998    0.315775    0.432892    0.356283
    276280    0.450559     0.38527    0.387212    0.328088
    276320    0.465493    0.448956    0.413501    0.246623
    276360    0.469666    0.401993    0.417605    0.324314
    276400    0.473092    0.421259    0.429874      0.2922
    276440    0.510321    0.487409    0.396509     0.35506
    276480    0.519264    0.453091    0.382751     0.43299
    276520    0.561207    0.476363    0.366808    0.518108
    276560    0.594127    0.467487    0.420884    0.557033
    276600    0.533209    0.243123    0.501117    0.508326
    276640    0.526355    0.269356    0.490706    0.490667
    276680     0.49769    0.288708    0.449078    0.458658
    276720    0.559225    0.339984    0.520156    0.489197
    276760       0.505    0.458506    0.471135    0.279026
    276800    0.548133    0.504459    0.434937    0.396548
    276840    0.505814    0.465452    0.407517    0.359137
    276880    0.502378    0.463642    0.360743    0.399585
    276920    0.509352    0.384919    0.402108    0.457195
    276960    0.490755    0.411459    0.433203    0.353155
    277000    0.565344    0.501227    0.529521    0.328035
    277040    0.511932      0.3708    0.410895    0.466712
    277080    0.530943    0.349336    0.456645     0.48295
    277120    0.529256    0.491401    0.330632    0.457637
    277160    0.498119    0.350198    0.455896    0.407141
    277200    0.519678    0.402306    0.469695    0.397072
    277240     0.53849    0.331007    0.484153    0.485772
    277280    0.494383    0.325206     0.44018    0.435099
    277320    0.471442    0.363341    0.340841    0.443087
    277360    0.570239    0.537376    0.323686    0.506755
    277400    0.580103    0.521038    0.408863    0.484138
    277440    0.491167    0.422696    0.398924    0.380366
    277480    0.489348    0.377593    0.418898    0.401087
    277520    0.484241    0.454067    0.427472    0.282966
    277560     0.50054    0.474668    0.420059    0.315155
    277600    0.499168    0.484427    0.440049    0.264623
    277640    0.519485    0.470183    0.435266    0.359447
    277680    0.578817    0.559857    0.545417    0.243184
    277720    0.622352    0.592728    0.583718    0.287384
    277760     0.51679    0.494769    0.464008    0.272109
    277800    0.547336    0.447761    0.491833    0.395935
    277840    0.512327    0.479336    0.308999    0.446894
    277880    0.487163    0.430393    0.323602    0.429766
    277920    0.456346    0.330397     0.40465    0.378945
    277960    0.459202    0.352757    0.415654    0.352884
    278000     0.54883    0.421647    0.495352      0.4234
    278040     0.46628    0.278606    0.411802    0.433165
    278080    0.486995    0.295045    0.415859    0.462968
    278120    0.459842    0.295898    0.398984    0.419721
    278160    0.456465    0.320264    0.391558    0.401041
    278200    0.483567    0.309077    0.445392    0.416858
    278240     0.45713    0.283368    0.412314    0.409432
    278280    0.421152    0.302315    0.370673    0.354889
    278320    0.438491    0.309194    0.404897    0.353563
    278360    0.476781    0.349108    0.444461    0.367721
    278400    0.483456    0.396459    0.444663    0.335491
    278440    0.585208    0.512111    0.547056    0.351297
    278480    0.528661    0.444713    0.463986    0.381984
    278520    0.526349    0.440257    0.431127      0.4176
    278560    0.455828    0.368081    0.381961    0.366306
    278600    0.462855    0.422476    0.352095    0.354983
    278640    0.627248    0.608783    0.369838    0.528662
    278680    0.594955    0.542516    0.375717    0.521974
    278720    0.673498     0.63775    0.410381    0.576249
    278760    0.528458    0.479744    0.456269    0.346701
    278800    0.458619    0.406963    0.408803    0.296519
    278840    0.525606    0.411587    0.514371    0.344301
    278880    0.462775    0.350734    0.434326    0.341568
    278920    0.455478    0.352321    0.328608    0.427559
    278960    0.565799    0.381896    0.498836    0.495555
    279000    0.505854    0.347152    0.476089    0.405712
    279040    0.514021    0.369852    0.462198    0.421921
    279080    0.477848    0.436097    0.406788    0.317836
    279120    0.532535    0.364118    0.487152     0.44417
    279160     0.50891    0.271532    0.475074    0.467499
    279200    0.523686    0.294845    0.505358    0.454065
    279240    0.431623    0.328979    0.351079     0.37565
    279280    0.445304    0.309946    0.384435    0.390812
    279320    0.479067    0.323362    0.393147    0.447082
    279360    0.490508    0.361758    0.404524    0.432073
    279400    0.479636    0.339522    0.417819    0.412618
    279440    0.496527    0.278214    0.462762    0.448918
    279480    0.503334    0.271966    0.491507    0.437201
    279520    0.543293    0.307477    0.506644    0.488983
    279560    0.496649    0.322433    0.462998    0.418318
    279600    0.535171    0.240544    0.494784    0.519753
    279640    0.636431    0.259145    0.614828    0.604086
    279680    0.636589    0.304428    0.624159    0.572923
    279720    0.587737     0.39438    0.547878    0.484936
    279760    0.668473    0.507542    0.613469    0.509675
    279800    0.603845    0.473155    0.553634     0.44595
    279840    0.643691    0.381871    0.621578    0.544511
    279880    0.555573    0.409182    0.430923    0.514002
    279920      0.5911     0.25936    0.560219    0.563635
    279960    0.533513    0.279639    0.505513    0.485315
    280000     0.55943    0.277871    0.540325    0.506716
    280040    0.532733      0.2488    0.500821    0.504863
    280080    0.516838    0.240692    0.471216    0.504248
    280120    0.513294    0.242637    0.469748    0.497399
    280160    0.579339    0.316743    0.500969     0.56566
    280200    0.605947    0.372492    0.506106    0.582623
    280240    0.521242    0.451527    0.308544    0.494278
    280280    0.539969    0.425998    0.362962    0.519536
    280320    0.473213    0.375733    0.406669    0.375907
    280360    0.530966    0.489651    0.479466    0.306926
    280400    0.482107    0.388621    0.430039    0.359019
    280440    0.599404    0.567532    0.578062    0.249647
    280480    0.535798    0.467217    0.479203    0.355293
    280520      0.4815    0.405659    0.434359     0.33235
    280560    0.446635    0.378179    0.329007    0.384317
    280600     0.48973    0.466357    0.299486     0.41532
    280640    0.502649    0.480611    0.280037     0.44261
    280680    0.489361     0.41791    0.345178    0.430294
    280720    0.578894     0.47032    0.424744    0.518295
    280760    0.474881    0.360207    0.373536    0.426317
    280800     0.45858     0.35504    0.361529    0.404764
    280840    0.445938    0.303093    0.394965    0.387116
    280880    0.460421    0.309839    0.385666    0.423365
    280920    0.440209    0.320391    0.366959    0.387632
    280960    0.451756    0.362857    0.346568    0.395465
    281000    0.447291    0.304508    0.371253    0.411806
    281040    0.431358    0.298566    0.370021    0.382206
    281080    0.468038    0.296178    0.402264     0.43426
    281120    0.477931    0.290012    0.420725    0.442402
    281160    0.473697     0.31111    0.403267     0.43516
    281200    0.477194    0.314604    0.430548    0.413619
    281240    0.462869    0.409741    0.410119    0.303991
    281280    0.463112    0.356412    0.403605    0.372852
    281320    0.470516    0.348449    0.385384    0.415732
    281360    0.425152    0.322243    0.369027    0.348551
    281400    0.418193    0.294144    0.364216    0.361383
    281440    0.520968    0.430199    0.439544     0.40564
    281480    0.515444    0.449548    0.482629    0.310391
    281520    0.511502    0.421343    0.409662      0.4218
    281560    0.561875    0.452038    0.402534    0.514817
    281600    0.578692    0.346933    0.483048    0.562202
    281640    0.629541    0.471335    0.555108    0.512195
    281680    0.590963    0.575984    0.373599    0.476593
    281720    0.603644    0.574142    0.257913    0.576728
    281760    0.502067    0.453219    0.299715    0.457063
    281800    0.571918    0.547147    0.361401    0.473496
    281840    0.556836    0.532021    0.341176    0.469772
    281880    0.460275    0.400026    0.313171    0.406951
    281920    0.504631    0.418595     0.33488    0.471103
    281960    0.487079    0.379962    0.390651    0.421323
    282000    0.527704    0.315329    0.496561    0.459279
    282040    0.530964    0.404883    0.498122      0.3896
    282080    0.552509    0.480917    0.466963    0.401494
    282120    0.501774     0.44973    0.439678    0.328606
    282160    0.537531    0.345259    0.472388    0.485309
    282200    0.460399     0.33488    0.370162    0.418054
    282240    0.482671    0.383081    0.366364     0.43008
    282280    0.548604    0.442967    0.364496    0.522355
    282320    0.567108    0.493783    0.361484    0.518392
    282360    0.550113    0.483294    0.397769    0.462014
    282400    0.544729    0.482352    0.324136      0.5057
    282440    0.536976      0.3399     0.45292    0.505981
    282480     0.51951    0.448465    0.448773     0.37049
    282520    0.507254    0.448035     0.36616    0.424033
    282560    0.682896    0.637812    0.522138     0.50325
    282600    0.493518    0.460498    0.355592    0.385508
    282640    0.506442    0.435282    0.397944    0.406371
    282680    0.495258    0.454881    0.325878    0.421246
    282720     0.57301    0.541233    0.267794    0.540402
    282760    0.540088    0.514117    0.295355    0.481496
    282800    0.569954    0.498916    0.340687    0.533583
    282840    0.615321    0.532442    0.346708    0.594592
    282880    0.640842    0.563738    0.337358    0.624297
    282920    0.665091    0.545805    0.425359     0.63707
    282960    0.608596    0.571456    0.268236    0.585035
    283000    0.638807    0.604832    0.279339    0.610161
    283040    0.642139    0.598362    0.365129    0.577347
    283080    0.615656    0.539626    0.402142    0.552403
    283120    0.605576    0.583614    0.400435    0.482174
    283160    0.614827    0.587758     0.28202    0.575351
    283200    0.547267    0.485126    0.404972    0.446826
    283240    0.569167    0.531855    0.335207    0.502662
    283280    0.598616    0.545039    0.286401    0.581023
    283320    0.626503    0.591893    0.367703    0.547238
    283360    0.574106    0.519196    0.303434    0.545489
    283400    0.546757     0.41658    0.395142    0.517889
    283440    0.642934      0.4101    0.544899    0.601358
    283480    0.650506    0.396455    0.635164    0.534516
    283520    0.616263    0.510575    0.537145    0.458639
    283560    0.546938    0.359189    0.470123    0.498246
    283600    0.574758    0.387207     0.52381    0.486196
    283640    0.572768    0.502896    0.545358     0.32528
    283680    0.632612    0.578716    0.602982    0.319212
    283720    0.542439    0.516368    0.475237    0.309828
    283760    0.634914    0.616123    0.589118     0.28207
    283800    0.625349    0.580302    0.582081    0.326426
    283840    0.665854    0.630976    0.396475    0.575674
    283880    0.576467    0.530444    0.288488    0.547753
    283920    0.615754    0.603822    0.228782    0.584264
    283960    0.581753    0.565739    0.256808    0.539317
    284000    0.615933    0.576978    0.300241    0.579396
    284040    0.610601    0.581134    0.421089    0.480244
    284080    0.598887    0.549474    0.457761    0.453723
    284120    0.650924    0.443647    0.534391    0.604159
    284160    0.560124    0.253892    0.529153     0.53199
    284200    0.626212    0.531956     0.58574    0.397762
    284240     0.60887    0.587744     0.57889    0.246757
    284280    0.658026    0.618856    0.632972    0.286986
    284320    0.686697    0.633757    0.496157    0.543402
    284360    0.545664    0.487433    0.457955    0.384948
    284400    0.572453    0.492479    0.544808    0.340666
    284440    0.488725     0.38258    0.423823      0.3895
    284480     0.44091     0.28863    0.414858    0.365224
    284520     0.46142    0.341006     0.33189    0.446521
    284560    0.468948    0.364179    0.318771    0.453412
    284600    0.540962    0.469437    0.338667    0.500212
    284640    0.525721    0.471304    0.295943    0.493007
    284680    0.445235    0.346637    0.343514    0.397882
    284720    0.428892    0.350867    0.363825    0.335292
    284760    0.396475    0.326676    0.367985    0.268803
    284800    0.435086    0.371248     0.39856    0.286226
    284840    0.417563    0.325534    0.373899     0.32085
    284880    0.405181    0.373819    0.346536    0.261755
    284920    0.431529    0.335927    0.337631    0.381567
    284960    0.432687    0.284736    0.351127    0.412398
    285000    0.417796    0.280468    0.347437    0.386952
    285040    0.418117    0.309516    0.356133    0.356387
    285080    0.417846    0.329656      0.3461    0.347465
    285120    0.424248    0.380275    0.365249    0.286283
    285160    0.444185    0.334644    0.393422    0.357538
    285200    0.457965    0.385318    0.376102    0.359918
    285240    0.503903    0.429592    0.368295    0.433181
    285280     0.49244    0.403274    0.373147    0.427933
    285320    0.421843    0.330989    0.326202    0.374088
    285360    0.396133    0.333126    0.264871    0.364299
    285400    0.427784    0.314485    0.329161    0.398435
    285440    0.459545    0.354027    0.411822    0.356973
    285480    0.506027    0.246022    0.460713    0.489226
    285520     0.47029    0.339038    0.387224    0.421255
    285560    0.515341    0.318558    0.468301    0.458659
    285600    0.474242    0.307696    0.428419    0.414237
    285640    0.551909    0.307509    0.497274    0.517072
    285680    0.588134    0.283594    0.558246    0.547483
    285720    0.575667    0.303018    0.519044    0.549144
    285760     0.47999    0.319813    0.445234    0.400334
    285800     0.58922    0.377823     0.48005    0.566711
    285840    0.547766      0.3806    0.425022    0.524018
    285880    0.444007    0.324916    0.363344    0.395848
    285920    0.466837    0.385737    0.353143    0.402952
    285960    0.461189    0.333113     0.34415    0.442704
    286000    0.479937    0.392972    0.305717     0.46129
    286040    0.490413    0.438116    0.344314     0.41293
    286080    0.454284    0.415653    0.356757    0.335716
    286120    0.502242    0.447408     0.30504    0.459642
    286160    0.445062    0.322094    0.379228     0.38549
    286200    0.434243    0.319536    0.385248    0.355829
    286240    0.453328    0.288206    0.426241    0.382452
    286280    0.436616    0.278132    0.400932     0.37837
    286320    0.435825     0.32703    0.412569    0.320508
    286360      0.4391    0.332973    0.379215    0.361861
    286400    0.447533    0.326267    0.383396    0.383574
    286440    0.433866    0.290163    0.354033     0.40859
    286480    0.473233    0.393175    0.318624     0.43794
    286520    0.509768    0.324041    0.430348    0.479087
    286560    0.503255    0.309605    0.414681    0.488585
    286600    0.554329     0.40809    0.507242    0.436726
    286640    0.545939    0.437863     0.40762    0.488077
    286680    0.515202    0.455684    0.346322    0.450865
    286720    0.465897    0.294046    0.421879    0.411917
    286760    0.429101    0.283577     0.37151    0.387065
    286800    0.448321    0.383034    0.345211    0.368915
    286840     0.61706    0.573732    0.379865    0.536713
    286880    0.589808    0.529947    0.424272    0.484662
    286920    0.624426    0.564846     0.56031    0.383168
    286960    0.597971    0.529762    0.534247    0.386095
    287000    0.655728    0.552469    0.622205    0.409386
    287040    0.575156    0.504084    0.480877     0.41984
    287080    0.541239     0.48738    0.490647    0.328033
    287120    0.635149       0.612    0.568332    0.330577
    287160    0.688856    0.620514    0.679213    0.320432
    287200     0.65053    0.624027    0.644059    0.205322
    287240    0.691404    0.673795    0.667144    0.238737
    287280    0.685002    0.669974    0.663653     0.22171
    287320    0.663582    0.612486    0.633952    0.321943
    287360    0.620292    0.327754    0.595539    0.554469
    287400    0.659856    0.326193    0.647481    0.587526
    287440    0.554995    0.418956    0.508208    0.426894
    287480    0.651347    0.492401    0.538024    0.562653
    287520    0.702627    0.504304    0.530748    0.671827
    287560    0.645255     0.38434    0.545078    0.622801
    287600    0.588804    0.508659    0.357318    0.554048
    287640    0.661744    0.640994    0.234127    0.640407
    287680    0.608479    0.571709    0.326235    0.554268
    287720    0.587929    0.568599    0.402508    0.453876
    287760    0.613494    0.577549    0.290414     0.57866
    287800    0.494708    0.440186    0.357554    0.409712
    287840    0.523639    0.480395    0.335554    0.452791
    287880    0.516577    0.387024    0.401243    0.472144
    287920    0.514218    0.360413    0.433874    0.459017
    287960    0.546323    0.338224    0.456567    0.523534
    288000    0.498631    0.450267     0.24742     0.48302
    288040    0.617484    0.535306     0.36364    0.586332
    288080     0.58279    0.465874    0.452824    0.507149
    288120    0.562198    0.508168    0.337745    0.509732
    288160    0.555492    0.482341    0.411159    0.464154
    288200    0.501468    0.440639     0.32288    0.452245
    288240    0.605573    0.419561    0.465178    0.583966
    288280    0.583321    0.512097    0.396762    0.510748
    288320    0.538233     0.37653    0.489659    0.444801
    288360    0.526722    0.262967    0.514798    0.469792
    288400    0.572101     0.47494    0.509033    0.412207
    288440    0.571762    0.298553    0.534455     0.52825
    288480     0.59232    0.392696    0.566217    0.476312
    288520    0.551945    0.483244    0.455124     0.41064
    288560    0.564216    0.520471    0.514303    0.318246
    288600     0.59545    0.523447    0.565081    0.340304
    288640    0.602818    0.525337    0.587511    0.325009
    288680    0.554451    0.494244    0.535019     0.29036
    288720    0.610026    0.547569    0.548432    0.379018
    288760    0.561828    0.428372    0.511379    0.431614
    288800    0.462893     0.31024    0.421591     0.39313
    288840    0.469873    0.284153    0.451954    0.395671
    288880    0.558086    0.483626    0.362889    0.507285
    288920     0.52505    0.426678    0.417255    0.441812
    288960    0.574768    0.557407    0.376055    0.456723
    289000    0.609002     0.55467      0.4424    0.488252
    289040    0.521408    0.366295    0.457691    0.447303
    289080    0.559816    0.414278      0.5092    0.442581
    289120    0.613017    0.385582     0.58811    0.506985
    289160    0.554285     0.29699    0.492355    0.532772
    289200    0.488212    0.376046    0.351558    0.460107
    289240    0.508381    0.485527    0.411889    0.333935
    289280    0.467737    0.333355    0.439257    0.365355
    289320    0.501409    0.481824     0.37094    0.364789
    289360    0.505008    0.469055    0.474621    0.254537
    289400    0.452151    0.409795    0.426176    0.243564
    289440    0.487181    0.441309    0.460597     0.26036
    289480    0.563069    0.457187    0.525209    0.386302
    289520    0.526787    0.445322     0.49058     0.34063
    289560    0.520074    0.473891    0.482769    0.288643
    289600     0.49617    0.473658     0.45101     0.25418
    289640    0.473744    0.423358    0.434254    0.284707
    289680     0.48336    0.361083    0.464069    0.348615
    289720    0.510712    0.354314    0.452242    0.437713
    289760    0.465766    0.386606    0.369083    0.384954
    289800    0.538061    0.244628    0.506027    0.512947
    289840    0.481668    0.415165    0.288195    0.456717
    289880    0.483874    0.433443    0.302475    0.434632
    289920    0.515506    0.461552    0.321948    0.463478
    289960    0.481564    0.428374    0.297946    0.437643
    290000    0.589064    0.578785    0.273028    0.533345
    290040    0.498955    0.368524    0.393009    0.455683
    290080    0.444888    0.378278    0.320748    0.387139
    290120    0.508273    0.401072    0.342827    0.488153
    290160    0.523352    0.468781    0.346757     0.45585
    290200    0.561171    0.440708    0.396336     0.52775
    290240    0.536982    0.449599    0.385107     0.47566
    290280     0.50792    0.392955    0.459829    0.387439
    290320    0.465554    0.375063    0.392963    0.372007
    290360    0.462648    0.427174    0.331204    0.368665
    290400    0.523321     0.41534    0.368377    0.489408
    290440    0.525226    0.433566    0.335889    0.500924
    290480    0.512367    0.435633    0.406368    0.412465
    290520    0.504268     0.27072    0.463486    0.469536
    290560    0.475833    0.405224    0.406564    0.351187
    290600    0.495502    0.254425    0.450503     0.47261
    290640    0.453405    0.291146    0.381504    0.425255
    290680     0.53747    0.378363    0.450045    0.481714
    290720    0.497399    0.288786    0.469653    0.436853
    290760    0.470722    0.273778    0.441137    0.416655
    290800    0.466458    0.315143    0.446958    0.368889
    290840    0.480769    0.299055    0.434121    0.429399
    290880    0.512336    0.272671    0.489315    0.459562
    290920    0.527121    0.326655     0.47577     0.47186
    290960    0.420737    0.328627    0.367996      0.3326
    291000    0.435329    0.322484    0.383621    0.357578
    291040    0.513422    0.460583    0.412298    0.380891
    291080    0.514512    0.364142    0.485483    0.401438
    291120    0.524231    0.356156     0.50014    0.415511
    291160    0.535912      0.3535    0.504174    0.441869
    291200    0.545013    0.389175    0.510404    0.426742
    291240    0.496578    0.394731    0.437578    0.381959
    291280    0.477546     0.39463    0.302782    0.456825
    291320    0.529614    0.447951    0.315895    0.510424
    291360    0.510805    0.399681    0.367836    0.476231
    291400     0.54256    0.442642    0.391063    0.489776
    291440    0.618173    0.478753     0.45371    0.573775
    291480    0.635809    0.529546    0.371003    0.624854
    291520    0.627327    0.465366     0.44423    0.610878
    291560    0.666794    0.543947    0.508552    0.578555
    291600    0.646476    0.558192     0.37502    0.619391
    291640    0.653122    0.531647    0.488448    0.576114
    291680    0.669592    0.600781    0.337794    0.649358
    291720     0.67204    0.506081      0.4812    0.644673
    291760    0.655056    0.587027    0.438556    0.566801
    291800     0.58551    0.429111    0.514091    0.487051
    291840    0.575237    0.328792    0.533078    0.519152
    291880     0.64699    0.231122    0.618976    0.632964
    291920    0.638106    0.237223    0.620848    0.610435
    291960    0.614644    0.349372    0.596631    0.526826
    292000    0.645888    0.232421    0.640263    0.608593
    292040    0.634187    0.380592    0.621008    0.523339
    292080    0.517691    0.419787    0.464013    0.380104
    292120    0.518003    0.434352    0.364093    0.464143
    292160    0.534671    0.382547    0.439726    0.481709
    292200    0.532309    0.339068     0.50477    0.443786
    292240    0.538074    0.370273    0.478967    0.461016
    292280    0.577241    0.517513    0.522345    0.354614
    292320    0.592147    0.543089    0.531833    0.351404
    292360    0.581835    0.364082    0.558974    0.481722
    292400    0.595112    0.433559    0.563356    0.450526
    292440    0.594214    0.551721    0.475892    0.418702
    292480    0.633536    0.495617    0.455099    0.591595
    292520    0.558428    0.448637    0.357645    0.542677
    292560    0.614511    0.520163    0.439192    0.540175
    292600    0.629525     0.56269    0.356243    0.590826
    292640    0.551882    0.514596      0.3212     0.49109
    292680    0.539504    0.523431    0.270092    0.484975
    292720    0.639157    0.616558    0.192706    0.632269
    292760    0.603448    0.548079    0.280964    0.590735
    292800    0.554611    0.528696    0.328424    0.477288
    292840    0.479562    0.418222    0.348575    0.404407
    292880      0.5567    0.454483    0.381186    0.517659
    292920    0.540491    0.502384    0.353424    0.454931
    292960    0.542634    0.507167    0.389036    0.424659
    293000     0.59112     0.38551    0.579127    0.463509
    293040    0.576196     0.48819    0.563559    0.328748
    293080    0.617314    0.589701    0.601319     0.22983
    293120    0.571337     0.50589    0.538495    0.327033
    293160    0.599454    0.481927    0.567609    0.405286
    293200    0.563804    0.505764    0.543007    0.291711
    293240    0.613856    0.537892    0.569864    0.373584
    293280     0.64855    0.598273    0.566011    0.403653
    293320    0.628729    0.372752    0.619424    0.517659
    293360    0.568163    0.427618     0.48426    0.477759
    293400    0.580387    0.546702    0.522544    0.319003
    293440    0.612797    0.590866    0.495363    0.395642
    293480     0.62528    0.599721    0.237753    0.604779
    293520    0.621799    0.563922    0.330242    0.588388
    293560    0.605296    0.570813    0.408395    0.490052
    293600    0.514924    0.496481     0.37916    0.374216
    293640    0.483468    0.451639    0.424914    0.288015
    293680    0.535279    0.468376    0.500903    0.320573
    293720    0.547167    0.409545    0.531289     0.38573
    293760    0.566213    0.543855    0.499124    0.310309
    293800     0.62631    0.617779    0.484969    0.409492
    293840    0.580941    0.566377    0.542414    0.244927
    293880    0.606517    0.463028    0.522415     0.49841
    293920    0.562519    0.444317    0.469469    0.463721
    293960    0.448573     0.38619    0.281758    0.417019
    294000    0.453148    0.363778    0.319762    0.419646
    294040    0.467625    0.270795    0.398521    0.452987
    294080    0.470719    0.329511    0.412408    0.405579
    294120    0.457416    0.245098    0.443365    0.402261
    294160    0.468748    0.276489    0.415582    0.436228
    294200    0.515148    0.333584    0.424911    0.488802
    294240    0.461491    0.305749    0.373739    0.439073
    294280    0.523143    0.359286    0.422911    0.489301
    294320    0.485501    0.286329    0.411686    0.468992
    294360    0.524913    0.438181    0.374582    0.467709
    294400    0.490288    0.432921    0.302788     0.44907
    294440    0.487316    0.428326    0.308874    0.442817
    294480    0.466722    0.420217    0.282913    0.423127
    294520      0.5342    0.468901    0.272882    0.525745
    294560    0.533269    0.487983    0.300411    0.490284
    294600    0.524951    0.500852    0.316924     0.44705
    294640    0.438257    0.407522    0.350351    0.308735
    294680    0.472495    0.443208    0.349313    0.357841
    294720    0.502111     0.43024    0.410684    0.387897
    294760    0.466014    0.403057    0.370271    0.367129
    294800    0.453633    0.411219    0.414028    0.266546
    294840    0.501012    0.454648    0.451766    0.302042
    294880    0.520089    0.444565    0.450489    0.374708
    294920     0.49669    0.455085    0.339437     0.41362
    294960    0.487238    0.416304    0.291614    0.465246
    295000    0.450108    0.338499     0.33284    0.424065
    295040    0.458767    0.292942    0.403926    0.414683
    295080    0.459936    0.397365    0.345022    0.382287
    295120    0.480377    0.456904    0.404545    0.298507
    295160    0.565259    0.508185    0.494586     0.36901
    295200    0.517668    0.457549    0.436946    0.368357
    295240    0.528524    0.431074    0.455528    0.406626
    295280    0.492621    0.348744    0.417602    0.435129
    295320    0.515536    0.427678    0.450233    0.382015
    295360    0.460584    0.374002    0.390574    0.363111
    295400    0.465045     0.40275    0.393858    0.339416
    295440    0.438907    0.321156    0.361702    0.388985
    295480    0.437293    0.369287      0.3507    0.350838
    295520    0.494151    0.356894    0.435876    0.413532
    295560    0.525403    0.378291    0.399039    0.499761
    295600    0.456809    0.296872    0.426883    0.383389
    295640    0.435954    0.331755    0.343841    0.389646
    295680    0.453985    0.359466    0.337303    0.411358
    295720    0.461294     0.41187    0.289764     0.41471
    295760     0.46102    0.416767    0.241602    0.439332
    295800    0.449149     0.40922    0.247038    0.418308
    295840    0.448367    0.373417     0.29387     0.41984
    295880    0.413691    0.357086    0.258129    0.384889
    295920    0.441056    0.390672    0.262146    0.409531
    295960    0.441698     0.39226    0.356368    0.330648
    296000    0.598733    0.562058    0.467587    0.427101
    296040    0.535326    0.465403    0.372224    0.466902
    296080    0.510459    0.453217    0.441412    0.347686
    296120    0.478678    0.448319    0.384938    0.330299
[truncated: 1,038,224 more chars]
