# Supplementary material for: Comment on 'Valid molecular dynamics simulations of human hemoglobin require a surprisingly large box size'
Source: eLife. 2019 Jun 20;8:e44718. doi: 10.7554/eLife.44718 (PMC6586461; doi:10.7554/eLife.44718)
Supplement: Figure 4—source data 1. — The zip archive contains a README file describing which source files correspond to the different panels. [file elife-44718-fig4-data1.zip › figure4/README]

panels_BC: phi and psi dihedral angles for alanine dipeptide simulations in four boxes: smallest box - box1, largest - box4.
panels_EF: ubiquitin projections on the pincer mode vector for the simulations in amber and charmm force fields in two boxes: smaller box - box1, larger box -box2.
panel_H: radius of gyration for the RGGGD peptide simulations in cubic and dodecahedral boxes: smaller box - box1, larger box - box2
