# Supplementary material for: Comment on 'Valid molecular dynamics simulations of human hemoglobin require a surprisingly large box size'
Source: eLife. 2019 Jun 20;8:e44718. doi: 10.7554/eLife.44718 (PMC6586461; doi:10.7554/eLife.44718)
Supplement: Figure 4—source data 1. — The zip archive contains a README file describing which source files correspond to the different panels. [file elife-44718-fig4-data1.zip › figure4/panels_EF/amber/box1/eq17/proj.xvg]

25000.0000    0.44132
25040.0000    0.37636
25080.0000    0.22794
25120.0000    0.39538
25160.0000    0.42871
25200.0000    0.27822
25240.0000    0.42574
25280.0000    0.37685
25320.0000    0.52253
25360.0000    0.32825
25400.0000    0.40657
25440.0000    0.41422
25480.0000    0.47490
25520.0000    0.44212
25560.0000    0.40551
25600.0000    0.61610
25640.0000    0.49939
25680.0000    0.49409
25720.0000    0.34130
25760.0000    0.51810
25800.0000    0.47568
25840.0000    0.52264
25880.0000    0.44785
25920.0000    0.50151
25960.0000    0.49647
26000.0000    0.55520
26040.0000    0.49001
26080.0000    0.44893
26120.0000    0.43246
26160.0000    0.50862
26200.0000    0.48672
26240.0000    0.63518
26280.0000    0.56349
26320.0000    0.71284
26360.0000    0.47283
26400.0000    0.51086
26440.0000    0.27274
26480.0000    0.59747
26520.0000    0.56888
26560.0000    0.58257
26600.0000    0.58401
26640.0000    0.25700
26680.0000    0.26141
26720.0000    0.16518
26760.0000    0.23788
26800.0000    0.27038
26840.0000    0.26439
26880.0000    0.36588
26920.0000    0.32727
26960.0000    0.36942
27000.0000    0.32694
27040.0000    0.58897
27080.0000    0.18897
27120.0000    0.35609
27160.0000   -0.04123
27200.0000    0.36982
27240.0000    0.24312
27280.0000    0.38803
27320.0000    0.38480
27360.0000    0.36889
27400.0000    0.45316
27440.0000    0.46493
27480.0000    0.43576
27520.0000    0.33619
27560.0000    0.52843
27600.0000    0.51216
27640.0000    0.35300
27680.0000    0.45659
27720.0000    0.72974
27760.0000    0.81774
27800.0000    0.59479
27840.0000    0.52029
27880.0000    0.38265
27920.0000    0.28697
27960.0000    0.26358
28000.0000    0.67851
28040.0000    0.30852
28080.0000    0.41541
28120.0000    0.29759
28160.0000    0.23081
28200.0000    0.30095
28240.0000    0.34030
28280.0000    0.24005
28320.0000    0.51984
28360.0000    0.33025
28400.0000    0.48468
28440.0000    0.40535
28480.0000    0.54400
28520.0000    0.37646
28560.0000    0.46090
28600.0000    0.46265
28640.0000    0.44318
28680.0000    0.50468
28720.0000    0.41865
28760.0000    0.32459
28800.0000    0.22972
28840.0000    0.46129
28880.0000    0.22002
28920.0000    0.36816
28960.0000    0.24590
29000.0000    0.31702
29040.0000    0.42504
29080.0000    0.44536
29120.0000    0.51186
29160.0000    0.40905
29200.0000    0.34050
29240.0000    0.28482
29280.0000    0.46238
29320.0000    0.20461
29360.0000    0.43726
29400.0000    0.55724
29440.0000    0.59362
29480.0000    0.67424
29520.0000    0.40702
29560.0000    0.78160
29600.0000    0.68356
29640.0000    0.33270
29680.0000    0.67619
29720.0000    0.54152
29760.0000    0.44688
29800.0000    0.53624
29840.0000    0.69315
29880.0000    0.54162
29920.0000    0.61618
29960.0000    0.58509
30000.0000    0.56283
30040.0000    0.64227
30080.0000    0.60285
30120.0000    0.51593
30160.0000    0.45469
30200.0000    0.57944
30240.0000    0.57546
30280.0000    0.65247
30320.0000    0.48331
30360.0000    0.58210
30400.0000    0.55773
30440.0000    0.82344
30480.0000    0.54309
30520.0000    0.59280
30560.0000    0.57508
30600.0000    0.48446
30640.0000    0.46264
30680.0000    0.59637
30720.0000    0.48463
30760.0000    0.48706
30800.0000    0.48307
30840.0000    0.58006
30880.0000    0.48422
30920.0000    0.34839
30960.0000    0.46011
31000.0000    0.30878
31040.0000    0.60889
31080.0000    0.55172
31120.0000    0.62167
31160.0000    0.60607
31200.0000    0.40171
31240.0000    0.59935
31280.0000    0.52308
31320.0000    0.38594
31360.0000    0.38078
31400.0000    0.37725
31440.0000    0.35526
31480.0000    0.46813
31520.0000    0.21031
31560.0000    0.51872
31600.0000    0.36631
31640.0000   -0.09510
31680.0000   -0.22423
31720.0000   -0.06620
31760.0000   -0.17599
31800.0000   -0.03359
31840.0000   -0.18315
31880.0000   -0.10108
31920.0000   -0.55761
31960.0000   -0.43456
32000.0000   -0.21901
32040.0000   -0.12507
32080.0000   -0.26586
32120.0000   -0.32062
32160.0000   -0.47327
32200.0000   -0.08906
32240.0000   -0.23084
32280.0000   -0.38713
32320.0000   -0.15179
32360.0000   -0.57435
32400.0000   -0.18053
32440.0000   -0.08508
32480.0000   -0.21222
32520.0000   -0.52327
32560.0000   -0.24236
32600.0000    0.08351
32640.0000   -0.23199
32680.0000   -0.08943
32720.0000    0.17743
32760.0000    0.57436
32800.0000    0.69051
32840.0000    0.61659
32880.0000    0.33475
32920.0000    0.29629
32960.0000    0.44122
33000.0000    0.36946
33040.0000    0.53142
33080.0000    0.45752
33120.0000    0.32449
33160.0000    0.37117
33200.0000    0.23325
33240.0000    0.21032
33280.0000    0.35987
33320.0000    0.44796
33360.0000    0.32382
33400.0000    0.23324
33440.0000    0.03489
33480.0000    0.37583
33520.0000    0.67522
33560.0000    0.38915
33600.0000    0.49488
33640.0000    0.29074
33680.0000    0.43688
33720.0000    0.38254
33760.0000    0.44503
33800.0000    0.58564
33840.0000    0.59933
33880.0000    0.58675
33920.0000    0.39123
33960.0000    0.44276
34000.0000    0.38027
34040.0000    0.54273
34080.0000    0.33152
34120.0000    0.56837
34160.0000    0.52183
34200.0000    0.56590
34240.0000    0.50817
34280.0000    0.52574
34320.0000    0.28205
34360.0000    0.34108
34400.0000    0.29371
34440.0000    0.36451
34480.0000    0.45024
34520.0000    0.36939
34560.0000    0.62284
34600.0000    0.77206
34640.0000    0.55671
34680.0000    0.56251
34720.0000    0.46366
34760.0000    0.40072
34800.0000    0.38670
34840.0000    0.54871
34880.0000    0.53878
34920.0000    0.59686
34960.0000    0.41308
35000.0000    0.40372
35040.0000    0.57961
35080.0000    0.51029
35120.0000    0.47203
35160.0000    0.42536
35200.0000    0.54986
35240.0000    0.68896
35280.0000    0.65347
35320.0000    0.22793
35360.0000    0.44895
35400.0000    0.27006
35440.0000    0.44466
35480.0000    0.43090
35520.0000    0.31828
35560.0000    0.51777
35600.0000    0.61584
35640.0000    0.52705
35680.0000    0.53929
35720.0000    0.60765
35760.0000    0.41345
35800.0000    0.25414
35840.0000    0.13183
35880.0000    0.43662
35920.0000    0.08779
35960.0000    0.10458
36000.0000    0.44957
36040.0000    0.55439
36080.0000    0.48329
36120.0000    0.48357
36160.0000    0.35312
36200.0000    0.61707
36240.0000    0.49232
36280.0000    0.46578
36320.0000    0.31529
36360.0000    0.56933
36400.0000    0.46250
36440.0000    0.29430
36480.0000    0.37257
36520.0000    0.38945
36560.0000    0.52934
36600.0000    0.67703
36640.0000    0.64553
36680.0000    0.41094
36720.0000    0.56832
36760.0000    0.43417
36800.0000    0.45556
36840.0000    0.57526
36880.0000    0.51571
36920.0000    0.36619
36960.0000    0.47460
37000.0000    0.61298
37040.0000    0.62051
37080.0000    0.65831
37120.0000    0.50431
37160.0000    0.50293
37200.0000    0.60724
37240.0000    0.39597
37280.0000    0.26004
37320.0000    0.68333
37360.0000    0.57020
37400.0000    0.35308
37440.0000    0.47714
37480.0000    0.50429
37520.0000    0.29984
37560.0000   -0.03981
37600.0000    0.02296
37640.0000    0.15002
37680.0000    0.13930
37720.0000    0.06305
37760.0000    0.27154
37800.0000    0.27445
37840.0000    0.37699
37880.0000    0.20162
37920.0000    0.67776
37960.0000    0.66663
38000.0000    0.56523
38040.0000    0.58847
38080.0000    0.47546
38120.0000    0.45866
38160.0000    0.47762
38200.0000    0.56886
38240.0000    0.43952
38280.0000    0.43498
38320.0000    0.21621
38360.0000   -0.07068
38400.0000   -0.08994
38440.0000    0.06336
38480.0000    0.42623
38520.0000    0.31311
38560.0000   -0.12737
38600.0000    0.00901
38640.0000    0.50332
38680.0000    0.21976
38720.0000    0.32479
38760.0000    0.34569
38800.0000    0.43400
38840.0000    0.30899
38880.0000    0.09158
38920.0000    0.26558
38960.0000    0.49620
39000.0000    0.64187
39040.0000    0.53492
39080.0000    0.43340
39120.0000    0.33590
39160.0000    0.23160
39200.0000    0.17860
39240.0000   -0.20058
39280.0000   -0.14100
39320.0000    0.05568
39360.0000   -0.04896
39400.0000    0.00728
39440.0000    0.13351
39480.0000   -0.06942
39520.0000   -0.10501
39560.0000   -0.17199
39600.0000   -0.22655
39640.0000   -0.05207
39680.0000   -0.17017
39720.0000   -0.14426
39760.0000    0.02469
39800.0000   -0.17019
39840.0000    0.00593
39880.0000    0.06525
39920.0000    0.27444
39960.0000   -0.17125
40000.0000    0.18626
40040.0000    0.31705
40080.0000    0.28415
40120.0000    0.00462
40160.0000    0.07398
40200.0000    0.31030
40240.0000    0.05491
40280.0000    0.08539
40320.0000   -0.00813
40360.0000   -0.09451
40400.0000   -0.12714
40440.0000   -0.36621
40480.0000   -0.01061
40520.0000   -0.09975
40560.0000    0.01407
40600.0000    0.12768
40640.0000    0.21005
40680.0000   -0.02129
40720.0000    0.15750
40760.0000   -0.00411
40800.0000    0.24521
40840.0000    0.13439
40880.0000    0.03036
40920.0000    0.29612
40960.0000    0.29685
41000.0000    0.30074
41040.0000    0.39409
41080.0000    0.14568
41120.0000    0.04436
41160.0000   -0.16632
41200.0000    0.14109
41240.0000    0.06988
41280.0000    0.11785
41320.0000    0.00634
41360.0000   -0.16465
41400.0000   -0.03017
41440.0000   -0.11997
41480.0000   -0.21693
41520.0000   -0.00179
41560.0000   -0.15180
41600.0000    0.14523
41640.0000    0.09486
41680.0000    0.26527
41720.0000   -0.00457
41760.0000    0.00065
41800.0000    0.22734
41840.0000    0.19751
41880.0000    0.31229
41920.0000    0.20379
41960.0000    0.19456
42000.0000    0.33196
42040.0000    0.23820
42080.0000    0.23591
42120.0000    0.23995
42160.0000    0.04388
42200.0000    0.30850
42240.0000    0.41224
42280.0000    0.28078
42320.0000    0.42107
42360.0000    0.33448
42400.0000    0.47643
42440.0000    0.33218
42480.0000    0.34532
42520.0000    0.38159
42560.0000    0.35629
42600.0000    0.31406
42640.0000    0.43984
42680.0000    0.24237
42720.0000    0.43237
42760.0000    0.05849
42800.0000    0.22416
42840.0000    0.22923
42880.0000    0.37864
42920.0000    0.54218
42960.0000    0.61623
43000.0000    0.50125
43040.0000    0.69050
43080.0000    0.51336
43120.0000    0.50562
43160.0000    0.36463
43200.0000    0.44670
43240.0000    0.28875
43280.0000    0.08255
43320.0000   -0.14671
43360.0000   -0.23177
43400.0000   -0.12234
43440.0000   -0.44716
43480.0000   -0.31903
43520.0000   -0.11678
43560.0000   -0.38579
43600.0000   -0.05949
43640.0000   -0.16395
43680.0000   -0.00868
43720.0000   -0.32262
43760.0000   -0.20999
43800.0000   -0.64384
43840.0000   -0.27434
43880.0000   -0.14494
43920.0000   -0.36458
43960.0000   -0.74856
44000.0000   -0.97393
44040.0000   -0.52908
44080.0000   -0.58211
44120.0000   -0.31279
44160.0000   -0.41111
44200.0000   -0.68788
44240.0000   -0.41657
44280.0000   -0.72533
44320.0000   -0.66661
44360.0000   -0.27539
44400.0000   -0.52242
44440.0000   -0.33272
44480.0000   -0.47003
44520.0000   -0.33571
44560.0000   -0.10771
44600.0000   -0.15958
44640.0000   -0.45990
44680.0000   -0.56136
44720.0000   -0.65932
44760.0000   -0.67572
44800.0000   -0.54043
44840.0000   -0.69172
44880.0000   -0.61897
44920.0000   -0.44218
44960.0000   -0.50539
45000.0000   -0.47785
45040.0000   -0.39738
45080.0000   -0.74375
45120.0000   -0.55691
45160.0000   -0.39040
45200.0000   -0.88013
45240.0000   -0.18167
45280.0000   -0.77577
45320.0000   -0.60460
45360.0000   -0.39354
45400.0000   -0.85322
45440.0000   -0.83714
45480.0000   -0.66978
45520.0000   -0.44809
45560.0000   -0.68639
45600.0000   -0.62289
45640.0000   -0.35906
45680.0000   -0.44066
45720.0000   -0.52810
45760.0000   -0.38075
45800.0000   -0.45563
45840.0000   -0.45465
45880.0000   -0.62019
45920.0000   -0.55338
45960.0000   -0.50018
46000.0000   -0.51755
46040.0000   -0.51053
46080.0000   -0.60511
46120.0000   -0.59030
46160.0000   -0.48899
46200.0000   -0.49123
46240.0000   -0.64642
46280.0000   -0.53274
46320.0000   -0.64279
46360.0000   -0.65617
46400.0000   -0.73095
46440.0000   -0.62910
46480.0000   -0.68322
46520.0000   -0.79896
46560.0000   -0.60727
46600.0000   -0.48587
46640.0000   -0.61956
46680.0000   -0.54696
46720.0000   -0.54142
46760.0000   -0.33253
46800.0000   -0.35981
46840.0000   -0.58287
46880.0000   -0.23815
46920.0000   -0.18396
46960.0000   -0.44843
47000.0000   -0.49381
47040.0000   -0.11446
47080.0000   -0.00626
47120.0000   -0.38601
47160.0000   -0.26458
47200.0000   -0.17460
47240.0000   -0.20726
47280.0000   -0.12529
47320.0000   -0.20546
47360.0000   -0.29756
47400.0000   -0.61846
47440.0000   -0.48071
47480.0000   -0.35866
47520.0000   -0.21369
47560.0000    0.03719
47600.0000   -0.22330
47640.0000   -0.22999
47680.0000   -0.46615
47720.0000   -0.37628
47760.0000   -0.17949
47800.0000   -0.08018
47840.0000   -0.33887
47880.0000   -0.35500
47920.0000   -0.40128
47960.0000   -0.09789
48000.0000   -0.42036
48040.0000   -0.45534
48080.0000   -0.36350
48120.0000   -0.48229
48160.0000   -0.61029
48200.0000   -0.58568
48240.0000   -0.72689
48280.0000   -0.47286
48320.0000   -0.82161
48360.0000   -0.70431
48400.0000   -0.89155
48440.0000   -0.76954
48480.0000   -0.83243
48520.0000   -0.63160
48560.0000   -0.33270
48600.0000   -0.59040
48640.0000   -0.72124
48680.0000   -0.69109
48720.0000   -0.59493
48760.0000   -0.39257
48800.0000   -0.61882
48840.0000   -0.40325
48880.0000   -0.25463
48920.0000   -0.63912
48960.0000   -0.36048
49000.0000   -0.32880
49040.0000   -0.35240
49080.0000   -0.56796
49120.0000   -0.64335
49160.0000   -0.72742
49200.0000   -0.55597
49240.0000   -0.20916
49280.0000   -0.16874
49320.0000   -0.07382
49360.0000    0.16672
49400.0000   -0.32923
49440.0000   -0.12610
49480.0000    0.00525
49520.0000   -0.17215
49560.0000   -0.06080
49600.0000   -0.01849
49640.0000   -0.07728
49680.0000   -0.09059
49720.0000   -0.29614
49760.0000   -0.11406
49800.0000   -0.48294
49840.0000   -0.36007
49880.0000   -0.27989
49920.0000   -0.13583
49960.0000   -0.38801
50000.0000   -0.52729
50040.0000   -0.57500
50080.0000   -0.22997
50120.0000   -0.54745
50160.0000   -0.69530
50200.0000   -0.48943
50240.0000   -0.36325
50280.0000   -0.54894
50320.0000   -0.00771
50360.0000   -0.25995
50400.0000   -0.43164
50440.0000   -0.45991
50480.0000   -0.50190
50520.0000   -0.52763
50560.0000   -0.63955
50600.0000   -0.54101
50640.0000   -0.45815
50680.0000   -0.45091
50720.0000   -0.47699
50760.0000   -0.24985
50800.0000   -0.44136
50840.0000   -0.38473
50880.0000   -0.23943
50920.0000   -0.37077
50960.0000   -0.50027
51000.0000   -0.52065
51040.0000   -0.79132
51080.0000   -0.38180
51120.0000   -0.64345
51160.0000   -0.52147
51200.0000   -0.58062
51240.0000   -0.48973
51280.0000   -0.38907
51320.0000   -0.34856
51360.0000   -0.37277
51400.0000   -0.42589
51440.0000   -0.27135
51480.0000   -0.31043
51520.0000   -0.36974
51560.0000   -0.49673
51600.0000   -0.16999
51640.0000   -0.64872
51680.0000   -0.61963
51720.0000   -0.34198
51760.0000   -0.37773
51800.0000   -0.68609
51840.0000   -0.74775
51880.0000   -0.48123
51920.0000   -0.71707
51960.0000   -0.96395
52000.0000   -0.59748
52040.0000   -0.35770
52080.0000   -0.33554
52120.0000   -0.80562
52160.0000   -0.45398
52200.0000   -0.52318
52240.0000   -0.40511
52280.0000   -0.59840
52320.0000   -0.54182
52360.0000   -0.58962
52400.0000   -0.66559
52440.0000   -0.64110
52480.0000   -0.46056
52520.0000   -0.44602
52560.0000   -0.46878
52600.0000   -0.42483
52640.0000   -0.56718
52680.0000   -0.04284
52720.0000    0.03959
52760.0000   -0.36914
52800.0000   -0.87948
52840.0000   -0.63489
52880.0000   -0.68431
52920.0000   -0.50669
52960.0000   -0.60811
53000.0000   -0.04582
53040.0000   -0.10655
53080.0000   -0.28079
53120.0000   -0.08532
53160.0000   -0.18528
53200.0000   -0.46388
53240.0000    0.17522
53280.0000    0.07045
53320.0000   -0.24554
53360.0000   -0.61258
53400.0000   -0.33882
53440.0000   -0.14552
53480.0000    0.01928
53520.0000   -0.20248
53560.0000   -0.05474
53600.0000   -0.01847
53640.0000    0.22682
53680.0000    0.20551
53720.0000   -0.13552
53760.0000   -0.03221
53800.0000   -0.33976
53840.0000   -0.48215
53880.0000   -0.31072
53920.0000   -0.57432
53960.0000   -0.72343
54000.0000   -0.83390
54040.0000   -0.60062
54080.0000   -0.68267
54120.0000   -0.90965
54160.0000   -0.44560
54200.0000   -0.24534
54240.0000    0.10360
54280.0000    0.03328
54320.0000   -0.14984
54360.0000    0.09853
54400.0000   -0.11205
54440.0000   -0.09301
54480.0000   -0.09383
54520.0000   -0.03894
54560.0000   -0.00985
54600.0000   -0.41309
54640.0000    0.12001
54680.0000   -0.33330
54720.0000   -0.44145
54760.0000    0.04304
54800.0000    0.33935
54840.0000    0.24809
54880.0000   -0.07851
54920.0000    0.39952
54960.0000    0.53764
55000.0000    0.08413
55040.0000    0.03303
55080.0000    0.46968
55120.0000    0.42029
55160.0000   -0.23245
55200.0000    0.03902
55240.0000   -0.15108
55280.0000   -0.13330
55320.0000    0.08035
55360.0000    0.09652
55400.0000    0.09966
55440.0000   -0.35868
55480.0000   -0.29547
55520.0000   -0.30067
55560.0000   -0.35581
55600.0000   -0.31270
55640.0000   -0.29764
55680.0000   -0.65745
55720.0000   -0.67916
55760.0000   -0.28563
55800.0000    0.07679
55840.0000   -0.54302
55880.0000   -0.44025
55920.0000   -0.48323
55960.0000   -0.37566
56000.0000   -0.79729
56040.0000    0.21114
56080.0000    0.39671
56120.0000    0.21353
56160.0000    0.06945
56200.0000    0.13325
56240.0000    0.19058
56280.0000    0.35112
56320.0000    0.12251
56360.0000    0.07034
56400.0000    0.18605
56440.0000    0.33023
56480.0000    0.35001
56520.0000    0.22977
56560.0000   -0.06546
56600.0000    0.23248
56640.0000    0.14303
56680.0000    0.37549
56720.0000    0.34322
56760.0000    0.36316
56800.0000    0.42369
56840.0000    0.30559
56880.0000    0.32679
56920.0000    0.28474
56960.0000    0.34682
57000.0000    0.18473
57040.0000    0.19204
57080.0000    0.36140
57120.0000    0.21410
57160.0000    0.22706
57200.0000    0.35659
57240.0000    0.27226
57280.0000   -0.11605
57320.0000   -0.08397
57360.0000   -0.19141
57400.0000    0.34758
57440.0000    0.35012
57480.0000    0.40568
57520.0000    0.15911
57560.0000    0.13311
57600.0000   -0.07919
57640.0000   -0.00646
57680.0000    0.26717
57720.0000    0.25540
57760.0000    0.31379
57800.0000    0.31355
57840.0000    0.38422
57880.0000    0.56824
57920.0000    0.38199
57960.0000    0.39633
58000.0000    0.33500
58040.0000    0.13654
58080.0000    0.24381
58120.0000    0.40276
58160.0000    0.23722
58200.0000    0.18576
58240.0000    0.16129
58280.0000   -0.00990
58320.0000    0.45983
58360.0000    0.16847
58400.0000    0.05821
58440.0000    0.20368
58480.0000    0.29858
58520.0000    0.17989
58560.0000    0.26222
58600.0000    0.48505
58640.0000    0.42913
58680.0000    0.48089
58720.0000    0.33672
58760.0000    0.36116
58800.0000    0.37724
58840.0000    0.23701
58880.0000    0.14048
58920.0000    0.25177
58960.0000    0.26940
59000.0000    0.30315
59040.0000   -0.00306
59080.0000    0.24538
59120.0000    0.31357
59160.0000    0.01070
59200.0000    0.32266
59240.0000    0.35995
59280.0000    0.17064
59320.0000    0.45538
59360.0000    0.08478
59400.0000    0.25399
59440.0000    0.19304
59480.0000    0.02468
59520.0000    0.19070
59560.0000    0.23538
59600.0000    0.19719
59640.0000    0.50441
59680.0000    0.23242
59720.0000    0.28678
59760.0000    0.39588
59800.0000    0.05840
59840.0000    0.15656
59880.0000    0.45243
59920.0000    0.15371
59960.0000    0.22469
60000.0000    0.31002
60040.0000    0.36800
60080.0000    0.44174
60120.0000    0.64026
60160.0000    0.47041
60200.0000    0.41129
60240.0000    0.17699
60280.0000    0.47823
60320.0000    0.41623
60360.0000    0.42237
60400.0000    0.48080
60440.0000    0.43048
60480.0000    0.51333
60520.0000    0.43432
60560.0000    0.40856
60600.0000    0.38295
60640.0000    0.49715
60680.0000    0.59647
60720.0000    0.57268
60760.0000    0.77455
60800.0000    0.41662
60840.0000    0.54472
60880.0000    0.08082
60920.0000    0.24741
60960.0000    0.42583
61000.0000    0.35128
61040.0000    0.37114
61080.0000    0.24232
61120.0000    0.33059
61160.0000    0.41283
61200.0000    0.55022
61240.0000    0.69381
61280.0000    0.19736
61320.0000    0.56824
61360.0000    0.48254
61400.0000    0.47669
61440.0000    0.44229
61480.0000    0.46551
61520.0000    0.35124
61560.0000    0.49017
61600.0000    0.43440
61640.0000    0.50376
61680.0000    0.60920
61720.0000    0.48199
61760.0000    0.49027
61800.0000    0.59880
61840.0000    0.45003
61880.0000    0.42972
61920.0000    0.35257
61960.0000    0.43916
62000.0000    0.41810
62040.0000    0.50616
62080.0000    0.45044
62120.0000    0.51377
62160.0000    0.54547
62200.0000    0.36654
62240.0000    0.34305
62280.0000    0.33275
62320.0000    0.20683
62360.0000    0.36355
62400.0000    0.27628
62440.0000    0.41587
62480.0000    0.50703
62520.0000    0.72181
62560.0000    0.49575
62600.0000    0.63390
62640.0000    0.24388
62680.0000    0.30455
62720.0000    0.43454
62760.0000    0.43172
62800.0000    0.56020
62840.0000    0.32518
62880.0000    0.41271
62920.0000    0.17696
62960.0000    0.52182
63000.0000    0.36388
63040.0000    0.36485
63080.0000    0.49127
63120.0000    0.36143
63160.0000    0.25109
63200.0000    0.04882
63240.0000   -0.03646
63280.0000    0.22860
63320.0000    0.33285
63360.0000    0.32431
63400.0000    0.39031
63440.0000    0.29927
63480.0000    0.50750
63520.0000    0.20772
63560.0000    0.52073
63600.0000    0.29912
63640.0000    0.47022
63680.0000    0.15376
63720.0000    0.24994
63760.0000    0.16833
63800.0000    0.09056
63840.0000    0.19607
63880.0000    0.43616
63920.0000    0.18276
63960.0000    0.46371
64000.0000    0.13120
64040.0000    0.46596
64080.0000   -0.04270
64120.0000    0.55522
64160.0000    0.33621
64200.0000    0.44410
64240.0000    0.63705
64280.0000    0.16089
64320.0000    0.41712
64360.0000    0.72711
64400.0000    0.31574
64440.0000    0.26740
64480.0000    0.40292
64520.0000    0.44556
64560.0000    0.26907
64600.0000    0.21152
64640.0000    0.26228
64680.0000   -0.17867
64720.0000    0.19086
64760.0000    0.31781
64800.0000    0.34721
64840.0000   -0.12388
64880.0000    0.05983
64920.0000   -0.48946
64960.0000    0.01903
65000.0000   -0.11489
65040.0000   -0.01979
65080.0000   -0.04826
65120.0000    0.01326
65160.0000   -0.33323
65200.0000   -0.64067
65240.0000   -0.19656
65280.0000    0.03614
65320.0000   -0.57617
65360.0000   -0.57898
65400.0000   -0.45504
65440.0000   -0.87098
65480.0000   -0.89460
65520.0000   -1.07676
65560.0000   -0.95084
65600.0000   -0.75220
65640.0000   -0.12439
65680.0000   -0.37314
65720.0000    0.05498
65760.0000   -0.07514
65800.0000   -0.00008
65840.0000    0.00029
65880.0000   -0.09012
65920.0000   -0.51303
65960.0000   -0.33387
66000.0000    0.26301
66040.0000   -0.17873
66080.0000   -0.66102
66120.0000   -0.55706
66160.0000   -0.52308
66200.0000   -0.43788
66240.0000   -0.28387
66280.0000   -0.70681
66320.0000   -0.87343
66360.0000   -0.38273
66400.0000   -0.69332
66440.0000   -0.73195
66480.0000   -0.78840
66520.0000   -0.92782
66560.0000   -0.45098
66600.0000   -0.70542
66640.0000   -0.47433
66680.0000   -0.52403
66720.0000   -0.27341
66760.0000   -0.31635
66800.0000   -0.31589
66840.0000   -0.53826
66880.0000   -0.49524
66920.0000   -0.34389
66960.0000   -0.64403
67000.0000   -0.56704
67040.0000   -0.21350
67080.0000   -0.51425
67120.0000   -0.78599
67160.0000   -0.71303
67200.0000   -0.67411
67240.0000   -0.65475
67280.0000   -0.49253
67320.0000   -0.57550
67360.0000   -0.35307
67400.0000   -0.36345
67440.0000   -0.42863
67480.0000   -0.28723
67520.0000   -0.69693
67560.0000   -0.50352
67600.0000   -0.46301
67640.0000   -0.52375
67680.0000   -0.47081
67720.0000   -0.53009
67760.0000   -0.61634
67800.0000   -0.34841
67840.0000   -0.71078
67880.0000   -0.64484
67920.0000   -0.70780
67960.0000   -0.38118
68000.0000   -0.19320
68040.0000    0.01358
68080.0000   -0.13493
68120.0000   -0.36496
68160.0000   -0.46838
68200.0000   -0.42101
68240.0000   -0.40438
68280.0000   -0.65837
68320.0000   -0.73624
68360.0000   -0.75801
68400.0000   -0.73552
68440.0000   -0.80189
68480.0000   -0.82374
68520.0000   -1.27366
68560.0000   -0.73383
68600.0000   -1.11218
68640.0000   -0.95674
68680.0000   -1.00426
68720.0000   -0.92162
68760.0000   -0.47964
68800.0000   -0.55134
68840.0000   -0.51700
68880.0000   -0.43731
68920.0000   -0.94375
68960.0000   -0.45840
69000.0000   -0.98226
69040.0000   -0.89421
69080.0000   -0.61664
69120.0000   -0.69169
69160.0000   -0.39210
69200.0000   -0.65284
69240.0000   -0.73913
69280.0000   -0.72265
69320.0000   -0.59689
69360.0000   -0.55255
69400.0000   -0.46695
69440.0000   -0.43869
69480.0000   -0.35571
69520.0000   -0.39741
69560.0000   -0.45219
69600.0000   -0.35355
69640.0000   -0.46991
69680.0000   -0.51607
69720.0000   -0.18940
69760.0000    0.01303
69800.0000   -0.28591
69840.0000    0.07415
69880.0000   -0.50091
69920.0000   -0.40509
69960.0000   -0.53387
70000.0000   -0.81109
70040.0000   -0.94755
70080.0000   -0.60557
70120.0000   -0.48805
70160.0000   -0.75280
70200.0000   -0.31289
70240.0000   -0.02256
70280.0000    0.02088
70320.0000    0.12659
70360.0000    0.09320
70400.0000    0.04958
70440.0000   -0.34093
70480.0000   -0.02367
70520.0000   -0.12246
70560.0000    0.02846
70600.0000    0.23143
70640.0000    0.31279
70680.0000    0.32375
70720.0000    0.23217
70760.0000    0.69485
70800.0000    0.33408
70840.0000    0.38907
70880.0000    0.27419
70920.0000    0.07468
70960.0000   -0.38041
71000.0000   -0.24916
71040.0000   -0.30334
71080.0000   -0.09759
71120.0000   -0.38939
71160.0000   -0.17718
71200.0000    0.06530
71240.0000    0.16881
71280.0000    0.18590
71320.0000    0.25661
71360.0000    0.44765
71400.0000    0.13777
71440.0000    0.21002
71480.0000    0.29155
71520.0000    0.13391
71560.0000    0.28894
71600.0000    0.24494
71640.0000    0.35159
71680.0000    0.25604
71720.0000    0.18702
71760.0000    0.25237
71800.0000    0.24895
71840.0000    0.19792
71880.0000    0.10116
71920.0000    0.05771
71960.0000    0.23421
72000.0000    0.16373
72040.0000    0.32906
72080.0000    0.26331
72120.0000    0.23572
72160.0000    0.24186
72200.0000    0.06423
72240.0000    0.29010
72280.0000    0.07948
72320.0000    0.26978
72360.0000    0.31454
72400.0000    0.31680
72440.0000    0.24067
72480.0000    0.47548
72520.0000    0.56911
72560.0000    0.43127
72600.0000    0.28277
72640.0000    0.17744
72680.0000    0.46444
72720.0000    0.27746
72760.0000    0.18393
72800.0000    0.45102
72840.0000    0.37003
72880.0000    0.28942
72920.0000    0.38206
72960.0000    0.36644
73000.0000    0.12466
73040.0000    0.18232
73080.0000   -0.04647
73120.0000    0.23318
73160.0000    0.30252
73200.0000    0.28671
73240.0000    0.22582
73280.0000    0.15184
73320.0000    0.44387
73360.0000    0.34353
73400.0000    0.29519
73440.0000    0.02796
73480.0000    0.19454
73520.0000    0.36991
73560.0000    0.25791
73600.0000    0.39040
73640.0000    0.39227
73680.0000    0.36638
73720.0000    0.38476
73760.0000    0.38803
73800.0000    0.21535
73840.0000    0.20529
73880.0000    0.37914
73920.0000    0.31759
73960.0000    0.16642
74000.0000    0.39064
74040.0000    0.35409
74080.0000    0.26493
74120.0000    0.29814
74160.0000    0.48477
74200.0000    0.05792
74240.0000    0.11251
74280.0000    0.56049
74320.0000    0.45724
74360.0000    0.40348
74400.0000    0.58820
74440.0000    0.37195
74480.0000    0.27853
74520.0000    0.40773
74560.0000    0.42909
74600.0000    0.01360
74640.0000    0.19171
74680.0000    0.66409
74720.0000    0.59065
74760.0000    0.05927
74800.0000    0.02804
74840.0000    0.35064
74880.0000    0.20337
74920.0000    0.26931
74960.0000    0.25652
75000.0000    0.47940
75040.0000    0.44357
75080.0000    0.44065
75120.0000    0.37821
75160.0000   -0.33991
75200.0000   -0.37864
75240.0000   -0.00274
75280.0000    0.11982
75320.0000   -0.14045
75360.0000    0.14424
75400.0000    0.27431
75440.0000   -0.07206
75480.0000   -0.45739
75520.0000   -0.17125
75560.0000   -0.47339
75600.0000   -0.10917
75640.0000   -0.38613
75680.0000   -0.20241
75720.0000   -0.38772
75760.0000   -0.38707
75800.0000   -0.43738
75840.0000   -0.37315
75880.0000   -0.31075
75920.0000   -0.18829
75960.0000    0.19052
76000.0000   -0.18806
76040.0000   -0.22613
76080.0000   -0.18529
76120.0000   -0.34591
76160.0000   -0.53363
76200.0000   -0.80675
76240.0000   -0.79208
76280.0000   -0.49410
76320.0000   -0.48217
76360.0000   -0.57068
76400.0000   -0.44351
76440.0000   -0.39069
76480.0000   -0.39954
76520.0000   -0.85891
76560.0000   -0.56158
76600.0000   -0.47913
76640.0000   -0.51208
76680.0000   -0.55664
76720.0000   -0.61764
76760.0000   -0.66006
76800.0000   -0.49572
76840.0000   -0.27338
76880.0000   -0.36236
76920.0000   -0.28340
76960.0000   -0.26227
77000.0000   -0.23546
77040.0000   -0.21469
77080.0000   -0.57083
77120.0000   -0.31536
77160.0000   -0.27646
77200.0000   -0.23225
77240.0000   -0.48749
77280.0000   -0.88160
77320.0000   -0.54795
77360.0000   -1.02606
77400.0000   -0.38382
77440.0000   -0.35644
77480.0000   -0.52604
77520.0000   -0.77024
77560.0000   -0.52218
77600.0000   -0.18795
77640.0000    0.03979
77680.0000   -0.42581
77720.0000   -0.32536
77760.0000   -0.11531
77800.0000   -0.34393
77840.0000   -0.76746
77880.0000   -0.92171
77920.0000   -0.77174
77960.0000   -0.59540
78000.0000   -0.64298
78040.0000   -0.94800
78080.0000   -0.81744
78120.0000   -0.40245
78160.0000   -0.38087
78200.0000   -0.55841
78240.0000   -0.07233
78280.0000   -0.38604
78320.0000    0.18613
78360.0000    0.05732
78400.0000    0.18862
78440.0000   -0.25086
78480.0000    0.02883
78520.0000   -0.26084
78560.0000   -0.00594
78600.0000   -0.03369
78640.0000    0.03917
78680.0000   -0.10418
78720.0000    0.09757
78760.0000   -0.36389
78800.0000    0.27805
78840.0000    0.34709
78880.0000    0.33477
78920.0000    0.43672
78960.0000    0.40518
79000.0000    0.22690
79040.0000   -0.03517
79080.0000   -0.11882
79120.0000   -0.03846
79160.0000    0.14463
79200.0000    0.14623
79240.0000    0.13401
79280.0000    0.26550
79320.0000   -0.21595
79360.0000   -0.22762
79400.0000   -0.08391
79440.0000    0.17294
79480.0000    0.08272
79520.0000   -0.24196
79560.0000   -0.16547
79600.0000   -0.39373
79640.0000   -0.25483
79680.0000   -0.32533
79720.0000    0.01116
79760.0000   -0.27026
79800.0000   -0.23389
79840.0000   -0.37076
79880.0000   -0.28493
79920.0000   -0.23200
79960.0000    0.10213
80000.0000   -0.10476
80040.0000   -0.17026
80080.0000   -0.16107
80120.0000   -0.04234
80160.0000   -0.17349
80200.0000   -0.07456
80240.0000   -0.12268
80280.0000   -0.12091
80320.0000   -0.43585
80360.0000   -0.50354
80400.0000    0.01762
80440.0000   -0.21140
80480.0000   -0.05474
80520.0000   -0.06641
80560.0000    0.10862
80600.0000   -0.21412
80640.0000   -0.10669
80680.0000    0.04016
80720.0000    0.12015
80760.0000   -0.08374
80800.0000    0.20792
80840.0000   -0.05318
80880.0000   -0.26664
80920.0000   -0.30896
80960.0000   -0.40620
81000.0000   -0.60030
81040.0000   -0.48596
81080.0000   -0.44984
81120.0000   -0.21564
81160.0000   -0.13364
81200.0000   -0.42489
81240.0000   -0.70190
81280.0000   -0.54066
81320.0000   -0.41133
81360.0000   -0.45064
81400.0000   -0.43157
81440.0000   -0.52048
81480.0000   -0.48075
81520.0000   -0.59657
81560.0000   -0.66586
81600.0000   -0.27273
81640.0000   -0.38749
81680.0000   -0.38405
81720.0000   -0.27852
81760.0000   -0.44641
81800.0000   -0.31809
81840.0000   -0.50647
81880.0000   -0.56556
81920.0000   -0.46754
81960.0000   -0.49625
82000.0000   -0.30481
82040.0000   -0.13429
82080.0000    0.09819
82120.0000   -0.03357
82160.0000    0.01291
82200.0000    0.05866
82240.0000   -0.02504
82280.0000   -0.25156
82320.0000   -0.26576
82360.0000   -0.27440
82400.0000   -0.31897
82440.0000   -0.47044
82480.0000   -0.46283
82520.0000   -0.54579
82560.0000   -0.62053
82600.0000   -0.18480
82640.0000   -0.19342
82680.0000   -0.47699
82720.0000   -0.42629
82760.0000   -0.37376
82800.0000    0.02990
82840.0000   -0.27123
82880.0000    0.03363
82920.0000   -0.15435
82960.0000   -0.34772
83000.0000   -0.73944
83040.0000   -0.53674
83080.0000   -0.57041
83120.0000   -0.67483
83160.0000   -0.89977
83200.0000   -0.68637
83240.0000   -0.65411
83280.0000   -0.85296
83320.0000   -0.37029
83360.0000   -0.30158
83400.0000   -0.22337
83440.0000   -0.23885
83480.0000   -0.65321
83520.0000   -0.79485
83560.0000   -0.76716
83600.0000   -0.65307
83640.0000   -0.29065
83680.0000   -0.33014
83720.0000   -0.15779
83760.0000   -0.40953
83800.0000   -0.43928
83840.0000   -0.51158
83880.0000   -0.33921
83920.0000   -0.48414
83960.0000   -0.25715
84000.0000   -0.73445
84040.0000   -0.37171
84080.0000   -0.15343
84120.0000   -0.13939
84160.0000   -0.36227
84200.0000   -0.41273
84240.0000   -0.22387
84280.0000   -0.22515
84320.0000   -0.47798
84360.0000    0.06390
84400.0000   -0.38439
84440.0000   -0.28443
84480.0000   -0.05569
84520.0000   -0.38692
84560.0000   -0.56387
84600.0000   -0.41600
84640.0000   -0.63982
84680.0000   -0.48578
84720.0000   -0.61218
84760.0000   -0.50332
84800.0000   -0.62646
84840.0000   -0.61951
84880.0000   -0.47883
84920.0000   -0.35986
84960.0000   -0.26056
85000.0000   -0.47824
85040.0000   -0.33317
85080.0000   -0.35768
85120.0000   -0.54282
85160.0000   -0.58821
85200.0000   -0.71193
85240.0000   -0.48203
85280.0000   -0.65263
85320.0000   -0.43932
85360.0000   -0.58534
85400.0000   -0.93391
85440.0000   -0.34733
85480.0000   -0.67784
85520.0000   -0.40719
85560.0000   -0.73767
85600.0000   -0.67832
85640.0000   -0.39285
85680.0000   -0.63283
85720.0000   -0.48630
85760.0000   -0.50866
85800.0000   -0.65132
85840.0000   -0.75991
85880.0000   -0.55244
85920.0000   -0.76040
85960.0000   -0.74588
86000.0000   -0.59164
86040.0000   -0.43696
86080.0000   -0.69767
86120.0000   -0.33916
86160.0000   -0.63441
86200.0000   -0.64393
86240.0000   -0.67731
86280.0000   -0.68138
86320.0000   -0.28223
86360.0000   -0.19900
86400.0000   -0.13076
86440.0000   -0.14837
86480.0000   -0.14292
86520.0000   -0.10330
86560.0000   -0.17910
86600.0000   -0.03700
86640.0000    0.00121
86680.0000   -0.32335
86720.0000   -0.14609
86760.0000   -0.19852
86800.0000   -0.22015
86840.0000   -0.06899
86880.0000   -0.25378
86920.0000   -0.11854
86960.0000   -0.18705
87000.0000    0.13526
87040.0000    0.02922
87080.0000    0.31551
87120.0000    0.00783
87160.0000    0.35772
87200.0000    0.33418
87240.0000    0.03795
87280.0000    0.00138
87320.0000    0.53019
87360.0000    0.21434
87400.0000    0.36466
87440.0000    0.42597
87480.0000    0.36203
87520.0000    0.61122
87560.0000    0.56894
87600.0000    0.43264
87640.0000   -0.28127
87680.0000   -0.32121
87720.0000   -0.13767
87760.0000   -0.21343
87800.0000   -0.17931
87840.0000   -0.18756
87880.0000   -0.12244
87920.0000    0.03075
87960.0000    0.11181
88000.0000   -0.25976
88040.0000   -0.02544
88080.0000   -0.02823
88120.0000   -0.22717
88160.0000   -0.02100
88200.0000    0.51275
88240.0000    0.30305
88280.0000    0.61057
88320.0000    0.34495
88360.0000    0.29329
88400.0000    0.43180
88440.0000    0.39472
88480.0000    0.18132
88520.0000    0.46134
88560.0000    0.40815
88600.0000    0.35165
88640.0000    0.53819
88680.0000    0.27836
88720.0000    0.41426
88760.0000    0.40918
88800.0000    0.31093
88840.0000    0.40272
88880.0000    0.27566
88920.0000    0.24959
88960.0000    0.22517
89000.0000    0.47341
89040.0000    0.07788
89080.0000    0.19932
89120.0000    0.26703
89160.0000    0.21310
89200.0000    0.45070
89240.0000    0.21491
89280.0000    0.13219
89320.0000    0.32892
89360.0000    0.24766
89400.0000    0.27862
89440.0000    0.03674
89480.0000    0.27190
89520.0000    0.06778
89560.0000    0.09220
89600.0000    0.22167
89640.0000    0.37953
89680.0000    0.11238
89720.0000    0.23894
89760.0000    0.28243
89800.0000    0.16297
89840.0000    0.10732
89880.0000    0.20575
89920.0000    0.21639
89960.0000    0.34190
90000.0000    0.32220
90040.0000    0.30633
90080.0000    0.16013
90120.0000    0.33893
90160.0000    0.11631
90200.0000    0.32257
90240.0000    0.43228
90280.0000    0.27283
90320.0000    0.05775
90360.0000    0.11779
90400.0000    0.16551
90440.0000    0.17689
90480.0000    0.08324
90520.0000    0.20039
90560.0000    0.05179
90600.0000    0.07467
90640.0000    0.14280
90680.0000    0.35199
90720.0000    0.15538
90760.0000    0.14713
90800.0000   -0.04370
90840.0000    0.27637
90880.0000    0.23011
90920.0000    0.18845
90960.0000    0.13911
91000.0000    0.21576
91040.0000    0.33615
91080.0000    0.08619
91120.0000    0.14915
91160.0000   -0.06321
91200.0000    0.00033
91240.0000    0.40961
91280.0000    0.21947
91320.0000    0.36982
91360.0000    0.30245
91400.0000    0.19405
91440.0000    0.26711
91480.0000    0.13832
91520.0000    0.28501
91560.0000    0.15998
91600.0000    0.17305
91640.0000    0.09663
91680.0000    0.12706
91720.0000    0.18343
91760.0000    0.13319
91800.0000    0.24769
91840.0000    0.16097
91880.0000    0.20498
91920.0000    0.15779
91960.0000    0.16321
92000.0000    0.32841
92040.0000    0.17407
92080.0000    0.03262
92120.0000    0.18643
92160.0000    0.05902
92200.0000    0.19485
92240.0000    0.10570
92280.0000    0.26241
92320.0000    0.39671
92360.0000    0.21996
92400.0000    0.21704
92440.0000    0.25859
92480.0000    0.13710
92520.0000    0.52053
92560.0000    0.18511
92600.0000    0.25395
92640.0000    0.23574
92680.0000    0.17617
92720.0000    0.15240
92760.0000    0.24129
92800.0000    0.17826
92840.0000    0.38534
92880.0000    0.54893
92920.0000    0.17529
92960.0000    0.12823
93000.0000    0.31769
93040.0000    0.38403
93080.0000    0.64484
93120.0000    0.46777
93160.0000    0.36529
93200.0000    0.36043
93240.0000    0.35233
93280.0000    0.28408
93320.0000    0.30257
93360.0000    0.34971
93400.0000    0.44109
93440.0000    0.26281
93480.0000    0.36948
93520.0000    0.27595
93560.0000    0.30125
93600.0000    0.41255
93640.0000    0.31469
93680.0000    0.32403
93720.0000    0.27608
93760.0000    0.27230
93800.0000    0.46664
93840.0000    0.47646
93880.0000    0.31778
93920.0000    0.39222
93960.0000    0.28374
94000.0000    0.27101
94040.0000    0.17626
94080.0000    0.39444
94120.0000    0.30320
94160.0000    0.29775
94200.0000    0.25512
94240.0000    0.42118
94280.0000    0.23899
94320.0000    0.26794
94360.0000    0.22182
94400.0000    0.40830
94440.0000    0.51253
94480.0000    0.36376
94520.0000    0.37715
94560.0000    0.15351
94600.0000    0.23221
94640.0000    0.30882
94680.0000    0.09871
94720.0000    0.31836
94760.0000    0.43858
94800.0000    0.15976
94840.0000    0.35449
94880.0000    0.62727
94920.0000    0.07831
94960.0000    0.29799
95000.0000    0.26919
95040.0000    0.45325
95080.0000    0.55538
95120.0000    0.33731
95160.0000    0.51787
95200.0000    0.37891
95240.0000    0.55762
95280.0000    0.32591
95320.0000    0.51528
95360.0000    0.36752
95400.0000    0.32343
95440.0000    0.38089
95480.0000    0.25643
95520.0000    0.25040
95560.0000    0.36369
95600.0000    0.32402
95640.0000    0.41047
95680.0000    0.31749
95720.0000    0.31864
95760.0000    0.36048
95800.0000    0.28408
95840.0000    0.31428
95880.0000    0.28714
95920.0000    0.28387
95960.0000    0.48768
96000.0000    0.38889
96040.0000    0.50568
96080.0000    0.35693
96120.0000    0.27461
96160.0000    0.30837
96200.0000    0.21306
96240.0000    0.17054
96280.0000    0.30191
96320.0000    0.21807
96360.0000    0.47505
96400.0000    0.31058
96440.0000    0.21667
96480.0000    0.10781
96520.0000    0.33504
96560.0000    0.26631
96600.0000    0.53642
96640.0000    0.43667
96680.0000    0.25829
96720.0000    0.27659
96760.0000    0.41852
96800.0000    0.36102
96840.0000    0.13500
96880.0000    0.29108
96920.0000    0.21518
96960.0000    0.45211
97000.0000    0.42382
97040.0000    0.41713
97080.0000    0.30698
97120.0000    0.39336
97160.0000    0.31593
97200.0000    0.44623
97240.0000    0.06437
97280.0000    0.26298
97320.0000    0.39862
97360.0000    0.30942
97400.0000    0.43512
97440.0000    0.33965
97480.0000    0.45182
97520.0000    0.34139
97560.0000    0.25998
97600.0000    0.00920
97640.0000    0.23955
97680.0000    0.33856
97720.0000    0.38592
97760.0000    0.17687
97800.0000    0.37258
97840.0000    0.21378
97880.0000    0.12421
97920.0000    0.41596
97960.0000    0.37189
98000.0000    0.42887
98040.0000    0.33804
98080.0000    0.34507
98120.0000    0.20785
98160.0000    0.15040
98200.0000    0.40728
98240.0000    0.26040
98280.0000    0.31509
98320.0000    0.25780
98360.0000    0.18008
98400.0000    0.38609
98440.0000    0.26197
98480.0000    0.56028
98520.0000    0.20414
98560.0000    0.27396
98600.0000    0.26522
98640.0000    0.29559
98680.0000    0.07591
98720.0000    0.40009
98760.0000    0.07293
98800.0000    0.20424
98840.0000    0.38867
98880.0000    0.24551
98920.0000    0.39883
98960.0000    0.30578
99000.0000    0.47565
99040.0000    0.46948
99080.0000    0.51985
99120.0000    0.45372
99160.0000    0.34558
99200.0000    0.37074
99240.0000    0.21050
99280.0000    0.31451
99320.0000    0.22711
99360.0000    0.46125
99400.0000    0.40808
99440.0000    0.29446
99480.0000    0.54492
99520.0000    0.59121
99560.0000    0.74829
99600.0000    0.56994
99640.0000    0.64267
99680.0000    0.51023
99720.0000    0.16152
99760.0000    0.20669
99800.0000    0.31474
99840.0000    0.51011
99880.0000    0.37512
99920.0000    0.40202
99960.0000    0.43764
100000.0000    0.38706
100040.0000    0.44246
100080.0000    0.26386
100120.0000    0.35457
100160.0000    0.37875
100200.0000    0.31115
100240.0000    0.21169
100280.0000    0.33223
100320.0000    0.42121
100360.0000    0.58911
100400.0000    0.29631
100440.0000    0.36826
100480.0000    0.39974
100520.0000    0.14154
100560.0000    0.04211
100600.0000    0.06992
100640.0000    0.11500
100680.0000   -0.04502
100720.0000   -0.11412
100760.0000    0.11554
100800.0000    0.22672
100840.0000   -0.02936
100880.0000    0.10116
100920.0000    0.12066
100960.0000    0.12898
101000.0000    0.08211
101040.0000   -0.12064
101080.0000   -0.49138
101120.0000   -0.06670
101160.0000   -0.10533
101200.0000   -0.69805
101240.0000   -0.48947
101280.0000   -0.52856
101320.0000   -0.35749
101360.0000   -0.37441
101400.0000   -0.19726
101440.0000   -0.38731
101480.0000   -0.28267
101520.0000   -0.36065
101560.0000   -0.33005
101600.0000   -0.37555
101640.0000   -0.66176
101680.0000   -0.57676
101720.0000   -0.37547
101760.0000   -0.61856
101800.0000   -0.55754
101840.0000   -0.63130
101880.0000   -0.35858
101920.0000   -0.62453
101960.0000   -0.82638
102000.0000   -0.66695
102040.0000   -0.23275
102080.0000   -0.67003
102120.0000   -0.73687
102160.0000   -0.55977
102200.0000   -0.78986
102240.0000   -0.69680
102280.0000   -0.68445
102320.0000   -0.75868
102360.0000   -0.62350
102400.0000   -1.01572
102440.0000   -0.69637
102480.0000   -0.60152
102520.0000   -0.29795
102560.0000   -0.71917
102600.0000   -0.66769
102640.0000   -0.58093
102680.0000   -0.30781
102720.0000   -0.23903
102760.0000   -0.38907
102800.0000   -0.19324
102840.0000   -0.46116
102880.0000   -0.11838
102920.0000   -0.02537
102960.0000   -0.49906
103000.0000   -0.28992
103040.0000   -0.23580
103080.0000   -0.25038
103120.0000   -0.12449
103160.0000   -0.47226
103200.0000   -0.46922
103240.0000   -0.65596
103280.0000   -0.58239
103320.0000   -0.55846
103360.0000   -0.69115
103400.0000   -0.02295
103440.0000   -0.21616
103480.0000   -0.45952
103520.0000   -0.35496
103560.0000   -0.12837
103600.0000   -0.06342
103640.0000   -0.28965
103680.0000   -0.22803
103720.0000   -0.56640
103760.0000   -0.69248
103800.0000   -0.44387
103840.0000   -0.22170
103880.0000   -0.14197
103920.0000   -0.30993
103960.0000   -0.29453
104000.0000   -0.38598
104040.0000   -0.58612
104080.0000   -0.31440
104120.0000   -0.29771
104160.0000   -0.54611
104200.0000   -0.16742
104240.0000   -0.49655
104280.0000   -0.24653
104320.0000   -0.61526
104360.0000   -0.64201
104400.0000   -0.35999
104440.0000   -0.70687
104480.0000   -0.66624
104520.0000   -0.50226
104560.0000   -0.47347
104600.0000   -0.67462
104640.0000   -0.63114
104680.0000   -0.59381
104720.0000   -0.77078
104760.0000   -0.42157
104800.0000   -0.12801
104840.0000   -0.52770
104880.0000   -0.45532
104920.0000   -0.56813
104960.0000   -0.49669
105000.0000   -0.50027
105040.0000   -0.43266
105080.0000   -0.53907
105120.0000   -0.40770
105160.0000   -0.50120
105200.0000   -0.14940
105240.0000   -0.10831
105280.0000   -0.16816
105320.0000    0.05813
105360.0000   -0.08631
105400.0000    0.09022
105440.0000   -0.12713
105480.0000   -0.05533
105520.0000   -0.03047
105560.0000    0.26264
105600.0000    0.11673
105640.0000    0.50152
105680.0000    0.19747
105720.0000    0.29426
105760.0000    0.51339
105800.0000    0.14691
105840.0000    0.60096
105880.0000    0.29143
105920.0000   -0.25610
105960.0000    0.20056
106000.0000   -0.38470
106040.0000   -0.30492
106080.0000    0.14323
106120.0000   -0.39042
106160.0000   -0.09701
106200.0000   -0.13020
106240.0000    0.08563
106280.0000   -0.26489
106320.0000   -0.12876
106360.0000    0.00763
106400.0000   -0.15842
106440.0000   -0.52266
106480.0000   -0.32063
106520.0000   -0.30321
106560.0000   -0.52980
106600.0000   -0.49796
106640.0000   -0.16011
106680.0000   -0.16182
106720.0000   -0.23068
106760.0000   -0.19774
106800.0000   -0.22566
106840.0000    0.09891
106880.0000   -0.26233
106920.0000   -0.18274
106960.0000   -0.14105
107000.0000   -0.04145
107040.0000   -0.02173
107080.0000    0.18159
107120.0000    0.18850
107160.0000    0.13573
107200.0000    0.00337
107240.0000   -0.05776
107280.0000   -0.22596
107320.0000    0.00123
107360.0000    0.00334
107400.0000   -0.13863
107440.0000   -0.04764
107480.0000   -0.13857
107520.0000   -0.31934
107560.0000   -0.41429
107600.0000   -0.73460
107640.0000   -0.59120
107680.0000   -0.43144
107720.0000   -0.27454
107760.0000   -0.49664
107800.0000   -0.60975
107840.0000   -0.59067
107880.0000   -0.73316
107920.0000   -0.86046
107960.0000   -0.69699
108000.0000   -0.56653
108040.0000   -0.66531
108080.0000   -0.65310
108120.0000   -0.75898
108160.0000   -0.49427
108200.0000   -0.48928
108240.0000   -0.37447
108280.0000   -0.36229
108320.0000   -0.59460
108360.0000   -0.37041
108400.0000   -0.32199
108440.0000   -0.53982
108480.0000   -0.76760
108520.0000   -0.62353
108560.0000   -0.57006
108600.0000   -0.53894
108640.0000   -0.47624
108680.0000   -0.55643
108720.0000   -0.66748
108760.0000   -0.51997
108800.0000   -0.30938
108840.0000   -0.46800
108880.0000   -0.48418
108920.0000   -0.59767
108960.0000   -0.69886
109000.0000   -0.60418
109040.0000   -0.57465
109080.0000   -0.89165
109120.0000   -0.42503
109160.0000   -0.52884
109200.0000   -0.57351
109240.0000   -0.49251
109280.0000   -0.49695
109320.0000   -0.61004
109360.0000   -0.32023
109400.0000   -0.15168
109440.0000   -0.02885
109480.0000   -0.35467
109520.0000   -0.06248
109560.0000   -0.27299
109600.0000   -0.06438
109640.0000   -0.48195
109680.0000   -0.14963
109720.0000   -0.57470
109760.0000   -0.34670
109800.0000   -0.32970
109840.0000   -0.18142
109880.0000   -0.05687
109920.0000   -0.14501
109960.0000   -0.16846
110000.0000   -0.21970
110040.0000   -0.34695
110080.0000    0.06518
110120.0000   -0.25336
110160.0000   -0.19518
110200.0000   -0.26265
110240.0000   -0.19483
110280.0000   -0.34468
110320.0000   -0.24570
110360.0000   -0.53547
110400.0000   -0.61014
110440.0000   -0.45420
110480.0000   -0.41639
110520.0000   -0.28169
110560.0000   -0.23275
110600.0000   -0.48590
110640.0000   -0.13648
110680.0000   -0.59041
110720.0000   -0.44355
110760.0000   -0.50344
110800.0000   -0.77209
110840.0000   -0.60434
110880.0000   -0.56692
110920.0000   -0.53730
110960.0000   -0.75083
111000.0000   -0.78051
111040.0000   -0.71442
111080.0000   -0.52289
111120.0000   -0.51028
111160.0000   -1.00897
111200.0000   -0.78199
111240.0000   -0.73147
111280.0000   -0.80700
111320.0000   -0.95079
111360.0000   -0.80537
111400.0000   -0.77709
111440.0000   -0.76524
111480.0000   -0.75510
111520.0000   -0.55556
111560.0000    0.03747
111600.0000   -0.05480
111640.0000   -0.09489
111680.0000    0.01038
111720.0000   -0.48949
111760.0000   -0.28139
111800.0000   -0.79873
111840.0000   -0.48170
111880.0000   -0.66777
111920.0000   -0.46481
111960.0000   -0.46333
112000.0000   -0.42777
112040.0000   -0.33554
112080.0000   -0.33716
112120.0000   -0.17430
112160.0000   -0.77189
112200.0000   -0.59202
112240.0000   -0.69876
112280.0000   -0.56919
112320.0000   -0.52171
112360.0000   -0.85758
112400.0000   -0.31372
112440.0000   -0.18140
112480.0000   -0.01691
112520.0000   -0.21665
112560.0000   -0.50105
112600.0000   -0.81833
112640.0000   -0.51539
112680.0000   -0.14658
112720.0000   -0.59948
112760.0000   -0.23191
112800.0000   -0.62173
112840.0000   -0.54064
112880.0000   -0.49199
112920.0000   -0.53311
112960.0000   -0.57842
113000.0000   -0.12675
113040.0000    0.08667
113080.0000    0.10512
113120.0000    0.43491
113160.0000    0.39846
113200.0000    0.46129
113240.0000    0.49463
113280.0000    0.36247
113320.0000    0.40542
113360.0000    0.34757
113400.0000    0.22922
113440.0000    0.36433
113480.0000    0.36215
113520.0000    0.51142
113560.0000    0.39086
113600.0000    0.51575
113640.0000    0.33890
113680.0000    0.24869
113720.0000    0.19227
113760.0000    0.27185
113800.0000   -0.00779
113840.0000   -0.06549
113880.0000    0.32063
113920.0000    0.42236
113960.0000    0.25480
114000.0000    0.12242
114040.0000    0.18592
114080.0000    0.15039
114120.0000    0.22957
114160.0000    0.57421
114200.0000    0.18855
114240.0000    0.11723
114280.0000    0.30393
114320.0000    0.41377
114360.0000    0.25612
114400.0000    0.02823
114440.0000    0.32953
114480.0000    0.08456
114520.0000    0.31202
114560.0000    0.36773
114600.0000    0.26910
114640.0000    0.05305
114680.0000    0.32920
114720.0000    0.30802
114760.0000    0.27907
114800.0000    0.36447
114840.0000    0.20836
114880.0000    0.27473
114920.0000    0.09452
114960.0000    0.11809
115000.0000    0.14229
115040.0000    0.35017
115080.0000    0.32028
115120.0000    0.29718
115160.0000    0.17829
115200.0000    0.35574
115240.0000    0.32320
115280.0000    0.35197
115320.0000    0.37282
115360.0000    0.40320
115400.0000    0.55151
115440.0000    0.62692
115480.0000    0.10232
115520.0000    0.42750
115560.0000    0.34620
115600.0000    0.10371
115640.0000   -0.00619
115680.0000    0.15115
115720.0000    0.04035
115760.0000    0.19802
115800.0000    0.04417
115840.0000    0.08981
115880.0000    0.30762
115920.0000    0.58324
115960.0000    0.13345
116000.0000    0.45040
116040.0000    0.47521
116080.0000    0.54934
116120.0000    0.60174
116160.0000    0.46398
116200.0000    0.17329
116240.0000    0.45830
116280.0000    0.52935
116320.0000    0.18305
116360.0000    0.26907
116400.0000    0.24796
116440.0000    0.12852
116480.0000    0.22689
116520.0000    0.23374
116560.0000    0.40017
116600.0000    0.49562
116640.0000    0.28926
116680.0000    0.23675
116720.0000    0.32886
116760.0000    0.33661
116800.0000    0.32676
116840.0000    0.19806
116880.0000    0.30518
116920.0000    0.50388
116960.0000    0.36746
117000.0000    0.15387
117040.0000    0.08309
117080.0000    0.11036
117120.0000    0.13224
117160.0000    0.15346
117200.0000   -0.04869
117240.0000   -0.94161
117280.0000   -0.56223
117320.0000   -0.61636
117360.0000   -0.30302
117400.0000   -0.24135
117440.0000    0.17395
117480.0000    0.40600
117520.0000    0.11526
117560.0000    0.12944
117600.0000    0.07819
117640.0000    0.45559
117680.0000    0.14510
117720.0000    0.17709
117760.0000    0.06775
117800.0000    0.59100
117840.0000    0.47660
117880.0000    0.28506
117920.0000    0.38715
117960.0000    0.39038
118000.0000    0.48201
118040.0000    0.22374
118080.0000    0.30206
118120.0000    0.22429
118160.0000    0.23000
118200.0000    0.26030
118240.0000    0.49249
118280.0000    0.28048
118320.0000    0.47793
118360.0000    0.33654
118400.0000    0.32953
118440.0000    0.09335
118480.0000    0.09286
118520.0000    0.17795
118560.0000    0.04674
118600.0000    0.30630
118640.0000    0.37661
118680.0000    0.40461
118720.0000    0.45186
118760.0000    0.27566
118800.0000    0.61275
118840.0000    0.46120
118880.0000    0.31677
118920.0000    0.30254
118960.0000    0.39391
119000.0000    0.38743
119040.0000    0.37037
119080.0000   -0.17576
119120.0000    0.05126
119160.0000    0.30976
119200.0000    0.33152
119240.0000    0.15263
119280.0000    0.19725
119320.0000    0.33086
119360.0000    0.40141
119400.0000    0.47615
119440.0000    0.43991
119480.0000    0.37427
119520.0000    0.53400
119560.0000    0.49131
119600.0000    0.22016
119640.0000    0.33625
119680.0000    0.01740
119720.0000   -0.25008
119760.0000   -0.22752
119800.0000   -0.16547
119840.0000    0.01492
119880.0000   -0.30204
119920.0000    0.10183
119960.0000   -0.21819
120000.0000    0.11011
120040.0000    0.15815
120080.0000   -0.11845
120120.0000   -0.05717
120160.0000    0.04504
120200.0000    0.08243
120240.0000    0.05046
120280.0000   -0.00500
120320.0000    0.03120
120360.0000   -0.06037
120400.0000    0.02543
120440.0000    0.08187
120480.0000    0.12803
120520.0000    0.24297
120560.0000    0.00948
120600.0000    0.03155
120640.0000    0.18505
120680.0000   -0.05154
120720.0000   -0.03384
120760.0000    0.06825
120800.0000    0.28947
120840.0000    0.14369
120880.0000    0.29960
120920.0000    0.22050
120960.0000    0.23961
121000.0000    0.29032
121040.0000    0.24701
121080.0000    0.26916
121120.0000    0.37685
121160.0000    0.22906
121200.0000    0.17774
121240.0000    0.19900
121280.0000    0.28825
121320.0000    0.21624
121360.0000    0.21926
121400.0000    0.18878
121440.0000    0.12941
121480.0000    0.19781
121520.0000    0.07934
121560.0000   -0.00178
121600.0000    0.33835
121640.0000    0.29910
121680.0000    0.14388
121720.0000    0.33815
121760.0000    0.37141
121800.0000    0.11500
121840.0000    0.16652
121880.0000    0.11671
121920.0000   -0.14013
121960.0000   -0.07756
122000.0000   -0.57569
122040.0000   -0.20910
122080.0000   -0.46989
122120.0000   -0.28213
122160.0000   -0.10944
122200.0000   -0.13306
122240.0000   -0.11312
122280.0000   -0.21456
122320.0000    0.04482
122360.0000   -0.12748
122400.0000    0.00949
122440.0000   -0.11480
122480.0000   -0.10855
122520.0000   -0.05651
122560.0000    0.16068
122600.0000   -0.02995
122640.0000    0.23438
122680.0000    0.13184
122720.0000    0.14103
122760.0000   -0.01156
122800.0000   -0.15104
122840.0000   -0.06821
122880.0000   -0.04078
122920.0000   -0.07481
122960.0000    0.11254
123000.0000   -0.16863
123040.0000   -0.09833
123080.0000    0.11766
123120.0000   -0.03955
123160.0000   -0.23946
123200.0000   -0.01878
123240.0000   -0.28521
123280.0000   -0.72284
123320.0000   -0.35885
123360.0000   -0.00697
123400.0000   -0.03261
123440.0000   -0.17062
123480.0000   -0.25033
123520.0000   -0.32530
123560.0000   -0.16867
123600.0000   -0.05210
123640.0000   -0.14018
123680.0000   -0.77579
123720.0000   -0.68198
123760.0000   -0.80212
123800.0000   -0.86476
123840.0000   -0.60236
123880.0000   -0.57808
123920.0000   -0.76303
123960.0000   -0.42177
124000.0000   -0.43136
124040.0000   -0.79923
124080.0000   -0.64370
124120.0000   -1.09809
124160.0000   -1.18280
124200.0000   -0.96404
124240.0000   -0.61894
124280.0000   -0.58163
124320.0000   -0.66262
124360.0000   -0.79513
124400.0000   -0.85122
124440.0000   -0.78089
124480.0000   -0.84088
124520.0000   -0.85953
124560.0000   -0.67181
124600.0000   -1.07332
124640.0000   -0.88590
124680.0000   -0.85927
124720.0000   -0.58009
124760.0000   -0.70177
124800.0000   -0.91102
124840.0000   -0.83018
124880.0000   -0.28754
124920.0000   -0.64024
124960.0000   -0.59878
125000.0000   -0.59085
125040.0000   -0.47401
125080.0000   -0.15194
125120.0000   -0.40686
125160.0000   -0.65585
125200.0000   -0.52896
125240.0000   -0.73313
125280.0000   -0.27426
125320.0000   -0.70682
125360.0000   -0.43640
125400.0000   -0.57070
125440.0000   -0.76875
125480.0000   -0.46794
125520.0000   -0.94617
125560.0000   -0.65312
125600.0000   -1.13528
125640.0000   -0.85980
125680.0000   -0.78231
125720.0000   -0.91174
125760.0000   -0.48002
125800.0000   -0.45141
125840.0000   -0.07481
125880.0000    0.08295
125920.0000   -0.20075
125960.0000   -1.02688
126000.0000   -0.33369
126040.0000   -0.17084
126080.0000   -0.25939
126120.0000   -0.48080
126160.0000   -0.62521
126200.0000   -0.39405
126240.0000   -0.34752
126280.0000   -0.53969
126320.0000   -0.44446
126360.0000   -0.80823
126400.0000   -0.19308
126440.0000   -0.61809
126480.0000   -0.48745
126520.0000   -0.32678
126560.0000   -0.05514
126600.0000   -0.34554
126640.0000    0.08509
126680.0000    0.16992
126720.0000    0.33530
126760.0000    0.34425
126800.0000    0.03419
126840.0000    0.28789
126880.0000    0.27323
126920.0000    0.22773
126960.0000    0.16012
127000.0000   -0.14301
127040.0000    0.13083
127080.0000   -0.09369
127120.0000   -0.01006
127160.0000    0.08838
127200.0000   -0.02648
127240.0000    0.00056
127280.0000   -0.43906
127320.0000   -0.02175
127360.0000    0.08670
127400.0000   -0.27194
127440.0000    0.07459
127480.0000   -0.26037
127520.0000   -0.10226
127560.0000    0.34670
127600.0000    0.30030
127640.0000    0.21260
127680.0000    0.46671
127720.0000    0.35071
127760.0000    0.08054
127800.0000    0.06564
127840.0000    0.42924
127880.0000    0.33161
127920.0000    0.22408
127960.0000    0.29817
128000.0000    0.38991
128040.0000    0.37105
128080.0000    0.39314
128120.0000    0.32123
128160.0000    0.20423
128200.0000    0.20514
128240.0000    0.41312
128280.0000    0.46156
128320.0000    0.31022
128360.0000    0.39664
128400.0000    0.20495
128440.0000    0.43346
128480.0000    0.55826
128520.0000    0.32472
128560.0000    0.36378
128600.0000    0.26696
128640.0000    0.34927
128680.0000    0.39414
128720.0000    0.38170
128760.0000    0.40376
128800.0000    0.28837
128840.0000    0.47247
128880.0000    0.41831
128920.0000    0.17010
128960.0000    0.43028
129000.0000    0.14694
129040.0000    0.39861
129080.0000    0.36954
129120.0000    0.41629
129160.0000    0.35419
129200.0000    0.30083
129240.0000    0.12483
129280.0000    0.25004
129320.0000    0.67485
129360.0000    0.45556
129400.0000    0.27933
129440.0000    0.35130
129480.0000    0.38256
129520.0000    0.56332
129560.0000    0.24260
129600.0000    0.29595
129640.0000    0.25083
129680.0000    0.40735
129720.0000    0.43380
129760.0000    0.22157
129800.0000    0.02863
129840.0000    0.27319
129880.0000    0.30474
129920.0000    0.13325
129960.0000    0.24389
130000.0000    0.07963
130040.0000   -0.02622
130080.0000    0.48764
130120.0000    0.21959
130160.0000    0.44572
130200.0000    0.28125
130240.0000    0.25853
130280.0000    0.26022
130320.0000    0.47070
130360.0000    0.25477
130400.0000    0.21480
130440.0000    0.16515
130480.0000    0.24847
130520.0000    0.23522
130560.0000    0.19115
130600.0000    0.31430
130640.0000    0.28552
130680.0000    0.29554
130720.0000    0.18946
130760.0000   -0.06968
130800.0000    0.30443
130840.0000    0.22898
130880.0000    0.24392
130920.0000    0.32293
130960.0000    0.11967
131000.0000    0.23286
131040.0000    0.53623
131080.0000    0.27607
131120.0000    0.43760
131160.0000    0.35735
131200.0000    0.30867
131240.0000    0.24177
131280.0000    0.23671
131320.0000    0.24936
131360.0000    0.21561
131400.0000    0.16800
131440.0000    0.29190
131480.0000    0.27907
131520.0000    0.27483
131560.0000    0.09923
131600.0000    0.35025
131640.0000    0.25184
131680.0000    0.24839
131720.0000    0.52731
131760.0000    0.25783
131800.0000    0.44592
131840.0000    0.41259
131880.0000    0.26388
131920.0000    0.28299
131960.0000    0.43045
132000.0000    0.56471
132040.0000    0.26059
132080.0000    0.32026
132120.0000    0.27998
132160.0000    0.33905
132200.0000    0.13982
132240.0000    0.46003
132280.0000    0.17476
132320.0000    0.17456
132360.0000    0.24789
132400.0000    0.26174
132440.0000    0.18250
132480.0000    0.34746
132520.0000    0.32987
132560.0000    0.45205
132600.0000    0.25775
132640.0000    0.46082
132680.0000    0.55330
132720.0000    0.26993
132760.0000    0.38357
132800.0000    0.21774
132840.0000    0.30658
132880.0000    0.33964
132920.0000    0.26824
132960.0000    0.31032
133000.0000    0.20781
133040.0000    0.28456
133080.0000    0.27161
133120.0000    0.50066
133160.0000    0.40519
133200.0000    0.28580
133240.0000    0.49356
133280.0000    0.15103
133320.0000    0.44264
133360.0000    0.26786
133400.0000    0.33502
133440.0000    0.13953
133480.0000    0.23917
133520.0000    0.42698
133560.0000    0.27159
133600.0000    0.22102
133640.0000    0.33821
133680.0000    0.48274
133720.0000    0.45697
133760.0000    0.28230
133800.0000    0.40954
133840.0000    0.34334
133880.0000    0.41772
133920.0000   -0.03477
133960.0000   -0.04426
134000.0000   -0.56121
134040.0000   -0.62894
134080.0000   -0.70790
134120.0000   -0.44291
134160.0000   -0.34780
134200.0000   -0.21195
134240.0000   -0.57781
134280.0000   -0.63308
134320.0000   -0.32950
134360.0000   -0.52403
134400.0000   -0.44571
134440.0000   -0.62911
134480.0000   -0.43919
134520.0000   -0.56389
134560.0000   -0.14743
134600.0000   -0.20344
134640.0000   -0.36904
134680.0000   -0.29566
134720.0000   -0.54663
134760.0000   -0.67149
134800.0000    0.01613
134840.0000   -0.12018
134880.0000   -0.15304
134920.0000   -0.29798
134960.0000   -0.13950
135000.0000   -0.07105
135040.0000    0.08765
135080.0000   -0.19433
135120.0000   -0.28188
135160.0000   -0.40904
135200.0000   -0.49408
135240.0000   -0.50211
135280.0000   -0.25143
135320.0000   -0.67090
135360.0000   -0.28439
135400.0000   -0.05956
135440.0000   -0.13697
135480.0000   -0.46161
135520.0000   -0.51119
135560.0000   -0.51511
135600.0000   -0.57970
135640.0000   -0.52112
135680.0000   -0.89930
135720.0000   -0.75032
135760.0000   -0.28316
135800.0000   -0.55174
135840.0000   -0.48535
135880.0000   -0.66808
135920.0000   -0.65408
135960.0000   -0.28909
136000.0000   -0.60239
136040.0000   -0.40745
136080.0000   -0.50161
136120.0000   -0.07424
136160.0000   -0.60425
136200.0000    0.01308
136240.0000   -0.32452
136280.0000   -0.45248
136320.0000   -0.47825
136360.0000   -0.26437
136400.0000   -0.24250
136440.0000   -0.41108
136480.0000   -0.43924
136520.0000   -0.31804
136560.0000   -0.11236
136600.0000   -0.64264
136640.0000   -0.47678
136680.0000   -0.79461
136720.0000   -0.26787
136760.0000   -0.22322
136800.0000   -0.24137
136840.0000   -0.48163
136880.0000   -0.20840
136920.0000   -0.44268
136960.0000   -0.46473
137000.0000   -0.27237
137040.0000   -0.21273
137080.0000   -0.58832
137120.0000   -0.49722
137160.0000   -0.34952
137200.0000   -0.50042
137240.0000   -0.35831
137280.0000   -0.39330
137320.0000   -0.51648
137360.0000   -0.25764
137400.0000   -0.72580
137440.0000   -0.31982
137480.0000    0.18352
137520.0000   -0.37094
137560.0000    0.07125
137600.0000   -0.49212
137640.0000   -0.38869
137680.0000   -0.34819
137720.0000   -0.07431
137760.0000   -0.40157
137800.0000   -0.42996
137840.0000   -0.38944
137880.0000   -0.50826
137920.0000   -0.51203
137960.0000   -0.50489
138000.0000   -0.45288
138040.0000   -0.84676
138080.0000   -0.59215
138120.0000   -0.49177
138160.0000   -0.63051
138200.0000   -0.32523
138240.0000   -0.54828
138280.0000   -0.59918
138320.0000   -0.89756
138360.0000   -0.67719
138400.0000   -0.58100
138440.0000   -0.43822
138480.0000   -0.26805
138520.0000   -0.50605
138560.0000   -0.51730
138600.0000   -0.50885
138640.0000   -0.25623
138680.0000   -0.38642
138720.0000   -0.20675
138760.0000   -0.19849
138800.0000   -0.21118
138840.0000   -0.28375
138880.0000   -0.62120
138920.0000   -0.51813
138960.0000   -0.52516
139000.0000   -0.32957
139040.0000   -0.43356
139080.0000   -0.76485
139120.0000   -0.59884
139160.0000   -0.62914
139200.0000   -0.57062
139240.0000   -0.46883
139280.0000   -0.63632
139320.0000   -0.63636
139360.0000   -0.49341
139400.0000   -0.48011
139440.0000   -0.71991
139480.0000   -0.17650
139520.0000   -0.68513
139560.0000   -0.49999
139600.0000   -0.56581
139640.0000   -0.53577
139680.0000   -0.60340
139720.0000   -0.65629
139760.0000   -0.84883
139800.0000   -0.36281
139840.0000   -0.30899
139880.0000   -0.35749
139920.0000   -0.32996
139960.0000   -0.74119
140000.0000   -0.54845
140040.0000   -0.33319
140080.0000   -0.00437
140120.0000   -0.40509
140160.0000   -0.39958
140200.0000   -0.60472
140240.0000   -0.45462
140280.0000   -0.42182
140320.0000   -0.46085
140360.0000   -0.65857
140400.0000   -0.42511
140440.0000   -0.44576
140480.0000    0.17779
140520.0000   -0.32512
140560.0000   -0.37612
140600.0000   -0.03080
140640.0000   -0.10465
140680.0000    0.06210
140720.0000    0.25009
140760.0000    0.23398
140800.0000    0.06126
140840.0000   -0.17165
140880.0000   -0.05509
140920.0000   -0.29471
140960.0000   -0.51364
141000.0000   -0.06002
141040.0000   -0.17915
141080.0000   -0.22617
141120.0000   -0.07468
141160.0000   -0.07255
141200.0000   -0.55622
141240.0000   -0.50547
141280.0000   -0.55386
141320.0000    0.18636
141360.0000   -0.27893
141400.0000    0.08084
141440.0000    0.23234
141480.0000   -0.67539
141520.0000   -0.31330
141560.0000   -0.37575
141600.0000   -0.29030
141640.0000   -0.16413
141680.0000   -0.05928
141720.0000   -0.27441
141760.0000   -0.18875
141800.0000   -0.25214
141840.0000   -0.38000
141880.0000   -0.38711
141920.0000   -0.39403
141960.0000   -0.23850
142000.0000   -0.18261
142040.0000   -0.20094
142080.0000   -0.25259
142120.0000   -0.25396
142160.0000   -0.22532
142200.0000   -0.75809
142240.0000   -0.17236
142280.0000   -0.28653
142320.0000   -0.20189
142360.0000   -0.31058
142400.0000   -0.49206
142440.0000   -0.45505
142480.0000   -0.25140
142520.0000   -0.55691
142560.0000   -0.36876
142600.0000   -0.08510
142640.0000   -0.08975
142680.0000   -0.17994
142720.0000   -0.39459
142760.0000   -0.62217
142800.0000   -0.41127
142840.0000   -0.46674
142880.0000   -0.24335
142920.0000   -0.35659
142960.0000   -0.41385
143000.0000   -0.31012
143040.0000    0.06387
143080.0000   -0.36919
143120.0000   -0.35946
143160.0000   -0.66795
143200.0000   -0.61334
143240.0000   -0.50291
143280.0000   -0.44287
143320.0000   -0.44952
143360.0000   -0.30627
143400.0000   -0.19051
143440.0000   -0.27625
143480.0000   -0.25210
143520.0000   -0.09079
143560.0000   -0.32715
143600.0000   -0.12276
143640.0000   -0.13975
143680.0000   -0.28948
143720.0000   -0.06000
143760.0000   -0.09680
143800.0000   -0.48233
143840.0000   -0.46015
143880.0000   -0.40581
143920.0000   -0.67397
143960.0000   -0.76563
144000.0000   -0.46954
144040.0000   -0.66367
144080.0000   -0.46679
144120.0000   -0.26215
144160.0000   -0.74206
144200.0000   -0.59459
144240.0000   -0.13653
144280.0000   -0.56686
144320.0000   -0.34110
144360.0000   -0.31068
144400.0000   -0.81426
144440.0000   -0.68602
144480.0000   -0.53112
144520.0000   -0.47795
144560.0000   -0.74287
144600.0000   -0.69184
144640.0000   -0.18564
144680.0000   -0.45453
144720.0000   -0.23977
144760.0000   -0.55254
144800.0000   -0.61103
144840.0000   -0.67983
144880.0000   -0.57807
144920.0000   -0.62746
144960.0000   -0.47258
145000.0000   -0.26081
145040.0000   -0.35381
145080.0000   -0.32771
145120.0000   -0.20450
145160.0000    0.06044
145200.0000   -0.01630
145240.0000    0.00692
145280.0000   -0.04288
145320.0000   -0.20695
145360.0000   -0.10484
145400.0000    0.03509
145440.0000   -0.12972
145480.0000   -0.14005
145520.0000   -0.08121
145560.0000   -0.29033
145600.0000   -0.22296
145640.0000   -0.01234
145680.0000   -0.30770
145720.0000   -0.13554
145760.0000   -0.45114
145800.0000   -0.13492
145840.0000   -0.17652
145880.0000   -0.46502
145920.0000   -0.47931
145960.0000   -0.21665
146000.0000   -0.26312
146040.0000   -0.03784
146080.0000   -0.54027
146120.0000   -0.49887
146160.0000   -0.15116
146200.0000   -0.17157
146240.0000   -0.34483
146280.0000   -0.29523
146320.0000   -0.39438
146360.0000   -0.21705
146400.0000   -0.49080
146440.0000   -0.38946
146480.0000   -0.23446
146520.0000   -0.45982
146560.0000   -0.32130
146600.0000   -0.36941
146640.0000   -0.37574
146680.0000   -0.20876
146720.0000   -0.08002
146760.0000   -0.25010
146800.0000   -0.48723
146840.0000   -0.20144
146880.0000   -0.15590
146920.0000   -0.45655
146960.0000   -0.40306
147000.0000   -0.41516
147040.0000   -0.37445
147080.0000   -0.10390
147120.0000   -0.10424
147160.0000   -0.20906
147200.0000   -0.43718
147240.0000   -0.50282
147280.0000   -0.65015
147320.0000   -0.60310
147360.0000   -0.67916
147400.0000   -0.61694
147440.0000   -0.39468
147480.0000   -0.65961
147520.0000   -0.56069
147560.0000   -0.53433
147600.0000   -0.88309
147640.0000   -0.61186
147680.0000   -0.41221
147720.0000   -0.71335
147760.0000   -0.31170
147800.0000   -0.63357
147840.0000   -0.57767
147880.0000   -0.68293
147920.0000   -0.35571
147960.0000   -0.23665
148000.0000   -0.72033
148040.0000   -0.43438
148080.0000   -0.06836
148120.0000    0.03194
148160.0000    0.02997
148200.0000   -0.23223
148240.0000   -0.26635
148280.0000   -0.32424
148320.0000   -0.19975
148360.0000   -0.30678
148400.0000   -0.22146
148440.0000   -0.31223
148480.0000   -0.18907
148520.0000   -0.90553
148560.0000   -0.75331
148600.0000   -0.63377
148640.0000   -0.47775
148680.0000   -0.29237
148720.0000   -0.31157
148760.0000   -0.17652
148800.0000   -0.37269
148840.0000   -0.12276
148880.0000   -0.77081
148920.0000   -0.45506
148960.0000   -0.40304
149000.0000   -0.57470
149040.0000   -0.62951
149080.0000   -0.64740
149120.0000   -0.57941
149160.0000   -0.83913
149200.0000   -0.35346
149240.0000   -0.53274
149280.0000   -0.49109
149320.0000   -0.22353
149360.0000   -0.46701
149400.0000   -0.49982
149440.0000   -0.58015
149480.0000   -0.82494
149520.0000   -0.74879
149560.0000   -0.78716
149600.0000   -0.31729
149640.0000   -0.52077
149680.0000   -0.53993
149720.0000   -0.24741
149760.0000   -0.35443
149800.0000   -0.29378
149840.0000   -0.61179
149880.0000   -0.57754
149920.0000   -0.45330
149960.0000   -0.60009
150000.0000   -0.42510
150040.0000   -0.38644
150080.0000   -0.05721
150120.0000   -0.34806
150160.0000   -0.85876
150200.0000   -1.04952
150240.0000   -1.02980
150280.0000   -0.83758
150320.0000   -0.45459
150360.0000   -0.66329
150400.0000   -0.65266
150440.0000   -0.70114
150480.0000    0.06428
150520.0000   -0.22116
150560.0000    0.11947
150600.0000    0.06337
150640.0000   -0.36814
150680.0000   -0.45596
150720.0000   -0.28769
150760.0000   -0.21406
150800.0000   -0.30265
150840.0000   -0.01215
150880.0000   -0.28551
150920.0000   -0.24951
150960.0000   -0.55066
151000.0000   -0.27129
151040.0000   -0.44386
151080.0000   -0.34641
151120.0000   -0.01625
151160.0000    0.14303
151200.0000   -0.46355
151240.0000   -0.27558
151280.0000   -0.48920
151320.0000   -0.61357
151360.0000   -0.17378
151400.0000   -0.06743
151440.0000   -0.49361
151480.0000   -0.44998
151520.0000   -0.45333
151560.0000   -0.19147
151600.0000   -0.09938
151640.0000    0.00187
151680.0000   -0.21086
151720.0000   -0.43318
151760.0000   -0.18215
151800.0000    0.00542
151840.0000    0.02471
151880.0000   -0.45863
151920.0000   -0.16156
151960.0000   -0.30281
152000.0000    0.04376
152040.0000   -0.31012
152080.0000    0.16427
152120.0000   -0.27244
152160.0000   -0.46307
152200.0000   -0.64661
152240.0000   -0.34952
152280.0000   -0.52535
152320.0000   -0.61922
152360.0000   -0.65190
152400.0000   -0.64048
152440.0000   -0.64451
152480.0000   -0.67575
152520.0000   -0.51988
152560.0000   -0.62851
152600.0000   -0.54456
152640.0000   -0.66632
152680.0000   -0.59479
152720.0000   -0.58788
152760.0000   -0.48742
152800.0000   -0.60629
152840.0000   -0.63603
152880.0000   -0.29496
152920.0000   -0.16000
152960.0000   -0.10971
153000.0000   -0.15238
153040.0000   -0.18562
153080.0000   -0.08028
153120.0000   -0.06542
153160.0000    0.02273
153200.0000   -0.41411
153240.0000   -0.45523
153280.0000   -0.05853
153320.0000    0.08642
153360.0000   -0.39529
153400.0000   -0.61271
153440.0000    0.10587
153480.0000    0.01503
153520.0000   -0.06551
153560.0000   -0.05806
153600.0000    0.04722
153640.0000    0.23028
153680.0000   -0.14936
153720.0000   -0.17341
153760.0000   -0.08043
153800.0000    0.13626
153840.0000   -0.44004
153880.0000   -0.04078
153920.0000    0.04130
153960.0000   -0.07593
154000.0000   -0.28580
154040.0000   -0.10734
154080.0000    0.02726
154120.0000    0.14203
154160.0000   -0.47934
154200.0000   -0.62609
154240.0000   -0.35791
154280.0000   -0.15405
154320.0000   -0.35623
154360.0000    0.13231
154400.0000   -0.05220
154440.0000   -0.57271
154480.0000   -0.95675
154520.0000   -0.78143
154560.0000   -0.75075
154600.0000   -0.27596
154640.0000   -0.35291
154680.0000   -0.82004
154720.0000   -0.84555
154760.0000   -0.81905
154800.0000   -0.46793
154840.0000   -0.30700
154880.0000   -0.52270
154920.0000   -0.78749
154960.0000   -0.35576
155000.0000   -0.06096
155040.0000   -0.66235
155080.0000   -0.20166
155120.0000   -0.31860
155160.0000   -0.22233
155200.0000   -0.41679
155240.0000   -0.39888
155280.0000   -0.24583
155320.0000   -0.14361
155360.0000   -0.21754
155400.0000   -0.18351
155440.0000   -0.69166
155480.0000   -1.03807
155520.0000   -0.80440
155560.0000   -0.98881
155600.0000   -0.55597
155640.0000   -0.61590
155680.0000   -0.71116
155720.0000   -0.57376
155760.0000   -0.49299
155800.0000   -0.42091
155840.0000   -0.57844
155880.0000   -0.48476
155920.0000   -0.43182
155960.0000   -0.71764
156000.0000   -0.74087
156040.0000   -0.67890
156080.0000   -0.76085
156120.0000   -0.53509
156160.0000   -0.73399
156200.0000   -0.73813
156240.0000   -0.29125
156280.0000   -0.62381
156320.0000   -0.60658
156360.0000   -0.68012
156400.0000   -0.51817
156440.0000   -0.59175
156480.0000   -0.55480
156520.0000   -0.74661
156560.0000   -0.60356
156600.0000   -0.10830
156640.0000   -0.04174
156680.0000   -0.14207
156720.0000   -0.05868
156760.0000   -0.43796
156800.0000    0.20322
156840.0000    0.58533
156880.0000    0.41655
156920.0000    0.56202
156960.0000    0.63540
157000.0000    0.30721
157040.0000    0.18086
157080.0000   -0.16523
157120.0000   -0.10991
157160.0000   -0.11281
157200.0000   -0.00764
157240.0000    0.05774
157280.0000   -0.26563
157320.0000    0.10317
157360.0000   -0.01729
157400.0000   -0.35916
157440.0000   -0.86721
157480.0000   -0.73554
157520.0000   -0.37862
157560.0000   -0.40379
157600.0000   -0.44923
157640.0000   -0.19138
157680.0000   -0.19078
157720.0000   -0.08178
157760.0000   -0.13430
157800.0000   -0.25650
157840.0000   -0.55063
157880.0000   -0.49736
157920.0000   -0.43623
157960.0000   -0.17248
158000.0000   -0.21405
158040.0000   -0.17631
158080.0000   -0.04235
158120.0000   -0.02047
158160.0000    0.50203
158200.0000    0.16608
158240.0000    0.41537
158280.0000    0.02906
158320.0000    0.53328
158360.0000    0.12731
158400.0000    0.35791
158440.0000    0.42572
158480.0000    0.46585
158520.0000    0.26649
158560.0000    0.18863
158600.0000    0.54999
158640.0000    0.52199
158680.0000    0.46767
158720.0000    0.55544
158760.0000    0.55662
158800.0000    0.38923
158840.0000    0.59227
158880.0000    0.29099
158920.0000    0.26951
158960.0000    0.50249
159000.0000    0.41557
159040.0000    0.53377
159080.0000    0.14296
159120.0000    0.51381
159160.0000    0.41017
159200.0000    0.44525
159240.0000    0.21778
159280.0000    0.16132
159320.0000    0.65544
159360.0000    0.43066
159400.0000    0.52358
159440.0000    0.49246
159480.0000    0.51875
159520.0000    0.36504
159560.0000    0.78941
159600.0000    0.41113
159640.0000    0.44276
159680.0000    0.30703
159720.0000    0.60448
159760.0000    0.39572
159800.0000    0.35027
159840.0000    0.18232
159880.0000    0.60094
159920.0000    0.70799
159960.0000    0.62670
160000.0000    0.31600
160040.0000    0.27742
160080.0000    0.08721
160120.0000    0.26817
160160.0000    0.30506
160200.0000    0.18320
160240.0000    0.30357
160280.0000    0.22918
160320.0000    0.17134
160360.0000    0.08019
160400.0000    0.30515
160440.0000    0.40751
160480.0000    0.43478
160520.0000    0.34505
160560.0000   -0.24599
160600.0000   -0.19748
160640.0000   -0.19789
160680.0000   -0.39327
160720.0000   -0.31377
160760.0000   -0.34248
160800.0000   -0.08163
160840.0000    0.35487
160880.0000    0.13859
160920.0000   -0.21138
160960.0000   -0.48761
161000.0000   -0.45159
161040.0000   -0.30485
161080.0000   -0.76836
161120.0000   -0.47307
161160.0000   -0.46607
161200.0000   -0.31249
161240.0000   -0.29046
161280.0000   -0.41798
161320.0000   -0.34061
161360.0000   -0.52281
161400.0000   -0.45396
161440.0000   -0.43444
161480.0000   -0.28666
161520.0000   -0.47721
161560.0000   -0.64082
161600.0000   -0.51121
161640.0000   -0.39231
161680.0000   -0.58428
161720.0000   -0.52512
161760.0000   -0.45125
161800.0000   -0.64060
161840.0000   -0.53970
161880.0000   -0.76404
161920.0000   -0.62488
161960.0000   -0.31313
162000.0000   -0.71878
162040.0000   -0.49879
162080.0000   -0.32823
162120.0000   -0.57914
162160.0000   -0.51382
162200.0000   -0.53225
162240.0000   -0.81642
162280.0000   -0.86014
162320.0000   -0.50713
162360.0000   -0.56835
162400.0000   -0.23021
162440.0000   -0.31537
162480.0000   -0.42288
162520.0000   -0.17651
162560.0000   -0.41786
162600.0000   -0.44706
162640.0000   -0.30356
162680.0000   -0.64063
162720.0000   -0.06197
162760.0000   -0.40811
162800.0000    0.13376
162840.0000   -0.75264
162880.0000   -0.59314
162920.0000   -0.59898
162960.0000   -0.54441
163000.0000   -0.55582
163040.0000   -0.08470
163080.0000   -0.46616
163120.0000   -0.30621
163160.0000   -0.40126
163200.0000   -0.16761
163240.0000   -0.35128
163280.0000   -0.14338
163320.0000    0.13259
163360.0000    0.00122
163400.0000    0.10339
163440.0000   -0.02600
163480.0000   -0.02242
163520.0000   -0.15288
163560.0000   -0.15268
163600.0000   -0.51942
163640.0000   -0.65369
163680.0000   -0.51543
163720.0000   -0.59766
163760.0000    0.19097
163800.0000   -0.03489
163840.0000   -0.08676
163880.0000   -0.03006
163920.0000   -0.06911
163960.0000    0.17973
164000.0000   -0.34032
164040.0000   -0.00140
164080.0000   -0.07545
164120.0000    0.37686
164160.0000    0.30098
164200.0000   -0.04004
164240.0000    0.00861
164280.0000    0.17308
164320.0000   -0.04163
164360.0000    0.13452
164400.0000   -0.07260
164440.0000    0.31086
164480.0000    0.18054
164520.0000    0.21561
164560.0000    0.32982
164600.0000    0.50290
164640.0000    0.26430
164680.0000    0.30867
164720.0000    0.10720
164760.0000    0.50252
164800.0000    0.49305
164840.0000    0.50769
164880.0000    0.13464
164920.0000    0.34708
164960.0000    0.00098
165000.0000    0.52354
165040.0000    0.52989
165080.0000    0.04048
165120.0000    0.23408
165160.0000    0.28828
165200.0000    0.25512
165240.0000    0.26366
165280.0000    0.09839
165320.0000   -0.22963
165360.0000    0.19991
165400.0000   -0.15219
165440.0000   -0.45198
165480.0000   -0.24591
165520.0000   -0.26656
165560.0000   -0.00993
165600.0000   -0.48132
165640.0000   -0.33801
165680.0000    0.09829
165720.0000    0.06161
165760.0000   -0.08550
165800.0000   -0.13577
165840.0000   -0.16039
165880.0000   -0.41083
165920.0000   -0.00393
165960.0000   -0.13997
166000.0000   -0.08083
166040.0000   -0.07509
166080.0000   -0.01100
166120.0000    0.07347
166160.0000   -0.17310
166200.0000    0.38592
166240.0000    0.09896
166280.0000    0.20428
166320.0000    0.13163
166360.0000    0.14192
166400.0000   -0.20936
166440.0000   -0.11679
166480.0000    0.03152
166520.0000    0.17785
166560.0000    0.28868
166600.0000    0.50026
166640.0000    0.37041
166680.0000    0.03085
166720.0000    0.40038
166760.0000    0.39455
166800.0000    0.16588
166840.0000    0.30898
166880.0000    0.33396
166920.0000    0.22483
166960.0000    0.44567
167000.0000    0.50302
167040.0000    0.51358
167080.0000    0.34093
167120.0000    0.35038
167160.0000    0.28609
167200.0000    0.40753
167240.0000    0.38050
167280.0000    0.24978
167320.0000   -0.03311
167360.0000    0.04887
167400.0000    0.37078
167440.0000    0.26008
167480.0000    0.29027
167520.0000    0.36679
167560.0000    0.23890
167600.0000    0.43406
167640.0000    0.00024
167680.0000    0.10791
167720.0000    0.21472
167760.0000    0.25461
167800.0000    0.32263
167840.0000    0.35969
167880.0000    0.29976
167920.0000    0.31350
167960.0000    0.23536
168000.0000    0.36497
168040.0000    0.32427
168080.0000   -0.28802
168120.0000    0.52113
168160.0000    0.35679
168200.0000    0.18276
168240.0000   -0.02748
168280.0000   -0.05007
168320.0000    0.46704
168360.0000    0.23682
168400.0000    0.32464
168440.0000    0.81523
168480.0000    0.38298
168520.0000    0.52859
168560.0000    0.24645
168600.0000    0.44591
168640.0000    0.33409
168680.0000    0.32677
168720.0000    0.30308
168760.0000    0.42493
168800.0000    0.43108
168840.0000    0.39066
168880.0000    0.35954
168920.0000    0.24867
168960.0000    0.18583
169000.0000    0.16681
169040.0000    0.39652
169080.0000    0.31963
169120.0000    0.20361
169160.0000   -0.03496
169200.0000   -0.07817
169240.0000    0.41644
169280.0000    0.20919
169320.0000    0.25076
169360.0000    0.13852
169400.0000    0.25672
169440.0000    0.44591
169480.0000    0.01561
169520.0000    0.43018
169560.0000   -0.12273
169600.0000    0.24870
169640.0000    0.14685
169680.0000    0.25215
169720.0000    0.31588
169760.0000    0.16253
169800.0000    0.25137
169840.0000    0.57508
169880.0000    0.28911
169920.0000    0.21898
169960.0000    0.03859
170000.0000    0.34158
170040.0000    0.47709
170080.0000    0.33243
170120.0000    0.01600
170160.0000    0.42649
170200.0000    0.41686
170240.0000    0.67228
170280.0000    0.52627
170320.0000    0.31530
170360.0000    0.08877
170400.0000    0.35585
170440.0000    0.29955
170480.0000    0.06842
170520.0000    0.14696
170560.0000    0.77266
170600.0000    0.54979
170640.0000    0.70525
170680.0000    0.27701
170720.0000    0.51769
170760.0000    0.18539
170800.0000    0.43615
170840.0000    0.63062
170880.0000    0.56951
170920.0000    0.45733
170960.0000    0.32043
171000.0000    0.18364
171040.0000   -0.11549
171080.0000    0.40552
171120.0000    0.06045
171160.0000    0.45845
171200.0000    0.01057
171240.0000   -0.06112
171280.0000    0.10493
171320.0000    0.13675
171360.0000    0.17297
171400.0000    0.18387
171440.0000    0.24272
171480.0000    0.32076
171520.0000    0.28964
171560.0000   -0.06756
171600.0000    0.24182
171640.0000   -0.14261
171680.0000    0.07973
171720.0000   -0.10858
171760.0000   -0.02925
171800.0000    0.04751
171840.0000   -0.07961
171880.0000   -0.08535
171920.0000    0.16613
171960.0000   -0.06696
172000.0000    0.11623
172040.0000    0.05384
172080.0000    0.07552
172120.0000   -0.02115
172160.0000    0.27605
172200.0000   -0.35870
172240.0000    0.17532
172280.0000    0.15103
172320.0000    0.21121
172360.0000   -0.09247
172400.0000   -0.12551
172440.0000   -0.01474
172480.0000    0.08376
172520.0000    0.24752
172560.0000    0.08668
172600.0000    0.11327
172640.0000   -0.13723
172680.0000    0.10823
172720.0000    0.20154
172760.0000    0.32568
172800.0000    0.03566
172840.0000    0.18884
172880.0000    0.00513
172920.0000    0.15764
172960.0000   -0.07605
173000.0000    0.03878
173040.0000   -0.01202
173080.0000   -0.03372
173120.0000    0.24913
173160.0000    0.50625
173200.0000    0.50405
173240.0000    0.04547
173280.0000    0.34662
173320.0000    0.09721
173360.0000    0.28385
173400.0000    0.26811
173440.0000    0.38828
173480.0000    0.33874
173520.0000    0.14607
173560.0000    0.35072
173600.0000   -0.05556
173640.0000   -0.11798
173680.0000   -0.02952
173720.0000    0.27669
173760.0000    0.21294
173800.0000    0.32898
173840.0000    0.08269
173880.0000   -0.16387
173920.0000    0.04391
173960.0000   -0.33802
174000.0000   -0.22808
174040.0000   -0.45184
174080.0000   -0.94706
174120.0000   -0.55986
174160.0000   -0.22574
174200.0000   -0.17442
174240.0000    0.31278
174280.0000    0.15548
174320.0000   -0.03590
174360.0000   -0.22314
174400.0000   -0.53035
174440.0000   -0.07922
174480.0000   -0.18869
174520.0000   -0.11781
174560.0000    0.07459
174600.0000   -0.24348
174640.0000   -0.09191
174680.0000   -0.34830
174720.0000   -0.20369
174760.0000   -0.25803
174800.0000   -0.16904
174840.0000   -0.33137
174880.0000   -0.24186
174920.0000   -0.68936
174960.0000   -0.70452
175000.0000   -0.25005
175040.0000    0.00934
175080.0000   -0.09279
175120.0000   -0.15672
175160.0000   -0.06269
175200.0000   -0.04985
175240.0000   -0.21166
175280.0000   -0.10102
175320.0000   -0.14899
175360.0000   -0.20849
175400.0000   -0.01483
175440.0000    0.08352
175480.0000   -0.20327
175520.0000   -0.05383
175560.0000   -0.15898
175600.0000   -0.16887
175640.0000   -0.40143
175680.0000   -0.04703
175720.0000   -0.13257
175760.0000   -0.25827
175800.0000   -0.16975
175840.0000   -0.38269
175880.0000   -0.33717
175920.0000   -0.32172
175960.0000   -0.32691
176000.0000   -0.51819
176040.0000   -0.38429
176080.0000   -0.47248
176120.0000   -0.52718
176160.0000   -0.37114
176200.0000   -0.35950
176240.0000   -0.58956
176280.0000   -0.23671
176320.0000   -0.34049
176360.0000   -0.39111
176400.0000   -0.49939
176440.0000   -0.40102
176480.0000   -0.39271
176520.0000   -0.45605
176560.0000   -0.38623
176600.0000   -0.72018
176640.0000   -0.46912
176680.0000   -0.36769
176720.0000   -0.13856
176760.0000   -0.14428
176800.0000   -0.32594
176840.0000   -0.27153
176880.0000   -0.51461
176920.0000   -0.50891
176960.0000   -0.67245
177000.0000   -0.58928
177040.0000   -0.00056
177080.0000   -0.31505
177120.0000   -0.43918
177160.0000   -0.66979
177200.0000   -0.61688
177240.0000   -0.59410
177280.0000   -0.41204
177320.0000   -0.53926
177360.0000   -0.21482
177400.0000   -0.40454
177440.0000   -0.44533
177480.0000   -0.19504
177520.0000   -0.40875
177560.0000   -0.15360
177600.0000   -0.13041
177640.0000   -0.17404
177680.0000   -0.25772
177720.0000   -0.11286
177760.0000   -0.16864
177800.0000   -0.01337
177840.0000    0.01491
177880.0000    0.43318
177920.0000    0.32837
177960.0000    0.55632
178000.0000    0.21645
178040.0000    0.30156
178080.0000    0.39017
178120.0000    0.25603
178160.0000    0.77155
178200.0000    0.24031
178240.0000    0.26981
178280.0000    0.11898
178320.0000    0.22498
178360.0000    0.29425
178400.0000    0.23001
178440.0000    0.36691
178480.0000    0.14702
178520.0000    0.13903
178560.0000   -0.33157
178600.0000   -0.00289
178640.0000   -0.58698
178680.0000   -0.72723
178720.0000   -0.80887
178760.0000   -0.98481
178800.0000   -0.37205
178840.0000    0.14607
178880.0000   -0.02911
178920.0000   -0.20940
178960.0000   -0.18254
179000.0000   -0.19701
179040.0000   -0.04599
179080.0000   -0.14553
179120.0000    0.06934
179160.0000   -0.34644
179200.0000   -0.21143
179240.0000   -0.02855
179280.0000   -0.18428
179320.0000   -0.23852
179360.0000   -0.33273
179400.0000   -0.44239
179440.0000   -0.24039
179480.0000   -0.11852
179520.0000   -0.21854
179560.0000   -0.48432
179600.0000   -0.75291
179640.0000   -0.52847
179680.0000   -0.45179
179720.0000   -0.03747
179760.0000   -0.23204
179800.0000   -0.47692
179840.0000   -0.26785
179880.0000   -0.37273
179920.0000   -0.74556
179960.0000   -0.56606
180000.0000   -0.40469
180040.0000   -0.40270
180080.0000   -0.51220
180120.0000   -0.77411
180160.0000   -0.44139
180200.0000   -0.73275
180240.0000   -0.49099
180280.0000   -0.59321
180320.0000   -0.24490
180360.0000   -0.49618
180400.0000   -0.37317
180440.0000   -0.36038
180480.0000   -0.60752
180520.0000   -0.77476
180560.0000   -0.61515
180600.0000   -0.53271
180640.0000   -0.33775
180680.0000   -0.38858
180720.0000   -0.45248
180760.0000   -0.32471
180800.0000   -0.42719
180840.0000   -0.48138
180880.0000   -0.42862
180920.0000   -0.42514
180960.0000   -0.52253
181000.0000   -0.43796
181040.0000   -0.23297
181080.0000   -0.26598
181120.0000   -0.28936
181160.0000   -0.26188
181200.0000   -0.45854
181240.0000   -0.54744
181280.0000   -0.59547
181320.0000   -0.30407
181360.0000   -0.16218
181400.0000   -0.30087
181440.0000   -0.57408
181480.0000   -0.40018
181520.0000   -0.48789
181560.0000   -0.19412
181600.0000   -0.33951
181640.0000   -0.23311
181680.0000   -0.41302
181720.0000   -0.27698
181760.0000   -0.17197
181800.0000   -0.51478
181840.0000   -0.34374
181880.0000   -0.39547
181920.0000   -0.31322
181960.0000   -0.24654
182000.0000   -0.06694
182040.0000   -0.08957
182080.0000   -0.18013
182120.0000   -0.46987
182160.0000   -0.36166
182200.0000   -0.49826
182240.0000   -0.10596
182280.0000    0.01394
182320.0000   -0.23873
182360.0000   -0.09551
182400.0000   -0.18607
182440.0000   -0.08510
182480.0000   -0.31689
182520.0000   -0.42856
182560.0000   -0.28250
182600.0000   -0.28462
182640.0000   -0.15939
182680.0000   -0.44755
182720.0000   -0.24898
182760.0000   -0.08828
182800.0000   -0.46584
182840.0000   -0.19908
182880.0000   -0.45857
182920.0000   -0.49859
182960.0000   -0.40376
183000.0000   -0.42264
183040.0000   -0.32344
183080.0000   -0.43359
183120.0000   -0.82858
183160.0000   -0.46204
183200.0000   -0.37758
183240.0000   -0.51903
183280.0000   -0.28411
183320.0000   -0.18602
183360.0000   -0.52455
183400.0000   -0.26247
183440.0000   -0.36830
183480.0000   -0.17415
183520.0000   -0.45959
183560.0000   -0.26342
183600.0000   -0.31320
183640.0000   -0.20669
183680.0000   -0.20824
183720.0000   -0.19969
183760.0000   -0.12434
183800.0000   -0.20460
183840.0000   -0.12789
183880.0000   -0.20082
183920.0000   -0.40665
183960.0000   -0.35962
184000.0000   -0.21392
184040.0000   -0.57462
184080.0000   -0.19156
184120.0000   -0.20935
184160.0000   -0.42708
184200.0000   -0.24003
184240.0000   -0.47649
184280.0000   -0.54325
184320.0000   -0.68129
184360.0000   -0.45895
184400.0000   -0.39907
184440.0000   -0.29836
184480.0000   -0.24878
184520.0000   -0.29749
184560.0000   -0.56674
184600.0000   -0.34815
184640.0000   -0.49995
184680.0000   -0.55034
184720.0000   -0.30994
184760.0000   -0.36277
184800.0000   -0.28669
184840.0000   -0.63315
184880.0000   -0.50337
184920.0000   -0.59105
184960.0000   -0.39369
185000.0000   -0.59921
185040.0000   -0.31088
185080.0000   -0.49699
185120.0000   -0.33256
185160.0000   -0.51318
185200.0000   -0.54805
185240.0000   -0.35125
185280.0000   -0.18096
185320.0000   -0.45468
185360.0000   -0.55209
185400.0000   -0.31397
185440.0000   -0.11677
185480.0000   -0.16275
185520.0000   -0.32419
185560.0000   -0.41194
185600.0000   -0.47916
185640.0000   -0.51422
185680.0000   -0.16589
185720.0000   -0.36028
185760.0000   -0.34020
185800.0000   -0.46061
185840.0000   -0.45990
185880.0000   -0.26592
185920.0000   -0.39820
185960.0000   -0.45329
186000.0000   -0.44324
186040.0000   -0.69645
186080.0000   -0.61386
186120.0000   -0.42332
186160.0000   -0.37599
186200.0000   -0.48945
186240.0000   -0.47614
186280.0000   -0.46682
186320.0000   -0.16912
186360.0000   -0.61178
186400.0000   -0.37606
186440.0000   -0.56973
186480.0000   -0.54524
186520.0000   -0.34689
186560.0000   -0.32521
186600.0000   -0.47673
186640.0000   -0.46667
186680.0000   -0.35184
186720.0000   -0.30532
186760.0000   -0.44891
186800.0000   -0.35062
186840.0000   -0.37459
186880.0000   -0.21908
186920.0000   -0.51025
186960.0000   -0.30909
187000.0000   -0.50249
187040.0000   -0.36633
187080.0000   -0.11594
187120.0000   -0.24687
187160.0000   -0.40765
187200.0000   -0.35611
187240.0000   -0.24222
187280.0000   -0.13688
187320.0000   -0.28680
187360.0000   -0.51291
187400.0000   -0.14081
187440.0000   -0.45854
187480.0000   -0.30579
187520.0000   -0.34844
187560.0000   -0.47358
187600.0000   -0.39707
187640.0000   -0.39001
187680.0000   -0.27863
187720.0000   -0.09271
187760.0000   -0.32195
187800.0000   -0.36502
187840.0000   -0.20492
187880.0000   -0.58641
187920.0000   -0.34881
187960.0000   -0.35381
188000.0000   -0.39427
188040.0000   -0.31625
188080.0000   -0.54690
188120.0000   -0.36331
188160.0000   -0.37528
188200.0000   -0.43200
188240.0000   -0.36531
188280.0000   -0.45403
188320.0000   -0.46282
188360.0000   -0.13186
188400.0000   -0.49646
188440.0000   -0.33421
188480.0000   -0.20921
188520.0000   -0.54517
188560.0000   -0.26430
188600.0000   -0.20385
188640.0000   -0.39449
188680.0000   -0.55462
188720.0000   -0.27851
188760.0000   -0.37585
188800.0000   -0.37319
188840.0000   -0.22083
188880.0000   -0.28073
188920.0000   -0.24527
188960.0000   -0.52467
189000.0000   -0.56378
189040.0000   -0.49498
189080.0000   -0.40789
189120.0000   -0.53144
189160.0000   -0.51731
189200.0000   -0.58444
189240.0000   -0.59964
189280.0000   -0.44923
189320.0000   -0.34048
189360.0000   -0.46435
189400.0000    0.02674
189440.0000   -0.10839
189480.0000   -0.43767
189520.0000   -0.45845
189560.0000   -0.33570
189600.0000   -0.44727
189640.0000   -0.69263
189680.0000   -0.68702
189720.0000   -0.65047
189760.0000   -0.63591
189800.0000   -0.25296
189840.0000   -0.15609
189880.0000   -0.51897
189920.0000   -0.44096
189960.0000   -0.33012
190000.0000   -0.13989
190040.0000   -0.13690
190080.0000   -0.42960
190120.0000   -0.22113
190160.0000   -0.24663
190200.0000   -0.24384
190240.0000   -0.17331
190280.0000   -0.12605
190320.0000   -0.35778
190360.0000   -0.34099
190400.0000   -0.27266
190440.0000   -0.41541
190480.0000   -0.34687
190520.0000   -0.29127
190560.0000   -0.54765
190600.0000   -0.29138
190640.0000   -0.32593
190680.0000   -0.41584
190720.0000   -0.43359
190760.0000   -0.55106
190800.0000   -0.30990
190840.0000   -0.15792
190880.0000   -0.62187
190920.0000   -0.31396
190960.0000   -0.41127
191000.0000   -0.40495
191040.0000   -0.17198
191080.0000   -0.21606
191120.0000   -0.18097
191160.0000   -0.21963
191200.0000   -0.41005
191240.0000   -0.33063
191280.0000   -0.17589
191320.0000   -0.39099
191360.0000   -0.36092
191400.0000   -0.27792
191440.0000   -0.34970
191480.0000   -0.15731
191520.0000   -0.35908
191560.0000   -0.45483
191600.0000   -0.28648
191640.0000   -0.39924
191680.0000   -0.19522
191720.0000   -0.20238
191760.0000   -0.12670
191800.0000   -0.25271
191840.0000   -0.28937
191880.0000   -0.30148
191920.0000   -0.23242
191960.0000   -0.36155
192000.0000   -0.17304
192040.0000   -0.41852
192080.0000   -0.17724
192120.0000   -0.13142
192160.0000   -0.13682
192200.0000   -0.16325
192240.0000   -0.29966
192280.0000   -0.10762
192320.0000    0.05803
192360.0000   -0.49606
192400.0000   -0.27758
192440.0000   -0.11023
192480.0000   -0.21358
192520.0000   -0.33634
192560.0000   -0.16497
192600.0000    0.02381
192640.0000   -0.24267
192680.0000   -0.19575
192720.0000   -0.13607
192760.0000   -0.16174
192800.0000   -0.27856
192840.0000   -0.24550
192880.0000   -0.11332
192920.0000   -0.11347
192960.0000   -0.16586
193000.0000   -0.15834
193040.0000   -0.29601
193080.0000   -0.03372
193120.0000   -0.20132
193160.0000   -0.39839
193200.0000   -0.44427
193240.0000   -0.43645
193280.0000   -0.44709
193320.0000   -0.29044
193360.0000   -0.31589
193400.0000   -0.33455
193440.0000   -0.13874
193480.0000   -0.32664
193520.0000    0.09917
193560.0000    0.18426
193600.0000    0.35968
193640.0000    0.07314
193680.0000   -0.03352
193720.0000    0.16180
193760.0000   -0.31373
193800.0000   -0.25645
193840.0000   -0.18974
193880.0000   -0.05052
193920.0000   -0.12645
193960.0000   -0.43765
194000.0000   -0.37226
194040.0000    0.04066
194080.0000    0.05807
194120.0000    0.04279
194160.0000    0.17005
194200.0000    0.40053
194240.0000    0.09284
194280.0000    0.15246
194320.0000    0.33507
194360.0000    0.17161
194400.0000    0.31205
194440.0000    0.31443
194480.0000    0.13117
194520.0000    0.05172
194560.0000    0.21768
194600.0000    0.20974
194640.0000    0.31842
194680.0000    0.46896
194720.0000    0.19464
194760.0000    0.29629
194800.0000    0.35713
194840.0000    0.69449
194880.0000    0.67083
194920.0000    0.46547
194960.0000    0.48427
195000.0000    0.57834
195040.0000    0.81160
195080.0000    0.02117
195120.0000    0.28457
195160.0000    0.39810
195200.0000   -0.06230
195240.0000    0.42255
195280.0000    0.28850
195320.0000   -0.03002
195360.0000    0.12015
195400.0000    0.19745
195440.0000    0.17993
195480.0000    0.17416
195520.0000    0.26557
195560.0000    0.14447
195600.0000    0.20598
195640.0000    0.22936
195680.0000    0.16754
195720.0000    0.00563
195760.0000    0.20932
195800.0000    0.39373
195840.0000    0.25374
195880.0000    0.20034
195920.0000    0.19227
195960.0000    0.27557
196000.0000    0.14340
196040.0000    0.25539
196080.0000    0.20340
196120.0000    0.44219
196160.0000    0.62868
196200.0000    0.56229
196240.0000    0.58030
196280.0000    0.31546
196320.0000    0.34104
196360.0000    0.38079
196400.0000    0.13724
196440.0000    0.31779
196480.0000    0.40833
196520.0000    0.05597
196560.0000    0.21344
196600.0000   -0.03957
196640.0000    0.04517
196680.0000   -0.30056
196720.0000    0.08026
196760.0000   -0.53399
196800.0000   -0.45787
196840.0000   -0.15301
196880.0000    0.00219
196920.0000   -0.16832
196960.0000   -0.39700
197000.0000   -0.09808
197040.0000   -0.23409
197080.0000   -0.04888
197120.0000   -0.01428
197160.0000   -0.33734
197200.0000   -0.12643
197240.0000   -0.16959
197280.0000   -0.29810
197320.0000    0.04957
197360.0000   -0.01474
197400.0000   -0.20849
197440.0000   -0.26757
197480.0000    0.02377
197520.0000   -0.16041
197560.0000   -0.13027
197600.0000   -0.05729
197640.0000   -0.16447
197680.0000    0.02927
197720.0000   -0.35823
197760.0000   -0.18974
197800.0000   -0.35510
197840.0000   -0.22117
197880.0000   -0.67073
197920.0000   -0.59233
197960.0000   -0.29220
198000.0000   -0.32118
198040.0000   -0.87295
198080.0000   -0.67233
198120.0000   -0.85533
198160.0000   -0.68867
198200.0000   -1.07943
198240.0000   -0.82089
198280.0000   -0.88292
198320.0000   -0.53130
198360.0000   -0.78088
198400.0000   -0.86752
198440.0000   -0.65898
198480.0000   -0.44482
198520.0000   -0.32636
198560.0000    0.27687
198600.0000    0.21259
198640.0000    0.24861
198680.0000    0.74492
198720.0000    0.48152
198760.0000    0.27910
198800.0000    0.20735
198840.0000    0.34083
198880.0000    0.33042
198920.0000    0.13541
198960.0000    0.25471
199000.0000    0.30890
199040.0000    0.14453
199080.0000    0.27540
199120.0000    0.44141
199160.0000    0.21289
199200.0000    0.37576
199240.0000    0.31999
199280.0000    0.60486
199320.0000    0.28229
199360.0000    0.27370
199400.0000    0.40482
199440.0000    0.53135
199480.0000    0.44834
199520.0000    0.44432
199560.0000    0.39318
199600.0000    0.32808
199640.0000    0.32861
199680.0000    0.31739
199720.0000    0.20462
199760.0000    0.23499
199800.0000    0.41196
199840.0000    0.21726
199880.0000    0.70961
199920.0000    0.45481
199960.0000    0.27658
200000.0000    0.35817
200040.0000    0.47864
200080.0000    0.59337
200120.0000    0.26267
200160.0000    0.47355
200200.0000    0.54197
200240.0000    0.47190
200280.0000    0.22747
200320.0000    0.39543
200360.0000    0.49730
200400.0000    0.51492
200440.0000    0.51922
200480.0000    0.50218
200520.0000    0.32252
200560.0000    0.35664
200600.0000    0.47752
200640.0000    0.73540
200680.0000    0.37014
200720.0000    0.58163
200760.0000    0.41730
200800.0000    0.51414
200840.0000    0.41282
200880.0000    0.30272
200920.0000    0.55306
200960.0000    0.38077
201000.0000    0.49839
201040.0000    0.56319
201080.0000    0.19415
201120.0000    0.25970
201160.0000    0.15159
201200.0000    0.25174
201240.0000    0.25199
201280.0000    0.57002
201320.0000    0.31011
201360.0000    0.30657
201400.0000    0.23314
201440.0000   -0.26365
201480.0000   -0.52428
201520.0000   -0.48635
201560.0000   -0.49530
201600.0000    0.04826
201640.0000   -0.44402
201680.0000   -0.44100
201720.0000   -0.76134
201760.0000   -0.42203
201800.0000   -0.47607
201840.0000   -0.35774
201880.0000   -0.54672
201920.0000   -0.44264
201960.0000   -0.50644
202000.0000   -0.43196
202040.0000   -0.63386
202080.0000   -0.57274
202120.0000   -0.67302
202160.0000   -0.68223
202200.0000   -0.57497
202240.0000   -0.20467
202280.0000   -0.66709
202320.0000   -0.42026
202360.0000   -0.43253
202400.0000   -0.48543
202440.0000   -0.38414
202480.0000   -0.52754
202520.0000   -0.46001
202560.0000   -0.65388
202600.0000   -0.48432
202640.0000   -0.40333
202680.0000   -0.26007
202720.0000   -0.41653
202760.0000   -0.63111
202800.0000   -0.71559
202840.0000   -0.27277
202880.0000   -0.52883
202920.0000   -0.49977
202960.0000   -0.15540
203000.0000   -0.34774
203040.0000   -0.26093
203080.0000   -0.32374
203120.0000   -0.23504
203160.0000   -0.48710
203200.0000   -0.44576
203240.0000   -0.81692
203280.0000   -0.61374
203320.0000   -0.51591
203360.0000   -0.66608
203400.0000   -0.55721
203440.0000   -0.32648
203480.0000   -0.48379
203520.0000   -0.86926
203560.0000   -0.29826
203600.0000   -0.42671
203640.0000   -0.33869
203680.0000   -0.29027
203720.0000   -0.26286
203760.0000   -0.25714
203800.0000   -0.07191
203840.0000   -0.03205
203880.0000   -0.15714
203920.0000   -0.28933
203960.0000   -0.28735
204000.0000   -0.43441
204040.0000    0.01887
204080.0000   -0.32793
204120.0000   -0.51259
204160.0000   -0.43641
204200.0000   -0.67874
204240.0000   -0.48411
204280.0000   -0.45601
204320.0000   -0.63897
204360.0000   -0.40316
204400.0000   -0.51611
204440.0000   -0.41166
204480.0000   -0.44880
204520.0000   -0.35935
204560.0000   -0.32078
204600.0000   -0.51230
204640.0000   -0.53214
204680.0000   -0.35180
204720.0000   -0.65573
204760.0000   -0.58189
204800.0000   -0.51069
204840.0000   -0.60211
204880.0000   -0.49514
204920.0000   -0.61312
204960.0000   -0.40804
205000.0000   -0.43710
205040.0000   -0.33982
205080.0000   -0.17422
205120.0000   -0.70456
205160.0000   -0.37490
205200.0000   -0.47769
205240.0000   -0.29356
205280.0000   -0.60764
205320.0000   -0.84004
205360.0000   -0.69490
205400.0000   -0.62538
205440.0000   -0.28960
205480.0000   -0.48561
205520.0000   -0.52575
205560.0000   -0.55722
205600.0000   -0.66048
205640.0000   -0.61814
205680.0000   -0.46831
205720.0000   -0.49507
205760.0000   -0.47985
205800.0000   -0.72726
205840.0000   -0.62341
205880.0000   -0.47647
205920.0000   -0.53417
205960.0000   -0.58464
206000.0000   -0.58580
206040.0000   -0.42202
206080.0000   -0.37782
206120.0000   -0.43527
206160.0000   -0.38108
206200.0000   -0.20949
206240.0000    0.03686
206280.0000   -0.26484
206320.0000   -0.41807
206360.0000   -0.29417
206400.0000   -0.39644
206440.0000   -0.27651
206480.0000   -0.36434
206520.0000   -0.52223
206560.0000   -0.29836
206600.0000   -0.39679
206640.0000   -0.42163
206680.0000   -0.51261
206720.0000   -0.14794
206760.0000   -0.37366
206800.0000   -0.37742
206840.0000   -0.53354
206880.0000   -0.15921
206920.0000   -0.53210
206960.0000   -0.31803
207000.0000   -0.56277
207040.0000   -0.61001
207080.0000   -0.44230
207120.0000   -0.84168
207160.0000   -0.62019
207200.0000   -0.36854
207240.0000   -0.67521
207280.0000   -0.64152
207320.0000   -0.42861
207360.0000   -0.19961
207400.0000    0.19781
207440.0000    0.04909
207480.0000    0.16423
207520.0000    0.15859
207560.0000    0.16840
207600.0000    0.29958
207640.0000    0.25665
207680.0000    0.24693
207720.0000    0.48060
207760.0000    0.24476
207800.0000    0.39641
207840.0000    0.35583
207880.0000    0.31251
207920.0000    0.05130
207960.0000   -0.05685
208000.0000    0.25741
208040.0000    0.19292
208080.0000    0.36274
208120.0000    0.25047
208160.0000    0.16459
208200.0000    0.42834
208240.0000    0.30312
208280.0000    0.33583
208320.0000    0.14949
208360.0000    0.20092
208400.0000    0.43919
208440.0000    0.51643
208480.0000    0.12762
208520.0000    0.15713
208560.0000    0.44539
208600.0000    0.22582
208640.0000    0.36431
208680.0000    0.19710
208720.0000    0.39941
208760.0000    0.30895
208800.0000    0.39931
208840.0000    0.43794
208880.0000    0.44622
208920.0000    0.42731
208960.0000    0.23941
209000.0000    0.37990
209040.0000    0.34234
209080.0000    0.37821
209120.0000    0.45481
209160.0000    0.55123
209200.0000    0.51562
209240.0000    0.20941
209280.0000    0.54700
209320.0000    0.22671
209360.0000    0.30180
209400.0000    0.47569
209440.0000    0.32766
209480.0000    0.32069
209520.0000    0.60180
209560.0000    0.56039
209600.0000    0.51352
209640.0000    0.51564
209680.0000    0.39045
209720.0000    0.27266
209760.0000    0.31314
209800.0000    0.50076
209840.0000    0.28548
209880.0000    0.08484
209920.0000    0.16331
209960.0000    0.25323
210000.0000    0.27593
210040.0000    0.41342
210080.0000    0.24568
210120.0000    0.23581
210160.0000    0.09073
210200.0000    0.19493
210240.0000    0.22336
210280.0000   -0.04616
210320.0000    0.16096
210360.0000    0.18718
210400.0000    0.07803
210440.0000    0.23313
210480.0000    0.36665
210520.0000    0.43610
210560.0000    0.30180
210600.0000    0.19977
210640.0000    0.53882
210680.0000   -0.00414
210720.0000   -0.22124
210760.0000   -0.13781
210800.0000   -0.50185
210840.0000   -0.03158
210880.0000   -0.09778
210920.0000    0.15590
210960.0000    0.03633
211000.0000    0.18919
211040.0000   -0.38947
211080.0000   -0.14456
211120.0000    0.15896
211160.0000   -0.03298
211200.0000   -0.23713
211240.0000    0.25819
211280.0000    0.26432
211320.0000    0.38558
211360.0000    0.22402
211400.0000    0.36446
211440.0000    0.35352
211480.0000    0.39487
211520.0000    0.35922
211560.0000    0.45700
211600.0000    0.13440
211640.0000    0.28523
211680.0000   -0.18777
211720.0000    0.13166
211760.0000    0.04199
211800.0000    0.23029
211840.0000    0.36914
211880.0000    0.19749
211920.0000    0.38003
211960.0000    0.37655
212000.0000    0.22919
212040.0000    0.11912
212080.0000    0.05710
212120.0000    0.16303
212160.0000   -0.00386
212200.0000    0.07627
212240.0000    0.36626
212280.0000    0.38144
212320.0000    0.45845
212360.0000    0.37195
212400.0000    0.48303
212440.0000    0.20753
212480.0000    0.28231
212520.0000    0.25302
212560.0000    0.26484
212600.0000    0.02870
212640.0000    0.45255
212680.0000    0.43337
212720.0000    0.58605
212760.0000    0.22351
212800.0000    0.40541
212840.0000    0.54378
212880.0000    0.41844
212920.0000    0.38709
212960.0000    0.16346
213000.0000    0.51122
213040.0000    0.45422
213080.0000    0.45330
213120.0000    0.33285
213160.0000    0.15478
213200.0000    0.47449
213240.0000    0.36056
213280.0000    0.14122
213320.0000    0.31043
213360.0000    0.17261
213400.0000    0.43971
213440.0000    0.39537
213480.0000    0.35260
213520.0000    0.22972
213560.0000    0.35517
213600.0000    0.18401
213640.0000    0.41355
213680.0000    0.46419
213720.0000    0.48628
213760.0000    0.37241
213800.0000    0.24908
213840.0000    0.42542
213880.0000    0.33779
213920.0000    0.28377
213960.0000    0.31789
214000.0000    0.26549
214040.0000    0.44869
214080.0000    0.41015
214120.0000    0.30862
214160.0000    0.55898
214200.0000    0.29988
214240.0000    0.67545
214280.0000    0.38797
214320.0000    0.44585
214360.0000    0.70785
214400.0000    0.56080
214440.0000    0.21722
214480.0000    0.37843
214520.0000    0.46227
214560.0000    0.49272
214600.0000    0.49022
214640.0000    0.42565
214680.0000    0.28537
214720.0000    0.29671
214760.0000    0.47570
214800.0000    0.21859
214840.0000    0.49316
214880.0000    0.45034
214920.0000    0.41645
214960.0000    0.07602
215000.0000    0.18945
215040.0000    0.13408
215080.0000    0.39265
215120.0000    0.38603
215160.0000    0.32796
215200.0000    0.45842
215240.0000    0.38899
215280.0000    0.39369
215320.0000    0.42924
215360.0000    0.54380
215400.0000    0.43052
215440.0000    0.51779
215480.0000    0.47129
215520.0000    0.47683
215560.0000    0.47469
215600.0000    0.47564
215640.0000    0.35393
215680.0000    0.40625
215720.0000    0.33775
215760.0000    0.27401
215800.0000    0.45032
215840.0000    0.31002
215880.0000    0.35127
215920.0000    0.24908
215960.0000    0.59053
216000.0000    0.60476
216040.0000    0.49345
216080.0000    0.43147
216120.0000    0.32707
216160.0000    0.46969
216200.0000    0.50313
216240.0000    0.44615
216280.0000    0.27669
216320.0000    0.29189
216360.0000    0.44229
216400.0000    0.18992
216440.0000    0.53435
216480.0000    0.37443
216520.0000    0.27257
216560.0000    0.40419
216600.0000    0.27954
216640.0000    0.22546
216680.0000    0.46839
216720.0000    0.33845
216760.0000    0.37174
216800.0000    0.36641
216840.0000    0.49204
216880.0000    0.27111
216920.0000    0.41957
216960.0000    0.33072
217000.0000    0.35432
217040.0000    0.51608
217080.0000    0.34145
217120.0000    0.31732
217160.0000    0.32786
217200.0000    0.42833
217240.0000    0.46674
217280.0000    0.24563
217320.0000    0.32724
217360.0000    0.37817
217400.0000    0.23322
217440.0000    0.31450
217480.0000    0.41697
217520.0000    0.51371
217560.0000    0.33791
217600.0000    0.41881
217640.0000    0.26355
217680.0000    0.39018
217720.0000    0.27884
217760.0000    0.47425
217800.0000    0.40115
217840.0000    0.28963
217880.0000    0.40730
217920.0000    0.59303
217960.0000    0.23482
218000.0000    0.46117
218040.0000    0.31237
218080.0000    0.47341
218120.0000    0.45245
218160.0000    0.15222
218200.0000    0.34548
218240.0000    0.30648
218280.0000    0.36557
218320.0000    0.28580
218360.0000    0.23223
218400.0000    0.12122
218440.0000    0.29214
218480.0000    0.18382
218520.0000    0.39022
218560.0000    0.38427
218600.0000    0.24916
218640.0000    0.25969
218680.0000    0.24720
218720.0000    0.31934
218760.0000    0.32952
218800.0000    0.21438
218840.0000   -0.03888
218880.0000    0.25737
218920.0000    0.28354
218960.0000    0.23246
219000.0000    0.21855
219040.0000    0.40933
219080.0000    0.28066
219120.0000    0.21905
219160.0000    0.50615
219200.0000    0.32008
219240.0000    0.52307
219280.0000    0.35479
219320.0000    0.42412
219360.0000    0.24870
219400.0000    0.03254
219440.0000    0.37568
219480.0000    0.18519
219520.0000    0.32371
219560.0000   -0.04767
219600.0000   -0.24925
219640.0000    0.02212
219680.0000   -0.19076
219720.0000   -0.04419
219760.0000   -0.04067
219800.0000    0.27665
219840.0000    0.26676
219880.0000    0.05202
219920.0000    0.28586
219960.0000    0.33607
220000.0000    0.43474
220040.0000   -0.04950
220080.0000   -0.03318
220120.0000   -0.09277
220160.0000    0.10729
220200.0000    0.24398
220240.0000    0.38541
220280.0000    0.42173
220320.0000    0.30987
220360.0000    0.15863
220400.0000    0.20703
220440.0000   -0.18731
220480.0000   -0.17276
220520.0000   -0.23171
220560.0000   -0.20659
220600.0000   -0.15070
220640.0000   -0.63905
220680.0000   -0.63722
220720.0000   -0.86735
220760.0000   -0.78795
220800.0000   -0.54818
220840.0000   -0.81590
220880.0000   -0.78851
220920.0000   -0.55621
220960.0000   -0.63025
221000.0000   -0.60633
221040.0000   -0.93587
221080.0000   -0.78582
221120.0000   -0.84617
221160.0000   -0.59170
221200.0000   -0.55838
221240.0000   -0.40677
221280.0000   -0.80817
221320.0000   -1.04985
221360.0000   -0.76286
221400.0000   -0.90489
221440.0000   -0.87363
221480.0000   -0.42141
221520.0000   -0.71832
221560.0000   -0.56265
221600.0000   -0.71183
221640.0000   -0.68572
221680.0000   -0.39541
221720.0000   -0.45981
221760.0000   -0.66801
221800.0000   -0.23852
221840.0000   -0.35833
221880.0000   -0.17301
221920.0000   -0.00914
221960.0000   -0.35228
222000.0000   -0.17388
222040.0000    0.07061
222080.0000   -0.28714
222120.0000   -0.39163
222160.0000   -0.05369
222200.0000    0.00105
222240.0000   -0.09320
222280.0000   -0.05150
222320.0000    0.01751
222360.0000    0.04937
222400.0000    0.07503
222440.0000    0.15132
222480.0000   -0.50915
222520.0000   -0.11275
222560.0000   -0.07390
222600.0000   -0.27994
222640.0000   -0.06229
222680.0000   -0.27666
222720.0000   -0.06720
222760.0000   -0.05099
222800.0000    0.16714
222840.0000   -0.09272
222880.0000    0.46616
222920.0000    0.26228
222960.0000    0.55485
223000.0000    0.55742
223040.0000    0.66151
223080.0000    0.38037
223120.0000    0.56542
223160.0000    0.43172
223200.0000    0.59145
223240.0000    0.30191
223280.0000    0.04141
223320.0000    0.22798
223360.0000    0.39860
223400.0000    0.38107
223440.0000    0.47849
223480.0000    0.46250
223520.0000    0.34416
223560.0000    0.45804
223600.0000    0.24674
223640.0000    0.49489
223680.0000    0.28814
223720.0000    0.22842
223760.0000    0.41479
223800.0000    0.61756
223840.0000    0.58322
223880.0000    0.43542
223920.0000    0.49468
223960.0000    0.39546
224000.0000    0.20919
224040.0000    0.11084
224080.0000    0.20158
224120.0000    0.31449
224160.0000    0.29077
224200.0000    0.47106
224240.0000    0.24559
224280.0000    0.29625
224320.0000    0.49738
224360.0000    0.46509
224400.0000    0.43016
224440.0000    0.45295
224480.0000    0.54307
224520.0000    0.50447
224560.0000    0.37222
224600.0000    0.32523
224640.0000    0.37175
224680.0000    0.42759
224720.0000    0.31116
224760.0000    0.42906
224800.0000    0.35935
224840.0000    0.67506
224880.0000    0.60366
224920.0000    0.48631
224960.0000    0.43384
225000.0000    0.42512
225040.0000    0.36243
225080.0000    0.64592
225120.0000    0.66649
225160.0000    0.73763
225200.0000    0.56221
225240.0000    0.39573
225280.0000    0.14058
225320.0000    0.22398
225360.0000    0.04911
225400.0000    0.19966
225440.0000   -0.09637
225480.0000   -0.65518
225520.0000   -0.46474
225560.0000    0.06723
225600.0000    0.11106
225640.0000    0.08483
225680.0000   -0.31276
225720.0000   -0.32153
225760.0000    0.00960
225800.0000    0.11705
225840.0000   -0.06833
225880.0000    0.09441
225920.0000    0.08508
225960.0000   -0.00897
226000.0000    0.03759
226040.0000   -0.43818
226080.0000   -0.28707
226120.0000    0.16486
226160.0000   -0.04368
226200.0000   -0.17953
226240.0000   -0.39888
226280.0000   -0.45895
226320.0000   -0.55471
226360.0000   -0.38590
226400.0000   -0.82729
226440.0000   -1.01759
226480.0000   -0.75226
226520.0000   -0.62091
226560.0000   -0.52292
226600.0000   -0.30920
226640.0000   -0.31903
226680.0000   -0.14284
226720.0000   -0.07362
226760.0000    0.18252
226800.0000   -0.22965
226840.0000   -0.25719
226880.0000   -0.44219
226920.0000   -0.53114
226960.0000   -0.63298
227000.0000   -0.77541
227040.0000   -0.63861
227080.0000   -0.57111
227120.0000   -0.57403
227160.0000   -0.66753
227200.0000   -0.44448
227240.0000   -0.49493
227280.0000   -0.57030
227320.0000   -0.42205
227360.0000   -0.09209
227400.0000   -0.12187
227440.0000   -0.54974
227480.0000   -0.68553
227520.0000   -0.45600
227560.0000   -0.54911
227600.0000   -0.57466
227640.0000   -0.57022
227680.0000   -0.55442
227720.0000   -0.57073
227760.0000   -0.33961
227800.0000   -0.59733
227840.0000   -0.34055
227880.0000   -0.46361
227920.0000   -0.37143
227960.0000   -0.19672
228000.0000   -0.55514
228040.0000   -0.35473
228080.0000   -0.26355
228120.0000   -0.43787
228160.0000   -0.55070
228200.0000   -0.41380
228240.0000   -0.54826
228280.0000   -0.45777
228320.0000   -0.32211
228360.0000   -0.71150
228400.0000   -0.59119
228440.0000   -0.52533
228480.0000   -0.46834
228520.0000   -0.42677
228560.0000   -0.47714
228600.0000   -0.47746
228640.0000   -0.53529
228680.0000   -0.47327
228720.0000   -0.47080
228760.0000   -0.53709
228800.0000   -0.58252
228840.0000   -0.57181
228880.0000   -0.53961
228920.0000   -0.68665
228960.0000   -0.44478
229000.0000   -0.72209
229040.0000   -0.42063
229080.0000   -0.51979
229120.0000   -0.32865
229160.0000   -0.56814
229200.0000   -0.39898
229240.0000   -0.50938
229280.0000   -0.44928
229320.0000   -0.46175
229360.0000   -0.42178
229400.0000   -0.19302
229440.0000   -0.51206
229480.0000   -0.45481
229520.0000   -0.56428
229560.0000   -0.32987
229600.0000   -0.60815
229640.0000   -0.60794
229680.0000   -0.62075
229720.0000   -0.42268
229760.0000   -0.64056
229800.0000   -0.60622
229840.0000   -0.31643
229880.0000   -0.41876
229920.0000   -0.65755
229960.0000   -0.60157
230000.0000   -0.60174
230040.0000   -0.65902
230080.0000   -0.41306
230120.0000   -0.63541
230160.0000   -0.29429
230200.0000   -0.36717
230240.0000   -0.19472
230280.0000   -0.44678
230320.0000   -0.52228
230360.0000   -0.32609
230400.0000   -0.38030
230440.0000   -0.30617
230480.0000   -0.32037
230520.0000   -0.44531
230560.0000   -0.37607
230600.0000   -0.51803
230640.0000   -0.42420
230680.0000   -0.32531
230720.0000   -0.57159
230760.0000   -0.50265
230800.0000   -0.39701
230840.0000   -0.19423
230880.0000   -0.23593
230920.0000   -0.03249
230960.0000   -0.19957
231000.0000   -0.07342
231040.0000   -0.02888
231080.0000   -0.15288
231120.0000    0.15168
231160.0000    0.16530
231200.0000   -0.01660
231240.0000   -0.16379
231280.0000   -0.22124
231320.0000   -0.46594
231360.0000   -0.24491
231400.0000   -0.44059
231440.0000   -0.46047
231480.0000   -0.66393
231520.0000   -0.79318
231560.0000   -0.52529
231600.0000   -0.13213
231640.0000    0.08562
231680.0000    0.21634
231720.0000   -0.23838
231760.0000   -0.47367
231800.0000   -0.45145
231840.0000   -0.23936
231880.0000   -0.34574
231920.0000   -0.64851
231960.0000   -0.00551
232000.0000   -0.13570
232040.0000    0.06456
232080.0000    0.11098
232120.0000   -0.06133
232160.0000   -0.16150
232200.0000    0.24532
232240.0000    0.38610
232280.0000    0.37266
232320.0000    0.46387
232360.0000    0.38296
232400.0000    0.44123
232440.0000    0.23706
232480.0000    0.41765
232520.0000    0.44368
232560.0000    0.36050
232600.0000    0.35007
232640.0000    0.21979
232680.0000    0.29309
232720.0000    0.30928
232760.0000   -0.03885
232800.0000    0.07490
232840.0000    0.19466
232880.0000    0.38016
232920.0000    0.07016
232960.0000    0.43067
233000.0000    0.42193
233040.0000    0.34046
233080.0000    0.35999
233120.0000    0.52238
233160.0000    0.60917
233200.0000    0.31715
233240.0000    0.31340
233280.0000    0.24279
233320.0000    0.51782
233360.0000    0.35371
233400.0000    0.43801
233440.0000    0.44628
233480.0000    0.39154
233520.0000    0.33091
233560.0000    0.30788
233600.0000    0.42453
233640.0000    0.14821
233680.0000    0.24739
233720.0000    0.41249
233760.0000    0.27370
233800.0000    0.28279
233840.0000    0.19546
233880.0000   -0.56413
233920.0000   -0.20698
233960.0000    0.39428
234000.0000    0.25814
234040.0000    0.26979
234080.0000    0.41316
234120.0000    0.20204
234160.0000    0.20797
234200.0000    0.07951
234240.0000    0.25259
234280.0000    0.50578
234320.0000    0.40441
234360.0000    0.30872
234400.0000   -0.02342
234440.0000    0.57995
234480.0000    0.29880
234520.0000    0.31290
234560.0000    0.44604
234600.0000    0.53360
234640.0000    0.41509
234680.0000    0.33278
234720.0000    0.18479
234760.0000    0.36016
234800.0000    0.47061
234840.0000    0.22715
234880.0000    0.56143
234920.0000    0.63599
234960.0000    0.53080
235000.0000    0.31861
235040.0000    0.57110
235080.0000    0.54762
235120.0000    0.52530
235160.0000    0.60335
235200.0000    0.45552
235240.0000    0.38819
235280.0000    0.31065
235320.0000    0.52115
235360.0000    0.23761
235400.0000    0.39948
235440.0000    0.46180
235480.0000    0.32143
235520.0000    0.28993
235560.0000    0.19141
235600.0000    0.36267
235640.0000    0.25666
235680.0000    0.41012
235720.0000    0.15061
235760.0000    0.21023
235800.0000    0.49232
235840.0000    0.27422
235880.0000    0.40727
235920.0000    0.29477
235960.0000    0.27606
236000.0000    0.26991
236040.0000    0.24816
236080.0000    0.31071
236120.0000    0.32489
236160.0000    0.38075
236200.0000    0.37060
236240.0000    0.41299
236280.0000    0.59914
236320.0000    0.33172
236360.0000    0.27245
236400.0000    0.29840
236440.0000    0.36935
236480.0000    0.59598
236520.0000    0.56705
236560.0000    0.52433
236600.0000    0.48083
236640.0000    0.43362
236680.0000    0.36818
236720.0000    0.39617
236760.0000    0.20047
236800.0000    0.44416
236840.0000    0.52026
236880.0000    0.53239
236920.0000    0.38799
236960.0000    0.32511
237000.0000    0.36811
237040.0000    0.31731
237080.0000    0.59074
237120.0000    0.26213
237160.0000    0.41785
237200.0000    0.25449
237240.0000    0.52801
237280.0000    0.45265
237320.0000    0.43550
237360.0000    0.45552
237400.0000    0.38279
237440.0000    0.39661
237480.0000    0.06682
237520.0000    0.43572
237560.0000    0.53955
237600.0000    0.53474
237640.0000    0.64266
237680.0000    0.56956
237720.0000    0.45898
237760.0000    0.56521
237800.0000    0.33204
237840.0000    0.35126
237880.0000    0.27576
237920.0000    0.13896
237960.0000    0.41652
238000.0000    0.33485
238040.0000    0.35521
238080.0000    0.25290
238120.0000    0.26497
238160.0000    0.52462
238200.0000    0.28706
238240.0000    0.45542
238280.0000    0.27941
238320.0000    0.32534
238360.0000    0.48475
238400.0000    0.36113
238440.0000    0.25702
238480.0000    0.39431
238520.0000    0.07241
238560.0000    0.39213
238600.0000    0.45072
238640.0000    0.50270
238680.0000    0.44678
238720.0000    0.36876
238760.0000    0.22532
238800.0000    0.39767
238840.0000    0.53402
238880.0000    0.27483
238920.0000    0.31600
238960.0000    0.47204
239000.0000    0.42421
239040.0000    0.30313
239080.0000    0.51305
239120.0000    0.39564
239160.0000    0.28305
239200.0000    0.34848
239240.0000    0.40512
239280.0000    0.30634
239320.0000    0.45377
239360.0000    0.27822
239400.0000    0.34141
239440.0000    0.30368
239480.0000    0.44849
239520.0000    0.78595
239560.0000    0.35850
239600.0000    0.59420
239640.0000    0.40176
239680.0000    0.44333
239720.0000    0.32855
239760.0000    0.27074
239800.0000    0.41428
239840.0000    0.30599
239880.0000    0.51386
239920.0000    0.46933
239960.0000    0.44555
240000.0000    0.13531
240040.0000    0.42691
240080.0000    0.57687
240120.0000    0.41141
240160.0000    0.65260
240200.0000    0.63420
240240.0000    0.53636
240280.0000    0.38286
240320.0000    0.38159
240360.0000    0.28318
240400.0000    0.47937
240440.0000    0.50512
240480.0000    0.32752
240520.0000    0.36558
240560.0000    0.23310
240600.0000    0.11019
240640.0000    0.47864
240680.0000    0.29294
240720.0000    0.52258
240760.0000    0.87087
240800.0000    0.87911
240840.0000    0.51023
240880.0000    0.24176
240920.0000    0.56719
240960.0000    0.36338
241000.0000    0.31690
241040.0000   -0.02000
241080.0000    0.36696
241120.0000    0.17087
241160.0000    0.27792
241200.0000    0.14551
241240.0000    0.46636
241280.0000    0.37473
241320.0000    0.35757
241360.0000    0.45213
241400.0000    0.27711
241440.0000    0.40720
241480.0000    0.39226
241520.0000    0.35900
241560.0000    0.41398
241600.0000    0.42043
241640.0000    0.39696
241680.0000    0.27299
241720.0000    0.34348
241760.0000    0.48505
241800.0000    0.31807
241840.0000    0.51020
241880.0000    0.44965
241920.0000    0.44907
241960.0000    0.36640
242000.0000    0.48380
242040.0000    0.37922
242080.0000    0.35896
242120.0000    0.36845
242160.0000    0.39420
242200.0000    0.48267
242240.0000    0.34458
242280.0000    0.67871
242320.0000    0.49783
242360.0000    0.46473
242400.0000    0.36031
242440.0000    0.48783
242480.0000    0.57255
242520.0000    0.41495
242560.0000    0.45853
242600.0000    0.39665
242640.0000    0.39833
242680.0000    0.29852
242720.0000    0.58129
242760.0000    0.65584
242800.0000    0.47278
242840.0000    0.32226
242880.0000    0.26862
242920.0000    0.35568
242960.0000    0.38811
243000.0000    0.39719
243040.0000    0.49728
243080.0000    0.44286
243120.0000    0.41482
243160.0000    0.16516
243200.0000    0.36554
243240.0000    0.46001
243280.0000    0.36902
243320.0000    0.29376
243360.0000    0.26278
243400.0000    0.10200
243440.0000    0.29209
243480.0000    0.58296
243520.0000    0.34008
243560.0000    0.36133
243600.0000    0.41149
243640.0000    0.38206
243680.0000    0.36633
243720.0000    0.41596
243760.0000    0.32344
243800.0000    0.42968
243840.0000    0.13546
243880.0000    0.38025
243920.0000    0.45031
243960.0000    0.68629
244000.0000    0.42984
244040.0000    0.48678
244080.0000    0.45866
244120.0000    0.24176
244160.0000    0.42038
244200.0000    0.39435
244240.0000    0.42795
244280.0000    0.44123
244320.0000    0.28375
244360.0000    0.52392
244400.0000    0.38200
244440.0000    0.30260
244480.0000    0.51202
244520.0000    0.58761
244560.0000    0.40097
244600.0000    0.15265
244640.0000    0.39272
244680.0000    0.37096
244720.0000    0.59570
244760.0000    0.38023
244800.0000    0.62285
244840.0000    0.65267
244880.0000    0.20952
244920.0000    0.32460
244960.0000    0.29097
245000.0000    0.41146
245040.0000    0.45918
245080.0000    0.34106
245120.0000    0.35823
245160.0000    0.41063
245200.0000    0.47896
245240.0000    0.46345
245280.0000    0.58079
245320.0000   -0.10719
245360.0000    0.25960
245400.0000   -0.01430
245440.0000   -0.00671
245480.0000    0.11812
245520.0000   -0.00450
245560.0000   -0.59092
245600.0000   -0.45814
245640.0000   -0.48019
245680.0000   -0.26800
245720.0000   -0.73434
245760.0000   -0.28692
245800.0000   -0.51541
245840.0000   -0.50848
245880.0000   -0.40142
245920.0000   -0.31244
245960.0000   -0.50255
246000.0000   -0.82673
246040.0000   -0.55707
246080.0000   -0.16193
246120.0000   -0.58544
246160.0000   -0.82384
246200.0000   -0.59447
246240.0000   -0.65545
246280.0000   -0.30088
246320.0000   -0.44599
246360.0000   -0.52686
246400.0000   -0.08518
246440.0000   -0.02985
246480.0000   -0.27154
246520.0000   -0.71265
246560.0000   -0.16746
246600.0000   -0.19642
246640.0000   -0.32898
246680.0000   -0.35481
246720.0000   -0.44317
246760.0000   -0.25120
246800.0000   -0.51051
246840.0000   -0.60314
246880.0000   -0.20323
246920.0000   -0.26861
246960.0000   -0.15921
247000.0000    0.09685
247040.0000   -0.04144
247080.0000    0.16439
247120.0000   -0.00019
247160.0000   -0.24099
247200.0000   -0.02020
247240.0000   -0.17959
247280.0000    0.09780
247320.0000   -0.06213
247360.0000   -0.17803
247400.0000   -0.13125
247440.0000   -0.26991
247480.0000   -0.61843
247520.0000   -0.29263
247560.0000   -0.20579
247600.0000   -0.35114
247640.0000   -0.26262
247680.0000   -0.21812
247720.0000   -0.06018
247760.0000   -0.32740
247800.0000   -0.28392
247840.0000   -0.29106
247880.0000   -0.24419
247920.0000   -0.53576
247960.0000   -0.29537
248000.0000   -0.19084
248040.0000   -0.26839
248080.0000    0.03959
248120.0000   -0.15699
248160.0000   -0.26596
248200.0000   -0.39556
248240.0000   -0.41426
248280.0000   -0.13947
248320.0000   -0.15370
248360.0000   -0.21165
248400.0000    0.04459
248440.0000   -0.32234
248480.0000   -0.29916
248520.0000   -0.03555
248560.0000    0.01716
248600.0000    0.18436
248640.0000    0.03411
248680.0000    0.13867
248720.0000    0.32676
248760.0000    0.25008
248800.0000    0.43042
248840.0000    0.45585
248880.0000    0.41734
248920.0000    0.22322
248960.0000    0.39233
249000.0000    0.32540
249040.0000    0.33243
249080.0000    0.34988
249120.0000    0.65957
249160.0000    0.52596
249200.0000    0.26974
249240.0000    0.64450
249280.0000    0.34038
249320.0000    0.39678
249360.0000    0.42955
249400.0000    0.36020
249440.0000    0.42183
249480.0000    0.58675
249520.0000    0.18219
249560.0000    0.50661
249600.0000    0.35583
249640.0000    0.38623
249680.0000    0.32273
249720.0000    0.41315
249760.0000    0.41854
249800.0000    0.20171
249840.0000    0.35760
249880.0000    0.35607
249920.0000    0.13392
249960.0000    0.30424
250000.0000    0.45738
250040.0000    0.26991
250080.0000    0.24800
250120.0000    0.09572
250160.0000    0.30279
250200.0000    0.17577
250240.0000    0.54116
250280.0000    0.24226
250320.0000    0.32209
250360.0000    0.31312
250400.0000    0.22622
250440.0000    0.24886
250480.0000    0.49620
250520.0000    0.35650
250560.0000    0.30791
250600.0000    0.46776
250640.0000    0.40698
250680.0000    0.38111
250720.0000    0.59850
250760.0000    0.55255
250800.0000    0.66394
250840.0000    0.43427
250880.0000    0.59440
250920.0000    0.72974
250960.0000    0.47265
251000.0000    0.34461
251040.0000    0.34262
251080.0000    0.39555
251120.0000    0.59656
251160.0000    0.42345
251200.0000    0.53190
251240.0000    0.46376
251280.0000    0.38692
251320.0000    0.21253
251360.0000    0.41136
251400.0000    0.39585
251440.0000    0.47328
251480.0000    0.36775
251520.0000    0.12883
251560.0000    0.17617
251600.0000    0.45087
251640.0000    0.28596
251680.0000    0.25108
251720.0000    0.04847
251760.0000    0.18555
251800.0000    0.50748
251840.0000    0.16271
251880.0000    0.46368
251920.0000    0.21437
251960.0000    0.54194
252000.0000    0.20145
252040.0000    0.31579
252080.0000    0.15471
252120.0000    0.25725
252160.0000    0.20332
252200.0000    0.27073
252240.0000    0.22155
252280.0000    0.14486
252320.0000    0.19722
252360.0000    0.14061
252400.0000    0.39086
252440.0000    0.26664
252480.0000    0.36195
252520.0000    0.39679
252560.0000    0.30252
252600.0000    0.01618
252640.0000    0.10399
252680.0000    0.18929
252720.0000    0.34856
252760.0000    0.47386
252800.0000    0.36973
252840.0000    0.65136
252880.0000    0.26218
252920.0000    0.11032
252960.0000    0.29373
253000.0000   -0.17840
253040.0000    0.02324
253080.0000   -0.26917
253120.0000   -0.35626
253160.0000   -0.29603
253200.0000   -0.53048
253240.0000   -0.75995
253280.0000   -0.77470
253320.0000   -0.85188
253360.0000   -0.67592
253400.0000   -0.67117
253440.0000   -0.50191
253480.0000   -0.91798
253520.0000   -0.69136
253560.0000   -0.77689
253600.0000   -1.06531
253640.0000   -0.89690
253680.0000   -1.16426
253720.0000   -0.99913
253760.0000   -0.61258
253800.0000   -0.41837
253840.0000   -0.28760
253880.0000   -0.01020
253920.0000   -0.28978
253960.0000   -0.08502
254000.0000    0.07265
254040.0000    0.25402
254080.0000    0.46614
254120.0000    0.24503
254160.0000    0.35275
254200.0000    0.12217
254240.0000    0.58778
254280.0000    0.58863
254320.0000    0.24956
254360.0000    0.35174
254400.0000    0.34053
254440.0000    0.42168
254480.0000    0.48690
254520.0000    0.30877
254560.0000    0.51059
254600.0000    0.42176
254640.0000    0.42572
254680.0000   -0.08911
254720.0000    0.24769
254760.0000    0.52892
254800.0000    0.50559
254840.0000    0.30274
254880.0000    0.34718
254920.0000    0.17423
254960.0000    0.48267
255000.0000    0.29263
255040.0000    0.17771
255080.0000    0.24835
255120.0000    0.48801
255160.0000    0.55697
255200.0000    0.69318
255240.0000    0.68025
255280.0000    0.72936
255320.0000    0.52782
255360.0000    0.56188
255400.0000    0.55206
255440.0000    0.44346
255480.0000    0.41814
255520.0000    0.39491
255560.0000    0.34816
255600.0000    0.63770
255640.0000    0.40251
255680.0000    0.44601
255720.0000    0.44089
255760.0000    0.37237
255800.0000    0.54443
255840.0000    0.67491
255880.0000    0.35413
255920.0000    0.34548
255960.0000    0.35813
256000.0000    0.52893
256040.0000    0.48058
256080.0000    0.37106
256120.0000    0.41996
256160.0000    0.33544
256200.0000    0.30312
256240.0000    0.58156
256280.0000    0.41060
256320.0000    0.53487
256360.0000    0.25539
256400.0000    0.40404
256440.0000    0.48281
256480.0000    0.33279
256520.0000    0.28626
256560.0000    0.23031
256600.0000    0.26532
256640.0000    0.32463
256680.0000    0.23857
256720.0000    0.26598
256760.0000    0.25485
256800.0000    0.22033
256840.0000    0.41390
256880.0000    0.47367
256920.0000    0.31450
256960.0000    0.38146
257000.0000    0.26062
257040.0000    0.46813
257080.0000    0.20369
257120.0000    0.31796
257160.0000    0.30121
257200.0000    0.32456
257240.0000    0.50720
257280.0000    0.31924
257320.0000    0.30116
257360.0000    0.17326
257400.0000    0.33136
257440.0000    0.36031
257480.0000    0.35716
257520.0000    0.30397
257560.0000    0.45648
257600.0000    0.45930
257640.0000    0.40093
257680.0000    0.38811
257720.0000    0.40622
257760.0000    0.03708
257800.0000    0.36377
257840.0000    0.24316
257880.0000    0.23637
257920.0000    0.46592
257960.0000    0.26282
258000.0000    0.61055
258040.0000    0.55491
258080.0000    0.32421
258120.0000    0.20744
258160.0000    0.36338
258200.0000    0.40571
258240.0000    0.21942
258280.0000    0.27701
258320.0000    0.38841
258360.0000    0.46267
258400.0000    0.24785
258440.0000    0.33825
258480.0000    0.11686
258520.0000    0.30369
258560.0000    0.24751
258600.0000    0.23814
258640.0000    0.43955
258680.0000    0.38939
258720.0000    0.21499
258760.0000    0.48594
258800.0000    0.37784
258840.0000    0.26300
258880.0000    0.45464
258920.0000    0.44655
258960.0000    0.32749
259000.0000    0.42899
259040.0000    0.43645
259080.0000    0.13274
259120.0000    0.55979
259160.0000    0.32096
259200.0000    0.35485
259240.0000    0.57638
259280.0000    0.37567
259320.0000    0.52288
259360.0000    0.62019
259400.0000    0.34799
259440.0000    0.31624
259480.0000    0.39040
259520.0000    0.21147
259560.0000    0.21665
259600.0000    0.52414
259640.0000    0.22976
259680.0000   -0.10499
259720.0000    0.42577
259760.0000    0.42970
259800.0000    0.25181
259840.0000    0.09773
259880.0000    0.08183
259920.0000    0.37679
259960.0000    0.26700
260000.0000    0.57455
260040.0000    0.63345
260080.0000    0.28130
260120.0000    0.49890
260160.0000    0.45214
260200.0000    0.51802
260240.0000    0.25135
260280.0000    0.34900
260320.0000    0.39965
260360.0000    0.37968
260400.0000    0.34850
260440.0000    0.00160
260480.0000    0.28044
260520.0000    0.06235
260560.0000    0.19122
260600.0000    0.35692
260640.0000    0.28725
260680.0000    0.40110
260720.0000    0.58592
260760.0000    0.51537
260800.0000    0.16710
260840.0000    0.24824
260880.0000    0.20683
260920.0000    0.12441
260960.0000    0.29387
261000.0000    0.31350
261040.0000    0.11259
261080.0000    0.28868
261120.0000    0.29985
261160.0000    0.42771
261200.0000    0.38992
261240.0000    0.56237
261280.0000    0.28683
261320.0000    0.44273
261360.0000    0.27447
261400.0000    0.40320
261440.0000    0.31948
261480.0000    0.29887
261520.0000    0.33790
261560.0000    0.42935
261600.0000    0.33623
261640.0000    0.00125
261680.0000    0.37934
261720.0000    0.46850
261760.0000    0.31720
261800.0000    0.44391
261840.0000    0.35700
261880.0000    0.47869
261920.0000    0.15576
261960.0000    0.39532
262000.0000    0.55623
262040.0000    0.35782
262080.0000    0.58484
262120.0000    0.37595
262160.0000    0.41441
262200.0000    0.28738
262240.0000    0.38588
262280.0000    0.52439
262320.0000    0.12903
262360.0000    0.52025
262400.0000    0.25110
262440.0000    0.25815
262480.0000    0.52617
262520.0000    0.38455
262560.0000    0.45476
262600.0000    0.50574
262640.0000    0.40467
262680.0000    0.24629
262720.0000    0.03215
262760.0000    0.21228
262800.0000    0.24575
262840.0000    0.19127
262880.0000    0.48285
262920.0000    0.67679
262960.0000    0.37530
263000.0000    0.44460
263040.0000    0.16737
263080.0000    0.35139
263120.0000    0.36282
263160.0000    0.41560
263200.0000    0.32723
263240.0000    0.36274
263280.0000    0.08116
263320.0000    0.11509
263360.0000    0.49686
263400.0000    0.31362
263440.0000    0.25980
263480.0000    0.30806
263520.0000    0.42127
263560.0000    0.33853
263600.0000    0.14192
263640.0000    0.33653
263680.0000    0.34036
263720.0000    0.24232
263760.0000    0.38078
263800.0000    0.36096
263840.0000    0.52819
263880.0000    0.42882
263920.0000    0.40614
263960.0000    0.24838
264000.0000    0.53083
264040.0000    0.42475
264080.0000    0.41265
264120.0000    0.15658
264160.0000    0.16426
264200.0000    0.32636
264240.0000    0.31923
264280.0000    0.30146
264320.0000    0.35883
264360.0000    0.17581
264400.0000    0.44420
264440.0000    0.07142
264480.0000    0.24284
264520.0000    0.22739
264560.0000    0.46298
264600.0000    0.34820
264640.0000    0.49972
264680.0000    0.31820
264720.0000    0.37041
264760.0000    0.48935
264800.0000    0.31539
264840.0000    0.54688
264880.0000    0.38848
264920.0000    0.35593
264960.0000    0.26653
265000.0000    0.18424
265040.0000   -0.07044
265080.0000    0.05974
265120.0000    0.20592
265160.0000   -0.18191
265200.0000    0.15228
265240.0000    0.25661
265280.0000    0.24315
265320.0000    0.48010
265360.0000    0.17918
265400.0000    0.51023
265440.0000    0.48047
265480.0000    0.33141
265520.0000    0.47901
265560.0000    0.57774
265600.0000    0.28482
265640.0000    0.46071
265680.0000    0.69098
265720.0000    0.46308
265760.0000    0.43096
265800.0000    0.30065
265840.0000    0.22410
265880.0000    0.42214
265920.0000    0.42826
265960.0000    0.46229
266000.0000    0.65957
266040.0000    0.63403
266080.0000    0.25078
266120.0000    0.67733
266160.0000    0.58437
266200.0000    0.63966
266240.0000    0.31395
266280.0000    0.19858
266320.0000   -0.16573
266360.0000    0.36493
266400.0000    0.60672
266440.0000    0.25302
266480.0000    0.40695
266520.0000    0.38175
266560.0000    0.30115
266600.0000    0.55353
266640.0000    0.62785
266680.0000    0.56187
266720.0000    0.58523
266760.0000    0.44577
266800.0000    0.61916
266840.0000    0.38870
266880.0000    0.41951
266920.0000    0.31602
266960.0000    0.59534
267000.0000    0.51942
267040.0000    0.46053
267080.0000    0.50714
267120.0000    0.31168
267160.0000    0.53144
267200.0000    0.08526
267240.0000    0.43375
267280.0000    0.42293
267320.0000    0.48371
267360.0000    0.44463
267400.0000    0.23362
267440.0000    0.03990
267480.0000    0.13456
267520.0000    0.12489
267560.0000    0.21574
267600.0000    0.26312
267640.0000    0.44464
267680.0000    0.33471
267720.0000    0.35007
267760.0000    0.14484
267800.0000    0.11837
267840.0000   -0.25321
267880.0000    0.05582
267920.0000   -0.13521
267960.0000    0.06766
268000.0000   -0.21834
268040.0000   -0.18022
268080.0000    0.28950
268120.0000    0.15934
268160.0000   -0.34608
268200.0000   -0.32051
268240.0000   -0.33599
268280.0000   -0.63531
268320.0000   -0.49637
268360.0000   -0.33058
268400.0000   -0.31105
268440.0000   -0.34218
268480.0000    0.28685
268520.0000   -0.01510
268560.0000    0.08159
268600.0000   -0.12955
268640.0000    0.06510
268680.0000    0.17017
268720.0000    0.45836
268760.0000    0.27807
268800.0000    0.43774
268840.0000    0.75259
268880.0000    0.39563
268920.0000    0.76918
268960.0000    0.59595
269000.0000    0.41788
269040.0000    0.45336
269080.0000    0.45893
269120.0000    0.36766
269160.0000    0.39832
269200.0000    0.45618
269240.0000    0.55851
269280.0000    0.44950
269320.0000    0.53739
269360.0000    0.50823
269400.0000    0.64628
269440.0000    0.33068
269480.0000    0.31471
269520.0000    0.48329
269560.0000    0.30498
269600.0000    0.42992
269640.0000    0.07644
269680.0000    0.37030
269720.0000    0.19985
269760.0000    0.29429
269800.0000    0.28891
269840.0000    0.13708
269880.0000    0.28379
269920.0000    0.15038
269960.0000    0.38143
270000.0000    0.22352
270040.0000   -0.07115
270080.0000   -0.19966
270120.0000    0.25280
270160.0000    0.42071
270200.0000    0.12385
270240.0000    0.01731
270280.0000    0.05706
270320.0000    0.18211
270360.0000    0.39542
270400.0000    0.22462
270440.0000    0.25428
270480.0000    0.09106
270520.0000    0.02702
270560.0000   -0.02738
270600.0000   -0.13519
270640.0000    0.25167
270680.0000    0.21632
270720.0000    0.30665
270760.0000    0.21637
270800.0000    0.28541
270840.0000   -0.03224
270880.0000    0.11868
270920.0000    0.21472
270960.0000    0.44558
271000.0000    0.31364
271040.0000    0.31371
271080.0000    0.33134
271120.0000    0.10844
271160.0000    0.21467
271200.0000    0.01334
271240.0000    0.21197
271280.0000    0.25972
271320.0000    0.03148
271360.0000   -0.13258
271400.0000   -0.34990
271440.0000   -0.56535
271480.0000   -0.34595
271520.0000   -0.54426
271560.0000   -0.17567
271600.0000   -0.36499
271640.0000   -0.40205
271680.0000   -0.16526
271720.0000   -0.44855
271760.0000   -0.41092
271800.0000    0.17347
271840.0000   -0.47110
271880.0000   -0.25456
271920.0000    0.18997
271960.0000    0.19058
272000.0000   -0.23754
272040.0000   -0.16671
272080.0000   -0.38721
272120.0000   -0.33391
272160.0000   -0.31647
272200.0000   -0.15941
272240.0000   -0.19428
272280.0000   -0.12236
272320.0000    0.22594
272360.0000    0.06591
272400.0000    0.20268
272440.0000    0.05420
272480.0000    0.09208
272520.0000    0.10993
272560.0000   -0.11155
272600.0000    0.30077
272640.0000    0.09748
272680.0000   -0.04012
272720.0000    0.13839
272760.0000   -0.00656
272800.0000    0.06232
272840.0000   -0.03049
272880.0000   -0.40908
272920.0000   -0.58286
272960.0000   -0.35326
273000.0000   -0.28126
273040.0000   -0.40314
273080.0000   -0.14117
273120.0000   -0.11536
273160.0000   -0.44686
273200.0000   -0.13355
273240.0000   -0.33814
273280.0000   -0.46835
273320.0000   -0.17955
273360.0000   -0.74985
273400.0000   -0.21083
273440.0000   -0.13907
273480.0000   -0.18029
273520.0000   -0.31415
273560.0000   -0.06164
273600.0000   -0.19484
273640.0000    0.05519
273680.0000   -0.26603
273720.0000   -0.09582
273760.0000   -0.44044
273800.0000   -0.39232
273840.0000   -0.51531
273880.0000   -0.21106
273920.0000   -0.24726
273960.0000   -0.34313
274000.0000   -0.16255
274040.0000   -0.30037
274080.0000   -0.46493
274120.0000   -0.39794
274160.0000    0.01465
274200.0000   -0.18463
274240.0000   -0.22906
274280.0000   -0.05906
274320.0000    0.08377
274360.0000   -0.26634
274400.0000   -0.37082
274440.0000   -0.38410
274480.0000   -0.24438
274520.0000   -0.06751
274560.0000   -0.41700
274600.0000   -0.15879
274640.0000   -0.13563
274680.0000   -0.25507
274720.0000   -0.31159
274760.0000   -0.43224
274800.0000   -0.56778
274840.0000   -0.27133
274880.0000   -0.50712
274920.0000   -0.64700
274960.0000   -0.36933
275000.0000   -0.20121
275040.0000   -0.22126
275080.0000   -0.17166
275120.0000   -0.11824
275160.0000   -0.34717
275200.0000   -0.05226
275240.0000   -0.42003
275280.0000   -0.40217
275320.0000   -0.56272
275360.0000   -0.85363
275400.0000   -0.97583
275440.0000   -0.85261
275480.0000   -0.81993
275520.0000   -1.01193
275560.0000   -0.81877
275600.0000   -0.69070
275640.0000   -0.29373
275680.0000   -0.16647
275720.0000   -0.13525
275760.0000   -0.17425
275800.0000   -0.30592
275840.0000   -0.12488
275880.0000   -0.18495
275920.0000    0.24461
275960.0000   -0.06566
276000.0000   -0.25431
276040.0000    0.06971
276080.0000   -0.04306
276120.0000   -0.19609
276160.0000   -0.40124
276200.0000    0.05141
276240.0000   -0.22470
276280.0000   -0.37921
276320.0000   -0.41689
276360.0000   -0.49067
276400.0000   -0.36619
276440.0000   -0.42427
276480.0000   -0.40741
276520.0000   -0.50921
276560.0000   -0.39211
276600.0000   -0.65106
276640.0000   -0.72178
276680.0000   -0.49984
276720.0000   -0.38426
276760.0000   -0.27293
276800.0000   -0.22425
276840.0000   -0.02136
276880.0000   -0.29529
276920.0000   -0.37624
276960.0000   -0.35474
277000.0000   -0.24094
277040.0000   -0.03015
277080.0000   -0.21006
277120.0000   -0.28961
277160.0000   -0.48872
277200.0000   -0.42042
277240.0000   -0.40013
277280.0000   -0.42939
277320.0000    0.09262
277360.0000    0.20431
277400.0000   -0.38971
277440.0000   -0.00065
277480.0000   -0.20917
277520.0000   -0.19005
277560.0000   -0.48787
277600.0000   -0.31319
277640.0000   -0.35709
277680.0000   -0.46082
277720.0000   -0.46488
277760.0000   -0.38786
277800.0000   -0.36445
277840.0000   -0.21912
277880.0000   -0.21539
277920.0000   -0.39086
277960.0000   -0.26678
278000.0000   -0.32772
278040.0000   -0.47698
278080.0000   -0.52765
278120.0000   -0.45306
278160.0000   -0.31728
278200.0000   -0.40618
278240.0000   -0.30426
278280.0000   -0.55332
278320.0000   -0.43264
278360.0000   -0.32965
278400.0000   -0.55338
278440.0000   -0.34778
278480.0000   -0.46159
278520.0000   -0.31929
278560.0000   -0.20467
278600.0000    0.00326
278640.0000    0.01645
278680.0000   -0.04611
278720.0000    0.17424
278760.0000    0.08164
278800.0000   -0.01052
278840.0000   -0.03318
278880.0000    0.07748
278920.0000    0.09024
278960.0000   -0.06598
279000.0000   -0.02414
279040.0000   -0.27860
279080.0000   -0.05672
279120.0000    0.11934
279160.0000   -0.02062
279200.0000    0.13716
279240.0000   -0.29410
279280.0000   -0.38970
279320.0000   -0.20346
279360.0000   -0.56245
279400.0000   -0.25614
279440.0000   -0.64180
279480.0000   -0.18530
279520.0000   -0.15206
279560.0000    0.33551
279600.0000    0.63330
279640.0000    0.35203
279680.0000    0.43681
279720.0000    0.36777
279760.0000    0.41201
279800.0000    0.44305
279840.0000    0.56079
279880.0000    0.55715
279920.0000    0.34182
279960.0000    0.51190
280000.0000    0.72574
280040.0000    0.33766
280080.0000    0.47642
280120.0000    0.46586
280160.0000    0.65723
280200.0000    0.43735
280240.0000    0.40436
280280.0000    0.40298
280320.0000    0.73732
280360.0000    0.35969
280400.0000    0.60880
280440.0000    0.62226
280480.0000    0.61759
280520.0000    0.45974
280560.0000    0.33180
280600.0000    0.58930
280640.0000    0.40402
280680.0000    0.51187
280720.0000    0.31741
280760.0000    0.33853
280800.0000    0.33861
280840.0000    0.47746
280880.0000    0.25322
280920.0000    0.56071
280960.0000    0.43364
281000.0000    0.28229
281040.0000    0.23730
281080.0000    0.29514
281120.0000    0.40363
281160.0000    0.42324
281200.0000    0.18656
281240.0000    0.39440
281280.0000    0.36975
281320.0000    0.28573
281360.0000    0.17561
281400.0000    0.27087
281440.0000    0.23586
281480.0000    0.41133
281520.0000    0.24004
281560.0000    0.59062
281600.0000    0.33212
281640.0000    0.34768
281680.0000    0.12763
281720.0000    0.35578
281760.0000    0.36966
281800.0000    0.44199
281840.0000    0.40397
281880.0000    0.36747
281920.0000    0.31242
281960.0000    0.39552
282000.0000    0.46923
282040.0000    0.55862
282080.0000    0.35404
282120.0000    0.20720
282160.0000    0.29450
282200.0000    0.37168
282240.0000    0.44644
282280.0000    0.51047
282320.0000    0.36576
282360.0000    0.27833
282400.0000    0.30850
282440.0000    0.08564
282480.0000   -0.21413
282520.0000    0.12542
282560.0000    0.14484
282600.0000    0.29982
282640.0000    0.41960
282680.0000    0.40281
282720.0000    0.35386
282760.0000    0.40324
282800.0000    0.39676
282840.0000    0.66200
282880.0000    0.59098
282920.0000    0.18636
282960.0000    0.47711
283000.0000    0.55756
283040.0000    0.30881
283080.0000   -0.14725
283120.0000   -0.25244
283160.0000   -0.25136
283200.0000    0.10845
283240.0000    0.16484
283280.0000    0.28355
283320.0000    0.33242
283360.0000    0.64491
283400.0000    0.43600
283440.0000    0.44766
283480.0000    0.48202
283520.0000    0.57638
283560.0000    0.40912
283600.0000    0.43990
283640.0000    0.44296
283680.0000    0.37123
283720.0000    0.38170
283760.0000    0.37740
283800.0000    0.34686
283840.0000    0.43669
283880.0000    0.18653
283920.0000    0.34144
283960.0000    0.20784
284000.0000    0.19115
284040.0000    0.21007
284080.0000    0.40914
284120.0000    0.14084
284160.0000   -0.05431
284200.0000    0.34529
284240.0000    0.54256
284280.0000    0.11707
284320.0000    0.38127
284360.0000    0.48999
284400.0000    0.36735
284440.0000    0.24266
284480.0000    0.44862
284520.0000    0.37712
284560.0000    0.59193
284600.0000    0.28140
284640.0000    0.32633
284680.0000    0.24896
284720.0000    0.19068
284760.0000    0.21101
284800.0000    0.34466
284840.0000    0.29912
284880.0000    0.15931
284920.0000    0.18610
284960.0000    0.51525
285000.0000    0.19545
285040.0000    0.39024
285080.0000    0.26226
285120.0000    0.15699
285160.0000    0.48329
285200.0000    0.70118
285240.0000    0.38141
285280.0000    0.42016
285320.0000    0.40827
285360.0000    0.65234
285400.0000    0.24937
285440.0000    0.34993
285480.0000    0.42218
285520.0000    0.29107
285560.0000    0.28467
285600.0000    0.34028
285640.0000    0.38569
285680.0000    0.23117
285720.0000    0.27162
285760.0000    0.60650
285800.0000    0.37312
285840.0000    0.38352
285880.0000    0.33094
285920.0000    0.62015
285960.0000    0.31597
286000.0000    0.76247
286040.0000    0.54146
286080.0000    0.45779
286120.0000    0.62052
286160.0000    0.34892
286200.0000    0.45930
286240.0000    0.44766
286280.0000    0.24921
286320.0000    0.19085
286360.0000    0.33057
286400.0000    0.44870
286440.0000    0.21849
286480.0000    0.62040
286520.0000    0.19126
286560.0000    0.42447
286600.0000    0.43214
286640.0000    0.50366
286680.0000    0.33358
286720.0000    0.49243
286760.0000    0.46153
286800.0000    0.61662
286840.0000    0.29872
286880.0000    0.49591
286920.0000    0.35720
286960.0000    0.52349
287000.0000    0.26887
287040.0000    0.30974
287080.0000    0.18613
287120.0000    0.30622
287160.0000    0.28022
287200.0000    0.58456
287240.0000    0.13497
287280.0000    0.34640
287320.0000    0.24871
287360.0000    0.44322
287400.0000    0.73422
287440.0000    0.57420
287480.0000    0.45173
287520.0000    0.32407
287560.0000    0.42322
287600.0000    0.50515
287640.0000    0.50665
287680.0000    0.53340
287720.0000    0.55804
287760.0000    0.54038
287800.0000    0.49123
287840.0000    0.32299
287880.0000    0.26934
287920.0000    0.50502
287960.0000    0.31772
288000.0000    0.34747
288040.0000    0.18920
288080.0000    0.41940
288120.0000    0.57059
288160.0000    0.56346
288200.0000    0.27447
288240.0000    0.38074
288280.0000    0.51299
288320.0000    0.22663
288360.0000    0.43907
288400.0000    0.45351
288440.0000    0.23955
288480.0000    0.28831
288520.0000    0.52201
288560.0000    0.36507
288600.0000    0.45753
288640.0000    0.38886
288680.0000    0.44704
288720.0000    0.30738
288760.0000    0.31769
288800.0000    0.42905
288840.0000    0.46259
288880.0000    0.58375
288920.0000    0.40463
288960.0000    0.59417
289000.0000    0.57175
289040.0000    0.45473
289080.0000    0.25151
289120.0000    0.52862
289160.0000    0.27857
289200.0000    0.27749
289240.0000    0.17466
289280.0000    0.27463
289320.0000    0.26748
289360.0000    0.38965
289400.0000    0.38463
289440.0000    0.30300
289480.0000    0.51426
289520.0000    0.35424
289560.0000    0.19548
289600.0000    0.26143
289640.0000    0.50416
289680.0000    0.50643
289720.0000    0.35654
289760.0000    0.20765
289800.0000    0.29018
289840.0000    0.33046
289880.0000    0.40194
289920.0000    0.38115
289960.0000    0.35931
290000.0000    0.18189
290040.0000    0.53972
290080.0000    0.50171
290120.0000    0.40483
290160.0000    0.30232
290200.0000    0.32307
290240.0000    0.39120
290280.0000    0.48706
290320.0000    0.43133
290360.0000    0.31621
290400.0000    0.38164
290440.0000    0.26749
290480.0000    0.35335
290520.0000    0.41270
290560.0000    0.28680
290600.0000    0.27696
290640.0000    0.44228
290680.0000    0.33235
290720.0000    0.40005
290760.0000    0.35753
290800.0000    0.44250
290840.0000    0.19275
290880.0000    0.28487
290920.0000    0.40176
290960.0000    0.37238
291000.0000    0.81476
291040.0000    0.44358
291080.0000    0.63054
291120.0000    0.54704
291160.0000    0.53609
291200.0000    0.42144
291240.0000    0.50737
291280.0000    0.46000
291320.0000    0.33838
291360.0000    0.26748
291400.0000    0.33466
291440.0000    0.37428
291480.0000    0.38239
291520.0000    0.37300
291560.0000    0.51815
291600.0000    0.29191
291640.0000    0.49762
291680.0000    0.34458
291720.0000    0.36331
291760.0000    0.58145
291800.0000    0.36208
291840.0000    0.34491
291880.0000    0.46918
291920.0000    0.48764
291960.0000    0.41005
292000.0000    0.33887
292040.0000    0.26694
292080.0000    0.38442
292120.0000    0.19572
292160.0000    0.20817
292200.0000    0.14337
292240.0000    0.30342
292280.0000    0.30993
292320.0000    0.33303
292360.0000    0.27010
292400.0000    0.14802
292440.0000    0.26896
292480.0000    0.28970
292520.0000    0.42151
292560.0000    0.25757
292600.0000    0.35185
292640.0000    0.39249
292680.0000    0.28809
292720.0000    0.48527
292760.0000    0.47850
292800.0000    0.13862
292840.0000    0.03472
292880.0000   -0.08369
292920.0000    0.00627
292960.0000    0.25109
293000.0000    0.38772
293040.0000    0.24680
293080.0000    0.23187
293120.0000    0.40648
293160.0000    0.30696
293200.0000    0.41443
293240.0000    0.23641
293280.0000    0.39785
293320.0000    0.46500
293360.0000    0.34757
293400.0000    0.32204
293440.0000    0.16606
293480.0000    0.36909
293520.0000    0.32967
293560.0000    0.27286
293600.0000    0.52680
293640.0000    0.31063
293680.0000    0.30137
293720.0000    0.31635
293760.0000    0.30358
293800.0000    0.13994
293840.0000    0.48346
293880.0000    0.35902
293920.0000    0.41753
293960.0000    0.10546
294000.0000    0.14657
294040.0000    0.21907
294080.0000    0.28781
294120.0000    0.22363
294160.0000    0.36859
294200.0000    0.25657
294240.0000    0.19574
294280.0000    0.02401
294320.0000    0.37479
294360.0000    0.29475
294400.0000    0.40797
294440.0000    0.09974
294480.0000    0.27738
294520.0000    0.36099
294560.0000    0.38431
294600.0000    0.47370
294640.0000    0.43577
294680.0000    0.41473
294720.0000    0.48849
294760.0000    0.31851
294800.0000    0.58686
294840.0000    0.53533
294880.0000    0.43835
294920.0000    0.57866
294960.0000    0.34677
295000.0000    0.42534
295040.0000    0.27905
295080.0000    0.36453
295120.0000    0.53603
295160.0000    0.02245
295200.0000    0.33826
295240.0000    0.26148
295280.0000    0.26901
295320.0000    0.37977
295360.0000    0.44927
295400.0000    0.30110
295440.0000    0.32696
295480.0000    0.42388
295520.0000    0.31975
295560.0000    0.32293
295600.0000    0.15812
295640.0000    0.43564
295680.0000    0.45128
295720.0000    0.31709
295760.0000    0.55466
295800.0000    0.38503
295840.0000    0.44930
295880.0000    0.48897
295920.0000    0.42449
295960.0000    0.37767
296000.0000    0.48933
296040.0000    0.70407
296080.0000    0.53973
296120.0000    0.40275
296160.0000    0.59544
296200.0000    0.39008
296240.0000    0.36859
296280.0000    0.30697
296320.0000    0.32115
296360.0000    0.47124
296400.0000    0.32093
296440.0000    0.42819
296480.0000    0.75660
296520.0000    0.63431
296560.0000    0.63098
296600.0000    0.45415
296640.0000    0.33691
296680.0000    0.60607
296720.0000    0.46090
296760.0000    0.43239
296800.0000    0.72794
296840.0000    0.45436
296880.0000    0.38559
296920.0000    0.46162
296960.0000    0.55504
297000.0000    0.63654
297040.0000    0.39561
297080.0000    0.42080
297120.0000    0.51536
297160.0000    0.44453
297200.0000    0.38799
297240.0000    0.28405
297280.0000    0.33889
297320.0000    0.43993
297360.0000    0.44702
297400.0000    0.44526
297440.0000    0.33294
297480.0000    0.46028
297520.0000    0.35090
297560.0000    0.32888
297600.0000    0.45848
297640.0000    0.29907
297680.0000    0.48747
297720.0000    0.37252
297760.0000    0.34171
297800.0000    0.33662
297840.0000    0.40788
297880.0000    0.48666
297920.0000    0.41147
297960.0000    0.33241
298000.0000    0.37974
298040.0000    0.38430
298080.0000    0.53246
298120.0000    0.49914
298160.0000    0.50058
298200.0000    0.21675
298240.0000    0.29159
298280.0000    0.53542
298320.0000    0.42554
298360.0000    0.49640
298400.0000    0.24558
298440.0000    0.36626
298480.0000    0.46620
298520.0000    0.48679
298560.0000    0.52273
298600.0000    0.64099
298640.0000    0.34517
298680.0000    0.37440
298720.0000    0.54941
298760.0000    0.34067
298800.0000    0.27336
298840.0000    0.28576
298880.0000    0.39018
298920.0000    0.26170
298960.0000    0.41264
299000.0000    0.63715
299040.0000    0.41283
299080.0000    0.38614
299120.0000    0.45375
299160.0000    0.37722
299200.0000    0.49018
299240.0000    0.38982
299280.0000    0.56587
299320.0000    0.34895
299360.0000    0.58469
299400.0000    0.49847
299440.0000    0.36910
299480.0000    0.42047
299520.0000    0.35881
299560.0000    0.40552
299600.0000    0.39907
299640.0000    0.42620
299680.0000    0.49275
299720.0000    0.65637
299760.0000    0.49145
299800.0000    0.38437
299840.0000    0.35648
299880.0000    0.38634
299920.0000    0.40025
299960.0000    0.19992
300000.0000    0.33323
300040.0000    0.35687
300080.0000    0.27428
300120.0000    0.31764
300160.0000    0.71253
300200.0000    0.61048
300240.0000    0.56047
300280.0000    0.60509
300320.0000    0.47224
300360.0000    0.25610
300400.0000    0.60781
300440.0000    0.49432
300480.0000    0.53479
300520.0000    0.43308
300560.0000    0.51899
300600.0000    0.37944
300640.0000    0.39594
300680.0000    0.37440
300720.0000    0.31970
300760.0000    0.45381
300800.0000    0.43033
300840.0000    0.33596
300880.0000    0.19036
300920.0000    0.11987
300960.0000    0.49140
301000.0000    0.23941
301040.0000    0.29839
301080.0000    0.24683
301120.0000    0.28202
301160.0000    0.38336
301200.0000    0.33377
301240.0000    0.49657
301280.0000    0.23410
301320.0000    0.27851
301360.0000    0.59609
301400.0000    0.42120
301440.0000    0.52500
301480.0000    0.15139
301520.0000    0.38183
301560.0000    0.39619
301600.0000    0.32377
301640.0000    0.53164
301680.0000    0.32586
301720.0000    0.27816
301760.0000    0.46320
301800.0000    0.52965
301840.0000    0.48613
301880.0000    0.32968
301920.0000    0.42718
301960.0000    0.32397
302000.0000    0.46625
302040.0000    0.43936
302080.0000    0.41591
302120.0000    0.27844
302160.0000    0.31321
302200.0000    0.44018
302240.0000    0.37553
302280.0000    0.31656
302320.0000    0.31816
302360.0000    0.49376
302400.0000    0.65103
302440.0000    0.40692
302480.0000    0.42454
302520.0000    0.30394
302560.0000    0.41987
302600.0000    0.44995
302640.0000    0.41102
302680.0000    0.28332
302720.0000    0.11270
302760.0000    0.39381
302800.0000    0.29986
302840.0000    0.45031
302880.0000    0.33278
302920.0000    0.23162
302960.0000    0.38143
303000.0000    0.01233
303040.0000   -0.16829
303080.0000   -0.32801
303120.0000   -0.35444
303160.0000   -0.30078
303200.0000   -0.29489
303240.0000   -0.23002
303280.0000    0.02613
303320.0000   -0.06870
303360.0000   -0.14098
303400.0000   -0.60695
303440.0000   -0.09470
303480.0000    0.19525
303520.0000    0.09208
303560.0000    0.04277
303600.0000   -0.05787
303640.0000    0.39017
303680.0000    0.10667
303720.0000    0.17389
303760.0000   -0.15560
303800.0000    0.05859
303840.0000    0.21748
303880.0000    0.23451
303920.0000    0.44824
303960.0000    0.07631
304000.0000    0.30224
304040.0000    0.32012
304080.0000    0.20319
304120.0000    0.45686
304160.0000    0.21661
304200.0000    0.41185
304240.0000    0.28980
304280.0000    0.63768
304320.0000    0.41092
304360.0000    0.41949
304400.0000    0.32663
304440.0000    0.06878
304480.0000    0.01740
304520.0000    0.27093
304560.0000    0.37753
304600.0000    0.22617
304640.0000    0.33401
304680.0000    0.19857
304720.0000    0.19893
304760.0000    0.21416
304800.0000    0.51207
304840.0000    0.25158
304880.0000    0.37827
304920.0000    0.05106
304960.0000    0.14551
305000.0000    0.00916
305040.0000    0.26480
305080.0000    0.23354
305120.0000    0.42705
305160.0000    0.04793
305200.0000   -0.39404
305240.0000   -0.28364
305280.0000   -0.11083
305320.0000   -0.10723
305360.0000    0.16448
305400.0000    0.00034
305440.0000    0.12556
305480.0000    0.13800
305520.0000    0.19793
305560.0000    0.20540
305600.0000   -0.00841
305640.0000   -0.15959
305680.0000    0.04962
305720.0000   -0.50368
305760.0000   -0.07983
305800.0000   -0.23151
305840.0000    0.23850
305880.0000    0.35572
305920.0000    0.36028
305960.0000    0.11625
306000.0000    0.05055
306040.0000   -0.13737
306080.0000    0.07826
306120.0000    0.03674
306160.0000    0.03439
306200.0000   -0.28409
306240.0000   -0.13271
306280.0000    0.32983
306320.0000    0.09398
306360.0000    0.27592
306400.0000    0.14314
306440.0000    0.20745
306480.0000    0.04267
306520.0000    0.27956
306560.0000    0.05612
306600.0000    0.28602
306640.0000    0.09199
306680.0000   -0.10550
306720.0000    0.35517
306760.0000    0.17080
306800.0000    0.19121
306840.0000    0.23029
306880.0000    0.26351
306920.0000    0.39770
306960.0000   -0.05858
307000.0000    0.14366
307040.0000   -0.05656
307080.0000    0.35118
307120.0000    0.28566
307160.0000    0.25576
307200.0000    0.30404
307240.0000    0.35712
307280.0000    0.34273
307320.0000    0.38192
307360.0000    0.11427
307400.0000    0.30893
307440.0000    0.33948
307480.0000    0.50509
307520.0000    0.50392
307560.0000    0.54163
307600.0000    0.36045
307640.0000    0.37141
307680.0000    0.29802
307720.0000    0.29621
307760.0000    0.38455
307800.0000    0.11015
307840.0000    0.33649
307880.0000    0.13266
307920.0000   -0.17547
307960.0000   -0.18744
308000.0000    0.02100
308040.0000    0.09439
308080.0000   -0.07589
308120.0000   -0.02153
308160.0000   -0.11506
308200.0000   -0.11402
308240.0000    0.08316
308280.0000    0.05415
308320.0000    0.00383
308360.0000    0.08351
308400.0000   -0.29709
308440.0000   -0.37846
308480.0000   -0.54760
308520.0000   -0.95796
308560.0000   -0.71217
308600.0000   -0.88094
308640.0000   -0.60862
308680.0000   -0.75470
308720.0000   -0.85099
308760.0000   -1.18065
308800.0000   -1.20192
308840.0000   -0.94849
308880.0000   -0.74667
308920.0000   -0.92819
308960.0000   -0.51693
309000.0000   -0.72851
309040.0000   -0.24151
309080.0000    0.26644
309120.0000    0.32230
309160.0000    0.35759
309200.0000    0.20171
309240.0000    0.00155
309280.0000    0.16789
309320.0000    0.02445
309360.0000    0.18225
309400.0000    0.00898
309440.0000   -0.28169
309480.0000   -0.08108
309520.0000   -0.45365
309560.0000    0.26623
309600.0000   -0.00870
309640.0000   -0.53277
309680.0000   -0.25743
309720.0000   -0.28627
309760.0000   -0.43740
309800.0000   -0.37888
309840.0000   -0.48055
309880.0000   -0.59883
309920.0000   -0.20529
309960.0000   -0.27933
310000.0000   -0.56678
310040.0000   -0.53106
310080.0000   -0.74081
310120.0000   -0.43104
310160.0000   -0.42278
310200.0000    0.03248
310240.0000    0.22739
310280.0000    0.28816
310320.0000    0.18251
310360.0000    0.09082
310400.0000    0.22762
310440.0000    0.11430
310480.0000   -0.11322
310520.0000    0.17247
310560.0000   -0.15909
310600.0000   -0.05541
310640.0000    0.21657
310680.0000    0.55229
310720.0000    0.49643
310760.0000    0.46404
310800.0000    0.45289
310840.0000    0.44093
310880.0000    0.74517
310920.0000    0.38905
310960.0000   -0.06920
311000.0000    0.11657
311040.0000    0.38922
311080.0000    0.27087
311120.0000    0.23398
311160.0000    0.16340
311200.0000    0.08998
311240.0000    0.12938
311280.0000   -0.02859
311320.0000   -0.09426
311360.0000    0.19392
311400.0000    0.78545
311440.0000    0.37516
311480.0000   -0.00741
311520.0000   -0.16853
311560.0000   -0.00659
311600.0000   -0.08670
311640.0000   -0.05776
311680.0000    0.03992
311720.0000    0.18784
311760.0000   -0.37866
311800.0000   -0.30930
311840.0000    0.26073
311880.0000    0.53395
311920.0000    0.34250
311960.0000    0.41412
312000.0000    0.24388
312040.0000    0.48621
312080.0000    0.42277
312120.0000    0.22384
312160.0000    0.17048
312200.0000    0.23934
312240.0000    0.06203
312280.0000    0.05245
312320.0000    0.21757
312360.0000    0.12194
312400.0000    0.08239
312440.0000    0.18262
312480.0000    0.21175
312520.0000    0.40415
312560.0000    0.43115
312600.0000    0.48982
312640.0000    0.21792
312680.0000    0.25104
312720.0000    0.14713
312760.0000    0.16912
312800.0000    0.54032
312840.0000    0.19764
312880.0000    0.12409
312920.0000    0.17419
312960.0000    0.22748
313000.0000    0.28695
313040.0000    0.13253
313080.0000    0.13222
313120.0000    0.31123
313160.0000    0.53108
313200.0000    0.14685
313240.0000    0.17587
313280.0000    0.52046
313320.0000    0.17338
313360.0000   -0.00312
313400.0000    0.42046
313440.0000    0.30615
313480.0000    0.11573
313520.0000    0.61408
313560.0000    0.42738
313600.0000    0.04889
313640.0000   -0.04331
313680.0000   -0.26863
313720.0000   -0.51067
313760.0000   -0.48980
313800.0000   -0.32992
313840.0000   -0.42076
313880.0000   -0.60928
313920.0000   -0.50407
313960.0000   -0.44224
314000.0000   -0.33858
314040.0000    0.01338
314080.0000   -0.53463
314120.0000   -0.37417
314160.0000   -0.46777
314200.0000   -0.27812
314240.0000   -0.58173
314280.0000   -0.24702
314320.0000   -0.09996
314360.0000   -0.30668
314400.0000   -1.05517
314440.0000   -1.10433
314480.0000   -0.94216
314520.0000   -0.77906
314560.0000   -1.02044
314600.0000   -0.80514
314640.0000   -1.06862
314680.0000   -0.83643
314720.0000   -0.66641
314760.0000   -0.74272
314800.0000   -0.79927
314840.0000   -0.38536
314880.0000   -0.71358
314920.0000   -0.60876
314960.0000   -0.71574
315000.0000   -0.61605
315040.0000   -0.61612
315080.0000   -0.74962
315120.0000   -0.79703
315160.0000   -0.53376
315200.0000   -0.43989
315240.0000   -0.62138
315280.0000   -0.66550
315320.0000   -0.61210
315360.0000   -0.74691
315400.0000   -0.88344
315440.0000   -0.63348
315480.0000   -0.75078
315520.0000   -0.61468
315560.0000   -0.74930
315600.0000   -0.68600
315640.0000   -0.68836
315680.0000   -0.84301
315720.0000   -0.41542
315760.0000   -1.00469
315800.0000   -0.92668
315840.0000   -0.97714
315880.0000   -0.78091
315920.0000   -0.70233
315960.0000   -0.62847
316000.0000   -0.53692
316040.0000   -0.88851
316080.0000   -0.79290
316120.0000   -0.59460
316160.0000   -0.67462
316200.0000   -0.90971
316240.0000   -0.45330
316280.0000   -0.95830
316320.0000   -0.99158
316360.0000   -0.70169
316400.0000   -0.60233
316440.0000   -0.74092
316480.0000   -0.64619
316520.0000   -1.01781
316560.0000   -0.74286
316600.0000   -0.91844
316640.0000   -0.60422
316680.0000   -0.43633
316720.0000   -0.43817
316760.0000   -1.04408
316800.0000   -1.05719
316840.0000   -0.94423
316880.0000   -0.86474
316920.0000   -0.70831
316960.0000   -0.77701
317000.0000   -0.76746
317040.0000   -0.85597
317080.0000   -0.83880
317120.0000   -0.88258
317160.0000   -0.87296
317200.0000   -0.64782
317240.0000   -0.32838
317280.0000   -0.18702
317320.0000   -0.17633
317360.0000   -0.51689
317400.0000   -0.13705
317440.0000   -0.09049
317480.0000   -0.51286
317520.0000   -0.25352
317560.0000   -0.41830
317600.0000   -0.23407
317640.0000   -0.55104
317680.0000   -0.18317
317720.0000   -0.33156
317760.0000   -0.16992
317800.0000   -0.53790
317840.0000   -0.55593
317880.0000   -0.67792
317920.0000   -0.25695
317960.0000   -0.04389
318000.0000   -0.00195
318040.0000   -0.17332
318080.0000    0.36840
318120.0000    0.06259
318160.0000    0.07997
318200.0000    0.14013
318240.0000   -0.41010
318280.0000   -0.01422
318320.0000   -0.14512
318360.0000    0.09923
318400.0000   -0.13329
318440.0000   -0.18501
318480.0000   -0.36531
318520.0000    0.20017
318560.0000   -0.27809
318600.0000   -0.58937
318640.0000   -0.69502
318680.0000   -0.72404
318720.0000   -0.87827
318760.0000   -0.83839
318800.0000   -0.73481
318840.0000   -0.74817
318880.0000   -0.87730
318920.0000   -0.87273
318960.0000   -1.00677
319000.0000   -0.84629
319040.0000   -0.95803
319080.0000   -0.86044
319120.0000   -0.97602
319160.0000   -0.78875
319200.0000   -0.90127
319240.0000   -0.30507
319280.0000   -0.12809
319320.0000   -0.36446
319360.0000    0.04736
319400.0000    0.04547
319440.0000   -0.20994
319480.0000    0.02714
319520.0000   -0.19359
319560.0000   -0.46559
319600.0000   -0.14149
319640.0000   -0.21558
319680.0000   -0.18175
319720.0000   -0.72071
319760.0000   -0.51442
319800.0000   -0.09260
319840.0000   -0.16838
319880.0000   -0.32212
319920.0000   -0.61333
319960.0000   -0.54529
320000.0000   -0.53818
320040.0000   -0.72296
320080.0000   -0.60283
320120.0000   -0.23735
320160.0000   -0.45796
320200.0000   -0.16308
320240.0000   -0.17109
320280.0000   -0.13060
320320.0000    0.05314
320360.0000    0.03622
320400.0000   -0.06240
320440.0000   -0.30384
320480.0000   -0.33364
320520.0000   -0.13274
320560.0000   -0.08856
320600.0000   -0.29551
320640.0000   -0.20459
320680.0000   -0.11030
320720.0000    0.07673
320760.0000   -0.34582
320800.0000   -0.26229
320840.0000   -0.30278
320880.0000    0.04166
320920.0000   -0.25649
320960.0000   -0.24090
321000.0000   -0.54237
321040.0000   -0.28319
321080.0000   -0.43473
321120.0000   -0.61580
321160.0000   -0.56666
321200.0000   -0.65904
321240.0000   -0.54714
321280.0000   -0.42538
321320.0000   -0.52058
321360.0000   -0.67225
321400.0000   -0.73746
321440.0000   -0.60553
321480.0000   -0.46068
321520.0000   -0.70579
321560.0000   -0.79296
321600.0000   -0.83187
321640.0000   -0.39850
321680.0000   -0.38018
321720.0000   -0.26823
321760.0000   -0.37720
321800.0000   -0.10581
321840.0000   -0.12946
321880.0000   -0.09018
321920.0000   -0.18153
321960.0000   -0.38968
322000.0000   -0.09599
322040.0000    0.21385
322080.0000   -0.13889
322120.0000   -0.25159
322160.0000   -0.25690
322200.0000   -0.65835
322240.0000   -0.38821
322280.0000   -0.65366
322320.0000   -0.42712
322360.0000   -0.40136
322400.0000   -0.41897
322440.0000   -0.34182
322480.0000   -0.35382
322520.0000   -0.25413
322560.0000   -0.81187
322600.0000   -0.85410
322640.0000   -0.42464
322680.0000   -0.38380
322720.0000   -0.57915
322760.0000   -0.46789
322800.0000   -0.57990
322840.0000   -0.69767
322880.0000   -0.55533
322920.0000   -0.61364
322960.0000   -0.59033
323000.0000   -0.73180
323040.0000   -0.36664
323080.0000   -0.99663
323120.0000   -1.01009
323160.0000   -1.15844
323200.0000   -0.52542
323240.0000   -0.48958
323280.0000   -0.58166
323320.0000   -0.45671
323360.0000   -0.19165
323400.0000   -0.45121
323440.0000   -0.62292
323480.0000   -0.82045
323520.0000   -0.90739
323560.0000   -0.96448
323600.0000   -0.64828
323640.0000   -0.49797
323680.0000   -0.29638
323720.0000   -0.30409
323760.0000   -0.65666
323800.0000   -0.54941
323840.0000   -0.53146
323880.0000   -0.37874
323920.0000   -0.74595
323960.0000   -0.82694
324000.0000   -0.44038
324040.0000   -0.54789
324080.0000   -0.60753
324120.0000   -0.64874
324160.0000   -0.65811
324200.0000   -0.54351
324240.0000   -0.70761
324280.0000   -0.72857
324320.0000   -0.47641
324360.0000   -0.52453
324400.0000   -0.57772
324440.0000   -0.74955
324480.0000   -0.39926
324520.0000   -0.31963
324560.0000   -0.29532
324600.0000   -0.43550
324640.0000   -0.72035
324680.0000   -0.46613
324720.0000   -0.51368
324760.0000   -0.37451
324800.0000   -0.38913
324840.0000   -0.18297
324880.0000   -0.61115
324920.0000   -0.59063
324960.0000   -0.51064
325000.0000   -0.36875
325040.0000   -0.51305
325080.0000   -0.53740
325120.0000   -0.74049
325160.0000   -0.60486
325200.0000   -0.78677
325240.0000   -0.60628
325280.0000   -0.51841
325320.0000   -0.60445
325360.0000   -0.49053
325400.0000   -0.46625
325440.0000   -0.55958
325480.0000   -0.36904
325520.0000   -0.56696
325560.0000   -0.64036
325600.0000   -0.40142
325640.0000   -0.48891
325680.0000   -0.25289
325720.0000   -0.71872
325760.0000   -0.29287
325800.0000   -0.48029
325840.0000   -0.45713
325880.0000   -0.45636
325920.0000   -0.52052
325960.0000   -0.31410
326000.0000   -0.30599
326040.0000   -0.37178
326080.0000    0.01955
326120.0000   -0.07120
326160.0000   -0.14322
326200.0000   -0.25572
326240.0000   -0.14043
326280.0000   -0.09940
326320.0000   -0.16693
326360.0000   -0.45478
326400.0000   -0.18015
326440.0000   -0.41955
326480.0000   -0.53626
326520.0000   -0.43244
326560.0000   -0.48191
326600.0000   -0.54845
326640.0000   -0.69697
326680.0000   -0.57813
326720.0000   -0.24134
326760.0000   -0.13543
326800.0000   -0.23200
326840.0000    0.02031
326880.0000   -0.33751
326920.0000   -0.03000
326960.0000   -0.40828
327000.0000   -0.07013
327040.0000   -0.43170
327080.0000   -0.17301
327120.0000   -0.36889
327160.0000   -0.28629
327200.0000   -0.29315
327240.0000   -0.21897
327280.0000   -0.07575
327320.0000    0.00954
327360.0000   -0.13814
327400.0000   -0.24870
327440.0000   -0.37472
327480.0000   -0.06707
327520.0000   -0.39866
327560.0000   -0.14177
327600.0000    0.18266
327640.0000   -0.35310
327680.0000    0.08499
327720.0000   -0.17759
327760.0000   -0.21507
327800.0000   -0.25914
327840.0000   -0.07832
327880.0000    0.17664
327920.0000   -0.30432
327960.0000   -0.01682
328000.0000   -0.19159
328040.0000   -0.02813
328080.0000   -0.21892
328120.0000   -0.31870
328160.0000   -0.27308
328200.0000   -0.21453
328240.0000   -0.28802
328280.0000   -0.36271
328320.0000   -0.04001
328360.0000   -0.43012
328400.0000   -0.27649
328440.0000   -0.27387
328480.0000   -0.17878
328520.0000   -0.04437
328560.0000   -0.53289
328600.0000   -0.43874
328640.0000   -0.67269
328680.0000   -0.73783
328720.0000   -0.28661
328760.0000   -0.26496
328800.0000   -0.21573
328840.0000   -0.09241
328880.0000   -0.22199
328920.0000   -0.08574
328960.0000   -0.12100
329000.0000   -0.11576
329040.0000    0.07781
329080.0000   -0.37288
329120.0000   -0.25933
329160.0000   -0.33757
329200.0000   -0.26761
329240.0000   -0.28397
329280.0000    0.08835
329320.0000    0.12494
329360.0000   -0.10247
329400.0000    0.16247
329440.0000   -0.08757
329480.0000   -0.13785
329520.0000   -0.05134
329560.0000   -0.28327
329600.0000   -0.20985
329640.0000   -0.11387
329680.0000   -0.27759
329720.0000   -0.12939
329760.0000   -0.25187
329800.0000   -0.17573
329840.0000   -0.17380
329880.0000    0.03811
329920.0000   -0.24054
329960.0000   -0.20922
330000.0000   -0.26754
330040.0000   -0.45881
330080.0000   -0.47068
330120.0000   -0.46906
330160.0000   -0.29160
330200.0000   -0.36294
330240.0000   -0.24814
330280.0000   -0.27227
330320.0000   -0.45929
330360.0000   -0.54122
330400.0000   -0.41333
330440.0000   -0.56359
330480.0000   -0.26089
330520.0000   -0.45811
330560.0000   -0.46701
330600.0000   -0.57172
330640.0000   -0.50554
330680.0000   -0.74023
330720.0000   -0.80828
330760.0000   -0.38920
330800.0000   -0.33638
330840.0000   -0.06005
330880.0000   -0.29320
330920.0000   -0.42517
330960.0000   -0.55717
331000.0000   -0.59092
331040.0000   -0.50557
331080.0000   -0.50020
331120.0000   -0.40687
331160.0000   -0.63804
331200.0000   -0.22924
331240.0000   -0.38391
331280.0000   -0.36531
331320.0000   -0.19178
331360.0000   -0.19085
331400.0000   -0.78977
331440.0000   -0.33817
331480.0000   -0.23616
331520.0000   -0.52925
331560.0000   -0.43562
331600.0000   -0.85050
331640.0000   -0.68074
331680.0000   -0.41101
331720.0000   -0.79192
331760.0000   -0.65945
331800.0000   -0.68642
331840.0000   -0.50037
331880.0000   -0.52186
331920.0000   -0.66106
331960.0000   -0.28679
332000.0000   -0.58519
332040.0000   -0.52377
332080.0000   -0.67303
332120.0000   -0.84957
332160.0000   -0.72395
332200.0000   -0.71756
332240.0000   -0.60704
332280.0000   -0.61551
332320.0000   -0.55771
332360.0000   -0.34460
332400.0000   -0.52096
332440.0000   -0.34335
332480.0000   -0.50007
332520.0000   -0.42348
332560.0000   -0.27744
332600.0000   -0.67202
332640.0000   -0.75969
332680.0000   -0.37083
332720.0000   -0.43501
332760.0000   -0.57212
332800.0000   -0.62356
332840.0000   -0.56483
332880.0000   -0.20282
332920.0000   -0.36369
332960.0000   -0.25058
333000.0000   -0.09518
333040.0000   -0.37325
333080.0000   -0.89075
333120.0000   -0.61549
333160.0000   -0.57606
333200.0000   -0.62048
333240.0000   -0.62988
333280.0000   -0.77543
333320.0000   -0.69580
333360.0000   -0.68672
333400.0000   -0.56270
333440.0000   -0.66752
333480.0000   -0.64498
333520.0000   -0.66055
333560.0000   -0.74389
333600.0000   -0.40483
333640.0000   -0.24626
333680.0000   -0.06596
333720.0000   -0.05685
333760.0000    0.14449
333800.0000   -0.01049
333840.0000   -0.10351
333880.0000   -0.37900
333920.0000   -0.49045
333960.0000   -0.44149
334000.0000   -0.36737
334040.0000   -0.64394
334080.0000   -0.17533
334120.0000   -0.29739
334160.0000    0.29202
334200.0000    0.37119
334240.0000    0.35965
334280.0000    0.28882
334320.0000    0.27465
334360.0000    0.35349
334400.0000    0.52412
334440.0000    0.61555
334480.0000    0.44754
334520.0000    0.33186
334560.0000    0.31666
334600.0000    0.21368
334640.0000    0.11753
334680.0000    0.34830
334720.0000    0.61981
334760.0000    0.46672
334800.0000    0.20879
334840.0000    0.20462
334880.0000    0.44671
334920.0000    0.41597
334960.0000    0.40934
335000.0000    0.65929
335040.0000    0.78106
335080.0000    0.47883
335120.0000    0.61271
335160.0000    0.50802
335200.0000    0.42665
335240.0000    0.31593
335280.0000    0.35553
335320.0000    0.31403
335360.0000    0.26875
335400.0000    0.08895
335440.0000    0.48309
335480.0000    0.30602
335520.0000    0.49030
335560.0000    0.50019
335600.0000    0.33586
335640.0000    0.15575
335680.0000    0.41185
335720.0000    0.41625
335760.0000    0.49936
335800.0000    0.59398
335840.0000    0.50433
335880.0000    0.33873
335920.0000    0.30219
335960.0000    0.39057
336000.0000    0.41176
336040.0000    0.33521
336080.0000    0.50791
336120.0000    0.25666
336160.0000    0.39851
336200.0000    0.22167
336240.0000    0.47101
336280.0000    0.22020
336320.0000    0.43685
336360.0000    0.04211
336400.0000    0.38483
336440.0000    0.47375
336480.0000    0.44210
336520.0000    0.55200
336560.0000    0.39468
336600.0000    0.44413
336640.0000    0.64830
336680.0000    0.42352
336720.0000    0.40171
336760.0000    0.40582
336800.0000    0.31122
336840.0000    0.33432
336880.0000    0.30907
336920.0000    0.42630
336960.0000    0.52779
337000.0000    0.32505
337040.0000    0.39512
337080.0000    0.51752
337120.0000    0.32551
337160.0000    0.55985
337200.0000    0.45026
337240.0000    0.43903
337280.0000    0.35134
337320.0000    0.32318
337360.0000    0.54185
337400.0000    0.48354
337440.0000    0.58496
337480.0000    0.48626
337520.0000    0.50412
337560.0000    0.59627
337600.0000    0.36613
337640.0000    0.45298
337680.0000    0.38226
337720.0000    0.40894
337760.0000    0.33697
337800.0000    0.26683
337840.0000    0.27286
337880.0000    0.36509
337920.0000    0.26185
337960.0000    0.43983
338000.0000    0.28055
338040.0000    0.36265
338080.0000    0.06914
338120.0000    0.41339
338160.0000    0.52631
338200.0000    0.36220
338240.0000    0.45484
338280.0000    0.47096
338320.0000    0.45027
338360.0000    0.66143
338400.0000    0.72896
338440.0000    0.68225
338480.0000    0.72750
338520.0000    0.57235
338560.0000    0.36677
338600.0000    0.43356
338640.0000    0.43795
338680.0000    0.52029
338720.0000    0.68873
338760.0000    0.46670
338800.0000    0.58058
338840.0000    0.43696
338880.0000    0.48137
338920.0000    0.47544
338960.0000    0.30561
339000.0000    0.37510
339040.0000    0.79253
339080.0000    0.69839
339120.0000    0.78241
339160.0000    0.66479
339200.0000    0.61048
339240.0000    0.78129
339280.0000    0.58269
339320.0000    0.49459
339360.0000    0.32544
339400.0000    0.48120
339440.0000    0.62303
339480.0000    0.45764
339520.0000    0.46398
339560.0000    0.38189
339600.0000    0.52120
339640.0000    0.60864
339680.0000    0.45090
339720.0000    0.58359
339760.0000    0.45976
339800.0000    0.38173
339840.0000    0.25512
339880.0000    0.38051
339920.0000    0.46688
339960.0000    0.38155
340000.0000    0.38858
340040.0000    0.67101
340080.0000    0.36841
340120.0000    0.45955
340160.0000    0.42521
340200.0000    0.48815
340240.0000    0.38804
340280.0000    0.38771
340320.0000    0.29931
340360.0000    0.24719
340400.0000    0.48371
340440.0000    0.42211
340480.0000    0.29181
340520.0000    0.48155
340560.0000    0.46083
340600.0000    0.56997
340640.0000    0.46891
340680.0000    0.49127
340720.0000    0.52228
340760.0000    0.58349
340800.0000    0.44984
340840.0000    0.49613
340880.0000    0.38070
340920.0000    0.33296
340960.0000    0.52674
341000.0000    0.55323
341040.0000    0.56457
341080.0000    0.43881
341120.0000    0.44581
341160.0000    0.41776
341200.0000    0.50952
341240.0000    0.45934
341280.0000    0.53432
341320.0000    0.46932
341360.0000    0.46160
341400.0000    0.43720
341440.0000    0.28558
341480.0000    0.36154
341520.0000    0.51589
341560.0000    0.28062
341600.0000    0.45936
341640.0000    0.30086
341680.0000    0.62637
341720.0000    0.37703
341760.0000    0.15488
341800.0000    0.25829
341840.0000    0.14507
341880.0000    0.28889
341920.0000    0.44557
341960.0000    0.61023
342000.0000    0.41129
342040.0000    0.20137
342080.0000    0.24911
342120.0000    0.43013
342160.0000    0.63132
342200.0000    0.15174
342240.0000    0.43343
342280.0000    0.34627
342320.0000    0.47706
342360.0000    0.42482
342400.0000    0.28111
342440.0000    0.32579
342480.0000    0.17834
342520.0000    0.43860
342560.0000    0.51270
342600.0000    0.52803
342640.0000    0.48615
342680.0000    0.41541
342720.0000    0.27661
342760.0000    0.47088
342800.0000    0.47829
342840.0000    0.65922
342880.0000    0.69319
342920.0000    0.22162
342960.0000    0.47293
343000.0000    0.39874
343040.0000    0.54096
343080.0000    0.38586
343120.0000    0.38817
343160.0000    0.34354
343200.0000    0.39303
343240.0000    0.33137
343280.0000    0.47523
343320.0000    0.34149
343360.0000    0.35076
343400.0000    0.55571
343440.0000    0.38526
343480.0000    0.39684
343520.0000    0.49870
343560.0000    0.26436
343600.0000    0.28340
343640.0000    0.53131
343680.0000    0.29637
343720.0000    0.48499
343760.0000    0.45834
343800.0000    0.51018
343840.0000    0.41218
343880.0000    0.57158
343920.0000    0.48582
343960.0000    0.42626
344000.0000    0.32659
344040.0000    0.57790
344080.0000    0.36761
344120.0000    0.45156
344160.0000    0.46715
344200.0000    0.31333
344240.0000    0.43941
344280.0000    0.50783
344320.0000    0.45425
344360.0000    0.39699
344400.0000    0.26174
344440.0000    0.55742
344480.0000    0.53494
344520.0000    0.47558
344560.0000    0.49169
344600.0000    0.64349
344640.0000    0.52911
344680.0000    0.33961
344720.0000    0.42648
344760.0000    0.30652
344800.0000    0.46952
344840.0000    0.38932
344880.0000    0.36144
344920.0000    0.31359
344960.0000    0.38806
345000.0000    0.30044
345040.0000    0.52338
345080.0000    0.48173
345120.0000    0.50492
345160.0000    0.36182
345200.0000    0.30245
345240.0000    0.27916
345280.0000    0.37629
345320.0000    0.39630
345360.0000    0.41707
345400.0000    0.22507
345440.0000    0.44978
345480.0000    0.25403
345520.0000    0.22335
345560.0000    0.26002
345600.0000    0.16842
345640.0000    0.36902
345680.0000    0.33245
345720.0000    0.36452
345760.0000    0.63781
345800.0000    0.27623
345840.0000    0.29427
345880.0000    0.41938
345920.0000    0.47624
345960.0000    0.25039
346000.0000    0.29707
346040.0000    0.60726
346080.0000    0.74937
346120.0000    0.27966
346160.0000    0.43410
346200.0000    0.38678
346240.0000    0.26717
346280.0000    0.42875
346320.0000    0.29657
346360.0000    0.18560
346400.0000    0.34768
346440.0000    0.25194
346480.0000    0.28492
346520.0000    0.32444
346560.0000    0.47967
346600.0000    0.44509
346640.0000    0.16090
346680.0000    0.35562
346720.0000    0.05976
346760.0000    0.26853
346800.0000    0.34544
346840.0000    0.45115
346880.0000    0.28376
346920.0000    0.18843
346960.0000    0.31001
347000.0000    0.21619
347040.0000    0.44742
347080.0000    0.45943
347120.0000    0.22272
347160.0000    0.59041
347200.0000    0.82041
347240.0000    0.51772
347280.0000    0.27810
347320.0000    0.36356
347360.0000    0.20112
347400.0000    0.36113
347440.0000    0.39611
347480.0000    0.55735
347520.0000    0.31002
347560.0000    0.45116
347600.0000    0.33747
347640.0000    0.00775
347680.0000    0.21216
347720.0000   -0.02840
347760.0000    0.23120
347800.0000    0.16196
347840.0000    0.15447
347880.0000    0.22442
347920.0000    0.23393
347960.0000    0.22671
348000.0000    0.38788
348040.0000    0.28983
348080.0000    0.12381
348120.0000    0.26781
348160.0000    0.30006
348200.0000    0.34788
348240.0000    0.17898
348280.0000    0.31922
348320.0000    0.24906
348360.0000    0.47837
348400.0000    0.28644
348440.0000    0.06884
348480.0000    0.43600
348520.0000    0.49967
348560.0000    0.22405
348600.0000   -0.09194
348640.0000   -0.21019
348680.0000    0.39065
348720.0000    0.43593
348760.0000    0.13951
348800.0000    0.24337
348840.0000    0.31887
348880.0000    0.20418
348920.0000    0.44414
348960.0000    0.64530
349000.0000    0.50659
349040.0000    0.46806
349080.0000    0.42623
349120.0000    0.24309
349160.0000    0.57703
349200.0000    0.16194
349240.0000    0.40342
349280.0000    0.20068
349320.0000    0.07083
349360.0000   -0.27533
349400.0000   -0.18176
349440.0000    0.03963
349480.0000   -0.22604
349520.0000   -0.20137
349560.0000    0.18158
349600.0000   -0.02060
349640.0000    0.12391
349680.0000    0.03280
349720.0000   -0.14137
349760.0000    0.14336
349800.0000   -0.03814
349840.0000   -0.24569
349880.0000   -0.04805
349920.0000   -0.00298
349960.0000   -0.21566
350000.0000   -0.00569
350040.0000   -0.04841
350080.0000   -0.13657
350120.0000   -0.03866
350160.0000   -0.26381
350200.0000   -0.40716
350240.0000   -0.49507
350280.0000   -0.07873
350320.0000   -0.11537
350360.0000   -0.63852
350400.0000   -0.67524
350440.0000   -0.50959
350480.0000   -0.88972
350520.0000   -0.53668
350560.0000   -0.57028
350600.0000   -0.72207
350640.0000   -0.31561
350680.0000   -0.27426
350720.0000   -0.03102
350760.0000    0.07763
350800.0000   -0.41320
350840.0000   -0.23440
350880.0000   -0.85268
350920.0000   -0.54382
350960.0000   -0.58970
351000.0000   -0.42162
351040.0000   -0.58881
351080.0000   -0.57238
351120.0000   -0.65607
351160.0000   -0.53462
351200.0000   -0.76055
351240.0000   -0.77764
351280.0000   -0.51653
351320.0000   -0.95796
351360.0000   -0.73055
351400.0000   -0.53469
351440.0000   -0.32450
351480.0000   -0.46614
351520.0000   -0.67623
351560.0000   -0.25529
351600.0000   -0.50008
351640.0000   -0.39927
351680.0000   -0.40902
351720.0000   -0.57295
351760.0000   -0.51861
351800.0000   -0.20731
351840.0000   -0.43069
351880.0000    0.10570
351920.0000   -0.36720
351960.0000   -0.08445
352000.0000    0.00757
352040.0000   -0.00380
352080.0000    0.11619
352120.0000   -0.14863
352160.0000   -0.26301
352200.0000   -0.12864
352240.0000   -0.07857
352280.0000   -0.01478
352320.0000   -0.29651
352360.0000   -0.25772
352400.0000   -0.17913
352440.0000   -0.31148
352480.0000   -0.44004
352520.0000   -0.16994
352560.0000    0.11419
352600.0000    0.25338
352640.0000   -0.12322
352680.0000   -0.01170
352720.0000   -0.47174
352760.0000   -0.15690
352800.0000    0.09890
352840.0000   -0.28423
352880.0000   -0.09596
352920.0000   -0.12005
352960.0000   -0.28652
353000.0000   -0.18407
353040.0000   -0.15483
353080.0000   -0.14138
353120.0000   -0.08625
353160.0000   -0.04500
353200.0000   -0.01576
353240.0000   -0.23627
353280.0000   -0.14585
353320.0000    0.22563
353360.0000   -0.19062
353400.0000   -0.02208
353440.0000   -0.10004
353480.0000   -0.30758
353520.0000   -0.07358
353560.0000   -0.12588
353600.0000   -0.12787
353640.0000   -0.08327
353680.0000   -0.30657
353720.0000   -0.13292
353760.0000   -0.14513
353800.0000    0.11139
353840.0000    0.03217
353880.0000    0.07349
353920.0000    0.28404
353960.0000    0.31441
354000.0000   -0.31964
354040.0000    0.22076
354080.0000    0.49478
354120.0000    0.35858
354160.0000    0.40398
354200.0000    0.30677
354240.0000    0.10953
354280.0000    0.21257
354320.0000    0.23506
354360.0000    0.38013
354400.0000    0.36146
354440.0000    0.61233
354480.0000    0.41887
354520.0000    0.29688
354560.0000    0.32372
354600.0000    0.25933
354640.0000    0.49748
354680.0000    0.02581
354720.0000    0.46461
354760.0000    0.37933
354800.0000    0.67016
354840.0000    0.31089
354880.0000    0.22880
354920.0000    0.47253
354960.0000    0.27199
355000.0000    0.37774
355040.0000    0.22108
355080.0000    0.45379
355120.0000    0.37249
355160.0000    0.39035
355200.0000    0.19780
355240.0000    0.15476
355280.0000    0.14300
355320.0000    0.19475
355360.0000    0.43572
355400.0000    0.19923
355440.0000    0.25456
355480.0000    0.22412
355520.0000    0.38656
355560.0000    0.31446
355600.0000    0.05052
355640.0000    0.26443
355680.0000    0.17306
355720.0000    0.27729
355760.0000    0.17538
355800.0000    0.28904
355840.0000    0.31794
355880.0000    0.32123
355920.0000    0.33338
355960.0000    0.28405
356000.0000    0.16493
356040.0000    0.33904
356080.0000   -0.17582
356120.0000    0.51394
356160.0000    0.40005
356200.0000    0.36865
356240.0000    0.32366
356280.0000    0.32366
356320.0000    0.38434
356360.0000    0.57008
356400.0000    0.13251
356440.0000    0.24464
356480.0000    0.45771
356520.0000    0.30141
356560.0000    0.28897
356600.0000    0.30009
356640.0000    0.28865
356680.0000    0.21148
356720.0000    0.32453
356760.0000    0.28572
356800.0000    0.53326
356840.0000    0.36134
356880.0000    0.21826
356920.0000    0.13527
356960.0000    0.17284
357000.0000   -0.01280
357040.0000    0.14512
357080.0000    0.12199
357120.0000    0.28401
357160.0000    0.21625
357200.0000    0.31952
357240.0000    0.26428
357280.0000    0.23791
357320.0000    0.26608
357360.0000    0.35599
357400.0000    0.30269
357440.0000    0.36580
357480.0000    0.12779
357520.0000    0.11257
357560.0000    0.34025
357600.0000    0.09257
357640.0000    0.26554
357680.0000   -0.13047
357720.0000    0.07918
357760.0000    0.37659
357800.0000    0.10975
357840.0000    0.14515
357880.0000    0.15054
357920.0000    0.20834
357960.0000    0.25706
358000.0000    0.25622
358040.0000    0.27113
358080.0000    0.31274
358120.0000    0.38275
358160.0000    0.13159
358200.0000    0.28207
358240.0000    0.44530
358280.0000    0.27766
358320.0000    0.41866
358360.0000    0.41483
358400.0000    0.26928
358440.0000    0.39382
358480.0000    0.19339
358520.0000   -0.01415
358560.0000    0.29544
358600.0000    0.02997
358640.0000    0.14490
358680.0000    0.01511
358720.0000    0.21580
358760.0000    0.07202
358800.0000    0.27882
358840.0000    0.11745
358880.0000    0.35298
358920.0000    0.32095
358960.0000    0.43472
359000.0000    0.47168
359040.0000    0.67675
359080.0000    0.48731
359120.0000    0.54548
359160.0000    0.41161
359200.0000    0.54685
359240.0000    0.57788
359280.0000    0.47488
359320.0000    0.51707
359360.0000    0.22720
359400.0000    0.61365
359440.0000    0.42438
359480.0000    0.41512
359520.0000    0.40471
359560.0000    0.35513
359600.0000    0.36141
359640.0000    0.39406
359680.0000    0.36736
359720.0000    0.21948
359760.0000    0.19143
359800.0000    0.39343
359840.0000    0.21291
359880.0000    0.07220
359920.0000    0.26343
359960.0000    0.31829
360000.0000    0.35677
360040.0000   -0.13118
360080.0000   -0.30532
360120.0000   -0.62916
360160.0000   -0.53535
360200.0000   -0.08434
360240.0000   -0.23564
360280.0000    0.18751
360320.0000    0.55013
360360.0000    0.25540
360400.0000    0.06856
360440.0000    0.27853
360480.0000    0.39962
360520.0000    0.34992
360560.0000    0.06116
360600.0000    0.16254
360640.0000    0.10677
360680.0000    0.18255
360720.0000    0.07356
360760.0000    0.16612
360800.0000    0.15183
360840.0000    0.24428
360880.0000    0.08495
360920.0000    0.20017
360960.0000   -0.06532
361000.0000    0.19248
361040.0000    0.23446
361080.0000    0.23785
361120.0000    0.20977
361160.0000    0.06023
361200.0000   -0.00426
361240.0000    0.15014
361280.0000    0.04148
361320.0000   -0.14179
361360.0000    0.22176
361400.0000    0.16158
361440.0000    0.26867
361480.0000    0.16462
361520.0000    0.29935
361560.0000    0.42473
361600.0000    0.10530
361640.0000    0.03369
361680.0000    0.21503
361720.0000    0.13148
361760.0000    0.42776
361800.0000    0.16631
361840.0000    0.10253
361880.0000    0.32251
361920.0000    0.12227
361960.0000    0.11667
362000.0000   -0.06516
362040.0000   -0.10258
362080.0000   -0.62521
362120.0000   -0.54778
362160.0000   -0.24243
362200.0000   -0.26883
362240.0000   -0.28975
362280.0000   -0.41834
362320.0000   -0.27876
362360.0000   -0.02603
362400.0000   -0.12107
362440.0000   -0.01874
362480.0000   -0.21150
362520.0000    0.12016
362560.0000    0.04886
362600.0000   -0.22972
362640.0000   -0.00225
362680.0000    0.04304
362720.0000   -0.23963
362760.0000   -0.07865
362800.0000   -0.12769
362840.0000    0.19100
362880.0000   -0.11198
362920.0000   -0.09301
362960.0000    0.18923
363000.0000    0.17054
363040.0000    0.13290
363080.0000    0.34915
363120.0000    0.49887
363160.0000    0.55378
363200.0000    0.26924
363240.0000    0.50980
363280.0000    0.26877
363320.0000    0.34326
363360.0000    0.45985
363400.0000    0.37364
363440.0000    0.28751
363480.0000    0.39093
363520.0000    0.32774
363560.0000    0.14548
363600.0000    0.15744
363640.0000    0.41150
363680.0000    0.39168
363720.0000    0.43596
363760.0000    0.28748
363800.0000    0.24502
363840.0000    0.43035
363880.0000    0.43940
363920.0000    0.38944
363960.0000    0.34032
364000.0000    0.18929
364040.0000    0.06438
364080.0000    0.33834
364120.0000    0.07328
364160.0000    0.29449
364200.0000    0.23159
364240.0000    0.16899
364280.0000    0.26964
364320.0000    0.25662
364360.0000    0.11062
364400.0000    0.17661
364440.0000    0.30650
364480.0000    0.40262
364520.0000    0.28615
364560.0000    0.24794
364600.0000    0.33295
364640.0000    0.27406
364680.0000    0.26839
364720.0000    0.39027
364760.0000    0.37489
364800.0000    0.45464
364840.0000    0.13526
364880.0000    0.21666
364920.0000    0.16833
364960.0000    0.20786
365000.0000    0.27656
365040.0000    0.11498
365080.0000    0.42919
365120.0000    0.39079
365160.0000    0.31805
365200.0000    0.05188
365240.0000    0.29951
365280.0000    0.29825
365320.0000    0.49931
365360.0000    0.39118
365400.0000    0.16634
365440.0000    0.59045
365480.0000    0.43541
365520.0000    0.14993
365560.0000    0.62134
365600.0000    0.45853
365640.0000    0.37405
365680.0000    0.21431
365720.0000    0.68942
365760.0000    0.56521
365800.0000    0.68721
365840.0000    0.81312
365880.0000    0.66930
365920.0000    0.73980
365960.0000    0.39357
366000.0000    0.29409
366040.0000    0.42053
366080.0000    0.51915
366120.0000    0.39638
366160.0000    0.40235
366200.0000    0.31840
366240.0000    0.49363
366280.0000    0.48970
366320.0000    0.29658
366360.0000    0.50200
366400.0000    0.67493
366440.0000    0.47474
366480.0000    0.57651
366520.0000    0.53953
366560.0000    0.64637
366600.0000    0.40585
366640.0000    0.48134
366680.0000    0.45421
366720.0000    0.46697
366760.0000    0.25976
366800.0000    0.36115
366840.0000    0.35346
366880.0000    0.50392
366920.0000    0.15353
366960.0000    0.36879
367000.0000    0.24360
367040.0000    0.27516
367080.0000    0.53374
367120.0000    0.43739
367160.0000    0.31020
367200.0000    0.36738
367240.0000    0.36465
367280.0000    0.19674
367320.0000    0.25106
367360.0000    0.38246
367400.0000    0.39849
367440.0000    0.26128
367480.0000    0.32499
367520.0000    0.47730
367560.0000    0.21974
367600.0000    0.26152
367640.0000    0.29730
367680.0000    0.17794
367720.0000    0.42725
367760.0000    0.51636
367800.0000    0.20035
367840.0000    0.37094
367880.0000    0.27876
367920.0000    0.32016
367960.0000    0.11263
368000.0000    0.29673
368040.0000    0.43474
368080.0000    0.27530
368120.0000    0.38556
368160.0000    0.36306
368200.0000    0.16607
368240.0000    0.31062
368280.0000    0.30483
368320.0000    0.10582
368360.0000    0.46294
368400.0000    0.10108
368440.0000    0.05677
368480.0000    0.41904
368520.0000    0.20327
368560.0000    0.33140
368600.0000    0.18901
368640.0000    0.46666
368680.0000    0.43597
368720.0000    0.43102
368760.0000    0.28998
368800.0000    0.26220
368840.0000    0.41426
368880.0000    0.55451
368920.0000    0.41650
368960.0000    0.48050
369000.0000    0.25439
369040.0000    0.31146
369080.0000    0.40543
369120.0000    0.37141
369160.0000    0.27341
369200.0000    0.44253
369240.0000    0.38286
369280.0000    0.39671
369320.0000    0.24631
369360.0000    0.42910
369400.0000    0.24196
369440.0000    0.71143
369480.0000    0.42974
369520.0000    0.31717
369560.0000    0.61668
369600.0000    0.21431
369640.0000    0.32439
369680.0000    0.25114
369720.0000    0.37640
369760.0000    0.15520
369800.0000    0.40014
369840.0000    0.28100
369880.0000    0.32205
369920.0000    0.34719
369960.0000    0.36517
370000.0000    0.26266
370040.0000    0.22836
370080.0000    0.22182
370120.0000    0.31711
370160.0000    0.44665
370200.0000    0.19155
370240.0000    0.38566
370280.0000    0.57303
370320.0000    0.33638
370360.0000    0.31826
370400.0000    0.36455
370440.0000    0.32111
370480.0000    0.34328
370520.0000    0.44660
370560.0000    0.45662
370600.0000    0.25078
370640.0000    0.25349
370680.0000    0.52334
370720.0000    0.52243
370760.0000    0.20548
370800.0000    0.39133
370840.0000    0.26094
370880.0000    0.38330
370920.0000    0.47436
370960.0000    0.52027
371000.0000    0.28010
371040.0000    0.59553
371080.0000    0.05889
371120.0000    0.29253
371160.0000    0.34524
371200.0000    0.52347
371240.0000    0.40702
371280.0000    0.30583
371320.0000    0.33828
371360.0000    0.02657
371400.0000    0.34509
371440.0000    0.39935
371480.0000    0.43067
371520.0000    0.36221
371560.0000    0.39781
371600.0000    0.18200
371640.0000    0.38042
371680.0000    0.29414
371720.0000    0.35634
371760.0000    0.20867
371800.0000    0.41098
371840.0000    0.51265
371880.0000    0.44226
371920.0000    0.36711
371960.0000    0.12120
372000.0000    0.39655
372040.0000    0.43554
372080.0000    0.41233
372120.0000    0.38205
372160.0000    0.36933
372200.0000    0.30543
372240.0000    0.31600
372280.0000    0.58309
372320.0000    0.33532
372360.0000    0.64445
372400.0000    0.47987
372440.0000    0.62916
372480.0000    0.31238
372520.0000    0.40187
372560.0000    0.48438
372600.0000    0.35612
372640.0000    0.34440
372680.0000    0.31247
372720.0000    0.21525
372760.0000    0.48296
372800.0000    0.33171
372840.0000    0.32704
372880.0000    0.29972
372920.0000    0.42940
372960.0000    0.40322
373000.0000    0.28224
373040.0000    0.28859
373080.0000    0.35734
373120.0000    0.20119
373160.0000    0.42129
373200.0000    0.33645
373240.0000    0.33963
373280.0000    0.54153
373320.0000    0.28698
373360.0000    0.23501
373400.0000    0.45455
373440.0000    0.22249
373480.0000    0.42590
373520.0000    0.34382
373560.0000    0.20738
373600.0000    0.22373
373640.0000    0.31346
373680.0000    0.37351
373720.0000    0.51420
373760.0000    0.42928
373800.0000    0.40477
373840.0000    0.52862
373880.0000    0.29327
373920.0000    0.31699
373960.0000    0.55297
374000.0000    0.28193
374040.0000    0.29787
374080.0000    0.36342
374120.0000    0.36274
374160.0000    0.14976
374200.0000    0.13071
374240.0000    0.50095
374280.0000    0.09083
374320.0000    0.51777
374360.0000    0.40248
374400.0000    0.36788
374440.0000    0.43703
374480.0000    0.36263
374520.0000    0.55242
374560.0000    0.51233
374600.0000    0.46954
374640.0000    0.44285
374680.0000    0.42834
374720.0000    0.49547
374760.0000    0.29548
374800.0000    0.38660
374840.0000    0.36271
374880.0000    0.18085
374920.0000    0.27759
374960.0000    0.30868
375000.0000    0.37090
375040.0000    0.46230
375080.0000    0.30857
375120.0000    0.52285
375160.0000    0.45777
375200.0000    0.26226
375240.0000    0.48044
375280.0000    0.46665
375320.0000    0.28497
375360.0000    0.36604
375400.0000    0.39113
375440.0000    0.42135
375480.0000    0.76030
375520.0000    0.34390
375560.0000    0.39035
375600.0000    0.52519
375640.0000    0.38639
375680.0000    0.46679
375720.0000    0.50045
375760.0000    0.49555
375800.0000    0.48197
375840.0000    0.39814
375880.0000    0.44193
375920.0000    0.56211
375960.0000    0.66996
376000.0000    0.56270
376040.0000    0.47772
376080.0000    0.44527
376120.0000    0.47894
376160.0000    0.33820
376200.0000    0.25253
376240.0000    0.61847
376280.0000    0.37567
376320.0000    0.67614
376360.0000    0.36009
376400.0000    0.35237
376440.0000    0.35807
376480.0000    0.36207
376520.0000    0.36676
376560.0000    0.41890
376600.0000    0.34748
376640.0000    0.25269
376680.0000    0.48431
376720.0000    0.45543
376760.0000    0.17826
376800.0000   -0.00068
376840.0000   -0.03798
376880.0000   -0.51011
376920.0000   -0.23146
376960.0000    0.13329
377000.0000    0.10483
377040.0000    0.36285
377080.0000    0.31494
377120.0000    0.31331
377160.0000    0.29859
377200.0000    0.26127
377240.0000    0.47517
377280.0000    0.24491
377320.0000    0.37419
377360.0000    0.12151
377400.0000    0.29960
377440.0000    0.27988
377480.0000   -0.14967
377520.0000   -0.14725
377560.0000    0.05309
377600.0000   -0.14324
377640.0000    0.17530
377680.0000    0.25281
377720.0000    0.12907
377760.0000    0.26780
377800.0000   -0.16061
377840.0000   -0.19194
377880.0000   -0.25844
377920.0000   -0.27899
377960.0000   -0.53286
378000.0000   -0.38030
378040.0000   -0.31431
378080.0000   -0.35487
378120.0000   -0.39792
378160.0000   -0.57989
378200.0000   -0.10136
378240.0000   -0.09558
378280.0000   -0.18738
378320.0000   -0.32774
378360.0000   -0.43080
378400.0000    0.01816
378440.0000   -0.32818
378480.0000   -0.75150
378520.0000   -0.47121
378560.0000   -0.69294
378600.0000   -0.60234
378640.0000   -0.55825
378680.0000   -0.06618
378720.0000   -0.18122
378760.0000   -0.45591
378800.0000   -0.36836
378840.0000   -0.20129
378880.0000   -0.62967
378920.0000   -0.63157
378960.0000   -0.08503
379000.0000   -0.26249
379040.0000   -0.17565
379080.0000   -0.09985
379120.0000    0.41197
379160.0000    0.33697
379200.0000    0.40090
379240.0000    0.59013
379280.0000    0.50407
379320.0000    0.48448
379360.0000    0.33999
379400.0000    0.28968
379440.0000    0.28057
379480.0000    0.47409
379520.0000    0.36948
379560.0000    0.24347
379600.0000    0.30800
379640.0000    0.24729
379680.0000    0.34645
379720.0000    0.66636
379760.0000    0.45377
379800.0000    0.26961
379840.0000    0.10031
379880.0000    0.32926
379920.0000    0.07270
379960.0000    0.56805
380000.0000    0.31407
380040.0000    0.81285
380080.0000    0.48714
380120.0000    0.71399
380160.0000    0.80563
380200.0000    0.56546
380240.0000    0.15104
380280.0000    0.36075
380320.0000    0.39694
380360.0000    0.33787
380400.0000    0.37564
380440.0000    0.29016
380480.0000    0.31388
380520.0000   -0.11035
380560.0000   -0.62634
380600.0000   -0.67104
380640.0000   -0.60521
380680.0000   -0.84105
380720.0000   -0.27583
380760.0000   -0.58269
380800.0000   -0.11665
380840.0000   -0.20914
380880.0000   -0.25445
380920.0000   -0.33705
380960.0000   -0.28649
381000.0000   -0.30434
381040.0000   -0.35148
381080.0000   -0.10177
381120.0000   -0.34031
381160.0000   -0.58296
381200.0000   -0.38741
381240.0000   -0.82073
381280.0000   -0.29068
381320.0000   -0.27668
381360.0000   -0.27239
381400.0000   -0.30356
381440.0000   -0.20965
381480.0000   -0.44571
381520.0000   -0.35054
381560.0000   -0.10649
381600.0000   -0.17112
381640.0000   -0.39655
381680.0000   -0.30463
381720.0000   -0.34150
381760.0000   -0.39104
381800.0000   -0.28884
381840.0000   -0.19415
381880.0000    0.00196
381920.0000   -0.05786
381960.0000   -0.17758
382000.0000   -0.13350
382040.0000   -0.30636
382080.0000   -0.15671
382120.0000   -0.19681
382160.0000   -0.03111
382200.0000   -0.21722
382240.0000   -0.21863
382280.0000   -0.16660
382320.0000   -0.21597
382360.0000   -0.23271
382400.0000   -0.45191
382440.0000   -0.34162
382480.0000   -0.32251
382520.0000   -0.07245
382560.0000   -0.28534
382600.0000   -0.24982
382640.0000   -0.44435
382680.0000   -0.23632
382720.0000   -0.06255
382760.0000   -0.29902
382800.0000   -0.22946
382840.0000   -0.36359
382880.0000   -0.43472
382920.0000   -0.05572
382960.0000   -0.12346
383000.0000   -0.21940
383040.0000   -0.00110
383080.0000   -0.09002
383120.0000   -0.26873
383160.0000   -0.12315
383200.0000   -0.26823
383240.0000   -0.22925
383280.0000   -0.40095
383320.0000   -0.25872
383360.0000   -0.18093
383400.0000   -0.28258
383440.0000   -0.18768
383480.0000   -0.12941
383520.0000   -0.41356
383560.0000   -0.16497
383600.0000   -0.17184
383640.0000   -0.18551
383680.0000   -0.30277
383720.0000   -0.41328
383760.0000    0.14673
383800.0000   -0.26718
383840.0000   -0.12641
383880.0000   -0.31003
383920.0000   -0.07744
383960.0000   -0.35501
384000.0000   -0.37133
384040.0000   -0.18609
384080.0000   -0.43961
384120.0000   -0.76508
384160.0000   -0.30885
384200.0000   -0.63994
384240.0000   -0.62703
384280.0000   -0.34753
384320.0000   -0.38857
384360.0000   -0.32660
384400.0000   -0.13758
384440.0000   -0.27673
384480.0000   -0.44836
384520.0000   -0.12033
384560.0000   -0.21217
384600.0000   -0.05244
384640.0000   -0.19844
384680.0000   -0.14673
384720.0000   -0.24746
384760.0000   -0.29232
384800.0000   -0.17099
384840.0000   -0.31735
384880.0000   -0.40037
384920.0000   -0.20193
384960.0000   -0.37081
385000.0000   -0.21492
385040.0000    0.00698
385080.0000   -0.03687
385120.0000    0.26355
385160.0000   -0.26799
385200.0000   -0.08895
385240.0000   -0.32376
385280.0000    0.08096
385320.0000   -0.44485
385360.0000   -0.25275
385400.0000    0.00382
385440.0000   -0.29312
385480.0000   -0.04220
385520.0000    0.04771
385560.0000   -0.10407
385600.0000    0.00762
385640.0000   -0.01838
385680.0000   -0.18834
385720.0000   -0.53009
385760.0000   -0.33099
385800.0000   -0.29373
385840.0000   -0.24148
385880.0000   -0.50974
385920.0000   -0.24384
385960.0000   -0.39154
386000.0000   -0.51307
386040.0000   -0.16095
386080.0000    0.13909
386120.0000   -0.06721
386160.0000    0.03635
386200.0000   -0.33182
386240.0000   -0.28346
386280.0000   -0.45995
386320.0000   -0.19734
386360.0000   -0.00106
386400.0000   -0.27948
386440.0000   -0.44325
386480.0000   -0.24348
386520.0000   -0.63539
386560.0000   -0.35832
386600.0000   -0.47507
386640.0000   -0.26123
386680.0000   -0.34429
386720.0000   -0.43475
386760.0000    0.05694
386800.0000   -0.39599
386840.0000   -0.46070
386880.0000   -0.13804
386920.0000   -0.41431
386960.0000   -0.19664
387000.0000    0.00602
387040.0000   -0.21011
387080.0000   -0.15921
387120.0000   -0.41954
387160.0000   -0.57811
387200.0000   -0.47344
387240.0000   -0.38871
387280.0000   -0.43026
387320.0000   -0.61367
387360.0000   -0.58632
387400.0000   -0.42635
387440.0000   -0.11324
387480.0000   -0.28417
387520.0000   -0.40118
387560.0000   -0.60428
387600.0000   -0.04776
387640.0000   -0.26612
387680.0000   -0.44182
387720.0000   -0.11745
387760.0000   -0.48732
387800.0000   -0.17632
387840.0000   -0.52663
387880.0000   -0.49422
387920.0000   -0.45504
387960.0000   -0.20957
388000.0000   -0.27332
388040.0000   -0.30586
388080.0000   -0.28559
388120.0000   -0.40810
388160.0000   -0.17918
388200.0000   -0.54483
388240.0000   -0.17443
388280.0000   -0.53803
388320.0000   -0.50447
388360.0000   -0.31637
388400.0000   -0.05998
388440.0000   -0.37314
388480.0000   -0.38922
388520.0000   -0.04121
388560.0000   -0.06027
388600.0000   -0.38481
388640.0000   -0.22306
388680.0000   -0.15440
388720.0000   -0.19914
388760.0000   -0.32394
388800.0000   -0.01199
388840.0000   -0.31914
388880.0000    0.00031
388920.0000   -0.31631
388960.0000   -0.51430
389000.0000   -0.36951
389040.0000   -0.17533
389080.0000   -0.56116
389120.0000   -0.14425
389160.0000   -0.17645
389200.0000   -0.47536
389240.0000   -0.17417
389280.0000   -0.33191
389320.0000   -0.30769
389360.0000   -0.19087
389400.0000   -0.47225
389440.0000   -0.47433
389480.0000   -0.57965
389520.0000   -0.36754
389560.0000   -0.41164
389600.0000   -0.58025
389640.0000   -0.44384
389680.0000   -0.50994
389720.0000   -0.44770
389760.0000   -0.33051
389800.0000   -0.20889
389840.0000   -0.01347
389880.0000   -0.23558
389920.0000   -0.02245
389960.0000   -0.23141
390000.0000    0.04282
390040.0000   -0.19179
390080.0000   -0.20469
390120.0000   -0.08419
390160.0000    0.01296
390200.0000   -0.43133
390240.0000   -0.48344
390280.0000   -0.50725
390320.0000   -0.71017
390360.0000   -0.49310
390400.0000   -0.29988
390440.0000   -0.34080
390480.0000   -0.15874
390520.0000   -0.44255
390560.0000   -0.35722
390600.0000   -0.54130
390640.0000   -0.92380
390680.0000   -0.54557
390720.0000   -0.58640
390760.0000   -0.65574
390800.0000   -0.39736
390840.0000   -0.26703
390880.0000   -0.77527
390920.0000   -0.48347
390960.0000   -0.50497
391000.0000   -0.50234
391040.0000   -0.67672
391080.0000   -0.59388
391120.0000   -0.90717
391160.0000   -0.47078
391200.0000   -0.56639
391240.0000   -0.60374
391280.0000   -0.47598
391320.0000   -0.63341
391360.0000   -0.65480
391400.0000   -0.45651
391440.0000   -0.42151
391480.0000   -0.68497
391520.0000   -0.51903
391560.0000   -0.68228
391600.0000   -0.58784
391640.0000   -0.62243
391680.0000   -0.42162
391720.0000   -0.46604
391760.0000   -0.53467
391800.0000   -0.54314
391840.0000   -0.39656
391880.0000    0.04814
391920.0000   -0.26960
391960.0000   -0.68104
392000.0000   -0.52098
392040.0000   -0.43935
392080.0000   -0.31103
392120.0000   -0.28211
392160.0000   -0.48175
392200.0000   -0.66830
392240.0000   -0.52112
392280.0000   -0.73803
392320.0000   -0.55553
392360.0000   -0.59678
392400.0000   -0.17083
392440.0000   -0.11413
392480.0000   -0.53859
392520.0000   -0.42716
392560.0000   -0.23357
392600.0000   -0.07599
392640.0000    0.20109
392680.0000    0.45021
392720.0000    0.33296
392760.0000    0.30107
392800.0000    0.12102
392840.0000    0.27332
392880.0000    0.46704
392920.0000    0.40326
392960.0000   -0.05788
393000.0000   -0.03065
393040.0000   -0.07923
393080.0000    0.26516
393120.0000    0.09765
393160.0000    0.20266
393200.0000    0.13449
393240.0000   -0.04680
393280.0000   -0.07961
393320.0000   -0.28651
393360.0000    0.08777
393400.0000   -0.01482
393440.0000    0.01774
393480.0000   -0.24352
393520.0000   -0.11752
393560.0000   -0.45497
393600.0000   -0.27118
393640.0000   -0.45194
393680.0000   -0.55822
393720.0000   -0.04654
393760.0000   -0.03665
393800.0000    0.04957
393840.0000    0.15971
393880.0000   -0.01353
393920.0000   -0.02955
393960.0000   -0.31640
394000.0000   -0.14044
394040.0000   -0.46490
394080.0000   -0.62073
394120.0000   -0.65882
394160.0000   -0.48630
394200.0000   -0.48249
394240.0000   -0.43763
394280.0000   -0.42494
394320.0000   -0.48049
394360.0000   -0.74760
394400.0000   -0.57271
394440.0000   -0.53456
394480.0000   -0.36148
394520.0000   -0.39162
394560.0000   -0.16961
394600.0000   -0.25490
394640.0000   -0.20197
394680.0000   -0.01822
394720.0000   -0.48107
394760.0000   -0.35310
394800.0000    0.07415
394840.0000   -0.42875
394880.0000   -0.09915
394920.0000   -0.03397
394960.0000   -0.00147
395000.0000   -0.11826
395040.0000   -0.28427
395080.0000    0.03752
395120.0000   -0.36588
395160.0000   -0.14647
395200.0000   -0.30794
395240.0000   -0.45090
395280.0000   -0.23902
395320.0000   -0.09364
395360.0000   -0.60892
395400.0000   -0.23715
395440.0000   -0.48122
395480.0000   -0.32514
395520.0000   -0.33929
395560.0000    0.19087
395600.0000   -0.31877
395640.0000   -0.17413
395680.0000   -0.44068
395720.0000   -0.46421
395760.0000   -0.55311
395800.0000   -0.20079
395840.0000   -0.71408
395880.0000   -0.17262
395920.0000    0.04596
395960.0000   -0.35391
396000.0000   -0.55368
396040.0000   -0.50471
396080.0000   -0.58978
396120.0000   -0.63997
396160.0000   -0.71872
396200.0000   -0.50132
396240.0000   -0.54474
396280.0000   -0.81119
396320.0000   -0.96182
396360.0000   -0.58607
396400.0000   -0.75024
396440.0000   -0.28577
396480.0000   -0.40994
396520.0000   -0.36968
396560.0000   -0.20340
396600.0000   -0.39499
396640.0000   -0.15191
396680.0000   -0.56816
396720.0000   -0.75828
396760.0000   -0.43786
396800.0000   -0.38755
396840.0000   -0.52687
396880.0000   -0.55869
396920.0000   -0.75023
396960.0000   -0.34087
397000.0000   -0.25154
397040.0000   -0.45203
397080.0000   -0.21314
397120.0000   -0.33489
397160.0000   -0.30870
397200.0000   -0.41900
397240.0000   -0.46840
397280.0000   -0.36318
397320.0000   -0.57008
397360.0000   -0.58364
397400.0000   -0.39605
397440.0000   -0.69181
397480.0000   -0.62627
397520.0000   -0.42173
397560.0000   -0.60667
397600.0000   -0.40188
397640.0000   -0.60969
397680.0000   -0.65850
397720.0000   -0.54832
397760.0000   -0.32425
397800.0000   -0.74052
397840.0000   -0.41298
397880.0000   -0.41282
397920.0000   -0.66166
397960.0000   -0.61390
398000.0000   -0.64660
398040.0000   -0.59717
398080.0000   -0.49969
398120.0000   -0.56267
398160.0000   -0.48428
398200.0000   -0.71814
398240.0000   -0.85876
398280.0000   -0.58285
398320.0000   -0.43636
398360.0000   -0.44929
398400.0000   -0.55554
398440.0000   -0.65793
398480.0000   -0.64785
398520.0000   -0.73804
398560.0000   -0.75545
398600.0000   -0.39823
398640.0000   -0.45449
398680.0000   -0.38510
398720.0000   -0.43557
398760.0000   -0.57110
398800.0000   -0.29309
398840.0000   -0.33615
398880.0000   -0.48964
398920.0000   -0.41424
398960.0000   -0.71679
399000.0000   -0.43762
399040.0000   -0.58748
399080.0000   -0.64602
399120.0000   -0.14861
399160.0000   -0.45302
399200.0000   -0.20791
399240.0000   -0.04111
399280.0000   -0.23738
399320.0000   -0.36110
399360.0000   -0.23043
399400.0000   -0.18029
399440.0000   -0.31951
399480.0000   -0.42359
399520.0000   -0.54767
399560.0000   -0.33337
399600.0000   -0.18196
399640.0000   -0.61716
399680.0000   -0.47224
399720.0000   -0.91859
399760.0000   -0.89768
399800.0000   -0.68528
399840.0000   -0.45896
399880.0000   -0.24862
399920.0000   -0.35529
399960.0000   -0.50497
400000.0000   -0.75289
400040.0000   -0.59328
400080.0000   -0.68787
400120.0000   -0.52018
400160.0000   -0.63808
400200.0000   -0.45046
400240.0000   -0.66943
400280.0000   -1.03908
400320.0000   -0.95083
400360.0000   -0.58636
400400.0000   -0.64979
400440.0000   -0.63748
400480.0000   -0.64324
400520.0000   -0.81563
400560.0000   -0.49758
400600.0000   -0.54725
400640.0000   -0.43751
400680.0000   -0.26500
400720.0000   -0.18859
400760.0000   -0.68189
400800.0000   -0.64697
400840.0000   -0.73603
400880.0000   -0.64430
400920.0000    0.09812
400960.0000   -0.54814
401000.0000   -0.21498
401040.0000   -0.43288
401080.0000   -0.23574
401120.0000   -0.30536
401160.0000   -0.44144
401200.0000   -0.33105
401240.0000   -0.19669
401280.0000   -0.29470
401320.0000   -0.32938
401360.0000   -0.28680
401400.0000   -0.51022
401440.0000   -0.42781
401480.0000   -0.85551
401520.0000   -0.64571
401560.0000   -0.53396
401600.0000   -0.39517
401640.0000   -0.73165
401680.0000   -0.81782
401720.0000   -0.61411
401760.0000   -0.53071
401800.0000   -0.75414
401840.0000   -0.42115
401880.0000   -0.67563
401920.0000   -0.66684
401960.0000   -0.74683
402000.0000   -0.74398
402040.0000   -0.72004
402080.0000   -0.73729
402120.0000   -0.69615
402160.0000   -0.84626
402200.0000   -0.53675
402240.0000   -0.60324
402280.0000   -0.29381
402320.0000   -0.32531
402360.0000   -0.35493
402400.0000   -0.28621
402440.0000   -0.37970
402480.0000   -0.52238
402520.0000   -0.41695
402560.0000   -0.17788
402600.0000   -0.37598
402640.0000   -0.46616
402680.0000   -0.34042
402720.0000   -0.45964
402760.0000   -0.61921
402800.0000   -0.65557
402840.0000   -0.25010
402880.0000   -0.46026
402920.0000   -0.77746
402960.0000   -0.93392
403000.0000   -0.67717
403040.0000   -0.47768
403080.0000   -0.62830
403120.0000   -0.88934
403160.0000   -0.56426
403200.0000   -0.76996
403240.0000   -0.52840
403280.0000   -0.60877
403320.0000   -0.73021
403360.0000   -0.93008
403400.0000   -0.60208
403440.0000   -1.14424
403480.0000   -0.71579
403520.0000   -0.67753
403560.0000   -0.46184
403600.0000   -0.44177
403640.0000   -0.78166
403680.0000   -0.72470
403720.0000   -0.32024
403760.0000   -0.44848
403800.0000   -0.22723
403840.0000   -0.75054
403880.0000   -0.58012
403920.0000   -0.50948
403960.0000   -0.39516
404000.0000   -0.56539
404040.0000   -0.49832
404080.0000   -0.26254
404120.0000   -0.33629
404160.0000   -0.30047
404200.0000   -0.42006
404240.0000   -0.17058
404280.0000    0.03326
404320.0000   -0.07270
404360.0000   -0.30033
404400.0000   -0.41539
404440.0000   -0.15671
404480.0000   -0.26098
404520.0000   -0.17465
404560.0000   -0.31261
404600.0000   -0.57771
404640.0000   -0.74466
404680.0000   -0.62211
404720.0000   -0.89926
404760.0000   -0.42444
404800.0000   -0.95373
404840.0000   -0.47584
404880.0000   -0.59466
404920.0000   -0.72460
404960.0000   -0.80914
405000.0000   -0.55099
405040.0000   -0.50628
405080.0000   -0.60991
405120.0000   -0.40346
405160.0000   -0.59343
405200.0000   -0.58808
405240.0000   -0.49103
405280.0000   -0.36195
405320.0000   -0.47964
405360.0000   -0.49312
405400.0000   -0.65390
405440.0000   -0.82234
405480.0000   -0.82802
405520.0000   -0.49182
405560.0000   -0.54827
405600.0000   -0.36780
405640.0000   -0.38886
405680.0000   -0.82795
405720.0000   -0.55927
405760.0000   -0.74450
405800.0000   -0.26125
405840.0000   -0.60518
405880.0000   -0.43059
405920.0000   -0.51237
405960.0000   -0.42708
406000.0000   -0.40041
406040.0000   -0.64601
406080.0000   -0.47393
406120.0000   -0.49142
406160.0000   -0.59742
406200.0000   -0.49376
406240.0000   -0.63437
406280.0000   -0.52976
406320.0000   -0.41529
406360.0000   -0.36146
406400.0000   -0.27162
406440.0000   -0.42255
406480.0000   -0.43743
406520.0000   -0.44560
406560.0000   -0.54273
406600.0000   -1.02517
406640.0000   -0.58102
406680.0000   -0.60004
406720.0000   -0.49558
406760.0000   -0.55868
406800.0000   -0.17493
406840.0000   -0.43402
406880.0000   -0.51309
406920.0000   -0.51713
406960.0000   -0.38805
407000.0000   -0.66715
407040.0000   -0.46248
407080.0000   -0.34442
407120.0000   -0.32533
407160.0000   -0.46020
407200.0000   -0.68131
407240.0000   -0.31562
407280.0000   -0.18047
407320.0000    0.01360
407360.0000    0.03303
407400.0000   -0.00162
407440.0000   -0.35515
407480.0000    0.00443
407520.0000   -0.45436
407560.0000   -0.43401
407600.0000   -0.17766
407640.0000   -0.12665
407680.0000   -0.49365
407720.0000   -0.20350
407760.0000   -0.28873
407800.0000   -0.35394
407840.0000   -0.25560
407880.0000   -0.27283
407920.0000   -0.30477
407960.0000   -0.18038
408000.0000   -0.40053
408040.0000   -0.21795
408080.0000   -0.40312
408120.0000   -0.45990
408160.0000   -0.16236
408200.0000   -0.43371
408240.0000   -0.03119
408280.0000   -0.09923
408320.0000    0.22414
408360.0000    0.38039
408400.0000    0.09319
408440.0000   -0.03366
408480.0000   -0.02879
408520.0000   -0.15390
408560.0000   -0.21408
408600.0000   -0.35370
408640.0000   -0.10973
408680.0000   -0.18548
408720.0000   -0.19629
408760.0000   -0.40511
408800.0000   -0.29225
408840.0000   -0.29551
408880.0000   -0.28531
408920.0000   -0.17912
408960.0000   -0.39023
409000.0000   -0.26489
409040.0000   -0.32387
409080.0000   -0.19077
409120.0000   -0.13370
409160.0000   -0.18160
409200.0000   -0.58443
409240.0000   -0.61189
409280.0000   -0.33755
409320.0000   -0.39979
409360.0000   -0.42066
409400.0000   -0.38067
409440.0000   -0.50524
409480.0000   -0.42187
409520.0000   -0.45144
409560.0000   -0.21989
409600.0000   -0.22797
409640.0000   -0.69792
409680.0000   -0.37628
409720.0000   -0.51258
409760.0000   -0.51420
409800.0000   -0.33496
409840.0000   -0.38368
409880.0000   -0.11830
409920.0000   -0.21885
409960.0000   -0.20710
410000.0000   -0.43455
410040.0000   -0.21934
410080.0000   -0.19493
410120.0000   -0.02133
410160.0000   -0.30485
410200.0000   -0.41244
410240.0000   -0.10666
410280.0000   -0.41147
410320.0000   -0.27064
410360.0000   -0.45675
410400.0000   -0.30205
410440.0000   -0.12709
410480.0000   -0.06887
410520.0000   -0.43423
410560.0000   -0.43413
410600.0000   -0.26043
410640.0000   -0.34424
410680.0000   -0.28430
410720.0000   -0.53928
410760.0000   -0.43122
410800.0000   -0.57237
410840.0000   -0.38254
410880.0000   -0.39035
410920.0000   -0.57660
410960.0000   -0.69691
411000.0000   -0.72197
411040.0000   -0.66512
411080.0000   -0.21164
411120.0000   -0.68610
411160.0000   -0.49231
411200.0000   -0.18307
411240.0000   -0.24008
411280.0000   -0.33020
411320.0000   -0.37973
411360.0000   -0.45967
411400.0000   -0.61775
411440.0000   -0.41254
411480.0000   -0.44358
411520.0000   -0.66494
411560.0000   -0.45295
411600.0000   -0.73246
411640.0000   -0.78867
411680.0000   -0.70364
411720.0000   -0.81622
411760.0000   -0.72892
411800.0000   -0.57755
411840.0000   -0.61025
411880.0000   -0.98849
411920.0000   -0.66920
411960.0000   -0.41014
412000.0000   -0.53964
412040.0000   -0.49412
412080.0000   -0.61093
412120.0000   -0.48936
412160.0000   -0.48681
412200.0000   -0.96023
412240.0000   -0.54093
412280.0000   -1.02309
412320.0000   -0.44609
412360.0000   -0.39957
412400.0000   -0.51587
412440.0000   -0.40639
412480.0000   -0.40251
412520.0000   -0.18148
412560.0000   -0.31890
412600.0000    0.01342
412640.0000   -0.12312
412680.0000   -0.22640
412720.0000   -0.59510
412760.0000   -0.52719
412800.0000   -0.60301
412840.0000   -0.47010
412880.0000   -0.44504
412920.0000   -0.62784
412960.0000   -0.90945
413000.0000   -0.55138
413040.0000   -0.61614
413080.0000   -1.19407
413120.0000   -0.47127
413160.0000   -0.57770
413200.0000   -0.90439
413240.0000   -0.44211
413280.0000   -0.49363
413320.0000   -0.36619
413360.0000   -0.59152
413400.0000   -0.47937
413440.0000   -0.74559
413480.0000   -0.59255
413520.0000   -0.80409
413560.0000   -0.47251
413600.0000   -0.34403
413640.0000   -0.64292
413680.0000   -0.68570
413720.0000   -0.64780
413760.0000   -0.81435
413800.0000   -0.74441
413840.0000   -0.58164
413880.0000   -0.32264
413920.0000   -0.53229
413960.0000   -0.76720
414000.0000   -0.79813
414040.0000   -0.55986
414080.0000   -0.90561
414120.0000   -0.54201
414160.0000   -0.58487
414200.0000   -0.19955
414240.0000   -0.11693
414280.0000   -0.30578
414320.0000   -0.29405
414360.0000   -0.16496
414400.0000   -0.35513
414440.0000   -0.24450
414480.0000   -0.40209
414520.0000   -0.74646
414560.0000   -0.59368
414600.0000   -0.56793
414640.0000   -0.32968
414680.0000   -0.33933
414720.0000   -0.21133
414760.0000   -0.51600
414800.0000   -0.32176
414840.0000   -0.30174
414880.0000   -0.18072
414920.0000    0.19747
414960.0000    0.29884
415000.0000    0.33804
415040.0000    0.24091
415080.0000    0.35724
415120.0000    0.47444
415160.0000    0.29933
415200.0000    0.13925
415240.0000   -0.36549
415280.0000   -0.15111
415320.0000   -0.41584
415360.0000   -0.37485
415400.0000   -0.37806
415440.0000   -0.23172
415480.0000   -0.26618
415520.0000   -0.31092
415560.0000   -0.04159
415600.0000   -0.35593
415640.0000   -0.59421
415680.0000   -0.74760
415720.0000   -0.47607
415760.0000   -0.30265
415800.0000   -0.66709
415840.0000   -0.38637
415880.0000   -0.51265
415920.0000   -0.62680
415960.0000   -0.29819
416000.0000   -0.61204
416040.0000   -0.62084
416080.0000   -0.56559
416120.0000   -0.53400
416160.0000   -0.61849
416200.0000   -0.48678
416240.0000   -0.62252
416280.0000   -0.64987
416320.0000   -0.19820
416360.0000   -0.51994
416400.0000   -0.59382
416440.0000   -0.67779
416480.0000   -0.90755
416520.0000   -0.50109
416560.0000   -0.25307
416600.0000   -0.72239
416640.0000   -0.58194
416680.0000   -0.57013
416720.0000   -0.85797
416760.0000   -0.92354
416800.0000   -0.57965
416840.0000   -0.60686
416880.0000   -0.52768
416920.0000   -0.70833
416960.0000   -0.52654
417000.0000   -0.56522
417040.0000   -0.37828
417080.0000   -0.22574
417120.0000   -0.29056
417160.0000   -0.47285
417200.0000   -0.59985
417240.0000   -0.34861
417280.0000   -0.41450
417320.0000   -0.40299
417360.0000   -0.35192
417400.0000   -0.07895
417440.0000   -0.16924
417480.0000   -0.46055
417520.0000   -0.28612
417560.0000   -0.56659
417600.0000   -0.50525
417640.0000   -0.50517
417680.0000   -0.55101
417720.0000   -0.44546
417760.0000   -0.55965
417800.0000    0.03351
417840.0000   -0.21774
417880.0000   -0.81115
417920.0000   -0.14580
417960.0000   -0.26795
418000.0000   -0.20597
418040.0000   -0.40515
418080.0000   -0.17941
418120.0000   -0.62559
418160.0000   -0.21066
418200.0000    0.23037
418240.0000   -0.12123
418280.0000   -0.10494
418320.0000   -0.30925
418360.0000   -0.21368
418400.0000   -0.40408
418440.0000    0.03389
418480.0000   -0.24053
418520.0000   -0.32557
418560.0000   -0.60489
418600.0000   -0.39070
418640.0000   -0.61622
418680.0000   -0.59638
418720.0000    0.01217
418760.0000   -0.10072
418800.0000   -0.08408
418840.0000   -0.18314
418880.0000   -0.33257
418920.0000   -0.45121
418960.0000   -0.38800
419000.0000   -0.34465
419040.0000   -0.21464
419080.0000   -0.48030
419120.0000   -0.39321
419160.0000   -0.20813
419200.0000   -0.14500
419240.0000   -0.43687
419280.0000   -0.25172
419320.0000   -0.30299
419360.0000   -0.42176
419400.0000   -0.17325
419440.0000   -0.40086
419480.0000   -0.70379
419520.0000   -0.46974
419560.0000   -0.71499
419600.0000   -0.39333
419640.0000   -0.36696
419680.0000   -0.51281
419720.0000   -0.64799
419760.0000   -0.68227
419800.0000   -0.64817
419840.0000   -0.53214
419880.0000   -0.33892
419920.0000   -0.57403
419960.0000   -0.46847
420000.0000   -0.39705
420040.0000   -0.27688
420080.0000   -0.51127
420120.0000   -0.26743
420160.0000   -0.55407
420200.0000   -0.50363
420240.0000   -0.61351
420280.0000    0.04723
420320.0000   -0.40174
420360.0000   -0.66263
420400.0000   -0.62927
420440.0000   -0.43236
420480.0000   -0.64061
420520.0000   -0.27950
420560.0000   -0.49294
420600.0000   -0.70564
420640.0000   -0.71024
420680.0000   -0.56522
420720.0000   -0.34193
420760.0000   -0.47095
420800.0000   -0.12773
420840.0000   -0.36864
420880.0000   -0.57737
420920.0000   -0.34775
420960.0000   -0.54973
421000.0000   -0.28402
421040.0000   -0.35319
421080.0000   -0.16263
421120.0000   -0.85116
421160.0000   -0.40325
421200.0000   -0.34246
421240.0000   -0.30340
421280.0000   -0.57003
421320.0000   -0.52825
421360.0000   -0.75368
421400.0000   -0.58804
421440.0000   -0.24246
421480.0000    0.02998
421520.0000   -0.05515
421560.0000   -0.02647
421600.0000   -0.15340
421640.0000   -0.08753
421680.0000   -0.01052
421720.0000   -0.13232
421760.0000    0.18357
421800.0000   -0.29690
421840.0000   -0.38330
421880.0000   -0.53800
421920.0000   -0.53644
421960.0000   -0.80015
422000.0000   -0.73452
422040.0000   -0.59118
422080.0000   -0.28420
422120.0000   -0.37478
422160.0000   -0.52849
422200.0000   -0.29736
422240.0000   -0.51134
422280.0000   -0.28561
422320.0000   -0.31936
422360.0000   -0.01039
422400.0000   -0.03704
422440.0000   -0.35580
422480.0000   -0.35548
422520.0000   -0.28451
422560.0000   -0.26993
422600.0000   -0.33449
422640.0000   -0.10309
422680.0000   -0.30378
422720.0000   -0.30730
422760.0000   -0.60832
422800.0000    0.00867
422840.0000   -0.32762
422880.0000   -0.56764
422920.0000   -0.54412
422960.0000   -0.36198
423000.0000   -0.45394
423040.0000   -0.60158
423080.0000   -0.42927
423120.0000   -0.55057
423160.0000   -0.22140
423200.0000   -0.47903
423240.0000   -0.38335
423280.0000   -0.39388
423320.0000   -0.35149
423360.0000   -0.65310
423400.0000   -0.34315
423440.0000   -0.33758
423480.0000   -0.39435
423520.0000   -0.47021
423560.0000   -0.53212
423600.0000   -0.87876
423640.0000   -0.37144
423680.0000   -0.58284
423720.0000   -0.42548
423760.0000   -0.43587
423800.0000   -0.58316
423840.0000   -0.49966
423880.0000   -0.41425
423920.0000   -0.60552
423960.0000   -0.54750
424000.0000   -0.41180
424040.0000   -0.52437
424080.0000   -0.54557
424120.0000   -0.46639
424160.0000   -0.35665
424200.0000   -0.45919
424240.0000   -0.41086
424280.0000   -0.46144
424320.0000   -0.23962
424360.0000   -0.45285
424400.0000   -0.42984
424440.0000   -0.68527
424480.0000   -0.52991
424520.0000   -0.60054
424560.0000   -0.38414
424600.0000   -0.30273
424640.0000   -0.30575
424680.0000   -0.62805
424720.0000   -0.71453
424760.0000   -0.47880
424800.0000   -0.52938
424840.0000   -0.38686
424880.0000   -0.60242
424920.0000   -0.34551
424960.0000   -0.39769
425000.0000   -0.77960
425040.0000   -0.57458
425080.0000   -0.16785
425120.0000   -0.37664
425160.0000   -0.40607
425200.0000   -0.30703
425240.0000   -0.64765
425280.0000   -0.10463
425320.0000   -0.70819
425360.0000   -0.62060
425400.0000   -0.39233
425440.0000   -0.41954
425480.0000   -0.48658
425520.0000   -0.28177
425560.0000   -0.45153
425600.0000   -0.24462
425640.0000   -0.49224
425680.0000   -0.48762
425720.0000   -0.43783
425760.0000   -0.85697
425800.0000   -0.63518
425840.0000   -0.38272
425880.0000   -0.45689
425920.0000   -0.41210
425960.0000   -0.46332
426000.0000   -0.22484
426040.0000   -0.18366
426080.0000   -0.06082
426120.0000   -0.56581
426160.0000   -0.17018
426200.0000   -0.21575
426240.0000   -0.06321
426280.0000   -0.14756
426320.0000   -0.09757
426360.0000   -0.45674
426400.0000   -0.16982
426440.0000   -0.09129
426480.0000   -0.40786
426520.0000   -0.24812
426560.0000   -0.11354
426600.0000   -0.06081
426640.0000   -0.20555
426680.0000   -0.04227
426720.0000   -0.17096
426760.0000   -0.30125
426800.0000   -0.53216
426840.0000   -0.21583
426880.0000   -0.32599
426920.0000   -0.55293
426960.0000   -0.32856
427000.0000   -0.55805
427040.0000   -0.86117
427080.0000   -0.61243
427120.0000   -0.74117
427160.0000   -0.62001
427200.0000   -0.59024
427240.0000   -0.47742
427280.0000   -0.42325
427320.0000   -0.55637
427360.0000   -0.78290
427400.0000   -0.35563
427440.0000   -0.55080
427480.0000   -0.68108
427520.0000   -0.85692
427560.0000   -0.55573
427600.0000   -0.25877
427640.0000   -0.44270
427680.0000   -0.34994
427720.0000   -0.31643
427760.0000   -0.54981
427800.0000   -0.55272
427840.0000   -0.56604
427880.0000   -0.51878
427920.0000    0.18675
427960.0000    0.11755
428000.0000    0.15500
428040.0000    0.07397
428080.0000    0.12118
428120.0000   -0.53594
428160.0000   -0.40906
428200.0000   -0.19016
428240.0000   -0.43306
428280.0000   -0.39324
428320.0000   -0.42338
428360.0000   -0.06284
428400.0000   -0.33984
428440.0000   -0.67516
428480.0000   -0.57561
428520.0000   -0.68290
428560.0000   -0.64057
428600.0000   -0.71418
428640.0000   -0.58152
428680.0000   -0.50565
428720.0000   -0.64795
428760.0000   -0.63381
428800.0000   -0.47200
428840.0000   -0.22232
428880.0000   -0.29509
428920.0000   -0.22869
428960.0000   -0.16616
429000.0000   -0.31777
429040.0000   -0.10895
429080.0000   -0.01639
429120.0000   -0.24976
429160.0000   -0.29216
429200.0000    0.04590
429240.0000   -0.20395
429280.0000   -0.18595
429320.0000   -0.32488
429360.0000   -0.32982
429400.0000   -0.39976
429440.0000   -0.49139
429480.0000   -0.63352
429520.0000   -0.50869
429560.0000   -0.92158
429600.0000   -0.39888
429640.0000   -0.53248
429680.0000   -0.52794
429720.0000   -0.19899
429760.0000   -0.17017
429800.0000   -0.33846
429840.0000   -0.45529
429880.0000   -0.38414
429920.0000   -0.24339
429960.0000   -0.07895
430000.0000   -0.16062
430040.0000   -0.33588
430080.0000   -0.24768
430120.0000   -0.38668
430160.0000   -0.41380
430200.0000   -0.35010
430240.0000   -0.04825
430280.0000    0.26602
430320.0000   -0.35097
430360.0000   -0.01674
430400.0000   -0.52284
430440.0000   -0.53238
430480.0000   -0.42244
430520.0000   -0.28704
430560.0000   -0.44066
430600.0000   -0.26497
430640.0000   -0.62882
430680.0000   -0.26825
430720.0000   -0.32180
430760.0000   -0.18455
430800.0000   -0.26327
430840.0000   -0.50257
430880.0000   -0.63644
430920.0000   -0.67463
430960.0000   -0.43651
431000.0000   -0.51366
431040.0000   -0.34502
431080.0000   -0.40926
431120.0000   -0.24207
431160.0000   -0.60746
431200.0000   -0.46759
431240.0000   -0.21232
431280.0000   -0.26700
431320.0000   -0.46406
431360.0000   -0.31049
431400.0000   -0.38907
431440.0000   -0.18772
431480.0000   -0.35127
431520.0000   -0.54105
431560.0000   -0.59866
431600.0000   -0.34302
431640.0000   -0.22710
431680.0000   -0.11074
431720.0000   -0.16864
431760.0000   -0.21796
431800.0000   -0.11859
431840.0000   -0.22082
431880.0000   -0.30132
431920.0000   -0.27777
431960.0000   -0.11700
432000.0000   -0.43457
432040.0000   -0.57673
432080.0000   -0.75763
432120.0000   -1.06229
432160.0000   -0.51507
432200.0000   -0.53242
432240.0000   -0.29901
432280.0000   -0.22468
432320.0000   -0.10611
432360.0000   -0.35291
432400.0000   -0.36262
432440.0000   -0.27741
432480.0000   -0.08231
432520.0000   -0.14168
432560.0000   -0.25131
432600.0000   -0.59600
432640.0000   -0.55834
432680.0000   -0.11767
432720.0000   -0.11406
432760.0000   -0.18353
432800.0000   -0.33501
432840.0000   -0.32702
432880.0000   -0.28186
432920.0000   -0.17279
432960.0000   -0.43234
433000.0000   -0.36850
433040.0000   -0.66632
433080.0000   -0.60046
433120.0000   -0.27678
433160.0000   -0.31226
433200.0000   -0.38337
433240.0000   -0.26018
433280.0000   -0.49472
433320.0000   -0.59943
433360.0000   -0.20273
433400.0000   -0.42949
433440.0000   -0.32108
433480.0000   -0.18515
433520.0000   -0.18947
433560.0000   -0.30276
433600.0000   -0.85862
433640.0000   -0.61876
433680.0000   -0.39269
433720.0000   -0.36740
433760.0000   -0.49409
433800.0000   -0.56664
433840.0000   -0.45642
433880.0000   -0.32364
433920.0000   -0.18062
433960.0000   -0.08476
434000.0000   -0.17706
434040.0000   -0.04988
434080.0000   -0.05173
434120.0000   -0.51213
434160.0000   -0.31260
434200.0000   -0.54446
434240.0000   -0.37204
434280.0000   -0.49407
434320.0000   -0.64667
434360.0000   -0.49610
434400.0000   -0.28470
434440.0000   -0.43264
434480.0000    0.03843
434520.0000   -0.12319
434560.0000   -0.27802
434600.0000   -0.22255
434640.0000   -0.52732
434680.0000   -0.42473
434720.0000   -0.46068
434760.0000   -0.61137
434800.0000   -0.33438
434840.0000   -0.28845
434880.0000   -0.83057
434920.0000   -0.40956
434960.0000   -0.13998
435000.0000   -0.23563
435040.0000   -0.31525
435080.0000   -0.23437
435120.0000   -0.11814
435160.0000   -0.47450
435200.0000   -0.39577
435240.0000   -0.46614
435280.0000   -0.45173
435320.0000   -0.44244
435360.0000   -0.29040
435400.0000   -0.20839
435440.0000   -0.06407
435480.0000    0.00690
435520.0000   -0.26252
435560.0000   -0.13659
435600.0000    0.13309
435640.0000   -0.41402
435680.0000   -0.63221
435720.0000   -0.44932
435760.0000   -0.55066
435800.0000   -0.33098
435840.0000   -0.20941
435880.0000   -0.30099
435920.0000   -0.32293
435960.0000   -0.35756
436000.0000   -0.29518
436040.0000   -0.07343
436080.0000   -0.23573
436120.0000   -0.26399
436160.0000   -0.37151
436200.0000   -0.24508
436240.0000   -0.16922
436280.0000   -0.44827
436320.0000   -0.36079
436360.0000   -0.15673
436400.0000   -0.30960
436440.0000   -0.54883
436480.0000   -0.07628
436520.0000    0.12344
436560.0000   -0.02031
436600.0000   -0.04831
436640.0000    0.22380
436680.0000    0.09562
436720.0000    0.01654
436760.0000    0.05146
436800.0000    0.00799
436840.0000   -0.07043
436880.0000    0.07408
436920.0000    0.06549
436960.0000   -0.11779
437000.0000    0.05475
437040.0000   -0.06631
437080.0000   -0.07349
437120.0000    0.03557
437160.0000    0.04984
437200.0000    0.07439
437240.0000    0.04446
437280.0000   -0.09495
437320.0000   -0.11708
437360.0000   -0.32366
437400.0000    0.10784
437440.0000   -0.34892
437480.0000    0.13788
437520.0000   -0.32652
437560.0000   -0.26034
437600.0000   -0.16279
437640.0000   -0.21704
437680.0000    0.06108
437720.0000   -0.14378
437760.0000    0.19919
437800.0000    0.31208
437840.0000    0.29559
437880.0000    0.10787
437920.0000   -0.02415
437960.0000   -0.00581
438000.0000   -0.24978
438040.0000   -0.36651
438080.0000   -0.49813
438120.0000   -0.29235
438160.0000   -0.20764
438200.0000   -0.37433
438240.0000   -0.49473
438280.0000   -0.39693
438320.0000   -0.16019
438360.0000   -0.40811
438400.0000   -0.15881
438440.0000   -0.36336
438480.0000   -0.27205
438520.0000   -0.13969
438560.0000   -0.11236
438600.0000    0.09932
438640.0000    0.18789
438680.0000   -0.12131
438720.0000   -0.11243
438760.0000    0.06991
438800.0000   -0.34596
438840.0000   -0.43639
438880.0000   -0.20829
438920.0000   -0.14745
438960.0000   -0.05311
439000.0000   -0.33786
439040.0000   -0.17596
439080.0000   -0.28188
439120.0000   -0.09885
439160.0000   -0.29219
439200.0000    0.01661
439240.0000   -0.23341
439280.0000   -0.13924
439320.0000   -0.08881
439360.0000   -0.51626
439400.0000   -0.08509
439440.0000   -0.38883
439480.0000   -0.26527
439520.0000   -0.08181
439560.0000    0.12643
439600.0000   -0.34111
439640.0000   -0.34508
439680.0000   -0.11069
439720.0000   -0.25797
439760.0000   -0.37102
439800.0000   -0.30369
439840.0000   -0.46073
439880.0000   -0.47133
439920.0000   -0.56248
439960.0000   -0.63476
440000.0000   -0.58460
440040.0000   -0.60601
440080.0000   -0.23697
440120.0000   -0.32232
440160.0000   -0.62405
440200.0000   -0.24097
440240.0000   -0.17838
440280.0000   -0.51105
440320.0000   -0.41098
440360.0000   -0.58234
440400.0000   -0.26485
440440.0000   -0.37794
440480.0000   -0.24579
440520.0000   -0.10482
440560.0000   -0.37472
440600.0000   -0.39836
440640.0000   -0.50190
440680.0000    0.09390
440720.0000   -0.66152
440760.0000   -0.42960
440800.0000   -0.43862
440840.0000   -0.28700
440880.0000   -0.27306
440920.0000   -0.50442
440960.0000   -0.24785
441000.0000   -0.17721
441040.0000   -0.36527
441080.0000   -0.46324
441120.0000   -0.42333
441160.0000   -0.63921
441200.0000   -0.57035
441240.0000   -0.66082
441280.0000   -0.62789
441320.0000   -0.81590
441360.0000   -0.71384
441400.0000   -0.27388
441440.0000   -0.85384
441480.0000   -0.78514
441520.0000   -0.58121
441560.0000   -0.51817
441600.0000   -0.58772
441640.0000   -0.48229
441680.0000   -0.36125
441720.0000   -0.44290
441760.0000   -0.65458
441800.0000   -0.69491
441840.0000   -0.52740
441880.0000   -0.38551
441920.0000   -0.54533
441960.0000   -0.34222
442000.0000   -0.42330
442040.0000   -0.43007
442080.0000   -0.58906
442120.0000   -0.50648
442160.0000   -0.64265
442200.0000   -0.45497
442240.0000   -0.73918
442280.0000   -0.85626
442320.0000   -0.87157
442360.0000   -0.57282
442400.0000   -0.32468
442440.0000   -0.62432
442480.0000   -0.63429
442520.0000   -0.23961
442560.0000   -0.65326
442600.0000   -0.71512
442640.0000   -0.56332
442680.0000   -0.54760
442720.0000   -0.36979
442760.0000   -0.57744
442800.0000    0.01477
442840.0000   -0.06472
442880.0000    0.02939
442920.0000    0.06124
442960.0000   -0.02725
443000.0000    0.03181
443040.0000    0.16656
443080.0000   -0.06591
443120.0000   -0.34278
443160.0000    0.20704
443200.0000   -0.43628
443240.0000   -0.26049
443280.0000   -0.13328
443320.0000   -0.07404
443360.0000   -0.27021
443400.0000   -0.10558
443440.0000   -0.15789
443480.0000    0.10257
443520.0000   -0.18373
443560.0000    0.00011
443600.0000    0.67795
443640.0000    0.52926
443680.0000    0.44798
443720.0000    0.43074
443760.0000    0.51484
443800.0000    0.25846
443840.0000    0.37915
443880.0000    0.36067
443920.0000    0.42189
443960.0000    0.18886
444000.0000    0.17491
444040.0000    0.59934
444080.0000    0.50096
444120.0000    0.32676
444160.0000    0.39699
444200.0000    0.35459
444240.0000    0.20818
444280.0000    0.14278
444320.0000    0.21512
444360.0000    0.26753
444400.0000    0.37267
444440.0000    0.53379
444480.0000    0.02185
444520.0000   -0.01414
444560.0000    0.13619
444600.0000    0.21817
444640.0000    0.28292
444680.0000    0.17830
444720.0000    0.47504
444760.0000    0.48484
444800.0000    0.32874
444840.0000    0.26568
444880.0000    0.27519
444920.0000    0.21196
444960.0000    0.44751
445000.0000    0.30239
445040.0000    0.17977
445080.0000    0.40786
445120.0000    0.16339
445160.0000    0.20449
445200.0000    0.04525
445240.0000    0.39805
445280.0000    0.15105
445320.0000    0.14891
445360.0000    0.07390
445400.0000    0.06295
445440.0000    0.13931
445480.0000   -0.07276
445520.0000    0.10913
445560.0000   -0.19030
445600.0000   -0.09932
445640.0000   -0.01365
445680.0000   -0.03773
445720.0000   -0.04318
445760.0000   -0.06950
445800.0000    0.23787
445840.0000    0.27614
445880.0000    0.37632
445920.0000    0.35859
445960.0000    0.19121
446000.0000    0.18687
446040.0000    0.13763
446080.0000   -0.03591
446120.0000    0.28249
446160.0000    0.22415
446200.0000    0.08564
446240.0000    0.31639
446280.0000    0.58721
446320.0000    0.31067
446360.0000    0.50563
446400.0000    0.51655
446440.0000    0.30722
446480.0000    0.57914
446520.0000    0.35578
446560.0000    0.36810
446600.0000    0.27217
446640.0000    0.41371
446680.0000    0.51728
446720.0000    0.36454
446760.0000    0.48442
446800.0000    0.32497
446840.0000    0.32846
446880.0000    0.46003
446920.0000    0.65902
446960.0000    0.47959
447000.0000    0.47632
447040.0000    0.44905
447080.0000    0.62010
447120.0000    0.46074
447160.0000    0.73383
447200.0000    0.74084
447240.0000    0.69858
447280.0000    0.41737
447320.0000    0.34015
447360.0000    0.52455
447400.0000    0.34084
447440.0000    0.50605
447480.0000    0.60120
447520.0000    0.56103
447560.0000    0.55771
447600.0000    0.51150
447640.0000    0.48151
447680.0000    0.59131
447720.0000    0.58533
447760.0000    0.54329
447800.0000    0.45210
447840.0000    0.44988
447880.0000    0.39944
447920.0000    0.45507
447960.0000    0.53744
448000.0000    0.51922
448040.0000    0.45803
448080.0000    0.38915
448120.0000    0.35912
448160.0000    0.50197
448200.0000    0.45694
448240.0000    0.53623
448280.0000    0.50573
448320.0000    0.34672
448360.0000    0.48730
448400.0000    0.41306
448440.0000    0.28586
448480.0000    0.47867
448520.0000    0.57633
448560.0000    0.42805
448600.0000    0.44074
448640.0000    0.37197
448680.0000    0.33271
448720.0000    0.46860
448760.0000    0.54108
448800.0000    0.31462
448840.0000    0.45288
448880.0000    0.47083
448920.0000    0.49011
448960.0000    0.41166
449000.0000    0.57815
449040.0000    0.46479
449080.0000    0.42730
449120.0000    0.33112
449160.0000    0.45966
449200.0000    0.37597
449240.0000    0.35702
449280.0000    0.49270
449320.0000    0.32141
449360.0000    0.40298
449400.0000    0.51392
449440.0000    0.28350
449480.0000    0.38863
449520.0000    0.43429
449560.0000    0.76080
449600.0000    0.39442
449640.0000    0.48380
449680.0000    0.39044
449720.0000    0.38071
449760.0000    0.54622
449800.0000    0.53497
449840.0000    0.49984
449880.0000    0.38692
449920.0000    0.54075
449960.0000    0.39109
450000.0000    0.53557
450040.0000    0.44177
450080.0000    0.63972
450120.0000    0.44925
450160.0000    0.31876
450200.0000    0.49913
450240.0000    0.42630
450280.0000    0.27363
450320.0000    0.50612
450360.0000    0.53498
450400.0000    0.57151
450440.0000    0.46890
450480.0000    0.39887
450520.0000    0.25778
450560.0000    0.27479
450600.0000    0.48897
450640.0000    0.45616
450680.0000    0.38952
450720.0000    0.40852
450760.0000    0.29904
450800.0000    0.46793
450840.0000    0.33492
450880.0000    0.37248
450920.0000    0.47934
450960.0000    0.46725
451000.0000    0.44222
451040.0000    0.50560
451080.0000    0.43168
451120.0000    0.22978
451160.0000    0.40505
451200.0000    0.49152
451240.0000    0.30968
451280.0000    0.37405
451320.0000    0.40892
451360.0000    0.56980
451400.0000    0.51692
451440.0000    0.23583
451480.0000    0.48242
451520.0000    0.51753
451560.0000    0.22463
451600.0000    0.26406
451640.0000    0.43645
451680.0000    0.30087
451720.0000    0.37504
451760.0000    0.45478
451800.0000    0.39924
451840.0000    0.36192
451880.0000    0.51346
451920.0000    0.51759
451960.0000    0.41405
452000.0000    0.31883
452040.0000    0.38584
452080.0000    0.33486
452120.0000    0.12639
452160.0000    0.52634
452200.0000    0.23814
452240.0000    0.36699
452280.0000    0.22703
452320.0000    0.31305
452360.0000    0.36120
452400.0000    0.23349
452440.0000    0.29781
452480.0000    0.37697
452520.0000    0.26507
452560.0000    0.43352
452600.0000    0.44358
452640.0000    0.54293
452680.0000    0.48713
452720.0000    0.39004
452760.0000    0.05215
452800.0000    0.39684
452840.0000    0.24980
452880.0000    0.77975
452920.0000    0.34889
452960.0000    0.42899
453000.0000    0.55519
453040.0000    0.49182
453080.0000    0.54783
453120.0000    0.33979
453160.0000    0.24556
453200.0000    0.41774
453240.0000    0.63900
453280.0000    0.30669
453320.0000    0.37836
453360.0000    0.45882
453400.0000    0.66963
453440.0000    0.60509
453480.0000    0.64221
453520.0000    0.41814
453560.0000    0.39515
453600.0000    0.46681
453640.0000    0.40536
453680.0000    0.46413
453720.0000    0.46724
453760.0000    0.29825
453800.0000    0.38195
453840.0000    0.44926
453880.0000    0.37874
453920.0000    0.31504
453960.0000    0.40808
454000.0000    0.37767
454040.0000    0.34801
454080.0000    0.25079
454120.0000    0.61587
454160.0000    0.45223
454200.0000    0.58713
454240.0000    0.45159
454280.0000    0.36777
454320.0000    0.50830
454360.0000    0.36741
454400.0000    0.49444
454440.0000    0.25747
454480.0000    0.31854
454520.0000    0.28889
454560.0000    0.41797
454600.0000    0.49569
454640.0000    0.38936
454680.0000    0.38918
454720.0000    0.59973
454760.0000    0.35412
454800.0000    0.23735
454840.0000    0.34896
454880.0000    0.33280
454920.0000    0.38847
454960.0000    0.39898
455000.0000    0.44095
455040.0000    0.40368
455080.0000    0.32918
455120.0000    0.44132
455160.0000    0.36984
455200.0000    0.31690
455240.0000    0.33500
455280.0000    0.45016
455320.0000    0.40396
455360.0000    0.45664
455400.0000    0.42714
455440.0000    0.33123
455480.0000    0.40289
455520.0000    0.39765
455560.0000    0.33474
455600.0000    0.42749
455640.0000    0.48348
455680.0000    0.33360
455720.0000    0.21920
455760.0000    0.33496
455800.0000    0.28778
455840.0000    0.46119
455880.0000    0.36861
455920.0000    0.44687
455960.0000    0.39091
456000.0000    0.43793
456040.0000    0.26804
456080.0000    0.24646
456120.0000    0.38730
456160.0000    0.61631
456200.0000    0.40056
456240.0000    0.47504
456280.0000    0.38396
456320.0000    0.41822
456360.0000    0.24873
456400.0000    0.45301
456440.0000    0.62388
456480.0000    0.39610
456520.0000    0.45811
456560.0000    0.54679
456600.0000    0.35600
456640.0000    0.35595
456680.0000    0.62368
456720.0000    0.51430
456760.0000    0.59667
456800.0000    0.54435
456840.0000    0.39402
456880.0000    0.45430
456920.0000    0.53375
456960.0000    0.45755
457000.0000    0.39835
457040.0000    0.44752
457080.0000    0.58046
457120.0000    0.46101
457160.0000    0.37768
457200.0000    0.38860
457240.0000    0.44080
457280.0000    0.52999
457320.0000    0.51457
457360.0000    0.36468
457400.0000    0.27117
457440.0000    0.65115
457480.0000    0.37715
457520.0000    0.37732
457560.0000    0.38049
457600.0000    0.42646
457640.0000    0.52432
457680.0000    0.40681
457720.0000    0.42603
457760.0000    0.28565
457800.0000   -0.26539
457840.0000   -0.45850
457880.0000   -0.43616
457920.0000   -0.11289
457960.0000   -0.13403
458000.0000   -0.09626
458040.0000   -0.35472
458080.0000    0.34658
458120.0000    0.18909
458160.0000    0.13699
458200.0000    0.14888
458240.0000    0.33116
458280.0000    0.50461
458320.0000    0.30690
458360.0000    0.25415
458400.0000    0.57522
458440.0000    0.32639
458480.0000    0.09303
458520.0000    0.25231
458560.0000    0.48240
458600.0000    0.37136
458640.0000    0.33826
458680.0000    0.47611
458720.0000    0.33418
458760.0000    0.21600
458800.0000    0.11031
458840.0000    0.12844
458880.0000    0.34761
458920.0000    0.24033
458960.0000    0.22175
459000.0000    0.30403
459040.0000    0.39496
459080.0000    0.40277
459120.0000    0.37618
459160.0000    0.31267
459200.0000    0.32698
459240.0000   -0.04953
459280.0000   -0.09552
459320.0000   -0.45059
459360.0000   -0.27385
459400.0000   -0.53765
459440.0000   -0.49144
459480.0000    0.07296
459520.0000   -0.11542
459560.0000    0.11095
459600.0000   -0.18468
459640.0000    0.17711
459680.0000    0.29581
459720.0000    0.26833
459760.0000   -0.07050
459800.0000    0.26129
459840.0000    0.38173
459880.0000    0.30267
459920.0000    0.33469
459960.0000    0.56814
460000.0000    0.42112
460040.0000    0.44994
460080.0000    0.54671
460120.0000    0.66460
460160.0000    0.40935
460200.0000    0.57070
460240.0000    0.41197
460280.0000    0.29737
460320.0000    0.35542
460360.0000    0.43541
460400.0000    0.63615
460440.0000    0.55089
460480.0000    0.50036
460520.0000    0.53847
460560.0000    0.68885
460600.0000    0.50666
460640.0000    0.56891
460680.0000    0.51684
460720.0000    0.49131
460760.0000    0.67541
460800.0000    0.48094
460840.0000    0.40609
460880.0000    0.54860
460920.0000    0.29467
460960.0000    0.48219
461000.0000    0.37074
461040.0000    0.43946
461080.0000    0.42613
461120.0000    0.46758
461160.0000    0.45633
461200.0000    0.33989
461240.0000    0.35511
461280.0000    0.53422
461320.0000    0.45350
461360.0000    0.47752
461400.0000    0.50378
461440.0000    0.65729
461480.0000    0.39212
461520.0000    0.39314
461560.0000    0.43946
461600.0000    0.34599
461640.0000    0.67274
461680.0000    0.54291
461720.0000    0.54746
461760.0000    0.44087
461800.0000    0.34874
461840.0000    0.52910
461880.0000    0.43206
461920.0000    0.51529
461960.0000    0.39604
462000.0000    0.38547
462040.0000    0.37389
462080.0000    0.41274
462120.0000    0.65408
462160.0000    0.54366
462200.0000    0.81701
462240.0000    0.57770
462280.0000    0.27358
462320.0000    0.29723
462360.0000    0.40823
462400.0000    0.02485
462440.0000    0.59273
462480.0000    0.44525
462520.0000    0.11605
462560.0000    0.48434
462600.0000    0.23310
462640.0000    0.44418
462680.0000    0.49520
462720.0000    0.57205
462760.0000    0.39295
462800.0000    0.32852
462840.0000    0.35021
462880.0000    0.29939
462920.0000    0.36774
462960.0000    0.40465
463000.0000    0.39026
463040.0000    0.54905
463080.0000    0.32196
463120.0000    0.48863
463160.0000    0.26342
463200.0000    0.52299
463240.0000    0.39673
463280.0000    0.74960
463320.0000    0.53348
463360.0000    0.36898
463400.0000    0.28993
463440.0000    0.50192
463480.0000    0.38790
463520.0000    0.32920
463560.0000    0.20640
463600.0000    0.12663
463640.0000    0.33508
463680.0000    0.47661
463720.0000    0.37672
463760.0000    0.30674
463800.0000    0.45500
463840.0000    0.38866
463880.0000   -0.43509
463920.0000   -0.39251
463960.0000   -0.06337
464000.0000   -0.19185
464040.0000   -0.49269
464080.0000   -0.61909
464120.0000   -0.52967
464160.0000   -0.50203
464200.0000   -0.80510
464240.0000   -0.90702
464280.0000   -0.71363
464320.0000   -0.34639
464360.0000   -0.58558
464400.0000   -0.62378
464440.0000   -0.84734
464480.0000   -0.41781
464520.0000   -0.89617
464560.0000   -0.23469
464600.0000   -0.39759
464640.0000   -0.66148
464680.0000   -0.75133
464720.0000   -0.18261
464760.0000   -0.26956
464800.0000   -0.62273
464840.0000   -0.64040
464880.0000   -0.40017
464920.0000   -0.10085
464960.0000   -0.09491
465000.0000   -0.38479
465040.0000   -0.35602
465080.0000    0.06263
465120.0000    0.05013
465160.0000    0.13637
465200.0000    0.24901
465240.0000    0.07642
465280.0000    0.19777
465320.0000    0.18899
465360.0000    0.39496
465400.0000    0.31799
465440.0000    0.07613
465480.0000    0.06851
465520.0000   -0.35930
465560.0000    0.06739
465600.0000   -0.01973
465640.0000    0.00902
465680.0000    0.03635
465720.0000   -0.24099
465760.0000   -0.35866
465800.0000   -0.04029
465840.0000    0.20220
465880.0000    0.02426
465920.0000    0.01337
465960.0000    0.18426
466000.0000   -0.08484
466040.0000    0.14395
466080.0000    0.46633
466120.0000    0.20064
466160.0000    0.47963
466200.0000    0.33745
466240.0000    0.27439
466280.0000    0.05508
466320.0000    0.38544
466360.0000    0.40230
466400.0000    0.35899
466440.0000    0.35553
466480.0000    0.08757
466520.0000    0.41884
466560.0000    0.46019
466600.0000    0.37168
466640.0000    0.43337
466680.0000   -0.08179
466720.0000    0.06248
466760.0000    0.34093
466800.0000    0.19575
466840.0000    0.27528
466880.0000    0.50882
466920.0000    0.41643
466960.0000    0.25472
467000.0000    0.38552
467040.0000    0.31882
467080.0000    0.26735
467120.0000    0.11513
467160.0000    0.40707
467200.0000    0.03938
467240.0000    0.03683
467280.0000    0.27009
467320.0000    0.32217
467360.0000    0.29514
467400.0000    0.33641
467440.0000    0.45758
467480.0000    0.47571
467520.0000    0.62212
467560.0000    0.43143
467600.0000    0.42642
467640.0000    0.54465
467680.0000    0.64081
467720.0000    0.32907
467760.0000    0.45841
467800.0000    0.47698
467840.0000    0.47157
467880.0000    0.38503
467920.0000    0.46018
467960.0000    0.44324
468000.0000    0.44710
468040.0000    0.37638
468080.0000    0.47000
468120.0000    0.32165
468160.0000    0.08003
468200.0000    0.26671
468240.0000    0.37521
468280.0000    0.38757
468320.0000    0.39847
468360.0000    0.41118
468400.0000    0.44614
468440.0000    0.36452
468480.0000    0.34254
468520.0000    0.52599
468560.0000    0.51110
468600.0000    0.35648
468640.0000    0.34614
468680.0000    0.65727
468720.0000    0.62396
468760.0000    0.44801
468800.0000    0.36366
468840.0000    0.33614
468880.0000    0.48015
468920.0000    0.16253
468960.0000    0.43144
469000.0000    0.47540
469040.0000    0.26026
469080.0000    0.38555
469120.0000    0.35142
469160.0000    0.41547
469200.0000    0.50214
469240.0000    0.25951
469280.0000    0.26337
469320.0000    0.31819
469360.0000    0.41254
469400.0000    0.29459
469440.0000    0.29832
469480.0000    0.24728
469520.0000    0.24127
469560.0000    0.20699
469600.0000    0.44819
469640.0000    0.35651
469680.0000    0.40936
469720.0000    0.50175
469760.0000    0.44469
469800.0000    0.55947
469840.0000    0.58069
469880.0000    0.29929
469920.0000    0.31558
469960.0000    0.04526
470000.0000    0.22721
470040.0000    0.23063
470080.0000    0.28491
470120.0000    0.18260
470160.0000    0.25091
470200.0000    0.36230
470240.0000    0.46334
470280.0000    0.46547
470320.0000    0.45751
470360.0000    0.40868
470400.0000    0.43593
470440.0000    0.38565
470480.0000    0.42523
470520.0000    0.51381
470560.0000    0.25158
470600.0000    0.32478
470640.0000    0.48673
470680.0000    0.35128
470720.0000    0.26325
470760.0000    0.45353
470800.0000    0.48421
470840.0000    0.42737
470880.0000    0.48821
470920.0000    0.55104
470960.0000    0.47714
471000.0000    0.50964
471040.0000    0.62334
471080.0000    0.30939
471120.0000    0.51742
471160.0000    0.53788
471200.0000    0.23178
471240.0000    0.45749
471280.0000    0.38901
471320.0000    0.31134
471360.0000    0.38526
471400.0000    0.42228
471440.0000    0.32564
471480.0000    0.42687
471520.0000    0.35007
471560.0000    0.45698
471600.0000    0.33037
471640.0000    0.30953
471680.0000    0.53954
471720.0000    0.56887
471760.0000    0.59201
471800.0000    0.69649
471840.0000    0.37764
471880.0000    0.59015
471920.0000    0.46649
471960.0000    0.32748
472000.0000    0.48087
472040.0000    0.64883
472080.0000    0.41239
472120.0000    0.28943
472160.0000    0.47331
472200.0000    0.33722
472240.0000    0.31564
472280.0000    0.30167
472320.0000    0.14592
472360.0000    0.44548
472400.0000    0.18966
472440.0000    0.40417
472480.0000    0.16353
472520.0000    0.29000
472560.0000    0.31436
472600.0000    0.46461
472640.0000    0.31457
472680.0000    0.48753
472720.0000    0.40015
472760.0000    0.19924
472800.0000    0.04702
472840.0000    0.37298
472880.0000    0.29339
472920.0000    0.30149
472960.0000    0.54429
473000.0000    0.44372
473040.0000    0.19802
473080.0000    0.16652
473120.0000    0.14333
473160.0000    0.29466
473200.0000    0.41042
473240.0000    0.41397
473280.0000    0.48047
473320.0000    0.37769
473360.0000    0.25592
473400.0000    0.28172
473440.0000    0.37433
473480.0000    0.26135
473520.0000    0.20343
473560.0000    0.43848
473600.0000   -0.16040
473640.0000   -0.30119
473680.0000    0.34518
473720.0000    0.31209
473760.0000    0.18818
473800.0000   -0.08687
473840.0000    0.02757
473880.0000    0.22236
473920.0000   -0.12198
473960.0000    0.40408
474000.0000    0.25562
474040.0000    0.02172
474080.0000    0.10515
474120.0000    0.54672
474160.0000    0.50484
474200.0000    0.56687
474240.0000    0.09121
474280.0000    0.09753
474320.0000    0.26738
474360.0000   -0.15575
474400.0000    0.03870
474440.0000    0.05463
474480.0000    0.31994
474520.0000   -0.43211
474560.0000   -0.24168
474600.0000   -0.11187
474640.0000    0.03563
474680.0000    0.01340
474720.0000   -0.09726
474760.0000   -0.10001
474800.0000   -0.28808
474840.0000   -0.18453
474880.0000   -0.40569
474920.0000   -0.13390
474960.0000   -0.10229
475000.0000   -0.59590
475040.0000   -0.45140
475080.0000   -0.56568
475120.0000   -0.68443
475160.0000   -0.32644
475200.0000   -0.37652
475240.0000   -0.54536
475280.0000   -0.41797
475320.0000   -0.14840
475360.0000   -0.76280
475400.0000   -0.46069
475440.0000   -0.86821
475480.0000   -0.47400
475520.0000   -0.64405
475560.0000   -0.66055
475600.0000   -0.25403
475640.0000   -0.48890
475680.0000   -0.41602
475720.0000   -0.26424
475760.0000   -0.42896
475800.0000   -0.34923
475840.0000   -0.53259
475880.0000   -0.31185
475920.0000   -0.35545
475960.0000   -0.48334
476000.0000   -0.45104
476040.0000   -0.31735
476080.0000   -0.05484
476120.0000   -0.31087
476160.0000   -0.20922
476200.0000   -0.35196
476240.0000   -0.29482
476280.0000   -0.48584
476320.0000   -0.58073
476360.0000   -0.41687
476400.0000   -0.65412
476440.0000   -0.70187
476480.0000   -0.39211
476520.0000   -0.06614
476560.0000   -0.07314
476600.0000   -0.25196
476640.0000   -0.91395
476680.0000   -0.74463
476720.0000   -0.20107
476760.0000   -0.41573
476800.0000   -0.40112
476840.0000   -0.40245
476880.0000   -0.48170
476920.0000   -0.37422
476960.0000   -0.01458
477000.0000   -0.11617
477040.0000   -0.45921
477080.0000   -0.28848
477120.0000   -0.33877
477160.0000   -0.59727
477200.0000   -0.28407
477240.0000    0.03489
477280.0000    0.01866
477320.0000    0.03904
477360.0000    0.17501
477400.0000   -0.16064
477440.0000   -0.07059
477480.0000   -0.03601
477520.0000   -0.15662
477560.0000   -0.10903
477600.0000   -0.06756
477640.0000   -0.13891
477680.0000   -0.30764
477720.0000   -0.14625
477760.0000   -0.58287
477800.0000   -0.57806
477840.0000   -0.40297
477880.0000   -0.63818
477920.0000   -0.55686
477960.0000   -0.08181
478000.0000   -0.21440
478040.0000    0.08161
478080.0000    0.08604
478120.0000   -0.21198
478160.0000   -0.12724
478200.0000    0.09659
478240.0000   -0.01995
478280.0000   -0.20593
478320.0000   -0.09423
478360.0000   -0.10637
478400.0000   -0.28962
478440.0000    0.04555
478480.0000    0.07001
478520.0000   -0.31117
478560.0000   -0.18128
478600.0000   -0.30834
478640.0000   -0.28079
478680.0000   -0.21912
478720.0000   -0.33168
478760.0000   -0.49963
478800.0000   -0.14176
478840.0000   -0.60201
478880.0000   -0.52894
478920.0000   -0.54195
478960.0000   -0.58715
479000.0000   -0.25257
479040.0000   -0.34646
479080.0000   -0.75644
479120.0000   -0.57038
479160.0000   -0.70411
479200.0000   -0.39019
479240.0000   -0.19854
479280.0000   -0.22937
479320.0000   -0.06158
479360.0000   -0.31013
479400.0000   -0.09557
479440.0000   -0.26602
479480.0000   -0.33715
479520.0000   -0.18424
479560.0000   -0.05071
479600.0000   -0.04374
479640.0000   -0.06717
479680.0000   -0.14543
479720.0000   -0.13961
479760.0000   -0.24346
479800.0000   -0.14191
479840.0000   -0.02905
479880.0000   -0.10058
479920.0000   -0.11267
479960.0000   -0.06661
480000.0000   -0.12051
480040.0000    0.16800
480080.0000    0.06925
480120.0000    0.07338
480160.0000   -0.18360
480200.0000   -0.11270
480240.0000    0.17649
480280.0000   -0.35648
480320.0000   -0.36922
480360.0000   -0.31601
480400.0000    0.08505
480440.0000    0.24073
480480.0000   -0.05969
480520.0000   -0.55757
480560.0000   -0.16060
480600.0000    0.12572
480640.0000   -0.05340
480680.0000   -0.04325
480720.0000   -0.06706
480760.0000    0.07106
480800.0000   -0.14925
480840.0000   -0.24771
480880.0000   -0.08029
480920.0000   -0.40102
480960.0000   -0.07516
481000.0000   -0.37740
481040.0000   -0.38462
481080.0000   -0.25744
481120.0000   -0.25703
481160.0000   -0.31932
481200.0000   -0.08927
481240.0000   -0.43644
481280.0000   -0.38956
481320.0000   -0.49130
481360.0000   -0.23278
481400.0000   -0.05753
481440.0000   -0.37194
481480.0000    0.06933
481520.0000   -0.04161
481560.0000   -0.21812
481600.0000   -0.28197
481640.0000   -0.23253
481680.0000    0.09749
481720.0000   -0.13127
481760.0000    0.03955
481800.0000    0.05407
481840.0000   -0.12012
481880.0000   -0.15204
481920.0000   -0.27974
481960.0000   -0.10545
482000.0000    0.16000
482040.0000   -0.15095
482080.0000    0.04386
482120.0000   -0.02091
482160.0000   -0.36506
482200.0000   -0.22337
482240.0000    0.01994
482280.0000    0.06518
482320.0000   -0.11685
482360.0000    0.30368
482400.0000    0.38731
482440.0000    0.56902
482480.0000    0.31465
482520.0000    0.50817
482560.0000    0.53345
482600.0000    0.46430
482640.0000    0.39884
482680.0000    0.76218
482720.0000    0.55284
482760.0000    0.43798
482800.0000    0.49870
482840.0000    0.62299
482880.0000    0.41375
482920.0000    0.23016
482960.0000    0.24533
483000.0000    0.73191
483040.0000    0.49968
483080.0000    0.50674
483120.0000    0.45455
483160.0000    0.45595
483200.0000    0.51573
483240.0000    0.31576
483280.0000    0.31109
483320.0000    0.61788
483360.0000    0.63625
483400.0000    0.53861
483440.0000    0.31213
483480.0000    0.40690
483520.0000    0.63632
483560.0000    0.42420
483600.0000    0.47081
483640.0000    0.32088
483680.0000    0.47904
483720.0000    0.43894
483760.0000    0.30266
483800.0000    0.53481
483840.0000    0.41837
483880.0000    0.35699
483920.0000    0.39039
483960.0000    0.41946
484000.0000    0.60805
484040.0000    0.42918
484080.0000    0.48531
484120.0000    0.47887
484160.0000    0.41984
484200.0000    0.44713
484240.0000    0.52405
484280.0000    0.44092
484320.0000    0.50959
484360.0000    0.36013
484400.0000    0.40976
484440.0000    0.31654
484480.0000    0.34545
484520.0000    0.56050
484560.0000    0.35240
484600.0000    0.48253
484640.0000    0.38012
484680.0000   -0.07301
484720.0000    0.14794
484760.0000    0.12683
484800.0000    0.07326
484840.0000   -0.12456
484880.0000   -0.07651
484920.0000    0.17267
484960.0000   -0.24967
485000.0000    0.24550
485040.0000   -0.10598
485080.0000   -0.22184
485120.0000   -0.34856
485160.0000   -0.01023
485200.0000   -0.05314
485240.0000   -0.28798
485280.0000    0.18059
485320.0000   -0.00630
485360.0000   -0.12126
485400.0000   -0.12336
485440.0000   -0.15317
485480.0000   -0.31361
485520.0000   -0.18720
485560.0000   -0.10932
485600.0000   -0.16387
485640.0000    0.02390
485680.0000   -0.16759
485720.0000   -0.28587
485760.0000   -0.34986
485800.0000   -0.32482
485840.0000   -0.19918
485880.0000   -0.09633
485920.0000   -0.21889
485960.0000   -0.00627
486000.0000   -0.20447
486040.0000   -0.59372
486080.0000   -0.28823
486120.0000   -0.32043
486160.0000   -0.42476
486200.0000   -0.31193
486240.0000   -0.43053
486280.0000   -0.45288
486320.0000   -0.32791
486360.0000   -0.52952
486400.0000   -0.75771
486440.0000   -0.46986
486480.0000   -0.61376
486520.0000   -0.65167
486560.0000   -0.50326
486600.0000   -0.47388
486640.0000   -0.44349
486680.0000   -0.62177
486720.0000   -0.35751
486760.0000   -0.58967
486800.0000   -0.42339
486840.0000   -0.41264
486880.0000   -0.28067
486920.0000   -0.08591
486960.0000   -0.03618
487000.0000   -0.45050
487040.0000   -0.64497
487080.0000   -0.63091
487120.0000   -0.26454
487160.0000   -0.37239
487200.0000   -0.59690
487240.0000   -0.60626
487280.0000   -0.31871
487320.0000   -0.11150
487360.0000   -0.05432
487400.0000   -0.11337
487440.0000   -0.30922
487480.0000   -0.29836
487520.0000   -0.26565
487560.0000   -0.38151
487600.0000   -0.38188
487640.0000   -0.03358
487680.0000   -0.04320
487720.0000   -0.33446
487760.0000   -0.31346
487800.0000   -0.29109
487840.0000   -0.20722
487880.0000   -0.46084
487920.0000   -0.50116
487960.0000   -0.17746
488000.0000   -0.27852
488040.0000   -0.20705
488080.0000   -0.21364
488120.0000   -0.20783
488160.0000   -0.39042
488200.0000   -0.21914
488240.0000   -0.23547
488280.0000   -0.03692
488320.0000   -0.53770
488360.0000   -0.22667
488400.0000   -0.20329
488440.0000   -0.10775
488480.0000    0.13493
488520.0000   -0.01924
488560.0000    0.22073
488600.0000    0.21307
488640.0000   -0.03676
488680.0000    0.34412
488720.0000   -0.10134
488760.0000    0.25442
488800.0000    0.07152
488840.0000    0.56966
488880.0000    0.53759
488920.0000    0.22793
488960.0000    0.47629
489000.0000    0.28211
489040.0000    0.34887
489080.0000    0.34964
489120.0000    0.35512
489160.0000    0.36958
489200.0000    0.38542
489240.0000    0.61607
489280.0000    0.46092
489320.0000    0.56309
489360.0000    0.33228
489400.0000    0.46431
489440.0000    0.37618
489480.0000    0.25119
489520.0000    0.31310
489560.0000    0.31067
489600.0000    0.22724
489640.0000    0.33632
489680.0000    0.35062
489720.0000    0.38195
489760.0000    0.28171
489800.0000    0.27880
489840.0000    0.60028
489880.0000    0.53460
489920.0000    0.28895
489960.0000    0.26264
490000.0000    0.14826
490040.0000    0.48720
490080.0000    0.67708
490120.0000    0.34903
490160.0000    0.42612
490200.0000    0.21437
490240.0000    0.57692
490280.0000    0.24667
490320.0000    0.26635
490360.0000    0.28940
490400.0000    0.25697
490440.0000    0.12617
490480.0000    0.31176
490520.0000    0.36733
490560.0000    0.34341
490600.0000    0.50946
490640.0000    0.71639
490680.0000    0.56294
490720.0000    0.60984
490760.0000    0.17066
490800.0000    0.24596
490840.0000    0.37941
490880.0000    0.30446
490920.0000    0.37664
490960.0000    0.41067
491000.0000    0.22946
491040.0000    0.31666
491080.0000    0.45303
491120.0000    0.29355
491160.0000    0.48194
491200.0000    0.26581
491240.0000    0.56717
491280.0000    0.45669
491320.0000    0.33090
491360.0000    0.51225
491400.0000    0.53212
491440.0000    0.19188
491480.0000    0.44722
491520.0000    0.37885
491560.0000    0.27320
491600.0000    0.46808
491640.0000    0.43705
491680.0000    0.46853
491720.0000    0.64813
491760.0000    0.42766
491800.0000    0.27008
491840.0000    0.11477
491880.0000    0.10091
491920.0000    0.07051
491960.0000    0.24433
492000.0000    0.29968
492040.0000    0.19303
492080.0000    0.14500
492120.0000    0.23030
492160.0000    0.19953
492200.0000    0.31671
492240.0000    0.44342
492280.0000    0.12534
492320.0000    0.07612
492360.0000    0.28343
492400.0000    0.10178
492440.0000    0.11620
492480.0000    0.33988
492520.0000    0.43519
492560.0000    0.11135
492600.0000    0.39951
492640.0000    0.28621
492680.0000    0.21427
492720.0000    0.25685
492760.0000    0.24499
492800.0000    0.07599
492840.0000    0.33279
492880.0000    0.33499
492920.0000    0.36164
492960.0000    0.20565
493000.0000    0.65058
493040.0000    0.41232
493080.0000    0.19015
493120.0000   -0.05298
493160.0000    0.36343
493200.0000    0.44008
493240.0000    0.15059
493280.0000    0.24913
493320.0000    0.38307
493360.0000    0.26791
493400.0000    0.38273
493440.0000    0.09650
493480.0000    0.25868
493520.0000    0.26608
493560.0000    0.24889
493600.0000    0.51050
493640.0000   -0.01688
493680.0000    0.45075
493720.0000    0.52568
493760.0000    0.53634
493800.0000    0.62257
493840.0000    0.37936
493880.0000    0.59765
493920.0000    0.47244
493960.0000    0.42441
494000.0000    0.50853
494040.0000    0.46223
494080.0000    0.63934
494120.0000    0.80474
494160.0000    0.80703
494200.0000    0.52408
494240.0000    0.45595
494280.0000    0.33148
494320.0000    0.22154
494360.0000    0.24465
494400.0000    0.29511
494440.0000    0.29496
494480.0000    0.44166
494520.0000    0.41632
494560.0000    0.31362
494600.0000    0.36150
494640.0000    0.40534
494680.0000    0.60042
494720.0000    0.39495
494760.0000    0.69233
494800.0000    0.23189
494840.0000    0.24838
494880.0000    0.27349
494920.0000    0.28846
494960.0000    0.28060
495000.0000    0.19513
495040.0000    0.38270
495080.0000    0.28045
495120.0000    0.63214
495160.0000    0.55441
495200.0000    0.08074
495240.0000    0.22128
495280.0000    0.52621
495320.0000    0.43775
495360.0000    0.28829
495400.0000    0.21789
495440.0000    0.14473
495480.0000    0.14711
495520.0000    0.00382
495560.0000    0.38753
495600.0000    0.23824
495640.0000    0.10661
495680.0000    0.02623
495720.0000    0.28215
495760.0000    0.46493
495800.0000    0.49423
495840.0000    0.44024
495880.0000    0.42311
495920.0000    0.39721
495960.0000    0.52137
496000.0000    0.51117
496040.0000    0.22392
496080.0000    0.40282
496120.0000    0.25288
496160.0000    0.29517
496200.0000    0.30122
496240.0000    0.59682
496280.0000    0.07885
496320.0000    0.49964
496360.0000    0.58381
496400.0000    0.53643
496440.0000    0.37326
496480.0000    0.16005
496520.0000    0.14052
496560.0000    0.17374
496600.0000   -0.04525
496640.0000   -0.30198
496680.0000    0.38596
496720.0000    0.50085
496760.0000    0.25805
496800.0000    0.26567
496840.0000    0.35651
496880.0000    0.08566
496920.0000    0.34445
496960.0000    0.20178
497000.0000    0.11233
497040.0000    0.34383
497080.0000    0.34755
497120.0000    0.52510
497160.0000    0.15022
497200.0000    0.48911
497240.0000    0.49087
497280.0000    0.15144
497320.0000    0.04828
497360.0000    0.26784
497400.0000    0.06883
497440.0000    0.24208
497480.0000    0.23208
497520.0000    0.17923
497560.0000    0.38441
497600.0000    0.13409
497640.0000    0.26059
497680.0000    0.10732
497720.0000    0.10767
497760.0000    0.43157
497800.0000    0.27247
497840.0000    0.40745
497880.0000    0.50290
497920.0000    0.48851
497960.0000    0.23535
498000.0000    0.32844
498040.0000    0.48439
498080.0000    0.42413
498120.0000    0.27144
498160.0000    0.18663
498200.0000    0.05678
498240.0000    0.42713
498280.0000    0.32863
498320.0000    0.41506
498360.0000    0.46612
498400.0000    0.29229
498440.0000    0.44972
498480.0000    0.53927
498520.0000    0.64370
498560.0000    0.56888
498600.0000    0.46857
498640.0000    0.50931
498680.0000    0.81706
498720.0000    0.37728
498760.0000    0.61159
498800.0000    0.53635
498840.0000    0.19938
498880.0000    0.31720
498920.0000   -0.10380
498960.0000    0.19950
499000.0000    0.32387
499040.0000    0.16176
499080.0000    0.32109
499120.0000    0.38102
499160.0000    0.34691
499200.0000    0.35134
499240.0000    0.49556
499280.0000    0.28008
499320.0000   -0.02697
499360.0000    0.03790
499400.0000   -0.21128
499440.0000   -0.14013
499480.0000   -0.01130
499520.0000    0.09186
499560.0000   -0.11769
499600.0000   -0.61087
499640.0000   -0.43284
499680.0000   -0.47799
499720.0000   -0.45409
499760.0000   -0.70973
499800.0000   -0.48373
499840.0000   -0.19529
499880.0000   -0.52656
499920.0000   -0.45704
499960.0000   -0.47156
500000.0000   -0.79968
500040.0000   -0.88216
500080.0000   -0.37183
500120.0000   -0.51901
500160.0000   -0.55555
500200.0000   -0.49680
500240.0000   -0.80147
500280.0000   -0.16136
500320.0000   -0.20862
500360.0000   -0.16624
500400.0000   -0.69321
500440.0000   -0.82398
500480.0000   -0.52216
500520.0000   -0.25690
500560.0000   -0.00834
500600.0000   -0.16382
500640.0000   -0.15046
500680.0000    0.30648
500720.0000    0.58056
500760.0000    0.59937
500800.0000    0.83725
500840.0000    0.66307
500880.0000    0.36496
500920.0000    0.54100
500960.0000    0.36272
501000.0000    0.44718
501040.0000    0.00122
501080.0000   -0.09606
501120.0000   -0.05112
501160.0000   -0.01958
501200.0000    0.07144
501240.0000   -0.35298
501280.0000   -0.23312
501320.0000    0.20247
501360.0000    0.10248
501400.0000    0.15047
501440.0000    0.59290
501480.0000    0.55953
501520.0000    0.26918
501560.0000    0.35479
501600.0000    0.12411
501640.0000    0.29624
501680.0000    0.30006
501720.0000    0.41868
501760.0000    0.39656
501800.0000    0.46776
501840.0000    0.32066
501880.0000   -0.10635
501920.0000    0.17146
501960.0000    0.12642
502000.0000    0.29997
502040.0000    0.23584
502080.0000    0.40148
502120.0000    0.13069
502160.0000    0.03320
502200.0000    0.29778
502240.0000    0.30564
502280.0000    0.48256
502320.0000    0.42834
502360.0000   -0.05840
502400.0000    0.39655
502440.0000    0.06720
502480.0000   -0.01007
502520.0000    0.13812
502560.0000   -0.04010
502600.0000    0.56576
502640.0000    0.44673
502680.0000    0.48756
502720.0000    0.56086
502760.0000    0.55939
502800.0000    0.38402
502840.0000    0.36707
502880.0000    0.23997
502920.0000    0.44467
502960.0000    0.52510
503000.0000    0.55833
503040.0000    0.45660
503080.0000    0.63148
503120.0000    0.83325
503160.0000    0.38328
503200.0000    0.45359
503240.0000    0.43716
503280.0000    0.35783
503320.0000    0.46944
503360.0000    0.30313
503400.0000    0.44658
503440.0000    0.46149
503480.0000    0.40856
503520.0000    0.32120
503560.0000    0.35801
503600.0000    0.35118
503640.0000    0.44788
503680.0000    0.42993
503720.0000    0.39368
503760.0000    0.62458
503800.0000    0.29540
503840.0000    0.30634
503880.0000    0.43059
503920.0000    0.31315
503960.0000    0.36412
504000.0000    0.27568
504040.0000    0.50333
504080.0000    0.21377
504120.0000    0.57973
504160.0000    0.36101
504200.0000    0.29524
504240.0000    0.32616
504280.0000    0.65880
504320.0000    0.73732
504360.0000    0.74060
504400.0000    0.64582
504440.0000    0.43581
504480.0000    0.38839
504520.0000    0.25843
504560.0000    0.26504
504600.0000    0.41191
504640.0000    0.45966
504680.0000    0.54839
504720.0000    0.35200
504760.0000    0.12412
504800.0000    0.32135
504840.0000    0.50210
504880.0000    0.14294
504920.0000    0.11998
504960.0000    0.45916
505000.0000    0.19377
505040.0000    0.24394
505080.0000    0.27619
505120.0000    0.26099
505160.0000    0.64468
505200.0000    0.50602
505240.0000    0.52886
505280.0000    0.46171
505320.0000    0.40637
505360.0000    0.58070
505400.0000    0.67938
505440.0000    0.39099
505480.0000    0.61325
505520.0000    0.36949
505560.0000    0.18932
505600.0000    0.33531
505640.0000    0.30310
505680.0000    0.46146
505720.0000    0.39091
505760.0000    0.45653
505800.0000    0.38464
505840.0000    0.19403
505880.0000    0.48285
505920.0000    0.29907
505960.0000    0.34736
506000.0000    0.35953
506040.0000    0.53888
506080.0000    0.34364
506120.0000   -0.20174
506160.0000   -0.24821
506200.0000    0.31958
506240.0000    0.46681
506280.0000    0.41783
506320.0000    0.58076
506360.0000    0.35958
506400.0000    0.34264
506440.0000    0.47523
506480.0000    0.47592
506520.0000    0.36308
506560.0000    0.51875
506600.0000    0.42862
506640.0000    0.61182
506680.0000    0.41878
506720.0000    0.26859
506760.0000    0.43439
506800.0000    0.45171
506840.0000    0.22420
506880.0000   -0.18916
506920.0000    0.25937
506960.0000    0.20863
507000.0000    0.38586
507040.0000    0.23502
507080.0000    0.20095
507120.0000    0.30260
507160.0000    0.37982
507200.0000    0.48380
507240.0000    0.45257
507280.0000    0.24180
507320.0000    0.14275
507360.0000    0.34920
507400.0000    0.30521
507440.0000    0.28714
507480.0000    0.12555
507520.0000    0.33423
507560.0000    0.52267
507600.0000    0.42118
507640.0000    0.63217
507680.0000    0.30585
507720.0000    0.10357
507760.0000    0.40090
507800.0000    0.40147
507840.0000    0.09497
507880.0000    0.18140
507920.0000    0.24978
507960.0000    0.19785
508000.0000    0.38757
508040.0000    0.43542
508080.0000    0.17638
508120.0000    0.37394
508160.0000    0.43591
508200.0000    0.21769
508240.0000    0.44363
508280.0000    0.25223
508320.0000    0.23980
508360.0000    0.25185
508400.0000    0.58897
508440.0000    0.23427
508480.0000    0.08929
508520.0000    0.12003
508560.0000    0.14242
508600.0000    0.53561
508640.0000    0.34799
508680.0000    0.41392
508720.0000    0.44806
508760.0000    0.24534
508800.0000    0.33919
508840.0000    0.41497
508880.0000    0.42345
508920.0000    0.26690
508960.0000    0.33111
509000.0000    0.39050
509040.0000    0.29123
509080.0000    0.05219
509120.0000    0.47690
509160.0000    0.23951
509200.0000    0.10254
509240.0000    0.27914
509280.0000    0.29062
509320.0000    0.23827
509360.0000    0.32583
509400.0000    0.41849
509440.0000    0.36177
509480.0000    0.47328
509520.0000    0.14146
509560.0000    0.31623
509600.0000    0.36121
509640.0000    0.58159
509680.0000    0.29698
509720.0000    0.36014
509760.0000    0.16249
509800.0000    0.15498
509840.0000    0.23998
509880.0000   -0.03144
509920.0000    0.19711
509960.0000    0.38689
510000.0000    0.31845
510040.0000    0.41675
510080.0000    0.46211
510120.0000    0.20492
510160.0000    0.07343
510200.0000    0.41040
510240.0000    0.05639
510280.0000    0.19497
510320.0000    0.33782
510360.0000    0.25257
510400.0000    0.46567
510440.0000    0.34011
510480.0000    0.24283
510520.0000    0.36126
510560.0000    0.04457
510600.0000    0.14813
510640.0000   -0.10867
510680.0000   -0.02482
510720.0000    0.12190
510760.0000    0.09676
510800.0000   -0.06327
510840.0000    0.25934
510880.0000    0.21510
510920.0000    0.04936
510960.0000    0.25276
511000.0000    0.44117
511040.0000    0.48173
511080.0000    0.40407
511120.0000    0.29428
511160.0000    0.21678
511200.0000    0.24955
511240.0000    0.74910
511280.0000    0.43888
511320.0000    0.36743
511360.0000    0.46298
511400.0000    0.57189
511440.0000    0.60618
511480.0000    0.19100
511520.0000    0.40415
511560.0000   -0.00278
511600.0000    0.48700
511640.0000    0.34940
511680.0000    0.48884
511720.0000    0.43355
511760.0000    0.69076
511800.0000    0.25742
511840.0000    0.44465
511880.0000    0.26277
511920.0000    0.34867
511960.0000    0.25536
512000.0000    0.58347
512040.0000    0.36175
512080.0000    0.29156
512120.0000    0.40415
512160.0000    0.19939
512200.0000   -0.04675
512240.0000    0.09423
512280.0000   -0.21405
512320.0000    0.16942
512360.0000    0.10801
512400.0000    0.11806
512440.0000   -0.19068
512480.0000   -0.21254
512520.0000   -0.40250
512560.0000   -0.42570
512600.0000   -0.32045
512640.0000   -0.32420
512680.0000   -0.15494
512720.0000   -0.47194
512760.0000   -0.50950
512800.0000   -0.57764
512840.0000   -0.50014
512880.0000   -0.32685
512920.0000   -1.01773
512960.0000   -0.85296
513000.0000   -0.91775
513040.0000   -0.75656
513080.0000   -1.10197
513120.0000   -0.98997
513160.0000   -0.93311
513200.0000   -0.92375
513240.0000   -0.95332
513280.0000   -0.82360
513320.0000   -0.88379
513360.0000   -0.96162
513400.0000   -0.87568
513440.0000   -0.70597
513480.0000   -0.84330
513520.0000   -0.78630
513560.0000   -0.82374
513600.0000   -0.36370
513640.0000   -0.44717
513680.0000   -0.17961
513720.0000    0.03991
513760.0000   -0.13955
513800.0000   -0.19047
513840.0000   -0.01201
513880.0000   -0.59186
513920.0000   -0.09995
513960.0000   -0.15590
514000.0000    0.02183
514040.0000   -0.00848
514080.0000   -0.21468
514120.0000    0.14526
514160.0000    0.19372
514200.0000    0.27304
514240.0000    0.47568
514280.0000    0.43598
514320.0000    0.45222
514360.0000    0.10608
514400.0000    0.04420
514440.0000    0.41466
514480.0000    0.44996
514520.0000    0.34662
514560.0000    0.39148
514600.0000   -0.01618
514640.0000    0.09018
514680.0000    0.28078
514720.0000    0.17830
514760.0000    0.03504
514800.0000    0.23711
514840.0000   -0.00946
514880.0000    0.10721
514920.0000    0.23618
514960.0000    0.23302
515000.0000    0.14757
515040.0000    0.04485
515080.0000    0.08791
515120.0000   -0.06403
515160.0000    0.10816
515200.0000    0.09464
515240.0000   -0.14056
515280.0000   -0.08323
515320.0000   -0.30344
515360.0000   -0.17584
515400.0000   -0.44221
515440.0000   -0.38496
515480.0000    0.09429
515520.0000   -0.39291
515560.0000   -0.33521
515600.0000   -0.34859
515640.0000   -0.46964
515680.0000   -0.01326
515720.0000   -0.16875
515760.0000   -0.32459
515800.0000   -0.04103
515840.0000   -0.29987
515880.0000   -0.36806
515920.0000   -0.41915
515960.0000   -0.32271
516000.0000   -0.70954
516040.0000   -0.34059
516080.0000   -0.41397
516120.0000   -0.28887
516160.0000   -0.62954
516200.0000   -0.39007
516240.0000   -0.41653
516280.0000   -0.67327
516320.0000   -0.87440
516360.0000   -0.72014
516400.0000   -0.61372
516440.0000   -0.75240
516480.0000   -0.48572
516520.0000    0.06967
516560.0000   -0.60167
516600.0000   -0.36766
516640.0000   -0.46276
516680.0000   -0.12837
516720.0000   -0.41168
516760.0000   -0.22828
516800.0000   -0.52643
516840.0000    0.06427
516880.0000   -0.02325
516920.0000    0.02726
516960.0000    0.10750
517000.0000   -0.18342
517040.0000   -0.17827
517080.0000    0.04092
517120.0000   -0.11336
517160.0000    0.21534
517200.0000    0.11835
517240.0000    0.01286
517280.0000    0.05784
517320.0000    0.04466
517360.0000    0.19551
517400.0000   -0.12747
517440.0000    0.07067
517480.0000   -0.08803
517520.0000   -0.16648
517560.0000   -0.42804
517600.0000    0.00063
517640.0000   -0.02989
517680.0000   -0.13513
517720.0000   -0.01506
517760.0000    0.20150
517800.0000    0.20985
517840.0000    0.46975
517880.0000    0.47962
517920.0000    0.46941
517960.0000    0.25460
518000.0000    0.24604
518040.0000   -0.09669
518080.0000   -0.13041
518120.0000    0.16666
518160.0000    0.00466
518200.0000    0.13314
518240.0000    0.08712
518280.0000   -0.12390
518320.0000   -0.15484
518360.0000   -0.02397
518400.0000    0.06568
518440.0000   -0.27609
518480.0000    0.02419
518520.0000   -0.04470
518560.0000   -0.05968
518600.0000    0.22635
518640.0000    0.08749
518680.0000   -0.17297
518720.0000   -0.11228
518760.0000   -0.15225
518800.0000    0.07771
518840.0000   -0.02907
518880.0000   -0.33252
518920.0000   -0.17822
518960.0000    0.00373
519000.0000   -0.12721
519040.0000   -0.05906
519080.0000    0.28760
519120.0000   -0.17762
519160.0000    0.07928
519200.0000   -0.31301
519240.0000   -0.19518
519280.0000   -0.11465
519320.0000   -0.04551
519360.0000   -0.11008
519400.0000   -0.19611
519440.0000    0.07417
519480.0000   -0.05513
519520.0000   -0.00545
519560.0000   -0.02769
519600.0000   -0.61505
519640.0000   -0.55904
519680.0000   -0.65601
519720.0000   -0.53923
519760.0000   -0.66539
519800.0000   -0.54457
519840.0000   -0.21289
519880.0000    0.00076
519920.0000   -0.27556
519960.0000   -0.27836
520000.0000   -0.16632
520040.0000   -0.42785
520080.0000   -0.19372
520120.0000   -0.34549
520160.0000   -0.06516
520200.0000    0.00497
520240.0000   -0.25183
520280.0000   -0.13557
520320.0000    0.00358
520360.0000   -0.19175
520400.0000    0.14100
520440.0000   -0.08481
520480.0000    0.03855
520520.0000   -0.14121
520560.0000   -0.19245
520600.0000   -0.19882
520640.0000   -0.36030
520680.0000    0.08568
520720.0000   -0.07368
520760.0000   -0.34003
520800.0000   -0.15244
520840.0000   -0.15119
520880.0000   -0.07196
520920.0000   -0.19838
520960.0000    0.03071
521000.0000   -0.12982
521040.0000   -0.29814
521080.0000   -0.24171
521120.0000   -0.12384
521160.0000   -0.11957
521200.0000   -0.08338
521240.0000   -0.17883
521280.0000   -0.29486
521320.0000   -0.54135
521360.0000   -0.45345
521400.0000   -0.10925
521440.0000   -0.49618
521480.0000   -0.31807
521520.0000   -0.28046
521560.0000    0.11614
521600.0000   -0.08549
521640.0000   -0.08522
521680.0000   -0.28740
521720.0000    0.11162
521760.0000   -0.25629
521800.0000   -0.38332
521840.0000    0.04370
521880.0000    0.01829
521920.0000    0.02814
521960.0000   -0.00305
522000.0000    0.12537
522040.0000   -0.09733
522080.0000   -0.14338
522120.0000   -0.12182
522160.0000   -0.02791
522200.0000   -0.20973
522240.0000   -0.34051
522280.0000   -0.41624
522320.0000   -0.37341
522360.0000   -0.54411
522400.0000    0.17830
522440.0000   -0.39601
522480.0000   -0.21938
522520.0000   -0.12228
522560.0000   -0.52604
522600.0000   -0.55427
522640.0000   -0.23057
522680.0000   -0.10544
522720.0000    0.12713
522760.0000   -0.04979
522800.0000    0.03331
522840.0000   -0.20415
522880.0000   -0.17175
522920.0000    0.08950
522960.0000   -0.18915
523000.0000   -0.20942
523040.0000   -0.11483
523080.0000   -0.51404
523120.0000   -0.71685
523160.0000   -0.77478
523200.0000   -0.47889
523240.0000   -0.11865
523280.0000   -0.12803
523320.0000   -0.13814
523360.0000    0.03023
523400.0000   -0.15918
523440.0000   -0.12590
523480.0000    0.01379
523520.0000    0.51051
523560.0000    0.55144
523600.0000    0.51457
523640.0000    0.60873
523680.0000    0.43190
523720.0000    0.54182
523760.0000    0.41857
523800.0000    0.38351
523840.0000    0.10149
523880.0000   -0.20113
523920.0000   -0.07305
523960.0000   -0.02945
524000.0000   -0.20265
524040.0000   -0.57533
524080.0000   -0.35023
524120.0000   -0.12887
524160.0000   -0.04316
524200.0000   -0.14264
524240.0000   -0.07898
524280.0000    0.07259
524320.0000   -0.18780
524360.0000    0.05145
524400.0000   -0.35596
524440.0000   -0.07990
524480.0000   -0.02648
524520.0000   -0.32025
524560.0000   -0.12290
524600.0000   -0.05445
524640.0000   -0.31893
524680.0000   -0.12320
524720.0000   -0.27725
524760.0000   -0.56354
524800.0000   -0.63897
524840.0000   -0.48376
524880.0000   -0.21092
524920.0000   -0.47253
524960.0000   -0.46133
525000.0000   -0.59820
525040.0000   -0.52402
525080.0000   -0.68895
525120.0000   -0.50306
525160.0000   -0.22243
525200.0000   -0.50302
525240.0000   -0.40527
525280.0000   -0.21206
525320.0000   -0.23725
525360.0000   -0.20542
525400.0000   -0.44915
525440.0000   -0.30775
525480.0000   -0.37144
525520.0000   -0.21597
525560.0000   -0.49770
525600.0000   -0.29146
525640.0000   -0.40264
525680.0000   -0.31229
525720.0000   -0.24734
525760.0000   -0.21774
525800.0000   -0.72088
525840.0000   -0.53360
525880.0000   -0.39188
525920.0000   -0.39526
525960.0000   -0.14494
526000.0000   -0.20585
526040.0000   -0.27535
526080.0000    0.01071
526120.0000   -0.00513
526160.0000   -0.49116
526200.0000   -0.41308
526240.0000   -0.41685
526280.0000   -0.48419
526320.0000   -0.52765
526360.0000   -0.30767
526400.0000   -0.53291
526440.0000   -0.75857
526480.0000   -0.52449
526520.0000   -0.41985
526560.0000   -0.65285
526600.0000   -0.82776
526640.0000   -0.59282
526680.0000   -0.92693
526720.0000   -0.79534
526760.0000   -0.82751
526800.0000   -0.85594
526840.0000   -1.00831
526880.0000   -0.81764
526920.0000   -0.99918
526960.0000   -0.84202
527000.0000   -0.78370
527040.0000   -0.80616
527080.0000   -0.77572
527120.0000   -0.79511
527160.0000   -0.73134
527200.0000   -0.72526
527240.0000   -0.43787
527280.0000   -0.57679
527320.0000   -0.59165
527360.0000   -0.47141
527400.0000   -0.60143
527440.0000   -0.48603
527480.0000   -0.43295
527520.0000   -0.96658
527560.0000   -0.95586
527600.0000   -0.90613
527640.0000   -0.58239
527680.0000   -0.56243
527720.0000   -0.66737
527760.0000   -0.70761
527800.0000   -0.71496
527840.0000   -0.47448
527880.0000   -0.56911
527920.0000   -0.67264
527960.0000   -0.78646
528000.0000   -0.51195
528040.0000   -0.70561
528080.0000   -1.05042
528120.0000   -1.15183
528160.0000   -1.11878
528200.0000   -0.81439
528240.0000   -0.82941
528280.0000   -0.53725
528320.0000   -0.80542
528360.0000   -0.48124
528400.0000   -0.66305
528440.0000   -0.71996
528480.0000   -0.70336
528520.0000   -0.30104
528560.0000   -0.48084
528600.0000   -0.37059
528640.0000   -0.30880
528680.0000   -0.56699
528720.0000   -0.39209
528760.0000   -0.15881
528800.0000   -0.32275
528840.0000   -0.40155
528880.0000   -0.10274
528920.0000    0.01648
528960.0000   -0.11630
529000.0000   -0.21399
529040.0000   -0.21962
529080.0000   -0.67124
529120.0000   -0.30052
529160.0000   -0.23507
529200.0000   -0.15025
529240.0000   -0.39011
529280.0000   -0.14427
529320.0000    0.24441
529360.0000    0.07174
529400.0000   -0.00576
529440.0000    0.35198
529480.0000    0.43425
529520.0000    0.38612
529560.0000    0.16764
529600.0000    0.32260
529640.0000    0.37674
529680.0000    0.46988
529720.0000    0.48380
529760.0000    0.31647
529800.0000    0.31472
529840.0000    0.22577
529880.0000    0.60635
529920.0000    0.36608
529960.0000    0.15047
530000.0000    0.68471
530040.0000    0.16167
530080.0000    0.21883
530120.0000    0.26602
530160.0000    0.39953
530200.0000    0.42870
530240.0000    0.44712
530280.0000    0.32234
530320.0000    0.21637
530360.0000    0.38157
530400.0000    0.44025
530440.0000    0.29004
530480.0000    0.39019
530520.0000    0.17443
530560.0000    0.33243
530600.0000    0.21627
530640.0000    0.20129
530680.0000    0.33635
530720.0000    0.22664
530760.0000    0.31531
530800.0000    0.40137
530840.0000    0.38181
530880.0000    0.35428
530920.0000    0.31500
530960.0000    0.33799
531000.0000    0.17576
531040.0000    0.27681
531080.0000    0.24906
531120.0000    0.34741
531160.0000    0.39923
531200.0000    0.62562
531240.0000    0.42319
531280.0000    0.35008
531320.0000    0.36856
531360.0000    0.38975
531400.0000    0.31417
531440.0000    0.29020
531480.0000    0.48427
531520.0000    0.33968
531560.0000    0.24286
531600.0000    0.18785
531640.0000    0.23289
531680.0000    0.33200
531720.0000    0.55443
531760.0000    0.39557
531800.0000    0.29503
531840.0000    0.50738
531880.0000    0.35028
531920.0000    0.19696
531960.0000    0.22977
532000.0000    0.20950
532040.0000    0.57966
532080.0000    0.36703
532120.0000    0.18737
532160.0000    0.28038
532200.0000    0.09374
532240.0000    0.08801
532280.0000    0.19232
532320.0000    0.23255
532360.0000    0.36634
532400.0000    0.11657
532440.0000    0.33165
532480.0000    0.39380
532520.0000    0.50182
532560.0000    0.35894
532600.0000    0.64584
532640.0000    0.20622
532680.0000    0.39623
532720.0000    0.20429
532760.0000    0.18668
532800.0000    0.36609
532840.0000    0.27684
532880.0000    0.39211
532920.0000    0.14068
532960.0000    0.47410
533000.0000    0.70154
533040.0000    0.68956
533080.0000    0.38485
533120.0000    0.60690
533160.0000    0.59707
533200.0000    0.46930
533240.0000    0.26528
533280.0000    0.24881
533320.0000    0.13639
533360.0000    0.27193
533400.0000    0.27364
533440.0000    0.28077
533480.0000    0.27012
533520.0000    0.28923
533560.0000    0.25437
533600.0000    0.20911
533640.0000    0.18277
533680.0000    0.16457
533720.0000    0.02995
533760.0000   -0.00175
533800.0000    0.32160
533840.0000    0.31509
533880.0000    0.44905
533920.0000    0.46970
533960.0000    0.68571
534000.0000    0.36107
534040.0000    0.32739
534080.0000    0.62692
534120.0000    0.51412
534160.0000    0.45793
534200.0000    0.54949
534240.0000    0.29083
534280.0000    0.30520
534320.0000    0.33381
534360.0000    0.38107
534400.0000    0.29326
534440.0000    0.33491
534480.0000    0.30762
534520.0000    0.38448
534560.0000    0.49985
534600.0000    0.39128
534640.0000    0.47592
534680.0000    0.40733
534720.0000    0.31914
534760.0000    0.28960
534800.0000    0.20067
534840.0000    0.13672
534880.0000    0.24907
534920.0000    0.30722
534960.0000    0.35805
535000.0000    0.43516
535040.0000    0.49866
535080.0000    0.39739
535120.0000    0.37053
535160.0000    0.52369
535200.0000    0.11457
535240.0000    0.32377
535280.0000    0.14784
535320.0000    0.43528
535360.0000    0.39345
535400.0000    0.61480
535440.0000    0.49185
535480.0000    0.53849
535520.0000    0.44355
535560.0000    0.59818
535600.0000    0.30578
535640.0000    0.50405
535680.0000    0.46831
535720.0000    0.45479
535760.0000    0.36160
535800.0000    0.28621
535840.0000    0.51971
535880.0000    0.22664
535920.0000    0.35533
535960.0000    0.42761
536000.0000    0.25036
536040.0000    0.20346
536080.0000    0.28264
536120.0000    0.39939
536160.0000    0.50554
536200.0000    0.36662
536240.0000    0.22010
536280.0000    0.25983
536320.0000    0.38159
536360.0000    0.16367
536400.0000    0.36299
536440.0000    0.25245
536480.0000    0.08958
536520.0000    0.31840
536560.0000    0.28249
536600.0000    0.27678
536640.0000   -0.02645
536680.0000    0.25399
536720.0000    0.31665
536760.0000    0.24460
536800.0000    0.33953
536840.0000    0.19579
536880.0000    0.21862
536920.0000    0.17251
536960.0000    0.28800
537000.0000    0.09996
537040.0000    0.22059
537080.0000    0.19396
537120.0000    0.04952
537160.0000   -0.09309
537200.0000    0.13321
537240.0000    0.05437
537280.0000    0.17881
537320.0000    0.13695
537360.0000    0.33094
537400.0000    0.03115
537440.0000    0.08084
537480.0000    0.25364
537520.0000    0.08493
537560.0000    0.34793
537600.0000    0.05061
537640.0000    0.21459
537680.0000   -0.10002
537720.0000   -0.15923
537760.0000   -0.06734
537800.0000    0.21634
537840.0000    0.11825
537880.0000    0.15308
537920.0000    0.16856
537960.0000    0.23436
538000.0000    0.01453
538040.0000    0.22092
538080.0000    0.25228
538120.0000    0.26729
538160.0000    0.32807
538200.0000    0.31149
538240.0000    0.38233
538280.0000    0.40455
538320.0000    0.29666
538360.0000    0.16407
538400.0000    0.14783
538440.0000    0.42326
538480.0000    0.44512
538520.0000    0.31932
538560.0000    0.16469
538600.0000    0.52655
538640.0000    0.39814
538680.0000    0.39075
538720.0000    0.24765
538760.0000    0.36134
538800.0000    0.34248
538840.0000    0.45655
538880.0000    0.63392
538920.0000    0.23010
538960.0000    0.47700
539000.0000    0.35891
539040.0000    0.46567
539080.0000    0.61974
539120.0000    0.23335
539160.0000    0.45053
539200.0000    0.41245
539240.0000    0.51323
539280.0000    0.40949
539320.0000    0.30838
539360.0000    0.32759
539400.0000    0.21463
539440.0000    0.37938
539480.0000    0.49659
539520.0000    0.26280
539560.0000    0.28232
539600.0000    0.33227
539640.0000    0.34934
539680.0000   -0.03330
539720.0000    0.18689
539760.0000    0.18713
539800.0000    0.46754
539840.0000    0.24118
539880.0000    0.25655
539920.0000    0.35377
539960.0000    0.28118
540000.0000   -0.07357
540040.0000    0.29406
540080.0000    0.21297
540120.0000    0.44962
540160.0000    0.40765
540200.0000    0.39949
540240.0000    0.38490
540280.0000    0.20055
540320.0000    0.46898
540360.0000    0.32312
540400.0000    0.23311
540440.0000    0.34641
540480.0000    0.37122
540520.0000    0.11980
540560.0000   -0.03403
540600.0000    0.27864
540640.0000    0.38434
540680.0000    0.56270
540720.0000    0.41491
540760.0000    0.50585
540800.0000    0.24872
540840.0000    0.14438
540880.0000    0.41369
540920.0000    0.50017
540960.0000    0.34003
541000.0000    0.33751
541040.0000    0.37953
541080.0000    0.30444
541120.0000    0.23483
541160.0000    0.17733
541200.0000    0.16814
541240.0000    0.31471
541280.0000    0.42324
541320.0000    0.41662
541360.0000    0.47208
541400.0000    0.11690
541440.0000    0.25685
541480.0000    0.18517
541520.0000   -0.01131
541560.0000   -0.03419
541600.0000    0.35886
541640.0000    0.28119
541680.0000   -0.03936
541720.0000    0.22688
541760.0000    0.39115
541800.0000    0.10406
541840.0000    0.30646
541880.0000    0.19311
541920.0000   -0.15003
541960.0000   -0.39675
542000.0000   -0.66637
542040.0000   -0.47916
542080.0000   -0.40115
542120.0000   -0.19830
542160.0000    0.14842
542200.0000   -0.16840
542240.0000   -0.01359
542280.0000   -0.07072
542320.0000   -0.38263
542360.0000    0.09626
542400.0000   -0.16950
542440.0000   -0.03376
542480.0000   -0.54255
542520.0000    0.05929
542560.0000   -0.13808
542600.0000   -0.23418
542640.0000   -0.20681
542680.0000   -0.00102
542720.0000   -0.26896
542760.0000   -0.38904
542800.0000   -0.07218
542840.0000   -0.19686
542880.0000   -0.18785
542920.0000   -0.59150
542960.0000   -0.17341
543000.0000   -0.03804
543040.0000    0.01580
543080.0000   -0.21569
543120.0000    0.00961
543160.0000   -0.37247
543200.0000   -0.29943
543240.0000   -0.41658
543280.0000   -0.09948
543320.0000   -0.21595
543360.0000   -0.12505
543400.0000   -0.20369
543440.0000   -0.14703
543480.0000   -0.31345
543520.0000   -0.04309
543560.0000   -0.18429
543600.0000   -0.15865
543640.0000   -0.55247
543680.0000   -0.40660
543720.0000   -0.66291
543760.0000   -0.44226
543800.0000   -0.26294
543840.0000   -0.19930
543880.0000   -0.07975
543920.0000   -0.50855
543960.0000   -0.27908
544000.0000   -0.19579
544040.0000   -0.45003
544080.0000   -0.13313
544120.0000   -0.38697
544160.0000   -0.49953
544200.0000   -0.33267
544240.0000   -0.19500
544280.0000   -0.39409
544320.0000   -0.21390
544360.0000   -0.31573
544400.0000   -0.29920
544440.0000   -0.17220
544480.0000   -0.18537
544520.0000   -0.35470
544560.0000   -0.00500
544600.0000    0.03908
544640.0000   -0.04456
544680.0000    0.02601
544720.0000   -0.11099
544760.0000   -0.25797
544800.0000   -0.00897
544840.0000   -0.49891
544880.0000   -0.38673
544920.0000   -0.00056
544960.0000   -0.15184
545000.0000   -0.34506
545040.0000    0.17226
545080.0000   -0.24394
545120.0000   -0.12914
545160.0000    0.03942
545200.0000   -0.01605
545240.0000    0.08152
545280.0000   -0.25554
545320.0000   -0.20804
545360.0000   -0.14688
545400.0000   -0.06460
545440.0000    0.02594
545480.0000   -0.24277
545520.0000   -0.06769
545560.0000   -0.32309
545600.0000    0.10842
545640.0000    0.16919
545680.0000   -0.19654
545720.0000    0.00782
545760.0000   -0.16083
545800.0000   -0.22114
545840.0000   -0.36428
545880.0000   -0.30887
545920.0000   -0.27575
545960.0000   -0.33862
546000.0000   -0.70199
546040.0000   -0.30598
546080.0000   -0.38078
546120.0000   -0.30738
546160.0000   -0.50309
546200.0000   -0.34399
546240.0000   -0.66051
546280.0000   -0.41722
546320.0000   -0.38487
546360.0000   -0.38354
546400.0000   -0.21221
546440.0000   -0.51326
546480.0000   -0.16930
546520.0000   -0.48207
546560.0000   -0.48771
546600.0000   -0.16264
546640.0000    0.00437
546680.0000    0.00541
546720.0000   -0.15784
546760.0000   -0.26157
546800.0000   -0.09384
546840.0000   -0.16062
546880.0000   -0.36390
546920.0000   -0.23781
546960.0000   -0.23985
547000.0000    0.11355
547040.0000   -0.17890
547080.0000    0.00800
547120.0000   -0.30355
547160.0000    0.29066
547200.0000   -0.47212
547240.0000    0.11153
547280.0000   -0.37090
547320.0000   -0.46581
547360.0000   -0.37515
547400.0000   -0.22559
547440.0000   -0.40165
547480.0000   -0.37580
547520.0000    0.03913
547560.0000   -0.22383
547600.0000   -0.22934
547640.0000   -0.16726
547680.0000   -0.01250
547720.0000   -0.42430
547760.0000   -0.00377
547800.0000   -0.09526
547840.0000   -0.31326
547880.0000   -0.26236
547920.0000   -0.13248
547960.0000    0.09252
548000.0000   -0.62938
548040.0000   -0.19550
548080.0000   -0.40911
548120.0000   -0.26354
548160.0000   -0.27206
548200.0000   -0.07221
548240.0000   -0.22043
548280.0000   -0.39694
548320.0000   -0.29900
548360.0000   -0.21870
548400.0000   -0.39305
548440.0000   -0.56197
548480.0000   -0.22070
548520.0000   -0.12093
548560.0000   -0.43179
548600.0000   -0.31082
548640.0000   -0.32767
548680.0000   -0.13485
548720.0000   -0.18160
548760.0000    0.06400
548800.0000   -0.03416
548840.0000   -0.05569
548880.0000    0.37831
548920.0000    0.24781
548960.0000    0.29583
549000.0000   -0.26313
549040.0000   -0.08570
549080.0000   -0.20621
549120.0000   -0.24256
549160.0000   -0.07181
549200.0000   -0.29164
549240.0000   -0.57221
549280.0000   -0.12863
549320.0000   -0.02199
549360.0000    0.02755
549400.0000    0.21716
549440.0000    0.17087
549480.0000   -0.16165
549520.0000   -0.11573
549560.0000    0.02557
549600.0000   -0.50401
549640.0000   -0.02943
549680.0000   -0.35262
549720.0000   -0.38409
549760.0000   -0.44293
549800.0000   -0.40555
549840.0000   -0.13880
549880.0000   -0.38846
549920.0000   -0.33577
549960.0000   -0.45734
550000.0000   -0.33225
550040.0000   -0.39063
550080.0000   -0.20851
550120.0000   -0.64626
550160.0000   -0.39734
550200.0000   -0.45745
550240.0000   -0.37030
550280.0000   -0.27395
550320.0000   -0.31744
550360.0000   -0.30230
550400.0000   -0.26549
550440.0000   -0.25409
550480.0000   -0.19805
550520.0000   -0.38126
550560.0000   -0.36223
550600.0000   -0.40292
550640.0000   -0.38703
550680.0000   -0.36347
550720.0000   -0.14042
550760.0000   -0.39909
550800.0000   -0.67492
550840.0000   -0.55332
550880.0000   -0.45743
550920.0000   -0.41516
550960.0000   -0.24471
551000.0000   -0.43878
551040.0000   -0.53962
551080.0000   -0.58846
551120.0000   -0.31001
551160.0000   -0.45890
551200.0000   -0.38732
551240.0000   -0.62767
551280.0000   -0.37948
551320.0000   -0.19112
551360.0000   -0.07424
551400.0000   -0.45236
551440.0000   -0.79452
551480.0000   -0.40263
551520.0000   -0.20718
551560.0000   -0.34998
551600.0000   -0.47488
551640.0000   -0.59735
551680.0000   -0.24735
551720.0000   -0.33677
551760.0000   -0.44243
551800.0000   -0.35192
551840.0000   -0.25558
551880.0000   -0.42659
551920.0000   -0.33942
551960.0000   -0.51366
552000.0000   -0.37277
552040.0000   -0.31161
552080.0000   -0.07606
552120.0000   -0.40170
552160.0000   -0.46050
552200.0000   -0.28846
552240.0000   -0.68049
552280.0000   -0.42100
552320.0000   -0.41344
552360.0000   -0.45214
552400.0000   -0.40893
552440.0000   -0.33381
552480.0000   -0.56626
552520.0000   -0.40454
552560.0000   -0.21915
552600.0000   -0.33316
552640.0000   -0.10642
552680.0000   -0.25126
552720.0000   -0.24877
552760.0000   -0.11896
552800.0000    0.10694
552840.0000   -0.22921
552880.0000    0.00096
552920.0000   -0.28683
552960.0000   -0.10675
553000.0000    0.04760
553040.0000    0.18176
553080.0000    0.09188
553120.0000   -0.28579
553160.0000    0.02529
553200.0000   -0.30606
553240.0000   -0.35941
553280.0000   -0.52908
553320.0000   -0.15740
553360.0000   -0.18506
553400.0000   -0.12141
553440.0000   -0.09980
553480.0000   -0.34208
553520.0000   -0.32223
553560.0000   -0.10085
553600.0000    0.01397
553640.0000   -0.20730
553680.0000   -0.18555
553720.0000   -0.23832
553760.0000   -0.28675
553800.0000   -0.25548
553840.0000   -0.16137
553880.0000   -0.04781
553920.0000   -0.40285
553960.0000   -0.14084
554000.0000   -0.22507
554040.0000   -0.34350
554080.0000   -0.45321
554120.0000   -0.59927
554160.0000   -0.13253
554200.0000   -0.25042
554240.0000   -0.12845
554280.0000    0.11542
554320.0000   -0.31347
554360.0000   -0.19567
554400.0000   -0.12385
554440.0000   -0.59871
554480.0000   -0.33332
554520.0000   -0.36035
554560.0000   -0.56887
554600.0000   -0.36726
554640.0000   -0.34547
554680.0000    0.05641
554720.0000   -0.44896
554760.0000    0.09459
554800.0000   -0.04050
554840.0000    0.02789
554880.0000   -0.14832
554920.0000    0.07645
554960.0000    0.05842
555000.0000    0.05208
555040.0000   -0.17395
555080.0000   -0.54979
555120.0000   -0.43715
555160.0000   -0.19921
555200.0000   -0.57152
555240.0000   -0.30580
555280.0000    0.10153
555320.0000   -0.45281
555360.0000   -0.15791
555400.0000   -0.35645
555440.0000   -0.22057
555480.0000    0.01071
555520.0000   -0.08779
555560.0000   -0.21923
555600.0000   -0.71532
555640.0000   -0.64185
555680.0000   -0.66039
555720.0000   -0.45555
555760.0000   -0.76339
555800.0000   -0.87865
555840.0000   -0.48293
555880.0000   -0.44414
555920.0000   -0.06044
555960.0000   -0.40701
556000.0000   -0.42416
556040.0000   -0.25715
556080.0000   -0.20570
556120.0000   -0.43371
556160.0000   -0.17511
556200.0000   -0.77228
556240.0000   -0.31080
556280.0000    0.27111
556320.0000    0.22216
556360.0000    0.26650
556400.0000    0.10420
556440.0000    0.09437
556480.0000    0.35138
556520.0000    0.29410
556560.0000    0.12816
556600.0000    0.41623
556640.0000    0.32120
556680.0000    0.12558
556720.0000    0.41236
556760.0000    0.35610
556800.0000    0.18253
556840.0000    0.21303
556880.0000    0.10969
556920.0000    0.20817
556960.0000    0.26760
557000.0000    0.32693
557040.0000    0.05200
557080.0000    0.22949
557120.0000    0.17676
557160.0000    0.42284
557200.0000    0.24986
557240.0000    0.35592
557280.0000    0.19218
557320.0000    0.08904
557360.0000    0.28295
557400.0000    0.42310
557440.0000    0.30911
557480.0000    0.29252
557520.0000    0.41632
557560.0000    0.43036
557600.0000    0.22882
557640.0000    0.21792
557680.0000    0.15030
557720.0000    0.37954
557760.0000    0.11671
557800.0000    0.13670
557840.0000    0.31106
557880.0000    0.29156
557920.0000    0.32685
557960.0000    0.19550
558000.0000   -0.03991
558040.0000    0.38386
558080.0000    0.14566
558120.0000    0.19085
558160.0000    0.26518
558200.0000    0.43357
558240.0000    0.24107
558280.0000    0.43290
558320.0000    0.48485
558360.0000    0.28475
558400.0000    0.30390
558440.0000    0.19632
558480.0000    0.36363
558520.0000    0.31576
558560.0000    0.19254
558600.0000    0.22438
558640.0000    0.32249
558680.0000    0.28117
558720.0000    0.16622
558760.0000    0.18637
558800.0000    0.34818
558840.0000    0.26210
558880.0000    0.27906
558920.0000   -0.28414
558960.0000    0.33821
559000.0000    0.13515
559040.0000   -0.02058
559080.0000   -0.19958
559120.0000   -0.34993
559160.0000   -0.01862
559200.0000   -0.20019
559240.0000   -0.35557
559280.0000   -0.52776
559320.0000   -0.34236
559360.0000   -0.02210
559400.0000   -0.02916
559440.0000    0.00499
559480.0000   -0.10783
559520.0000   -0.03965
559560.0000   -0.26523
559600.0000   -0.97773
559640.0000   -0.37563
559680.0000   -0.57457
559720.0000   -0.50209
559760.0000   -0.67625
559800.0000   -0.51958
559840.0000   -0.79496
559880.0000   -0.30823
559920.0000   -0.50676
559960.0000   -0.61929
560000.0000   -0.55721
560040.0000   -0.24254
560080.0000   -0.20449
560120.0000   -0.26129
560160.0000   -0.58924
560200.0000    0.01434
560240.0000    0.02692
560280.0000   -0.40280
560320.0000   -0.03058
560360.0000   -0.33120
560400.0000   -0.11840
560440.0000   -0.15001
560480.0000    0.31200
560520.0000    0.12530
560560.0000    0.26293
560600.0000    0.39921
560640.0000    0.18781
560680.0000    0.10241
560720.0000   -0.11747
560760.0000    0.31033
560800.0000   -0.10406
560840.0000    0.15279
560880.0000    0.27547
560920.0000    0.13013
560960.0000    0.33598
561000.0000    0.37104
561040.0000    0.27509
561080.0000    0.03386
561120.0000    0.05678
561160.0000    0.42726
561200.0000    0.20881
561240.0000    0.09302
561280.0000    0.31785
561320.0000    0.18542
561360.0000    0.26728
561400.0000    0.30487
561440.0000    0.02458
561480.0000    0.18578
561520.0000    0.21083
561560.0000    0.32184
561600.0000    0.29100
561640.0000    0.35766
561680.0000    0.30526
561720.0000    0.31552
561760.0000    0.42610
561800.0000    0.38902
561840.0000    0.32220
561880.0000    0.26383
561920.0000    0.16427
561960.0000    0.30228
562000.0000    0.32137
562040.0000    0.31066
562080.0000    0.23485
562120.0000   -0.08449
562160.0000    0.32203
562200.0000    0.32611
562240.0000    0.18667
562280.0000    0.11756
562320.0000    0.13582
562360.0000    0.26059
562400.0000    0.07278
562440.0000    0.12141
562480.0000    0.29390
562520.0000    0.21226
562560.0000    0.23841
562600.0000    0.01497
562640.0000    0.38278
562680.0000    0.47089
562720.0000    0.47815
562760.0000    0.47012
562800.0000    0.31358
562840.0000    0.40583
562880.0000    0.63415
562920.0000    0.53210
562960.0000    0.20181
563000.0000    0.02981
563040.0000    0.35595
563080.0000    0.24151
563120.0000    0.20794
563160.0000    0.05832
563200.0000    0.20169
563240.0000    0.16578
563280.0000    0.16690
563320.0000    0.01117
563360.0000    0.55310
563400.0000    0.55376
563440.0000    0.46091
563480.0000    0.55461
563520.0000    0.53256
563560.0000    0.26125
563600.0000    0.26156
563640.0000    0.52009
563680.0000    0.46142
563720.0000    0.21037
563760.0000    0.27876
563800.0000    0.44425
563840.0000    0.34412
563880.0000    0.34845
563920.0000    0.25043
563960.0000    0.02523
564000.0000    0.08179
564040.0000    0.10148
564080.0000    0.34158
564120.0000    0.16241
564160.0000    0.22730
564200.0000    0.35434
564240.0000    0.20158
564280.0000    0.30891
564320.0000    0.47712
564360.0000    0.33274
564400.0000    0.48023
564440.0000    0.50116
564480.0000    0.46271
564520.0000    0.34521
564560.0000    0.36695
564600.0000    0.36839
564640.0000    0.33212
564680.0000    0.56331
564720.0000    0.52932
564760.0000    0.45813
564800.0000    0.41295
564840.0000    0.56277
564880.0000    0.35944
564920.0000    0.54182
564960.0000    0.33869
565000.0000    0.32880
565040.0000    0.38134
565080.0000    0.45917
565120.0000    0.63092
565160.0000    0.68657
565200.0000    0.55296
565240.0000    0.61311
565280.0000    0.40510
565320.0000    0.49412
565360.0000    0.45023
565400.0000    0.22668
565440.0000    0.25058
565480.0000    0.05742
565520.0000    0.24277
565560.0000    0.28821
565600.0000    0.33479
565640.0000    0.34149
565680.0000    0.20847
565720.0000    0.16734
565760.0000    0.33321
565800.0000    0.20959
565840.0000    0.46407
565880.0000    0.23139
565920.0000    0.24240
565960.0000    0.44006
566000.0000    0.12683
566040.0000    0.28334
566080.0000    0.04945
566120.0000    0.47898
566160.0000    0.45264
566200.0000    0.31178
566240.0000    0.21005
566280.0000    0.29894
566320.0000    0.20664
566360.0000    0.06183
566400.0000    0.33806
566440.0000    0.11931
566480.0000    0.20408
566520.0000    0.17423
566560.0000    0.23557
566600.0000    0.40260
566640.0000    0.17266
566680.0000    0.47573
566720.0000    0.27012
566760.0000    0.12499
566800.0000    0.01548
566840.0000    0.37795
566880.0000    0.27065
566920.0000    0.26029
566960.0000    0.50095
567000.0000    0.41194
567040.0000   -0.04240
567080.0000    0.18953
567120.0000    0.34119
567160.0000    0.25205
567200.0000    0.30079
567240.0000    0.48677
567280.0000    0.23839
567320.0000    0.31625
567360.0000    0.30562
567400.0000    0.40121
567440.0000    0.55689
567480.0000    0.38954
567520.0000    0.35675
567560.0000    0.42889
567600.0000    0.53452
567640.0000    0.67978
567680.0000    0.35353
567720.0000    0.33642
567760.0000    0.42528
567800.0000    0.37974
567840.0000    0.49870
567880.0000    0.54877
567920.0000    0.35426
567960.0000    0.39229
568000.0000    0.14834
568040.0000    0.25394
568080.0000    0.11893
568120.0000    0.46638
568160.0000    0.40164
568200.0000    0.04688
568240.0000    0.31387
568280.0000    0.31530
568320.0000    0.13951
568360.0000    0.12365
568400.0000    0.33378
568440.0000    0.46473
568480.0000    0.19028
568520.0000    0.33492
568560.0000    0.26221
568600.0000    0.15156
568640.0000    0.26230
568680.0000    0.44259
568720.0000    0.29605
568760.0000    0.41282
568800.0000    0.39258
568840.0000    0.09071
568880.0000    0.39059
568920.0000    0.52173
568960.0000    0.53431
569000.0000    0.58650
569040.0000    0.53276
569080.0000    0.48356
569120.0000    0.20779
569160.0000    0.44763
569200.0000    0.57639
569240.0000    0.41529
569280.0000    0.31758
569320.0000    0.42116
569360.0000    0.60312
569400.0000    0.68631
569440.0000    0.52104
569480.0000    0.62631
569520.0000    0.59123
569560.0000    0.60072
569600.0000    0.58846
569640.0000    0.48944
569680.0000    0.45022
569720.0000    0.41736
569760.0000    0.41100
569800.0000    0.28668
569840.0000    0.42711
569880.0000    0.23264
569920.0000    0.34519
569960.0000    0.06604
570000.0000    0.57952
570040.0000    0.30146
570080.0000    0.27580
570120.0000    0.31036
570160.0000    0.37287
570200.0000   -0.11407
570240.0000    0.22193
570280.0000    0.56388
570320.0000    0.39984
570360.0000    0.43166
570400.0000    0.29594
570440.0000    0.51765
570480.0000    0.54125
570520.0000    0.49832
570560.0000    0.19663
570600.0000    0.32535
570640.0000    0.40030
570680.0000    0.44225
570720.0000    0.64811
570760.0000    0.41075
570800.0000    0.04129
570840.0000    0.19006
570880.0000    0.29120
570920.0000    0.65073
570960.0000    0.61631
571000.0000    0.69527
571040.0000    0.62927
571080.0000    0.32729
571120.0000    0.51581
571160.0000    0.61411
571200.0000    0.40496
571240.0000    0.44129
571280.0000    0.41210
571320.0000    0.37514
571360.0000    0.33920
571400.0000    0.33712
571440.0000    0.44290
571480.0000    0.34631
571520.0000    0.32478
571560.0000    0.24461
571600.0000    0.45788
571640.0000    0.46983
571680.0000    0.38739
571720.0000    0.31942
571760.0000    0.38365
571800.0000    0.28323
571840.0000    0.29343
571880.0000    0.59768
571920.0000    0.28199
571960.0000    0.39406
572000.0000    0.18325
572040.0000    0.31675
572080.0000    0.25549
572120.0000    0.33225
572160.0000    0.33101
572200.0000    0.38872
572240.0000    0.48909
572280.0000    0.20179
572320.0000    0.30042
572360.0000    0.38425
572400.0000    0.34262
572440.0000    0.41464
572480.0000    0.25138
572520.0000    0.13267
572560.0000    0.21797
572600.0000    0.44330
572640.0000    0.16120
572680.0000    0.03053
572720.0000    0.25395
572760.0000    0.31308
572800.0000    0.41775
572840.0000    0.66236
572880.0000    0.55593
572920.0000    0.48921
572960.0000    0.53693
573000.0000    0.31354
573040.0000    0.40141
573080.0000    0.57381
573120.0000    0.40505
573160.0000    0.41490
573200.0000    0.29438
573240.0000    0.39017
573280.0000    0.21161
573320.0000    0.39577
573360.0000    0.15011
573400.0000    0.04827
573440.0000    0.15249
573480.0000   -0.09506
573520.0000   -0.13800
573560.0000    0.17975
573600.0000   -0.23890
573640.0000   -0.28444
573680.0000   -0.20799
573720.0000   -0.00683
573760.0000   -0.27053
573800.0000   -0.11693
573840.0000    0.21634
573880.0000    0.10688
573920.0000    0.19185
573960.0000    0.33235
574000.0000    0.31749
574040.0000    0.20845
574080.0000    0.51214
574120.0000    0.33083
574160.0000    0.40535
574200.0000    0.45083
574240.0000    0.44665
574280.0000    0.42156
574320.0000    0.42400
574360.0000    0.56394
574400.0000    0.59304
574440.0000    0.60733
574480.0000    0.37208
574520.0000    0.39179
574560.0000    0.39497
574600.0000    0.27376
574640.0000    0.30971
574680.0000    0.45352
574720.0000    0.32144
574760.0000    0.41557
574800.0000    0.58986
574840.0000    0.61882
574880.0000    0.55144
574920.0000    0.34594
574960.0000    0.64347
575000.0000    0.62977
575040.0000    0.49150
575080.0000    0.51401
575120.0000    0.61348
575160.0000    0.40196
575200.0000    0.27564
575240.0000    0.28793
575280.0000    0.31726
575320.0000    0.47939
575360.0000    0.30235
575400.0000    0.54147
575440.0000    0.08683
575480.0000    0.26675
575520.0000    0.23388
575560.0000    0.41136
575600.0000    0.38902
575640.0000    0.31777
575680.0000    0.32314
575720.0000    0.38892
575760.0000    0.41771
575800.0000    0.47656
575840.0000    0.32293
575880.0000    0.30811
575920.0000    0.45757
575960.0000    0.40528
576000.0000    0.34899
576040.0000    0.50097
576080.0000    0.28134
576120.0000    0.38199
576160.0000    0.27385
576200.0000    0.33880
576240.0000    0.55415
576280.0000    0.31489
576320.0000    0.46807
576360.0000    0.46632
576400.0000    0.36456
576440.0000    0.38674
576480.0000    0.54221
576520.0000    0.13552
576560.0000    0.38221
576600.0000    0.23567
576640.0000    0.36810
576680.0000    0.47019
576720.0000    0.40436
576760.0000    0.34694
576800.0000    0.26485
576840.0000    0.31205
576880.0000    0.38853
576920.0000    0.31640
576960.0000    0.42123
577000.0000    0.73068
577040.0000    0.36219
577080.0000    0.31718
577120.0000    0.63844
577160.0000    0.60956
577200.0000    0.40726
577240.0000    0.32614
577280.0000    0.15293
577320.0000    0.35369
577360.0000    0.41504
577400.0000    0.27437
577440.0000    0.23997
577480.0000    0.38673
577520.0000    0.44937
577560.0000    0.46667
577600.0000    0.44742
577640.0000    0.39739
577680.0000    0.46222
577720.0000    0.45167
577760.0000    0.47960
577800.0000    0.35854
577840.0000    0.36682
577880.0000    0.33384
577920.0000    0.44108
577960.0000    0.21118
578000.0000    0.54464
578040.0000    0.39005
578080.0000    0.12117
578120.0000    0.39852
578160.0000    0.32877
578200.0000    0.31024
578240.0000    0.31816
578280.0000    0.41538
578320.0000    0.36063
578360.0000    0.40771
578400.0000    0.37019
578440.0000    0.39700
578480.0000    0.35704
578520.0000    0.58203
578560.0000    0.58322
578600.0000    0.40365
578640.0000    0.45964
578680.0000    0.23218
578720.0000    0.43296
578760.0000    0.53938
578800.0000    0.61727
578840.0000    0.48152
578880.0000    0.38431
578920.0000    0.38089
578960.0000    0.50041
579000.0000    0.29263
579040.0000    0.14799
579080.0000    0.25308
579120.0000    0.57241
579160.0000    0.60247
579200.0000    0.17461
579240.0000    0.26111
579280.0000    0.40197
579320.0000    0.19840
579360.0000    0.48324
579400.0000    0.47336
579440.0000    0.49173
579480.0000    0.14187
579520.0000    0.42934
579560.0000    0.52068
579600.0000    0.42358
579640.0000    0.27079
579680.0000    0.22343
579720.0000    0.07587
579760.0000    0.19366
579800.0000    0.26394
579840.0000    0.41201
579880.0000    0.40124
579920.0000    0.39357
579960.0000    0.38050
580000.0000    0.55023
580040.0000    0.44458
580080.0000    0.50961
580120.0000    0.46245
580160.0000    0.11213
580200.0000    0.26556
580240.0000    0.39628
580280.0000    0.37844
580320.0000    0.38411
580360.0000    0.55484
580400.0000    0.45239
580440.0000   -0.14555
580480.0000    0.01128
580520.0000    0.08464
580560.0000   -0.20732
580600.0000   -0.47186
580640.0000   -0.18835
580680.0000   -0.06805
580720.0000   -0.39973
580760.0000   -0.04215
580800.0000   -0.07525
580840.0000   -0.02278
580880.0000   -0.04504
580920.0000   -0.24148
580960.0000    0.20000
581000.0000    0.11238
581040.0000    0.15188
581080.0000   -0.06451
581120.0000   -0.16667
581160.0000   -0.18393
581200.0000   -0.17122
581240.0000    0.03150
581280.0000   -0.14724
581320.0000    0.06799
581360.0000   -0.10078
581400.0000   -0.13007
581440.0000   -0.35006
581480.0000   -0.16982
581520.0000   -0.12539
581560.0000   -0.07019
581600.0000   -0.06035
581640.0000   -0.49888
581680.0000   -0.27598
581720.0000   -0.10680
581760.0000   -0.16304
581800.0000   -0.07333
581840.0000   -0.21729
581880.0000   -0.22046
581920.0000    0.16300
581960.0000   -0.21383
582000.0000   -0.20858
582040.0000   -0.03515
582080.0000    0.19565
582120.0000    0.38201
582160.0000    0.37476
582200.0000    0.26561
582240.0000    0.27945
582280.0000    0.19568
582320.0000    0.31420
582360.0000    0.33710
582400.0000    0.21645
582440.0000    0.32498
582480.0000    0.38377
582520.0000    0.47181
582560.0000    0.63148
582600.0000    0.50749
582640.0000    0.67964
582680.0000    0.51230
582720.0000    0.36245
582760.0000    0.61239
582800.0000    0.47926
582840.0000    0.48879
582880.0000    0.44247
582920.0000    0.51326
582960.0000    0.29932
583000.0000    0.53287
583040.0000    0.39452
583080.0000    0.47079
583120.0000    0.45181
583160.0000    0.39968
583200.0000    0.17638
583240.0000    0.46611
583280.0000    0.36443
583320.0000    0.52166
583360.0000    0.51177
583400.0000    0.28351
583440.0000    0.56971
583480.0000    0.47249
583520.0000    0.35845
583560.0000    0.38910
583600.0000    0.45583
583640.0000    0.53539
583680.0000    0.36004
583720.0000    0.53023
583760.0000    0.36829
583800.0000    0.22158
583840.0000    0.32251
583880.0000    0.37153
583920.0000    0.39951
583960.0000    0.31929
584000.0000    0.36179
584040.0000    0.46795
584080.0000    0.38133
584120.0000    0.43563
584160.0000    0.46355
584200.0000    0.44404
584240.0000    0.38558
584280.0000    0.44130
584320.0000    0.37715
584360.0000    0.30536
584400.0000    0.39833
584440.0000    0.38498
584480.0000    0.44758
584520.0000    0.44251
584560.0000    0.57777
584600.0000    0.37063
584640.0000    0.32463
584680.0000    0.40610
584720.0000    0.47735
584760.0000    0.48247
584800.0000    0.72057
584840.0000    0.31405
584880.0000    0.38739
584920.0000    0.36407
584960.0000    0.52838
585000.0000    0.50193
585040.0000    0.61380
585080.0000    0.39730
585120.0000    0.32870
585160.0000    0.37775
585200.0000    0.48796
585240.0000    0.45244
585280.0000    0.31127
585320.0000    0.51507
585360.0000    0.34508
585400.0000    0.33149
585440.0000    0.50913
585480.0000    0.44559
585520.0000    0.40515
585560.0000    0.39317
585600.0000    0.39240
585640.0000    0.30682
585680.0000    0.12637
585720.0000    0.31668
585760.0000    0.10846
585800.0000    0.21174
585840.0000    0.01962
585880.0000    0.05854
585920.0000   -0.13201
585960.0000    0.11523
586000.0000   -0.33335
586040.0000    0.05918
586080.0000    0.14522
586120.0000    0.49246
586160.0000    0.43020
586200.0000    0.41705
586240.0000    0.29215
586280.0000    0.40984
586320.0000    0.28770
586360.0000    0.41141
586400.0000    0.68777
586440.0000    0.30769
586480.0000    0.42701
586520.0000    0.35932
586560.0000    0.37445
586600.0000    0.51128
586640.0000    0.28843
586680.0000    0.40198
586720.0000    0.45147
586760.0000    0.32536
586800.0000    0.39298
586840.0000    0.33165
586880.0000    0.34765
586920.0000    0.41884
586960.0000    0.47899
587000.0000    0.45271
587040.0000    0.45189
587080.0000    0.41020
587120.0000    0.43189
587160.0000    0.54083
587200.0000    0.68323
587240.0000    0.56999
587280.0000    0.35118
587320.0000    0.43553
587360.0000    0.42304
587400.0000    0.40290
587440.0000    0.35930
587480.0000    0.37654
587520.0000    0.32975
587560.0000    0.25391
587600.0000    0.42574
587640.0000    0.30088
587680.0000    0.50417
587720.0000    0.50100
587760.0000    0.16890
587800.0000   -0.17839
587840.0000    0.29504
587880.0000    0.30901
587920.0000   -0.06171
587960.0000    0.03938
588000.0000   -0.63794
588040.0000   -0.37663
588080.0000   -0.57901
588120.0000   -0.22507
588160.0000   -0.32169
588200.0000   -0.24533
588240.0000   -0.19275
588280.0000   -0.31577
588320.0000   -0.22123
588360.0000   -0.18120
588400.0000   -0.14299
588440.0000   -0.12917
588480.0000    0.19971
588520.0000    0.14001
588560.0000    0.24854
588600.0000    0.29594
588640.0000   -0.06549
588680.0000    0.05623
588720.0000   -0.05461
588760.0000   -0.10187
588800.0000    0.12777
588840.0000    0.23911
588880.0000    0.40426
588920.0000   -0.02111
588960.0000    0.19044
589000.0000    0.01874
589040.0000    0.29776
589080.0000    0.31624
589120.0000    0.43136
589160.0000    0.41912
589200.0000    0.31311
589240.0000    0.48479
589280.0000    0.37936
589320.0000    0.32087
589360.0000    0.31284
589400.0000    0.25163
589440.0000    0.58983
589480.0000    0.49842
589520.0000    0.32994
589560.0000    0.39554
589600.0000    0.42855
589640.0000    0.34685
589680.0000    0.26754
589720.0000    0.28205
589760.0000    0.27652
589800.0000    0.27193
589840.0000    0.20567
589880.0000    0.40570
589920.0000    0.46266
589960.0000    0.25113
590000.0000   -0.03017
590040.0000    0.30011
590080.0000    0.38020
590120.0000    0.13829
590160.0000    0.12206
590200.0000    0.34390
590240.0000    0.38338
590280.0000    0.18492
590320.0000    0.45027
590360.0000    0.33031
590400.0000    0.36787
590440.0000    0.64680
590480.0000    0.31130
590520.0000    0.06393
590560.0000    0.13642
590600.0000    0.18911
590640.0000   -0.06549
590680.0000   -0.03267
590720.0000    0.18459
590760.0000    0.31300
590800.0000    0.25211
590840.0000    0.22134
590880.0000    0.25632
590920.0000    0.35605
590960.0000    0.31806
591000.0000    0.11833
591040.0000    0.31414
591080.0000    0.33149
591120.0000    0.26023
591160.0000    0.11097
591200.0000    0.36093
591240.0000    0.24163
591280.0000    0.45436
591320.0000    0.43950
591360.0000    0.30919
591400.0000    0.34962
591440.0000    0.27850
591480.0000    0.39389
591520.0000    0.45795
591560.0000    0.44027
591600.0000    0.26219
591640.0000    0.26133
591680.0000    0.29987
591720.0000    0.44951
591760.0000    0.55554
591800.0000    0.15080
591840.0000    0.41917
591880.0000    0.35862
591920.0000    0.18129
591960.0000    0.36793
592000.0000    0.31234
592040.0000    0.29472
592080.0000    0.09158
592120.0000    0.26560
592160.0000    0.31625
592200.0000    0.41214
592240.0000    0.20796
592280.0000    0.32143
592320.0000    0.49149
592360.0000    0.39735
592400.0000    0.41029
592440.0000    0.20578
592480.0000    0.18632
592520.0000   -0.01187
592560.0000    0.26647
592600.0000    0.40792
592640.0000    0.34915
592680.0000    0.46166
592720.0000    0.46887
592760.0000    0.47822
592800.0000    0.25977
592840.0000    0.25572
592880.0000    0.28985
592920.0000    0.46984
592960.0000    0.56274
593000.0000    0.44996
593040.0000    0.42836
593080.0000    0.45353
593120.0000    0.35913
593160.0000    0.30873
593200.0000    0.29828
593240.0000    0.17249
593280.0000    0.43988
593320.0000    0.28055
593360.0000    0.36220
593400.0000    0.31340
593440.0000    0.46658
593480.0000    0.41602
593520.0000    0.51757
593560.0000    0.25396
593600.0000    0.59728
593640.0000    0.54394
593680.0000    0.15762
593720.0000    0.31421
593760.0000    0.59515
593800.0000    0.28411
593840.0000    0.37112
593880.0000    0.47451
593920.0000    0.42579
593960.0000    0.28169
594000.0000    0.31483
594040.0000    0.43132
594080.0000    0.48536
594120.0000    0.42802
594160.0000    0.23782
594200.0000    0.19607
594240.0000    0.13204
594280.0000    0.20639
594320.0000    0.68085
594360.0000    0.45173
594400.0000    0.36536
594440.0000    0.39963
594480.0000    0.53712
594520.0000    0.33505
594560.0000    0.26261
594600.0000    0.67440
594640.0000    0.58407
594680.0000    0.55026
594720.0000    0.47116
594760.0000    0.56780
594800.0000    0.60938
594840.0000    0.56372
594880.0000    0.61091
594920.0000    0.53216
594960.0000    0.40642
595000.0000    0.68989
595040.0000    0.49411
595080.0000    0.53608
595120.0000    0.51860
595160.0000    0.61055
595200.0000    0.66490
595240.0000    0.68584
595280.0000    0.53558
595320.0000    0.51116
595360.0000    0.29801
595400.0000    0.35109
595440.0000    0.55724
595480.0000    0.49133
595520.0000    0.53462
595560.0000    0.70651
595600.0000    0.62483
595640.0000    0.56746
595680.0000    0.74562
595720.0000    0.61312
595760.0000    0.68696
595800.0000    0.38517
595840.0000    0.73579
595880.0000    0.37158
595920.0000    0.54743
595960.0000    0.06526
596000.0000    0.45950
596040.0000    0.16425
596080.0000    0.38608
596120.0000    0.32544
596160.0000    0.37898
596200.0000    0.36906
596240.0000    0.23070
596280.0000    0.47619
596320.0000    0.42555
596360.0000    0.24253
596400.0000    0.12396
596440.0000    0.22961
596480.0000    0.37460
596520.0000    0.40959
596560.0000    0.44634
596600.0000    0.23098
596640.0000    0.25001
596680.0000    0.26113
596720.0000    0.26178
596760.0000    0.39088
596800.0000    0.25986
596840.0000    0.42298
596880.0000    0.31347
596920.0000    0.27230
596960.0000    0.24475
597000.0000    0.33631
597040.0000    0.15529
597080.0000    0.27003
597120.0000    0.24798
597160.0000    0.28996
597200.0000    0.56238
597240.0000    0.46799
597280.0000    0.52077
597320.0000    0.66378
597360.0000    0.53727
597400.0000    0.66246
597440.0000    0.34950
597480.0000    0.41712
597520.0000    0.47972
597560.0000    0.34824
597600.0000    0.29118
597640.0000    0.34306
597680.0000    0.30488
597720.0000    0.37603
597760.0000    0.00895
597800.0000    0.27639
597840.0000    0.44363
597880.0000    0.46140
597920.0000    0.53035
597960.0000    0.43258
598000.0000    0.23702
598040.0000    0.41083
598080.0000    0.48001
598120.0000    0.16061
598160.0000    0.22968
598200.0000    0.40861
598240.0000    0.26505
598280.0000    0.44702
598320.0000    0.44870
598360.0000    0.33143
598400.0000    0.42319
598440.0000    0.53454
598480.0000    0.31269
598520.0000    0.41146
598560.0000    0.30846
598600.0000    0.30004
598640.0000    0.29762
598680.0000    0.32322
598720.0000    0.28684
598760.0000    0.17921
598800.0000    0.49294
598840.0000    0.06146
598880.0000    0.44015
598920.0000    0.47684
598960.0000    0.57223
599000.0000    0.15333
599040.0000    0.29019
599080.0000    0.36734
599120.0000    0.22279
599160.0000    0.31795
599200.0000    0.39257
599240.0000    0.36163
599280.0000    0.40701
599320.0000    0.31468
599360.0000    0.27103
599400.0000    0.40297
599440.0000    0.32324
599480.0000    0.27924
599520.0000    0.54687
599560.0000    0.33114
599600.0000    0.24430
599640.0000    0.35300
599680.0000    0.41570
599720.0000    0.41633
599760.0000    0.51302
599800.0000    0.35514
599840.0000    0.35631
599880.0000    0.26065
599920.0000    0.27126
599960.0000    0.27080
600000.0000    0.61128
600040.0000    0.18354
600080.0000    0.35825
600120.0000    0.48368
600160.0000    0.30936
600200.0000    0.26244
600240.0000    0.55417
600280.0000    0.49055
600320.0000    0.37238
600360.0000    0.45755
600400.0000    0.43561
600440.0000    0.36423
600480.0000    0.37533
600520.0000    0.18196
600560.0000    0.25334
600600.0000    0.33429
600640.0000    0.26586
600680.0000    0.30823
600720.0000    0.69260
600760.0000    0.48629
600800.0000    0.76815
600840.0000    0.42650
600880.0000    0.45115
600920.0000    0.45502
600960.0000    0.50216
601000.0000    0.37668
601040.0000    0.39902
601080.0000    0.38957
601120.0000    0.45435
601160.0000    0.17828
601200.0000    0.40931
601240.0000    0.24024
601280.0000    0.55275
601320.0000    0.46201
601360.0000    0.58691
601400.0000    0.52213
601440.0000    0.32426
601480.0000    0.34744
601520.0000    0.39720
601560.0000    0.47643
601600.0000    0.51478
601640.0000    0.49553
601680.0000    0.49942
601720.0000    0.50741
601760.0000    0.28490
601800.0000    0.17894
601840.0000    0.39938
601880.0000    0.03807
601920.0000    0.23005
601960.0000    0.39974
602000.0000    0.24596
602040.0000    0.10231
602080.0000    0.20953
602120.0000    0.20802
602160.0000    0.22986
602200.0000    0.19343
602240.0000    0.15234
602280.0000    0.22916
602320.0000    0.36260
602360.0000    0.35407
602400.0000    0.27527
602440.0000    0.29854
602480.0000    0.39857
602520.0000    0.34531
602560.0000    0.48026
602600.0000    0.59658
602640.0000    0.35151
602680.0000    0.56320
602720.0000    0.24645
602760.0000    0.38395
602800.0000    0.38646
602840.0000    0.30891
602880.0000    0.44404
602920.0000    0.33409
602960.0000    0.53325
603000.0000    0.18531
603040.0000    0.36963
603080.0000    0.66125
603120.0000    0.46802
603160.0000    0.38570
603200.0000    0.18373
603240.0000    0.52693
603280.0000    0.43942
603320.0000    0.49985
603360.0000    0.53549
603400.0000    0.71773
603440.0000    0.58083
603480.0000    0.34662
603520.0000    0.06976
603560.0000    0.14151
603600.0000    0.44882
603640.0000    0.38176
603680.0000    0.55469
603720.0000    0.14613
603760.0000    0.48390
603800.0000    0.53239
603840.0000    0.41452
603880.0000    0.39503
603920.0000    0.39002
603960.0000    0.33569
604000.0000    0.20478
604040.0000    0.43623
604080.0000    0.38589
604120.0000    0.22195
604160.0000    0.12047
604200.0000    0.13593
604240.0000   -0.32249
604280.0000   -0.68274
604320.0000   -0.24672
604360.0000   -0.15548
604400.0000   -0.24091
604440.0000   -0.10626
604480.0000   -0.44863
604520.0000   -0.04277
604560.0000   -0.25727
604600.0000   -0.11278
604640.0000   -0.31180
604680.0000   -0.41809
604720.0000   -0.29252
604760.0000    0.29595
604800.0000    0.05211
604840.0000   -0.68318
604880.0000   -0.73190
604920.0000   -0.75298
604960.0000   -0.60915
605000.0000   -0.46285
605040.0000   -0.60721
605080.0000   -0.80739
605120.0000   -0.69073
605160.0000   -0.71101
605200.0000   -0.35319
605240.0000   -0.23507
605280.0000   -0.52136
605320.0000   -0.20512
605360.0000   -0.12421
605400.0000    0.15345
605440.0000   -0.21172
605480.0000    0.07350
605520.0000   -0.13792
605560.0000   -0.24574
605600.0000   -0.24023
605640.0000    0.01598
605680.0000   -0.06935
605720.0000   -0.01462
605760.0000   -0.06524
605800.0000    0.01923
605840.0000   -0.01928
605880.0000   -0.30893
605920.0000   -0.43145
605960.0000   -0.62339
606000.0000   -0.74176
606040.0000   -0.40229
606080.0000   -0.47111
606120.0000   -0.43774
606160.0000   -0.54257
606200.0000   -0.45441
606240.0000   -0.49952
606280.0000   -0.33025
606320.0000   -0.33060
606360.0000   -0.74496
606400.0000   -0.96001
606440.0000   -0.46752
606480.0000   -0.46470
606520.0000   -0.57514
606560.0000   -0.31094
606600.0000   -0.46823
606640.0000   -0.50381
606680.0000   -0.33856
606720.0000   -0.59573
606760.0000   -0.28364
606800.0000   -0.14751
606840.0000   -0.69093
606880.0000   -0.46542
606920.0000   -0.51569
606960.0000   -0.23699
607000.0000   -0.19917
607040.0000    0.08176
607080.0000   -0.29212
607120.0000   -0.65291
607160.0000   -0.32600
607200.0000   -0.58030
607240.0000   -0.24593
607280.0000   -0.41874
607320.0000   -0.03658
607360.0000    0.01695
607400.0000   -0.51856
607440.0000   -0.12701
607480.0000   -0.28888
607520.0000   -0.25866
607560.0000   -0.37624
607600.0000   -0.68575
607640.0000   -0.49485
607680.0000   -0.63485
607720.0000   -0.41061
607760.0000   -0.26292
607800.0000   -0.68984
607840.0000   -0.68925
607880.0000   -0.57109
607920.0000   -0.40988
607960.0000   -0.46307
608000.0000   -0.72574
608040.0000   -0.71632
608080.0000   -0.86649
608120.0000   -0.48279
608160.0000   -0.44761
608200.0000   -0.47382
608240.0000   -0.66705
608280.0000   -0.46030
608320.0000    0.10034
608360.0000   -0.35179
608400.0000   -0.17401
608440.0000   -0.79279
608480.0000   -0.69160
608520.0000   -0.72290
608560.0000   -0.73316
608600.0000   -0.39147
608640.0000   -0.67050
608680.0000   -0.61412
608720.0000   -0.66945
608760.0000   -0.48911
608800.0000   -0.77776
608840.0000   -0.74055
608880.0000   -0.76818
608920.0000   -0.58599
608960.0000   -0.46869
609000.0000   -0.41776
609040.0000   -0.40904
609080.0000   -0.37099
609120.0000   -0.51997
609160.0000   -0.53411
609200.0000   -0.18641
609240.0000   -0.25436
609280.0000   -0.28391
609320.0000   -0.58995
609360.0000   -0.59552
609400.0000   -0.60584
609440.0000   -0.68541
609480.0000   -0.37565
609520.0000    0.02525
609560.0000   -0.38299
609600.0000   -0.44880
609640.0000   -0.39899
609680.0000   -0.28551
609720.0000   -0.17122
609760.0000   -0.13184
609800.0000   -0.35963
609840.0000   -0.22156
609880.0000   -0.32424
609920.0000   -0.33559
609960.0000   -0.17803
610000.0000   -0.35343
610040.0000   -0.52355
610080.0000   -0.38460
610120.0000   -0.27223
610160.0000   -0.32806
610200.0000   -0.42169
610240.0000   -0.30171
610280.0000   -0.15052
610320.0000   -0.55611
610360.0000   -0.42797
610400.0000   -0.42046
610440.0000   -0.44837
610480.0000   -0.20342
610520.0000   -0.21059
610560.0000   -0.53391
610600.0000   -0.31299
610640.0000   -0.44454
610680.0000   -0.41362
610720.0000   -0.41822
610760.0000   -0.37169
610800.0000   -0.12746
610840.0000   -0.21810
610880.0000   -0.00820
610920.0000   -0.37120
610960.0000   -0.31834
611000.0000   -0.49878
611040.0000   -0.45248
611080.0000    0.10853
611120.0000    0.09006
611160.0000    0.38509
611200.0000    0.33454
611240.0000    0.15930
611280.0000    0.01875
611320.0000    0.13949
611360.0000    0.21567
611400.0000    0.04932
611440.0000    0.26196
611480.0000    0.18990
611520.0000    0.04937
611560.0000    0.25557
611600.0000    0.35142
611640.0000    0.47998
611680.0000    0.18642
611720.0000    0.13362
611760.0000    0.62619
611800.0000    0.34350
611840.0000   -0.12873
611880.0000   -0.03306
611920.0000    0.36812
611960.0000    0.01997
612000.0000    0.13007
612040.0000    0.30116
612080.0000    0.10685
612120.0000   -0.17050
612160.0000    0.26521
612200.0000    0.03818
612240.0000    0.07474
612280.0000    0.13548
612320.0000    0.00524
612360.0000    0.19429
612400.0000    0.22356
612440.0000   -0.19049
612480.0000    0.13464
612520.0000    0.18488
612560.0000    0.16177
612600.0000    0.19115
612640.0000    0.03417
612680.0000    0.30525
612720.0000    0.34061
612760.0000    0.36391
612800.0000    0.13474
612840.0000    0.10858
612880.0000    0.27075
612920.0000    0.33845
612960.0000    0.09597
613000.0000    0.14941
613040.0000    0.19131
613080.0000    0.17621
613120.0000    0.20315
613160.0000    0.08632
613200.0000    0.23512
613240.0000    0.17499
613280.0000    0.26138
613320.0000    0.21985
613360.0000    0.23287
613400.0000    0.26715
613440.0000    0.18443
613480.0000    0.13049
613520.0000    0.25109
613560.0000    0.34799
613600.0000    0.25541
613640.0000    0.51545
613680.0000    0.31796
613720.0000    0.24022
613760.0000    0.46468
613800.0000    0.03282
613840.0000    0.38001
613880.0000    0.22173
613920.0000    0.44771
613960.0000    0.31960
614000.0000    0.17222
614040.0000    0.24836
614080.0000    0.31030
614120.0000    0.43262
614160.0000    0.31310
614200.0000    0.35860
614240.0000    0.21832
614280.0000    0.33086
614320.0000    0.45907
614360.0000    0.05800
614400.0000    0.37614
614440.0000    0.24244
614480.0000    0.15028
614520.0000    0.40371
614560.0000    0.36738
614600.0000    0.16292
614640.0000    0.38287
614680.0000    0.53576
614720.0000    0.30517
614760.0000   -0.28745
614800.0000   -0.11985
614840.0000   -0.12953
614880.0000   -0.41729
614920.0000   -0.71626
614960.0000   -0.21759
615000.0000    0.28434
615040.0000    0.38886
615080.0000    0.09700
615120.0000    0.34278
615160.0000    0.25591
615200.0000    0.35741
615240.0000    0.10776
615280.0000    0.31399
615320.0000    0.08955
615360.0000    0.27197
615400.0000    0.30614
615440.0000    0.48595
615480.0000    0.11223
615520.0000   -0.24178
615560.0000   -0.46671
615600.0000   -0.44043
615640.0000   -0.15488
615680.0000   -0.46660
615720.0000   -0.45365
615760.0000   -0.33923
615800.0000   -0.46875
615840.0000   -0.25216
615880.0000   -0.02840
615920.0000   -0.29157
615960.0000   -0.24581
616000.0000   -0.11929
616040.0000    0.03717
616080.0000   -0.13978
616120.0000   -0.62027
616160.0000   -0.46482
616200.0000   -0.05539
616240.0000   -0.04262
616280.0000   -0.17054
616320.0000   -0.32377
616360.0000   -0.30203
616400.0000   -0.25574
616440.0000   -0.05238
616480.0000    0.05153
616520.0000   -0.01859
616560.0000   -0.19551
616600.0000   -0.40605
616640.0000   -0.47650
616680.0000   -0.30628
616720.0000   -0.49767
616760.0000   -0.31969
616800.0000   -0.22213
616840.0000    0.01629
616880.0000   -0.06932
616920.0000   -0.05438
616960.0000   -0.37887
617000.0000    0.08855
617040.0000   -0.10814
617080.0000    0.02798
617120.0000   -0.00259
617160.0000   -0.14919
617200.0000    0.11643
617240.0000   -0.36877
617280.0000   -0.11977
617320.0000   -0.24714
617360.0000   -0.44093
617400.0000   -0.28377
617440.0000   -0.21616
617480.0000   -0.25768
617520.0000   -0.07446
617560.0000   -0.21654
617600.0000   -0.07292
617640.0000   -0.01707
617680.0000    0.10988
617720.0000    0.03876
617760.0000   -0.25818
617800.0000   -0.14541
617840.0000   -0.35258
617880.0000   -0.31224
617920.0000   -0.60333
617960.0000   -0.25517
618000.0000   -0.33262
618040.0000   -0.15870
618080.0000   -0.03437
618120.0000   -0.36947
618160.0000   -0.52842
618200.0000   -0.47267
618240.0000   -0.43495
618280.0000   -0.31923
618320.0000   -0.22370
618360.0000   -0.22502
618400.0000   -0.87723
618440.0000   -0.25479
618480.0000   -0.42633
618520.0000   -0.27861
618560.0000   -0.17710
618600.0000   -0.43297
618640.0000   -0.39402
618680.0000   -0.41396
618720.0000   -0.39497
618760.0000   -0.29101
618800.0000   -0.21597
618840.0000   -0.26798
618880.0000   -0.35725
618920.0000   -0.22743
618960.0000   -0.37856
619000.0000   -0.06465
619040.0000   -0.52474
619080.0000   -0.61375
619120.0000   -0.11040
619160.0000   -0.55832
619200.0000   -0.96485
619240.0000   -0.03593
619280.0000   -0.33659
619320.0000   -0.07563
619360.0000    0.25848
619400.0000    0.12884
619440.0000    0.03898
619480.0000    0.13218
619520.0000    0.06001
619560.0000    0.12291
619600.0000    0.50671
619640.0000    0.26445
619680.0000    0.38746
619720.0000    0.28837
619760.0000    0.19634
619800.0000    0.30838
619840.0000    0.52282
619880.0000    0.37743
619920.0000    0.41179
619960.0000    0.39729
620000.0000    0.57282
620040.0000    0.42780
620080.0000    0.55855
620120.0000    0.43395
620160.0000    0.50581
620200.0000    0.39524
620240.0000    0.38952
620280.0000    0.33275
620320.0000    0.34109
620360.0000    0.20186
620400.0000    0.18545
620440.0000    0.06176
620480.0000    0.27428
620520.0000    0.40896
620560.0000    0.41542
620600.0000    0.27183
620640.0000    0.11676
620680.0000    0.62151
620720.0000    0.48585
620760.0000    0.42516
620800.0000    0.62068
620840.0000    0.36375
620880.0000    0.45359
620920.0000    0.55438
620960.0000    0.71241
621000.0000    0.52262
621040.0000    0.76246
621080.0000    0.54629
621120.0000    0.46416
621160.0000    0.62519
621200.0000    0.51130
621240.0000    0.57007
621280.0000    0.58206
621320.0000    0.67758
621360.0000    0.64851
621400.0000    0.65767
621440.0000    0.52647
621480.0000    0.31316
621520.0000    0.46810
621560.0000    0.52334
621600.0000    0.43906
621640.0000    0.28625
621680.0000    0.61314
621720.0000    0.35448
621760.0000    0.44229
621800.0000    0.52495
621840.0000    0.34948
621880.0000    0.33823
621920.0000    0.42995
621960.0000    0.34353
622000.0000    0.50985
622040.0000    0.41083
622080.0000    0.56569
622120.0000    0.58732
622160.0000    0.57321
622200.0000   -0.16856
622240.0000   -0.33889
622280.0000   -0.51565
622320.0000   -0.55442
622360.0000   -0.54086
622400.0000   -0.59209
622440.0000   -0.22157
622480.0000   -0.09749
622520.0000   -0.43924
622560.0000   -0.49517
622600.0000   -0.50310
622640.0000   -0.25071
622680.0000   -0.25068
622720.0000   -0.64540
622760.0000   -0.71940
622800.0000   -0.75634
622840.0000   -0.64456
622880.0000   -0.64395
622920.0000   -0.54532
622960.0000   -0.52185
623000.0000   -0.44953
623040.0000   -0.40606
623080.0000   -0.73521
623120.0000   -0.65583
623160.0000   -0.20778
623200.0000   -0.20283
623240.0000   -0.27594
623280.0000   -0.40482
623320.0000   -0.55154
623360.0000   -0.07327
623400.0000   -0.60601
623440.0000   -0.01098
623480.0000    0.22034
623520.0000    0.28248
623560.0000   -0.17482
623600.0000   -0.09986
623640.0000    0.05681
623680.0000   -0.06769
623720.0000    0.16146
623760.0000    0.33717
623800.0000    0.31931
623840.0000    0.24803
623880.0000    0.19633
623920.0000    0.17226
623960.0000    0.14802
624000.0000    0.04480
624040.0000   -0.03359
624080.0000    0.00288
624120.0000   -0.51846
624160.0000   -0.17712
624200.0000   -0.15775
624240.0000   -0.29685
624280.0000   -0.14793
624320.0000    0.21297
624360.0000    0.47081
624400.0000    0.41385
624440.0000    0.38844
624480.0000    0.34599
624520.0000    0.35340
624560.0000    0.42012
624600.0000    0.36482
624640.0000    0.37144
624680.0000    0.37066
624720.0000    0.34323
624760.0000    0.30512
624800.0000    0.48881
624840.0000    0.16656
624880.0000    0.32456
624920.0000    0.16056
624960.0000    0.47669
625000.0000    0.65729
625040.0000    0.71940
625080.0000    0.74942
625120.0000    0.64656
625160.0000    0.67500
625200.0000    0.78552
625240.0000    0.47970
625280.0000    0.69246
625320.0000    0.72356
625360.0000    0.32909
625400.0000    0.27487
625440.0000    0.37877
625480.0000    0.30224
625520.0000    0.25579
625560.0000    0.38057
625600.0000    0.53416
625640.0000    0.05797
625680.0000    0.20743
625720.0000    0.16439
625760.0000    0.24405
625800.0000   -0.01138
625840.0000    0.29744
625880.0000    0.24852
625920.0000    0.36656
625960.0000   -0.07655
626000.0000   -0.12723
626040.0000    0.02663
626080.0000   -0.05965
626120.0000   -0.16323
626160.0000   -0.11387
626200.0000    0.01163
626240.0000   -0.05092
626280.0000   -0.41032
626320.0000   -0.08449
626360.0000   -0.30708
626400.0000   -0.40834
626440.0000   -0.08043
626480.0000   -0.30182
626520.0000   -0.51347
626560.0000   -0.12241
626600.0000   -0.58031
626640.0000   -0.03910
626680.0000   -0.44268
626720.0000   -0.39760
626760.0000   -0.45221
626800.0000   -0.40256
626840.0000   -0.20573
626880.0000   -0.13628
626920.0000   -0.44412
626960.0000   -0.19339
627000.0000   -0.42274
627040.0000   -0.30500
627080.0000   -0.45056
627120.0000   -0.51207
627160.0000   -0.43913
627200.0000   -0.55567
627240.0000   -0.39958
627280.0000   -0.38170
627320.0000   -0.11010
627360.0000   -0.16063
627400.0000   -0.28818
627440.0000   -0.15756
627480.0000    0.15512
627520.0000   -0.04683
627560.0000   -0.50658
627600.0000   -0.14558
627640.0000   -0.21586
627680.0000   -0.36604
627720.0000   -0.24348
627760.0000   -0.10926
627800.0000   -0.39749
627840.0000   -0.60826
627880.0000   -0.29516
627920.0000   -0.24946
627960.0000   -0.00670
628000.0000   -0.07350
628040.0000   -0.53956
628080.0000   -0.28263
628120.0000   -0.57793
628160.0000   -0.43731
628200.0000   -0.77466
628240.0000   -0.66384
628280.0000   -0.71600
628320.0000   -0.13233
628360.0000    0.09611
628400.0000   -0.45916
628440.0000   -0.54772
628480.0000   -0.30410
628520.0000   -0.51882
628560.0000   -0.16616
628600.0000   -0.17382
628640.0000   -0.16833
628680.0000   -0.04803
628720.0000    0.03488
628760.0000   -0.47964
628800.0000   -0.39208
628840.0000   -0.12807
628880.0000   -0.27343
628920.0000   -0.49728
628960.0000   -0.29917
629000.0000   -0.34647
629040.0000   -0.63724
629080.0000   -0.62455
629120.0000   -0.45563
629160.0000   -0.09165
629200.0000   -0.11698
629240.0000   -0.27537
629280.0000   -0.19829
629320.0000    0.01245
629360.0000   -0.03903
629400.0000   -0.30766
629440.0000   -0.21835
629480.0000   -0.29861
629520.0000   -0.45189
629560.0000   -0.48575
629600.0000    0.17779
629640.0000   -0.44153
629680.0000   -0.29844
629720.0000   -0.23724
629760.0000   -0.34541
629800.0000   -0.45523
629840.0000   -0.59104
629880.0000   -0.29402
629920.0000   -0.51220
629960.0000   -0.35414
630000.0000   -0.44775
630040.0000   -0.38809
630080.0000   -0.15176
630120.0000   -0.37363
630160.0000   -0.39956
630200.0000   -0.16810
630240.0000   -0.31701
630280.0000   -0.36890
630320.0000   -0.35154
630360.0000   -0.40249
630400.0000   -0.60828
630440.0000   -0.81427
630480.0000   -0.43561
630520.0000   -0.50905
630560.0000   -0.37717
630600.0000   -0.45251
630640.0000   -0.39051
630680.0000   -0.51716
630720.0000   -0.47459
630760.0000   -0.36134
630800.0000    0.09866
630840.0000   -0.56951
630880.0000   -0.18510
630920.0000   -0.29212
630960.0000   -0.34152
631000.0000   -0.30052
631040.0000   -0.29341
631080.0000   -0.34817
631120.0000   -0.45619
631160.0000   -0.44702
631200.0000   -0.37393
631240.0000   -0.59829
631280.0000   -0.54564
631320.0000   -0.34379
631360.0000   -0.34677
631400.0000   -0.44204
631440.0000   -0.37457
631480.0000   -0.19799
631520.0000   -0.42958
631560.0000    0.02919
631600.0000   -0.44266
631640.0000   -0.56123
631680.0000   -0.08420
631720.0000   -0.02990
631760.0000    0.05819
631800.0000    0.13121
631840.0000    0.00796
631880.0000    0.08012
631920.0000   -0.06167
631960.0000   -0.33703
632000.0000   -0.37349
632040.0000   -0.34744
632080.0000   -0.43028
632120.0000   -0.14251
632160.0000   -0.16891
632200.0000   -0.27140
632240.0000   -0.22074
632280.0000   -0.57299
632320.0000   -0.33579
632360.0000   -0.53204
632400.0000   -0.63731
632440.0000   -0.30099
632480.0000   -0.31239
632520.0000   -0.32656
632560.0000   -0.38700
632600.0000   -0.13738
632640.0000   -0.48828
632680.0000   -0.03162
632720.0000   -0.08261
632760.0000   -0.27440
632800.0000   -0.73641
632840.0000   -0.57795
632880.0000   -0.46473
632920.0000   -0.26024
632960.0000   -0.51433
633000.0000   -0.57981
633040.0000   -0.43220
633080.0000   -0.28120
633120.0000   -0.39073
633160.0000   -0.21691
633200.0000   -0.50155
633240.0000   -0.30837
633280.0000   -0.56915
633320.0000   -0.29213
633360.0000   -0.49464
633400.0000   -0.06052
633440.0000   -0.02427
633480.0000   -0.08100
633520.0000   -0.32511
633560.0000   -0.40015
633600.0000   -0.55419
633640.0000   -0.53978
633680.0000   -0.45081
633720.0000   -0.41047
633760.0000   -0.19193
633800.0000   -0.57992
633840.0000   -0.51274
633880.0000   -0.61875
633920.0000   -0.42184
633960.0000   -0.36483
634000.0000   -0.81407
634040.0000   -0.88647
634080.0000   -0.69896
634120.0000   -0.63566
634160.0000   -0.50671
634200.0000   -0.62543
634240.0000   -0.57041
634280.0000   -0.38875
634320.0000   -0.95385
634360.0000   -0.84704
634400.0000   -0.77779
634440.0000   -0.94990
634480.0000   -0.45304
634520.0000   -0.57955
634560.0000   -0.34884
634600.0000   -0.64070
634640.0000   -0.65752
634680.0000   -0.68090
634720.0000   -0.68698
634760.0000   -0.52784
634800.0000   -0.49403
634840.0000   -0.74104
634880.0000   -0.52731
634920.0000   -0.31729
634960.0000   -0.67166
635000.0000   -0.57358
635040.0000   -0.37133
635080.0000   -0.53194
635120.0000   -0.28532
635160.0000   -0.60334
635200.0000   -0.34098
635240.0000   -0.28455
635280.0000   -0.62840
635320.0000   -0.48110
635360.0000   -0.23993
635400.0000   -0.05565
635440.0000   -0.23724
635480.0000    0.25914
635520.0000    0.18368
635560.0000   -0.25452
635600.0000    0.24641
635640.0000    0.11311
635680.0000    0.33713
635720.0000    0.05166
635760.0000   -0.43541
635800.0000   -0.08264
635840.0000   -0.68015
635880.0000   -0.61474
635920.0000   -0.30141
635960.0000   -0.62301
636000.0000   -0.37937
636040.0000   -0.38013
636080.0000   -0.43265
636120.0000   -0.66626
636160.0000   -0.99661
636200.0000   -0.15618
636240.0000   -0.53051
636280.0000   -0.63148
636320.0000   -0.39921
636360.0000   -0.56873
636400.0000   -0.49965
636440.0000   -0.44986
636480.0000   -0.83467
636520.0000   -0.51924
636560.0000   -0.41952
636600.0000   -0.59484
636640.0000   -0.61197
636680.0000   -0.28283
636720.0000   -0.53485
636760.0000   -0.58144
636800.0000   -0.33923
636840.0000   -0.37476
636880.0000   -0.50555
636920.0000   -0.19213
636960.0000    0.12486
637000.0000    0.11406
637040.0000   -0.53491
637080.0000   -0.19663
637120.0000   -0.23719
637160.0000   -0.50188
637200.0000   -0.64882
637240.0000   -0.85666
637280.0000   -0.57204
637320.0000   -0.74418
637360.0000   -0.37302
637400.0000   -0.35629
637440.0000   -0.16272
637480.0000   -0.24023
637520.0000   -0.27632
637560.0000   -0.07223
637600.0000   -0.10584
637640.0000   -0.02412
637680.0000    0.07090
637720.0000   -0.26593
637760.0000    0.06367
637800.0000   -0.07912
637840.0000   -0.22989
637880.0000   -0.30757
637920.0000   -0.45317
637960.0000   -0.12548
638000.0000   -0.31131
638040.0000   -0.20082
638080.0000   -0.16480
638120.0000   -0.09280
638160.0000   -0.40337
638200.0000   -0.40485
638240.0000   -0.03111
638280.0000   -0.27649
638320.0000   -0.12255
638360.0000   -0.00397
638400.0000   -0.02334
638440.0000   -0.01280
638480.0000   -0.01835
638520.0000   -0.08009
638560.0000    0.06588
638600.0000    0.42996
638640.0000    0.23276
638680.0000    0.32439
638720.0000    0.53560
638760.0000    0.10088
638800.0000    0.38335
638840.0000    0.55453
638880.0000    0.36318
638920.0000    0.26996
638960.0000    0.41205
639000.0000    0.47447
639040.0000    0.17243
639080.0000    0.30948
639120.0000    0.02418
639160.0000    0.31339
639200.0000    0.52414
639240.0000    0.23717
639280.0000   -0.19126
639320.0000    0.08650
639360.0000    0.45202
639400.0000    0.32694
639440.0000   -0.09610
639480.0000    0.12454
639520.0000    0.14816
639560.0000    0.15637
639600.0000    0.30858
639640.0000    0.23905
639680.0000    0.48358
639720.0000    0.38433
639760.0000    0.30078
639800.0000    0.26917
639840.0000    0.16942
639880.0000    0.63627
639920.0000    0.17801
639960.0000    0.35772
640000.0000    0.30027
640040.0000    0.44940
640080.0000    0.25106
640120.0000    0.43328
640160.0000    0.32927
640200.0000    0.23983
640240.0000    0.44989
640280.0000    0.28181
640320.0000    0.36713
640360.0000    0.35393
640400.0000    0.47139
640440.0000    0.20391
640480.0000    0.32574
640520.0000    0.25318
640560.0000    0.31255
640600.0000    0.35014
640640.0000    0.71095
640680.0000    0.58866
640720.0000    0.09368
640760.0000    0.14598
640800.0000    0.09188
640840.0000    0.26193
640880.0000    0.08451
640920.0000   -0.13818
640960.0000   -0.37349
641000.0000   -0.30707
641040.0000   -0.17721
641080.0000   -0.51247
641120.0000   -0.86773
641160.0000   -0.39093
641200.0000   -0.39699
641240.0000   -0.37334
641280.0000   -0.14457
641320.0000    0.22678
641360.0000   -0.22078
641400.0000   -0.26778
641440.0000   -0.12488
641480.0000   -0.08665
641520.0000   -0.21195
641560.0000   -0.27672
641600.0000   -0.26266
641640.0000   -0.00809
641680.0000   -0.36216
641720.0000   -0.17771
641760.0000   -0.36563
641800.0000   -0.64024
641840.0000   -0.48490
641880.0000   -0.38045
641920.0000   -0.44542
641960.0000   -0.64130
642000.0000   -0.39589
642040.0000   -0.53236
642080.0000   -0.70534
642120.0000   -0.86632
642160.0000   -0.71363
642200.0000   -0.58110
642240.0000   -0.59027
642280.0000   -0.68139
642320.0000   -0.39349
642360.0000   -0.94196
642400.0000   -0.96666
642440.0000   -0.49138
642480.0000   -0.40318
642520.0000   -0.62408
642560.0000   -0.62066
642600.0000   -0.17181
642640.0000   -0.12329
642680.0000    0.10847
642720.0000   -0.35087
642760.0000   -0.39086
642800.0000   -0.24924
642840.0000   -0.35109
642880.0000   -0.01906
642920.0000   -0.45237
642960.0000   -0.49352
643000.0000   -0.51090
643040.0000   -0.30965
643080.0000   -0.33412
643120.0000   -0.26836
643160.0000   -0.15535
643200.0000   -0.21932
643240.0000   -0.21245
643280.0000    0.06533
643320.0000   -0.30761
643360.0000   -0.47855
643400.0000   -0.50569
643440.0000   -0.05700
643480.0000   -0.13742
643520.0000   -0.00005
643560.0000   -0.00891
643600.0000    0.05707
643640.0000    0.20067
643680.0000    0.28477
643720.0000    0.28770
643760.0000    0.37263
643800.0000    0.54772
643840.0000    0.72170
643880.0000    0.34379
643920.0000    0.49369
643960.0000    0.36994
644000.0000    0.46951
644040.0000    0.43479
644080.0000    0.56861
644120.0000    0.51712
644160.0000    0.40111
644200.0000    0.23268
644240.0000    0.32379
644280.0000    0.30342
644320.0000    0.25818
644360.0000    0.41078
644400.0000    0.32897
644440.0000    0.24561
644480.0000    0.07862
644520.0000    0.06187
644560.0000    0.07219
644600.0000    0.50515
644640.0000    0.28945
644680.0000    0.46192
644720.0000    0.24005
644760.0000    0.45207
644800.0000    0.17529
644840.0000    0.30291
644880.0000    0.37213
644920.0000    0.36683
644960.0000    0.52964
645000.0000    0.51817
645040.0000    0.34405
645080.0000    0.35565
645120.0000    0.23537
645160.0000    0.20516
645200.0000    0.35693
645240.0000    0.12625
645280.0000    0.14991
645320.0000    0.38439
645360.0000    0.23324
645400.0000    0.41913
645440.0000    0.27564
645480.0000    0.46479
645520.0000    0.53827
645560.0000    0.28298
645600.0000    0.20580
645640.0000    0.25640
645680.0000    0.36399
645720.0000    0.49130
645760.0000    0.41390
645800.0000    0.52266
645840.0000    0.48221
645880.0000    0.38069
645920.0000    0.50624
645960.0000    0.40995
646000.0000    0.31980
646040.0000    0.19913
646080.0000    0.22928
646120.0000    0.33173
646160.0000    0.51695
646200.0000    0.49057
646240.0000    0.47029
646280.0000    0.28991
646320.0000    0.31524
646360.0000    0.52031
646400.0000    0.38133
646440.0000    0.21309
646480.0000    0.40608
646520.0000    0.29655
646560.0000    0.48123
646600.0000    0.36481
646640.0000    0.47870
646680.0000    0.21950
646720.0000    0.44545
646760.0000    0.45983
646800.0000    0.58063
646840.0000    0.34380
646880.0000    0.43606
646920.0000    0.50680
646960.0000    0.30729
647000.0000    0.37154
647040.0000    0.41777
647080.0000    0.43584
647120.0000    0.38855
647160.0000    0.34733
647200.0000    0.34947
647240.0000    0.39457
647280.0000    0.27852
647320.0000    0.19546
647360.0000    0.39742
647400.0000    0.34199
647440.0000    0.52001
647480.0000    0.47420
647520.0000    0.29946
647560.0000    0.46227
647600.0000    0.39804
647640.0000    0.29974
647680.0000    0.42319
647720.0000   -0.34595
647760.0000    0.03981
647800.0000   -0.10409
647840.0000   -0.03214
647880.0000    0.38429
647920.0000    0.18473
647960.0000    0.61260
648000.0000    0.04674
648040.0000   -0.35128
648080.0000    0.08312
648120.0000   -0.03612
648160.0000   -0.20635
648200.0000   -0.16882
648240.0000    0.00310
648280.0000    0.08583
648320.0000    0.21126
648360.0000    0.12330
648400.0000   -0.40657
648440.0000   -0.13686
648480.0000   -0.28809
648520.0000   -0.57724
648560.0000   -0.60667
648600.0000   -0.49153
648640.0000   -0.49116
648680.0000    0.03815
648720.0000   -0.63915
648760.0000   -0.54778
648800.0000   -0.39952
648840.0000   -0.19719
648880.0000   -0.54786
648920.0000   -0.62669
648960.0000   -0.86389
649000.0000   -0.37520
649040.0000   -0.24405
649080.0000   -0.19815
649120.0000   -0.17583
649160.0000   -0.21989
649200.0000   -0.44390
649240.0000   -0.11801
649280.0000   -0.25131
649320.0000   -0.47704
649360.0000   -0.54047
649400.0000   -0.44579
649440.0000   -0.51883
649480.0000   -0.37148
649520.0000   -0.58072
649560.0000   -0.52749
649600.0000   -0.49673
649640.0000   -0.29499
649680.0000   -0.46593
649720.0000   -0.54131
649760.0000   -0.62428
649800.0000   -0.47599
649840.0000   -0.28623
649880.0000   -0.48044
649920.0000   -0.64128
649960.0000   -0.59483
650000.0000   -0.53887
650040.0000   -0.52821
650080.0000   -0.21252
650120.0000   -0.89355
650160.0000   -0.31053
650200.0000   -0.30265
650240.0000   -0.31531
650280.0000   -0.50082
650320.0000   -0.46926
650360.0000   -0.56217
650400.0000   -0.53497
650440.0000   -0.64811
650480.0000   -0.40918
650520.0000   -0.10143
650560.0000    0.05952
650600.0000   -0.68010
650640.0000   -0.73686
650680.0000   -0.83723
650720.0000   -0.91332
650760.0000   -0.76990
650800.0000   -0.65670
650840.0000   -0.57379
650880.0000   -0.91660
650920.0000   -0.82007
650960.0000   -0.72448
651000.0000   -1.03774
651040.0000   -0.70063
651080.0000   -0.64180
651120.0000   -0.38753
651160.0000   -0.85156
651200.0000   -0.56989
651240.0000   -0.54336
651280.0000   -0.53197
651320.0000   -0.73800
651360.0000   -0.50546
651400.0000   -0.41315
651440.0000   -0.44430
651480.0000   -0.32804
651520.0000   -0.61296
651560.0000   -0.45408
651600.0000   -0.47570
651640.0000   -0.48908
651680.0000   -0.46720
651720.0000   -0.80529
651760.0000   -0.80732
651800.0000   -0.55953
651840.0000   -0.61458
651880.0000   -0.48459
651920.0000   -0.87675
651960.0000   -0.46389
652000.0000   -0.40286
652040.0000   -0.60197
652080.0000   -0.80245
652120.0000   -0.76659
652160.0000   -0.58999
652200.0000   -0.54313
652240.0000   -0.99218
652280.0000   -0.60127
652320.0000   -0.93109
652360.0000   -0.83918
652400.0000   -0.60628
652440.0000   -0.51516
652480.0000   -0.63633
652520.0000   -0.75797
652560.0000   -0.46534
652600.0000   -0.49804
652640.0000   -0.72511
652680.0000   -0.53547
652720.0000   -0.57718
652760.0000   -0.30671
652800.0000   -0.63544
652840.0000   -0.59968
652880.0000   -0.63987
652920.0000   -0.65234
652960.0000   -0.44989
653000.0000   -0.25181
653040.0000   -0.66092
653080.0000   -0.68255
653120.0000   -0.53153
653160.0000   -0.50376
653200.0000   -0.47966
653240.0000   -0.57969
653280.0000   -0.51678
653320.0000   -0.55033
653360.0000   -0.40710
653400.0000   -0.46083
653440.0000   -0.75113
653480.0000   -0.57550
653520.0000   -0.59990
653560.0000   -0.52440
653600.0000   -0.26951
653640.0000   -0.08938
653680.0000   -0.21978
653720.0000   -0.23348
653760.0000   -0.40652
653800.0000   -0.29557
653840.0000   -0.28148
653880.0000   -0.32956
653920.0000   -0.25208
653960.0000   -0.31555
654000.0000   -0.37956
654040.0000   -0.34413
654080.0000   -0.05209
654120.0000   -0.25490
654160.0000   -0.23251
654200.0000   -0.24227
654240.0000   -0.73439
654280.0000   -0.49144
654320.0000   -0.37189
654360.0000   -0.02479
654400.0000   -0.16803
654440.0000   -0.17865
654480.0000   -0.55841
654520.0000   -0.46083
654560.0000   -0.61840
654600.0000   -0.78259
654640.0000   -0.35513
654680.0000   -0.40427
654720.0000   -0.48783
654760.0000   -0.64941
654800.0000   -0.54523
654840.0000   -0.32816
654880.0000   -0.13372
654920.0000   -0.27176
654960.0000   -0.34551
655000.0000   -0.36233
655040.0000   -0.18494
655080.0000   -0.33372
655120.0000   -0.61660
655160.0000   -0.74569
655200.0000   -0.39783
655240.0000   -0.76471
655280.0000   -0.63245
655320.0000   -0.59192
655360.0000   -0.41618
655400.0000   -0.40290
655440.0000   -0.51323
655480.0000   -0.61796
655520.0000   -0.42517
655560.0000   -0.47253
655600.0000   -0.61775
655640.0000   -0.37779
655680.0000   -0.51277
655720.0000   -0.76866
655760.0000   -0.74430
655800.0000   -0.39266
655840.0000   -0.55344
655880.0000   -0.46654
655920.0000   -0.47619
655960.0000   -0.74435
656000.0000   -0.54586
656040.0000   -0.48651
656080.0000   -0.46936
656120.0000   -0.46681
656160.0000   -0.28551
656200.0000    0.08356
656240.0000   -0.06311
656280.0000   -0.33231
656320.0000   -0.25066
656360.0000   -0.33244
656400.0000   -0.31096
656440.0000   -0.43485
656480.0000   -0.29183
656520.0000   -0.46373
656560.0000   -0.66688
656600.0000   -0.29242
656640.0000   -0.79631
656680.0000   -0.22443
656720.0000   -0.09173
656760.0000   -0.30053
656800.0000   -0.67781
656840.0000   -0.33862
656880.0000   -0.51830
656920.0000   -0.10710
656960.0000   -0.08886
657000.0000   -0.27688
657040.0000   -0.19286
657080.0000   -0.25655
657120.0000   -0.51944
657160.0000   -0.65617
657200.0000   -0.19535
657240.0000   -0.47816
657280.0000   -0.55451
657320.0000   -0.37068
657360.0000   -0.26738
657400.0000   -0.22464
657440.0000   -0.10037
657480.0000   -0.29877
657520.0000   -0.48442
657560.0000   -0.47770
657600.0000   -0.34534
657640.0000   -0.35296
657680.0000   -0.07851
657720.0000   -0.35441
657760.0000   -0.11588
657800.0000   -0.23177
657840.0000   -0.53750
657880.0000   -0.14942
657920.0000   -0.42695
657960.0000   -0.17301
658000.0000   -0.67252
658040.0000   -0.24601
658080.0000   -0.50771
658120.0000   -0.47808
658160.0000   -0.45107
658200.0000   -0.50243
658240.0000   -0.30815
658280.0000   -0.45197
658320.0000   -0.10452
658360.0000   -0.43617
658400.0000   -0.27389
658440.0000   -0.31029
658480.0000   -0.19383
658520.0000   -0.26159
658560.0000   -0.31750
658600.0000   -0.29228
658640.0000   -0.20193
658680.0000   -0.24001
658720.0000   -0.24527
658760.0000   -0.17626
658800.0000   -0.11248
658840.0000   -0.26588
658880.0000   -0.19960
658920.0000   -0.08430
658960.0000   -0.06202
659000.0000    0.01982
659040.0000   -0.18179
659080.0000   -0.30400
659120.0000   -0.08713
659160.0000   -0.22268
659200.0000   -0.36638
659240.0000   -0.49910
659280.0000   -0.56496
659320.0000   -0.24854
659360.0000   -0.38921
659400.0000   -0.41711
659440.0000   -0.50073
659480.0000   -0.25451
659520.0000   -0.25252
659560.0000   -0.51262
659600.0000   -0.48687
659640.0000   -0.57558
659680.0000   -0.46773
659720.0000   -0.42379
659760.0000   -0.39552
659800.0000   -0.44189
659840.0000   -0.41887
659880.0000   -0.17850
659920.0000   -0.25601
659960.0000   -0.19894
660000.0000   -0.22454
660040.0000   -0.44705
660080.0000   -0.40707
660120.0000   -0.04485
660160.0000   -0.19726
660200.0000   -0.09146
660240.0000   -0.66813
660280.0000   -0.35994
660320.0000   -0.34424
660360.0000   -0.55257
660400.0000   -0.54983
660440.0000   -0.31380
660480.0000   -0.14128
660520.0000   -0.06766
660560.0000   -0.26278
660600.0000   -0.03142
660640.0000   -0.63690
660680.0000   -0.45023
660720.0000   -0.13640
660760.0000   -0.01725
660800.0000    0.34778
660840.0000    0.36429
660880.0000    0.21738
660920.0000    0.19556
660960.0000    0.31638
661000.0000    0.64086
661040.0000    0.40064
661080.0000    0.34578
661120.0000    0.43103
661160.0000    0.38943
661200.0000    0.61820
661240.0000    0.41978
661280.0000    0.42718
661320.0000    0.44573
661360.0000    0.31773
661400.0000    0.33213
661440.0000    0.54620
661480.0000    0.49783
661520.0000    0.55616
661560.0000    0.80951
661600.0000    0.67748
661640.0000    0.52960
661680.0000    0.57651
661720.0000    0.46648
661760.0000    0.43953
661800.0000    0.33898
661840.0000    0.62652
661880.0000    0.30485
661920.0000    0.60521
661960.0000    0.55056
662000.0000    0.50016
662040.0000    0.58226
662080.0000    0.54484
662120.0000    0.40526
662160.0000    0.38910
662200.0000    0.43087
662240.0000    0.31543
662280.0000    0.41320
662320.0000    0.30134
662360.0000    0.47946
662400.0000    0.36532
662440.0000    0.49629
662480.0000    0.47158
662520.0000    0.42704
662560.0000    0.44013
662600.0000    0.44076
662640.0000    0.44831
662680.0000    0.47813
662720.0000    0.41241
662760.0000    0.43283
662800.0000    0.54286
662840.0000    0.41905
662880.0000    0.58821
662920.0000    0.49486
662960.0000    0.66442
663000.0000    0.49238
663040.0000    0.60829
663080.0000    0.55990
663120.0000    0.56337
663160.0000    0.71653
663200.0000    0.48453
663240.0000    0.58256
663280.0000    0.44821
663320.0000    0.68826
663360.0000    0.42518
663400.0000    0.53659
663440.0000    0.48457
663480.0000    0.61874
663520.0000    0.56668
663560.0000    0.51423
663600.0000    0.74596
663640.0000    0.56979
663680.0000    0.61404
663720.0000    0.47680
663760.0000    0.60956
663800.0000    0.70133
663840.0000    0.56985
663880.0000    0.75608
663920.0000    0.83333
663960.0000    0.73051
664000.0000    0.80868
664040.0000    0.52183
664080.0000    0.63507
664120.0000    0.71079
664160.0000    0.77886
664200.0000    0.76695
664240.0000    0.60715
664280.0000    0.83228
664320.0000    0.66677
664360.0000    0.61907
664400.0000    0.66750
664440.0000    0.72888
664480.0000    0.62787
664520.0000    0.60580
664560.0000    0.66196
664600.0000    0.62384
664640.0000    0.54203
664680.0000    0.46302
664720.0000    0.51518
664760.0000    0.46748
664800.0000    0.53576
664840.0000    0.37236
664880.0000    0.29761
664920.0000    0.35514
664960.0000    0.42955
665000.0000    0.34683
665040.0000    0.24003
665080.0000    0.44244
665120.0000    0.51644
665160.0000    0.24485
665200.0000    0.54661
665240.0000    0.15998
665280.0000    0.32718
665320.0000    0.43697
665360.0000    0.36280
665400.0000    0.29909
665440.0000    0.46562
665480.0000    0.47550
665520.0000    0.28946
665560.0000    0.38046
665600.0000    0.44590
665640.0000    0.19850
665680.0000    0.15911
665720.0000    0.28958
665760.0000    0.56923
665800.0000    0.36276
665840.0000    0.43124
665880.0000    0.57337
665920.0000    0.14914
665960.0000    0.28162
666000.0000    0.32564
666040.0000    0.33512
666080.0000    0.23235
666120.0000    0.35247
666160.0000    0.26693
666200.0000    0.46852
666240.0000    0.42714
666280.0000    0.48515
666320.0000    0.43398
666360.0000    0.39777
666400.0000    0.36617
666440.0000    0.27963
666480.0000    0.38083
666520.0000    0.26210
666560.0000    0.30863
666600.0000    0.43121
666640.0000    0.57374
666680.0000    0.10767
666720.0000    0.47695
666760.0000    0.47012
666800.0000    0.59288
666840.0000    0.48436
666880.0000    0.38107
666920.0000    0.46808
666960.0000    0.43488
667000.0000    0.33168
667040.0000    0.50587
667080.0000    0.35435
667120.0000    0.45909
667160.0000    0.58870
667200.0000    0.55673
667240.0000    0.44363
667280.0000    0.33222
667320.0000    0.31522
667360.0000    0.17116
667400.0000    0.26745
667440.0000    0.11974
667480.0000   -0.01661
667520.0000    0.25241
667560.0000    0.10467
667600.0000    0.32684
667640.0000    0.26271
667680.0000    0.13426
667720.0000    0.51896
667760.0000    0.52523
667800.0000    0.38630
667840.0000    0.20601
667880.0000    0.43506
667920.0000    0.37904
667960.0000    0.43761
668000.0000    0.32586
668040.0000    0.60301
668080.0000    0.25866
668120.0000    0.14593
668160.0000    0.08101
668200.0000    0.48602
668240.0000    0.34626
668280.0000    0.36153
668320.0000    0.65255
668360.0000    0.17749
668400.0000    0.45335
668440.0000    0.43003
668480.0000    0.15134
668520.0000    0.34640
668560.0000    0.48726
668600.0000   -0.10566
668640.0000    0.02883
668680.0000   -0.24711
668720.0000   -0.01077
668760.0000   -0.00909
668800.0000    0.00217
668840.0000    0.19946
668880.0000    0.16323
668920.0000   -0.16237
668960.0000    0.05545
669000.0000    0.16605
669040.0000    0.18165
669080.0000    0.46763
669120.0000    0.22232
669160.0000    0.32539
669200.0000    0.38712
669240.0000    0.35542
669280.0000    0.48012
669320.0000    0.35051
669360.0000    0.45107
669400.0000    0.61203
669440.0000    0.22079
669480.0000    0.06437
669520.0000    0.49186
669560.0000    0.53391
669600.0000    0.39808
669640.0000    0.28371
669680.0000    0.16622
669720.0000    0.16857
669760.0000    0.50499
669800.0000    0.07559
669840.0000    0.19429
669880.0000    0.14053
669920.0000   -0.34379
669960.0000    0.15431
670000.0000    0.06267
670040.0000    0.23113
670080.0000   -0.00857
670120.0000    0.13491
670160.0000    0.02018
670200.0000    0.03276
670240.0000   -0.09522
670280.0000    0.32640
670320.0000    0.14706
670360.0000    0.28057
670400.0000    0.24492
670440.0000    0.20520
670480.0000    0.03421
670520.0000    0.07444
670560.0000   -0.12342
670600.0000    0.12378
670640.0000   -0.19850
670680.0000    0.00868
670720.0000    0.13537
670760.0000    0.28387
670800.0000   -0.33420
670840.0000   -0.12944
670880.0000   -0.46047
670920.0000   -0.34273
670960.0000   -0.45613
671000.0000   -0.46070
671040.0000   -0.14660
671080.0000   -0.09875
671120.0000   -0.13694
671160.0000   -0.28648
671200.0000   -0.18754
671240.0000   -0.09832
671280.0000   -0.02805
671320.0000   -0.26834
671360.0000   -0.57091
671400.0000   -0.32549
671440.0000   -0.51962
671480.0000   -0.13506
671520.0000   -0.04988
671560.0000   -0.00473
671600.0000   -0.11060
671640.0000   -0.32148
671680.0000   -0.14533
671720.0000   -0.01620
671760.0000    0.06588
671800.0000   -0.79062
671840.0000    0.13098
671880.0000   -0.04774
671920.0000   -0.11615
671960.0000    0.28497
672000.0000    0.01115
672040.0000   -0.25715
672080.0000   -0.20866
672120.0000   -0.15330
672160.0000   -0.33602
672200.0000   -0.26866
672240.0000   -0.27362
672280.0000   -0.31466
672320.0000   -0.52217
672360.0000   -0.35484
672400.0000   -0.29061
672440.0000   -0.34442
672480.0000   -0.00513
672520.0000    0.06267
672560.0000   -0.04830
672600.0000   -0.16928
672640.0000   -0.07546
672680.0000    0.05085
672720.0000   -0.12846
672760.0000   -0.04619
672800.0000    0.01568
672840.0000   -0.50290
672880.0000   -0.29583
672920.0000   -0.07352
672960.0000   -0.23336
673000.0000   -0.23914
673040.0000   -0.25579
673080.0000   -0.06264
673120.0000   -0.17761
673160.0000   -0.18006
673200.0000   -0.08720
673240.0000   -0.13270
673280.0000   -0.14500
673320.0000   -0.30310
673360.0000   -0.17765
673400.0000   -0.43840
673440.0000   -0.32511
673480.0000   -0.08261
673520.0000    0.27209
673560.0000   -0.09992
673600.0000    0.23551
673640.0000    0.13325
673680.0000   -0.03221
673720.0000   -0.00625
673760.0000   -0.05988
673800.0000   -0.44339
673840.0000   -0.29238
673880.0000   -0.06350
673920.0000   -0.10837
673960.0000   -0.16528
674000.0000   -0.16406
674040.0000    0.00225
674080.0000   -0.29330
674120.0000    0.07612
674160.0000   -0.38271
674200.0000   -0.19844
674240.0000   -0.02934
674280.0000   -0.16371
674320.0000   -0.10737
674360.0000   -0.31453
674400.0000   -0.18047
674440.0000   -0.20126
674480.0000   -0.27495
674520.0000   -0.17289
674560.0000   -0.26751
674600.0000   -0.35151
674640.0000   -0.35305
674680.0000   -0.24892
674720.0000   -0.66667
674760.0000   -0.37909
674800.0000   -0.55428
674840.0000   -0.47449
674880.0000   -0.26542
674920.0000   -0.20239
674960.0000   -0.68987
675000.0000   -0.58607
675040.0000   -0.59905
675080.0000   -0.11955
675120.0000   -0.29173
675160.0000    0.07173
675200.0000    0.08458
675240.0000    0.12394
675280.0000    0.02785
675320.0000    0.36107
675360.0000    0.45757
675400.0000    0.17251
675440.0000    0.33673
675480.0000    0.38119
675520.0000    0.14774
675560.0000    0.26010
675600.0000    0.27363
675640.0000    0.27399
675680.0000    0.42876
675720.0000    0.36884
675760.0000    0.22725
675800.0000    0.45081
675840.0000    0.24849
675880.0000    0.16445
675920.0000    0.20010
675960.0000    0.15617
676000.0000    0.29830
676040.0000    0.23792
676080.0000    0.22583
676120.0000    0.36771
676160.0000    0.10827
676200.0000    0.51025
676240.0000    0.17487
676280.0000    0.21000
676320.0000    0.31825
676360.0000    0.18015
676400.0000    0.50327
676440.0000    0.40662
676480.0000    0.29572
676520.0000    0.37689
676560.0000    0.37433
676600.0000    0.46571
676640.0000    0.34673
676680.0000    0.37148
676720.0000    0.40466
676760.0000    0.29032
676800.0000    0.28167
676840.0000    0.31166
676880.0000    0.23333
676920.0000    0.51272
676960.0000    0.27709
677000.0000    0.22854
677040.0000    0.30733
677080.0000    0.31023
677120.0000    0.18310
677160.0000    0.18588
677200.0000    0.21323
677240.0000    0.15555
677280.0000    0.44259
677320.0000    0.15408
677360.0000    0.42712
677400.0000    0.52604
677440.0000    0.32331
677480.0000    0.20035
677520.0000    0.37729
677560.0000    0.50314
677600.0000    0.46535
677640.0000    0.23655
677680.0000    0.14851
677720.0000    0.49145
677760.0000    0.33551
677800.0000    0.31973
677840.0000    0.54741
677880.0000    0.21330
677920.0000    0.43707
677960.0000    0.38162
678000.0000    0.45090
678040.0000    0.30578
678080.0000    0.24562
678120.0000    0.33959
678160.0000    0.36960
678200.0000    0.25972
678240.0000    0.29832
678280.0000    0.40552
678320.0000    0.32555
678360.0000    0.16659
678400.0000    0.35195
678440.0000    0.40587
678480.0000    0.38069
678520.0000    0.43170
678560.0000    0.19925
678600.0000    0.29531
678640.0000    0.32649
678680.0000    0.42130
678720.0000    0.39174
678760.0000    0.34370
678800.0000    0.30783
678840.0000    0.23168
678880.0000    0.45335
678920.0000    0.31615
678960.0000    0.29497
679000.0000    0.30635
679040.0000    0.33908
679080.0000    0.17411
679120.0000    0.33321
679160.0000    0.24608
679200.0000    0.35001
679240.0000    0.21215
679280.0000    0.33845
679320.0000    0.00223
679360.0000    0.26378
679400.0000    0.28450
679440.0000    0.25050
679480.0000    0.50506
679520.0000    0.43932
679560.0000    0.39277
679600.0000    0.30433
679640.0000    0.23326
679680.0000    0.06441
679720.0000    0.26507
679760.0000    0.17898
679800.0000    0.54797
679840.0000    0.39016
679880.0000    0.05748
679920.0000    0.09353
679960.0000    0.02438
680000.0000   -0.05225
680040.0000    0.18468
680080.0000    0.00231
680120.0000   -0.24713
680160.0000    0.05918
680200.0000   -0.40391
680240.0000    0.16593
680280.0000   -0.21461
680320.0000    0.08433
680360.0000   -0.24567
680400.0000    0.08522
680440.0000    0.09524
680480.0000    0.13796
680520.0000    0.17626
680560.0000    0.28669
680600.0000    0.24894
680640.0000    0.20934
680680.0000    0.17507
680720.0000    0.19132
680760.0000    0.17626
680800.0000    0.00245
680840.0000    0.21927
680880.0000    0.14863
680920.0000    0.28626
680960.0000    0.25028
681000.0000    0.23343
681040.0000    0.09419
681080.0000    0.26779
681120.0000    0.22187
681160.0000    0.42981
681200.0000    0.49243
681240.0000    0.34970
681280.0000    0.37436
681320.0000    0.18977
681360.0000    0.39560
681400.0000    0.36518
681440.0000    0.29213
681480.0000    0.15863
681520.0000    0.35304
681560.0000   -0.09570
681600.0000    0.08951
681640.0000    0.13038
681680.0000    0.18689
681720.0000    0.14129
681760.0000    0.07712
681800.0000    0.13264
681840.0000    0.17723
681880.0000    0.18063
681920.0000    0.20185
681960.0000    0.14689
682000.0000    0.02476
682040.0000    0.22517
682080.0000    0.31526
682120.0000    0.30088
682160.0000    0.27981
682200.0000    0.10914
682240.0000    0.14523
682280.0000    0.08761
682320.0000    0.22180
682360.0000    0.40374
682400.0000    0.15013
682440.0000    0.28301
682480.0000    0.31666
682520.0000    0.44813
682560.0000    0.16979
682600.0000    0.21676
682640.0000    0.16721
682680.0000    0.34639
682720.0000    0.19100
682760.0000    0.47718
682800.0000    0.43265
682840.0000    0.38580
682880.0000    0.27884
682920.0000    0.39641
682960.0000    0.59253
683000.0000    0.46997
683040.0000    0.54296
683080.0000    0.41897
683120.0000    0.40087
683160.0000    0.28036
683200.0000   -0.05293
683240.0000    0.20113
683280.0000    0.32745
683320.0000    0.37219
683360.0000    0.19513
683400.0000   -0.00246
683440.0000    0.20570
683480.0000   -0.03280
683520.0000    0.10292
683560.0000   -0.36768
683600.0000   -0.11913
683640.0000    0.16203
683680.0000   -0.06017
683720.0000   -0.63857
683760.0000   -0.45825
683800.0000   -0.42229
683840.0000   -0.02265
683880.0000    0.08127
683920.0000    0.26238
683960.0000    0.16341
684000.0000    0.25949
684040.0000    0.15550
684080.0000    0.16499
684120.0000    0.09093
684160.0000    0.33554
684200.0000    0.06553
684240.0000   -0.08227
684280.0000   -0.05457
684320.0000   -0.77973
684360.0000   -1.01071
684400.0000   -0.90460
684440.0000   -0.45263
684480.0000   -0.88954
684520.0000   -0.39699
684560.0000   -0.19313
684600.0000   -0.41996
684640.0000   -0.19040
684680.0000   -0.46079
684720.0000   -0.49034
684760.0000   -0.67315
684800.0000   -0.32398
684840.0000   -0.12762
684880.0000   -0.49977
684920.0000   -0.25278
684960.0000   -0.12022
685000.0000   -0.26667
685040.0000   -0.33732
685080.0000   -0.23664
685120.0000   -0.00001
685160.0000   -0.04451
685200.0000   -0.55705
685240.0000   -0.70121
685280.0000   -0.32633
685320.0000   -0.10924
685360.0000   -0.25632
685400.0000    0.04206
685440.0000   -0.03243
685480.0000   -0.10772
685520.0000   -0.28534
685560.0000    0.31820
685600.0000    0.18559
685640.0000    0.11150
685680.0000    0.21013
685720.0000    0.21797
685760.0000    0.45648
685800.0000    0.52730
685840.0000    0.57573
685880.0000    0.46323
685920.0000    0.44056
685960.0000    0.51890
686000.0000    0.48494
686040.0000    0.36549
686080.0000    0.37722
686120.0000    0.44534
686160.0000    0.43211
686200.0000    0.30234
686240.0000    0.38708
686280.0000    0.46428
686320.0000    0.43463
686360.0000    0.51569
686400.0000    0.67582
686440.0000    0.40460
686480.0000    0.71646
686520.0000    0.68829
686560.0000    0.57669
686600.0000    0.57916
686640.0000    0.47558
686680.0000    0.49047
686720.0000    0.38046
686760.0000    0.39259
686800.0000    0.73544
686840.0000    0.58186
686880.0000    0.74604
686920.0000    0.27091
686960.0000    0.52350
687000.0000    0.29350
687040.0000    0.37006
687080.0000    0.55091
687120.0000    0.41488
687160.0000    0.40648
687200.0000    0.19695
687240.0000    0.57645
687280.0000    0.20176
687320.0000    0.45779
687360.0000    0.41842
687400.0000    0.12669
687440.0000    0.29976
687480.0000    0.31244
687520.0000    0.47828
687560.0000    0.48403
687600.0000    0.50891
687640.0000    0.52995
687680.0000    0.21597
687720.0000    0.41724
687760.0000    0.21117
687800.0000    0.36165
687840.0000    0.16813
687880.0000    0.31042
687920.0000    0.17856
687960.0000   -0.00556
688000.0000    0.20332
688040.0000    0.28670
688080.0000    0.26763
688120.0000    0.10492
688160.0000    0.20090
688200.0000    0.13821
688240.0000    0.03822
688280.0000   -0.04844
688320.0000    0.12699
688360.0000    0.07056
688400.0000    0.15131
688440.0000    0.04651
688480.0000   -0.03280
688520.0000    0.27697
688560.0000    0.46103
688600.0000    0.31542
688640.0000    0.53968
688680.0000    0.25932
688720.0000    0.38459
688760.0000    0.35483
688800.0000    0.34160
688840.0000    0.43449
688880.0000    0.13006
688920.0000    0.34931
688960.0000    0.35457
689000.0000    0.52025
689040.0000    0.39926
689080.0000    0.35776
689120.0000    0.08534
689160.0000    0.29920
689200.0000    0.30295
689240.0000    0.30197
689280.0000    0.29912
689320.0000    0.31127
689360.0000    0.34730
689400.0000    0.11787
689440.0000    0.36843
689480.0000    0.07742
689520.0000    0.29574
689560.0000    0.38776
689600.0000    0.28913
689640.0000    0.40543
689680.0000    0.11928
689720.0000    0.14075
689760.0000    0.10227
689800.0000    0.18923
689840.0000    0.16712
689880.0000    0.32031
689920.0000    0.34001
689960.0000    0.21441
690000.0000    0.14770
690040.0000    0.05885
690080.0000    0.06614
690120.0000    0.15344
690160.0000    0.34153
690200.0000    0.03709
690240.0000    0.13540
690280.0000    0.21340
690320.0000    0.11369
690360.0000    0.37819
690400.0000    0.19549
690440.0000    0.18928
690480.0000    0.17143
690520.0000    0.01123
690560.0000    0.25453
690600.0000    0.43753
690640.0000    0.20876
690680.0000    0.52279
690720.0000    0.21455
690760.0000    0.27816
690800.0000   -0.14161
690840.0000   -0.01603
690880.0000    0.22343
690920.0000    0.09357
690960.0000    0.36539
691000.0000    0.18268
691040.0000    0.23834
691080.0000    0.47766
691120.0000    0.20506
691160.0000    0.26376
691200.0000    0.19275
691240.0000    0.01553
691280.0000    0.37915
691320.0000    0.03392
691360.0000    0.21600
691400.0000    0.26533
691440.0000    0.26089
691480.0000    0.31514
691520.0000    0.48976
691560.0000    0.26709
691600.0000    0.34631
691640.0000    0.09349
691680.0000    0.30857
691720.0000    0.30385
691760.0000    0.36284
691800.0000    0.41300
691840.0000    0.19217
691880.0000    0.32073
691920.0000    0.20149
691960.0000    0.12825
692000.0000    0.42518
692040.0000    0.50422
692080.0000    0.43334
692120.0000    0.42859
692160.0000    0.46584
692200.0000    0.48716
692240.0000    0.14132
692280.0000    0.04213
692320.0000    0.17589
692360.0000    0.44917
692400.0000    0.58761
692440.0000    0.37826
692480.0000    0.47555
692520.0000    0.33612
692560.0000    0.39146
692600.0000    0.37900
692640.0000    0.25083
692680.0000    0.62251
692720.0000    0.27384
692760.0000    0.35257
692800.0000    0.22875
692840.0000    0.21044
692880.0000    0.54310
692920.0000    0.01576
692960.0000   -0.04919
693000.0000    0.57260
693040.0000    0.42036
693080.0000    0.32587
693120.0000    0.43600
693160.0000    0.45262
693200.0000    0.33265
693240.0000    0.18429
693280.0000    0.23698
693320.0000    0.28704
693360.0000    0.29310
693400.0000    0.22162
693440.0000    0.25253
693480.0000    0.43247
693520.0000    0.29636
693560.0000    0.36952
693600.0000    0.15756
693640.0000    0.22412
693680.0000    0.03159
693720.0000    0.11158
693760.0000    0.02518
693800.0000    0.46611
693840.0000    0.34619
693880.0000    0.31227
693920.0000    0.34969
693960.0000   -0.24187
694000.0000    0.12013
694040.0000    0.42066
694080.0000    0.15532
694120.0000    0.31075
694160.0000    0.39259
694200.0000    0.25039
694240.0000    0.16263
694280.0000    0.31775
694320.0000    0.28519
694360.0000   -0.00388
694400.0000    0.17178
694440.0000    0.40076
694480.0000    0.32102
694520.0000    0.23517
694560.0000    0.09356
694600.0000    0.16384
694640.0000    0.39150
694680.0000    0.38222
694720.0000    0.18997
694760.0000    0.37200
694800.0000    0.22513
694840.0000    0.36270
694880.0000    0.38749
694920.0000    0.26933
694960.0000    0.37753
695000.0000    0.23205
695040.0000    0.33462
695080.0000    0.28107
695120.0000    0.15719
695160.0000    0.33234
695200.0000    0.58378
695240.0000    0.25657
695280.0000    0.33118
695320.0000    0.20366
695360.0000    0.15693
695400.0000    0.27313
695440.0000    0.31880
695480.0000    0.36896
695520.0000    0.37380
695560.0000    0.57125
695600.0000    0.21287
695640.0000    0.27467
695680.0000    0.39815
695720.0000    0.13514
695760.0000    0.15656
695800.0000    0.26349
695840.0000    0.10909
695880.0000    0.07131
695920.0000   -0.22363
695960.0000   -0.78943
696000.0000   -0.60760
696040.0000   -0.90179
696080.0000   -0.85236
696120.0000   -0.82627
696160.0000   -0.49866
696200.0000   -0.28203
696240.0000   -0.59115
696280.0000   -0.24092
696320.0000   -0.49233
696360.0000   -0.11427
696400.0000   -0.59868
696440.0000   -0.84813
696480.0000   -0.29835
696520.0000   -0.14283
696560.0000    0.10220
696600.0000    0.11908
696640.0000    0.15555
696680.0000   -0.18115
696720.0000    0.12607
696760.0000    0.09070
696800.0000   -0.34140
696840.0000    0.03170
696880.0000    0.32082
696920.0000    0.19637
696960.0000   -0.03826
697000.0000   -0.47081
697040.0000   -0.46307
697080.0000   -0.49933
697120.0000   -0.40579
697160.0000   -0.42587
697200.0000   -0.52159
697240.0000   -0.31700
697280.0000   -0.46995
697320.0000    0.04687
697360.0000    0.02721
697400.0000   -0.26551
697440.0000   -0.34091
697480.0000   -0.79943
697520.0000   -0.69504
697560.0000   -0.18152
697600.0000   -0.26879
697640.0000   -0.70154
697680.0000   -0.49121
697720.0000   -0.45869
697760.0000   -0.35981
697800.0000   -0.37043
697840.0000   -0.37177
697880.0000   -0.12167
697920.0000   -0.22456
697960.0000   -0.00581
698000.0000    0.03928
698040.0000   -0.26481
698080.0000   -0.42397
698120.0000   -0.24917
698160.0000    0.22551
698200.0000    0.36288
698240.0000    0.09250
698280.0000    0.28883
698320.0000    0.35154
698360.0000    0.23749
698400.0000    0.21987
698440.0000    0.10874
698480.0000    0.06407
698520.0000    0.17107
698560.0000    0.23784
698600.0000    0.16501
698640.0000    0.29511
698680.0000    0.25146
698720.0000    0.24647
698760.0000    0.15479
698800.0000    0.04645
698840.0000    0.31465
698880.0000    0.44798
698920.0000    0.34621
698960.0000    0.28383
699000.0000    0.12504
699040.0000   -0.12919
699080.0000    0.36571
699120.0000    0.22369
699160.0000    0.41174
699200.0000    0.07654
699240.0000    0.30403
699280.0000    0.11411
699320.0000    0.14922
699360.0000    0.22486
699400.0000    0.27647
699440.0000    0.36060
699480.0000    0.18709
699520.0000    0.25493
699560.0000    0.10018
699600.0000    0.00020
699640.0000   -0.21135
699680.0000    0.06260
699720.0000    0.17410
699760.0000    0.16953
699800.0000    0.15338
699840.0000   -0.01020
699880.0000    0.00904
699920.0000   -0.06944
699960.0000    0.16669
700000.0000    0.23766
700040.0000    0.45185
700080.0000    0.29572
700120.0000    0.43951
700160.0000    0.19760
700200.0000    0.45834
700240.0000    0.39646
700280.0000    0.42923
700320.0000    0.53537
700360.0000    0.54372
700400.0000    0.57601
700440.0000    0.56915
700480.0000    0.60562
700520.0000    0.34693
700560.0000    0.40887
700600.0000    0.70418
700640.0000    0.51986
700680.0000    0.33441
700720.0000    0.04753
700760.0000    0.21773
700800.0000    0.36614
700840.0000    0.35529
700880.0000    0.29112
700920.0000    0.24259
700960.0000    0.29763
701000.0000    0.17562
701040.0000    0.15171
701080.0000    0.18175
701120.0000    0.31015
701160.0000    0.29056
701200.0000    0.32704
701240.0000    0.30417
701280.0000    0.19184
701320.0000    0.28235
701360.0000    0.35176
701400.0000    0.53028
701440.0000    0.33199
701480.0000    0.16302
701520.0000    0.54240
701560.0000    0.54230
701600.0000    0.37472
701640.0000    0.13902
701680.0000    0.08256
701720.0000    0.27666
701760.0000    0.20621
701800.0000    0.15232
701840.0000    0.18120
701880.0000    0.01640
701920.0000    0.18117
701960.0000    0.10041
702000.0000    0.34232
702040.0000    0.01631
702080.0000    0.29025
702120.0000    0.45366
702160.0000    0.14649
702200.0000    0.18545
702240.0000    0.30151
702280.0000    0.36415
702320.0000    0.18334
702360.0000    0.32904
702400.0000    0.39706
702440.0000    0.03497
702480.0000    0.29149
702520.0000   -0.02642
702560.0000    0.19669
702600.0000    0.41375
702640.0000    0.31020
702680.0000    0.50265
702720.0000    0.38205
702760.0000    0.34063
702800.0000    0.20027
702840.0000    0.47448
702880.0000    0.34649
702920.0000    0.24250
702960.0000    0.41558
703000.0000    0.27158
703040.0000    0.26286
703080.0000    0.38290
703120.0000    0.54898
703160.0000    0.36954
703200.0000    0.13378
703240.0000    0.50321
703280.0000    0.31581
703320.0000    0.47196
703360.0000    0.45862
703400.0000    0.49526
703440.0000    0.32632
703480.0000    0.33821
703520.0000    0.50181
703560.0000    0.38651
703600.0000    0.25702
703640.0000    0.28355
703680.0000    0.18817
703720.0000    0.29268
703760.0000    0.54006
703800.0000    0.38843
703840.0000    0.28802
703880.0000    0.42888
703920.0000    0.13813
703960.0000    0.26253
704000.0000    0.39382
704040.0000    0.46162
704080.0000    0.35589
704120.0000    0.32214
704160.0000    0.54520
704200.0000    0.43342
704240.0000    0.36157
704280.0000    0.29002
704320.0000    0.32380
704360.0000    0.11160
704400.0000    0.28975
704440.0000    0.36870
704480.0000    0.23318
704520.0000    0.32927
704560.0000    0.38543
704600.0000    0.22683
704640.0000    0.45737
704680.0000    0.36743
704720.0000    0.39271
704760.0000    0.50501
704800.0000    0.35467
704840.0000    0.36281
704880.0000    0.42614
704920.0000    0.19659
704960.0000    0.24955
705000.0000    0.41645
705040.0000    0.28975
705080.0000    0.52150
705120.0000    0.31528
705160.0000    0.51106
705200.0000    0.57553
705240.0000    0.50022
705280.0000    0.32606
705320.0000    0.18891
705360.0000    0.39062
705400.0000    0.21468
705440.0000    0.43029
705480.0000    0.45846
705520.0000    0.39240
705560.0000    0.37274
705600.0000    0.24770
705640.0000    0.38178
705680.0000    0.20412
705720.0000    0.50892
705760.0000    0.33267
705800.0000    0.31568
705840.0000    0.36757
705880.0000    0.31674
705920.0000    0.26519
705960.0000    0.18098
706000.0000    0.20473
706040.0000    0.32915
706080.0000    0.20573
706120.0000    0.44804
706160.0000    0.38878
706200.0000    0.27385
706240.0000    0.30303
706280.0000    0.24401
706320.0000    0.33868
706360.0000    0.41695
706400.0000    0.41450
706440.0000    0.07944
706480.0000    0.48769
706520.0000    0.56191
706560.0000    0.49214
706600.0000    0.40256
706640.0000    0.44894
706680.0000    0.34601
706720.0000    0.20436
706760.0000    0.54933
706800.0000    0.28918
706840.0000    0.34346
706880.0000    0.35482
706920.0000    0.37375
706960.0000    0.27984
707000.0000    0.36581
707040.0000    0.48381
707080.0000    0.52227
707120.0000    0.35451
707160.0000    0.21542
707200.0000    0.17621
707240.0000    0.33676
707280.0000    0.44064
707320.0000    0.37293
707360.0000    0.09390
707400.0000    0.19545
707440.0000    0.16182
707480.0000    0.43164
707520.0000    0.28260
707560.0000    0.25956
707600.0000    0.27598
707640.0000    0.39336
707680.0000    0.33551
707720.0000    0.16179
707760.0000    0.44627
707800.0000    0.09682
707840.0000    0.44552
707880.0000    0.46363
707920.0000    0.33101
707960.0000    0.54171
708000.0000    0.46592
708040.0000    0.28839
708080.0000    0.45377
708120.0000    0.39194
708160.0000    0.29461
708200.0000    0.27471
708240.0000    0.38827
708280.0000    0.28284
708320.0000    0.42686
708360.0000    0.26500
708400.0000    0.17595
708440.0000    0.36506
708480.0000    0.13835
708520.0000    0.46713
708560.0000    0.18989
708600.0000    0.35474
708640.0000    0.51601
708680.0000    0.33208
708720.0000    0.36521
708760.0000    0.56808
708800.0000    0.34827
708840.0000    0.44056
708880.0000    0.19777
708920.0000    0.16618
708960.0000    0.34199
709000.0000    0.40341
709040.0000    0.23473
709080.0000    0.35202
709120.0000    0.34237
709160.0000    0.38709
709200.0000    0.38747
709240.0000    0.49556
709280.0000    0.26043
709320.0000    0.43219
709360.0000    0.24174
709400.0000    0.55943
709440.0000    0.29005
709480.0000    0.25492
709520.0000    0.49510
709560.0000    0.34992
709600.0000    0.44670
709640.0000    0.67700
709680.0000    0.45498
709720.0000    0.38200
709760.0000    0.37407
709800.0000    0.76931
709840.0000    0.52025
709880.0000    0.37367
709920.0000    0.48488
709960.0000    0.46929
710000.0000    0.57863
710040.0000    0.18734
710080.0000    0.34330
710120.0000    0.21590
710160.0000    0.33797
710200.0000    0.30482
710240.0000   -0.06419
710280.0000    0.26983
710320.0000    0.19408
710360.0000    0.29092
710400.0000    0.30077
710440.0000    0.45020
710480.0000    0.32468
710520.0000    0.37874
710560.0000    0.15937
710600.0000    0.36733
710640.0000    0.14000
710680.0000    0.13541
710720.0000    0.20487
710760.0000    0.16857
710800.0000    0.16191
710840.0000    0.16316
710880.0000    0.17042
710920.0000    0.17990
710960.0000    0.08279
711000.0000    0.33380
711040.0000    0.27003
711080.0000    0.14698
711120.0000    0.08796
711160.0000    0.35571
711200.0000    0.49877
711240.0000    0.27538
711280.0000    0.17569
711320.0000    0.17902
711360.0000    0.11824
711400.0000    0.35680
711440.0000    0.38356
711480.0000    0.34443
711520.0000    0.03043
711560.0000    0.12138
711600.0000    0.27359
711640.0000    0.21315
711680.0000    0.16081
711720.0000    0.25982
711760.0000    0.17493
711800.0000    0.27353
711840.0000    0.30182
711880.0000    0.17096
711920.0000    0.26760
711960.0000    0.37496
712000.0000    0.24417
712040.0000    0.29263
712080.0000    0.26411
712120.0000    0.28558
712160.0000    0.28589
712200.0000    0.23516
712240.0000    0.13993
712280.0000    0.31375
712320.0000    0.32063
712360.0000    0.21725
712400.0000    0.12524
712440.0000    0.15822
712480.0000    0.34171
712520.0000    0.42602
712560.0000    0.22104
712600.0000    0.22748
712640.0000    0.34076
712680.0000    0.41774
712720.0000    0.27084
712760.0000    0.20168
712800.0000    0.18310
712840.0000    0.13301
712880.0000    0.10128
712920.0000    0.07412
712960.0000   -0.14485
713000.0000   -0.07681
713040.0000   -0.05764
713080.0000   -0.23296
713120.0000   -0.01462
713160.0000    0.08603
713200.0000    0.02786
713240.0000   -0.44242
713280.0000   -0.53633
713320.0000   -0.20768
713360.0000   -0.11147
713400.0000   -0.40740
713440.0000   -0.19219
713480.0000   -0.02537
713520.0000   -0.30555
713560.0000   -0.48684
713600.0000   -0.03192
713640.0000   -0.11472
713680.0000   -0.37841
713720.0000   -0.43204
713760.0000   -0.36265
713800.0000   -0.12504
713840.0000   -0.26528
713880.0000   -0.25212
713920.0000   -0.35793
713960.0000    0.13223
714000.0000   -0.07932
714040.0000    0.04514
714080.0000   -0.42414
714120.0000   -0.26037
714160.0000   -0.22416
714200.0000    0.00749
714240.0000   -0.20929
714280.0000   -0.07592
714320.0000   -0.06172
714360.0000   -0.22821
714400.0000   -0.09818
714440.0000   -0.20073
714480.0000   -0.34404
714520.0000   -0.53631
714560.0000   -0.11926
714600.0000   -0.10716
714640.0000   -0.31810
714680.0000   -0.35415
714720.0000   -0.16275
714760.0000   -0.13896
714800.0000   -0.00227
714840.0000   -0.08567
714880.0000   -0.16092
714920.0000   -0.12791
714960.0000    0.15427
715000.0000   -0.40465
715040.0000   -0.42575
715080.0000   -0.16974
715120.0000   -0.42510
715160.0000   -0.31502
715200.0000   -0.32232
715240.0000   -0.14803
715280.0000   -0.24184
715320.0000   -0.21680
715360.0000   -0.27135
715400.0000   -0.03792
715440.0000   -0.08350
715480.0000   -0.27028
715520.0000   -0.18357
715560.0000    0.01564
715600.0000   -0.33636
715640.0000   -0.24051
715680.0000   -0.43865
715720.0000   -0.45679
715760.0000    0.11786
715800.0000    0.25027
715840.0000    0.60683
715880.0000    0.53729
715920.0000    0.56252
715960.0000    0.45682
716000.0000    0.57504
716040.0000    0.49362
716080.0000    0.34346
716120.0000    0.35926
716160.0000    0.46554
716200.0000    0.38828
716240.0000    0.39779
716280.0000    0.32854
716320.0000    0.35948
716360.0000    0.69229
716400.0000    0.58305
716440.0000    0.29013
716480.0000    0.67007
716520.0000    0.21300
716560.0000    0.40285
716600.0000    0.38551
716640.0000    0.41980
716680.0000    0.07319
716720.0000    0.14779
716760.0000    0.37829
716800.0000    0.48633
716840.0000    0.41140
716880.0000    0.45533
716920.0000    0.40558
716960.0000    0.32774
717000.0000    0.36997
717040.0000    0.49989
717080.0000    0.26060
717120.0000    0.65158
717160.0000    0.27564
717200.0000    0.40644
717240.0000    0.30412
717280.0000    0.30626
717320.0000    0.25053
717360.0000    0.32753
717400.0000    0.37271
717440.0000    0.38354
717480.0000    0.38076
717520.0000    0.31221
717560.0000    0.32354
717600.0000    0.28369
717640.0000    0.46528
717680.0000    0.23805
717720.0000    0.24226
717760.0000    0.34339
717800.0000    0.23423
717840.0000    0.36874
717880.0000   -0.09376
717920.0000    0.28196
717960.0000    0.20466
718000.0000    0.31403
718040.0000    0.45134
718080.0000    0.11997
718120.0000    0.32110
718160.0000    0.57540
718200.0000    0.43810
718240.0000    0.21968
718280.0000    0.32752
718320.0000    0.32210
718360.0000    0.44857
718400.0000    0.53975
718440.0000    0.19314
718480.0000    0.25483
718520.0000    0.32179
718560.0000    0.20584
718600.0000    0.21649
718640.0000    0.23510
718680.0000    0.13617
718720.0000    0.43689
718760.0000    0.07038
718800.0000    0.35383
718840.0000    0.28039
718880.0000    0.33465
718920.0000    0.36336
718960.0000    0.26176
719000.0000    0.77834
719040.0000    0.34098
719080.0000    0.58993
719120.0000    0.39701
719160.0000    0.51578
719200.0000    0.57961
719240.0000    0.50937
719280.0000    0.48090
719320.0000    0.40272
719360.0000    0.31831
719400.0000    0.48228
719440.0000    0.30309
719480.0000    0.17618
719520.0000    0.28874
719560.0000   -0.21091
719600.0000   -0.84433
719640.0000   -0.59067
719680.0000   -0.10306
719720.0000   -0.10279
719760.0000   -0.01171
719800.0000   -0.28731
719840.0000   -0.05345
719880.0000    0.31887
719920.0000   -0.04167
719960.0000   -0.05405
720000.0000   -0.13200
720040.0000   -0.00194
720080.0000    0.12669
720120.0000    0.26923
720160.0000    0.18815
720200.0000   -0.16076
720240.0000    0.34329
720280.0000    0.39005
720320.0000    0.12392
720360.0000   -0.03489
720400.0000   -0.06536
720440.0000    0.42343
720480.0000    0.34855
720520.0000    0.21553
720560.0000    0.29029
720600.0000    0.16210
720640.0000    0.12284
720680.0000    0.27897
720720.0000    0.24872
720760.0000    0.23782
720800.0000    0.34891
720840.0000    0.36270
720880.0000    0.11975
720920.0000    0.13371
720960.0000    0.25188
721000.0000    0.27128
721040.0000    0.29687
721080.0000    0.02528
721120.0000    0.00928
721160.0000    0.21213
721200.0000    0.16496
721240.0000    0.13302
721280.0000    0.24742
721320.0000    0.13618
721360.0000   -0.13218
721400.0000    0.22726
721440.0000    0.49683
721480.0000    0.00668
721520.0000   -0.00697
721560.0000    0.08935
721600.0000   -0.21188
721640.0000   -0.09806
721680.0000   -0.04727
721720.0000   -0.06993
721760.0000   -0.16456
721800.0000   -0.26510
721840.0000   -0.02851
721880.0000   -0.32160
721920.0000   -0.34823
721960.0000   -0.59757
722000.0000   -0.31670
722040.0000   -0.60166
722080.0000   -0.25637
722120.0000   -0.20347
722160.0000   -0.23448
722200.0000   -0.32207
722240.0000   -0.42842
722280.0000   -0.51090
722320.0000   -0.60617
722360.0000   -0.69204
722400.0000   -0.14042
722440.0000   -0.05214
722480.0000   -0.24302
722520.0000   -0.32675
722560.0000   -0.30443
722600.0000   -0.22749
722640.0000   -0.41762
722680.0000   -0.29095
722720.0000   -0.10608
722760.0000   -0.40406
722800.0000   -0.49572
722840.0000   -0.50167
722880.0000   -0.11573
722920.0000   -0.02700
722960.0000   -0.37737
723000.0000   -0.16533
723040.0000   -0.25876
723080.0000   -0.26853
723120.0000   -0.19851
723160.0000   -0.37331
723200.0000   -0.06377
723240.0000   -0.53378
723280.0000   -0.30230
723320.0000   -0.40611
723360.0000   -0.34533
723400.0000   -0.23462
723440.0000   -0.08762
723480.0000   -0.30864
723520.0000   -0.26025
723560.0000   -0.27630
723600.0000   -0.13653
723640.0000   -0.21692
723680.0000   -0.49220
723720.0000   -0.37479
723760.0000   -0.38410
723800.0000   -0.43024
723840.0000   -0.17892
[truncated: 158,795 more chars]
