# Supplementary material for: Comment on 'Valid molecular dynamics simulations of human hemoglobin require a surprisingly large box size'
Source: eLife. 2019 Jun 20;8:e44718. doi: 10.7554/eLife.44718 (PMC6586461; doi:10.7554/eLife.44718)
Supplement: Figure 4—source data 1. — The zip archive contains a README file describing which source files correspond to the different panels. [file elife-44718-fig4-data1.zip › figure4/panels_EF/amber/box1/eq8/proj.xvg]

25000.0000   -0.53290
25040.0000   -0.37868
25080.0000   -0.39508
25120.0000   -0.78885
25160.0000   -0.48434
25200.0000   -0.74453
25240.0000   -1.05566
25280.0000   -1.04517
25320.0000   -1.11232
25360.0000   -0.89106
25400.0000   -0.76434
25440.0000   -0.69933
25480.0000   -0.76078
25520.0000   -0.87768
25560.0000   -0.80394
25600.0000   -0.91476
25640.0000   -0.50966
25680.0000   -0.66422
25720.0000   -0.70592
25760.0000   -0.68094
25800.0000   -0.46675
25840.0000   -0.24097
25880.0000   -0.51151
25920.0000   -0.76559
25960.0000   -0.61138
26000.0000   -0.71742
26040.0000   -0.72337
26080.0000   -0.75893
26120.0000   -0.47486
26160.0000   -0.69071
26200.0000   -0.55488
26240.0000   -0.81513
26280.0000   -0.44909
26320.0000   -0.67132
26360.0000    0.06784
26400.0000   -0.23266
26440.0000   -0.15220
26480.0000    0.01569
26520.0000   -0.24879
26560.0000   -0.20135
26600.0000   -0.00392
26640.0000    0.06763
26680.0000   -0.17289
26720.0000   -0.14502
26760.0000   -0.04237
26800.0000   -0.31916
26840.0000   -0.03161
26880.0000    0.38564
26920.0000    0.48886
26960.0000    0.34059
27000.0000    0.35170
27040.0000    0.28172
27080.0000    0.48067
27120.0000   -0.07871
27160.0000   -0.01887
27200.0000    0.04145
27240.0000   -0.08714
27280.0000    0.10470
27320.0000    0.26860
27360.0000    0.21292
27400.0000   -0.16850
27440.0000    0.03558
27480.0000    0.01411
27520.0000   -0.00372
27560.0000    0.01562
27600.0000    0.09163
27640.0000   -0.07281
27680.0000   -0.54159
27720.0000   -0.12142
27760.0000   -0.22813
27800.0000   -0.18069
27840.0000   -0.26670
27880.0000   -0.06131
27920.0000    0.00680
27960.0000   -0.13149
28000.0000   -0.23045
28040.0000   -0.06387
28080.0000   -0.09327
28120.0000   -0.20059
28160.0000   -0.31847
28200.0000    0.19781
28240.0000   -0.24676
28280.0000   -0.22280
28320.0000    0.08326
28360.0000   -0.15744
28400.0000   -0.08892
28440.0000   -0.10556
28480.0000   -0.29799
28520.0000   -0.28994
28560.0000   -0.44314
28600.0000   -0.53397
28640.0000   -0.81538
28680.0000   -0.61395
28720.0000   -0.55685
28760.0000   -0.71185
28800.0000   -0.41270
28840.0000   -0.41542
28880.0000   -0.53477
28920.0000   -0.65247
28960.0000   -0.32437
29000.0000   -0.54140
29040.0000   -0.19777
29080.0000   -0.34985
29120.0000    0.39745
29160.0000    0.47437
29200.0000   -0.49266
29240.0000   -0.35790
29280.0000   -0.09074
29320.0000   -0.01616
29360.0000   -0.16342
29400.0000   -0.01232
29440.0000    0.00492
29480.0000   -0.17362
29520.0000   -0.10806
29560.0000   -0.08624
29600.0000   -0.13893
29640.0000   -0.23055
29680.0000    0.20457
29720.0000   -0.01428
29760.0000   -0.06217
29800.0000   -0.34992
29840.0000   -0.06832
29880.0000   -0.05604
29920.0000    0.37908
29960.0000    0.30690
30000.0000    0.10676
30040.0000    0.14459
30080.0000    0.28084
30120.0000    0.36748
30160.0000    0.11829
30200.0000   -0.10853
30240.0000    0.03425
30280.0000    0.14757
30320.0000    0.27172
30360.0000    0.00710
30400.0000    0.12675
30440.0000    0.13899
30480.0000    0.39901
30520.0000    0.16879
30560.0000    0.02579
30600.0000    0.09466
30640.0000    0.21140
30680.0000    0.26018
30720.0000    0.29349
30760.0000    0.29262
30800.0000    0.37969
30840.0000    0.25123
30880.0000    0.25988
30920.0000    0.42991
30960.0000   -0.04609
31000.0000   -0.20579
31040.0000   -0.39947
31080.0000   -0.51123
31120.0000   -0.57272
31160.0000   -0.97544
31200.0000   -0.35919
31240.0000   -0.82121
31280.0000   -0.69664
31320.0000   -0.52849
31360.0000   -0.36514
31400.0000   -0.07955
31440.0000   -0.13974
31480.0000   -0.28483
31520.0000   -0.55743
31560.0000   -0.35224
31600.0000   -0.29651
31640.0000   -0.32360
31680.0000   -0.56602
31720.0000   -0.68556
31760.0000   -0.65050
31800.0000   -0.52693
31840.0000   -0.35853
31880.0000   -0.19467
31920.0000    0.05807
31960.0000   -0.13575
32000.0000   -0.76918
32040.0000   -0.66659
32080.0000   -0.41066
32120.0000   -0.67957
32160.0000   -0.89335
32200.0000   -0.86619
32240.0000   -0.70082
32280.0000   -0.87074
32320.0000   -0.52336
32360.0000   -0.52325
32400.0000   -0.54964
32440.0000   -0.38443
32480.0000   -0.43922
32520.0000   -0.25389
32560.0000   -0.60473
32600.0000   -0.28944
32640.0000   -0.31186
32680.0000   -0.40029
32720.0000   -0.62960
32760.0000   -0.59860
32800.0000   -0.63101
32840.0000   -0.50704
32880.0000   -0.36330
32920.0000   -0.47758
32960.0000   -0.65715
33000.0000   -0.42733
33040.0000   -0.54672
33080.0000   -0.54659
33120.0000   -0.59181
33160.0000   -0.61688
33200.0000   -0.32112
33240.0000   -0.55573
33280.0000   -0.54852
33320.0000   -0.52299
33360.0000   -0.64438
33400.0000   -0.48809
33440.0000   -0.69009
33480.0000   -0.42340
33520.0000   -0.46889
33560.0000   -0.20645
33600.0000   -0.14629
33640.0000   -0.04038
33680.0000    0.36228
33720.0000    0.24370
33760.0000    0.35471
33800.0000    0.44732
33840.0000    0.33141
33880.0000    0.34877
33920.0000    0.22865
33960.0000    0.24257
34000.0000    0.37300
34040.0000    0.45209
34080.0000    0.29943
34120.0000    0.15784
34160.0000    0.31585
34200.0000    0.36846
34240.0000    0.65348
34280.0000    0.25744
34320.0000    0.41711
34360.0000    0.34687
34400.0000    0.51801
34440.0000    0.42766
34480.0000    0.27414
34520.0000    0.31133
34560.0000    0.36254
34600.0000    0.23225
34640.0000   -0.18937
34680.0000   -0.32355
34720.0000    0.09392
34760.0000    0.21673
34800.0000   -0.03814
34840.0000    0.08630
34880.0000    0.22243
34920.0000    0.16009
34960.0000    0.45677
35000.0000    0.10981
35040.0000    0.23614
35080.0000    0.09002
35120.0000    0.17743
35160.0000    0.18832
35200.0000    0.27445
35240.0000    0.38063
35280.0000    0.33216
35320.0000    0.29642
35360.0000    0.38025
35400.0000    0.10738
35440.0000    0.21136
35480.0000    0.05235
35520.0000    0.43208
35560.0000    0.32195
35600.0000    0.21231
35640.0000    0.04653
35680.0000    0.20194
35720.0000    0.06880
35760.0000    0.23720
35800.0000    0.15544
35840.0000    0.12039
35880.0000    0.26229
35920.0000    0.27103
35960.0000   -0.00194
36000.0000   -0.23629
36040.0000    0.20819
36080.0000    0.17871
36120.0000    0.28056
36160.0000    0.27389
36200.0000    0.31836
36240.0000    0.43581
36280.0000    0.39862
36320.0000    0.01782
36360.0000    0.15633
36400.0000    0.34257
36440.0000    0.19866
36480.0000    0.24157
36520.0000    0.26062
36560.0000    0.18004
36600.0000    0.19951
36640.0000    0.35519
36680.0000    0.23008
36720.0000    0.56169
36760.0000    0.16459
36800.0000    0.31729
36840.0000   -0.04936
36880.0000    0.35074
36920.0000    0.49721
36960.0000    0.00392
37000.0000    0.08228
37040.0000    0.38331
37080.0000    0.47923
37120.0000    0.33387
37160.0000    0.33598
37200.0000    0.33656
37240.0000    0.32158
37280.0000    0.44476
37320.0000    0.12985
37360.0000    0.51313
37400.0000    0.34884
37440.0000    0.25194
37480.0000    0.36608
37520.0000    0.26620
37560.0000    0.25185
37600.0000    0.17657
37640.0000    0.28440
37680.0000    0.21849
37720.0000    0.13613
37760.0000    0.09078
37800.0000   -0.03228
37840.0000    0.36852
37880.0000    0.23465
37920.0000    0.16593
37960.0000    0.13711
38000.0000    0.11356
38040.0000    0.08619
38080.0000    0.24616
38120.0000    0.03746
38160.0000   -0.22275
38200.0000   -0.03126
38240.0000   -0.18422
38280.0000   -0.50465
38320.0000   -0.63971
38360.0000   -0.65767
38400.0000   -0.48558
38440.0000   -0.31705
38480.0000   -0.19000
38520.0000   -0.46399
38560.0000   -0.27653
38600.0000   -0.32166
38640.0000    0.04369
38680.0000   -0.03818
38720.0000   -0.02957
38760.0000   -0.10065
38800.0000   -0.25237
38840.0000   -0.05410
38880.0000   -0.26983
38920.0000    0.06597
38960.0000   -0.17761
39000.0000   -0.10061
39040.0000    0.03700
39080.0000    0.12861
39120.0000   -0.20669
39160.0000   -0.26468
39200.0000    0.02871
39240.0000   -0.10995
39280.0000   -0.06870
39320.0000   -0.24469
39360.0000   -0.17555
39400.0000   -0.21293
39440.0000   -0.23692
39480.0000   -0.60100
39520.0000   -0.23487
39560.0000   -0.10484
39600.0000   -0.44733
39640.0000   -0.45214
39680.0000   -0.26252
39720.0000   -0.44209
39760.0000   -0.62613
39800.0000   -0.36281
39840.0000   -0.74569
39880.0000   -0.74362
39920.0000   -0.62351
39960.0000   -0.55175
40000.0000   -0.48502
40040.0000   -0.47301
40080.0000   -0.28837
40120.0000   -0.35248
40160.0000   -0.50366
40200.0000   -0.09074
40240.0000   -0.13848
40280.0000   -0.31911
40320.0000   -0.14780
40360.0000   -0.10508
40400.0000   -0.23192
40440.0000   -0.28012
40480.0000    0.00750
40520.0000   -0.11576
40560.0000   -0.16096
40600.0000   -0.10809
40640.0000   -0.22313
40680.0000   -0.11572
40720.0000   -0.22177
40760.0000   -0.08451
40800.0000   -0.24223
40840.0000   -0.24010
40880.0000   -0.36513
40920.0000   -0.43357
40960.0000    0.11590
41000.0000   -0.21597
41040.0000    0.01535
41080.0000    0.04211
41120.0000   -0.00099
41160.0000   -0.04413
41200.0000   -0.16563
41240.0000   -0.16839
41280.0000   -0.29725
41320.0000   -0.27240
41360.0000   -0.60360
41400.0000   -0.57233
41440.0000   -0.19692
41480.0000   -0.63810
41520.0000   -0.30472
41560.0000   -0.35699
41600.0000   -0.36469
41640.0000   -0.26663
41680.0000   -0.68250
41720.0000   -0.15654
41760.0000   -0.15694
41800.0000   -0.23181
41840.0000   -0.26005
41880.0000   -0.49860
41920.0000   -0.46903
41960.0000   -0.47780
42000.0000   -0.39795
42040.0000   -0.30952
42080.0000   -0.55225
42120.0000    0.06588
42160.0000   -0.09765
42200.0000   -0.15785
42240.0000   -0.45614
42280.0000   -0.37784
42320.0000   -0.66348
42360.0000   -0.18917
42400.0000   -0.43080
42440.0000    0.24252
42480.0000   -0.16137
42520.0000   -0.29586
42560.0000   -0.32991
42600.0000   -0.41158
42640.0000   -0.46735
42680.0000   -0.08268
42720.0000   -0.11569
42760.0000   -0.07686
42800.0000   -0.19100
42840.0000   -0.24337
42880.0000   -0.25404
42920.0000   -0.37788
42960.0000   -0.54991
43000.0000   -0.70944
43040.0000   -0.56568
43080.0000   -0.83355
43120.0000   -0.73279
43160.0000   -0.64108
43200.0000   -0.88455
43240.0000   -0.68317
43280.0000   -0.84963
43320.0000   -0.80215
43360.0000   -0.41941
43400.0000   -0.66354
43440.0000   -0.52245
43480.0000   -0.66132
43520.0000   -0.70440
43560.0000   -0.47650
43600.0000   -0.50860
43640.0000   -0.51408
43680.0000   -0.49257
43720.0000   -0.67390
43760.0000   -0.66734
43800.0000   -0.59038
43840.0000   -0.55057
43880.0000   -0.52859
43920.0000   -0.49101
43960.0000   -0.40589
44000.0000   -0.60423
44040.0000   -0.65197
44080.0000   -0.92210
44120.0000   -0.45329
44160.0000   -0.40650
44200.0000   -0.61885
44240.0000   -0.64325
44280.0000   -0.71486
44320.0000   -0.92449
44360.0000   -0.65715
44400.0000   -0.70391
44440.0000   -0.43017
44480.0000   -0.36129
44520.0000   -0.41279
44560.0000   -0.41892
44600.0000   -0.53229
44640.0000   -0.14525
44680.0000   -0.34166
44720.0000   -0.07287
44760.0000   -0.44079
44800.0000   -0.22067
44840.0000   -0.42975
44880.0000   -0.25049
44920.0000   -0.42907
44960.0000   -0.27557
45000.0000   -0.25287
45040.0000   -0.39793
45080.0000   -0.39139
45120.0000   -0.68631
45160.0000   -0.51158
45200.0000   -0.51528
45240.0000   -0.84643
45280.0000   -0.83070
45320.0000   -0.60972
45360.0000   -0.33315
45400.0000   -0.36177
45440.0000   -0.58643
45480.0000   -0.63988
45520.0000   -0.42360
45560.0000   -0.58594
45600.0000   -0.56088
45640.0000   -0.17539
45680.0000   -0.16114
45720.0000    0.10767
45760.0000   -0.40273
45800.0000   -0.50861
45840.0000   -0.14376
45880.0000   -0.44457
45920.0000   -0.42410
45960.0000   -0.57535
46000.0000   -0.81184
46040.0000   -0.51706
46080.0000   -0.78650
46120.0000   -0.28381
46160.0000   -0.33052
46200.0000   -0.89063
46240.0000   -0.48077
46280.0000   -0.61825
46320.0000   -0.59727
46360.0000   -0.74330
46400.0000   -0.67279
46440.0000   -0.29732
46480.0000    0.00914
46520.0000   -0.03380
46560.0000   -0.12607
46600.0000   -0.16450
46640.0000    0.00279
46680.0000   -0.19395
46720.0000   -0.03686
46760.0000   -0.16025
46800.0000   -0.12707
46840.0000   -0.14384
46880.0000   -0.06939
46920.0000   -0.29373
46960.0000   -0.04686
47000.0000   -0.16082
47040.0000    0.03201
47080.0000   -0.29836
47120.0000   -0.20198
47160.0000   -0.08027
47200.0000   -0.34637
47240.0000   -0.50094
47280.0000   -0.68400
47320.0000   -0.19578
47360.0000   -0.24121
47400.0000   -0.37878
47440.0000   -0.25292
47480.0000   -0.13220
47520.0000   -0.40314
47560.0000   -0.01398
47600.0000   -0.47071
47640.0000   -0.59785
47680.0000   -0.33162
47720.0000   -0.08477
47760.0000   -0.12736
47800.0000   -0.10134
47840.0000   -0.37728
47880.0000   -0.60238
47920.0000   -0.37661
47960.0000   -0.28297
48000.0000   -0.25541
48040.0000   -0.44497
48080.0000   -0.01341
48120.0000   -0.36584
48160.0000   -0.25812
48200.0000   -0.70598
48240.0000   -0.73100
48280.0000   -0.61303
48320.0000   -0.36078
48360.0000   -0.42565
48400.0000   -0.79879
48440.0000   -0.38301
48480.0000   -0.50259
48520.0000   -0.18322
48560.0000   -0.54751
48600.0000   -0.57329
48640.0000   -0.37701
48680.0000   -0.52729
48720.0000   -0.46074
48760.0000   -0.19465
48800.0000   -0.29855
48840.0000   -0.34306
48880.0000   -0.35459
48920.0000   -0.42418
48960.0000   -0.54731
49000.0000   -0.65437
49040.0000   -0.44370
49080.0000   -0.32832
49120.0000   -0.34028
49160.0000   -0.46094
49200.0000   -0.57475
49240.0000   -0.40168
49280.0000   -0.48718
49320.0000   -0.32137
49360.0000   -0.42107
49400.0000   -0.15552
49440.0000   -0.48663
49480.0000   -0.30679
49520.0000   -0.23396
49560.0000   -0.42677
49600.0000   -0.17777
49640.0000   -0.07564
49680.0000   -0.33114
49720.0000   -0.56803
49760.0000   -0.82254
49800.0000   -0.99964
49840.0000   -0.94594
49880.0000   -0.73077
49920.0000   -0.28494
49960.0000   -0.56624
50000.0000   -0.56134
50040.0000   -0.53818
50080.0000   -0.46892
50120.0000   -0.32496
50160.0000   -0.24172
50200.0000    0.12307
50240.0000   -0.20976
50280.0000    0.05283
50320.0000   -0.29560
50360.0000   -0.45279
50400.0000   -0.56011
50440.0000   -0.62864
50480.0000   -0.57726
50520.0000   -0.57257
50560.0000   -0.31200
50600.0000   -0.64101
50640.0000   -0.47404
50680.0000   -0.15524
50720.0000   -0.10251
50760.0000   -0.20051
50800.0000   -0.66344
50840.0000   -0.31024
50880.0000   -0.46646
50920.0000   -0.15856
50960.0000   -0.43554
51000.0000   -0.26058
51040.0000   -0.44465
51080.0000   -0.41457
51120.0000   -0.10489
51160.0000   -0.20877
51200.0000   -0.30759
51240.0000   -0.38434
51280.0000   -0.65127
51320.0000   -1.04107
51360.0000   -0.55197
51400.0000   -0.56795
51440.0000   -0.29009
51480.0000   -0.54980
51520.0000   -0.76234
51560.0000   -0.54529
51600.0000   -0.62420
51640.0000   -0.40474
51680.0000   -0.53768
51720.0000   -0.49864
51760.0000   -0.41094
51800.0000   -0.61062
51840.0000   -0.38583
51880.0000   -0.47936
51920.0000   -0.36371
51960.0000   -0.50936
52000.0000   -0.26738
52040.0000   -0.49908
52080.0000   -0.41878
52120.0000   -0.38886
52160.0000   -0.48620
52200.0000   -0.59993
52240.0000   -0.31556
52280.0000   -0.52082
52320.0000   -0.15020
52360.0000   -0.47101
52400.0000   -0.51091
52440.0000   -0.06777
52480.0000   -0.15363
52520.0000   -0.44499
52560.0000   -0.42655
52600.0000   -0.27296
52640.0000   -0.25191
52680.0000   -0.29960
52720.0000   -0.59158
52760.0000   -0.42513
52800.0000   -0.27972
52840.0000   -0.29114
52880.0000   -0.40670
52920.0000   -0.31586
52960.0000   -0.51751
53000.0000   -0.66233
53040.0000   -0.45975
53080.0000   -0.52306
53120.0000   -0.66438
53160.0000   -0.61103
53200.0000   -0.29277
53240.0000   -0.48720
53280.0000   -0.73465
53320.0000   -0.41145
53360.0000   -0.17886
53400.0000   -0.26767
53440.0000   -0.19262
53480.0000   -0.24312
53520.0000   -0.19243
53560.0000   -0.27434
53600.0000   -0.76210
53640.0000   -0.54955
53680.0000   -0.51161
53720.0000   -0.40883
53760.0000   -0.64659
53800.0000   -1.13011
53840.0000   -0.50895
53880.0000   -0.15246
53920.0000   -0.12446
53960.0000   -0.14846
54000.0000   -0.28498
54040.0000   -0.51647
54080.0000   -0.48400
54120.0000   -0.42974
54160.0000   -0.64282
54200.0000   -0.80492
54240.0000   -0.74638
54280.0000   -0.67674
54320.0000   -0.56196
54360.0000   -0.47063
54400.0000   -0.50560
54440.0000   -0.47504
54480.0000   -0.65932
54520.0000   -0.62285
54560.0000   -0.64842
54600.0000   -0.80306
54640.0000   -0.77832
54680.0000   -0.49185
54720.0000   -0.48258
54760.0000   -0.57275
54800.0000   -0.71397
54840.0000   -0.63097
54880.0000   -0.53704
54920.0000   -0.61981
54960.0000   -0.74695
55000.0000   -0.22568
55040.0000   -0.39949
55080.0000   -0.55195
55120.0000   -0.53295
55160.0000   -0.30695
55200.0000   -0.15613
55240.0000   -0.10548
55280.0000   -0.03722
55320.0000    0.16447
55360.0000    0.23965
55400.0000   -0.10812
55440.0000    0.08294
55480.0000    0.21010
55520.0000    0.03226
55560.0000    0.00941
55600.0000    0.10503
55640.0000   -0.17402
55680.0000   -0.08585
55720.0000   -0.02960
55760.0000   -0.21802
55800.0000   -0.10217
55840.0000   -0.02529
55880.0000   -0.04483
55920.0000    0.24975
55960.0000    0.03648
56000.0000    0.28347
56040.0000    0.26479
56080.0000    0.43156
56120.0000    0.52982
56160.0000    0.42994
56200.0000    0.26438
56240.0000    0.07470
56280.0000   -0.11128
56320.0000    0.16444
56360.0000    0.06003
56400.0000   -0.15157
56440.0000   -0.04030
56480.0000   -0.25820
56520.0000    0.10525
56560.0000    0.12033
56600.0000   -0.22405
56640.0000   -0.18654
56680.0000    0.05508
56720.0000    0.09538
56760.0000    0.03218
56800.0000   -0.08218
56840.0000   -0.03263
56880.0000    0.07484
56920.0000    0.04901
56960.0000    0.07745
57000.0000    0.07640
57040.0000    0.00341
57080.0000    0.02665
57120.0000    0.07515
57160.0000    0.04224
57200.0000    0.00519
57240.0000    0.27739
57280.0000    0.12913
57320.0000   -0.24900
57360.0000    0.11310
57400.0000    0.17282
57440.0000   -0.04894
57480.0000   -0.06420
57520.0000   -0.63125
57560.0000   -0.76130
57600.0000   -0.97341
57640.0000   -0.95873
57680.0000   -0.88513
57720.0000   -1.11524
57760.0000   -0.76394
57800.0000   -0.27123
57840.0000   -0.24101
57880.0000   -0.03593
57920.0000   -0.10858
57960.0000   -0.03926
58000.0000   -0.08827
58040.0000   -0.02687
58080.0000    0.05024
58120.0000    0.04351
58160.0000    0.13351
58200.0000    0.03627
58240.0000   -0.19370
58280.0000   -0.16635
58320.0000   -0.18240
58360.0000   -0.15426
58400.0000    0.07749
58440.0000    0.04016
58480.0000   -0.10764
58520.0000   -0.33516
58560.0000   -0.50508
58600.0000   -0.47711
58640.0000   -0.18232
58680.0000   -0.28905
58720.0000    0.00280
58760.0000   -0.21565
58800.0000   -0.00561
58840.0000   -0.11435
58880.0000    0.07755
58920.0000   -0.29957
58960.0000   -0.10379
59000.0000   -0.06736
59040.0000   -0.33090
59080.0000   -0.24478
59120.0000    0.03152
59160.0000   -0.11382
59200.0000   -0.39814
59240.0000   -0.12994
59280.0000   -0.29164
59320.0000    0.04756
59360.0000   -0.10379
59400.0000   -0.44289
59440.0000   -0.50333
59480.0000    0.13457
59520.0000    0.12388
59560.0000    0.16988
59600.0000   -0.17739
59640.0000    0.00062
59680.0000    0.09806
59720.0000   -0.06237
59760.0000   -0.07766
59800.0000   -0.03905
59840.0000    0.34616
59880.0000    0.24307
59920.0000    0.04082
59960.0000   -0.09299
60000.0000   -0.12718
60040.0000   -0.23509
60080.0000    0.01219
60120.0000    0.26668
60160.0000    0.32988
60200.0000    0.50841
60240.0000    0.60946
60280.0000    0.73744
60320.0000    0.71073
60360.0000    0.26788
60400.0000    0.54261
60440.0000    0.61814
60480.0000    0.56851
60520.0000    0.56575
60560.0000    0.67333
60600.0000    0.50422
60640.0000    0.60798
60680.0000    0.54062
60720.0000    0.39562
60760.0000    0.26929
60800.0000    0.32891
60840.0000    0.53450
60880.0000    0.27049
60920.0000    0.37601
60960.0000    0.55731
61000.0000    0.47133
61040.0000    0.35469
61080.0000    0.47768
61120.0000    0.47062
61160.0000    0.28119
61200.0000    0.26908
61240.0000    0.28130
61280.0000    0.33033
61320.0000    0.52505
61360.0000    0.17422
61400.0000    0.36948
61440.0000    0.17618
61480.0000    0.14560
61520.0000    0.28372
61560.0000    0.40137
61600.0000    0.38658
61640.0000    0.27198
61680.0000    0.52110
61720.0000    0.44013
61760.0000    0.45396
61800.0000    0.35453
61840.0000    0.31640
61880.0000    0.45388
61920.0000    0.29268
61960.0000    0.42859
62000.0000    0.59766
62040.0000    0.56197
62080.0000    0.45151
62120.0000    0.46799
62160.0000    0.41260
62200.0000    0.47465
62240.0000    0.49462
62280.0000    0.34242
62320.0000    0.29623
62360.0000    0.07099
62400.0000   -0.28424
62440.0000   -0.16466
62480.0000   -0.08440
62520.0000   -0.01175
62560.0000    0.00011
62600.0000   -0.29561
62640.0000   -0.15469
62680.0000   -0.03763
62720.0000   -0.20922
62760.0000   -0.22611
62800.0000   -0.28874
62840.0000   -0.29395
62880.0000   -0.12545
62920.0000   -0.11944
62960.0000   -0.17414
63000.0000   -0.45209
63040.0000   -0.19635
63080.0000   -0.29275
63120.0000   -0.20453
63160.0000   -0.11633
63200.0000   -0.15745
63240.0000   -0.04025
63280.0000   -0.15369
63320.0000    0.03009
63360.0000    0.12805
63400.0000   -0.21433
63440.0000    0.01599
63480.0000   -0.58733
63520.0000   -0.31778
63560.0000   -0.21173
63600.0000   -0.04816
63640.0000   -0.23001
63680.0000   -0.37857
63720.0000   -0.35324
63760.0000   -0.17119
63800.0000   -0.05126
63840.0000    0.19844
63880.0000    0.24469
63920.0000   -0.09698
63960.0000    0.23668
64000.0000    0.19049
64040.0000   -0.01875
64080.0000    0.62354
64120.0000    0.54581
64160.0000    0.24856
64200.0000    0.44155
64240.0000    0.42379
64280.0000    0.63164
64320.0000    0.40191
64360.0000    0.37937
64400.0000    0.12521
64440.0000    0.04479
64480.0000    0.05851
64520.0000    0.08203
64560.0000   -0.03791
64600.0000   -0.21698
64640.0000   -0.02179
64680.0000   -0.01383
64720.0000   -0.35086
64760.0000   -0.56972
64800.0000   -0.26545
64840.0000    0.01833
64880.0000    0.23146
64920.0000    0.37711
64960.0000    0.08770
65000.0000    0.15994
65040.0000   -0.01396
65080.0000    0.17160
65120.0000   -0.03545
65160.0000   -0.30451
65200.0000    0.02285
65240.0000    0.06193
65280.0000    0.05849
65320.0000   -0.00972
65360.0000   -0.31173
65400.0000   -0.18504
65440.0000   -0.31037
65480.0000   -0.26656
65520.0000   -0.57289
65560.0000   -0.35270
65600.0000   -0.04928
65640.0000    0.00576
65680.0000   -0.40830
65720.0000   -0.42958
65760.0000   -0.66098
65800.0000   -0.83830
65840.0000   -0.50695
65880.0000   -0.20492
65920.0000   -0.39313
65960.0000   -0.84699
66000.0000   -0.22391
66040.0000   -0.18168
66080.0000   -0.53206
66120.0000   -0.70895
66160.0000   -0.71120
66200.0000   -0.18506
66240.0000   -0.30528
66280.0000   -0.11360
66320.0000   -0.54454
66360.0000    0.23045
66400.0000    0.27108
66440.0000    0.03185
66480.0000    0.04332
66520.0000   -0.08203
66560.0000    0.05150
66600.0000    0.16290
66640.0000    0.14453
66680.0000   -0.06818
66720.0000   -0.12503
66760.0000   -0.35800
66800.0000    0.02387
66840.0000   -0.28029
66880.0000    0.06591
66920.0000   -0.26440
66960.0000    0.16800
67000.0000    0.14417
67040.0000    0.16636
67080.0000    0.15494
67120.0000    0.09250
67160.0000    0.33813
67200.0000    0.29979
67240.0000    0.10508
67280.0000   -0.15538
67320.0000   -0.10147
67360.0000    0.00413
67400.0000    0.09809
67440.0000    0.21906
67480.0000    0.19538
67520.0000    0.13000
67560.0000    0.34972
67600.0000    0.15508
67640.0000   -0.23300
67680.0000   -0.04095
67720.0000    0.07092
67760.0000   -0.17685
67800.0000   -0.21959
67840.0000   -0.81018
67880.0000   -0.62289
67920.0000   -0.68374
67960.0000   -0.53809
68000.0000   -0.48400
68040.0000   -0.59278
68080.0000   -0.67617
68120.0000   -0.38501
68160.0000   -0.68476
68200.0000   -0.54544
68240.0000   -0.46174
68280.0000   -0.71361
68320.0000   -0.57519
68360.0000   -0.53215
68400.0000   -0.43285
68440.0000   -0.34852
68480.0000   -0.57653
68520.0000   -0.81260
68560.0000   -0.42292
68600.0000   -0.68746
68640.0000   -0.38660
68680.0000   -0.35092
68720.0000   -0.36388
68760.0000   -0.01675
68800.0000   -0.42901
68840.0000   -0.46778
68880.0000   -0.10173
68920.0000   -0.00485
68960.0000    0.07374
69000.0000   -0.10684
69040.0000   -0.42074
69080.0000   -0.65768
69120.0000   -0.48156
69160.0000   -0.22260
69200.0000   -0.65828
69240.0000   -0.93671
69280.0000   -0.83283
69320.0000   -0.45598
69360.0000   -0.27917
69400.0000   -0.11010
69440.0000   -0.51792
69480.0000   -0.62113
69520.0000   -0.32628
69560.0000   -0.13701
69600.0000   -0.42892
69640.0000   -0.47764
69680.0000   -0.70134
69720.0000   -0.54951
69760.0000   -0.55844
69800.0000   -0.42190
69840.0000   -0.55958
69880.0000   -0.07158
69920.0000   -0.68746
69960.0000   -0.44650
70000.0000   -0.53371
70040.0000   -0.21662
70080.0000   -0.44460
70120.0000    0.02653
70160.0000   -0.62627
70200.0000   -0.64165
70240.0000   -0.64911
70280.0000    0.13058
70320.0000    0.10222
70360.0000   -0.02742
70400.0000    0.25932
70440.0000    0.10938
70480.0000   -0.03777
70520.0000   -0.24559
70560.0000   -0.49071
70600.0000   -0.58083
70640.0000   -0.25278
70680.0000   -0.08117
70720.0000   -0.34252
70760.0000   -0.43081
70800.0000   -0.55199
70840.0000   -0.47042
70880.0000   -0.53530
70920.0000   -0.42743
70960.0000   -0.31294
71000.0000   -0.42751
71040.0000   -0.47915
71080.0000   -0.45643
71120.0000   -0.21653
71160.0000   -0.52099
71200.0000   -0.60022
71240.0000   -0.55805
71280.0000   -0.35224
71320.0000   -0.11799
71360.0000   -0.46948
71400.0000   -0.35121
71440.0000   -0.68137
71480.0000   -0.57614
71520.0000   -0.36066
71560.0000   -0.58743
71600.0000   -0.60360
71640.0000   -0.56572
71680.0000   -0.70352
71720.0000   -0.20441
71760.0000   -0.44977
71800.0000   -0.65982
71840.0000   -0.37344
71880.0000   -0.39717
71920.0000   -0.25543
71960.0000   -0.23306
72000.0000   -0.03763
72040.0000   -0.64651
72080.0000   -0.48280
72120.0000   -0.44909
72160.0000   -0.47334
72200.0000   -0.33741
72240.0000   -0.47867
72280.0000   -0.38799
72320.0000   -0.49674
72360.0000   -0.42196
72400.0000   -0.71387
72440.0000   -0.52405
72480.0000   -0.40574
72520.0000   -0.72894
72560.0000   -0.39142
72600.0000   -0.25605
72640.0000   -0.70372
72680.0000   -0.17698
72720.0000    0.04525
72760.0000   -0.16427
72800.0000   -0.13124
72840.0000    0.02128
72880.0000   -0.37325
72920.0000   -0.17882
72960.0000   -0.46076
73000.0000   -0.32324
73040.0000   -0.11983
73080.0000   -0.45747
73120.0000   -0.66589
73160.0000   -0.55549
73200.0000   -0.51189
73240.0000   -0.48682
73280.0000   -0.06185
73320.0000    0.12200
73360.0000    0.28635
73400.0000    0.24232
73440.0000    0.27731
73480.0000    0.18794
73520.0000    0.00676
73560.0000    0.09080
73600.0000    0.25704
73640.0000    0.03195
73680.0000    0.19023
73720.0000    0.26493
73760.0000    0.22064
73800.0000    0.08379
73840.0000    0.16572
73880.0000    0.16333
73920.0000    0.19718
73960.0000    0.10471
74000.0000    0.30394
74040.0000    0.20522
74080.0000    0.31656
74120.0000    0.43909
74160.0000    0.29527
74200.0000    0.44784
74240.0000    0.58985
74280.0000    0.24510
74320.0000    0.48767
74360.0000    0.47596
74400.0000    0.46434
74440.0000    0.40520
74480.0000    0.32637
74520.0000    0.43072
74560.0000    0.23364
74600.0000    0.21706
74640.0000    0.29993
74680.0000    0.31222
74720.0000    0.38256
74760.0000    0.06114
74800.0000    0.31524
74840.0000    0.17539
74880.0000    0.15829
74920.0000    0.34759
74960.0000    0.18214
75000.0000    0.30360
75040.0000    0.31546
75080.0000    0.11377
75120.0000    0.17679
75160.0000   -0.07243
75200.0000    0.27059
75240.0000    0.40930
75280.0000    0.28380
75320.0000    0.26233
75360.0000    0.26970
75400.0000    0.17305
75440.0000    0.32524
75480.0000    0.35676
75520.0000    0.53632
75560.0000    0.31624
75600.0000    0.47947
75640.0000    0.33075
75680.0000    0.27731
75720.0000    0.34333
75760.0000    0.46404
75800.0000    0.46907
75840.0000    0.27002
75880.0000    0.25577
75920.0000    0.30797
75960.0000    0.34660
76000.0000    0.05739
76040.0000    0.26583
76080.0000    0.05384
76120.0000    0.40128
76160.0000    0.34357
76200.0000    0.33567
76240.0000    0.31439
76280.0000    0.36627
76320.0000    0.34853
76360.0000    0.13000
76400.0000    0.52084
76440.0000    0.25806
76480.0000    0.16650
76520.0000    0.21784
76560.0000    0.50466
76600.0000    0.12271
76640.0000    0.30311
76680.0000    0.08543
76720.0000    0.28469
76760.0000    0.19906
76800.0000    0.35898
76840.0000    0.36208
76880.0000    0.29409
76920.0000    0.50326
76960.0000    0.35102
77000.0000    0.42131
77040.0000    0.27814
77080.0000    0.39235
77120.0000    0.21589
77160.0000    0.28147
77200.0000    0.46899
77240.0000    0.36016
77280.0000    0.37578
77320.0000    0.20024
77360.0000    0.23385
77400.0000    0.12742
77440.0000    0.30398
77480.0000    0.23485
77520.0000    0.28045
77560.0000    0.26825
77600.0000    0.37682
77640.0000    0.38147
77680.0000   -0.01540
77720.0000   -0.42201
77760.0000   -0.08847
77800.0000   -0.18157
77840.0000   -0.34567
77880.0000   -0.19494
77920.0000   -0.23538
77960.0000   -0.15466
78000.0000   -0.34882
78040.0000   -0.46833
78080.0000   -0.39414
78120.0000   -0.40740
78160.0000   -0.37114
78200.0000   -0.00364
78240.0000   -0.33742
78280.0000    0.04795
78320.0000   -0.32605
78360.0000   -0.24131
78400.0000    0.08329
78440.0000    0.13731
78480.0000    0.15624
78520.0000   -0.31580
78560.0000   -0.30699
78600.0000   -0.45288
78640.0000   -0.54913
78680.0000   -0.32030
78720.0000   -0.27409
78760.0000   -0.52232
78800.0000   -0.11944
78840.0000   -0.04474
78880.0000   -0.02452
78920.0000    0.15390
78960.0000    0.13431
79000.0000    0.37495
79040.0000    0.49803
79080.0000    0.35634
79120.0000    0.28639
79160.0000    0.23187
79200.0000    0.21923
79240.0000    0.12331
79280.0000   -0.06201
79320.0000   -0.15816
79360.0000    0.58611
79400.0000    0.39730
79440.0000    0.33588
79480.0000    0.50170
79520.0000    0.65684
79560.0000    0.17197
79600.0000    0.32938
79640.0000    0.39623
79680.0000    0.17151
79720.0000   -0.03270
79760.0000   -0.13182
79800.0000    0.04759
79840.0000   -0.01979
79880.0000   -0.13995
79920.0000    0.07904
79960.0000   -0.12291
80000.0000   -0.12270
80040.0000    0.06721
80080.0000   -0.06610
80120.0000    0.05911
80160.0000   -0.47999
80200.0000   -0.25167
80240.0000   -0.18765
80280.0000   -0.51334
80320.0000   -0.10551
80360.0000   -0.29224
80400.0000   -0.39559
80440.0000   -0.50525
80480.0000   -0.53143
80520.0000   -0.30853
80560.0000   -0.07630
80600.0000   -0.24551
80640.0000   -0.19676
80680.0000   -0.05889
80720.0000    0.04358
80760.0000    0.31693
80800.0000    0.35471
80840.0000    0.40635
80880.0000    0.61649
80920.0000    0.47099
80960.0000    0.61684
81000.0000    0.40274
81040.0000    0.21088
81080.0000    0.38955
81120.0000    0.18993
81160.0000    0.02044
81200.0000    0.32346
81240.0000    0.43465
81280.0000   -0.11629
81320.0000    0.25686
81360.0000    0.06423
81400.0000   -0.12213
81440.0000    0.18853
81480.0000    0.23315
81520.0000    0.40526
81560.0000    0.66759
81600.0000    0.64252
81640.0000    0.61581
81680.0000    0.45081
81720.0000    0.46983
81760.0000    0.57287
81800.0000    0.72822
81840.0000    0.82793
81880.0000    0.62019
81920.0000    0.16064
81960.0000    0.39400
82000.0000    0.49270
82040.0000    0.02435
82080.0000    0.38468
82120.0000    0.15522
82160.0000    0.22857
82200.0000    0.28622
82240.0000    0.62930
82280.0000    0.81230
82320.0000    0.60263
82360.0000    0.56477
82400.0000    0.39562
82440.0000    0.51874
82480.0000    0.63837
82520.0000    0.55718
82560.0000    0.39777
82600.0000    0.43563
82640.0000    0.51386
82680.0000    0.42950
82720.0000    0.28349
82760.0000    0.40625
82800.0000    0.39400
82840.0000    0.30846
82880.0000    0.52882
82920.0000    0.18283
82960.0000    0.10202
83000.0000    0.06184
83040.0000   -0.07261
83080.0000    0.03333
83120.0000    0.06509
83160.0000    0.06222
83200.0000    0.36161
83240.0000   -0.00937
83280.0000   -0.10340
83320.0000   -0.32490
83360.0000   -0.74532
83400.0000   -0.20911
83440.0000   -0.55227
83480.0000   -0.42372
83520.0000   -0.33713
83560.0000   -0.32047
83600.0000   -0.01297
83640.0000   -0.02486
83680.0000   -0.21114
83720.0000   -0.37536
83760.0000   -0.29041
83800.0000   -0.38001
83840.0000   -0.44090
83880.0000   -0.04506
83920.0000   -0.34178
83960.0000   -0.72736
84000.0000   -0.61032
84040.0000   -0.62658
84080.0000   -0.67239
84120.0000   -0.25553
84160.0000   -0.80317
84200.0000   -0.41587
84240.0000   -0.35253
84280.0000   -0.07796
84320.0000   -0.36357
84360.0000   -0.25776
84400.0000   -0.39123
84440.0000   -0.24863
84480.0000   -0.31465
84520.0000   -0.06747
84560.0000    0.01094
84600.0000   -0.06984
84640.0000    0.00805
84680.0000    0.08772
84720.0000    0.11218
84760.0000    0.20491
84800.0000    0.22300
84840.0000    0.23711
84880.0000    0.07344
84920.0000   -0.05940
84960.0000   -0.01647
85000.0000    0.19995
85040.0000    0.08677
85080.0000    0.08316
85120.0000    0.10885
85160.0000    0.26068
85200.0000    0.16576
85240.0000    0.20411
85280.0000    0.40968
85320.0000    0.35377
85360.0000    0.54340
85400.0000    0.24675
85440.0000    0.33950
85480.0000    0.01693
85520.0000    0.22332
85560.0000    0.46430
85600.0000    0.45214
85640.0000    0.30456
85680.0000    0.42710
85720.0000    0.44910
85760.0000    0.42921
85800.0000    0.19446
85840.0000    0.33743
85880.0000    0.29822
85920.0000    0.46402
85960.0000    0.40685
86000.0000    0.34009
86040.0000    0.59828
86080.0000    0.56418
86120.0000    0.15210
86160.0000    0.55998
86200.0000    0.64707
86240.0000    0.19583
86280.0000    0.43641
86320.0000    0.37396
86360.0000    0.47574
86400.0000    0.42408
86440.0000    0.57194
86480.0000    0.74864
86520.0000    0.50239
86560.0000    0.20615
86600.0000    0.42492
86640.0000    0.38758
86680.0000    0.40841
86720.0000    0.30723
86760.0000    0.30552
86800.0000    0.22274
86840.0000    0.43477
86880.0000    0.29217
86920.0000    0.31403
86960.0000    0.42485
87000.0000    0.32450
87040.0000    0.40641
87080.0000    0.36336
87120.0000    0.38116
87160.0000    0.28806
87200.0000    0.21250
87240.0000    0.11459
87280.0000    0.38753
87320.0000    0.39318
87360.0000    0.42206
87400.0000    0.41769
87440.0000    0.30141
87480.0000    0.14592
87520.0000    0.37230
87560.0000   -0.06487
87600.0000   -0.03281
87640.0000   -0.21726
87680.0000   -0.76396
87720.0000    0.27730
87760.0000    0.49406
87800.0000    0.37639
87840.0000    0.07854
87880.0000    0.60185
87920.0000    0.26932
87960.0000    0.20306
88000.0000    0.25863
88040.0000    0.24787
88080.0000    0.47098
88120.0000    0.30781
88160.0000    0.45720
88200.0000    0.35806
88240.0000    0.27200
88280.0000    0.36328
88320.0000    0.41001
88360.0000    0.28053
88400.0000    0.48983
88440.0000    0.37770
88480.0000    0.24540
88520.0000    0.31790
88560.0000    0.47884
88600.0000    0.22647
88640.0000    0.30442
88680.0000    0.34141
88720.0000    0.27970
88760.0000   -0.20804
88800.0000   -0.25687
88840.0000   -0.18192
88880.0000   -0.13062
88920.0000   -0.32208
88960.0000    0.04507
89000.0000   -0.13453
89040.0000   -0.40835
89080.0000   -0.48721
89120.0000   -0.27730
89160.0000   -0.23931
89200.0000   -0.10561
89240.0000   -0.27701
89280.0000   -0.20187
89320.0000   -0.52795
89360.0000   -0.39200
89400.0000   -0.19444
89440.0000    0.16969
89480.0000   -0.25937
89520.0000   -0.35152
89560.0000   -0.33860
89600.0000    0.14243
89640.0000    0.18384
89680.0000   -0.23030
89720.0000    0.22110
89760.0000    0.19669
89800.0000    0.34083
89840.0000    0.35129
89880.0000    0.29700
89920.0000    0.50763
89960.0000    0.54809
90000.0000    0.35259
90040.0000    0.63651
90080.0000    0.55212
90120.0000    0.43386
90160.0000    0.53462
90200.0000    0.38617
90240.0000    0.46404
90280.0000    0.51351
90320.0000    0.53637
90360.0000    0.56817
90400.0000    0.46629
90440.0000    0.39598
90480.0000    0.54119
90520.0000    0.50857
90560.0000    0.16726
90600.0000    0.39085
90640.0000   -0.00111
90680.0000    0.25778
90720.0000   -0.19290
90760.0000   -0.10389
90800.0000    0.07366
90840.0000    0.08584
90880.0000   -0.15323
90920.0000   -0.06020
90960.0000   -0.14263
91000.0000    0.01456
91040.0000   -0.34426
91080.0000   -0.11824
91120.0000   -0.35780
91160.0000    0.16471
91200.0000    0.21700
91240.0000    0.47730
91280.0000    0.30984
91320.0000    0.24273
91360.0000    0.23504
91400.0000    0.43296
91440.0000    0.41816
91480.0000    0.58975
91520.0000    0.61567
91560.0000    0.41071
91600.0000    0.56454
91640.0000    0.53365
91680.0000    0.45706
91720.0000    0.55815
91760.0000    0.16844
91800.0000    0.26123
91840.0000    0.30263
91880.0000    0.46354
91920.0000    0.51306
91960.0000    0.64021
92000.0000    0.52692
92040.0000    0.63632
92080.0000    0.47726
92120.0000    0.56668
92160.0000    0.58559
92200.0000    0.47553
92240.0000    0.14718
92280.0000    0.39858
92320.0000    0.25065
92360.0000    0.45385
92400.0000    0.45636
92440.0000    0.69373
92480.0000    0.54470
92520.0000    0.43524
92560.0000    0.62865
92600.0000    0.60397
92640.0000    0.48995
92680.0000    0.69709
92720.0000    0.46097
92760.0000    0.57235
92800.0000    0.41523
92840.0000    0.59983
92880.0000    0.41778
92920.0000    0.25209
92960.0000    0.28813
93000.0000    0.25396
93040.0000    0.40835
93080.0000    0.33275
93120.0000    0.38517
93160.0000    0.18303
93200.0000    0.03573
93240.0000   -0.04688
93280.0000    0.34609
93320.0000    0.21405
93360.0000    0.29178
93400.0000    0.10697
93440.0000    0.30683
93480.0000    0.22299
93520.0000    0.37999
93560.0000    0.41040
93600.0000    0.46189
93640.0000    0.34628
93680.0000    0.31866
93720.0000    0.44571
93760.0000    0.39789
93800.0000    0.32049
93840.0000    0.34060
93880.0000    0.27157
93920.0000    0.23218
93960.0000    0.26385
94000.0000    0.02595
94040.0000    0.33285
94080.0000    0.32931
94120.0000    0.29142
94160.0000    0.41060
94200.0000    0.10997
94240.0000   -0.31180
94280.0000   -0.01272
94320.0000   -0.43457
94360.0000    0.25583
94400.0000    0.35311
94440.0000    0.41850
94480.0000    0.45931
94520.0000    0.43583
94560.0000    0.42628
94600.0000    0.52473
94640.0000    0.47269
94680.0000    0.36305
94720.0000    0.27832
94760.0000    0.41722
94800.0000    0.28918
94840.0000    0.26901
94880.0000    0.37818
94920.0000    0.37488
94960.0000    0.53613
95000.0000    0.35938
95040.0000    0.54134
95080.0000    0.36891
95120.0000    0.23225
95160.0000    0.56398
95200.0000    0.45821
95240.0000    0.47079
95280.0000    0.36008
95320.0000    0.59673
95360.0000    0.51412
95400.0000    0.25175
95440.0000    0.29341
95480.0000    0.30328
95520.0000    0.51533
95560.0000    0.57256
95600.0000    0.48994
95640.0000    0.31215
95680.0000    0.15273
95720.0000    0.21458
95760.0000    0.32772
95800.0000    0.31013
95840.0000    0.27937
95880.0000    0.28412
95920.0000    0.26040
95960.0000    0.31897
96000.0000    0.52770
96040.0000    0.43401
96080.0000    0.60801
96120.0000    0.35652
96160.0000    0.36218
96200.0000    0.41129
96240.0000    0.48198
96280.0000    0.38447
96320.0000    0.52332
96360.0000    0.36613
96400.0000    0.43902
96440.0000    0.64679
96480.0000    0.63767
96520.0000    0.44778
96560.0000    0.27247
96600.0000    0.17931
96640.0000    0.62768
96680.0000    0.28088
96720.0000    0.27029
96760.0000    0.33141
96800.0000    0.32385
96840.0000    0.38156
96880.0000    0.59003
96920.0000    0.52194
96960.0000    0.53703
97000.0000    0.75102
97040.0000    0.50605
97080.0000    0.31075
97120.0000    0.59768
97160.0000    0.60633
97200.0000    0.63487
97240.0000    0.39686
97280.0000    0.53679
97320.0000    0.45420
97360.0000    0.17836
97400.0000    0.16136
97440.0000    0.11207
97480.0000    0.33810
97520.0000    0.10247
97560.0000    0.45287
97600.0000    0.34214
97640.0000    0.55234
97680.0000    0.38946
97720.0000    0.27963
97760.0000    0.31076
97800.0000    0.24972
97840.0000    0.17570
97880.0000    0.32389
97920.0000    0.39694
97960.0000    0.07269
98000.0000    0.23650
98040.0000    0.30505
98080.0000    0.09743
98120.0000    0.28273
98160.0000    0.10227
98200.0000    0.30839
98240.0000    0.33810
98280.0000    0.10534
98320.0000    0.22824
98360.0000    0.13481
98400.0000    0.41082
98440.0000   -0.19641
98480.0000   -0.09478
98520.0000   -0.05412
98560.0000   -0.16966
98600.0000   -0.38763
98640.0000   -0.12671
98680.0000    0.18907
98720.0000   -0.02137
98760.0000    0.43767
98800.0000    0.59812
98840.0000    0.64999
98880.0000    0.63173
98920.0000    0.47313
98960.0000    0.36875
99000.0000    0.48602
99040.0000    0.54753
99080.0000    0.38916
99120.0000    0.42145
99160.0000    0.47656
99200.0000    0.52808
99240.0000    0.58444
99280.0000    0.61282
99320.0000    0.48449
99360.0000    0.39561
99400.0000    0.25441
99440.0000    0.48510
99480.0000    0.32696
99520.0000    0.19880
99560.0000    0.23318
99600.0000    0.43371
99640.0000    0.36831
99680.0000    0.37017
99720.0000    0.36350
99760.0000    0.34474
99800.0000    0.30903
99840.0000    0.39569
99880.0000    0.21798
99920.0000    0.29945
99960.0000    0.28998
100000.0000    0.49668
100040.0000    0.45025
100080.0000    0.39371
100120.0000    0.36569
100160.0000    0.21637
100200.0000    0.35288
100240.0000    0.23926
100280.0000    0.43341
100320.0000    0.52024
100360.0000    0.39867
100400.0000    0.50129
100440.0000    0.60511
100480.0000    0.46381
100520.0000    0.16663
100560.0000    0.35008
100600.0000    0.33355
100640.0000    0.11423
100680.0000    0.24102
100720.0000    0.40440
100760.0000    0.21999
100800.0000    0.41120
100840.0000    0.63155
100880.0000    0.47759
100920.0000    0.54994
100960.0000    0.31406
101000.0000    0.38934
101040.0000    0.36578
101080.0000    0.34617
101120.0000    0.10315
101160.0000    0.26917
101200.0000    0.33840
101240.0000    0.54393
101280.0000    0.52357
101320.0000    0.39704
101360.0000    0.34197
101400.0000    0.22747
101440.0000    0.32009
101480.0000    0.33555
101520.0000    0.37792
101560.0000    0.39205
101600.0000    0.26416
101640.0000    0.26837
101680.0000    0.36127
101720.0000    0.26855
101760.0000    0.34525
101800.0000    0.52814
101840.0000    0.27688
101880.0000    0.23739
101920.0000    0.30279
101960.0000    0.54024
102000.0000    0.51412
102040.0000    0.33818
102080.0000    0.54780
102120.0000    0.52090
102160.0000    0.32571
102200.0000    0.48912
102240.0000    0.30218
102280.0000    0.08726
102320.0000    0.29671
102360.0000    0.25330
102400.0000    0.29524
102440.0000    0.28193
102480.0000    0.38845
102520.0000    0.21027
102560.0000   -0.04287
102600.0000    0.15687
102640.0000    0.44674
102680.0000    0.23582
102720.0000    0.31493
102760.0000    0.16164
102800.0000    0.19925
102840.0000    0.28148
102880.0000    0.14604
102920.0000    0.24201
102960.0000    0.23862
103000.0000    0.24176
103040.0000    0.15885
103080.0000    0.07400
103120.0000    0.13426
103160.0000    0.53617
103200.0000    0.21139
103240.0000    0.18449
103280.0000    0.22967
103320.0000    0.16747
103360.0000    0.35053
103400.0000    0.30440
103440.0000    0.26707
103480.0000    0.37968
103520.0000    0.35950
103560.0000    0.23944
103600.0000    0.47064
103640.0000    0.44359
103680.0000    0.40867
103720.0000    0.40905
103760.0000    0.43472
103800.0000    0.34127
103840.0000    0.30502
103880.0000    0.54170
103920.0000    0.37909
103960.0000    0.40774
104000.0000    0.30871
104040.0000    0.44940
104080.0000    0.36037
104120.0000    0.30910
104160.0000    0.20871
104200.0000    0.20128
104240.0000    0.49665
104280.0000    0.53458
104320.0000    0.24343
104360.0000    0.24128
104400.0000    0.24920
104440.0000    0.37919
104480.0000    0.25832
104520.0000    0.11979
104560.0000    0.14152
104600.0000    0.29827
104640.0000    0.15411
104680.0000    0.23328
104720.0000    0.16344
104760.0000   -0.04854
104800.0000    0.10243
104840.0000    0.29936
104880.0000    0.40422
104920.0000    0.20929
104960.0000   -0.00881
105000.0000   -0.07176
105040.0000   -0.02628
105080.0000   -0.46058
105120.0000    0.04322
105160.0000   -0.12399
105200.0000    0.49836
105240.0000    0.29136
105280.0000    0.31827
105320.0000    0.49281
105360.0000    0.33018
105400.0000    0.55621
105440.0000    0.66404
105480.0000    0.47520
105520.0000    0.33668
105560.0000    0.32678
105600.0000    0.37153
105640.0000    0.31818
105680.0000    0.48931
105720.0000    0.48589
105760.0000    0.31668
105800.0000    0.35249
105840.0000    0.41965
105880.0000    0.47911
105920.0000    0.39423
105960.0000    0.39573
106000.0000    0.65869
106040.0000    0.52408
106080.0000    0.59536
106120.0000    0.71957
106160.0000    0.72345
106200.0000    0.62616
106240.0000    0.47644
106280.0000    0.22900
106320.0000    0.50387
106360.0000    0.28137
106400.0000    0.63462
106440.0000    0.62482
106480.0000    0.50477
106520.0000    0.40677
106560.0000    0.46187
106600.0000    0.30895
106640.0000    0.31796
106680.0000    0.32875
106720.0000    0.31576
106760.0000    0.24226
106800.0000    0.17477
106840.0000    0.48150
106880.0000    0.29396
106920.0000    0.42330
106960.0000    0.30381
107000.0000    0.31099
107040.0000    0.47263
107080.0000    0.62253
107120.0000    0.43382
107160.0000    0.52400
107200.0000    0.68398
107240.0000    0.43532
107280.0000    0.70457
107320.0000    0.60009
107360.0000    0.55106
107400.0000    0.55685
107440.0000    0.56187
107480.0000    0.61186
107520.0000    0.59885
107560.0000    0.68916
107600.0000    0.40803
107640.0000    0.40100
107680.0000    0.61970
107720.0000    0.39777
107760.0000    0.47080
107800.0000    0.70973
107840.0000    0.47379
107880.0000    0.68108
107920.0000    0.65917
107960.0000    0.58378
108000.0000    0.38414
108040.0000    0.54293
108080.0000    0.57295
108120.0000    0.35617
108160.0000    0.44181
108200.0000    0.15068
108240.0000    0.40202
108280.0000   -0.09678
108320.0000    0.17596
108360.0000    0.47900
108400.0000    0.36173
108440.0000    0.32677
108480.0000    0.42770
108520.0000    0.41982
108560.0000    0.40383
108600.0000    0.22019
108640.0000    0.55083
108680.0000    0.28143
108720.0000    0.55440
108760.0000    0.33818
108800.0000    0.30649
108840.0000    0.25951
108880.0000    0.37346
108920.0000    0.28635
108960.0000    0.26261
109000.0000    0.44663
109040.0000    0.24286
109080.0000    0.30396
109120.0000    0.45254
109160.0000    0.34547
109200.0000    0.14121
109240.0000    0.15878
109280.0000    0.64802
109320.0000    0.62428
109360.0000    0.34944
109400.0000    0.51417
109440.0000    0.65172
109480.0000    0.46955
109520.0000    0.52305
109560.0000    0.41111
109600.0000    0.51765
109640.0000    0.63665
109680.0000    0.49712
109720.0000    0.65514
109760.0000    0.70525
109800.0000    0.56290
109840.0000    0.39376
109880.0000    0.71872
109920.0000    0.61084
109960.0000    0.18226
110000.0000    0.37117
110040.0000    0.55914
110080.0000    0.54329
110120.0000    0.47710
110160.0000    0.50436
110200.0000    0.70137
110240.0000    0.27954
110280.0000    0.43897
110320.0000    0.38630
110360.0000    0.48545
110400.0000    0.54465
110440.0000    0.35935
110480.0000    0.21335
110520.0000    0.46128
110560.0000    0.23874
110600.0000    0.28632
110640.0000    0.38867
110680.0000    0.28903
110720.0000    0.42051
110760.0000    0.53184
110800.0000    0.44049
110840.0000    0.28952
110880.0000    0.45478
110920.0000    0.33802
110960.0000    0.48483
111000.0000    0.19123
111040.0000    0.43085
111080.0000    0.28929
111120.0000    0.23313
111160.0000    0.31635
111200.0000    0.29280
111240.0000    0.28480
111280.0000    0.39348
111320.0000    0.26808
111360.0000    0.29564
111400.0000    0.54635
111440.0000    0.32242
111480.0000    0.36759
111520.0000    0.33938
111560.0000    0.37834
111600.0000    0.41530
111640.0000    0.30154
111680.0000    0.29796
111720.0000    0.23863
111760.0000    0.31245
111800.0000    0.21285
111840.0000    0.26408
111880.0000    0.23113
111920.0000    0.34252
111960.0000    0.40422
112000.0000    0.34017
112040.0000    0.20062
112080.0000    0.26514
112120.0000    0.29200
112160.0000    0.27120
112200.0000    0.36131
112240.0000    0.45300
112280.0000    0.34855
112320.0000    0.36125
112360.0000    0.54871
112400.0000    0.39445
112440.0000    0.36127
112480.0000    0.27166
112520.0000    0.47414
112560.0000    0.64973
112600.0000    0.37631
112640.0000    0.34920
112680.0000    0.35424
112720.0000    0.31947
112760.0000    0.36935
112800.0000    0.35879
112840.0000    0.43837
112880.0000    0.44369
112920.0000    0.35643
112960.0000    0.43639
113000.0000    0.23079
113040.0000    0.26960
113080.0000    0.44715
113120.0000    0.41463
113160.0000    0.29680
113200.0000    0.50704
113240.0000    0.39702
113280.0000    0.43881
113320.0000    0.41772
113360.0000    0.48142
113400.0000    0.52037
113440.0000    0.27206
113480.0000    0.49269
113520.0000    0.36462
113560.0000    0.68743
113600.0000    0.17891
113640.0000    0.42095
113680.0000    0.23270
113720.0000    0.33805
113760.0000    0.42106
113800.0000    0.35054
113840.0000    0.31785
113880.0000    0.05598
113920.0000    0.21533
113960.0000    0.11760
114000.0000    0.34973
114040.0000    0.21612
114080.0000    0.39609
114120.0000    0.42126
114160.0000    0.11208
114200.0000    0.33385
114240.0000    0.23106
114280.0000    0.28455
114320.0000    0.29619
114360.0000   -0.08657
114400.0000    0.35241
114440.0000    0.23076
114480.0000    0.34307
114520.0000    0.20575
114560.0000    0.33292
114600.0000    0.42428
114640.0000    0.56686
114680.0000    0.44680
114720.0000    0.18393
114760.0000    0.16558
114800.0000    0.40654
114840.0000    0.28325
114880.0000    0.13051
114920.0000    0.17336
114960.0000    0.06895
115000.0000    0.34939
115040.0000    0.43872
115080.0000    0.39403
115120.0000    0.34110
115160.0000    0.37231
115200.0000    0.42996
115240.0000    0.33463
115280.0000    0.46641
115320.0000    0.22415
115360.0000    0.32097
115400.0000    0.27181
115440.0000    0.19178
115480.0000    0.35967
115520.0000    0.12368
115560.0000    0.24223
115600.0000    0.18162
115640.0000    0.31086
115680.0000    0.33786
115720.0000    0.26590
115760.0000    0.36968
115800.0000    0.34427
115840.0000    0.14615
115880.0000    0.20816
115920.0000    0.12470
115960.0000    0.17023
116000.0000    0.13774
116040.0000    0.45091
116080.0000    0.41309
116120.0000    0.24175
116160.0000    0.51632
116200.0000    0.41037
116240.0000    0.34297
116280.0000    0.43333
116320.0000    0.36175
116360.0000    0.51373
116400.0000    0.59677
116440.0000    0.27202
116480.0000    0.47193
116520.0000    0.50760
116560.0000    0.45825
116600.0000    0.38475
116640.0000    0.24861
116680.0000    0.41201
116720.0000    0.47048
116760.0000    0.17476
116800.0000    0.27229
116840.0000    0.22112
116880.0000    0.23791
116920.0000   -0.04174
116960.0000    0.33303
117000.0000    0.40560
117040.0000    0.36740
117080.0000    0.56761
117120.0000    0.51355
117160.0000    0.33934
117200.0000    0.22490
117240.0000    0.40816
117280.0000    0.11895
117320.0000    0.33095
117360.0000    0.21257
117400.0000    0.44115
117440.0000    0.47353
117480.0000    0.35623
117520.0000    0.46211
117560.0000    0.79708
117600.0000    0.30506
117640.0000    0.26648
117680.0000    0.16689
117720.0000    0.45177
117760.0000    0.31854
117800.0000    0.20573
117840.0000    0.24989
117880.0000    0.20925
117920.0000    0.25262
117960.0000    0.50549
118000.0000    0.45771
118040.0000    0.55867
118080.0000    0.54461
118120.0000    0.59633
118160.0000    0.68987
118200.0000    0.48705
118240.0000    0.55118
118280.0000    0.51412
118320.0000    0.61390
118360.0000    0.72325
118400.0000    0.66112
118440.0000    0.66811
118480.0000    0.26016
118520.0000    0.14176
118560.0000    0.45615
118600.0000    0.35191
118640.0000    0.32961
118680.0000    0.34315
118720.0000    0.41697
118760.0000    0.38943
118800.0000    0.53767
118840.0000    0.43365
118880.0000    0.43524
118920.0000    0.45650
118960.0000    0.36388
119000.0000    0.40481
119040.0000    0.08407
119080.0000    0.25232
119120.0000    0.46499
119160.0000    0.40736
119200.0000    0.27377
119240.0000    0.26525
119280.0000    0.33472
119320.0000    0.24445
119360.0000    0.14123
119400.0000    0.50727
119440.0000    0.44130
119480.0000    0.22262
119520.0000    0.22341
119560.0000    0.25124
119600.0000    0.29550
119640.0000    0.15452
119680.0000    0.39743
119720.0000    0.43345
119760.0000    0.37573
119800.0000    0.43751
119840.0000    0.28036
119880.0000    0.28726
119920.0000    0.24359
119960.0000    0.36712
120000.0000    0.20652
120040.0000    0.45124
120080.0000    0.41330
120120.0000    0.42663
120160.0000    0.44013
120200.0000    0.44069
120240.0000    0.39251
120280.0000    0.36348
120320.0000    0.41216
120360.0000    0.55710
120400.0000    0.39800
120440.0000    0.39530
120480.0000    0.34899
120520.0000    0.45221
120560.0000    0.56029
120600.0000    0.33311
120640.0000    0.17927
120680.0000    0.43869
120720.0000    0.52696
120760.0000    0.35371
120800.0000    0.41785
120840.0000    0.41852
120880.0000    0.57278
120920.0000    0.48605
120960.0000    0.45736
121000.0000    0.48041
121040.0000    0.47589
121080.0000    0.56836
121120.0000    0.40937
121160.0000    0.26777
121200.0000    0.31652
121240.0000    0.36385
121280.0000    0.49525
121320.0000    0.38711
121360.0000    0.43948
121400.0000    0.29777
121440.0000    0.36965
121480.0000    0.31009
121520.0000    0.31251
121560.0000    0.33652
121600.0000    0.30962
121640.0000    0.38158
121680.0000    0.28871
121720.0000    0.38282
121760.0000    0.41724
121800.0000    0.12478
121840.0000    0.27544
121880.0000    0.14995
121920.0000    0.15112
121960.0000    0.05030
122000.0000    0.12366
122040.0000    0.18558
122080.0000    0.38935
122120.0000    0.10447
122160.0000    0.10819
122200.0000    0.22073
122240.0000    0.30975
122280.0000    0.49277
122320.0000    0.62493
122360.0000    0.62129
122400.0000    0.25398
122440.0000    0.36471
122480.0000    0.35298
122520.0000    0.54466
122560.0000    0.31460
122600.0000    0.34081
122640.0000    0.52276
122680.0000    0.35214
122720.0000    0.38529
122760.0000    0.19080
122800.0000    0.19937
122840.0000    0.35308
122880.0000    0.22157
122920.0000    0.15378
122960.0000    0.41611
123000.0000    0.21644
123040.0000    0.55936
123080.0000    0.61916
123120.0000    0.54262
123160.0000    0.48738
123200.0000    0.58174
123240.0000    0.39554
123280.0000    0.18954
123320.0000    0.16971
123360.0000    0.44098
123400.0000    0.43237
123440.0000    0.19560
123480.0000    0.14797
123520.0000    0.26942
123560.0000    0.50143
123600.0000    0.04925
123640.0000    0.31397
123680.0000    0.36738
123720.0000    0.18963
123760.0000    0.28373
123800.0000    0.34865
123840.0000    0.46190
123880.0000    0.27276
123920.0000    0.41603
123960.0000    0.10315
124000.0000    0.21187
124040.0000    0.39655
124080.0000    0.10428
124120.0000    0.41890
124160.0000    0.24250
124200.0000    0.10994
124240.0000    0.33078
124280.0000   -0.00052
124320.0000    0.36900
124360.0000    0.19396
124400.0000    0.45842
124440.0000    0.37555
124480.0000    0.26477
124520.0000    0.27618
124560.0000    0.51043
124600.0000    0.37454
124640.0000    0.28429
124680.0000    0.50342
124720.0000    0.25593
124760.0000    0.42003
124800.0000    0.39525
124840.0000    0.46633
124880.0000    0.38636
124920.0000    0.32375
124960.0000    0.28317
125000.0000    0.11184
125040.0000    0.48972
125080.0000    0.22308
125120.0000    0.49279
125160.0000    0.15186
125200.0000   -0.06334
125240.0000    0.28581
125280.0000    0.44081
125320.0000    0.28029
125360.0000    0.52141
125400.0000    0.27558
125440.0000    0.34488
125480.0000    0.63616
125520.0000    0.68623
125560.0000    0.66524
125600.0000    0.45524
125640.0000    0.51830
125680.0000    0.59530
125720.0000    0.50447
125760.0000    0.68365
125800.0000    0.39202
125840.0000    0.62829
125880.0000    0.39662
125920.0000    0.40816
125960.0000    0.39885
126000.0000    0.36428
126040.0000    0.44633
126080.0000    0.41105
126120.0000    0.27282
126160.0000    0.42743
126200.0000    0.60227
126240.0000    0.43558
126280.0000    0.61739
126320.0000    0.67066
126360.0000    0.52853
126400.0000    0.51614
126440.0000    0.55394
126480.0000    0.43793
126520.0000    0.59691
126560.0000    0.43990
126600.0000    0.33667
126640.0000    0.25622
126680.0000    0.25719
126720.0000    0.27763
126760.0000    0.24782
126800.0000    0.26782
126840.0000    0.48737
126880.0000    0.48394
126920.0000    0.34613
126960.0000    0.42871
127000.0000    0.43460
127040.0000    0.03940
127080.0000    0.34275
127120.0000    0.27791
127160.0000    0.35469
127200.0000    0.07269
127240.0000    0.27002
127280.0000    0.40229
127320.0000    0.15222
127360.0000    0.26449
127400.0000    0.26878
127440.0000    0.45293
127480.0000    0.32480
127520.0000    0.30592
127560.0000    0.14183
127600.0000    0.09327
127640.0000    0.39090
127680.0000    0.40682
127720.0000    0.32019
127760.0000    0.36501
127800.0000    0.41914
127840.0000    0.49676
127880.0000    0.46094
127920.0000    0.45577
127960.0000    0.58992
128000.0000    0.42368
128040.0000    0.53466
128080.0000    0.35028
128120.0000    0.38858
128160.0000    0.53754
128200.0000    0.30480
128240.0000    0.60342
128280.0000    0.82229
128320.0000    0.42840
128360.0000    0.52197
128400.0000    0.17871
128440.0000    0.44256
128480.0000    0.56181
128520.0000    0.46368
128560.0000    0.63571
128600.0000    0.65755
128640.0000    0.60848
128680.0000    0.50698
128720.0000    0.50833
128760.0000    0.60012
128800.0000    0.38420
128840.0000    0.60312
128880.0000    0.52741
128920.0000    0.54741
128960.0000    0.35076
129000.0000    0.46881
129040.0000    0.25708
129080.0000    0.29896
129120.0000    0.42397
129160.0000    0.25411
129200.0000    0.12442
129240.0000    0.48482
129280.0000    0.49813
129320.0000    0.53301
129360.0000    0.61652
129400.0000    0.44134
129440.0000    0.11092
129480.0000    0.40989
129520.0000    0.31171
129560.0000    0.50758
129600.0000    0.61505
129640.0000    0.29824
129680.0000    0.49832
129720.0000    0.33450
129760.0000    0.39739
129800.0000    0.38109
129840.0000    0.36269
129880.0000    0.23694
129920.0000    0.35198
129960.0000    0.25894
130000.0000    0.55531
130040.0000    0.26363
130080.0000    0.63560
130120.0000    0.39008
130160.0000    0.43010
130200.0000    0.27543
130240.0000    0.21028
130280.0000    0.46880
130320.0000    0.71278
130360.0000    0.47266
130400.0000    0.42688
130440.0000    0.45875
130480.0000    0.42295
130520.0000    0.37860
130560.0000    0.48237
130600.0000    0.43080
130640.0000    0.62791
130680.0000    0.26107
130720.0000    0.38071
130760.0000    0.27508
130800.0000    0.31774
130840.0000    0.24095
130880.0000    0.34538
130920.0000    0.50305
130960.0000    0.43268
131000.0000    0.51179
131040.0000    0.23867
131080.0000    0.32767
131120.0000    0.45257
131160.0000    0.48283
131200.0000    0.38233
131240.0000    0.30994
131280.0000    0.54585
131320.0000    0.35601
131360.0000    0.16178
131400.0000    0.46573
131440.0000    0.66419
131480.0000    0.23415
131520.0000    0.20010
131560.0000    0.31838
131600.0000    0.46492
131640.0000    0.00456
131680.0000    0.39608
131720.0000    0.30188
131760.0000    0.13693
131800.0000    0.39519
131840.0000    0.56214
131880.0000    0.28089
131920.0000    0.31100
131960.0000    0.29773
132000.0000    0.48394
132040.0000    0.42411
132080.0000    0.51193
132120.0000    0.43754
132160.0000    0.59348
132200.0000    0.40612
132240.0000    0.51391
132280.0000    0.58243
132320.0000    0.39679
132360.0000    0.62466
132400.0000    0.43506
132440.0000    0.23145
132480.0000    0.40078
132520.0000    0.39961
132560.0000    0.27858
132600.0000    0.41565
132640.0000    0.49064
132680.0000    0.37103
132720.0000    0.32212
132760.0000    0.37745
132800.0000    0.39425
132840.0000    0.50803
132880.0000    0.25688
132920.0000    0.27933
132960.0000    0.36056
133000.0000    0.43597
133040.0000    0.64061
133080.0000    0.36580
133120.0000    0.27441
133160.0000    0.20710
133200.0000    0.37344
133240.0000    0.44147
133280.0000    0.36918
133320.0000    0.28023
133360.0000    0.53819
133400.0000    0.46315
133440.0000    0.33377
133480.0000    0.59996
133520.0000    0.56060
133560.0000    0.43778
133600.0000    0.53638
133640.0000    0.52332
133680.0000    0.60665
133720.0000    0.47093
133760.0000    0.55591
133800.0000    0.52871
133840.0000    0.52799
133880.0000    0.48841
133920.0000    0.35025
133960.0000    0.38467
134000.0000    0.35165
134040.0000    0.35289
134080.0000    0.22160
134120.0000    0.34450
134160.0000    0.36114
134200.0000    0.41600
134240.0000    0.40054
134280.0000    0.47248
134320.0000    0.39926
134360.0000    0.23900
134400.0000    0.46692
134440.0000    0.37729
134480.0000    0.54385
134520.0000    0.14736
134560.0000    0.20239
134600.0000    0.35212
134640.0000    0.55767
134680.0000    0.59070
134720.0000    0.33270
134760.0000    0.42822
134800.0000    0.44991
134840.0000    0.41512
134880.0000    0.37771
134920.0000    0.24727
134960.0000    0.25332
135000.0000    0.28441
135040.0000    0.49586
135080.0000    0.35416
135120.0000    0.26239
135160.0000    0.35141
135200.0000    0.07977
135240.0000   -0.01569
135280.0000   -0.01082
135320.0000   -0.18015
135360.0000   -0.16529
135400.0000   -0.63042
135440.0000    0.10360
135480.0000   -0.61494
135520.0000   -0.55451
135560.0000   -0.43776
135600.0000   -0.42555
135640.0000   -0.52801
135680.0000   -0.55511
135720.0000   -0.41604
135760.0000   -0.23719
135800.0000   -0.58675
135840.0000   -0.24080
135880.0000   -0.19185
135920.0000   -0.17666
135960.0000   -0.31823
136000.0000   -0.50382
136040.0000   -0.52784
136080.0000    0.06751
136120.0000   -0.10316
136160.0000   -0.17317
136200.0000   -0.38664
136240.0000   -0.14959
136280.0000   -0.46681
136320.0000   -0.26007
136360.0000   -0.02606
136400.0000   -0.14653
136440.0000   -0.14923
136480.0000   -0.38261
136520.0000   -0.77006
136560.0000   -0.34569
136600.0000   -0.46164
136640.0000   -0.53428
136680.0000   -0.45725
136720.0000   -0.27988
136760.0000   -0.32132
136800.0000   -0.33906
136840.0000   -0.43375
136880.0000   -0.10925
136920.0000   -0.19887
136960.0000   -0.25300
137000.0000   -0.35300
137040.0000   -0.33439
137080.0000   -0.55591
137120.0000   -0.55065
137160.0000    0.08533
137200.0000    0.07329
137240.0000    0.07350
137280.0000    0.23213
137320.0000   -0.21243
137360.0000    0.11112
137400.0000   -0.25500
137440.0000    0.24368
137480.0000   -0.00588
137520.0000   -0.28606
137560.0000   -0.16329
137600.0000   -0.22070
137640.0000   -0.06013
137680.0000   -0.27199
137720.0000   -0.25523
137760.0000   -0.22419
137800.0000   -0.34595
137840.0000   -0.34745
137880.0000   -0.30527
137920.0000   -0.21238
137960.0000   -0.35440
138000.0000   -0.41578
138040.0000   -0.16946
138080.0000   -0.30806
138120.0000   -0.03270
138160.0000   -0.34732
138200.0000   -0.35069
138240.0000   -0.29179
138280.0000   -0.20519
138320.0000   -0.21681
138360.0000   -0.37265
138400.0000   -0.51346
138440.0000   -0.25133
138480.0000   -0.21255
138520.0000   -0.24787
138560.0000   -0.12478
138600.0000   -0.17288
138640.0000   -0.23476
138680.0000   -0.13637
138720.0000   -0.19721
138760.0000   -0.35294
138800.0000   -0.13289
138840.0000   -0.13492
138880.0000    0.07274
138920.0000   -0.01619
138960.0000    0.04048
139000.0000    0.19783
139040.0000    0.24823
139080.0000    0.24204
139120.0000   -0.31431
139160.0000   -0.13692
139200.0000   -0.20915
139240.0000   -0.11343
139280.0000   -0.26953
139320.0000   -0.22109
139360.0000   -0.16211
139400.0000   -0.01010
139440.0000    0.01757
139480.0000   -0.32080
139520.0000   -0.09707
139560.0000   -0.33810
139600.0000   -0.24994
139640.0000   -0.15798
139680.0000   -0.37730
139720.0000   -0.24760
139760.0000   -0.43929
139800.0000   -0.12925
139840.0000   -0.38298
139880.0000   -0.23495
139920.0000   -0.19598
139960.0000   -0.36742
140000.0000   -0.17566
140040.0000   -0.39833
140080.0000    0.05457
140120.0000    0.08187
140160.0000    0.09574
140200.0000    0.25457
140240.0000    0.18756
140280.0000   -0.05202
140320.0000    0.19662
140360.0000    0.14226
140400.0000    0.17399
140440.0000    0.12808
140480.0000   -0.19575
140520.0000   -0.25798
140560.0000   -0.29544
140600.0000   -0.31650
140640.0000   -0.26737
140680.0000   -0.20265
140720.0000   -0.42889
140760.0000   -0.30351
140800.0000   -0.12896
140840.0000   -0.32930
140880.0000   -0.34831
140920.0000   -0.28741
140960.0000   -0.25636
141000.0000   -0.11993
141040.0000   -0.08324
141080.0000   -0.36608
141120.0000   -0.33917
141160.0000   -0.35113
141200.0000   -0.37976
141240.0000   -0.31722
141280.0000   -0.27217
141320.0000   -0.24388
141360.0000   -0.31010
141400.0000   -0.38230
141440.0000   -0.08620
141480.0000   -0.36544
141520.0000   -0.26523
141560.0000   -0.24074
141600.0000   -0.37352
141640.0000   -0.32261
141680.0000   -0.23821
141720.0000   -0.38170
141760.0000   -0.31957
141800.0000   -0.20471
141840.0000   -0.16053
141880.0000   -0.23898
141920.0000   -0.23278
141960.0000   -0.23444
142000.0000   -0.04500
142040.0000   -0.26565
142080.0000   -0.33831
142120.0000   -0.16500
142160.0000   -0.18288
142200.0000   -0.23504
142240.0000   -0.46733
142280.0000   -0.25092
142320.0000   -0.37107
142360.0000   -0.23643
142400.0000   -0.34701
142440.0000   -0.26244
142480.0000   -0.17476
142520.0000   -0.48490
142560.0000   -0.37133
142600.0000   -0.41872
142640.0000   -0.23406
142680.0000   -0.52619
142720.0000   -0.42102
142760.0000   -0.33297
142800.0000   -0.38029
142840.0000   -0.48176
142880.0000   -0.49420
142920.0000   -0.43279
142960.0000   -0.36044
143000.0000   -0.32932
143040.0000   -0.23636
143080.0000   -0.15414
143120.0000   -0.27592
143160.0000   -0.31286
143200.0000   -0.38658
143240.0000   -0.25729
143280.0000   -0.41282
143320.0000   -0.38028
143360.0000   -0.37116
143400.0000   -0.10816
143440.0000   -0.06656
143480.0000    0.27285
143520.0000    0.24355
143560.0000   -0.30036
143600.0000   -0.13725
143640.0000   -0.23866
143680.0000   -0.13963
143720.0000   -0.19969
143760.0000   -0.52140
143800.0000   -0.19581
143840.0000    0.33627
143880.0000    0.49925
143920.0000    0.44382
143960.0000    0.34044
144000.0000    0.33937
144040.0000    0.46456
144080.0000    0.47884
144120.0000    0.28329
144160.0000    0.28705
144200.0000    0.20858
144240.0000    0.18787
144280.0000    0.23377
144320.0000    0.06912
144360.0000    0.18562
144400.0000    0.05215
144440.0000    0.05648
144480.0000    0.21711
144520.0000    0.30119
144560.0000    0.18775
144600.0000    0.09835
144640.0000    0.02649
144680.0000    0.24892
144720.0000    0.10229
144760.0000    0.35977
144800.0000    0.28472
144840.0000    0.25406
144880.0000    0.40226
144920.0000    0.37379
144960.0000    0.23235
145000.0000    0.34492
145040.0000    0.41049
145080.0000    0.30439
145120.0000    0.28225
145160.0000    0.27454
145200.0000    0.44922
145240.0000    0.39314
145280.0000    0.32624
145320.0000    0.34384
145360.0000    0.40708
145400.0000    0.39509
145440.0000    0.11426
145480.0000    0.35883
145520.0000    0.08285
145560.0000    0.37053
145600.0000    0.22298
145640.0000    0.24857
145680.0000    0.28738
145720.0000    0.24079
145760.0000    0.33996
145800.0000    0.24614
145840.0000    0.34295
145880.0000    0.21885
145920.0000    0.22844
145960.0000    0.41534
146000.0000    0.33827
146040.0000    0.43116
146080.0000    0.38994
146120.0000    0.28644
146160.0000    0.23376
146200.0000    0.10895
146240.0000    0.26126
146280.0000   -0.02311
146320.0000    0.33472
146360.0000    0.38712
146400.0000    0.44578
146440.0000    0.55922
146480.0000    0.43142
146520.0000    0.38347
146560.0000    0.38228
146600.0000    0.60826
146640.0000    0.73538
146680.0000    0.65148
146720.0000    0.64321
146760.0000    0.60560
146800.0000    0.43666
146840.0000    0.58544
146880.0000    0.79873
146920.0000    0.44708
146960.0000    0.59020
147000.0000    0.28258
147040.0000    0.54255
147080.0000    0.50090
147120.0000    0.48440
147160.0000    0.55618
147200.0000    0.39506
147240.0000    0.54864
147280.0000    0.45635
147320.0000    0.48959
147360.0000    0.44458
147400.0000    0.56542
147440.0000    0.56633
147480.0000    0.28472
147520.0000    0.33140
147560.0000    0.44141
147600.0000    0.31587
147640.0000    0.40176
147680.0000    0.14671
147720.0000   -0.03529
147760.0000    0.08365
147800.0000    0.20491
147840.0000    0.35647
147880.0000    0.38214
147920.0000    0.21856
147960.0000    0.37188
148000.0000    0.31701
148040.0000    0.48581
148080.0000    0.43731
148120.0000    0.48342
148160.0000    0.54720
148200.0000    0.42567
148240.0000    0.14965
148280.0000    0.25416
148320.0000    0.27278
148360.0000    0.37071
148400.0000    0.45655
148440.0000    0.39896
148480.0000    0.39417
148520.0000    0.45345
148560.0000    0.41309
148600.0000    0.45973
148640.0000    0.46912
148680.0000    0.50338
148720.0000    0.30168
148760.0000    0.33795
148800.0000    0.47258
148840.0000    0.31605
148880.0000    0.34314
148920.0000    0.52044
148960.0000    0.42795
149000.0000    0.46686
149040.0000    0.40609
149080.0000    0.25187
149120.0000    0.48983
149160.0000    0.42626
149200.0000    0.47002
149240.0000    0.78695
149280.0000    0.35243
149320.0000    0.43441
149360.0000    0.47266
149400.0000    0.51729
149440.0000    0.43067
149480.0000    0.38669
149520.0000    0.34919
149560.0000    0.43749
149600.0000    0.44704
149640.0000    0.25009
149680.0000    0.41328
149720.0000    0.18273
149760.0000    0.56269
149800.0000    0.39516
149840.0000    0.47127
149880.0000    0.41040
149920.0000    0.62969
149960.0000    0.30074
150000.0000    0.33890
150040.0000    0.26954
150080.0000    0.13913
150120.0000   -0.20576
150160.0000    0.27251
150200.0000    0.04774
150240.0000    0.09425
150280.0000   -0.16366
150320.0000   -0.21177
150360.0000    0.21729
150400.0000   -0.02489
150440.0000    0.08188
150480.0000   -0.23094
150520.0000    0.19131
150560.0000    0.28202
150600.0000    0.05030
150640.0000    0.14278
150680.0000   -0.03197
150720.0000    0.00884
150760.0000    0.32201
150800.0000    0.18294
150840.0000    0.08275
150880.0000    0.15409
150920.0000    0.13835
150960.0000    0.48457
151000.0000    0.22069
151040.0000    0.07510
151080.0000    0.24516
151120.0000    0.39599
151160.0000    0.15794
151200.0000    0.21746
151240.0000   -0.10851
151280.0000   -0.17219
151320.0000   -0.27305
151360.0000   -0.10517
151400.0000    0.01983
151440.0000   -0.25900
151480.0000   -0.18802
151520.0000   -0.25551
151560.0000   -0.11763
151600.0000   -0.14218
151640.0000   -0.01434
151680.0000   -0.21457
151720.0000   -0.12471
151760.0000    0.09952
151800.0000   -0.37298
151840.0000   -0.04748
151880.0000   -0.16172
151920.0000    0.28895
151960.0000    0.42164
152000.0000    0.46031
152040.0000    0.47659
152080.0000    0.47444
152120.0000    0.53325
152160.0000    0.54496
152200.0000    0.40855
152240.0000    0.55149
152280.0000    0.55202
152320.0000    0.68900
152360.0000    0.69334
152400.0000    0.53163
152440.0000    0.44090
152480.0000    0.34877
152520.0000    0.40625
152560.0000   -0.25499
152600.0000   -0.21710
152640.0000   -0.51595
152680.0000   -0.51630
152720.0000   -0.22827
152760.0000   -0.46587
152800.0000   -0.40992
152840.0000   -0.49080
152880.0000   -0.45110
152920.0000   -0.35432
152960.0000   -0.58652
153000.0000   -0.44892
153040.0000   -0.70094
153080.0000   -0.18828
153120.0000   -0.19961
153160.0000   -0.50078
153200.0000   -0.54579
153240.0000   -0.69535
153280.0000   -0.48770
153320.0000    0.18450
153360.0000   -0.30147
153400.0000   -0.41592
153440.0000   -0.80109
153480.0000   -0.65242
153520.0000   -0.04317
153560.0000   -0.24459
153600.0000   -0.22855
153640.0000    0.29287
153680.0000    0.31174
153720.0000    0.68611
153760.0000    0.36292
153800.0000    0.54061
153840.0000    0.45154
153880.0000    0.14631
153920.0000    0.16276
153960.0000    0.03343
154000.0000    0.05238
154040.0000    0.02628
154080.0000    0.09099
154120.0000   -0.32124
154160.0000    0.05194
154200.0000   -0.12271
154240.0000   -0.31366
154280.0000   -0.28364
154320.0000   -0.14100
154360.0000   -0.01821
154400.0000   -0.31122
154440.0000   -0.02663
154480.0000   -0.09619
154520.0000   -0.25200
154560.0000   -0.24792
154600.0000   -0.21979
154640.0000   -0.11485
154680.0000   -0.05305
154720.0000    0.02467
154760.0000    0.04955
154800.0000    0.13253
154840.0000    0.26777
154880.0000   -0.01098
154920.0000   -0.08217
154960.0000    0.12096
155000.0000   -0.10408
155040.0000    0.27219
155080.0000   -0.01471
155120.0000    0.37004
155160.0000    0.47824
155200.0000    0.50601
155240.0000    0.47434
155280.0000    0.44729
155320.0000    0.43975
155360.0000    0.29779
155400.0000    0.29761
155440.0000    0.39899
155480.0000    0.72940
155520.0000    0.52042
155560.0000    0.39665
155600.0000    0.33667
155640.0000    0.24332
155680.0000    0.41603
155720.0000    0.32732
155760.0000    0.58047
155800.0000    0.40113
155840.0000    0.19028
155880.0000    0.25789
155920.0000    0.10022
155960.0000    0.37191
156000.0000    0.21732
156040.0000    0.30036
156080.0000    0.37039
156120.0000    0.32613
156160.0000    0.55194
156200.0000    0.47696
156240.0000    0.44945
156280.0000    0.26190
156320.0000    0.31980
156360.0000    0.55257
156400.0000    0.46672
156440.0000    0.47147
156480.0000    0.27010
156520.0000    0.27559
156560.0000    0.26992
156600.0000    0.13537
156640.0000    0.16970
156680.0000    0.26415
156720.0000   -0.09902
156760.0000    0.28776
156800.0000    0.29938
156840.0000    0.15587
156880.0000    0.31051
156920.0000    0.03330
156960.0000    0.18693
157000.0000    0.38885
157040.0000    0.34291
157080.0000    0.11071
157120.0000    0.28862
157160.0000    0.40055
157200.0000    0.34621
157240.0000    0.45037
157280.0000    0.30255
157320.0000    0.29284
157360.0000    0.50276
157400.0000    0.19973
157440.0000    0.16068
157480.0000    0.47139
157520.0000    0.35840
157560.0000    0.48871
157600.0000    0.49516
157640.0000    0.33823
157680.0000    0.49287
157720.0000    0.50136
157760.0000    0.54567
157800.0000    0.36884
157840.0000    0.41031
157880.0000    0.23313
157920.0000    0.54932
157960.0000    0.37222
158000.0000    0.67022
158040.0000    0.43155
158080.0000    0.44566
158120.0000    0.53034
158160.0000    0.34104
158200.0000    0.41346
158240.0000   -0.06732
158280.0000    0.42063
158320.0000    0.55427
158360.0000    0.26822
158400.0000    0.39415
158440.0000    0.50748
158480.0000    0.02006
158520.0000    0.14463
158560.0000   -0.08581
158600.0000   -0.02634
158640.0000    0.01982
158680.0000   -0.12245
158720.0000   -0.38972
158760.0000   -0.61240
158800.0000   -0.53219
158840.0000   -0.10515
158880.0000   -0.49321
158920.0000   -0.28887
158960.0000    0.23375
159000.0000    0.13215
159040.0000   -0.02521
159080.0000   -0.01322
159120.0000    0.36201
159160.0000    0.28935
159200.0000    0.44898
159240.0000    0.35739
159280.0000    0.35089
159320.0000    0.42623
159360.0000    0.06020
159400.0000    0.34084
159440.0000    0.18142
159480.0000    0.61041
159520.0000    0.49650
159560.0000    0.39701
159600.0000    0.34738
159640.0000    0.34684
159680.0000    0.35489
159720.0000    0.54471
159760.0000    0.17987
159800.0000    0.29710
159840.0000    0.24652
159880.0000    0.35723
159920.0000    0.42603
159960.0000    0.22157
160000.0000    0.47225
160040.0000    0.41024
160080.0000    0.37142
160120.0000    0.29186
160160.0000    0.54289
160200.0000    0.37246
160240.0000    0.37902
160280.0000    0.37681
160320.0000    0.56882
160360.0000    0.47996
160400.0000    0.38846
160440.0000    0.50593
160480.0000    0.43709
160520.0000    0.35752
160560.0000    0.23659
160600.0000    0.25108
160640.0000    0.37974
160680.0000    0.35032
160720.0000    0.45170
160760.0000    0.47058
160800.0000    0.63038
160840.0000    0.40278
160880.0000    0.37082
160920.0000    0.47178
160960.0000    0.40100
161000.0000    0.47640
161040.0000    0.58454
161080.0000    0.31858
161120.0000    0.42243
161160.0000    0.38486
161200.0000    0.40144
161240.0000    0.27626
161280.0000    0.27875
161320.0000    0.26551
161360.0000    0.11021
161400.0000    0.47916
161440.0000    0.09190
161480.0000    0.49267
161520.0000    0.15741
161560.0000    0.36988
161600.0000    0.22125
161640.0000    0.17640
161680.0000    0.41821
161720.0000    0.15088
161760.0000    0.20436
161800.0000    0.20167
161840.0000    0.26328
161880.0000    0.21722
161920.0000    0.29788
161960.0000    0.41329
162000.0000    0.47979
162040.0000    0.40904
162080.0000    0.50581
162120.0000    0.37870
162160.0000    0.40586
162200.0000    0.44665
162240.0000    0.39263
162280.0000    0.22682
162320.0000    0.25560
162360.0000    0.47120
162400.0000    0.40076
162440.0000    0.53273
162480.0000    0.35080
162520.0000    0.41454
162560.0000    0.31650
162600.0000    0.07784
162640.0000    0.41534
162680.0000    0.43522
162720.0000    0.32694
162760.0000    0.45585
162800.0000    0.28891
162840.0000    0.48033
162880.0000    0.29389
162920.0000    0.42219
162960.0000    0.35487
163000.0000    0.34157
163040.0000    0.23397
163080.0000    0.36690
163120.0000    0.50035
163160.0000    0.38598
163200.0000    0.46253
163240.0000    0.38331
163280.0000    0.58766
163320.0000    0.63794
163360.0000    0.35026
163400.0000    0.48737
163440.0000    0.57737
163480.0000    0.55233
163520.0000    0.45468
163560.0000    0.52042
163600.0000    0.29206
163640.0000    0.37828
163680.0000    0.61685
163720.0000    0.22146
163760.0000    0.29670
163800.0000    0.14140
163840.0000    0.66093
163880.0000    0.41222
163920.0000    0.53740
163960.0000    0.55149
164000.0000    0.39636
164040.0000    0.42252
164080.0000    0.45322
164120.0000    0.03325
164160.0000    0.29814
164200.0000    0.00623
164240.0000    0.26049
164280.0000    0.42217
164320.0000    0.49394
164360.0000    0.21083
164400.0000    0.39743
164440.0000    0.41696
164480.0000    0.47835
164520.0000    0.27982
164560.0000    0.20048
164600.0000    0.27198
164640.0000    0.45579
164680.0000    0.39916
164720.0000    0.15107
164760.0000    0.35543
164800.0000    0.28360
164840.0000    0.32119
164880.0000    0.31296
164920.0000    0.25102
164960.0000    0.50493
165000.0000    0.26744
165040.0000    0.40713
165080.0000    0.24370
165120.0000    0.49130
165160.0000    0.36528
165200.0000    0.30184
165240.0000    0.47687
165280.0000   -0.03323
165320.0000   -0.48405
165360.0000   -0.11909
165400.0000   -0.21090
165440.0000   -0.12894
165480.0000   -0.10112
165520.0000   -0.13870
165560.0000   -0.14544
165600.0000   -0.11122
165640.0000   -0.37253
165680.0000   -0.46332
165720.0000   -0.17653
165760.0000   -0.41837
165800.0000   -0.55068
165840.0000   -0.06588
165880.0000   -0.18321
165920.0000   -0.41283
165960.0000   -0.45982
166000.0000   -0.27016
166040.0000   -0.31351
166080.0000   -0.56729
166120.0000   -0.31206
166160.0000   -0.49049
166200.0000   -0.18814
166240.0000   -0.07498
166280.0000   -0.49356
166320.0000   -0.12252
166360.0000   -0.16578
166400.0000   -0.21620
166440.0000   -0.37029
166480.0000   -0.22237
166520.0000   -0.20280
166560.0000    0.02525
166600.0000   -0.16230
166640.0000   -0.19030
166680.0000   -0.31767
166720.0000   -0.50207
166760.0000   -0.52419
166800.0000   -0.38007
166840.0000   -0.28812
166880.0000   -0.19175
166920.0000   -0.13231
166960.0000   -0.25912
167000.0000   -0.28602
167040.0000   -0.17794
167080.0000   -0.44393
167120.0000   -0.25193
167160.0000   -0.41368
167200.0000   -0.34065
167240.0000   -0.14893
167280.0000   -0.47198
167320.0000   -0.44345
167360.0000   -0.41710
167400.0000   -0.09075
167440.0000   -0.17886
167480.0000   -0.28855
167520.0000   -0.32396
167560.0000   -0.32350
167600.0000   -0.37312
167640.0000   -0.28358
167680.0000   -0.29591
167720.0000   -0.50329
167760.0000   -0.63997
167800.0000   -0.17103
167840.0000   -0.28653
167880.0000   -0.34841
167920.0000   -0.52360
167960.0000   -0.55266
168000.0000   -0.13165
168040.0000   -0.16344
168080.0000   -0.04899
168120.0000    0.03326
168160.0000   -0.03350
168200.0000   -0.30317
168240.0000   -0.41537
168280.0000   -0.39547
168320.0000   -0.37262
168360.0000   -0.45314
168400.0000   -0.08160
168440.0000   -0.14089
168480.0000    0.14645
168520.0000    0.31807
168560.0000    0.32040
168600.0000    0.03624
168640.0000    0.02570
168680.0000   -0.41516
168720.0000   -0.18026
168760.0000   -0.13289
168800.0000    0.39824
168840.0000   -0.06542
168880.0000   -0.19463
168920.0000   -0.52795
168960.0000   -0.31241
169000.0000   -0.38584
169040.0000   -0.42657
169080.0000   -0.63859
169120.0000   -0.58802
169160.0000   -0.61442
169200.0000   -0.94505
169240.0000   -0.97508
169280.0000   -0.79218
169320.0000   -0.54964
169360.0000   -0.58426
169400.0000   -0.40107
169440.0000   -0.64841
169480.0000   -0.51116
169520.0000   -0.40568
169560.0000   -0.03971
169600.0000   -0.19685
169640.0000   -0.34410
169680.0000   -0.38538
169720.0000   -0.51842
169760.0000   -0.44522
169800.0000   -0.08313
169840.0000   -0.36450
169880.0000   -0.46582
169920.0000   -0.53473
169960.0000   -0.82933
170000.0000   -0.28807
170040.0000   -0.71737
170080.0000   -0.72467
170120.0000   -0.64382
170160.0000   -0.48459
170200.0000   -0.47303
170240.0000   -0.84402
170280.0000   -0.57336
170320.0000   -0.41574
170360.0000   -0.42479
170400.0000   -0.24593
170440.0000   -0.68766
170480.0000   -0.40243
170520.0000   -0.53596
170560.0000   -0.67581
170600.0000   -0.46290
170640.0000   -0.36142
170680.0000   -0.67326
170720.0000   -0.52955
170760.0000   -1.00339
170800.0000   -0.38753
170840.0000   -0.54657
170880.0000   -0.49023
170920.0000   -0.72486
170960.0000   -0.44848
171000.0000   -0.60655
171040.0000   -0.34125
171080.0000   -0.48933
171120.0000   -0.31592
171160.0000   -0.64055
171200.0000   -0.36370
171240.0000   -0.47165
171280.0000   -0.68362
171320.0000   -0.50816
171360.0000   -0.50389
171400.0000   -0.73440
171440.0000   -0.64600
171480.0000   -0.34774
171520.0000   -0.43716
171560.0000   -0.59973
171600.0000   -0.50857
171640.0000   -0.14437
171680.0000   -0.07730
171720.0000   -0.37104
171760.0000   -0.26248
171800.0000   -0.24446
171840.0000   -0.31309
171880.0000   -0.23183
171920.0000   -0.66003
171960.0000   -0.27231
172000.0000   -0.04063
172040.0000   -0.63430
172080.0000   -0.41424
172120.0000   -0.39092
172160.0000   -0.42376
172200.0000   -0.39442
172240.0000   -0.34245
172280.0000   -0.58360
172320.0000   -0.34126
172360.0000   -0.43030
172400.0000   -0.90698
172440.0000   -0.32363
172480.0000   -0.58629
172520.0000   -0.38094
172560.0000   -0.38103
172600.0000   -0.49495
172640.0000   -0.47979
172680.0000   -0.44184
172720.0000   -0.53268
172760.0000   -0.10698
172800.0000   -0.15216
172840.0000   -0.60501
172880.0000   -0.72362
172920.0000   -0.43366
172960.0000   -0.28947
173000.0000   -0.39541
173040.0000   -0.21890
173080.0000   -0.40561
173120.0000   -0.50247
173160.0000   -0.61375
173200.0000   -0.64819
173240.0000   -0.61804
173280.0000   -0.52590
173320.0000   -0.44250
173360.0000   -0.51413
173400.0000   -0.32805
173440.0000   -0.41322
173480.0000   -0.13685
173520.0000   -0.16081
173560.0000   -0.50512
173600.0000   -0.24472
173640.0000   -0.17634
173680.0000    0.02081
173720.0000   -0.25298
173760.0000   -0.66427
173800.0000   -0.53080
173840.0000   -0.77093
173880.0000   -0.67318
173920.0000   -0.61240
173960.0000   -0.62905
174000.0000   -0.57193
174040.0000   -0.89095
174080.0000   -0.92087
174120.0000   -0.68128
174160.0000   -0.55954
174200.0000   -0.51044
174240.0000   -0.41915
174280.0000   -0.40526
174320.0000   -0.36549
174360.0000   -0.38788
174400.0000   -0.37711
174440.0000   -0.33799
174480.0000   -0.46137
174520.0000   -0.36418
174560.0000   -0.15817
174600.0000   -0.35544
174640.0000   -0.32075
174680.0000   -0.23797
174720.0000   -0.49986
174760.0000   -0.51543
174800.0000   -0.46057
174840.0000   -0.11828
174880.0000   -0.23183
174920.0000   -0.15166
174960.0000   -0.47845
175000.0000   -0.08051
175040.0000   -0.02936
175080.0000   -0.18833
175120.0000   -0.86894
175160.0000   -0.84708
175200.0000   -0.78513
175240.0000   -0.82163
175280.0000   -0.50580
175320.0000   -0.65456
175360.0000   -0.62921
175400.0000   -0.27288
175440.0000   -0.26014
175480.0000   -0.31924
175520.0000   -0.48518
175560.0000   -0.60052
175600.0000   -0.52064
175640.0000   -0.42983
175680.0000   -0.12264
175720.0000   -0.32055
175760.0000   -0.19708
175800.0000   -0.22948
175840.0000   -0.28425
175880.0000   -0.41388
175920.0000   -0.41434
175960.0000   -0.51056
176000.0000   -0.54274
176040.0000   -0.66031
176080.0000   -0.71231
176120.0000   -0.56647
176160.0000   -0.49392
176200.0000   -0.72286
176240.0000   -0.66100
176280.0000   -0.09370
176320.0000   -0.38272
176360.0000   -0.55350
176400.0000   -0.10586
176440.0000   -0.18076
176480.0000   -0.50122
176520.0000   -0.73618
176560.0000   -0.79567
176600.0000   -0.71065
176640.0000   -0.12252
176680.0000   -0.42655
176720.0000   -0.71791
176760.0000   -0.25212
176800.0000   -0.07500
176840.0000   -0.35003
176880.0000   -0.07800
176920.0000   -0.38746
176960.0000   -0.49051
177000.0000   -0.44647
177040.0000   -0.39357
177080.0000   -0.51476
177120.0000   -0.57783
177160.0000   -0.16485
177200.0000    0.07130
177240.0000    0.15086
177280.0000    0.12630
177320.0000   -0.09302
177360.0000   -0.22388
177400.0000   -0.25728
177440.0000   -0.05716
177480.0000    0.08067
177520.0000    0.10683
177560.0000    0.24175
177600.0000   -0.37668
177640.0000   -0.32871
177680.0000   -0.22869
177720.0000    0.20554
177760.0000    0.11542
177800.0000   -0.31245
177840.0000   -0.40769
177880.0000    0.11417
177920.0000   -0.02673
177960.0000    0.12818
178000.0000    0.06569
178040.0000    0.01975
178080.0000    0.04739
178120.0000    0.10773
178160.0000    0.06154
178200.0000   -0.33639
178240.0000   -0.11958
178280.0000   -0.38230
178320.0000   -0.59870
178360.0000   -0.31090
178400.0000   -0.65549
178440.0000   -0.46281
178480.0000   -0.22719
178520.0000   -0.46477
178560.0000   -1.01160
178600.0000   -0.55821
178640.0000   -0.68757
178680.0000   -0.26970
178720.0000   -0.51689
178760.0000   -0.43297
178800.0000   -0.36674
178840.0000   -0.62314
178880.0000   -0.36221
178920.0000   -0.57743
178960.0000   -0.60789
179000.0000   -0.63957
179040.0000   -0.93403
179080.0000   -0.82197
179120.0000   -0.64980
179160.0000   -0.91095
179200.0000   -0.93496
179240.0000   -0.57944
179280.0000   -0.71069
179320.0000   -0.66484
179360.0000   -0.70883
179400.0000   -0.55767
179440.0000   -0.72903
179480.0000   -0.53750
179520.0000   -0.50665
179560.0000   -0.42287
179600.0000   -0.20960
179640.0000   -0.37236
179680.0000   -0.39851
179720.0000   -0.42269
179760.0000   -0.42129
179800.0000   -0.00219
179840.0000   -0.35638
179880.0000   -0.40870
179920.0000    0.10628
179960.0000   -0.04652
180000.0000   -0.28881
180040.0000   -0.31526
180080.0000   -0.44547
180120.0000   -0.37076
180160.0000   -0.30220
180200.0000   -0.17575
180240.0000   -0.51261
180280.0000   -0.14687
180320.0000   -0.32426
180360.0000   -0.33213
180400.0000   -0.21041
180440.0000   -0.13022
180480.0000   -0.24887
180520.0000   -0.17774
180560.0000   -0.45424
180600.0000   -0.14259
180640.0000   -0.57726
180680.0000   -0.27044
180720.0000   -0.58896
180760.0000   -0.70315
180800.0000   -0.58965
180840.0000   -0.61941
180880.0000   -0.86840
180920.0000   -0.75416
180960.0000   -0.48602
181000.0000   -0.51078
181040.0000   -0.79277
181080.0000   -0.53080
181120.0000   -0.38005
181160.0000   -0.40879
181200.0000   -0.29440
181240.0000   -0.28597
181280.0000   -0.17723
181320.0000    0.12329
181360.0000   -0.23721
181400.0000   -0.26161
181440.0000   -0.29615
181480.0000   -0.08762
181520.0000   -0.52751
181560.0000   -0.32779
181600.0000   -0.30874
181640.0000   -0.08358
181680.0000    0.00093
181720.0000   -0.24060
181760.0000   -0.52362
181800.0000   -0.59913
181840.0000   -0.78034
181880.0000   -0.38586
181920.0000   -0.52190
181960.0000   -0.43309
182000.0000   -0.61184
182040.0000   -0.49514
182080.0000   -0.46402
182120.0000   -0.58966
182160.0000   -0.67539
182200.0000   -0.70592
182240.0000   -0.51762
182280.0000   -0.49002
182320.0000   -0.63077
182360.0000   -0.36311
182400.0000   -0.44837
182440.0000   -0.33342
182480.0000   -0.64032
182520.0000   -0.47326
182560.0000   -0.48566
182600.0000   -0.48935
182640.0000   -0.45808
182680.0000   -0.36877
182720.0000   -0.35387
182760.0000   -0.63030
182800.0000   -0.14258
182840.0000   -0.49221
182880.0000   -0.23383
182920.0000   -1.01626
182960.0000   -0.68634
183000.0000   -0.48391
183040.0000   -0.64273
183080.0000   -0.61122
183120.0000   -0.51830
183160.0000   -0.81322
183200.0000   -0.51725
183240.0000   -0.66897
183280.0000   -0.71428
183320.0000   -0.67588
183360.0000   -0.67004
183400.0000   -0.13793
183440.0000   -0.70940
183480.0000   -0.41099
183520.0000   -0.28810
183560.0000   -0.10818
183600.0000   -0.49688
183640.0000   -0.41129
183680.0000   -0.62672
183720.0000   -0.45071
183760.0000   -0.81854
183800.0000   -0.31804
183840.0000    0.01046
183880.0000   -0.28610
183920.0000   -0.16347
183960.0000   -0.15356
184000.0000   -0.48252
184040.0000   -0.11214
184080.0000   -0.31387
184120.0000   -0.14293
184160.0000   -0.04673
184200.0000   -0.07620
184240.0000   -0.18093
184280.0000    0.32591
184320.0000   -0.18158
184360.0000   -0.10933
184400.0000   -0.13352
184440.0000   -0.72042
184480.0000   -0.53697
184520.0000   -0.79826
184560.0000   -0.76818
184600.0000   -0.53622
184640.0000   -0.16332
184680.0000   -0.33497
184720.0000   -0.37240
184760.0000   -0.20353
184800.0000    0.01332
184840.0000   -0.08800
184880.0000   -0.43319
184920.0000   -0.48593
184960.0000   -0.45864
185000.0000   -0.60985
185040.0000   -0.11267
185080.0000   -0.47272
185120.0000    0.04575
185160.0000   -0.20433
185200.0000   -0.64157
185240.0000   -0.17066
185280.0000   -0.55013
185320.0000   -0.28156
185360.0000   -0.35576
185400.0000   -0.33647
185440.0000   -0.41175
185480.0000   -0.48793
185520.0000   -0.37865
185560.0000   -0.25937
185600.0000   -0.07936
185640.0000   -0.42896
185680.0000   -0.15267
185720.0000   -0.25358
185760.0000   -0.22640
185800.0000   -0.23935
185840.0000    0.15171
185880.0000    0.18708
185920.0000    0.27804
185960.0000    0.20333
186000.0000   -0.03209
186040.0000    0.41320
186080.0000    0.34846
186120.0000    0.22995
186160.0000   -0.54315
186200.0000   -0.35563
186240.0000   -0.23646
186280.0000   -0.47695
186320.0000   -0.23994
186360.0000    0.11370
186400.0000   -0.13173
186440.0000   -0.34757
186480.0000   -0.71973
186520.0000   -0.59746
186560.0000   -0.70527
186600.0000   -0.83153
186640.0000   -0.66852
186680.0000   -0.50001
186720.0000   -0.89049
186760.0000   -0.61335
186800.0000   -0.66347
186840.0000   -0.44144
186880.0000   -0.53908
186920.0000   -0.75657
186960.0000   -0.56618
187000.0000   -0.30552
187040.0000   -0.57521
187080.0000   -0.42276
187120.0000   -0.60016
187160.0000   -0.71827
187200.0000   -0.71378
187240.0000   -0.58124
187280.0000   -0.59421
187320.0000   -0.56928
187360.0000   -0.42580
187400.0000   -0.52362
187440.0000   -0.39428
187480.0000   -0.44134
187520.0000   -0.72762
187560.0000   -0.88658
187600.0000   -0.82534
187640.0000   -0.51037
187680.0000   -0.76104
187720.0000   -0.55577
187760.0000   -0.33260
187800.0000   -0.39272
187840.0000   -0.64251
187880.0000   -0.65947
187920.0000   -0.58855
187960.0000   -0.61990
188000.0000   -0.96003
188040.0000   -0.62708
188080.0000   -0.94888
188120.0000   -0.53258
188160.0000   -0.45113
188200.0000   -0.56179
188240.0000   -0.62278
188280.0000   -0.57517
188320.0000   -0.70918
188360.0000   -0.68763
188400.0000   -0.69851
188440.0000   -0.50310
188480.0000   -0.73566
188520.0000   -0.32392
188560.0000   -0.79903
188600.0000   -0.72316
188640.0000   -0.53796
188680.0000   -0.45178
188720.0000   -0.67650
188760.0000   -0.53813
188800.0000   -0.84273
188840.0000   -0.63213
188880.0000   -0.58678
188920.0000   -0.59170
188960.0000   -0.64353
189000.0000   -0.80347
189040.0000   -0.85374
189080.0000   -0.73878
189120.0000   -0.75657
189160.0000   -0.94551
189200.0000   -0.67831
189240.0000   -0.62403
189280.0000   -0.76063
189320.0000   -0.58668
189360.0000   -0.73752
189400.0000   -0.54449
189440.0000   -0.77921
189480.0000   -0.64217
189520.0000   -0.46343
189560.0000   -0.66479
189600.0000   -0.55911
189640.0000   -0.78561
189680.0000   -0.56240
189720.0000   -0.68845
189760.0000   -0.63971
189800.0000   -0.91944
189840.0000   -0.63964
189880.0000   -0.49546
189920.0000   -0.37028
189960.0000   -0.34359
190000.0000   -0.18898
190040.0000   -0.57765
190080.0000   -0.39022
190120.0000   -0.30993
190160.0000   -0.52599
190200.0000   -0.40473
190240.0000   -0.48562
190280.0000   -0.66216
190320.0000   -0.33418
190360.0000   -0.45380
190400.0000   -0.29492
190440.0000   -0.31226
190480.0000   -0.19010
190520.0000   -0.35159
190560.0000   -0.42916
190600.0000   -0.32381
190640.0000   -0.44131
190680.0000   -0.57428
190720.0000   -0.66506
190760.0000   -0.41684
190800.0000   -0.73354
190840.0000   -0.54373
190880.0000   -0.45871
190920.0000   -0.23092
190960.0000   -0.19673
191000.0000    0.01027
191040.0000   -0.48068
191080.0000   -0.21906
191120.0000   -0.32512
191160.0000   -0.49537
191200.0000   -0.61665
191240.0000   -0.66325
191280.0000   -0.51454
191320.0000   -0.28130
191360.0000   -0.10558
191400.0000   -0.30014
191440.0000   -0.50059
191480.0000   -0.42519
191520.0000   -0.19067
191560.0000   -0.35552
191600.0000   -0.42129
191640.0000   -0.02948
191680.0000   -0.17327
191720.0000   -0.34775
191760.0000   -0.66720
191800.0000   -0.46920
191840.0000   -0.26113
191880.0000   -0.20582
191920.0000   -0.18133
191960.0000   -0.41061
192000.0000   -0.15221
192040.0000   -0.30144
192080.0000   -0.20573
192120.0000   -0.49543
192160.0000   -0.37371
192200.0000   -0.31776
192240.0000   -0.39811
192280.0000   -0.56215
192320.0000   -0.18806
192360.0000   -0.45761
192400.0000   -0.56269
192440.0000   -0.21698
192480.0000   -0.60602
192520.0000   -0.30539
192560.0000   -0.24173
192600.0000   -0.16287
192640.0000   -0.30751
192680.0000   -0.36315
192720.0000   -0.41032
192760.0000   -0.47182
192800.0000   -0.33737
192840.0000   -0.55806
192880.0000   -0.47689
192920.0000   -0.30580
192960.0000   -0.56218
193000.0000   -0.12283
193040.0000   -0.55170
193080.0000   -0.71994
193120.0000   -0.39887
193160.0000   -0.41639
193200.0000   -0.43258
193240.0000   -0.26473
193280.0000   -0.13026
193320.0000   -0.01390
193360.0000   -0.19338
193400.0000   -0.30881
193440.0000   -0.37978
193480.0000   -0.61651
193520.0000   -0.53443
193560.0000   -0.31039
193600.0000   -0.40126
193640.0000   -0.74627
193680.0000   -0.57311
193720.0000   -0.33290
193760.0000   -0.49687
193800.0000   -0.68357
193840.0000   -0.48825
193880.0000   -0.62342
193920.0000   -0.63063
193960.0000   -0.43772
194000.0000   -0.41773
194040.0000   -0.41688
194080.0000   -0.21745
194120.0000   -0.55411
194160.0000   -0.58917
194200.0000   -0.67601
194240.0000   -0.62499
194280.0000    0.00272
194320.0000   -0.05669
194360.0000   -0.41234
194400.0000   -0.48087
194440.0000   -0.38868
194480.0000   -0.54940
194520.0000   -0.58016
194560.0000   -0.27858
194600.0000   -0.61957
194640.0000   -0.20534
194680.0000    0.10193
194720.0000   -0.35084
194760.0000   -0.03861
194800.0000   -0.25489
194840.0000   -0.58814
194880.0000   -0.17678
194920.0000   -0.35128
194960.0000   -0.24684
195000.0000   -0.13740
195040.0000   -0.34182
195080.0000   -0.33051
195120.0000   -0.45552
195160.0000   -0.20345
195200.0000   -0.10242
195240.0000   -0.47123
195280.0000   -0.34992
195320.0000   -0.19782
195360.0000   -0.23269
195400.0000   -0.33517
195440.0000   -0.48274
195480.0000   -0.38774
195520.0000   -0.38817
195560.0000   -0.40899
195600.0000   -0.33407
195640.0000   -0.36105
195680.0000   -0.46093
195720.0000   -0.03496
195760.0000   -0.46127
195800.0000   -0.22176
195840.0000   -0.21085
195880.0000   -0.39326
195920.0000   -0.14580
195960.0000    0.07538
196000.0000   -0.42200
196040.0000   -0.67123
196080.0000   -0.24597
196120.0000   -0.38896
196160.0000   -0.62587
196200.0000   -0.46271
196240.0000   -0.36439
196280.0000   -0.43725
196320.0000   -0.62157
196360.0000   -0.58445
196400.0000   -0.56286
196440.0000   -0.53253
196480.0000   -0.40180
196520.0000   -0.01618
196560.0000   -0.53947
196600.0000   -0.39744
196640.0000   -0.36759
196680.0000   -0.39959
196720.0000   -0.42748
196760.0000   -0.24313
196800.0000   -0.42075
196840.0000   -0.11812
196880.0000   -0.24284
196920.0000   -0.33026
196960.0000   -0.61921
197000.0000   -0.48620
197040.0000   -0.49536
197080.0000   -0.57813
197120.0000   -0.65669
197160.0000   -0.42354
197200.0000   -0.59415
197240.0000   -0.51487
197280.0000   -0.33772
197320.0000   -0.40128
197360.0000   -0.64876
197400.0000   -0.40177
197440.0000   -0.45312
197480.0000   -0.54566
197520.0000   -0.43135
197560.0000   -0.38211
197600.0000   -0.10801
197640.0000   -0.21188
197680.0000   -0.89579
197720.0000   -0.78289
197760.0000   -0.84362
197800.0000   -0.67248
197840.0000   -0.85421
197880.0000   -0.76289
197920.0000   -0.02675
197960.0000   -0.27566
198000.0000   -0.15473
198040.0000   -0.56113
198080.0000   -0.45204
198120.0000   -0.28157
198160.0000   -0.95701
198200.0000   -0.59315
198240.0000   -0.33670
198280.0000   -0.53710
198320.0000   -0.44965
198360.0000   -0.62213
198400.0000   -0.66145
198440.0000   -0.65938
198480.0000   -0.46190
198520.0000   -0.55256
198560.0000   -0.60194
198600.0000   -0.72239
198640.0000   -0.45101
198680.0000   -0.68904
198720.0000   -0.75071
198760.0000   -0.92206
198800.0000   -0.34252
198840.0000    0.03505
198880.0000   -0.40427
198920.0000   -0.21869
198960.0000   -0.56500
199000.0000   -0.47856
199040.0000   -0.66560
199080.0000   -0.75478
199120.0000   -0.74510
199160.0000   -0.50373
199200.0000   -0.62808
199240.0000   -0.33651
199280.0000   -0.49809
199320.0000   -0.64005
199360.0000   -0.26817
199400.0000   -0.34175
199440.0000   -0.39855
199480.0000   -0.39488
199520.0000   -0.23764
199560.0000   -0.15765
199600.0000   -0.19065
199640.0000   -0.62829
199680.0000   -0.75290
199720.0000   -0.54487
199760.0000   -0.76679
199800.0000   -0.55883
199840.0000   -0.33546
199880.0000   -0.52002
199920.0000   -0.37085
199960.0000   -0.47067
200000.0000   -0.53102
200040.0000   -0.31945
200080.0000   -0.33709
200120.0000   -0.61749
200160.0000    0.00806
200200.0000   -0.04812
200240.0000   -0.11972
200280.0000   -0.26709
200320.0000   -0.68671
200360.0000   -0.35496
200400.0000   -0.53226
200440.0000   -0.34847
200480.0000   -0.26631
200520.0000   -0.27702
200560.0000   -0.16148
200600.0000   -0.32368
200640.0000   -0.39954
200680.0000   -0.62860
200720.0000   -0.49504
200760.0000   -0.52917
200800.0000   -0.63316
200840.0000   -0.63631
200880.0000   -0.89601
200920.0000   -0.72897
200960.0000   -0.54153
201000.0000   -0.57496
201040.0000   -0.91041
201080.0000   -0.84102
201120.0000   -0.87927
201160.0000   -0.43904
201200.0000   -0.72738
201240.0000   -0.87584
201280.0000   -1.01387
201320.0000   -0.87428
201360.0000   -0.87287
201400.0000   -0.59691
201440.0000   -0.73045
201480.0000   -0.60201
201520.0000   -0.71677
201560.0000   -0.65036
201600.0000   -0.61819
201640.0000   -0.45438
201680.0000   -0.56325
201720.0000   -0.81321
201760.0000   -0.54259
201800.0000   -0.60321
201840.0000   -0.49755
201880.0000   -0.62270
201920.0000   -0.45245
201960.0000   -0.53889
202000.0000   -0.48960
202040.0000   -0.82549
202080.0000   -0.46672
202120.0000   -0.40650
202160.0000   -0.75862
202200.0000   -0.69097
202240.0000   -0.43255
202280.0000   -0.59863
202320.0000   -0.66402
202360.0000   -0.76890
202400.0000   -0.59248
202440.0000   -0.55572
202480.0000   -0.46309
202520.0000   -0.52236
202560.0000   -0.51515
202600.0000   -0.47678
202640.0000   -0.35966
202680.0000   -0.58039
202720.0000   -0.36494
202760.0000   -0.69230
202800.0000   -0.37457
202840.0000   -0.32613
202880.0000   -0.35954
202920.0000   -0.43531
202960.0000   -1.00920
203000.0000   -0.49404
203040.0000   -0.40021
203080.0000   -0.59711
203120.0000   -0.25335
203160.0000   -0.30595
203200.0000   -0.27090
203240.0000   -0.55881
203280.0000   -0.33285
203320.0000   -0.67167
203360.0000   -0.40830
203400.0000   -0.67533
203440.0000   -0.26885
203480.0000   -0.58496
203520.0000   -0.62452
203560.0000   -0.87033
203600.0000   -0.60515
203640.0000   -0.74420
203680.0000   -0.86815
203720.0000   -0.57812
203760.0000   -0.78229
203800.0000   -0.87768
203840.0000   -0.33206
203880.0000   -0.54254
203920.0000   -0.71626
203960.0000   -0.56483
204000.0000   -0.57810
204040.0000   -0.83559
204080.0000   -0.31351
204120.0000   -0.72229
204160.0000   -0.64890
204200.0000   -0.20500
204240.0000   -0.49011
204280.0000   -0.23022
204320.0000    0.08305
204360.0000   -0.22227
204400.0000   -0.12638
204440.0000   -0.07223
204480.0000   -0.31566
204520.0000   -0.29012
204560.0000   -0.26866
204600.0000   -0.49696
204640.0000   -0.43052
204680.0000   -0.16941
204720.0000   -0.22942
204760.0000   -0.21476
204800.0000   -0.20265
204840.0000   -0.52379
204880.0000   -0.28914
204920.0000   -0.19881
204960.0000   -0.24957
205000.0000   -0.45165
205040.0000   -0.19504
205080.0000    0.14704
205120.0000   -0.23676
205160.0000   -0.13382
205200.0000   -0.67840
205240.0000   -0.25345
205280.0000   -0.65507
205320.0000   -0.34674
205360.0000   -0.32775
205400.0000   -0.38648
205440.0000   -0.18252
205480.0000   -0.19447
205520.0000   -0.23186
205560.0000    0.05247
205600.0000   -0.18732
205640.0000   -0.03385
205680.0000   -0.01070
205720.0000   -0.26312
205760.0000   -0.31511
205800.0000   -0.20672
205840.0000   -0.06270
205880.0000   -0.39048
205920.0000   -0.12379
205960.0000   -0.05803
206000.0000   -0.53643
206040.0000   -0.46056
206080.0000   -0.17467
206120.0000   -0.45396
206160.0000   -0.32086
206200.0000    0.19394
206240.0000   -0.21789
206280.0000    0.00700
206320.0000   -0.46930
206360.0000   -0.12469
206400.0000   -0.36904
206440.0000   -0.36754
206480.0000   -0.28637
206520.0000   -0.19694
206560.0000   -0.40960
206600.0000   -0.48726
206640.0000   -0.37324
206680.0000   -0.48680
206720.0000   -0.56369
206760.0000   -0.57873
206800.0000   -0.32076
206840.0000   -0.66084
206880.0000   -0.33126
206920.0000   -0.44878
206960.0000   -0.53111
207000.0000   -0.56139
207040.0000   -0.35398
207080.0000   -0.55956
207120.0000   -0.57141
207160.0000   -0.46616
207200.0000   -0.03615
207240.0000   -0.23166
207280.0000   -0.00306
207320.0000   -0.13300
207360.0000   -0.19660
207400.0000   -0.10913
207440.0000   -0.24973
207480.0000   -0.47311
207520.0000   -0.01548
207560.0000   -0.22497
207600.0000   -0.74727
207640.0000   -0.86518
207680.0000   -0.58101
207720.0000   -0.75543
207760.0000   -0.83077
207800.0000   -0.60122
207840.0000   -0.42783
207880.0000   -0.73933
207920.0000   -0.55362
207960.0000   -0.50436
208000.0000   -0.67118
208040.0000   -0.99099
208080.0000   -0.83404
208120.0000   -0.70774
208160.0000   -0.47881
208200.0000   -0.41753
208240.0000   -0.25573
208280.0000   -0.31124
208320.0000   -0.64367
208360.0000   -0.52055
208400.0000   -0.35774
208440.0000   -0.44787
208480.0000   -0.41413
208520.0000   -0.36668
208560.0000   -0.39505
208600.0000   -0.41266
208640.0000   -0.28336
208680.0000   -0.19010
208720.0000   -0.12420
208760.0000   -0.30638
208800.0000   -0.42413
208840.0000   -0.58305
208880.0000   -0.46760
208920.0000   -0.39659
208960.0000   -0.32344
209000.0000   -0.68018
209040.0000   -0.42835
209080.0000   -0.46075
209120.0000   -0.48443
209160.0000   -0.19785
209200.0000   -0.21288
209240.0000   -0.32421
209280.0000   -0.11741
209320.0000   -0.18263
209360.0000   -0.43586
209400.0000   -0.54505
209440.0000   -0.45100
209480.0000   -0.44346
209520.0000   -0.46725
209560.0000   -0.34945
209600.0000   -0.45847
209640.0000   -0.58120
209680.0000   -0.61341
209720.0000   -0.19786
209760.0000   -0.67481
209800.0000   -0.62690
209840.0000   -0.87155
209880.0000   -0.56218
209920.0000   -0.71671
209960.0000   -0.61557
210000.0000   -0.46210
210040.0000   -0.79895
210080.0000   -0.55070
210120.0000   -0.77657
210160.0000   -0.66682
210200.0000   -0.48062
210240.0000   -0.71202
210280.0000   -0.71550
210320.0000   -0.38921
210360.0000   -0.52541
210400.0000    0.06847
210440.0000   -0.47538
210480.0000   -0.52859
210520.0000   -0.60106
210560.0000   -0.72301
210600.0000   -0.61386
210640.0000   -0.83442
210680.0000   -0.74483
210720.0000   -0.69874
210760.0000   -0.81299
210800.0000   -0.56747
210840.0000   -0.48276
210880.0000   -0.62818
210920.0000   -0.67540
210960.0000   -0.49696
211000.0000   -0.92619
211040.0000   -0.72154
211080.0000   -0.80885
211120.0000   -0.78359
211160.0000   -0.59434
211200.0000   -0.44923
211240.0000   -0.54979
211280.0000   -0.72486
211320.0000   -0.45119
211360.0000   -0.41630
211400.0000   -0.52527
211440.0000   -0.29704
211480.0000   -0.58144
211520.0000   -0.21886
211560.0000   -0.17749
211600.0000   -0.44695
211640.0000   -0.30627
211680.0000   -0.45025
211720.0000   -0.42982
211760.0000   -0.51966
211800.0000   -0.59066
211840.0000   -0.41062
211880.0000   -0.32549
211920.0000   -0.30598
211960.0000   -0.56583
212000.0000   -0.35303
212040.0000   -0.21681
212080.0000   -0.36060
212120.0000   -0.27400
212160.0000   -0.28171
212200.0000   -0.36461
212240.0000   -0.38827
212280.0000   -0.56932
212320.0000   -0.16895
212360.0000   -0.71093
212400.0000   -0.57773
212440.0000   -0.47330
212480.0000   -0.49546
212520.0000   -0.38811
212560.0000   -0.61965
212600.0000   -0.71754
212640.0000   -0.71045
212680.0000   -0.58909
212720.0000   -0.47035
212760.0000   -0.59766
212800.0000   -0.64144
212840.0000   -0.36082
212880.0000   -0.30647
212920.0000   -0.28346
212960.0000   -0.59975
213000.0000   -0.48985
213040.0000   -0.26818
213080.0000   -0.19345
213120.0000   -0.59798
213160.0000   -0.24645
213200.0000   -0.46210
213240.0000   -0.85714
213280.0000   -0.59667
213320.0000   -0.54072
213360.0000   -0.50043
213400.0000   -0.29177
213440.0000   -0.58556
213480.0000   -0.40853
213520.0000   -0.44210
213560.0000   -0.52240
213600.0000   -0.42033
213640.0000   -0.39990
213680.0000   -0.55778
213720.0000   -0.36443
213760.0000   -0.32821
213800.0000   -0.74071
213840.0000   -0.33374
213880.0000   -0.37453
213920.0000   -0.50539
213960.0000   -0.43637
214000.0000   -0.46330
214040.0000   -0.08363
214080.0000   -0.34344
214120.0000   -0.35643
214160.0000   -0.50185
214200.0000   -0.53951
214240.0000   -0.33420
214280.0000   -0.29718
214320.0000   -0.04055
214360.0000   -0.07522
214400.0000   -0.24569
214440.0000   -0.47228
214480.0000   -0.39964
214520.0000   -0.09087
214560.0000   -0.19848
214600.0000   -0.43442
214640.0000   -0.37621
214680.0000   -0.45790
214720.0000   -0.42420
214760.0000   -0.12405
214800.0000   -0.57810
214840.0000   -0.50618
214880.0000   -0.65849
214920.0000   -0.50788
214960.0000   -0.58989
215000.0000   -0.37572
215040.0000   -0.20300
215080.0000   -0.47030
215120.0000   -0.28547
215160.0000   -0.49422
215200.0000   -0.21977
215240.0000   -0.06521
215280.0000   -0.14049
215320.0000   -0.19041
215360.0000   -0.74955
215400.0000   -0.59131
215440.0000   -0.19804
215480.0000   -0.57680
215520.0000   -0.51540
215560.0000   -0.44657
215600.0000   -0.54190
215640.0000   -0.79507
215680.0000   -0.58962
215720.0000   -0.58254
215760.0000   -0.28146
215800.0000   -0.38967
215840.0000   -0.41688
215880.0000   -0.42240
215920.0000   -0.55859
215960.0000   -0.66010
216000.0000   -0.59482
216040.0000   -0.47399
216080.0000   -0.31335
216120.0000   -0.58218
216160.0000   -0.67591
216200.0000   -0.52030
216240.0000   -0.81565
216280.0000   -0.58714
216320.0000   -0.53301
216360.0000   -0.25712
216400.0000   -0.36211
216440.0000   -0.16584
216480.0000   -0.30178
216520.0000   -0.37231
216560.0000   -0.30537
216600.0000   -0.38292
216640.0000   -0.50963
216680.0000   -0.70999
216720.0000   -0.44670
216760.0000   -0.43990
216800.0000   -0.67274
216840.0000   -0.75239
216880.0000   -0.58177
216920.0000   -0.83813
216960.0000   -0.63396
217000.0000   -0.84794
217040.0000   -0.47577
217080.0000   -0.71813
217120.0000   -0.70629
217160.0000   -0.73006
217200.0000   -0.76911
217240.0000   -0.89035
217280.0000   -1.00520
217320.0000   -0.63711
217360.0000   -0.72015
217400.0000   -0.72629
217440.0000   -0.86294
217480.0000   -0.55169
217520.0000   -0.76424
217560.0000   -0.82505
217600.0000   -0.66039
217640.0000   -0.55944
217680.0000   -0.75109
217720.0000   -0.61556
217760.0000   -0.74491
217800.0000   -0.43645
217840.0000   -0.26731
217880.0000   -0.14038
217920.0000   -0.41347
217960.0000   -0.21648
218000.0000   -0.08495
218040.0000   -0.59919
218080.0000   -0.35265
218120.0000   -0.61774
218160.0000   -0.63100
218200.0000   -0.50160
218240.0000   -0.61143
218280.0000    0.06703
218320.0000   -0.12721
218360.0000   -0.24964
218400.0000   -0.23980
218440.0000   -0.40689
218480.0000   -0.41047
218520.0000   -0.69565
218560.0000   -0.79060
218600.0000   -0.60848
218640.0000   -0.60911
218680.0000   -0.61579
218720.0000   -0.29482
218760.0000   -0.47512
218800.0000   -0.34296
218840.0000   -0.35580
218880.0000   -0.47465
218920.0000   -0.66433
218960.0000   -0.49850
219000.0000   -0.27209
219040.0000   -0.75102
219080.0000   -0.75279
219120.0000   -0.43812
219160.0000   -0.87113
219200.0000   -0.65815
219240.0000   -0.85403
219280.0000   -0.66987
219320.0000   -0.43957
219360.0000   -0.71951
219400.0000   -0.68302
219440.0000   -0.59619
219480.0000   -0.68979
219520.0000   -0.77697
219560.0000   -0.72028
219600.0000   -0.77609
219640.0000   -0.62858
219680.0000   -0.11518
219720.0000   -0.45602
219760.0000   -0.22837
219800.0000   -0.25362
219840.0000   -0.36035
219880.0000   -0.15470
219920.0000   -0.07394
219960.0000   -0.19075
220000.0000   -0.33943
220040.0000   -0.49405
220080.0000   -0.33746
220120.0000   -0.49622
220160.0000   -0.30084
220200.0000   -0.48833
220240.0000   -0.63790
220280.0000   -0.33550
220320.0000   -0.55828
220360.0000   -0.34283
220400.0000   -0.67529
220440.0000   -0.63098
220480.0000   -0.48607
220520.0000   -0.48855
220560.0000   -0.90585
220600.0000   -0.63691
220640.0000   -0.51006
220680.0000   -0.20353
220720.0000   -0.34439
220760.0000   -0.46126
220800.0000   -0.38676
220840.0000   -0.31177
220880.0000   -0.40541
220920.0000   -0.17707
220960.0000   -0.30941
221000.0000   -0.34258
221040.0000   -0.24097
221080.0000   -0.51798
221120.0000   -0.33366
221160.0000   -0.23238
221200.0000   -0.30039
221240.0000   -0.23804
221280.0000   -0.41073
221320.0000   -0.51540
221360.0000   -0.45993
221400.0000   -0.74430
221440.0000   -0.60082
221480.0000   -0.45978
221520.0000   -0.38419
221560.0000   -0.19117
221600.0000   -0.31259
221640.0000   -0.37115
221680.0000   -0.48140
221720.0000   -0.31468
221760.0000    0.15608
221800.0000    0.05649
221840.0000   -0.33113
221880.0000   -0.26565
221920.0000   -0.22468
221960.0000   -0.27700
222000.0000   -0.24836
222040.0000   -0.12915
222080.0000   -0.30683
222120.0000   -0.32039
222160.0000   -0.38919
222200.0000   -0.30862
222240.0000   -0.25029
222280.0000   -0.41961
222320.0000   -0.77425
222360.0000   -0.62663
222400.0000   -0.58439
222440.0000   -0.52809
222480.0000   -0.44644
222520.0000   -0.59123
222560.0000   -0.80898
222600.0000   -0.65397
222640.0000   -0.54498
222680.0000   -0.59566
222720.0000   -0.41216
222760.0000   -0.69017
222800.0000   -0.73531
222840.0000   -0.80307
222880.0000   -0.41112
222920.0000   -0.40764
222960.0000   -0.67780
223000.0000   -0.78467
223040.0000   -0.47063
223080.0000   -0.76893
223120.0000   -0.99783
223160.0000   -0.70933
223200.0000   -0.79886
223240.0000   -0.80467
223280.0000   -0.86254
223320.0000   -1.03607
223360.0000   -0.70880
223400.0000   -0.65603
223440.0000   -0.85130
223480.0000   -0.91405
223520.0000   -0.46949
223560.0000   -0.70994
223600.0000   -0.90175
223640.0000   -0.90215
223680.0000   -0.69689
223720.0000   -0.79090
223760.0000   -0.78106
223800.0000   -0.69246
223840.0000   -0.25429
223880.0000   -0.44622
223920.0000   -0.89895
223960.0000   -0.49670
224000.0000   -0.71830
224040.0000   -0.62669
224080.0000   -0.71130
224120.0000   -0.81696
224160.0000   -0.64967
224200.0000   -0.77565
224240.0000   -0.69410
224280.0000   -0.61241
224320.0000   -0.53558
224360.0000   -0.48862
224400.0000   -0.57661
224440.0000   -0.72212
224480.0000   -0.72559
224520.0000   -0.39966
224560.0000   -0.48169
224600.0000   -0.45039
224640.0000   -0.49525
224680.0000   -0.60073
224720.0000   -0.43120
224760.0000   -0.56260
224800.0000   -0.57442
224840.0000   -0.61041
224880.0000   -0.41362
224920.0000   -0.21038
224960.0000   -0.25718
225000.0000   -0.51189
225040.0000   -0.82644
225080.0000   -0.58920
225120.0000   -0.68483
225160.0000   -0.78060
225200.0000   -1.00483
225240.0000   -0.69677
225280.0000   -0.55173
225320.0000   -0.74538
225360.0000   -0.68843
225400.0000   -0.74735
225440.0000   -0.94849
225480.0000   -1.01145
225520.0000   -0.83613
225560.0000   -0.65395
225600.0000   -0.50525
225640.0000   -0.49492
225680.0000   -0.40920
225720.0000   -0.92265
225760.0000   -0.80597
225800.0000   -0.74497
225840.0000   -0.92900
225880.0000   -0.74524
225920.0000   -0.50418
225960.0000   -0.89977
226000.0000   -0.21102
226040.0000   -0.26162
226080.0000   -0.33430
226120.0000   -0.39768
226160.0000   -0.27731
226200.0000   -0.40333
226240.0000   -0.72229
226280.0000   -0.76707
226320.0000   -0.67188
226360.0000   -0.32022
226400.0000   -0.21645
226440.0000   -0.50659
226480.0000   -0.88160
226520.0000   -0.60004
226560.0000   -0.74330
226600.0000   -0.74716
226640.0000   -0.60731
226680.0000   -0.37398
226720.0000   -0.82797
226760.0000   -0.61179
226800.0000   -1.19432
226840.0000   -0.92162
226880.0000   -0.87032
226920.0000   -0.69561
226960.0000   -0.83333
227000.0000   -0.57303
227040.0000   -0.98327
227080.0000   -0.48595
227120.0000   -0.72547
227160.0000   -0.65595
227200.0000   -0.77411
227240.0000   -0.85961
227280.0000   -0.74533
227320.0000   -0.87443
227360.0000   -0.63096
227400.0000   -0.69518
227440.0000   -0.59899
227480.0000   -0.64299
227520.0000   -0.84275
227560.0000   -0.64949
227600.0000   -0.75425
227640.0000   -0.28389
227680.0000   -0.03505
227720.0000    0.07201
227760.0000   -0.47980
227800.0000   -0.33470
227840.0000   -0.98958
227880.0000   -0.53276
227920.0000   -0.16197
227960.0000   -0.38834
228000.0000   -0.55777
228040.0000   -0.30468
228080.0000   -0.48050
228120.0000   -0.50363
228160.0000   -0.55910
228200.0000   -0.26392
228240.0000   -0.40441
228280.0000   -0.20626
228320.0000   -0.08371
228360.0000   -0.30880
228400.0000   -0.38444
228440.0000   -0.64106
228480.0000   -0.39789
228520.0000   -0.41253
228560.0000    0.07113
228600.0000   -0.30106
228640.0000   -0.06813
228680.0000   -0.49230
228720.0000   -0.18487
228760.0000   -0.17959
228800.0000   -0.50960
228840.0000   -0.50988
228880.0000   -0.37107
228920.0000   -0.58626
228960.0000   -0.39380
229000.0000   -0.35473
229040.0000   -0.24311
229080.0000   -0.14243
229120.0000   -0.34842
229160.0000   -0.38545
229200.0000   -0.35909
229240.0000   -0.28763
229280.0000   -0.18507
229320.0000   -0.08756
229360.0000   -0.39707
229400.0000   -0.46672
229440.0000   -0.41267
229480.0000   -0.41529
229520.0000   -0.60792
229560.0000   -0.32635
229600.0000   -0.21276
229640.0000   -0.26498
229680.0000   -0.50683
229720.0000   -0.15321
229760.0000   -0.36352
229800.0000   -0.21262
229840.0000   -0.27820
229880.0000   -0.19165
229920.0000   -0.23313
229960.0000   -0.27848
230000.0000   -0.38141
230040.0000   -0.35545
230080.0000   -0.57946
230120.0000   -0.36028
230160.0000   -0.56855
230200.0000   -0.25463
230240.0000   -0.50217
230280.0000   -0.56541
230320.0000   -0.61845
230360.0000   -0.33662
230400.0000   -0.10498
230440.0000   -0.32594
230480.0000   -0.35527
230520.0000   -0.47958
230560.0000   -0.65092
230600.0000   -0.45112
230640.0000   -0.38251
230680.0000   -0.46681
230720.0000   -0.67973
230760.0000   -0.69786
230800.0000   -0.69802
230840.0000   -0.75926
230880.0000   -0.61308
230920.0000   -0.62574
230960.0000   -0.46587
231000.0000   -0.72994
231040.0000   -0.65988
231080.0000   -0.62691
231120.0000   -0.58385
231160.0000   -0.65021
231200.0000   -0.58070
231240.0000   -0.68874
231280.0000   -0.89617
231320.0000   -0.95328
231360.0000   -0.96443
231400.0000   -1.03658
231440.0000   -0.78637
231480.0000   -0.49397
231520.0000   -0.69334
231560.0000   -0.42028
231600.0000    0.06541
231640.0000   -0.00640
231680.0000   -0.43148
231720.0000   -0.38857
231760.0000   -0.86117
231800.0000   -0.47897
231840.0000   -0.38755
231880.0000   -0.50560
231920.0000   -0.52072
231960.0000   -0.61352
232000.0000   -0.56443
232040.0000   -0.23684
232080.0000   -0.42586
232120.0000   -0.58545
232160.0000   -0.76193
232200.0000   -0.60272
232240.0000   -0.38106
232280.0000   -0.45146
232320.0000   -0.40137
232360.0000   -0.53052
232400.0000   -0.21121
232440.0000   -0.65527
232480.0000   -0.22001
232520.0000   -0.61129
232560.0000   -0.12213
232600.0000   -0.47043
232640.0000   -0.58763
232680.0000   -0.25971
232720.0000   -0.44792
232760.0000   -0.18406
232800.0000   -0.06683
232840.0000   -0.31451
232880.0000   -0.38106
232920.0000   -0.18165
232960.0000   -0.31178
233000.0000   -0.80556
233040.0000   -0.44438
233080.0000   -0.35197
233120.0000   -0.29165
233160.0000   -0.78935
233200.0000   -0.52890
233240.0000   -0.47014
233280.0000   -0.35977
233320.0000   -0.16916
233360.0000   -0.58895
233400.0000   -0.27641
233440.0000   -0.40417
233480.0000   -0.40018
233520.0000   -0.60282
233560.0000   -0.26474
233600.0000   -0.20519
233640.0000   -0.18069
233680.0000   -0.60094
233720.0000   -0.07554
233760.0000   -0.32457
233800.0000   -0.17710
233840.0000   -0.24998
233880.0000   -0.53892
233920.0000   -0.25289
233960.0000   -0.34461
234000.0000   -0.25528
234040.0000   -0.27719
234080.0000   -0.16758
234120.0000   -0.41701
234160.0000   -0.33398
234200.0000   -0.22973
234240.0000   -0.41507
234280.0000   -0.46317
234320.0000   -0.27193
234360.0000   -0.43215
234400.0000   -0.43773
234440.0000   -0.35153
234480.0000   -0.22251
234520.0000   -0.37730
234560.0000   -0.59753
234600.0000   -0.35172
234640.0000   -0.33807
234680.0000   -0.59509
234720.0000   -0.34931
234760.0000   -0.24471
234800.0000   -0.27345
234840.0000   -0.55188
234880.0000   -0.69059
234920.0000   -0.64685
234960.0000   -0.53186
235000.0000   -0.45666
235040.0000   -0.34742
235080.0000   -0.26457
235120.0000   -0.39940
235160.0000   -0.65513
235200.0000   -0.38157
235240.0000   -0.45811
235280.0000   -0.70498
235320.0000   -0.45990
235360.0000   -0.62861
235400.0000   -0.61254
235440.0000   -0.78461
235480.0000   -0.87108
235520.0000   -0.47437
235560.0000   -0.58151
235600.0000   -0.72739
235640.0000   -0.81620
235680.0000   -0.58130
235720.0000   -0.66505
235760.0000   -0.59568
235800.0000   -0.58089
235840.0000   -0.50500
235880.0000   -0.74047
235920.0000   -0.68117
235960.0000   -0.66432
236000.0000   -0.46612
236040.0000   -0.14312
236080.0000   -0.34609
236120.0000   -0.32396
236160.0000   -0.41470
236200.0000   -0.24656
236240.0000   -0.29663
236280.0000   -0.32313
236320.0000   -0.27467
236360.0000   -0.30136
236400.0000   -0.30137
236440.0000   -0.36983
236480.0000   -0.43879
236520.0000   -0.30320
236560.0000   -0.41011
236600.0000   -0.27206
236640.0000   -0.32083
236680.0000   -0.32296
236720.0000   -0.70003
236760.0000   -0.56315
236800.0000   -0.70490
236840.0000   -0.20054
236880.0000   -0.25477
236920.0000   -0.78105
236960.0000   -1.04408
237000.0000   -0.77267
237040.0000   -0.50389
237080.0000   -0.73156
237120.0000   -0.62204
237160.0000   -1.10735
237200.0000   -0.34545
237240.0000   -0.55541
237280.0000   -0.53677
237320.0000   -0.75531
237360.0000   -0.56143
237400.0000   -0.50371
237440.0000   -0.79656
237480.0000   -0.38987
237520.0000   -0.48033
237560.0000   -0.73126
237600.0000   -0.62251
237640.0000   -0.86729
237680.0000   -0.79363
237720.0000   -0.74610
237760.0000   -0.70072
237800.0000   -0.67255
237840.0000   -0.63418
237880.0000   -0.58169
237920.0000   -0.88443
237960.0000   -0.72101
238000.0000   -0.53262
238040.0000   -0.79763
238080.0000   -0.36805
238120.0000   -0.54503
238160.0000   -0.70648
238200.0000   -0.31052
238240.0000   -0.36850
238280.0000   -0.45956
238320.0000   -0.49807
238360.0000   -0.80207
238400.0000   -0.71015
238440.0000   -0.66011
238480.0000   -0.50434
238520.0000   -0.68773
238560.0000   -0.56631
238600.0000   -0.82018
238640.0000   -0.73021
238680.0000   -0.63622
238720.0000   -0.78277
238760.0000   -0.93201
238800.0000   -0.92177
238840.0000   -1.11668
238880.0000   -1.05825
238920.0000   -1.01199
238960.0000   -0.91635
239000.0000   -0.85130
239040.0000   -1.14693
239080.0000   -1.01089
239120.0000   -0.67577
239160.0000   -1.02429
239200.0000   -1.00333
239240.0000   -0.75154
239280.0000   -0.76065
239320.0000   -0.45018
239360.0000   -0.62033
239400.0000    0.18482
239440.0000   -0.16171
239480.0000   -0.69252
239520.0000   -0.84915
239560.0000   -0.83462
239600.0000   -0.28414
239640.0000   -0.75042
239680.0000   -0.52647
239720.0000   -0.56578
239760.0000   -1.20186
239800.0000   -0.51224
239840.0000   -0.27573
239880.0000   -0.32505
239920.0000   -0.62250
239960.0000   -0.56665
240000.0000   -0.71478
240040.0000   -0.59404
240080.0000   -0.63759
240120.0000   -0.59925
240160.0000   -0.48155
240200.0000   -0.48541
240240.0000   -0.58416
240280.0000   -0.17395
240320.0000   -0.57317
240360.0000   -0.62047
240400.0000   -0.32553
240440.0000   -0.16926
240480.0000   -0.37787
240520.0000   -0.38090
240560.0000   -0.17441
240600.0000   -0.32677
240640.0000   -0.43222
240680.0000   -0.52556
240720.0000   -0.74878
240760.0000   -0.88352
240800.0000   -0.79549
240840.0000   -0.72209
240880.0000   -0.56278
240920.0000   -0.75420
240960.0000   -0.76779
241000.0000   -0.78371
241040.0000   -0.72153
241080.0000   -0.89642
241120.0000   -0.64207
241160.0000   -0.47312
241200.0000   -0.79170
241240.0000   -0.61246
241280.0000   -0.68524
241320.0000   -0.42942
241360.0000   -0.58123
241400.0000   -0.45874
241440.0000   -0.55592
241480.0000   -0.71388
241520.0000   -0.26888
241560.0000   -0.63813
241600.0000   -0.46601
241640.0000   -0.33780
241680.0000   -0.13283
241720.0000   -0.15309
241760.0000   -0.19449
241800.0000   -0.16023
241840.0000   -0.21044
241880.0000   -0.04345
241920.0000   -0.31190
241960.0000   -0.72836
242000.0000   -0.13221
242040.0000   -0.34733
242080.0000   -0.61233
242120.0000   -0.65388
242160.0000   -0.62448
242200.0000   -0.46013
242240.0000   -0.23273
242280.0000   -0.44389
242320.0000   -0.40255
242360.0000   -0.32117
242400.0000   -0.40502
242440.0000   -0.53828
242480.0000   -0.61730
242520.0000   -0.67417
242560.0000   -0.78832
242600.0000   -0.81410
242640.0000   -0.50136
242680.0000   -0.56980
242720.0000   -0.60294
242760.0000   -0.68173
242800.0000   -0.70199
242840.0000   -0.59438
242880.0000   -0.38210
242920.0000   -0.58092
242960.0000   -0.52555
243000.0000   -0.35384
243040.0000   -0.67771
243080.0000   -0.66318
243120.0000   -0.36597
243160.0000   -0.59681
243200.0000   -0.74694
243240.0000   -0.67361
243280.0000   -0.71639
243320.0000   -0.77235
243360.0000   -0.56767
243400.0000   -0.70373
243440.0000   -0.58086
243480.0000   -0.50392
243520.0000   -0.66166
243560.0000   -0.73023
243600.0000   -0.64913
243640.0000   -0.47617
243680.0000   -1.04018
243720.0000   -0.72247
243760.0000   -0.49506
243800.0000   -0.86832
243840.0000   -0.71356
243880.0000   -0.73330
243920.0000   -0.79967
243960.0000   -0.34428
244000.0000   -0.62469
244040.0000   -0.37607
244080.0000   -0.42385
244120.0000   -0.76538
244160.0000   -0.67749
244200.0000   -0.64514
244240.0000   -0.59222
244280.0000   -0.48084
244320.0000   -0.56192
244360.0000   -0.47384
244400.0000   -0.82817
244440.0000   -0.59110
244480.0000   -0.63186
244520.0000   -0.43026
244560.0000   -0.55525
244600.0000   -0.71419
244640.0000   -0.74759
244680.0000   -0.51116
244720.0000   -0.71005
244760.0000   -0.53060
244800.0000   -0.71813
244840.0000   -0.25400
244880.0000   -0.37430
244920.0000   -0.19752
244960.0000   -0.03042
245000.0000   -0.13828
245040.0000   -0.23889
245080.0000   -0.43907
245120.0000   -0.47110
245160.0000   -0.40109
245200.0000   -0.29370
245240.0000   -0.45857
245280.0000   -0.57059
245320.0000   -0.60414
245360.0000   -0.59819
245400.0000   -0.49950
245440.0000   -0.33238
245480.0000   -0.48279
245520.0000   -0.77118
245560.0000   -0.35516
245600.0000   -0.12810
245640.0000   -0.38095
245680.0000   -0.42484
245720.0000   -0.38129
245760.0000   -0.47553
245800.0000   -0.81238
245840.0000   -0.70761
245880.0000   -0.61169
245920.0000   -0.75892
245960.0000   -0.66992
246000.0000   -0.56039
246040.0000   -0.66112
246080.0000   -0.45851
246120.0000   -0.30949
246160.0000   -0.50793
246200.0000   -0.34607
246240.0000   -0.44880
246280.0000   -0.27117
246320.0000   -0.03540
246360.0000   -0.68694
246400.0000   -0.86550
246440.0000   -0.45576
246480.0000   -0.65092
246520.0000   -0.41139
246560.0000   -0.42445
246600.0000   -0.51789
246640.0000   -0.47947
246680.0000   -0.57509
246720.0000   -0.40564
246760.0000   -0.28515
246800.0000   -0.38484
246840.0000   -0.47761
246880.0000   -0.49798
246920.0000   -0.70862
246960.0000   -0.58180
247000.0000   -0.71082
247040.0000   -0.45873
247080.0000   -0.67836
247120.0000   -0.67382
247160.0000   -0.47063
247200.0000   -0.63052
247240.0000   -0.77203
247280.0000   -0.60404
247320.0000   -0.49714
247360.0000   -0.64106
247400.0000   -0.47851
247440.0000   -0.52779
247480.0000   -0.56219
247520.0000   -0.45666
247560.0000   -0.35883
247600.0000   -0.50541
247640.0000   -0.58710
247680.0000   -0.33954
247720.0000   -0.45557
247760.0000   -0.42830
247800.0000   -0.38507
247840.0000   -0.41608
247880.0000   -0.24074
247920.0000   -0.26630
247960.0000   -0.16053
248000.0000   -0.06258
248040.0000   -0.33331
248080.0000   -0.23229
248120.0000   -0.02205
248160.0000   -0.05869
248200.0000   -0.17664
248240.0000   -0.01468
248280.0000   -0.24686
248320.0000   -0.23855
248360.0000   -0.05592
248400.0000   -0.16792
248440.0000   -0.49550
248480.0000   -0.24871
248520.0000   -0.57372
248560.0000   -0.67960
248600.0000   -0.58741
248640.0000   -0.42800
248680.0000   -0.38307
248720.0000   -0.49731
248760.0000   -0.27712
248800.0000   -0.31467
248840.0000   -0.33287
248880.0000   -0.79203
248920.0000   -0.49741
248960.0000   -0.34647
249000.0000   -0.30659
249040.0000   -0.09896
249080.0000   -0.11940
249120.0000   -0.38305
249160.0000   -0.21669
249200.0000   -0.34542
249240.0000   -0.52481
249280.0000   -0.50179
249320.0000   -0.55779
249360.0000   -0.50579
249400.0000   -0.55672
249440.0000   -0.32662
249480.0000   -0.55340
249520.0000   -0.37972
249560.0000   -0.51307
249600.0000   -0.29162
249640.0000   -0.22752
249680.0000   -0.40561
249720.0000   -0.61702
249760.0000   -0.34973
249800.0000   -0.19051
249840.0000   -0.13720
249880.0000   -0.33382
249920.0000   -0.26641
249960.0000   -0.13234
250000.0000   -0.58431
250040.0000   -0.35522
250080.0000   -0.24673
250120.0000   -0.15555
250160.0000   -0.03187
250200.0000   -0.32936
250240.0000   -0.06387
250280.0000   -0.19511
250320.0000   -0.22610
250360.0000   -0.42957
250400.0000   -0.17504
250440.0000   -0.33106
250480.0000   -0.45830
250520.0000   -0.21944
250560.0000   -0.35269
250600.0000   -0.26272
250640.0000   -0.64347
250680.0000   -0.81786
250720.0000   -0.28864
250760.0000    0.18378
250800.0000   -0.32757
250840.0000   -0.53972
250880.0000   -0.09093
250920.0000    0.09388
250960.0000    0.09827
251000.0000    0.35813
251040.0000    0.48152
251080.0000    0.21520
251120.0000   -0.16628
251160.0000    0.02112
251200.0000   -0.21739
251240.0000   -0.60815
251280.0000   -0.36384
251320.0000   -0.41923
251360.0000   -0.31559
251400.0000   -0.41798
251440.0000   -0.66668
251480.0000   -0.23661
251520.0000   -0.19082
251560.0000   -0.35426
251600.0000   -0.30084
251640.0000   -0.14155
251680.0000   -0.16322
251720.0000   -0.31333
251760.0000   -0.29724
251800.0000   -0.50298
251840.0000   -0.65462
251880.0000   -0.64158
251920.0000   -0.54622
251960.0000   -0.53090
252000.0000   -0.51276
252040.0000   -0.62378
252080.0000   -0.18213
252120.0000   -0.00800
252160.0000   -0.63487
252200.0000   -0.61377
252240.0000   -0.55397
252280.0000   -0.77770
252320.0000   -0.45385
252360.0000   -0.81858
252400.0000   -0.89581
252440.0000   -0.70045
252480.0000   -0.91349
252520.0000   -0.97437
252560.0000   -0.86509
252600.0000   -0.35857
252640.0000   -0.77436
252680.0000   -0.54245
252720.0000   -0.74294
252760.0000   -0.72706
252800.0000   -0.66946
252840.0000   -0.81022
252880.0000   -0.45847
252920.0000   -0.71338
252960.0000   -0.20352
253000.0000   -0.40619
253040.0000   -0.50230
253080.0000   -0.09858
253120.0000   -0.19574
253160.0000   -0.19628
253200.0000   -0.55349
253240.0000   -0.04312
253280.0000   -0.03373
253320.0000   -0.17023
253360.0000    0.05956
253400.0000    0.14925
253440.0000    0.06829
253480.0000    0.04819
253520.0000    0.14130
253560.0000    0.21738
253600.0000    0.16099
253640.0000    0.34473
253680.0000    0.22000
253720.0000    0.11656
253760.0000    0.03791
253800.0000    0.06413
253840.0000    0.15923
253880.0000    0.09066
253920.0000    0.15767
253960.0000    0.16875
254000.0000    0.11613
254040.0000    0.10115
254080.0000    0.09646
254120.0000    0.07723
254160.0000    0.15466
254200.0000   -0.02708
254240.0000   -0.04130
254280.0000    0.01131
254320.0000    0.09437
254360.0000    0.02170
254400.0000    0.03209
254440.0000    0.11602
254480.0000    0.05792
254520.0000   -0.01451
254560.0000    0.11867
254600.0000    0.08138
254640.0000    0.02167
254680.0000    0.15197
254720.0000    0.04570
254760.0000    0.11504
254800.0000   -0.14799
254840.0000   -0.17484
254880.0000   -0.00175
254920.0000    0.10312
254960.0000    0.18285
255000.0000    0.04382
255040.0000    0.05838
255080.0000    0.12433
255120.0000    0.07777
255160.0000    0.04013
255200.0000    0.13835
255240.0000    0.07981
255280.0000    0.22005
255320.0000    0.04975
255360.0000    0.30871
255400.0000    0.05685
255440.0000    0.07820
255480.0000   -0.32911
255520.0000    0.11367
255560.0000    0.06168
255600.0000   -0.32650
255640.0000   -0.21470
255680.0000   -0.22737
255720.0000   -0.26119
255760.0000   -0.38314
255800.0000   -0.17083
255840.0000   -0.21387
255880.0000   -0.21466
255920.0000   -0.14053
255960.0000   -0.07766
256000.0000   -0.08591
256040.0000   -0.24802
256080.0000   -0.23432
256120.0000   -0.21829
256160.0000    0.20844
256200.0000    0.13872
256240.0000    0.05960
256280.0000    0.30952
256320.0000   -0.05068
256360.0000    0.04354
256400.0000   -0.14270
256440.0000   -0.26511
256480.0000   -0.29254
256520.0000   -0.45501
256560.0000   -0.13345
256600.0000   -0.20992
256640.0000   -0.15902
256680.0000   -0.30785
256720.0000    0.15226
256760.0000   -0.13459
256800.0000   -0.05561
256840.0000   -0.34921
256880.0000   -0.33348
256920.0000   -0.29388
256960.0000    0.03203
257000.0000   -0.19735
257040.0000   -0.03376
257080.0000   -0.05514
257120.0000   -0.24795
257160.0000   -0.39536
257200.0000   -0.17881
257240.0000   -0.58056
257280.0000   -0.87278
257320.0000   -0.59312
257360.0000   -0.53839
257400.0000   -0.80679
257440.0000   -0.67866
257480.0000   -0.62564
257520.0000   -0.17049
257560.0000   -0.52017
257600.0000   -0.53777
257640.0000   -0.42251
257680.0000   -0.66305
257720.0000   -0.80978
257760.0000   -0.43430
257800.0000   -0.45148
257840.0000   -0.76391
257880.0000   -1.03081
257920.0000   -0.71397
257960.0000   -0.79799
258000.0000   -0.68430
258040.0000   -0.77776
258080.0000   -0.61981
258120.0000   -0.71050
258160.0000   -0.65650
258200.0000   -0.62743
258240.0000   -0.55196
258280.0000   -0.27324
258320.0000   -0.31656
258360.0000   -0.76245
258400.0000   -0.38746
258440.0000   -0.36419
258480.0000   -0.34784
258520.0000   -0.13448
258560.0000   -0.53198
258600.0000   -0.28955
258640.0000   -0.23953
258680.0000   -0.36560
258720.0000   -0.16543
258760.0000   -0.05275
258800.0000   -0.12162
258840.0000   -0.36012
258880.0000   -0.43368
258920.0000   -0.54788
258960.0000   -0.25172
259000.0000   -0.34861
259040.0000   -0.16941
259080.0000   -0.26142
259120.0000   -0.31563
259160.0000   -0.17976
259200.0000   -0.39832
259240.0000   -0.17688
259280.0000   -0.27632
259320.0000   -0.26975
259360.0000   -0.33725
259400.0000   -0.04852
259440.0000   -0.24866
259480.0000   -0.28684
259520.0000   -0.28664
259560.0000   -0.26617
259600.0000   -0.33734
259640.0000   -0.04131
259680.0000    0.11262
259720.0000   -0.08754
259760.0000   -0.16767
259800.0000   -0.24976
259840.0000   -0.09854
259880.0000   -0.17634
259920.0000   -0.13902
259960.0000   -0.22330
260000.0000    0.01246
260040.0000   -0.04122
260080.0000   -0.02907
260120.0000    0.12461
260160.0000    0.18756
260200.0000   -0.48912
260240.0000   -0.11271
260280.0000    0.16183
260320.0000   -0.06027
260360.0000   -0.40954
260400.0000   -0.22434
260440.0000   -0.04102
260480.0000   -0.12814
260520.0000   -0.17799
260560.0000   -0.29570
260600.0000    0.10297
260640.0000   -0.14491
260680.0000    0.08068
260720.0000   -0.06077
260760.0000    0.00218
260800.0000   -0.32455
260840.0000   -0.06969
260880.0000    0.02274
260920.0000    0.06938
260960.0000   -0.18917
261000.0000   -0.14394
261040.0000   -0.08432
261080.0000    0.09878
261120.0000    0.11746
261160.0000   -0.10972
261200.0000   -0.17941
261240.0000   -0.00511
261280.0000   -0.17653
261320.0000   -0.09754
261360.0000    0.05703
261400.0000   -0.16906
261440.0000   -0.06295
261480.0000   -0.06497
261520.0000    0.11519
261560.0000   -0.10232
261600.0000    0.06358
261640.0000    0.36623
261680.0000    0.17367
261720.0000    0.11174
261760.0000   -0.18760
261800.0000    0.21825
261840.0000    0.40865
261880.0000    0.29536
261920.0000    0.47935
261960.0000    0.51028
262000.0000    0.43417
262040.0000    0.11562
262080.0000    0.43232
262120.0000    0.19995
262160.0000    0.33422
262200.0000    0.31759
262240.0000    0.27735
262280.0000    0.38202
262320.0000    0.03924
262360.0000    0.27481
262400.0000    0.35694
262440.0000    0.33685
262480.0000    0.08778
262520.0000    0.24933
262560.0000   -0.06251
262600.0000   -0.08082
262640.0000    0.26141
262680.0000    0.32119
262720.0000    0.40495
262760.0000   -0.04902
262800.0000    0.00643
262840.0000   -0.22131
262880.0000    0.27440
262920.0000    0.34201
262960.0000   -0.30689
263000.0000   -0.29669
263040.0000   -0.05713
263080.0000   -0.44552
263120.0000   -0.32530
263160.0000   -0.22350
263200.0000    0.22027
263240.0000    0.48672
263280.0000    0.32652
263320.0000    0.11499
263360.0000    0.37711
263400.0000    0.30720
263440.0000    0.28112
263480.0000    0.45617
263520.0000    0.28998
263560.0000    0.38165
263600.0000    0.24328
263640.0000    0.29687
263680.0000    0.27262
263720.0000    0.38804
263760.0000    0.37632
263800.0000    0.34895
263840.0000    0.38702
263880.0000    0.26370
263920.0000    0.18575
263960.0000    0.24961
264000.0000    0.33467
264040.0000    0.28869
264080.0000    0.48302
264120.0000    0.39297
264160.0000    0.30340
264200.0000    0.39110
264240.0000    0.04486
264280.0000    0.05940
264320.0000    0.35311
264360.0000    0.56341
264400.0000    0.38095
264440.0000    0.39733
264480.0000    0.57897
264520.0000    0.63029
264560.0000    0.47120
264600.0000    0.56410
264640.0000    0.48806
264680.0000    0.55849
264720.0000    0.39753
264760.0000    0.74672
264800.0000    0.62772
264840.0000    0.36483
264880.0000    0.30369
264920.0000    0.26615
264960.0000    0.43412
265000.0000    0.23208
265040.0000    0.13887
265080.0000    0.08332
265120.0000    0.21097
265160.0000    0.23822
265200.0000    0.32813
265240.0000    0.08673
265280.0000    0.09522
265320.0000   -0.04793
265360.0000    0.04869
265400.0000    0.29069
265440.0000    0.31992
265480.0000    0.17684
265520.0000    0.21800
265560.0000    0.27833
265600.0000    0.24327
265640.0000    0.42330
265680.0000    0.17101
265720.0000    0.35762
265760.0000    0.31219
265800.0000    0.44107
265840.0000    0.55120
265880.0000    0.30507
265920.0000    0.40476
265960.0000    0.47578
266000.0000    0.39249
266040.0000    0.31459
266080.0000    0.25119
266120.0000    0.39225
266160.0000    0.44068
266200.0000    0.33910
266240.0000    0.33426
266280.0000    0.26841
266320.0000    0.40270
266360.0000    0.62405
266400.0000    0.24408
266440.0000    0.25880
266480.0000    0.25036
266520.0000    0.28455
266560.0000    0.45667
266600.0000    0.28800
266640.0000    0.48389
266680.0000    0.40448
266720.0000    0.38902
266760.0000    0.40676
266800.0000    0.24666
266840.0000    0.51822
266880.0000    0.31082
266920.0000    0.43149
266960.0000    0.51395
267000.0000    0.37535
267040.0000    0.46887
267080.0000    0.50457
267120.0000    0.47736
267160.0000    0.61680
267200.0000    0.11621
267240.0000    0.49270
267280.0000    0.37065
267320.0000    0.35837
267360.0000    0.45373
267400.0000    0.50221
267440.0000    0.12172
267480.0000    0.09984
267520.0000    0.23712
267560.0000    0.32604
267600.0000    0.18187
267640.0000    0.41823
267680.0000    0.48272
267720.0000    0.05780
267760.0000    0.35610
267800.0000    0.61905
267840.0000    0.29249
267880.0000    0.47970
267920.0000    0.46045
267960.0000    0.43654
268000.0000    0.56949
268040.0000    0.29837
268080.0000    0.55339
268120.0000    0.37599
268160.0000    0.51549
268200.0000    0.61390
268240.0000    0.42157
268280.0000    0.51186
268320.0000    0.36412
268360.0000    0.53076
268400.0000    0.52777
268440.0000    0.56719
268480.0000    0.52043
268520.0000    0.51896
268560.0000    0.23624
268600.0000    0.48365
268640.0000    0.47417
268680.0000    0.63604
268720.0000    0.65389
268760.0000    0.53789
268800.0000    0.30473
268840.0000    0.33022
268880.0000    0.49599
268920.0000    0.35160
268960.0000    0.73277
269000.0000    0.16432
269040.0000    0.70143
269080.0000    0.54298
269120.0000    0.44844
269160.0000    0.30446
269200.0000    0.35038
269240.0000    0.47865
269280.0000    0.52923
269320.0000    0.34693
269360.0000    0.40532
269400.0000    0.73442
269440.0000    0.36658
269480.0000    0.31136
269520.0000    0.59549
269560.0000    0.52753
269600.0000    0.37125
269640.0000    0.60452
269680.0000    0.40767
269720.0000    0.42987
269760.0000    0.25487
269800.0000    0.50926
269840.0000    0.58371
269880.0000    0.58389
269920.0000    0.32329
269960.0000    0.21227
270000.0000    0.66314
270040.0000    0.38830
270080.0000    0.60437
270120.0000    0.30614
270160.0000    0.34768
270200.0000    0.03047
270240.0000    0.23852
270280.0000    0.34039
270320.0000    0.05632
270360.0000    0.23178
270400.0000    0.44093
270440.0000    0.22470
270480.0000    0.12425
270520.0000    0.24699
270560.0000    0.24524
270600.0000    0.25323
270640.0000    0.14976
270680.0000    0.27627
270720.0000   -0.25658
270760.0000    0.10765
270800.0000    0.11882
270840.0000    0.09096
270880.0000    0.25147
270920.0000    0.27752
270960.0000   -0.04592
271000.0000    0.39679
271040.0000    0.61331
271080.0000    0.37362
271120.0000    0.54016
271160.0000    0.29483
271200.0000    0.42525
271240.0000    0.33948
271280.0000    0.37539
271320.0000    0.34132
271360.0000    0.47905
271400.0000    0.69072
271440.0000    0.29959
271480.0000    0.02608
271520.0000    0.03049
271560.0000   -0.16026
271600.0000   -1.02585
271640.0000   -0.36617
271680.0000    0.20303
271720.0000   -0.21554
271760.0000   -0.21808
271800.0000   -0.16877
271840.0000   -0.23670
271880.0000   -0.34714
271920.0000   -0.33676
271960.0000   -0.13467
272000.0000   -0.62726
272040.0000   -0.16569
272080.0000    0.01617
272120.0000   -0.08688
272160.0000   -0.29614
272200.0000    0.06297
272240.0000   -0.08257
272280.0000   -0.33294
272320.0000    0.04029
272360.0000    0.14543
272400.0000   -0.00175
272440.0000    0.06582
272480.0000   -0.00203
272520.0000    0.05825
272560.0000    0.03624
272600.0000    0.06252
272640.0000   -0.03165
272680.0000    0.29858
272720.0000    0.24545
272760.0000   -0.02391
272800.0000   -0.17334
272840.0000    0.18363
272880.0000   -0.10203
272920.0000   -0.09488
272960.0000    0.16444
273000.0000    0.04068
273040.0000   -0.07885
273080.0000   -0.01178
273120.0000    0.25600
273160.0000   -0.19844
273200.0000   -0.03355
273240.0000    0.00895
273280.0000    0.21685
273320.0000    0.03060
273360.0000   -0.14539
273400.0000   -0.01113
273440.0000    0.17707
273480.0000   -0.02969
273520.0000   -0.04648
273560.0000    0.11358
273600.0000   -0.05460
273640.0000    0.28544
273680.0000    0.33037
273720.0000   -0.09259
273760.0000    0.07624
273800.0000    0.09635
273840.0000   -0.10172
273880.0000    0.00395
273920.0000   -0.03447
273960.0000    0.04111
274000.0000    0.05076
274040.0000    0.18293
274080.0000   -0.09490
274120.0000   -0.00906
274160.0000   -0.20836
274200.0000    0.01693
274240.0000   -0.19405
274280.0000    0.01755
274320.0000   -0.27606
274360.0000    0.04008
274400.0000   -0.07427
274440.0000   -0.00774
274480.0000    0.01954
274520.0000    0.20661
274560.0000    0.08954
274600.0000    0.24279
274640.0000    0.02871
274680.0000   -0.03530
274720.0000   -0.14128
274760.0000   -0.02256
274800.0000   -0.11399
274840.0000   -0.03868
274880.0000   -0.02774
274920.0000    0.14799
274960.0000    0.02940
275000.0000   -0.05057
275040.0000   -0.02875
275080.0000   -0.20783
275120.0000    0.16480
275160.0000    0.11526
275200.0000   -0.04416
275240.0000   -0.40215
275280.0000   -0.25405
275320.0000   -0.04990
275360.0000   -0.16394
275400.0000   -0.09574
275440.0000   -0.14947
275480.0000    0.04632
275520.0000    0.06232
275560.0000   -0.10226
275600.0000   -0.47598
275640.0000   -0.29838
275680.0000   -0.21580
275720.0000   -0.01611
275760.0000    0.02869
275800.0000   -0.04709
275840.0000   -0.10262
275880.0000   -0.03641
275920.0000   -0.20084
275960.0000   -0.06414
276000.0000    0.06530
276040.0000   -0.01108
276080.0000   -0.04845
276120.0000    0.30985
276160.0000    0.04700
276200.0000    0.00825
276240.0000    0.05444
276280.0000   -0.22195
276320.0000   -0.01687
276360.0000   -0.22091
276400.0000    0.13410
276440.0000   -0.18575
276480.0000    0.08090
276520.0000   -0.07845
276560.0000   -0.05548
276600.0000   -0.13246
276640.0000   -0.19545
276680.0000    0.09526
276720.0000    0.00248
276760.0000    0.12646
276800.0000   -0.02805
276840.0000    0.28380
276880.0000    0.01732
276920.0000   -0.03108
276960.0000   -0.11780
277000.0000    0.04017
277040.0000    0.05712
277080.0000   -0.08104
277120.0000   -0.09557
277160.0000    0.05871
277200.0000   -0.07993
277240.0000   -0.14321
277280.0000   -0.13180
277320.0000   -0.09493
277360.0000    0.18160
277400.0000   -0.41650
277440.0000   -0.04109
277480.0000    0.10983
277520.0000    0.01561
277560.0000    0.01081
277600.0000    0.28093
277640.0000    0.03452
277680.0000   -0.10917
277720.0000   -0.07195
277760.0000   -0.03201
277800.0000    0.16550
277840.0000    0.06055
277880.0000   -0.00047
277920.0000    0.11579
277960.0000    0.03842
278000.0000   -0.08107
278040.0000   -0.37975
278080.0000    0.26611
278120.0000   -0.08908
278160.0000    0.11005
278200.0000    0.01683
278240.0000   -0.16476
278280.0000    0.04532
278320.0000    0.15720
278360.0000   -0.08042
278400.0000    0.21724
278440.0000    0.00518
278480.0000   -0.06753
278520.0000   -0.02888
278560.0000    0.06427
278600.0000   -0.05150
278640.0000   -0.00376
278680.0000    0.04830
278720.0000   -0.24886
278760.0000   -0.05348
278800.0000   -0.07997
278840.0000   -0.20597
278880.0000   -0.36705
278920.0000   -0.12042
278960.0000    0.12099
279000.0000    0.10434
279040.0000    0.00530
279080.0000    0.18383
279120.0000   -0.05507
279160.0000   -0.11259
279200.0000   -0.38396
279240.0000   -0.29032
279280.0000   -0.20699
279320.0000   -0.17394
279360.0000   -0.20089
279400.0000   -0.23270
279440.0000    0.11731
279480.0000   -0.42792
279520.0000   -0.44607
279560.0000   -0.66675
279600.0000   -0.59047
279640.0000   -0.47115
279680.0000   -0.44215
279720.0000   -0.44485
279760.0000   -0.30509
279800.0000   -0.45735
279840.0000   -0.36499
279880.0000   -0.34828
279920.0000   -0.08003
279960.0000   -0.31255
280000.0000   -0.51076
280040.0000   -0.39658
280080.0000   -0.44455
280120.0000   -0.32976
280160.0000   -0.27234
280200.0000   -0.41680
280240.0000   -0.35398
280280.0000   -0.11685
280320.0000   -0.56760
280360.0000   -0.30882
280400.0000   -0.15152
280440.0000   -0.43242
280480.0000   -0.43344
280520.0000   -0.42373
280560.0000   -0.19572
280600.0000   -0.30728
280640.0000   -0.64824
280680.0000   -0.23898
280720.0000   -0.24458
280760.0000   -0.33586
280800.0000   -0.27230
280840.0000    0.05406
280880.0000   -0.12258
280920.0000   -0.12680
280960.0000   -0.17445
281000.0000   -0.25753
281040.0000   -0.07107
281080.0000   -0.22313
281120.0000   -0.15087
281160.0000   -0.35741
281200.0000   -0.34117
281240.0000   -0.37522
281280.0000   -0.08202
281320.0000   -0.19653
281360.0000   -0.01835
281400.0000   -0.25073
281440.0000   -0.22236
281480.0000   -0.21429
281520.0000   -0.22117
281560.0000   -0.44879
281600.0000   -0.30651
281640.0000   -0.18194
281680.0000   -0.20565
281720.0000   -0.16248
281760.0000   -0.09456
281800.0000   -0.28743
281840.0000   -0.11518
281880.0000   -0.22131
281920.0000   -0.08806
281960.0000   -0.14897
282000.0000    0.01787
282040.0000   -0.12345
282080.0000   -0.01041
282120.0000   -0.17832
282160.0000   -0.06931
282200.0000   -0.15042
282240.0000   -0.32624
282280.0000   -0.28939
282320.0000   -0.15244
282360.0000   -0.30846
282400.0000   -0.08952
282440.0000   -0.12604
282480.0000   -0.09392
282520.0000   -0.09396
282560.0000   -0.23255
282600.0000   -0.25297
282640.0000   -0.23608
282680.0000   -0.09391
282720.0000   -0.15024
282760.0000   -0.19719
282800.0000   -0.22087
282840.0000    0.12532
282880.0000   -0.08268
282920.0000   -0.32468
282960.0000   -0.34130
283000.0000   -0.48161
283040.0000   -0.34073
283080.0000   -0.67579
283120.0000   -0.72986
283160.0000   -0.59209
283200.0000   -0.57167
283240.0000   -0.59187
283280.0000   -0.39616
283320.0000   -0.02742
283360.0000   -0.06164
283400.0000   -0.06828
283440.0000   -0.32048
283480.0000   -0.21321
283520.0000   -0.27061
283560.0000   -0.17548
283600.0000   -0.02604
283640.0000   -0.21034
283680.0000    0.10957
283720.0000   -0.02529
283760.0000   -0.35394
283800.0000   -0.05347
283840.0000   -0.16269
283880.0000   -0.13853
283920.0000   -0.07954
283960.0000   -0.02691
284000.0000   -0.03032
284040.0000   -0.19151
284080.0000   -0.08234
284120.0000   -0.27380
284160.0000    0.12950
284200.0000    0.01525
284240.0000   -0.19411
284280.0000   -0.18032
284320.0000    0.07856
284360.0000    0.07291
284400.0000    0.17957
284440.0000    0.05072
284480.0000   -0.03446
284520.0000   -0.10578
284560.0000    0.15419
284600.0000   -0.15631
284640.0000   -0.06846
284680.0000   -0.12417
284720.0000    0.00600
284760.0000    0.18339
284800.0000   -0.14625
284840.0000   -0.12013
284880.0000   -0.24193
284920.0000   -0.24465
284960.0000   -0.18207
285000.0000   -0.31731
285040.0000   -0.21104
285080.0000   -0.34782
285120.0000   -0.36193
285160.0000    0.06258
285200.0000   -0.09375
285240.0000   -0.02029
285280.0000    0.20381
285320.0000   -0.18168
285360.0000   -0.21944
285400.0000   -0.35068
285440.0000   -0.02435
285480.0000   -0.26355
285520.0000   -0.03675
285560.0000   -0.22899
285600.0000   -0.28329
285640.0000   -0.07743
285680.0000   -0.13795
285720.0000   -0.32044
285760.0000   -0.38228
285800.0000   -0.12676
285840.0000    0.17278
285880.0000   -0.16772
285920.0000   -0.10401
285960.0000   -0.15698
286000.0000   -0.19141
286040.0000    0.01917
286080.0000    0.01109
286120.0000   -0.07114
286160.0000   -0.05465
286200.0000    0.02894
286240.0000    0.18721
286280.0000    0.13844
286320.0000    0.20612
286360.0000   -0.01693
286400.0000   -0.14247
286440.0000   -0.08421
286480.0000   -0.25402
286520.0000   -0.13895
286560.0000   -0.03402
286600.0000   -0.04749
286640.0000    0.15987
286680.0000    0.10706
286720.0000    0.00556
286760.0000    0.26621
286800.0000    0.00643
286840.0000    0.00505
286880.0000    0.11238
286920.0000    0.38665
286960.0000    0.21404
287000.0000   -0.06090
287040.0000    0.14093
287080.0000   -0.14640
287120.0000   -0.04152
287160.0000   -0.26880
287200.0000   -0.27461
287240.0000    0.02792
287280.0000   -0.09100
287320.0000   -0.10475
287360.0000   -0.22666
287400.0000   -0.13156
287440.0000   -0.17785
287480.0000   -0.57151
287520.0000   -0.50357
287560.0000   -0.54203
287600.0000   -0.24513
287640.0000    0.08656
287680.0000   -0.22006
287720.0000   -0.34723
287760.0000   -0.07474
287800.0000   -0.12226
287840.0000    0.36506
287880.0000   -0.02728
287920.0000    0.06808
287960.0000    0.03744
288000.0000    0.07460
288040.0000   -0.05464
288080.0000   -0.17941
288120.0000   -0.11422
288160.0000   -0.02783
288200.0000    0.05315
288240.0000   -0.04475
288280.0000   -0.07799
288320.0000   -0.09726
288360.0000   -0.08182
288400.0000   -0.01730
288440.0000   -0.25134
288480.0000    0.07315
288520.0000    0.20823
288560.0000    0.07350
288600.0000   -0.04583
288640.0000   -0.05813
288680.0000   -0.03402
288720.0000   -0.18263
288760.0000    0.04541
288800.0000    0.10380
288840.0000   -0.00066
288880.0000    0.07052
288920.0000   -0.10842
288960.0000   -0.05884
289000.0000    0.08658
289040.0000   -0.05070
289080.0000   -0.19661
289120.0000   -0.23118
289160.0000    0.19876
289200.0000   -0.04237
289240.0000    0.00084
289280.0000    0.22031
289320.0000    0.29138
289360.0000   -0.16420
289400.0000   -0.04415
289440.0000   -0.27313
289480.0000   -0.11133
289520.0000   -0.15050
289560.0000    0.09943
289600.0000    0.01985
289640.0000    0.00182
289680.0000    0.08717
289720.0000    0.19073
289760.0000    0.23732
289800.0000    0.26975
289840.0000    0.23792
289880.0000    0.26050
289920.0000    0.39295
289960.0000    0.36193
290000.0000    0.09430
290040.0000    0.29910
290080.0000    0.15250
290120.0000    0.25683
290160.0000    0.26160
290200.0000    0.36898
290240.0000    0.48181
290280.0000    0.37568
290320.0000    0.36869
290360.0000    0.39707
290400.0000    0.47487
290440.0000   -0.01767
290480.0000    0.41427
290520.0000    0.26351
290560.0000    0.30761
290600.0000    0.41730
290640.0000    0.42691
290680.0000    0.60246
290720.0000    0.20035
290760.0000    0.38781
290800.0000    0.54360
290840.0000    0.32776
290880.0000    0.42181
290920.0000    0.24547
290960.0000    0.51544
291000.0000    0.74770
291040.0000    0.61748
291080.0000    0.64559
291120.0000    0.72841
291160.0000    0.77955
291200.0000    0.65352
291240.0000    0.71348
291280.0000    0.28573
291320.0000    0.63331
291360.0000    0.32172
291400.0000    0.31097
291440.0000    0.29585
291480.0000    0.53547
291520.0000    0.35462
291560.0000    0.43706
291600.0000    0.45783
291640.0000    0.39390
291680.0000    0.41261
291720.0000    0.33313
291760.0000    0.29644
291800.0000    0.61835
291840.0000    0.42660
291880.0000    0.33708
291920.0000    0.26444
291960.0000    0.35463
292000.0000    0.41492
292040.0000    0.29999
292080.0000    0.12894
292120.0000    0.28933
292160.0000    0.46721
292200.0000    0.38569
292240.0000    0.30080
292280.0000    0.25293
292320.0000    0.23065
292360.0000    0.19350
292400.0000    0.10638
292440.0000    0.27045
292480.0000    0.11286
292520.0000    0.35583
292560.0000    0.25399
292600.0000    0.22731
292640.0000    0.06000
292680.0000    0.27865
292720.0000    0.18949
292760.0000    0.35580
292800.0000    0.21004
292840.0000    0.29026
292880.0000    0.23518
292920.0000    0.60903
292960.0000    0.15056
293000.0000    0.33328
293040.0000    0.35285
293080.0000    0.30101
293120.0000    0.74840
293160.0000    0.55168
293200.0000    0.25092
293240.0000    0.21147
293280.0000    0.33470
293320.0000    0.33421
293360.0000    0.23469
293400.0000    0.27449
293440.0000    0.20304
293480.0000    0.12544
293520.0000    0.39241
293560.0000    0.18589
293600.0000    0.50664
293640.0000    0.49704
293680.0000    0.41211
293720.0000    0.27556
293760.0000    0.43588
293800.0000    0.34990
293840.0000    0.16937
293880.0000    0.29527
293920.0000    0.42783
293960.0000    0.21221
294000.0000    0.21142
294040.0000    0.27153
294080.0000    0.23540
294120.0000    0.43715
294160.0000    0.33938
294200.0000    0.33100
294240.0000    0.40361
294280.0000    0.36738
294320.0000    0.25138
294360.0000    0.26231
294400.0000    0.33923
294440.0000    0.37352
294480.0000    0.27431
294520.0000    0.35577
294560.0000    0.23509
294600.0000    0.31641
294640.0000    0.43448
294680.0000    0.50632
294720.0000    0.52131
294760.0000    0.32497
294800.0000    0.22754
294840.0000    0.30228
294880.0000    0.55457
294920.0000    0.64247
294960.0000    0.53845
295000.0000    0.49754
295040.0000    0.40536
295080.0000    0.39579
295120.0000    0.68279
295160.0000    0.54774
295200.0000    0.52851
295240.0000    0.48524
295280.0000    0.34729
295320.0000    0.43880
295360.0000    0.44706
295400.0000    0.46958
295440.0000    0.65748
295480.0000    0.31554
295520.0000    0.39195
295560.0000    0.59668
295600.0000    0.43894
295640.0000    0.46998
295680.0000    0.72783
295720.0000    0.51697
295760.0000    0.62428
295800.0000    0.50387
295840.0000    0.53067
295880.0000    0.30031
295920.0000    0.23870
295960.0000    0.03659
296000.0000    0.17857
296040.0000    0.42439
296080.0000    0.32740
296120.0000    0.74310
296160.0000    0.56579
296200.0000    0.69947
296240.0000    0.74151
296280.0000    0.51277
296320.0000    0.54384
296360.0000    0.66554
296400.0000    0.31899
296440.0000    0.29514
296480.0000    0.34826
296520.0000    0.43477
296560.0000    0.56124
296600.0000    0.52115
296640.0000    0.51338
296680.0000    0.58950
296720.0000    0.49073
296760.0000    0.74567
296800.0000    0.61477
296840.0000    0.34644
296880.0000    0.41846
296920.0000    0.25872
296960.0000    0.24309
297000.0000    0.65024
297040.0000    0.03491
297080.0000    0.35250
297120.0000    0.34347
297160.0000    0.40333
297200.0000    0.32828
297240.0000    0.09504
297280.0000    0.28303
297320.0000    0.58122
297360.0000    0.26698
297400.0000    0.13706
297440.0000    0.44417
297480.0000    0.19514
297520.0000    0.23561
297560.0000    0.17874
297600.0000    0.36757
297640.0000    0.31138
297680.0000    0.46826
297720.0000    0.29117
297760.0000    0.41452
297800.0000    0.39233
297840.0000    0.48845
297880.0000    0.59350
297920.0000    0.34531
297960.0000    0.13391
298000.0000    0.29150
298040.0000    0.38758
298080.0000    0.22904
298120.0000    0.21377
298160.0000    0.17927
298200.0000    0.43437
298240.0000    0.26554
298280.0000    0.15795
298320.0000    0.16352
298360.0000    0.32421
298400.0000    0.45426
298440.0000    0.18083
298480.0000    0.27750
298520.0000    0.22132
298560.0000    0.31347
298600.0000    0.26449
298640.0000    0.35930
298680.0000    0.22717
298720.0000    0.04582
298760.0000    0.28199
298800.0000    0.45014
298840.0000    0.33712
298880.0000    0.37873
298920.0000    0.23971
298960.0000    0.51979
299000.0000    0.25779
299040.0000    0.38383
299080.0000    0.34699
299120.0000    0.18318
299160.0000    0.11245
299200.0000    0.18328
299240.0000    0.08788
299280.0000    0.24820
299320.0000    0.03603
299360.0000   -0.26096
299400.0000    0.07884
299440.0000    0.17967
299480.0000    0.17689
299520.0000    0.03547
299560.0000    0.16390
299600.0000    0.16009
299640.0000    0.05070
299680.0000    0.10843
299720.0000    0.14992
299760.0000    0.37949
299800.0000    0.17369
299840.0000   -0.09121
299880.0000   -0.17381
299920.0000   -0.08982
299960.0000    0.06005
300000.0000    0.25509
300040.0000    0.28887
300080.0000    0.02373
300120.0000    0.17194
300160.0000   -0.05231
300200.0000    0.10479
300240.0000    0.08314
300280.0000   -0.00147
300320.0000    0.16410
300360.0000    0.01879
300400.0000    0.09136
300440.0000    0.48098
300480.0000    0.15199
300520.0000   -0.02131
300560.0000   -0.17212
300600.0000   -0.07794
300640.0000    0.33817
300680.0000    0.25910
300720.0000    0.28250
300760.0000   -0.20148
300800.0000    0.13538
300840.0000    0.25570
300880.0000    0.27467
300920.0000    0.35545
300960.0000    0.48579
301000.0000    0.48350
301040.0000    0.22739
301080.0000    0.20571
301120.0000    0.28850
301160.0000    0.47058
301200.0000    0.23690
301240.0000    0.23564
301280.0000    0.34706
301320.0000    0.25592
301360.0000    0.13989
301400.0000   -0.32025
301440.0000   -0.12056
301480.0000    0.00459
301520.0000   -0.26229
301560.0000    0.12918
301600.0000    0.21542
301640.0000    0.36292
301680.0000   -0.08237
301720.0000    0.42807
301760.0000    0.21233
301800.0000    0.46006
301840.0000    0.09114
301880.0000    0.08025
301920.0000    0.09594
301960.0000    0.25016
302000.0000    0.12157
302040.0000    0.21323
302080.0000    0.01007
302120.0000    0.06989
302160.0000    0.09253
302200.0000    0.30090
302240.0000    0.29545
302280.0000    0.18314
302320.0000    0.04782
302360.0000    0.15457
302400.0000    0.29500
302440.0000   -0.03445
302480.0000    0.19667
302520.0000    0.32149
302560.0000    0.28454
302600.0000    0.27642
302640.0000    0.34053
302680.0000    0.20610
302720.0000    0.23623
302760.0000    0.24013
302800.0000    0.38177
302840.0000    0.20463
302880.0000    0.11992
302920.0000    0.25715
302960.0000    0.11174
303000.0000   -0.10017
303040.0000    0.03741
303080.0000    0.04281
303120.0000   -0.01621
303160.0000    0.15688
303200.0000    0.21897
303240.0000    0.06283
303280.0000    0.09666
303320.0000    0.13435
303360.0000    0.09261
303400.0000    0.06434
303440.0000    0.01653
303480.0000    0.17588
303520.0000    0.04624
303560.0000    0.17189
303600.0000    0.04947
303640.0000    0.06480
303680.0000    0.15868
303720.0000    0.15077
303760.0000    0.22902
303800.0000    0.09497
303840.0000    0.29269
303880.0000    0.15477
303920.0000    0.01833
303960.0000    0.23789
304000.0000    0.37312
304040.0000    0.39657
304080.0000    0.22774
304120.0000    0.13697
304160.0000    0.31653
304200.0000    0.18766
304240.0000    0.28802
304280.0000    0.30403
304320.0000    0.16141
304360.0000    0.28190
304400.0000    0.35626
304440.0000    0.29080
304480.0000    0.20008
304520.0000    0.37891
304560.0000    0.54522
304600.0000    0.30028
304640.0000    0.25954
304680.0000    0.26271
304720.0000    0.33205
304760.0000    0.21909
304800.0000    0.27916
304840.0000    0.21519
304880.0000    0.08641
304920.0000    0.37996
304960.0000    0.25496
305000.0000    0.34770
305040.0000    0.25025
305080.0000    0.34890
305120.0000    0.29224
305160.0000    0.22711
305200.0000    0.17760
305240.0000    0.41989
305280.0000    0.42021
305320.0000    0.43828
305360.0000    0.40284
305400.0000    0.38858
305440.0000    0.35000
305480.0000    0.17486
305520.0000    0.34114
305560.0000    0.41502
305600.0000    0.37560
305640.0000    0.22967
305680.0000    0.33656
305720.0000    0.22987
305760.0000    0.23203
305800.0000    0.28377
305840.0000    0.23081
305880.0000    0.09877
305920.0000    0.54153
305960.0000    0.34119
306000.0000    0.59877
306040.0000    0.51177
306080.0000    0.07481
306120.0000    0.15671
306160.0000    0.10971
306200.0000    0.26664
306240.0000    0.10568
306280.0000    0.33103
306320.0000    0.13525
306360.0000    0.34273
306400.0000    0.34342
306440.0000    0.41637
306480.0000    0.35255
306520.0000    0.08748
306560.0000    0.31947
306600.0000    0.31809
306640.0000    0.53259
306680.0000    0.31909
306720.0000    0.15591
306760.0000    0.23178
306800.0000    0.21233
306840.0000    0.33512
306880.0000    0.09022
306920.0000    0.25726
306960.0000    0.36207
307000.0000    0.33905
307040.0000    0.23310
307080.0000    0.22242
307120.0000    0.15976
307160.0000    0.33047
307200.0000    0.12312
307240.0000    0.39796
307280.0000    0.61667
307320.0000    0.31247
307360.0000    0.30376
307400.0000    0.20836
307440.0000    0.53894
307480.0000    0.29234
307520.0000    0.24879
307560.0000    0.41277
307600.0000    0.34866
307640.0000    0.09856
307680.0000    0.26462
307720.0000    0.20253
307760.0000    0.29624
307800.0000    0.27105
307840.0000    0.55411
307880.0000    0.37457
307920.0000    0.37091
307960.0000    0.16575
308000.0000    0.08438
308040.0000    0.28219
308080.0000    0.20513
308120.0000   -0.00394
308160.0000    0.14018
308200.0000    0.20706
308240.0000    0.27561
308280.0000    0.29770
308320.0000    0.22656
308360.0000    0.30759
308400.0000    0.15652
308440.0000    0.24044
308480.0000    0.23215
308520.0000    0.21112
308560.0000    0.00275
308600.0000    0.14897
308640.0000   -0.10476
308680.0000    0.06508
308720.0000   -0.00365
308760.0000    0.33007
308800.0000    0.39757
308840.0000    0.04573
308880.0000    0.00523
308920.0000    0.26263
308960.0000    0.11394
309000.0000    0.30927
309040.0000    0.04321
309080.0000   -0.02412
309120.0000    0.33065
309160.0000    0.08346
309200.0000    0.28094
309240.0000    0.23017
309280.0000    0.12455
309320.0000    0.26410
309360.0000    0.31918
309400.0000    0.11737
309440.0000   -0.01853
309480.0000    0.30664
309520.0000    0.27459
309560.0000    0.39868
309600.0000    0.39153
309640.0000    0.28331
309680.0000    0.29025
309720.0000    0.42540
309760.0000    0.54731
309800.0000    0.49606
309840.0000    0.50775
309880.0000    0.34199
309920.0000    0.34881
309960.0000    0.35655
310000.0000    0.57191
310040.0000    0.20316
310080.0000    0.73105
310120.0000    0.39976
310160.0000    0.34077
310200.0000    0.47571
310240.0000    0.47692
310280.0000    0.21092
310320.0000    0.34673
310360.0000    0.44403
310400.0000    0.45078
310440.0000    0.37116
310480.0000    0.07226
310520.0000    0.28323
310560.0000    0.21611
310600.0000    0.37096
310640.0000    0.16329
310680.0000    0.23255
310720.0000    0.21621
310760.0000    0.33044
310800.0000    0.26166
310840.0000    0.04455
310880.0000    0.15177
310920.0000    0.25907
310960.0000    0.13582
311000.0000    0.13517
311040.0000    0.02660
311080.0000    0.49029
311120.0000    0.39501
311160.0000    0.38336
311200.0000    0.26851
311240.0000    0.29246
311280.0000    0.10682
311320.0000    0.40612
311360.0000    0.33396
311400.0000    0.21692
311440.0000    0.10204
311480.0000    0.07868
311520.0000    0.26244
311560.0000    0.25519
311600.0000    0.30350
311640.0000    0.16652
311680.0000    0.47861
311720.0000    0.14446
311760.0000    0.17262
311800.0000    0.36515
311840.0000    0.40918
311880.0000    0.28037
311920.0000    0.32539
311960.0000    0.21653
312000.0000    0.35719
312040.0000    0.20906
312080.0000    0.24939
312120.0000    0.24334
312160.0000    0.19490
312200.0000    0.23499
312240.0000    0.04097
312280.0000    0.07567
312320.0000    0.26551
312360.0000    0.36796
312400.0000   -0.00229
312440.0000   -0.08546
312480.0000    0.01869
312520.0000    0.31721
312560.0000    0.37070
312600.0000   -0.05107
312640.0000    0.24704
312680.0000    0.21686
312720.0000    0.31392
312760.0000    0.32695
312800.0000    0.36177
312840.0000    0.42950
312880.0000    0.03799
312920.0000    0.34596
312960.0000    0.20294
313000.0000    0.30985
313040.0000    0.34045
313080.0000    0.30962
313120.0000    0.20223
313160.0000    0.00507
313200.0000    0.11589
313240.0000    0.14794
313280.0000    0.21816
313320.0000    0.25664
313360.0000    0.16533
313400.0000    0.27406
313440.0000    0.24010
313480.0000    0.32386
313520.0000    0.15379
313560.0000    0.36707
313600.0000    0.24722
313640.0000    0.36550
313680.0000    0.40806
313720.0000    0.17131
313760.0000    0.27553
313800.0000    0.30811
313840.0000    0.23433
313880.0000    0.06974
313920.0000    0.16609
313960.0000    0.37000
314000.0000    0.02728
314040.0000    0.28335
314080.0000    0.33693
314120.0000    0.25220
314160.0000    0.31647
314200.0000    0.32489
314240.0000    0.23689
314280.0000    0.28076
314320.0000    0.29744
314360.0000    0.31156
314400.0000    0.23480
314440.0000    0.34247
314480.0000    0.56695
314520.0000    0.48491
314560.0000    0.57289
314600.0000    0.34662
314640.0000    0.40518
314680.0000    0.39341
314720.0000    0.46635
314760.0000    0.27161
314800.0000    0.41808
314840.0000    0.46298
314880.0000    0.43638
314920.0000    0.26781
314960.0000    0.48555
315000.0000    0.44683
315040.0000    0.49112
315080.0000    0.65499
315120.0000    0.71516
315160.0000    0.49828
315200.0000    0.34703
315240.0000    0.24504
315280.0000    0.34883
315320.0000    0.29528
315360.0000    0.37839
315400.0000    0.29414
315440.0000    0.29596
315480.0000    0.24868
315520.0000    0.42804
315560.0000    0.22800
315600.0000    0.21918
315640.0000    0.40812
315680.0000    0.16538
315720.0000    0.09464
315760.0000    0.45644
315800.0000   -0.01694
315840.0000    0.31342
315880.0000    0.28669
315920.0000    0.24323
315960.0000    0.18942
316000.0000    0.07450
316040.0000    0.03218
316080.0000    0.23736
316120.0000    0.11311
316160.0000    0.34349
316200.0000    0.28368
316240.0000    0.37660
316280.0000    0.33295
316320.0000    0.14430
316360.0000    0.31776
316400.0000    0.38765
316440.0000    0.23951
316480.0000    0.26758
316520.0000    0.31561
316560.0000    0.50771
316600.0000    0.39080
316640.0000    0.35126
316680.0000    0.30747
316720.0000    0.28140
316760.0000    0.39023
316800.0000    0.50953
316840.0000    0.22461
316880.0000    0.34268
316920.0000    0.34414
316960.0000    0.34755
317000.0000    0.28357
317040.0000    0.25335
317080.0000    0.47426
317120.0000    0.33772
317160.0000    0.31206
317200.0000    0.48986
317240.0000    0.17460
317280.0000    0.35919
317320.0000    0.19615
317360.0000    0.32443
317400.0000    0.31439
317440.0000    0.28982
317480.0000    0.30243
317520.0000    0.21937
317560.0000    0.09701
317600.0000    0.33742
317640.0000    0.61747
317680.0000    0.22808
317720.0000    0.20140
317760.0000    0.37881
317800.0000    0.30068
317840.0000    0.24161
317880.0000    0.40841
317920.0000    0.23869
317960.0000    0.22954
318000.0000    0.25109
318040.0000    0.36854
318080.0000    0.39226
318120.0000    0.32287
318160.0000    0.35110
318200.0000    0.18972
318240.0000    0.10491
318280.0000    0.19224
318320.0000    0.46664
318360.0000    0.52191
318400.0000    0.03671
318440.0000    0.16700
318480.0000    0.08019
318520.0000    0.23471
318560.0000    0.19773
318600.0000    0.02749
318640.0000    0.15620
318680.0000    0.31073
318720.0000    0.26818
318760.0000    0.23062
318800.0000    0.18391
318840.0000    0.19479
318880.0000   -0.10526
318920.0000    0.03275
318960.0000   -0.08233
319000.0000    0.37383
319040.0000    0.26245
319080.0000    0.09814
319120.0000    0.04412
319160.0000    0.53637
319200.0000    0.47908
319240.0000    0.37231
319280.0000    0.14513
319320.0000    0.02702
319360.0000    0.15802
319400.0000    0.07933
319440.0000    0.05859
319480.0000   -0.02604
319520.0000   -0.02725
319560.0000    0.19896
319600.0000    0.04836
319640.0000    0.15856
319680.0000    0.33163
319720.0000    0.00049
319760.0000    0.34743
319800.0000    0.20995
319840.0000    0.06770
319880.0000    0.02420
319920.0000    0.28330
319960.0000    0.36975
320000.0000    0.16479
320040.0000    0.45186
320080.0000    0.41288
320120.0000    0.45194
320160.0000    0.26706
320200.0000    0.31946
320240.0000    0.31164
320280.0000    0.16820
320320.0000    0.22013
320360.0000    0.22322
320400.0000    0.17198
320440.0000    0.24520
320480.0000    0.19095
320520.0000    0.25181
320560.0000    0.32241
320600.0000    0.09775
320640.0000    0.19217
320680.0000    0.34830
320720.0000    0.41592
320760.0000    0.27478
320800.0000    0.38560
320840.0000    0.09679
320880.0000    0.25912
320920.0000    0.26476
320960.0000    0.51775
321000.0000    0.43535
321040.0000    0.38884
321080.0000    0.44155
321120.0000    0.09881
321160.0000    0.23060
321200.0000    0.41625
321240.0000    0.37388
321280.0000    0.10532
321320.0000    0.22996
321360.0000    0.27178
321400.0000    0.22379
321440.0000    0.50568
321480.0000    0.18622
321520.0000    0.18508
321560.0000    0.19061
321600.0000    0.26800
321640.0000   -0.13415
321680.0000    0.18937
321720.0000    0.39759
321760.0000    0.16233
321800.0000    0.19054
321840.0000    0.09370
321880.0000    0.23222
321920.0000    0.26451
321960.0000    0.10400
322000.0000    0.15528
322040.0000    0.27729
322080.0000   -0.36126
322120.0000    0.29102
322160.0000    0.00390
322200.0000    0.21780
322240.0000    0.17391
322280.0000    0.35924
322320.0000    0.05975
322360.0000    0.42753
322400.0000    0.22297
322440.0000    0.04810
322480.0000    0.13089
322520.0000    0.26677
322560.0000    0.04997
322600.0000   -0.06581
322640.0000   -0.14902
322680.0000   -0.31756
322720.0000    0.26035
322760.0000    0.34301
322800.0000    0.25644
322840.0000    0.35143
322880.0000   -0.06429
322920.0000    0.08136
322960.0000   -0.14029
323000.0000   -0.31751
323040.0000   -0.25684
323080.0000   -0.13335
323120.0000   -0.01035
323160.0000   -0.07581
323200.0000   -0.13442
323240.0000   -0.59276
323280.0000   -0.69082
323320.0000   -0.29292
323360.0000   -0.11320
323400.0000   -0.12643
323440.0000   -0.38303
323480.0000   -0.29449
323520.0000   -0.29599
323560.0000   -0.40690
323600.0000   -0.11541
323640.0000   -0.18417
323680.0000    0.00169
323720.0000   -0.03483
323760.0000   -0.17196
323800.0000   -0.12688
323840.0000   -0.23086
323880.0000   -0.23485
323920.0000   -0.47580
323960.0000   -0.41817
324000.0000   -0.83361
324040.0000   -0.71815
324080.0000   -0.61565
324120.0000   -0.20380
324160.0000   -0.48848
324200.0000   -0.56716
324240.0000   -0.43524
324280.0000   -0.81668
324320.0000   -0.33759
324360.0000   -0.32161
324400.0000   -0.21148
324440.0000   -0.02525
324480.0000   -0.00872
324520.0000   -0.35788
324560.0000    0.10503
324600.0000    0.18604
324640.0000   -0.15626
324680.0000    0.45928
324720.0000    0.18467
324760.0000    0.21995
324800.0000    0.35301
324840.0000    0.24027
324880.0000    0.19794
324920.0000    0.22772
324960.0000    0.13436
325000.0000    0.19486
325040.0000   -0.00513
325080.0000    0.29380
325120.0000    0.39806
325160.0000    0.33680
325200.0000    0.25367
325240.0000    0.51994
325280.0000    0.36634
325320.0000    0.28511
325360.0000    0.30268
325400.0000    0.44551
325440.0000    0.38657
325480.0000    0.30474
325520.0000    0.39321
325560.0000    0.45962
325600.0000    0.35727
325640.0000    0.29420
325680.0000    0.26303
325720.0000    0.33113
325760.0000    0.24157
325800.0000    0.31901
325840.0000    0.20764
325880.0000    0.15494
325920.0000    0.12041
325960.0000    0.27572
326000.0000    0.35453
326040.0000    0.49107
326080.0000    0.30252
326120.0000    0.41886
326160.0000    0.33807
326200.0000    0.18976
326240.0000    0.14794
326280.0000    0.25539
326320.0000    0.52210
326360.0000    0.17612
326400.0000    0.19432
326440.0000    0.16498
326480.0000    0.24286
326520.0000    0.31260
326560.0000    0.25244
326600.0000    0.13638
326640.0000    0.31154
326680.0000    0.25754
326720.0000    0.41352
326760.0000    0.30271
326800.0000    0.39857
326840.0000    0.34703
326880.0000    0.23963
326920.0000    0.35816
326960.0000    0.36889
327000.0000    0.14444
327040.0000    0.25929
327080.0000    0.47485
327120.0000    0.11234
327160.0000    0.07583
327200.0000    0.35017
327240.0000    0.23754
327280.0000    0.30653
327320.0000    0.50401
327360.0000    0.56109
327400.0000    0.42380
327440.0000    0.40571
327480.0000    0.27951
327520.0000    0.41213
327560.0000    0.24956
327600.0000    0.44285
327640.0000    0.35290
327680.0000    0.39921
327720.0000    0.31108
327760.0000   -0.07926
327800.0000    0.10437
327840.0000    0.17561
327880.0000    0.07257
327920.0000    0.14479
327960.0000    0.56453
328000.0000    0.46735
328040.0000    0.44081
328080.0000    0.46305
328120.0000    0.29036
328160.0000    0.44975
328200.0000    0.41830
328240.0000    0.08991
328280.0000    0.31979
328320.0000    0.47198
328360.0000    0.22001
328400.0000    0.25435
328440.0000    0.16121
328480.0000    0.09709
328520.0000    0.35834
328560.0000    0.39988
328600.0000    0.23503
328640.0000    0.17805
328680.0000    0.07615
328720.0000    0.08309
328760.0000    0.31739
328800.0000    0.06217
328840.0000    0.25508
328880.0000    0.01751
328920.0000    0.44430
328960.0000    0.40153
329000.0000    0.20462
329040.0000    0.19460
329080.0000    0.29210
329120.0000    0.10094
329160.0000    0.40367
329200.0000    0.31078
329240.0000    0.25523
329280.0000    0.31190
329320.0000    0.14784
329360.0000    0.13045
329400.0000    0.05057
329440.0000   -0.00362
329480.0000    0.36390
329520.0000    0.23652
329560.0000    0.10273
329600.0000    0.14383
329640.0000    0.11320
329680.0000    0.23127
329720.0000    0.20376
329760.0000    0.26859
329800.0000    0.16761
329840.0000    0.26178
329880.0000    0.01600
329920.0000    0.03232
329960.0000    0.33429
330000.0000    0.27276
330040.0000   -0.05602
330080.0000    0.09289
330120.0000    0.36935
330160.0000    0.42845
330200.0000    0.40011
330240.0000    0.06610
330280.0000    0.19592
330320.0000   -0.05472
330360.0000   -0.04012
330400.0000    0.34476
330440.0000    0.11679
330480.0000    0.25390
330520.0000    0.30032
330560.0000    0.23292
330600.0000    0.22402
330640.0000    0.14328
330680.0000    0.15330
330720.0000    0.06263
330760.0000    0.00181
330800.0000    0.02978
330840.0000    0.31304
330880.0000    0.12904
330920.0000    0.22350
330960.0000    0.24064
331000.0000    0.23148
331040.0000    0.34577
331080.0000    0.21691
331120.0000    0.16137
331160.0000    0.10278
331200.0000    0.07312
331240.0000    0.45119
331280.0000    0.30857
331320.0000    0.13325
331360.0000    0.21247
331400.0000    0.36421
331440.0000    0.36096
331480.0000    0.55329
331520.0000    0.13142
331560.0000   -0.03208
331600.0000   -0.17398
331640.0000    0.00652
331680.0000    0.00480
331720.0000   -0.09034
331760.0000    0.23816
331800.0000    0.22044
331840.0000    0.45997
331880.0000    0.35894
331920.0000    0.26440
331960.0000   -0.08674
332000.0000    0.33140
332040.0000    0.38145
332080.0000    0.21511
332120.0000    0.30740
332160.0000    0.32204
332200.0000    0.42658
332240.0000    0.41434
332280.0000    0.27172
332320.0000    0.14854
332360.0000    0.03895
332400.0000    0.45981
332440.0000    0.11750
332480.0000    0.04763
332520.0000    0.15640
332560.0000   -0.25013
332600.0000    0.18272
332640.0000    0.39705
332680.0000    0.24492
332720.0000   -0.05549
332760.0000    0.20055
332800.0000    0.33734
332840.0000   -0.27078
332880.0000    0.31129
332920.0000    0.33071
332960.0000   -0.14856
333000.0000    0.37667
333040.0000    0.14974
333080.0000    0.28954
333120.0000    0.43124
333160.0000    0.38784
333200.0000    0.04885
333240.0000    0.31425
333280.0000    0.33057
333320.0000    0.36851
333360.0000    0.04480
333400.0000    0.15921
333440.0000    0.08305
333480.0000    0.22215
333520.0000    0.16819
333560.0000    0.27349
333600.0000    0.38100
333640.0000    0.35362
333680.0000    0.36871
333720.0000    0.36572
333760.0000    0.33914
333800.0000    0.46498
333840.0000    0.48260
333880.0000    0.40801
333920.0000    0.25159
333960.0000    0.57017
334000.0000    0.36922
334040.0000    0.28812
334080.0000    0.51695
334120.0000    0.36892
334160.0000    0.19593
334200.0000    0.11489
334240.0000    0.33802
334280.0000    0.46722
334320.0000    0.17871
334360.0000    0.44027
334400.0000    0.32303
334440.0000    0.35998
334480.0000    0.30674
334520.0000    0.32553
334560.0000    0.32086
334600.0000    0.20943
334640.0000   -0.01814
334680.0000    0.29326
334720.0000    0.09723
334760.0000    0.06303
334800.0000    0.22800
334840.0000    0.45346
334880.0000    0.05599
334920.0000    0.22160
334960.0000    0.11625
335000.0000   -0.01524
335040.0000    0.18410
335080.0000    0.14931
335120.0000    0.00651
335160.0000   -0.26699
335200.0000    0.41717
335240.0000   -0.03572
335280.0000    0.21490
335320.0000    0.14933
335360.0000    0.40234
335400.0000    0.16141
335440.0000    0.47494
335480.0000    0.29144
335520.0000    0.10362
335560.0000    0.19491
335600.0000    0.11882
335640.0000    0.29370
335680.0000    0.15861
335720.0000    0.23079
335760.0000    0.17521
335800.0000    0.29929
335840.0000    0.25442
335880.0000    0.46769
335920.0000    0.16898
335960.0000    0.23315
336000.0000    0.12458
336040.0000   -0.11884
336080.0000   -0.15395
336120.0000    0.14180
336160.0000    0.09769
336200.0000    0.07711
336240.0000    0.17950
336280.0000    0.09306
336320.0000    0.04036
336360.0000    0.23055
336400.0000    0.37291
336440.0000    0.52645
336480.0000    0.16286
336520.0000    0.05470
336560.0000   -0.01287
336600.0000    0.19998
336640.0000    0.09267
336680.0000    0.11047
336720.0000    0.22762
336760.0000    0.38323
336800.0000    0.12122
336840.0000    0.22736
336880.0000    0.25969
336920.0000    0.26276
336960.0000    0.44256
337000.0000    0.32383
337040.0000    0.22379
337080.0000    0.37257
337120.0000    0.31047
337160.0000    0.29497
337200.0000    0.10357
337240.0000    0.14829
337280.0000    0.17664
337320.0000    0.17099
337360.0000   -0.05111
337400.0000   -0.14377
337440.0000   -0.07405
337480.0000    0.12406
337520.0000    0.06636
337560.0000    0.29063
337600.0000    0.51325
337640.0000   -0.13558
337680.0000    0.36598
337720.0000   -0.02539
337760.0000    0.25676
337800.0000    0.17623
337840.0000    0.21658
337880.0000    0.23367
337920.0000    0.21422
337960.0000    0.27341
338000.0000    0.25136
338040.0000    0.28359
338080.0000    0.23381
338120.0000    0.10029
338160.0000    0.18626
338200.0000    0.34574
338240.0000    0.32580
338280.0000    0.51320
338320.0000    0.27352
338360.0000    0.28574
338400.0000    0.18921
338440.0000    0.19844
338480.0000    0.16523
338520.0000   -0.10320
338560.0000    0.06665
338600.0000    0.37963
338640.0000    0.35114
338680.0000    0.21447
338720.0000    0.35392
338760.0000    0.35312
338800.0000    0.34772
338840.0000    0.26859
338880.0000    0.15945
338920.0000    0.14098
338960.0000    0.12980
339000.0000    0.18132
339040.0000    0.13832
339080.0000    0.30188
339120.0000    0.52254
339160.0000    0.14536
339200.0000    0.36610
339240.0000    0.35596
339280.0000    0.26898
339320.0000    0.20577
339360.0000    0.13596
339400.0000    0.15814
339440.0000    0.06176
339480.0000    0.01990
339520.0000    0.04350
339560.0000    0.20248
339600.0000    0.19125
339640.0000    0.26174
339680.0000    0.22953
339720.0000    0.07276
339760.0000    0.13538
339800.0000    0.13609
339840.0000    0.06982
339880.0000    0.02311
339920.0000    0.15590
339960.0000    0.08781
340000.0000    0.25884
340040.0000    0.21444
340080.0000    0.23246
340120.0000    0.23799
340160.0000    0.15490
340200.0000    0.31003
340240.0000    0.25421
340280.0000    0.28917
340320.0000    0.32362
340360.0000    0.39858
340400.0000    0.35920
340440.0000    0.26392
340480.0000    0.26437
340520.0000    0.29923
340560.0000    0.11022
340600.0000    0.12487
340640.0000    0.24078
340680.0000    0.36225
340720.0000    0.28809
340760.0000    0.49189
340800.0000    0.41711
340840.0000    0.18280
340880.0000    0.37934
340920.0000    0.44843
340960.0000    0.29489
341000.0000    0.34537
341040.0000    0.38134
341080.0000    0.26263
341120.0000    0.36043
341160.0000    0.33360
341200.0000    0.18480
341240.0000    0.21284
341280.0000    0.38014
341320.0000    0.25807
341360.0000    0.29541
341400.0000    0.51639
341440.0000    0.47322
341480.0000    0.30184
341520.0000    0.09619
341560.0000    0.29767
341600.0000    0.36648
341640.0000    0.33000
341680.0000    0.51062
341720.0000    0.29871
341760.0000    0.15400
341800.0000    0.14533
341840.0000    0.23784
341880.0000    0.60975
341920.0000    0.30845
341960.0000    0.47882
342000.0000    0.44173
342040.0000    0.46102
342080.0000    0.01741
342120.0000    0.14106
342160.0000    0.34234
342200.0000    0.18222
342240.0000    0.20517
342280.0000    0.36837
342320.0000    0.18208
342360.0000    0.40819
342400.0000    0.36054
342440.0000    0.21266
342480.0000    0.15348
342520.0000    0.14526
342560.0000    0.26192
342600.0000    0.28274
342640.0000    0.23859
342680.0000    0.23103
342720.0000    0.21804
342760.0000    0.37158
342800.0000    0.22856
342840.0000    0.18598
342880.0000    0.25325
342920.0000    0.28595
342960.0000    0.34809
343000.0000    0.24730
343040.0000    0.29393
343080.0000    0.31901
343120.0000    0.19678
343160.0000    0.23618
343200.0000    0.30780
343240.0000    0.44827
343280.0000    0.28364
343320.0000    0.32837
343360.0000    0.12636
343400.0000    0.25923
343440.0000    0.15999
343480.0000    0.23938
343520.0000    0.05500
343560.0000    0.37319
343600.0000   -0.02958
343640.0000    0.08174
343680.0000    0.29309
343720.0000    0.39875
343760.0000    0.29455
343800.0000    0.53585
343840.0000    0.22452
343880.0000    0.09027
343920.0000    0.40156
343960.0000    0.03016
344000.0000    0.19179
344040.0000    0.24712
344080.0000    0.26205
344120.0000    0.28767
344160.0000    0.31423
344200.0000    0.33134
344240.0000    0.07057
344280.0000   -0.16124
344320.0000    0.43419
344360.0000    0.37544
344400.0000    0.62665
344440.0000    0.38734
344480.0000    0.12948
344520.0000    0.04975
344560.0000    0.31384
344600.0000    0.26479
344640.0000    0.62514
344680.0000    0.26540
344720.0000    0.11263
344760.0000    0.06820
344800.0000    0.31258
344840.0000    0.05587
344880.0000    0.43331
344920.0000    0.16237
344960.0000    0.29475
345000.0000    0.39079
345040.0000    0.29908
345080.0000    0.49648
345120.0000    0.22888
345160.0000    0.14524
345200.0000    0.10454
345240.0000   -0.16141
345280.0000    0.15065
345320.0000    0.11242
345360.0000    0.08076
345400.0000   -0.04312
345440.0000    0.19586
345480.0000    0.06548
345520.0000    0.31359
345560.0000   -0.06719
345600.0000   -0.03036
345640.0000    0.02149
345680.0000    0.15782
345720.0000    0.06356
345760.0000    0.13437
345800.0000    0.23128
345840.0000    0.24202
345880.0000    0.24312
345920.0000    0.31454
345960.0000    0.09276
346000.0000    0.53555
346040.0000    0.30861
346080.0000    0.02980
346120.0000    0.08003
346160.0000    0.37959
346200.0000    0.26922
346240.0000    0.26954
346280.0000    0.66872
346320.0000    0.64737
346360.0000    0.14531
346400.0000    0.28425
346440.0000    0.38344
346480.0000    0.37962
346520.0000    0.29670
346560.0000    0.34023
346600.0000    0.47249
346640.0000    0.24413
346680.0000    0.54208
346720.0000    0.31491
346760.0000    0.20826
346800.0000    0.24788
346840.0000    0.29301
346880.0000    0.13512
346920.0000    0.32426
346960.0000    0.03677
347000.0000    0.24703
347040.0000    0.46175
347080.0000    0.13151
347120.0000    0.24924
347160.0000    0.08436
347200.0000    0.16854
347240.0000    0.36243
347280.0000    0.37482
347320.0000    0.33293
347360.0000    0.21593
347400.0000    0.14559
347440.0000    0.04783
347480.0000    0.40053
347520.0000    0.22535
347560.0000    0.24555
347600.0000    0.24595
347640.0000    0.30103
347680.0000    0.24031
347720.0000    0.34237
347760.0000    0.27334
347800.0000    0.20585
347840.0000    0.27981
347880.0000    0.38178
347920.0000    0.08877
347960.0000    0.15585
348000.0000   -0.20518
348040.0000   -0.06843
348080.0000    0.00299
348120.0000    0.13291
348160.0000    0.16667
348200.0000    0.02444
348240.0000    0.14222
348280.0000    0.09841
348320.0000    0.18176
348360.0000    0.23909
348400.0000    0.22383
348440.0000    0.16804
348480.0000    0.08603
348520.0000    0.17246
348560.0000    0.11953
348600.0000    0.29573
348640.0000    0.21181
348680.0000    0.29282
348720.0000    0.28604
348760.0000    0.11428
348800.0000    0.26522
348840.0000    0.10924
348880.0000    0.27315
348920.0000    0.34284
348960.0000    0.11955
349000.0000    0.33145
349040.0000    0.33374
349080.0000    0.40633
349120.0000    0.26963
349160.0000    0.18074
349200.0000    0.15961
349240.0000    0.16129
349280.0000   -0.20642
349320.0000   -0.01303
349360.0000    0.11589
349400.0000    0.00467
349440.0000   -0.25235
349480.0000    0.09231
349520.0000    0.43026
349560.0000    0.30359
349600.0000    0.15598
349640.0000    0.09364
349680.0000    0.37538
349720.0000    0.01456
349760.0000    0.14775
349800.0000    0.21413
349840.0000    0.58002
349880.0000    0.36545
349920.0000    0.23870
349960.0000    0.31137
350000.0000    0.21773
350040.0000    0.21298
350080.0000    0.40060
350120.0000    0.47665
350160.0000    0.23947
350200.0000    0.18921
350240.0000    0.57833
350280.0000    0.46061
350320.0000    0.31291
350360.0000    0.17174
350400.0000    0.32356
350440.0000    0.32946
350480.0000    0.22906
350520.0000    0.22090
350560.0000    0.33649
350600.0000    0.31267
350640.0000    0.19294
350680.0000    0.41998
350720.0000    0.19225
350760.0000    0.27282
350800.0000    0.29498
350840.0000    0.14057
350880.0000    0.27505
350920.0000    0.33776
350960.0000    0.10017
351000.0000    0.44807
351040.0000    0.46026
351080.0000    0.18283
351120.0000    0.30190
351160.0000    0.50661
351200.0000    0.36258
351240.0000    0.33414
351280.0000    0.49148
351320.0000    0.46789
351360.0000    0.02371
351400.0000    0.32107
351440.0000    0.32005
351480.0000    0.08519
351520.0000    0.28442
351560.0000    0.20228
351600.0000    0.40023
351640.0000    0.54997
351680.0000    0.31446
351720.0000    0.34999
351760.0000    0.25580
351800.0000    0.37886
351840.0000    0.49495
351880.0000    0.55107
351920.0000    0.16453
351960.0000    0.34368
352000.0000    0.33500
352040.0000    0.48588
352080.0000    0.17374
352120.0000    0.24423
352160.0000    0.11909
352200.0000    0.19603
352240.0000    0.08711
352280.0000    0.12869
352320.0000    0.03638
352360.0000    0.23436
352400.0000    0.22704
352440.0000    0.17483
352480.0000    0.28397
352520.0000    0.05270
352560.0000    0.07343
352600.0000    0.27485
352640.0000    0.40820
352680.0000    0.28364
352720.0000    0.22049
352760.0000    0.36359
352800.0000    0.31750
352840.0000    0.33984
352880.0000    0.28944
352920.0000    0.15311
352960.0000    0.12754
353000.0000    0.18579
353040.0000    0.20516
353080.0000    0.23690
353120.0000   -0.01004
353160.0000    0.28294
353200.0000    0.29997
353240.0000    0.33808
353280.0000   -0.10847
353320.0000    0.27167
353360.0000    0.23601
353400.0000    0.04909
353440.0000    0.34405
353480.0000    0.24980
353520.0000    0.50666
353560.0000    0.39571
353600.0000    0.42018
353640.0000    0.37794
353680.0000    0.30858
353720.0000    0.20382
353760.0000    0.17986
353800.0000    0.22082
353840.0000    0.15306
353880.0000    0.34716
353920.0000    0.32049
353960.0000    0.45163
354000.0000    0.29915
354040.0000    0.29381
354080.0000    0.43026
354120.0000    0.27035
354160.0000    0.45190
354200.0000    0.36366
354240.0000    0.32302
354280.0000    0.19354
354320.0000    0.30064
354360.0000    0.11090
354400.0000    0.39774
354440.0000    0.42359
354480.0000    0.38297
354520.0000    0.31045
354560.0000    0.35977
354600.0000    0.62539
354640.0000    0.52723
354680.0000    0.44703
354720.0000   -0.17125
354760.0000   -0.01016
354800.0000   -0.22640
354840.0000   -0.38934
354880.0000    0.21007
354920.0000    0.13966
354960.0000    0.13865
355000.0000    0.18604
355040.0000    0.22796
355080.0000    0.24654
355120.0000   -0.00933
355160.0000    0.03842
355200.0000   -0.00973
355240.0000    0.13842
355280.0000    0.44808
355320.0000    0.27554
355360.0000    0.43857
355400.0000    0.46699
355440.0000    0.23200
355480.0000    0.11093
355520.0000    0.04117
355560.0000   -0.04952
355600.0000   -0.34438
355640.0000   -0.03915
355680.0000    0.01277
355720.0000    0.07892
355760.0000    0.00215
355800.0000    0.45494
355840.0000    0.38315
355880.0000    0.32680
355920.0000    0.52390
355960.0000    0.42079
356000.0000    0.40567
356040.0000    0.40257
356080.0000    0.29512
356120.0000    0.49784
356160.0000    0.39206
356200.0000    0.38340
356240.0000    0.29301
356280.0000    0.32701
356320.0000    0.42152
356360.0000    0.14815
356400.0000    0.32512
356440.0000   -0.00404
356480.0000    0.27253
356520.0000   -0.01378
356560.0000    0.16209
356600.0000   -0.00642
356640.0000   -0.05360
356680.0000   -0.05009
356720.0000    0.37303
356760.0000    0.33430
356800.0000    0.33994
356840.0000    0.36412
356880.0000    0.32508
356920.0000    0.17580
356960.0000    0.28068
357000.0000    0.36383
357040.0000    0.47653
357080.0000    0.29023
357120.0000    0.59165
357160.0000    0.38249
357200.0000    0.21668
357240.0000    0.32029
357280.0000    0.12861
357320.0000    0.26440
357360.0000    0.52765
357400.0000    0.40831
357440.0000    0.41210
357480.0000    0.41731
357520.0000    0.43390
357560.0000    0.21094
357600.0000    0.27404
357640.0000    0.22909
357680.0000    0.30806
357720.0000    0.16223
357760.0000    0.51046
357800.0000    0.43108
357840.0000    0.26633
357880.0000    0.29202
357920.0000    0.15109
357960.0000    0.31706
358000.0000    0.16822
358040.0000    0.29321
358080.0000    0.02538
358120.0000    0.26360
358160.0000    0.11103
358200.0000    0.33974
358240.0000    0.51072
358280.0000    0.42844
358320.0000    0.52705
358360.0000    0.59765
358400.0000    0.43980
358440.0000    0.56267
358480.0000    0.39422
358520.0000    0.55318
358560.0000    0.53568
358600.0000    0.40703
358640.0000    0.41061
358680.0000    0.28894
358720.0000    0.20069
358760.0000    0.04824
358800.0000    0.07036
358840.0000    0.59963
358880.0000    0.40117
358920.0000    0.07300
358960.0000    0.05253
359000.0000    0.56298
359040.0000    0.60526
359080.0000    0.28420
359120.0000    0.15018
359160.0000    0.15414
359200.0000    0.60002
359240.0000    0.70626
359280.0000    0.56081
359320.0000    0.27790
359360.0000    0.04465
359400.0000    0.49369
359440.0000    0.47167
359480.0000    0.40154
359520.0000    0.56788
359560.0000    0.14936
359600.0000    0.40946
359640.0000    0.37263
359680.0000    0.36793
359720.0000    0.24878
359760.0000    0.24580
359800.0000    0.15607
359840.0000    0.21218
359880.0000    0.29310
359920.0000    0.17678
359960.0000    0.32253
360000.0000    0.20435
360040.0000    0.25337
360080.0000    0.29032
360120.0000    0.18759
360160.0000    0.24435
360200.0000    0.47684
360240.0000    0.41024
360280.0000    0.33315
360320.0000    0.35886
360360.0000    0.24465
360400.0000    0.45777
360440.0000    0.10693
360480.0000    0.20026
360520.0000    0.23782
360560.0000    0.18875
360600.0000    0.22120
360640.0000    0.43288
360680.0000    0.15290
360720.0000    0.27129
360760.0000    0.18935
360800.0000    0.15376
360840.0000    0.19351
360880.0000    0.42070
360920.0000    0.22515
360960.0000    0.43090
361000.0000    0.03813
361040.0000    0.29113
361080.0000    0.17623
361120.0000    0.31170
361160.0000    0.26216
361200.0000    0.24194
361240.0000    0.17391
361280.0000    0.36591
361320.0000   -0.10088
361360.0000   -0.28223
361400.0000    0.01883
361440.0000    0.05978
361480.0000    0.42614
361520.0000    0.24605
361560.0000    0.43626
361600.0000    0.30862
361640.0000    0.28135
361680.0000    0.26661
361720.0000    0.13679
361760.0000    0.45067
361800.0000    0.36702
361840.0000    0.25433
361880.0000    0.29518
361920.0000    0.29517
361960.0000    0.29034
362000.0000    0.27927
362040.0000    0.14317
362080.0000    0.18821
362120.0000    0.27195
362160.0000    0.25901
362200.0000    0.45733
362240.0000    0.11321
362280.0000    0.09928
362320.0000    0.28297
362360.0000    0.10161
362400.0000    0.28585
362440.0000    0.17011
362480.0000    0.29659
362520.0000    0.41117
362560.0000    0.13840
362600.0000    0.18584
362640.0000    0.16885
362680.0000    0.11235
362720.0000    0.14359
362760.0000    0.41612
362800.0000   -0.05827
362840.0000    0.30553
362880.0000    0.21341
362920.0000    0.02909
362960.0000    0.19053
363000.0000    0.08755
363040.0000    0.16082
363080.0000    0.23522
363120.0000    0.23556
363160.0000    0.40744
363200.0000    0.35618
363240.0000    0.11752
363280.0000    0.30517
363320.0000    0.35845
363360.0000    0.17422
363400.0000    0.19983
363440.0000   -0.13006
363480.0000    0.27657
363520.0000    0.15005
363560.0000    0.27809
363600.0000    0.14823
363640.0000    0.08030
363680.0000    0.28311
363720.0000    0.04465
363760.0000   -0.10448
363800.0000    0.17730
363840.0000    0.11211
363880.0000    0.13533
363920.0000   -0.17308
363960.0000   -0.14189
364000.0000   -0.52129
364040.0000   -0.08481
364080.0000    0.21616
364120.0000    0.11116
364160.0000    0.34722
364200.0000    0.42471
364240.0000    0.39569
364280.0000    0.36825
364320.0000    0.41895
364360.0000    0.46310
364400.0000    0.24154
364440.0000    0.23066
364480.0000    0.35915
364520.0000    0.44556
364560.0000    0.35016
364600.0000    0.05927
364640.0000    0.09755
364680.0000   -0.01377
364720.0000    0.16969
364760.0000   -0.06978
364800.0000   -0.01489
364840.0000    0.36205
364880.0000    0.06670
364920.0000    0.14327
364960.0000   -0.19665
365000.0000    0.18139
365040.0000   -0.10335
365080.0000    0.02393
365120.0000   -0.16642
365160.0000    0.04583
365200.0000    0.10911
365240.0000   -0.14424
365280.0000    0.04762
365320.0000    0.03051
365360.0000   -0.06072
365400.0000   -0.04825
365440.0000    0.18395
365480.0000    0.02843
365520.0000    0.27306
365560.0000   -0.00092
365600.0000   -0.04327
365640.0000    0.09677
365680.0000    0.12948
365720.0000    0.00410
365760.0000    0.07066
365800.0000    0.00348
365840.0000    0.00401
365880.0000    0.03915
365920.0000    0.19297
365960.0000    0.26324
366000.0000    0.08772
366040.0000    0.12589
366080.0000    0.13625
366120.0000    0.21213
366160.0000    0.10067
366200.0000    0.29130
366240.0000    0.53309
366280.0000    0.43926
366320.0000    0.05676
366360.0000   -0.05695
366400.0000    0.25706
366440.0000    0.14805
366480.0000    0.22958
366520.0000    0.55069
366560.0000    0.24170
366600.0000    0.28947
366640.0000    0.28167
366680.0000    0.16814
366720.0000    0.27284
366760.0000    0.24907
366800.0000    0.32726
366840.0000    0.12191
366880.0000    0.30163
366920.0000    0.28164
366960.0000    0.15157
367000.0000    0.11254
367040.0000    0.36572
367080.0000    0.02973
367120.0000    0.06103
367160.0000    0.09605
367200.0000    0.26165
367240.0000    0.06046
367280.0000    0.25116
367320.0000    0.26944
367360.0000    0.43261
367400.0000    0.23549
367440.0000    0.18313
367480.0000    0.39495
367520.0000    0.39255
367560.0000    0.57241
367600.0000    0.46190
367640.0000    0.65179
367680.0000    0.40773
367720.0000    0.32338
367760.0000    0.42969
367800.0000    0.61009
367840.0000    0.30021
367880.0000    0.29457
367920.0000    0.06234
367960.0000    0.13517
368000.0000    0.33611
368040.0000    0.22872
368080.0000    0.29250
368120.0000    0.22545
368160.0000    0.32078
368200.0000    0.59241
368240.0000    0.33181
368280.0000    0.22922
368320.0000    0.23334
368360.0000    0.15791
368400.0000    0.18369
368440.0000    0.43464
368480.0000    0.37012
368520.0000    0.25406
368560.0000    0.32050
368600.0000    0.14069
368640.0000    0.32747
368680.0000    0.13191
368720.0000    0.33356
368760.0000    0.17059
368800.0000    0.14263
368840.0000    0.41842
368880.0000    0.19464
368920.0000    0.37232
368960.0000    0.32232
369000.0000    0.46961
369040.0000    0.42708
369080.0000    0.49459
369120.0000    0.24162
369160.0000    0.17861
369200.0000    0.24725
369240.0000    0.35797
369280.0000    0.27094
369320.0000    0.32831
369360.0000    0.20138
369400.0000    0.09416
369440.0000    0.27875
369480.0000    0.08784
369520.0000    0.47464
369560.0000    0.37231
369600.0000    0.24440
369640.0000    0.02761
369680.0000    0.15251
369720.0000    0.20815
369760.0000    0.38832
369800.0000    0.11053
369840.0000    0.47569
369880.0000    0.29666
369920.0000    0.55834
369960.0000    0.37086
370000.0000    0.40934
370040.0000    0.27972
370080.0000    0.39909
370120.0000    0.19627
370160.0000    0.28345
370200.0000    0.42141
370240.0000    0.31797
370280.0000    0.21957
370320.0000    0.21928
370360.0000    0.37538
370400.0000    0.08287
370440.0000    0.47222
370480.0000    0.34023
370520.0000    0.36215
370560.0000    0.34928
370600.0000    0.46830
370640.0000    0.57706
370680.0000    0.21941
370720.0000    0.41090
370760.0000    0.53330
370800.0000    0.54593
370840.0000    0.48413
370880.0000    0.33175
370920.0000    0.08980
370960.0000    0.13786
371000.0000    0.28515
371040.0000    0.29722
371080.0000    0.14609
371120.0000    0.22794
371160.0000    0.42374
371200.0000    0.21373
371240.0000    0.40071
371280.0000    0.35916
371320.0000    0.33103
371360.0000    0.26364
371400.0000    0.29538
371440.0000    0.21935
371480.0000    0.41760
371520.0000    0.23883
371560.0000    0.03012
371600.0000    0.07066
371640.0000    0.17556
371680.0000    0.51493
371720.0000    0.12469
371760.0000    0.30865
371800.0000    0.06352
371840.0000    0.01831
371880.0000    0.22627
371920.0000    0.02234
371960.0000    0.22505
372000.0000    0.00105
372040.0000    0.13491
372080.0000   -0.06115
372120.0000   -0.01038
372160.0000    0.24576
372200.0000    0.10142
372240.0000   -0.19790
372280.0000    0.03405
372320.0000    0.11538
372360.0000    0.07908
372400.0000   -0.00073
372440.0000    0.20652
372480.0000    0.12066
372520.0000    0.13539
372560.0000   -0.02857
372600.0000    0.42188
372640.0000    0.42320
372680.0000    0.47197
372720.0000    0.38430
372760.0000    0.44816
372800.0000    0.68839
372840.0000    0.72216
372880.0000    0.53688
372920.0000    0.70132
372960.0000    0.49823
373000.0000    0.44442
373040.0000    0.40263
373080.0000    0.50318
373120.0000    0.38665
373160.0000    0.51808
373200.0000    0.34478
373240.0000    0.58100
373280.0000    0.51637
373320.0000    0.53015
373360.0000    0.36037
373400.0000    0.09061
373440.0000    0.16467
373480.0000    0.42178
373520.0000    0.47812
373560.0000    0.43181
373600.0000    0.50432
373640.0000    0.57692
373680.0000    0.41781
373720.0000    0.41251
373760.0000    0.45561
373800.0000    0.45871
373840.0000    0.54157
373880.0000    0.38424
373920.0000    0.37399
373960.0000    0.35136
374000.0000    0.42537
374040.0000    0.40159
374080.0000    0.42191
374120.0000    0.39817
374160.0000    0.50808
374200.0000    0.63794
374240.0000    0.61102
374280.0000    0.49588
374320.0000    0.36510
374360.0000    0.40545
374400.0000    0.45237
374440.0000    0.31941
374480.0000    0.71938
374520.0000    0.43768
374560.0000    0.35331
374600.0000    0.32994
374640.0000    0.51007
374680.0000    0.20412
374720.0000    0.36373
374760.0000    0.28047
374800.0000    0.49509
374840.0000    0.44440
374880.0000    0.48098
374920.0000    0.34978
374960.0000    0.64709
375000.0000    0.48658
375040.0000    0.33671
375080.0000    0.42684
375120.0000    0.50906
375160.0000    0.52963
375200.0000    0.35536
375240.0000    0.37716
375280.0000    0.52489
375320.0000    0.75346
375360.0000    0.45734
375400.0000    0.51375
375440.0000    0.40175
375480.0000    0.56189
375520.0000    0.47193
375560.0000    0.64070
375600.0000    0.31303
375640.0000   -0.10429
375680.0000    0.29611
375720.0000    0.22731
375760.0000    0.42648
375800.0000    0.55824
375840.0000    0.33938
375880.0000    0.50250
375920.0000    0.11786
375960.0000    0.44189
376000.0000    0.26162
376040.0000    0.37092
376080.0000    0.19757
376120.0000    0.09740
376160.0000    0.43385
376200.0000    0.26059
376240.0000    0.30916
376280.0000    0.45148
376320.0000    0.34386
376360.0000    0.09946
376400.0000    0.12751
376440.0000    0.39588
376480.0000    0.56650
376520.0000    0.48179
376560.0000    0.44681
376600.0000    0.52923
376640.0000    0.18330
376680.0000    0.40210
376720.0000    0.31262
376760.0000    0.53749
376800.0000    0.29473
376840.0000    0.33261
376880.0000    0.39094
376920.0000    0.32046
376960.0000    0.29532
377000.0000    0.34751
377040.0000    0.44397
377080.0000    0.26989
377120.0000    0.20796
377160.0000    0.55329
377200.0000    0.23620
377240.0000    0.52138
377280.0000    0.24624
377320.0000    0.39127
377360.0000    0.57210
377400.0000    0.65020
377440.0000    0.42810
377480.0000    0.54692
377520.0000    0.49810
377560.0000    0.58768
377600.0000    0.45817
377640.0000    0.43480
377680.0000    0.26183
377720.0000    0.34612
377760.0000    0.31114
377800.0000    0.54453
377840.0000    0.48395
377880.0000    0.62918
377920.0000    0.15441
377960.0000    0.43695
378000.0000    0.42193
378040.0000    0.36081
378080.0000    0.35707
378120.0000    0.53018
378160.0000    0.29730
378200.0000    0.30164
378240.0000    0.46044
378280.0000    0.52516
378320.0000    0.35304
378360.0000    0.53289
378400.0000    0.46824
378440.0000    0.39714
378480.0000    0.54564
378520.0000    0.30166
378560.0000    0.38757
378600.0000    0.39196
378640.0000    0.39089
378680.0000    0.52469
378720.0000    0.36555
378760.0000    0.21303
378800.0000    0.33684
378840.0000    0.35721
378880.0000    0.13877
378920.0000    0.14314
378960.0000    0.49208
379000.0000    0.48370
379040.0000    0.15849
379080.0000    0.29386
379120.0000    0.40438
379160.0000    0.45685
379200.0000    0.43612
379240.0000    0.21045
379280.0000    0.20354
379320.0000    0.09581
379360.0000    0.11711
379400.0000    0.47315
379440.0000    0.53965
379480.0000    0.54917
379520.0000    0.67437
379560.0000    0.60953
379600.0000    0.45989
379640.0000    0.43276
379680.0000    0.27080
379720.0000    0.44441
379760.0000    0.23940
379800.0000    0.56927
379840.0000    0.54159
379880.0000    0.52868
379920.0000    0.31085
379960.0000    0.37196
380000.0000    0.37565
380040.0000    0.55977
380080.0000    0.45859
380120.0000    0.36588
380160.0000    0.33205
380200.0000    0.25060
380240.0000    0.48410
380280.0000    0.51819
380320.0000    0.43995
380360.0000    0.36353
380400.0000    0.48240
380440.0000    0.42949
380480.0000    0.50411
380520.0000    0.43644
380560.0000    0.62307
380600.0000    0.57249
380640.0000    0.42058
380680.0000    0.18860
380720.0000    0.54250
380760.0000    0.42295
380800.0000    0.35777
380840.0000    0.26714
380880.0000    0.55270
380920.0000    0.43433
380960.0000    0.34373
381000.0000    0.46045
381040.0000    0.39728
381080.0000    0.53170
381120.0000    0.49897
381160.0000    0.43608
381200.0000    0.51083
381240.0000    0.55980
381280.0000    0.49671
381320.0000    0.31460
381360.0000    0.60214
381400.0000    0.37952
381440.0000    0.46710
381480.0000    0.41762
381520.0000    0.37723
381560.0000    0.33565
381600.0000    0.29662
381640.0000    0.63115
381680.0000    0.39212
381720.0000    0.53803
381760.0000    0.21868
381800.0000    0.58131
381840.0000    0.58971
381880.0000    0.61868
381920.0000    0.47958
381960.0000    0.51572
382000.0000    0.36227
382040.0000    0.25990
382080.0000    0.36748
382120.0000    0.43304
382160.0000    0.39890
382200.0000    0.42563
382240.0000    0.36304
382280.0000    0.30520
382320.0000    0.38124
382360.0000    0.44602
382400.0000    0.48302
382440.0000    0.54251
382480.0000    0.64646
382520.0000    0.67654
382560.0000    0.77342
382600.0000    0.52458
382640.0000    0.59241
382680.0000    0.50379
382720.0000    0.51584
382760.0000    0.57937
382800.0000    0.63092
382840.0000    0.47551
382880.0000    0.65861
382920.0000    0.75572
382960.0000    0.76689
383000.0000    0.44467
383040.0000    0.53531
383080.0000    0.58457
383120.0000    0.55157
383160.0000    0.53128
383200.0000    0.36449
383240.0000    0.68745
383280.0000    0.61188
383320.0000    0.61094
383360.0000    0.54595
383400.0000    0.56508
383440.0000    0.41248
383480.0000    0.54913
383520.0000    0.56333
383560.0000    0.48333
383600.0000    0.64309
383640.0000    0.61885
383680.0000    0.45210
383720.0000    0.41789
383760.0000    0.36992
383800.0000    0.32868
383840.0000    0.35030
383880.0000    0.29625
383920.0000    0.52174
383960.0000    0.53657
384000.0000    0.40338
384040.0000    0.50537
384080.0000    0.43652
384120.0000    0.28838
384160.0000    0.05063
384200.0000    0.03891
384240.0000   -0.31528
384280.0000   -0.26604
384320.0000    0.10353
384360.0000    0.20505
384400.0000    0.22182
384440.0000   -0.01830
384480.0000    0.10322
384520.0000    0.02934
384560.0000    0.37061
384600.0000    0.29843
384640.0000    0.21665
384680.0000    0.02503
384720.0000    0.11781
384760.0000    0.21531
384800.0000    0.07823
384840.0000    0.20052
384880.0000    0.03750
384920.0000    0.30783
384960.0000    0.37060
385000.0000    0.22298
385040.0000    0.21046
385080.0000    0.15692
385120.0000    0.28205
385160.0000    0.37590
385200.0000    0.22676
385240.0000    0.37420
385280.0000    0.20785
385320.0000    0.41404
385360.0000    0.36455
385400.0000    0.14191
385440.0000    0.21574
385480.0000   -0.01947
385520.0000    0.26926
385560.0000    0.21393
385600.0000    0.42506
385640.0000    0.26158
385680.0000    0.33157
385720.0000    0.07028
385760.0000   -0.19459
385800.0000    0.05053
385840.0000    0.12682
385880.0000    0.12548
385920.0000    0.25787
385960.0000    0.21685
386000.0000    0.25832
386040.0000    0.10803
386080.0000   -0.03178
386120.0000   -0.07159
386160.0000    0.07392
386200.0000   -0.12368
386240.0000    0.05499
386280.0000    0.01795
386320.0000    0.03101
386360.0000   -0.06836
386400.0000    0.26594
386440.0000    0.01774
386480.0000    0.28566
386520.0000    0.06395
386560.0000   -0.00996
386600.0000    0.04025
386640.0000   -0.23027
386680.0000   -0.18014
386720.0000   -0.20507
386760.0000    0.10569
386800.0000    0.21156
386840.0000   -0.13641
386880.0000    0.11025
386920.0000    0.46071
386960.0000    0.39013
387000.0000    0.07524
387040.0000    0.16580
387080.0000    0.24511
387120.0000    0.23181
387160.0000    0.19732
387200.0000    0.13317
387240.0000    0.43081
387280.0000    0.30860
387320.0000    0.41743
387360.0000    0.22166
387400.0000    0.08194
387440.0000    0.21548
387480.0000   -0.08691
387520.0000    0.16378
387560.0000    0.14587
387600.0000    0.15033
387640.0000    0.19325
387680.0000    0.14535
387720.0000    0.20506
387760.0000    0.24128
387800.0000   -0.02413
387840.0000    0.00115
387880.0000    0.01823
387920.0000   -0.10425
387960.0000    0.16148
388000.0000    0.23934
388040.0000    0.42062
388080.0000    0.35779
388120.0000    0.41547
388160.0000    0.22770
388200.0000    0.36186
388240.0000    0.30216
388280.0000    0.44697
388320.0000    0.52327
388360.0000    0.43951
388400.0000    0.26055
388440.0000    0.37000
388480.0000    0.11621
388520.0000    0.23135
388560.0000    0.16147
388600.0000    0.06921
388640.0000    0.24801
388680.0000    0.45805
388720.0000    0.44599
388760.0000    0.51098
388800.0000    0.39201
388840.0000    0.37754
388880.0000    0.40351
388920.0000    0.26416
388960.0000    0.28308
389000.0000    0.49462
389040.0000    0.44124
389080.0000    0.18826
389120.0000    0.36246
389160.0000    0.40196
389200.0000    0.13963
389240.0000    0.53698
389280.0000    0.43076
389320.0000    0.50461
389360.0000    0.66922
389400.0000    0.50882
389440.0000    0.53078
389480.0000    0.61948
389520.0000    0.37673
389560.0000    0.66929
389600.0000    0.43631
389640.0000    0.60875
389680.0000    0.66211
389720.0000    0.41544
389760.0000    0.30744
389800.0000    0.46300
389840.0000    0.37975
389880.0000    0.31138
389920.0000    0.51883
389960.0000    0.60403
390000.0000    0.48129
390040.0000    0.57374
390080.0000    0.59429
390120.0000    0.54187
390160.0000    0.40877
390200.0000    0.50288
390240.0000    0.45807
390280.0000    0.47853
390320.0000    0.48442
390360.0000    0.53060
390400.0000    0.62706
390440.0000    0.45961
390480.0000    0.55762
390520.0000    0.43580
390560.0000    0.65308
390600.0000    0.02728
390640.0000    0.11926
390680.0000    0.23271
390720.0000    0.45923
390760.0000    0.47374
390800.0000    0.57927
390840.0000    0.51774
390880.0000    0.64866
390920.0000    0.58626
390960.0000    0.54766
391000.0000    0.30674
391040.0000   -0.00044
391080.0000    0.07969
391120.0000   -0.02646
391160.0000   -0.03753
391200.0000    0.64819
391240.0000    0.53807
391280.0000    0.15490
391320.0000    0.21964
391360.0000    0.37557
391400.0000   -0.10977
391440.0000    0.17744
391480.0000   -0.20341
391520.0000    0.07001
391560.0000    0.29485
391600.0000    0.11497
391640.0000    0.14148
391680.0000    0.14127
391720.0000    0.17700
391760.0000    0.19513
391800.0000    0.20324
391840.0000    0.60739
391880.0000    0.20633
391920.0000    0.36397
391960.0000   -0.09173
392000.0000    0.21138
392040.0000    0.07365
392080.0000    0.15340
392120.0000    0.15655
392160.0000    0.28026
392200.0000    0.10069
392240.0000    0.12366
392280.0000    0.37927
392320.0000    0.49146
392360.0000    0.42419
392400.0000    0.29417
392440.0000    0.11413
392480.0000    0.11832
392520.0000    0.02055
392560.0000    0.06071
392600.0000   -0.04390
392640.0000    0.39271
392680.0000    0.28427
392720.0000    0.38718
392760.0000    0.33023
392800.0000    0.16436
392840.0000    0.17709
392880.0000    0.23186
392920.0000    0.56692
392960.0000    0.27239
393000.0000    0.28072
393040.0000    0.25988
393080.0000    0.24419
393120.0000    0.30892
393160.0000    0.20064
393200.0000    0.13957
393240.0000    0.04968
393280.0000    0.29382
393320.0000    0.25164
393360.0000    0.14747
393400.0000    0.29188
393440.0000    0.55168
393480.0000    0.44946
393520.0000    0.51911
393560.0000    0.40377
393600.0000    0.34567
393640.0000    0.45607
393680.0000    0.27911
393720.0000    0.23965
393760.0000    0.10374
393800.0000    0.11667
393840.0000    0.45051
393880.0000    0.39283
393920.0000    0.52861
393960.0000    0.35663
394000.0000    0.28222
394040.0000    0.28822
394080.0000    0.45914
394120.0000    0.47550
394160.0000    0.55481
394200.0000    0.54559
394240.0000    0.45460
394280.0000    0.51408
394320.0000    0.19973
394360.0000    0.25431
394400.0000    0.09258
394440.0000   -0.01704
394480.0000    0.23319
394520.0000   -0.00650
394560.0000    0.03524
394600.0000   -0.19635
394640.0000    0.26505
394680.0000    0.28537
394720.0000    0.19774
394760.0000    0.07053
394800.0000    0.08413
394840.0000    0.24004
394880.0000    0.55864
394920.0000    0.55551
394960.0000    0.31374
395000.0000    0.08667
395040.0000    0.26632
395080.0000    0.37347
395120.0000    0.44482
395160.0000    0.40829
395200.0000    0.49367
395240.0000    0.27790
395280.0000    0.40417
395320.0000    0.47839
395360.0000    0.18797
395400.0000    0.19610
395440.0000    0.41887
395480.0000    0.14687
395520.0000    0.28016
395560.0000    0.43276
395600.0000    0.53815
395640.0000    0.45463
395680.0000    0.44420
395720.0000    0.27238
395760.0000    0.25736
395800.0000    0.21021
395840.0000    0.50044
395880.0000    0.18259
395920.0000    0.33626
395960.0000    0.42234
396000.0000    0.43876
396040.0000    0.35092
396080.0000    0.56471
396120.0000    0.14025
396160.0000    0.29267
396200.0000    0.22881
396240.0000    0.21715
396280.0000    0.46203
396320.0000    0.41190
396360.0000    0.24407
396400.0000    0.28926
396440.0000    0.15691
396480.0000    0.26770
396520.0000    0.47555
396560.0000    0.41635
396600.0000    0.06305
396640.0000   -0.07248
396680.0000    0.07072
396720.0000    0.13306
396760.0000    0.02464
396800.0000   -0.08430
396840.0000    0.29797
396880.0000    0.13914
396920.0000   -0.11482
396960.0000    0.04304
397000.0000    0.60507
397040.0000    0.08957
397080.0000    0.21103
397120.0000    0.22502
397160.0000    0.07341
397200.0000    0.34649
397240.0000    0.25572
397280.0000    0.15321
397320.0000    0.03406
397360.0000    0.26718
397400.0000   -0.04783
397440.0000   -0.01042
397480.0000    0.36407
397520.0000    0.52478
397560.0000    0.46142
397600.0000    0.47964
397640.0000    0.37834
397680.0000    0.13996
397720.0000    0.37166
397760.0000    0.53919
397800.0000    0.50685
397840.0000    0.48909
397880.0000    0.43209
397920.0000    0.51184
397960.0000    0.51775
398000.0000    0.56107
398040.0000    0.07286
398080.0000    0.07949
398120.0000    0.36599
398160.0000    0.27497
398200.0000    0.23085
398240.0000    0.39320
398280.0000    0.31975
398320.0000    0.44585
398360.0000    0.54201
398400.0000    0.37425
398440.0000    0.13016
398480.0000    0.29909
398520.0000    0.21673
398560.0000    0.16746
398600.0000   -0.04022
398640.0000   -0.10582
398680.0000   -0.01030
398720.0000    0.12546
398760.0000    0.07415
398800.0000    0.23023
398840.0000    0.23310
398880.0000    0.19189
398920.0000    0.28421
398960.0000    0.43524
399000.0000    0.15618
399040.0000    0.06589
399080.0000    0.26585
399120.0000    0.26811
399160.0000    0.27852
399200.0000    0.17537
399240.0000   -0.26314
399280.0000   -0.11584
399320.0000    0.17461
399360.0000    0.28868
399400.0000    0.37012
399440.0000    0.45786
399480.0000    0.22303
399520.0000    0.25217
399560.0000    0.29112
399600.0000    0.29709
399640.0000    0.09762
399680.0000    0.26724
399720.0000    0.24794
399760.0000    0.34210
399800.0000    0.49140
399840.0000    0.54799
399880.0000    0.41713
399920.0000    0.41615
399960.0000    0.21266
400000.0000    0.40871
400040.0000    0.47513
400080.0000    0.34002
400120.0000    0.31229
400160.0000    0.29655
400200.0000    0.51582
400240.0000    0.36530
400280.0000    0.43543
400320.0000    0.38668
400360.0000    0.48961
400400.0000    0.42252
400440.0000    0.49517
400480.0000    0.45912
400520.0000    0.36373
400560.0000    0.54363
400600.0000    0.35005
400640.0000    0.47420
400680.0000    0.44382
400720.0000    0.23925
400760.0000    0.31134
400800.0000    0.40796
400840.0000    0.52253
400880.0000    0.62330
400920.0000    0.31627
400960.0000    0.41499
401000.0000    0.25106
401040.0000    0.43599
401080.0000    0.39681
401120.0000    0.40705
401160.0000    0.11488
401200.0000    0.09977
401240.0000    0.43283
401280.0000    0.33077
401320.0000    0.37229
401360.0000    0.35554
401400.0000    0.37864
401440.0000    0.33949
401480.0000    0.04860
401520.0000    0.14173
401560.0000    0.27298
401600.0000    0.43550
401640.0000    0.44631
401680.0000    0.45439
401720.0000    0.30734
401760.0000    0.23708
401800.0000    0.40600
401840.0000    0.49274
401880.0000    0.34005
401920.0000    0.48163
401960.0000    0.55864
402000.0000    0.36174
402040.0000    0.46711
402080.0000    0.41192
402120.0000    0.42062
402160.0000    0.49609
402200.0000    0.50928
402240.0000    0.76590
402280.0000    0.12422
402320.0000    0.28959
402360.0000    0.62191
402400.0000    0.41053
402440.0000    0.43569
402480.0000    0.32407
402520.0000    0.50080
402560.0000    0.62214
402600.0000    0.48678
402640.0000    0.46634
402680.0000    0.61356
402720.0000    0.48954
402760.0000    0.54332
402800.0000    0.63278
402840.0000    0.68972
402880.0000    0.53682
402920.0000    0.71569
402960.0000    0.61684
403000.0000    0.62886
403040.0000    0.56704
403080.0000    0.36937
403120.0000    0.57672
403160.0000    0.61480
403200.0000    0.61499
403240.0000    0.74972
403280.0000    0.66301
403320.0000    0.55511
403360.0000    0.65521
403400.0000    0.50737
403440.0000    0.67500
403480.0000    0.56202
403520.0000    0.48540
403560.0000    0.36790
403600.0000    0.65563
403640.0000    0.70104
403680.0000    0.43686
403720.0000    0.61905
403760.0000    0.62736
403800.0000    0.59170
403840.0000    0.63775
403880.0000    0.65457
403920.0000    0.69235
403960.0000    0.65394
404000.0000    0.76451
404040.0000    0.37005
404080.0000    0.73940
404120.0000    0.49463
404160.0000    0.69576
404200.0000    0.61279
404240.0000    0.41176
404280.0000    0.61389
404320.0000    0.67217
404360.0000    0.58321
404400.0000    0.65329
404440.0000    0.66754
404480.0000    0.38706
404520.0000    0.36898
404560.0000    0.74660
404600.0000    0.70829
404640.0000    0.71221
404680.0000    0.52325
404720.0000    0.68240
404760.0000    0.57959
404800.0000    0.56089
404840.0000    0.51301
404880.0000    0.60577
404920.0000    0.52879
404960.0000    0.65437
405000.0000    0.67051
405040.0000    0.63734
405080.0000    0.57586
405120.0000    0.46301
405160.0000    0.47834
405200.0000    0.49035
405240.0000    0.59285
405280.0000    0.52117
405320.0000    0.72073
405360.0000    0.72456
405400.0000    0.63340
405440.0000    0.61672
405480.0000    0.83913
405520.0000    0.55513
405560.0000    0.67033
405600.0000    0.61393
405640.0000    0.72256
405680.0000    0.59937
405720.0000    0.45304
405760.0000    0.70331
405800.0000    0.60230
405840.0000    0.69986
405880.0000    0.47784
405920.0000    0.32093
405960.0000    0.40693
406000.0000    0.30017
406040.0000    0.48552
406080.0000    0.52968
406120.0000    0.42117
406160.0000    0.54454
406200.0000    0.43588
406240.0000    0.38282
406280.0000    0.38352
406320.0000    0.33109
406360.0000    0.16803
406400.0000   -0.15046
406440.0000    0.12676
406480.0000   -0.13034
406520.0000   -0.10891
406560.0000   -0.13301
406600.0000    0.06783
406640.0000   -0.47780
406680.0000   -0.45860
406720.0000   -0.42106
406760.0000   -0.43862
406800.0000   -0.58625
406840.0000   -0.55256
406880.0000   -0.53843
406920.0000   -0.71333
406960.0000   -0.58769
407000.0000   -0.58965
407040.0000   -0.55353
407080.0000   -0.51995
407120.0000   -0.37421
407160.0000   -0.31503
407200.0000   -0.24686
407240.0000   -0.14305
407280.0000   -0.10446
407320.0000   -0.29843
407360.0000   -0.37749
407400.0000   -0.14847
407440.0000    0.26662
407480.0000    0.00898
407520.0000   -0.18930
407560.0000    0.14311
407600.0000    0.09647
407640.0000    0.06456
407680.0000    0.01329
407720.0000    0.09393
407760.0000    0.32773
407800.0000   -0.05016
407840.0000    0.01674
407880.0000    0.01789
407920.0000   -0.04045
407960.0000    0.17190
408000.0000    0.08412
408040.0000   -0.03225
408080.0000    0.05276
408120.0000    0.07752
408160.0000   -0.00675
408200.0000   -0.16257
408240.0000   -0.05433
408280.0000    0.11099
408320.0000   -0.03405
408360.0000    0.08883
408400.0000    0.06333
408440.0000    0.05211
408480.0000    0.02646
408520.0000    0.00512
408560.0000   -0.09677
408600.0000    0.09420
408640.0000   -0.13541
408680.0000    0.22415
408720.0000    0.11200
408760.0000   -0.08713
408800.0000    0.14256
408840.0000   -0.05941
408880.0000    0.14104
408920.0000    0.09467
408960.0000    0.13190
409000.0000    0.05875
409040.0000    0.15880
409080.0000    0.08866
409120.0000    0.16719
409160.0000   -0.25859
409200.0000   -0.78378
409240.0000   -1.04838
409280.0000   -0.23380
409320.0000   -0.57977
409360.0000   -0.28960
409400.0000   -0.86243
409440.0000   -0.56680
409480.0000   -0.42052
409520.0000   -0.53819
409560.0000   -0.31396
409600.0000   -0.33590
409640.0000   -0.51170
409680.0000   -0.39857
409720.0000   -0.36217
409760.0000   -0.52226
409800.0000   -0.66616
409840.0000   -0.48893
409880.0000   -0.43104
409920.0000   -0.52654
409960.0000   -0.36827
410000.0000   -0.24998
410040.0000   -0.04659
410080.0000   -0.06295
410120.0000   -0.34971
410160.0000    0.05861
410200.0000    0.10182
410240.0000   -0.03297
410280.0000   -0.11868
410320.0000   -0.13864
410360.0000    0.18216
410400.0000   -0.00976
410440.0000   -0.01257
410480.0000    0.02073
410520.0000   -0.02568
410560.0000   -0.25159
410600.0000   -0.05265
410640.0000   -0.23153
410680.0000   -0.08865
410720.0000    0.01382
410760.0000   -0.04275
410800.0000    0.21603
410840.0000    0.01173
410880.0000    0.06027
410920.0000    0.10593
410960.0000    0.01669
411000.0000   -0.00969
411040.0000    0.01717
411080.0000   -0.01177
411120.0000    0.12398
411160.0000    0.10218
411200.0000    0.09593
411240.0000    0.26211
411280.0000    0.23609
411320.0000    0.02897
411360.0000    0.09095
411400.0000    0.13576
411440.0000   -0.05544
411480.0000   -0.17089
411520.0000   -0.00696
411560.0000   -0.04860
411600.0000   -0.01803
411640.0000   -0.21293
411680.0000   -0.18511
411720.0000   -0.13101
411760.0000    0.02650
411800.0000   -0.07651
411840.0000   -0.05240
411880.0000   -0.14845
411920.0000    0.02435
411960.0000   -0.06896
412000.0000   -0.14363
412040.0000   -0.07823
412080.0000    0.08010
412120.0000   -0.09059
412160.0000    0.05439
412200.0000   -0.08933
412240.0000    0.04075
412280.0000   -0.12184
412320.0000    0.15043
412360.0000    0.10983
412400.0000    0.05825
412440.0000   -0.19839
412480.0000    0.06653
412520.0000   -0.04519
412560.0000    0.04041
412600.0000   -0.16785
412640.0000   -0.11334
412680.0000   -0.11523
412720.0000   -0.06842
412760.0000    0.04958
412800.0000    0.12439
412840.0000   -0.04220
412880.0000    0.09244
412920.0000   -0.09625
412960.0000    0.05225
413000.0000    0.06522
413040.0000   -0.01094
413080.0000   -0.24015
413120.0000   -0.07533
413160.0000   -0.22311
413200.0000    0.09664
413240.0000   -0.01113
413280.0000   -0.16190
413320.0000   -0.01890
413360.0000   -0.15827
413400.0000   -0.18869
413440.0000    0.00165
413480.0000   -0.05255
413520.0000    0.01426
413560.0000    0.25256
413600.0000    0.20368
413640.0000    0.34196
413680.0000    0.00957
413720.0000    0.20879
413760.0000    0.22410
413800.0000    0.00439
413840.0000    0.14293
413880.0000    0.06336
413920.0000    0.01909
413960.0000    0.19779
414000.0000    0.31829
414040.0000    0.33368
414080.0000    0.21893
414120.0000    0.14447
414160.0000   -0.13224
414200.0000   -0.05942
414240.0000   -0.32955
414280.0000    0.02606
414320.0000    0.31530
414360.0000    0.22879
414400.0000   -0.24438
414440.0000    0.10430
414480.0000   -0.01663
414520.0000   -0.13910
414560.0000    0.00419
414600.0000    0.02324
414640.0000    0.08256
414680.0000   -0.14352
414720.0000   -0.26996
414760.0000    0.02285
414800.0000    0.00521
414840.0000    0.23048
414880.0000    0.09210
414920.0000    0.27644
414960.0000   -0.32297
415000.0000   -0.57405
415040.0000   -0.29531
415080.0000   -0.23259
415120.0000    0.15910
415160.0000    0.12334
415200.0000    0.23747
415240.0000    0.26443
415280.0000    0.02309
415320.0000    0.33739
415360.0000    0.22490
415400.0000    0.16241
415440.0000    0.11318
415480.0000    0.39534
415520.0000    0.44334
415560.0000    0.13881
415600.0000    0.22438
415640.0000    0.28679
415680.0000    0.53927
415720.0000    0.49541
415760.0000    0.52305
415800.0000    0.38065
415840.0000    0.29577
415880.0000    0.47470
415920.0000    0.44528
415960.0000    0.42519
416000.0000    0.38185
416040.0000    0.62293
416080.0000    0.62158
416120.0000    0.55794
416160.0000    0.36993
416200.0000    0.57096
416240.0000    0.59393
416280.0000    0.54692
416320.0000    0.52611
416360.0000    0.36055
416400.0000    0.60400
416440.0000    0.46720
416480.0000    0.66916
416520.0000    0.60533
416560.0000    0.66589
416600.0000    0.56989
416640.0000    0.58733
416680.0000    0.52054
416720.0000    0.52418
416760.0000    0.60119
416800.0000    0.47330
416840.0000    0.45075
416880.0000    0.70906
416920.0000    0.59373
416960.0000    0.55157
417000.0000    0.47004
417040.0000    0.43839
417080.0000    0.52965
417120.0000    0.49047
417160.0000    0.64197
417200.0000    0.67636
417240.0000    0.62122
417280.0000    0.61275
417320.0000    0.68732
417360.0000    0.63358
417400.0000    0.59671
417440.0000    0.42692
417480.0000    0.61357
417520.0000    0.76245
417560.0000    0.67090
417600.0000    0.49307
417640.0000    0.42034
417680.0000    0.57629
417720.0000    0.51072
417760.0000    0.52211
417800.0000    0.61960
417840.0000    0.67742
417880.0000    0.61712
417920.0000    0.49174
417960.0000    0.40993
418000.0000    0.56966
418040.0000    0.30515
418080.0000    0.55365
418120.0000    0.50585
418160.0000    0.51292
418200.0000    0.48781
418240.0000    0.62437
418280.0000    0.47519
418320.0000    0.49926
418360.0000    0.51357
418400.0000    0.45259
418440.0000    0.29537
418480.0000    0.36917
418520.0000    0.40807
418560.0000    0.63661
418600.0000    0.47811
418640.0000    0.65741
418680.0000    0.64560
418720.0000    0.59575
418760.0000    0.28512
418800.0000    0.39851
418840.0000    0.62796
418880.0000    0.61197
418920.0000    0.36674
418960.0000    0.63795
419000.0000    0.03572
419040.0000    0.11489
419080.0000    0.37146
419120.0000    0.53473
419160.0000    0.38411
419200.0000    0.50575
419240.0000    0.34178
419280.0000    0.30036
419320.0000    0.26573
419360.0000    0.29988
419400.0000    0.21095
419440.0000    0.30149
419480.0000    0.54178
419520.0000    0.51154
419560.0000    0.52498
419600.0000    0.41345
419640.0000    0.29052
419680.0000    0.31659
419720.0000    0.33227
419760.0000    0.23353
419800.0000    0.36209
419840.0000    0.08588
419880.0000    0.03815
419920.0000    0.15253
419960.0000    0.07739
420000.0000   -0.10221
420040.0000    0.06028
420080.0000    0.19625
420120.0000    0.09412
420160.0000    0.04836
420200.0000   -0.05961
420240.0000   -0.16362
420280.0000    0.13338
420320.0000    0.09563
420360.0000    0.22622
420400.0000    0.01872
420440.0000    0.31393
420480.0000    0.18478
420520.0000    0.55855
420560.0000    0.03819
420600.0000   -0.04804
420640.0000    0.31558
420680.0000    0.10653
420720.0000    0.29856
420760.0000    0.28593
420800.0000    0.45404
420840.0000    0.23539
420880.0000    0.36777
420920.0000    0.40162
420960.0000    0.20214
421000.0000    0.04659
421040.0000    0.03007
421080.0000    0.38293
421120.0000    0.15427
421160.0000   -0.02163
421200.0000   -0.12298
421240.0000    0.07005
421280.0000    0.16138
421320.0000    0.14657
421360.0000   -0.03569
421400.0000    0.17899
421440.0000   -0.12452
421480.0000    0.17231
421520.0000   -0.04915
421560.0000   -0.13421
421600.0000    0.02836
421640.0000    0.05477
421680.0000    0.27797
421720.0000    0.17028
421760.0000    0.07677
421800.0000    0.24382
421840.0000   -0.08230
421880.0000    0.02265
421920.0000    0.29604
421960.0000    0.22713
422000.0000    0.04032
422040.0000    0.14778
422080.0000    0.08813
422120.0000    0.18828
422160.0000    0.00273
422200.0000    0.04670
422240.0000   -0.04089
422280.0000    0.23843
422320.0000    0.20242
422360.0000    0.28989
422400.0000    0.26476
422440.0000    0.10628
422480.0000    0.23716
422520.0000    0.44115
422560.0000    0.43026
422600.0000    0.25804
422640.0000    0.20791
422680.0000    0.37248
422720.0000    0.23008
422760.0000    0.02581
422800.0000    0.32409
422840.0000    0.44326
422880.0000    0.35086
422920.0000    0.23672
422960.0000    0.09498
423000.0000    0.23650
423040.0000    0.24399
423080.0000    0.42429
423120.0000    0.16300
423160.0000    0.33367
423200.0000    0.28120
423240.0000    0.23502
423280.0000   -0.05664
423320.0000   -0.05979
423360.0000   -0.11208
423400.0000    0.02980
423440.0000    0.14139
423480.0000    0.06724
423520.0000    0.20756
423560.0000    0.19271
423600.0000   -0.03768
423640.0000    0.08857
423680.0000   -0.10876
423720.0000    0.26018
423760.0000    0.06727
423800.0000    0.08689
423840.0000    0.04261
423880.0000   -0.02886
423920.0000    0.16170
423960.0000    0.47798
424000.0000    0.40443
424040.0000    0.15092
424080.0000    0.25950
424120.0000    0.06702
424160.0000    0.22193
424200.0000    0.27375
424240.0000    0.08592
424280.0000    0.19333
424320.0000    0.19997
424360.0000    0.12429
424400.0000   -0.09958
424440.0000    0.25644
424480.0000   -0.11491
424520.0000    0.43226
424560.0000    0.16941
424600.0000    0.37561
424640.0000    0.24542
424680.0000    0.18702
424720.0000    0.00326
424760.0000    0.22776
424800.0000    0.08463
424840.0000    0.06389
424880.0000   -0.15956
424920.0000    0.03442
424960.0000    0.27912
425000.0000   -0.25080
425040.0000    0.14777
425080.0000    0.10921
425120.0000    0.06138
425160.0000    0.30670
425200.0000   -0.01712
425240.0000    0.04547
425280.0000   -0.03082
425320.0000    0.15962
425360.0000    0.03317
425400.0000   -0.09417
425440.0000   -0.11500
425480.0000   -0.08546
425520.0000   -0.08935
425560.0000   -0.11069
425600.0000    0.02851
425640.0000   -0.21035
425680.0000    0.07531
425720.0000    0.18158
425760.0000    0.19339
425800.0000   -0.02476
425840.0000   -0.09166
425880.0000    0.03625
425920.0000   -0.08218
425960.0000    0.39172
426000.0000    0.16644
426040.0000   -0.18932
426080.0000    0.00141
426120.0000   -0.03694
426160.0000    0.18061
426200.0000   -0.08796
426240.0000    0.16969
426280.0000    0.05944
426320.0000    0.13819
426360.0000    0.03503
426400.0000    0.01091
426440.0000    0.09632
426480.0000    0.12437
426520.0000    0.26005
426560.0000    0.22455
426600.0000    0.07734
426640.0000   -0.00428
426680.0000   -0.10201
426720.0000   -0.10912
426760.0000   -0.16798
426800.0000   -0.03428
426840.0000   -0.00516
426880.0000   -0.06193
426920.0000    0.21703
426960.0000    0.18581
427000.0000   -0.15635
427040.0000   -0.37906
427080.0000   -0.26924
427120.0000   -0.17534
427160.0000   -0.07642
427200.0000    0.22271
427240.0000    0.17155
427280.0000    0.00827
427320.0000    0.18705
427360.0000    0.18186
427400.0000    0.22762
427440.0000    0.11669
427480.0000    0.11606
427520.0000    0.06020
427560.0000   -0.01887
427600.0000    0.14355
427640.0000    0.13886
427680.0000    0.17028
427720.0000    0.18599
427760.0000    0.09738
427800.0000    0.03403
427840.0000    0.06640
427880.0000   -0.03020
427920.0000   -0.00104
427960.0000   -0.03170
428000.0000   -0.15224
428040.0000   -0.14205
428080.0000    0.02379
428120.0000    0.23746
428160.0000   -0.01989
428200.0000    0.00791
428240.0000    0.06728
428280.0000    0.04382
428320.0000    0.02485
428360.0000    0.00403
428400.0000    0.05524
428440.0000    0.10659
428480.0000    0.16329
428520.0000    0.05035
428560.0000    0.04805
428600.0000    0.14263
428640.0000    0.06548
428680.0000   -0.05128
428720.0000    0.20977
428760.0000    0.00283
428800.0000    0.17437
428840.0000   -0.01710
428880.0000    0.02800
428920.0000   -0.08349
428960.0000    0.13904
429000.0000    0.33377
429040.0000    0.10408
429080.0000    0.19693
429120.0000    0.12529
429160.0000   -0.00462
429200.0000    0.12328
429240.0000    0.24936
429280.0000   -0.01976
429320.0000   -0.00509
429360.0000   -0.00687
429400.0000    0.09289
429440.0000    0.08448
429480.0000    0.01687
429520.0000   -0.27693
429560.0000   -0.11654
429600.0000    0.03465
429640.0000    0.14590
429680.0000    0.01537
429720.0000    0.14723
429760.0000    0.10258
429800.0000    0.21269
429840.0000    0.10637
429880.0000   -0.02431
429920.0000    0.10414
429960.0000    0.20579
430000.0000    0.23329
430040.0000    0.18886
430080.0000    0.14994
430120.0000   -0.29258
430160.0000   -0.24206
430200.0000   -0.05975
430240.0000   -0.04660
430280.0000    0.11146
430320.0000    0.01712
430360.0000   -0.03225
430400.0000    0.14325
430440.0000    0.22538
430480.0000    0.00260
430520.0000    0.11112
430560.0000    0.10814
430600.0000    0.06675
430640.0000    0.05999
430680.0000    0.08804
430720.0000    0.05486
430760.0000    0.13099
430800.0000    0.05184
430840.0000    0.12478
430880.0000    0.13662
430920.0000    0.14606
430960.0000    0.05363
431000.0000    0.18843
431040.0000    0.18328
431080.0000    0.05052
431120.0000    0.17699
431160.0000    0.19670
431200.0000   -0.01866
431240.0000    0.14893
431280.0000    0.25042
431320.0000   -0.03216
431360.0000    0.06373
431400.0000   -0.01152
431440.0000    0.03964
431480.0000    0.18876
431520.0000   -0.08755
431560.0000    0.02765
431600.0000   -0.06430
431640.0000   -0.01230
431680.0000    0.19903
431720.0000   -0.28471
431760.0000   -0.03753
431800.0000   -0.01206
431840.0000    0.01125
431880.0000    0.09909
431920.0000    0.35218
431960.0000    0.07809
432000.0000    0.21927
432040.0000    0.14333
432080.0000    0.18324
432120.0000   -0.00188
432160.0000    0.10254
432200.0000    0.22357
432240.0000    0.17670
432280.0000    0.17836
432320.0000    0.27753
432360.0000    0.02250
432400.0000   -0.05450
432440.0000    0.09133
432480.0000    0.07850
432520.0000    0.26830
432560.0000    0.06193
432600.0000   -0.12188
432640.0000    0.26202
432680.0000    0.14932
432720.0000    0.28449
432760.0000    0.23462
432800.0000    0.00001
432840.0000    0.38465
432880.0000    0.07879
432920.0000    0.00789
432960.0000    0.18200
433000.0000    0.16646
433040.0000    0.00474
433080.0000   -0.08931
433120.0000    0.02945
433160.0000    0.09469
433200.0000    0.23176
433240.0000   -0.17059
433280.0000    0.13907
433320.0000   -0.02018
433360.0000    0.09484
433400.0000    0.05202
433440.0000    0.26122
433480.0000    0.17576
433520.0000    0.19021
433560.0000    0.09558
433600.0000    0.14645
433640.0000    0.10731
433680.0000    0.04770
433720.0000    0.03956
433760.0000   -0.00570
433800.0000   -0.09851
433840.0000    0.02014
433880.0000    0.12887
433920.0000    0.03108
433960.0000    0.17471
434000.0000    0.01687
434040.0000    0.05694
434080.0000   -0.15411
434120.0000    0.18419
434160.0000    0.24877
434200.0000    0.16380
434240.0000    0.24270
434280.0000   -0.08880
434320.0000    0.09574
434360.0000   -0.32005
434400.0000    0.12769
434440.0000    0.33412
434480.0000    0.08108
434520.0000   -0.02063
434560.0000    0.09318
434600.0000    0.28471
434640.0000    0.13668
434680.0000    0.09010
434720.0000    0.39679
434760.0000    0.13305
434800.0000    0.03992
434840.0000    0.07637
434880.0000    0.21033
434920.0000    0.00513
434960.0000    0.17958
435000.0000    0.05096
435040.0000    0.13067
435080.0000    0.04996
435120.0000    0.14820
435160.0000    0.14643
435200.0000    0.05456
435240.0000    0.34642
435280.0000    0.40288
435320.0000    0.06521
435360.0000    0.14511
435400.0000    0.23332
435440.0000    0.03153
435480.0000    0.00821
435520.0000    0.15887
435560.0000   -0.22431
435600.0000    0.11399
435640.0000    0.04522
435680.0000    0.01255
435720.0000    0.09405
435760.0000   -0.03058
435800.0000   -0.18152
435840.0000    0.09961
435880.0000   -0.08059
435920.0000    0.26893
435960.0000   -0.11247
436000.0000    0.09000
436040.0000    0.17487
436080.0000    0.27684
436120.0000    0.20879
436160.0000    0.06121
436200.0000    0.07047
436240.0000    0.16143
436280.0000    0.15777
436320.0000    0.23189
436360.0000    0.06753
436400.0000    0.09383
436440.0000    0.13929
436480.0000    0.01498
436520.0000    0.04752
436560.0000    0.20779
436600.0000    0.16856
436640.0000    0.03419
436680.0000    0.13408
436720.0000    0.08997
436760.0000    0.21510
436800.0000    0.12922
436840.0000    0.17149
436880.0000    0.18626
436920.0000    0.06703
436960.0000   -0.01219
437000.0000    0.02217
437040.0000    0.06495
437080.0000    0.14141
437120.0000    0.24999
437160.0000    0.28678
437200.0000    0.01048
437240.0000   -0.23919
437280.0000   -0.04630
437320.0000   -0.00433
437360.0000   -0.01965
437400.0000   -0.00901
437440.0000    0.10774
437480.0000    0.17664
437520.0000    0.12265
437560.0000    0.03937
437600.0000   -0.03128
437640.0000    0.12421
437680.0000    0.14694
437720.0000    0.06050
437760.0000    0.17185
437800.0000   -0.17224
437840.0000    0.08145
437880.0000    0.10842
437920.0000    0.10837
437960.0000   -0.08954
438000.0000    0.03858
438040.0000    0.14376
438080.0000    0.17029
438120.0000   -0.08394
438160.0000   -0.05460
438200.0000    0.09251
438240.0000    0.09709
438280.0000    0.20933
438320.0000    0.15543
438360.0000    0.04607
438400.0000    0.11293
438440.0000    0.10014
438480.0000   -0.18795
438520.0000   -0.26619
438560.0000   -0.14529
438600.0000   -0.03598
438640.0000   -0.10558
438680.0000   -0.45450
438720.0000   -0.16617
438760.0000   -0.16427
438800.0000   -0.04337
438840.0000    0.08738
438880.0000   -0.07598
438920.0000   -0.21628
438960.0000   -0.05741
439000.0000    0.07525
439040.0000    0.10978
439080.0000    0.14158
439120.0000    0.04550
439160.0000   -0.08543
439200.0000   -0.21006
439240.0000   -0.28986
439280.0000   -0.41703
439320.0000    0.01423
439360.0000   -0.08174
439400.0000   -0.00546
439440.0000    0.22758
439480.0000    0.01097
439520.0000    0.06047
439560.0000    0.08837
439600.0000    0.12642
439640.0000   -0.03095
439680.0000    0.10587
439720.0000   -0.17447
439760.0000    0.05024
439800.0000    0.09887
439840.0000    0.02676
439880.0000    0.11835
439920.0000    0.23908
439960.0000    0.16709
440000.0000    0.04768
440040.0000    0.09707
440080.0000    0.15419
440120.0000    0.08940
440160.0000    0.09537
440200.0000   -0.15285
440240.0000    0.05162
440280.0000    0.10707
440320.0000   -0.01200
440360.0000    0.10726
440400.0000    0.12712
440440.0000    0.22781
440480.0000   -0.03478
440520.0000   -0.12071
440560.0000    0.16442
440600.0000    0.03177
440640.0000    0.21415
440680.0000    0.19813
440720.0000   -0.10326
440760.0000    0.04471
440800.0000    0.12636
440840.0000   -0.09014
440880.0000    0.02778
440920.0000   -0.07666
440960.0000   -0.23948
441000.0000   -0.06994
441040.0000   -0.10205
441080.0000   -0.12984
441120.0000    0.15469
441160.0000    0.20125
441200.0000    0.28990
441240.0000    0.04757
441280.0000    0.31774
441320.0000    0.18955
441360.0000   -0.22623
441400.0000   -0.13179
441440.0000   -0.33436
441480.0000    0.16551
441520.0000   -0.16717
441560.0000    0.08623
441600.0000    0.13688
441640.0000    0.14874
441680.0000    0.00173
441720.0000    0.21684
441760.0000    0.18074
441800.0000   -0.05419
441840.0000   -0.11858
441880.0000   -0.06094
441920.0000    0.10329
441960.0000    0.08128
442000.0000    0.02713
442040.0000   -0.00098
442080.0000   -0.21697
442120.0000    0.02551
442160.0000   -0.05018
442200.0000    0.02472
442240.0000    0.04494
442280.0000   -0.18507
442320.0000    0.08434
442360.0000    0.07740
442400.0000    0.00524
442440.0000    0.01752
442480.0000   -0.09822
442520.0000   -0.17040
442560.0000    0.03346
442600.0000    0.07969
442640.0000   -0.09509
442680.0000   -0.25952
442720.0000   -0.18140
442760.0000   -0.15587
442800.0000   -0.34737
442840.0000    0.01822
442880.0000    0.04014
442920.0000   -0.30656
442960.0000   -0.49126
443000.0000    0.06305
443040.0000   -0.19822
443080.0000   -0.44118
443120.0000   -0.11378
443160.0000   -0.13327
443200.0000   -0.12221
443240.0000   -0.17161
443280.0000   -0.47974
443320.0000   -0.06333
443360.0000   -0.43621
443400.0000   -0.08753
443440.0000   -0.36583
443480.0000   -0.40650
443520.0000   -0.27407
443560.0000   -0.37845
443600.0000   -0.30229
443640.0000   -0.28600
443680.0000   -0.46131
443720.0000   -0.26008
443760.0000   -0.25685
443800.0000   -0.46327
443840.0000   -0.30807
443880.0000   -0.16939
443920.0000   -0.22040
443960.0000   -0.09156
444000.0000   -0.04015
444040.0000   -0.27766
444080.0000   -0.07036
444120.0000    0.11973
444160.0000    0.15940
444200.0000    0.10276
444240.0000    0.16466
444280.0000    0.06840
444320.0000   -0.06334
444360.0000   -0.10893
444400.0000   -0.08643
444440.0000   -0.04737
444480.0000    0.20752
444520.0000    0.20254
444560.0000    0.22924
444600.0000    0.05848
444640.0000    0.04506
444680.0000    0.11294
444720.0000    0.07446
444760.0000   -0.03922
444800.0000    0.19293
444840.0000    0.17419
444880.0000   -0.01329
444920.0000    0.05216
444960.0000    0.33467
445000.0000    0.24566
445040.0000    0.07657
445080.0000   -0.09112
445120.0000    0.13404
445160.0000    0.18797
445200.0000   -0.08932
445240.0000    0.16679
445280.0000    0.07059
445320.0000    0.14714
445360.0000    0.14131
445400.0000    0.05057
445440.0000    0.18483
445480.0000    0.06745
445520.0000    0.22688
445560.0000   -0.00568
445600.0000    0.10810
445640.0000   -0.02659
445680.0000    0.03884
445720.0000   -0.11221
445760.0000    0.13429
445800.0000    0.16095
445840.0000    0.21338
445880.0000    0.17384
445920.0000    0.24120
445960.0000    0.03357
446000.0000    0.19832
446040.0000    0.07330
446080.0000    0.17578
446120.0000   -0.00910
446160.0000    0.02751
446200.0000    0.06136
446240.0000    0.25959
446280.0000   -0.00509
446320.0000    0.23180
446360.0000    0.11594
446400.0000    0.16575
446440.0000    0.22619
446480.0000    0.00689
446520.0000    0.09978
446560.0000    0.18923
446600.0000    0.18214
446640.0000    0.22634
446680.0000    0.23846
446720.0000    0.01232
446760.0000    0.15952
446800.0000    0.05200
446840.0000    0.09059
446880.0000    0.12040
446920.0000    0.17774
446960.0000    0.17418
447000.0000    0.16518
447040.0000   -0.00650
447080.0000    0.10579
447120.0000    0.09947
447160.0000   -0.03346
447200.0000   -0.08042
447240.0000    0.03471
447280.0000    0.00761
447320.0000    0.14544
447360.0000    0.08241
447400.0000    0.10749
447440.0000    0.12725
447480.0000   -0.04037
447520.0000   -0.21346
447560.0000   -0.00387
447600.0000   -0.16281
447640.0000    0.27508
447680.0000    0.07316
447720.0000    0.18779
447760.0000    0.01673
447800.0000   -0.11839
447840.0000   -0.05940
447880.0000   -0.11880
447920.0000    0.03235
447960.0000   -0.10921
448000.0000   -0.13422
448040.0000   -0.24877
448080.0000   -0.19084
448120.0000   -0.09046
448160.0000   -0.04731
448200.0000   -0.09454
448240.0000   -0.38320
448280.0000   -0.13013
448320.0000   -0.20012
448360.0000   -0.22629
448400.0000   -0.02764
448440.0000    0.04592
448480.0000    0.18505
448520.0000   -0.01937
448560.0000    0.02739
448600.0000    0.20400
448640.0000    0.10570
448680.0000   -0.28171
448720.0000   -0.28571
448760.0000   -0.11422
448800.0000   -0.06903
448840.0000   -0.07696
448880.0000   -0.09900
448920.0000    0.04771
448960.0000   -0.02961
449000.0000    0.22395
449040.0000    0.26341
449080.0000    0.26471
449120.0000    0.07019
449160.0000    0.13061
449200.0000    0.06216
449240.0000    0.28516
449280.0000   -0.00906
449320.0000    0.00525
449360.0000    0.04476
449400.0000    0.33063
449440.0000   -0.00146
449480.0000    0.19400
449520.0000    0.20781
449560.0000   -0.13697
449600.0000   -0.00426
449640.0000    0.05138
449680.0000   -0.04393
449720.0000    0.11594
449760.0000   -0.06616
449800.0000    0.13783
449840.0000    0.12935
449880.0000    0.02498
449920.0000    0.25246
449960.0000    0.09666
450000.0000   -0.08951
450040.0000   -0.02146
450080.0000    0.05991
450120.0000    0.09541
450160.0000    0.08016
450200.0000    0.08522
450240.0000    0.18671
450280.0000    0.07804
450320.0000   -0.01021
450360.0000   -0.04633
450400.0000    0.16798
450440.0000   -0.00475
450480.0000   -0.08535
450520.0000   -0.07594
450560.0000    0.19977
450600.0000    0.18018
450640.0000    0.01636
450680.0000    0.13206
450720.0000    0.06524
450760.0000    0.30166
450800.0000    0.22901
450840.0000    0.15812
450880.0000    0.12034
450920.0000    0.13860
450960.0000    0.08607
451000.0000   -0.07275
451040.0000   -0.41350
451080.0000   -0.23900
451120.0000   -0.21015
451160.0000    0.03516
451200.0000   -0.37769
451240.0000    0.07212
451280.0000    0.14228
451320.0000   -0.15436
451360.0000   -0.09755
451400.0000   -0.04936
451440.0000    0.09012
451480.0000   -0.17065
451520.0000   -0.14753
451560.0000   -0.09458
451600.0000   -0.24442
451640.0000   -0.11581
451680.0000   -0.08453
451720.0000    0.22533
451760.0000   -0.01667
451800.0000    0.03793
451840.0000   -0.02383
451880.0000   -0.18802
451920.0000   -0.08443
451960.0000    0.11945
452000.0000   -0.10002
452040.0000    0.10526
452080.0000    0.15259
452120.0000    0.20451
452160.0000    0.18764
452200.0000    0.06803
452240.0000   -0.04801
452280.0000    0.03386
452320.0000    0.16467
452360.0000    0.33272
452400.0000   -0.12171
452440.0000   -0.10642
452480.0000   -0.04613
452520.0000   -0.07662
452560.0000    0.06206
452600.0000    0.03693
452640.0000    0.01185
452680.0000    0.10025
452720.0000    0.12352
452760.0000    0.13858
452800.0000    0.07673
452840.0000    0.21380
452880.0000    0.07438
452920.0000   -0.18934
452960.0000   -0.09507
453000.0000    0.29138
453040.0000   -0.20235
453080.0000   -0.29019
453120.0000    0.07878
453160.0000   -0.05972
453200.0000   -0.08142
453240.0000    0.02445
453280.0000    0.15136
453320.0000    0.15623
453360.0000    0.11876
453400.0000    0.33819
453440.0000    0.29323
453480.0000    0.07796
453520.0000    0.24584
453560.0000    0.18721
453600.0000    0.02091
453640.0000    0.19661
453680.0000    0.19943
453720.0000    0.02160
453760.0000    0.15220
453800.0000    0.11930
453840.0000    0.20326
453880.0000    0.18010
453920.0000   -0.04411
453960.0000   -0.10810
454000.0000    0.00993
454040.0000   -0.01285
454080.0000   -0.03675
454120.0000   -0.01157
454160.0000    0.09776
454200.0000    0.29208
454240.0000    0.06267
454280.0000    0.14063
454320.0000    0.01743
454360.0000    0.20560
454400.0000   -0.02051
454440.0000    0.11919
454480.0000   -0.12029
454520.0000    0.19455
454560.0000    0.06502
454600.0000    0.14048
454640.0000    0.24314
454680.0000    0.20901
454720.0000   -0.04256
454760.0000    0.09988
454800.0000    0.42770
454840.0000   -0.02668
454880.0000    0.23048
454920.0000    0.02676
454960.0000    0.16752
455000.0000    0.22114
455040.0000    0.20980
455080.0000    0.18233
455120.0000    0.13797
455160.0000    0.40930
455200.0000    0.14037
455240.0000    0.25300
455280.0000    0.23125
455320.0000    0.51758
455360.0000    0.49553
455400.0000    0.10526
455440.0000   -0.01588
455480.0000    0.01031
455520.0000   -0.05693
455560.0000    0.07666
455600.0000    0.03299
455640.0000   -0.12777
455680.0000   -0.18396
455720.0000    0.01398
455760.0000    0.15416
455800.0000    0.17803
455840.0000    0.15717
455880.0000   -0.02804
455920.0000    0.07812
455960.0000   -0.03598
456000.0000    0.11898
456040.0000    0.10942
456080.0000   -0.20580
456120.0000    0.28585
456160.0000    0.13950
456200.0000    0.11270
456240.0000    0.17392
456280.0000   -0.08852
456320.0000    0.15405
456360.0000    0.13512
456400.0000    0.06239
456440.0000    0.04622
456480.0000    0.06976
456520.0000   -0.17246
456560.0000    0.15182
456600.0000   -0.13194
456640.0000   -0.03475
456680.0000    0.12333
456720.0000   -0.05630
456760.0000   -0.01214
456800.0000   -0.23911
456840.0000   -0.43827
456880.0000   -0.11593
456920.0000    0.12193
456960.0000   -0.01852
457000.0000    0.09471
457040.0000   -0.09795
457080.0000    0.01300
457120.0000    0.20040
457160.0000   -0.02057
457200.0000    0.13978
457240.0000    0.15797
457280.0000   -0.07098
457320.0000   -0.00607
457360.0000    0.07651
457400.0000   -0.07660
457440.0000   -0.02854
457480.0000    0.05728
457520.0000    0.15631
457560.0000    0.17938
457600.0000   -0.04377
457640.0000    0.15321
457680.0000    0.13763
457720.0000    0.20638
457760.0000    0.22244
457800.0000   -0.01067
457840.0000    0.09984
457880.0000    0.33667
457920.0000    0.07088
457960.0000    0.15922
458000.0000   -0.11349
458040.0000   -0.13509
458080.0000    0.05837
458120.0000   -0.20151
458160.0000   -0.08543
458200.0000   -0.01504
458240.0000    0.23316
458280.0000    0.14128
458320.0000   -0.05957
458360.0000    0.18514
458400.0000    0.15285
458440.0000    0.17992
458480.0000    0.20240
458520.0000    0.01223
458560.0000   -0.19372
458600.0000   -0.20114
458640.0000    0.04574
458680.0000    0.06223
458720.0000    0.18251
458760.0000    0.29015
458800.0000    0.16375
458840.0000    0.09500
458880.0000    0.09319
458920.0000    0.18679
458960.0000    0.10183
459000.0000    0.18135
459040.0000   -0.04303
459080.0000    0.15491
459120.0000    0.03482
459160.0000    0.20317
459200.0000    0.21471
459240.0000    0.28946
459280.0000    0.10651
459320.0000    0.11034
459360.0000    0.18304
459400.0000    0.06800
459440.0000    0.09755
459480.0000    0.01306
459520.0000    0.05158
459560.0000    0.04862
459600.0000    0.04607
459640.0000    0.28230
459680.0000    0.28188
459720.0000    0.08620
459760.0000   -0.00991
459800.0000    0.31819
459840.0000    0.25023
459880.0000    0.18998
459920.0000    0.21919
459960.0000   -0.00611
460000.0000   -0.20840
460040.0000   -0.24109
460080.0000    0.03249
460120.0000    0.23324
460160.0000    0.24086
460200.0000    0.07998
460240.0000    0.02809
460280.0000    0.31377
460320.0000    0.13329
460360.0000    0.01350
460400.0000   -0.29693
460440.0000    0.04393
460480.0000    0.05639
460520.0000   -0.00775
460560.0000    0.27791
460600.0000    0.08485
460640.0000   -0.00990
460680.0000    0.02097
460720.0000    0.15972
460760.0000    0.25939
460800.0000    0.09628
460840.0000   -0.03914
460880.0000    0.11420
460920.0000    0.12832
460960.0000    0.08614
461000.0000    0.17397
461040.0000    0.07129
461080.0000    0.14254
461120.0000    0.20937
461160.0000    0.11632
461200.0000    0.07883
461240.0000    0.10534
461280.0000    0.06487
461320.0000   -0.15804
461360.0000    0.03796
461400.0000    0.11424
461440.0000   -0.17626
461480.0000    0.04923
461520.0000    0.00194
461560.0000    0.15040
461600.0000   -0.00689
461640.0000    0.02637
461680.0000    0.16822
461720.0000    0.13427
461760.0000    0.11967
461800.0000    0.12158
461840.0000    0.15247
461880.0000    0.15944
461920.0000    0.18034
461960.0000    0.16207
462000.0000   -0.05358
462040.0000   -0.03238
462080.0000    0.13398
462120.0000    0.29641
462160.0000    0.15440
462200.0000    0.05500
462240.0000   -0.02000
462280.0000    0.22159
462320.0000    0.11112
462360.0000    0.11513
462400.0000    0.24352
462440.0000    0.21409
462480.0000    0.20312
462520.0000    0.10659
462560.0000    0.01737
462600.0000    0.04520
462640.0000    0.04640
462680.0000    0.05567
462720.0000    0.05503
462760.0000    0.03669
462800.0000    0.19353
462840.0000    0.11978
462880.0000    0.05499
462920.0000   -0.04070
462960.0000    0.15003
463000.0000    0.14991
463040.0000    0.08150
463080.0000    0.05441
463120.0000    0.00072
463160.0000   -0.08000
463200.0000    0.01062
463240.0000   -0.03235
463280.0000   -0.01384
463320.0000    0.04205
463360.0000   -0.10300
463400.0000    0.14393
463440.0000    0.02313
463480.0000    0.26306
463520.0000    0.15118
463560.0000   -0.00119
463600.0000    0.02730
463640.0000    0.08194
463680.0000   -0.12599
463720.0000   -0.22312
463760.0000   -0.41423
463800.0000   -0.20529
463840.0000   -0.30053
463880.0000    0.04423
463920.0000    0.14750
463960.0000   -0.00971
464000.0000    0.01692
464040.0000    0.13572
464080.0000   -0.40844
464120.0000   -0.26180
464160.0000   -0.04861
464200.0000   -0.03760
464240.0000    0.20567
464280.0000   -0.02936
464320.0000   -0.03511
464360.0000    0.18622
464400.0000   -0.11045
464440.0000   -0.31504
464480.0000   -0.04012
464520.0000   -0.12342
464560.0000    0.00199
464600.0000    0.08008
464640.0000    0.12569
464680.0000    0.04574
464720.0000    0.03250
464760.0000    0.06913
464800.0000    0.11936
464840.0000    0.06174
464880.0000   -0.07270
464920.0000    0.22826
464960.0000    0.05189
465000.0000   -0.02871
465040.0000    0.14356
465080.0000   -0.18161
465120.0000   -0.02195
465160.0000   -0.01537
465200.0000   -0.07136
465240.0000   -0.06716
465280.0000   -0.05492
465320.0000    0.12827
465360.0000   -0.05562
465400.0000   -0.16616
465440.0000    0.26414
465480.0000   -0.03459
465520.0000    0.09946
465560.0000    0.09657
465600.0000    0.16199
465640.0000    0.08359
465680.0000   -0.08534
465720.0000    0.09726
465760.0000    0.05713
465800.0000   -0.19003
465840.0000    0.12963
465880.0000   -0.01720
465920.0000    0.13319
465960.0000   -0.23024
466000.0000   -0.40543
466040.0000    0.11897
466080.0000    0.20847
466120.0000    0.16190
466160.0000    0.00608
466200.0000   -0.07205
466240.0000   -0.08675
466280.0000    0.21027
466320.0000    0.09385
466360.0000    0.00436
466400.0000   -0.08969
466440.0000   -0.03197
466480.0000    0.16003
466520.0000   -0.16431
466560.0000   -0.21970
466600.0000   -0.19324
466640.0000    0.10241
466680.0000    0.07376
466720.0000   -0.16220
466760.0000   -0.14060
466800.0000   -0.19757
466840.0000    0.11241
466880.0000    0.12791
466920.0000    0.15811
466960.0000    0.08841
467000.0000    0.11204
467040.0000    0.02347
467080.0000    0.24202
467120.0000    0.18750
467160.0000    0.03453
467200.0000   -0.06325
467240.0000    0.10703
467280.0000    0.20613
467320.0000   -0.05136
467360.0000    0.31674
467400.0000   -0.28681
467440.0000    0.09318
467480.0000    0.30154
467520.0000    0.10668
467560.0000    0.13874
467600.0000    0.20503
467640.0000    0.09129
467680.0000    0.42848
467720.0000    0.05309
467760.0000    0.18911
467800.0000    0.23496
467840.0000   -0.07510
467880.0000   -0.14801
467920.0000   -0.14399
467960.0000   -0.26972
468000.0000   -0.22087
468040.0000   -0.19271
468080.0000    0.16503
468120.0000    0.14803
468160.0000    0.02153
468200.0000   -0.00934
468240.0000   -0.00857
468280.0000   -0.05481
468320.0000   -0.18509
468360.0000   -0.07341
468400.0000    0.24675
468440.0000    0.04671
468480.0000    0.03202
468520.0000   -0.08907
468560.0000    0.00831
468600.0000    0.05761
468640.0000    0.00308
468680.0000   -0.08478
468720.0000   -0.22391
468760.0000    0.10004
468800.0000   -0.11653
468840.0000   -0.05281
468880.0000   -0.10307
468920.0000   -0.12712
468960.0000    0.00797
469000.0000   -0.07671
469040.0000    0.16975
469080.0000   -0.05935
469120.0000   -0.23964
469160.0000   -0.29860
469200.0000   -0.18842
469240.0000   -0.13831
469280.0000    0.09588
469320.0000    0.08272
469360.0000    0.05649
469400.0000   -0.01737
469440.0000   -0.16398
469480.0000    0.21481
469520.0000    0.20304
469560.0000    0.11753
469600.0000   -0.06207
469640.0000    0.22161
469680.0000    0.02905
469720.0000    0.08781
469760.0000    0.16919
469800.0000   -0.04599
469840.0000    0.18486
469880.0000    0.10547
469920.0000    0.15913
469960.0000    0.15456
470000.0000    0.05744
470040.0000   -0.06671
470080.0000   -0.00378
470120.0000    0.10048
470160.0000    0.01704
470200.0000   -0.36322
470240.0000    0.31524
470280.0000    0.18402
470320.0000    0.00042
470360.0000    0.06902
470400.0000    0.02042
470440.0000   -0.01342
470480.0000    0.01133
470520.0000    0.08836
470560.0000   -0.18801
470600.0000    0.24204
470640.0000    0.13175
470680.0000    0.11195
470720.0000   -0.19775
470760.0000   -0.04841
470800.0000    0.04627
470840.0000    0.11639
470880.0000    0.06839
470920.0000    0.04960
470960.0000    0.09865
471000.0000    0.00130
471040.0000    0.00048
471080.0000    0.14050
471120.0000    0.01027
471160.0000    0.05082
471200.0000    0.03817
471240.0000    0.16723
471280.0000    0.14258
471320.0000    0.37135
471360.0000    0.02084
471400.0000   -0.04636
471440.0000    0.03957
471480.0000    0.16870
471520.0000   -0.02686
471560.0000   -0.09172
471600.0000    0.16219
471640.0000   -0.01059
471680.0000    0.19897
471720.0000    0.45127
471760.0000    0.20339
471800.0000    0.00553
471840.0000    0.15085
471880.0000    0.11785
471920.0000    0.04685
471960.0000    0.13341
472000.0000    0.03081
472040.0000   -0.04816
472080.0000   -0.08516
472120.0000   -0.21736
472160.0000   -0.06692
472200.0000   -0.17276
472240.0000   -0.26352
472280.0000   -0.18425
472320.0000   -0.04245
472360.0000   -0.19960
472400.0000   -0.30170
472440.0000   -0.25505
472480.0000   -0.40161
472520.0000    0.00196
472560.0000    0.08187
472600.0000   -0.31215
472640.0000    0.00854
472680.0000   -0.24634
472720.0000   -0.04075
472760.0000   -0.25503
472800.0000   -0.02860
472840.0000   -0.16933
472880.0000   -0.14218
472920.0000   -0.26620
472960.0000   -0.43088
473000.0000   -0.20396
473040.0000   -0.06001
473080.0000   -0.28677
473120.0000   -0.04035
473160.0000   -0.43895
473200.0000   -0.28093
473240.0000   -0.27106
473280.0000   -0.42792
473320.0000   -0.19717
473360.0000   -0.25088
473400.0000   -0.01136
473440.0000   -0.13358
473480.0000   -0.11306
473520.0000   -0.07067
473560.0000   -0.31433
473600.0000   -0.18089
473640.0000   -0.24043
473680.0000    0.14694
473720.0000    0.07011
473760.0000   -0.10259
473800.0000   -0.02102
473840.0000   -0.23013
473880.0000   -0.16336
473920.0000   -0.09930
473960.0000   -0.04787
474000.0000   -0.26787
474040.0000   -0.13030
474080.0000   -0.05582
474120.0000   -0.03423
474160.0000   -0.27056
474200.0000   -0.39924
474240.0000   -0.22706
474280.0000   -0.26518
474320.0000   -0.38789
474360.0000   -0.75856
474400.0000   -0.00622
474440.0000   -0.15712
474480.0000   -0.10358
474520.0000   -0.04606
474560.0000    0.14607
474600.0000    0.21622
474640.0000   -0.01779
474680.0000    0.13001
474720.0000   -0.06583
474760.0000    0.06919
474800.0000   -0.05475
474840.0000   -0.14904
474880.0000    0.01559
474920.0000    0.18508
474960.0000   -0.06975
475000.0000   -0.05329
475040.0000   -0.36566
475080.0000   -0.00742
475120.0000    0.20954
475160.0000    0.06690
475200.0000    0.29492
475240.0000    0.01229
475280.0000   -0.20855
475320.0000   -0.09260
475360.0000   -0.07000
475400.0000   -0.16845
475440.0000   -0.21110
475480.0000   -0.31301
475520.0000   -0.12667
475560.0000   -0.35997
475600.0000   -0.14215
475640.0000    0.06782
475680.0000   -0.35619
475720.0000   -0.09102
475760.0000   -0.03339
475800.0000   -0.16663
475840.0000   -0.20770
475880.0000   -0.55673
475920.0000   -0.23323
475960.0000   -0.33644
476000.0000   -0.23393
476040.0000   -0.09228
476080.0000   -0.19635
476120.0000   -0.09200
476160.0000    0.04498
476200.0000   -0.07021
476240.0000    0.04847
476280.0000   -0.05081
476320.0000    0.11453
476360.0000    0.19072
476400.0000    0.09214
476440.0000   -0.01633
476480.0000    0.04752
476520.0000    0.12337
476560.0000    0.13178
476600.0000    0.17685
476640.0000    0.09523
476680.0000    0.10653
476720.0000    0.28457
476760.0000    0.16877
476800.0000    0.11872
476840.0000    0.08213
476880.0000    0.10583
476920.0000    0.00397
476960.0000    0.13506
477000.0000    0.11757
477040.0000    0.03246
477080.0000    0.03270
477120.0000    0.24845
477160.0000    0.08193
477200.0000    0.07934
477240.0000    0.11334
477280.0000    0.17708
477320.0000    0.07491
477360.0000   -0.14413
477400.0000    0.16225
477440.0000   -0.14155
477480.0000    0.08242
477520.0000    0.07163
477560.0000   -0.16779
477600.0000   -0.19627
477640.0000   -0.21903
477680.0000   -0.16378
477720.0000   -0.62418
477760.0000   -0.65513
477800.0000   -0.34938
477840.0000   -0.12059
477880.0000   -0.14078
477920.0000   -0.70096
477960.0000   -0.14543
478000.0000   -0.23162
478040.0000   -0.05783
478080.0000   -0.11559
478120.0000    0.00387
478160.0000    0.03064
478200.0000    0.15699
478240.0000    0.18404
478280.0000    0.02255
478320.0000    0.10882
478360.0000   -0.11744
478400.0000   -0.01787
478440.0000   -0.12062
478480.0000    0.14975
478520.0000   -0.01254
478560.0000    0.00027
478600.0000    0.02377
478640.0000   -0.13833
478680.0000   -0.03608
478720.0000   -0.08887
478760.0000    0.06232
478800.0000   -0.04589
478840.0000    0.08629
478880.0000    0.25233
478920.0000   -0.02277
478960.0000    0.09762
479000.0000   -0.00625
479040.0000    0.04383
479080.0000    0.02837
479120.0000    0.13693
479160.0000    0.21709
479200.0000    0.22650
479240.0000    0.11043
479280.0000    0.06769
479320.0000    0.07057
479360.0000    0.18581
479400.0000    0.03002
479440.0000    0.02869
479480.0000    0.15363
479520.0000    0.00992
479560.0000    0.10151
479600.0000    0.00288
479640.0000    0.05215
479680.0000   -0.09126
479720.0000   -0.27597
479760.0000   -0.28136
479800.0000   -0.17809
479840.0000    0.23669
479880.0000    0.03928
479920.0000    0.05028
479960.0000    0.11426
480000.0000   -0.00269
480040.0000   -0.05223
480080.0000    0.01086
480120.0000    0.10749
480160.0000    0.06114
480200.0000    0.03430
480240.0000    0.14766
480280.0000   -0.04681
480320.0000    0.05553
480360.0000    0.20085
480400.0000    0.07659
480440.0000   -0.10149
480480.0000   -0.26412
480520.0000   -0.00303
480560.0000    0.05307
480600.0000    0.00298
480640.0000   -0.19956
480680.0000    0.11375
480720.0000    0.07927
480760.0000    0.33916
480800.0000    0.05143
480840.0000    0.24211
480880.0000    0.06678
480920.0000   -0.09852
480960.0000   -0.13929
481000.0000   -0.09773
481040.0000   -0.01854
481080.0000    0.13909
481120.0000    0.13703
481160.0000   -0.09142
481200.0000    0.14063
481240.0000    0.15263
481280.0000    0.11366
481320.0000   -0.04566
481360.0000   -0.22189
481400.0000    0.09657
481440.0000    0.13849
481480.0000    0.12531
481520.0000    0.09215
481560.0000    0.09918
481600.0000    0.00964
481640.0000    0.05097
481680.0000   -0.06045
481720.0000    0.11248
481760.0000   -0.04571
481800.0000   -0.10105
481840.0000   -0.12610
481880.0000   -0.05147
481920.0000   -0.10000
481960.0000   -0.02944
482000.0000   -0.09629
482040.0000    0.03853
482080.0000    0.11437
482120.0000    0.00947
482160.0000   -0.00361
482200.0000    0.11069
482240.0000    0.09467
482280.0000   -0.07531
482320.0000   -0.10273
482360.0000   -0.07432
482400.0000   -0.01962
482440.0000    0.07463
482480.0000    0.07311
482520.0000   -0.00064
482560.0000    0.12996
482600.0000   -0.12628
482640.0000    0.01273
482680.0000    0.19366
482720.0000    0.21912
482760.0000   -0.02401
482800.0000    0.09737
482840.0000    0.01243
482880.0000    0.02624
482920.0000    0.18733
482960.0000    0.17771
483000.0000    0.05542
483040.0000    0.06631
483080.0000    0.15962
483120.0000    0.15982
483160.0000    0.04466
483200.0000   -0.26304
483240.0000   -0.14153
483280.0000   -0.12084
483320.0000   -0.00286
483360.0000    0.33583
483400.0000   -0.07175
483440.0000    0.04534
483480.0000    0.21443
483520.0000    0.21159
483560.0000   -0.23790
483600.0000    0.14804
483640.0000    0.17962
483680.0000    0.11510
483720.0000    0.04925
483760.0000    0.08962
483800.0000   -0.09299
483840.0000   -0.12588
483880.0000    0.46158
483920.0000    0.12227
483960.0000    0.08365
484000.0000   -0.01941
484040.0000   -0.35339
484080.0000    0.04864
484120.0000   -0.38048
484160.0000   -0.05595
484200.0000    0.07899
484240.0000    0.01597
484280.0000   -0.00035
484320.0000    0.20537
484360.0000    0.27131
484400.0000    0.18790
484440.0000    0.19233
484480.0000    0.25743
484520.0000   -0.06479
484560.0000    0.07244
484600.0000    0.20222
484640.0000    0.12437
484680.0000   -0.13343
484720.0000   -0.02494
484760.0000   -0.12150
484800.0000   -0.16741
484840.0000   -0.05742
484880.0000   -0.01174
484920.0000    0.17888
484960.0000    0.10942
485000.0000    0.08382
485040.0000   -0.04817
485080.0000    0.05584
485120.0000   -0.02641
485160.0000    0.00665
485200.0000   -0.04943
485240.0000   -0.02231
485280.0000   -0.12411
485320.0000    0.03613
485360.0000    0.11697
485400.0000    0.16222
485440.0000    0.04804
485480.0000    0.26652
485520.0000   -0.09866
485560.0000    0.21842
485600.0000    0.05308
485640.0000    0.17360
485680.0000    0.16660
485720.0000    0.03953
485760.0000    0.08255
485800.0000    0.10262
485840.0000    0.10181
485880.0000   -0.28480
485920.0000    0.24355
485960.0000    0.11993
486000.0000   -0.34558
486040.0000   -0.07187
486080.0000    0.08230
486120.0000    0.46307
486160.0000    0.37738
486200.0000    0.22074
486240.0000    0.34100
486280.0000   -0.00668
486320.0000    0.43386
486360.0000    0.26376
486400.0000    0.39106
486440.0000    0.28846
486480.0000    0.20213
486520.0000    0.26919
486560.0000    0.10384
486600.0000    0.36801
486640.0000    0.38041
486680.0000    0.08382
486720.0000    0.21853
486760.0000    0.13496
486800.0000    0.11009
486840.0000    0.13223
486880.0000    0.16095
486920.0000    0.04904
486960.0000    0.23991
487000.0000    0.18298
487040.0000   -0.04559
487080.0000    0.27168
487120.0000    0.10428
487160.0000    0.04654
487200.0000    0.16140
487240.0000    0.18606
487280.0000    0.07110
487320.0000   -0.01851
487360.0000    0.28039
487400.0000    0.12843
487440.0000    0.03490
487480.0000    0.10141
487520.0000   -0.02805
487560.0000    0.16281
487600.0000    0.02102
487640.0000   -0.02305
487680.0000    0.14109
487720.0000    0.18255
487760.0000   -0.05584
487800.0000   -0.10750
487840.0000    0.01258
487880.0000    0.08332
487920.0000    0.06069
487960.0000   -0.09878
488000.0000    0.11920
488040.0000   -0.08173
488080.0000    0.12895
488120.0000    0.01551
488160.0000    0.16077
488200.0000    0.05761
488240.0000   -0.12903
488280.0000    0.17045
488320.0000   -0.01425
488360.0000    0.04249
488400.0000    0.00931
488440.0000    0.15642
488480.0000    0.10276
488520.0000    0.05902
488560.0000   -0.04670
488600.0000    0.26451
488640.0000    0.21651
488680.0000    0.24961
488720.0000    0.02780
488760.0000    0.06549
488800.0000    0.18009
488840.0000   -0.06797
488880.0000    0.10913
488920.0000    0.10830
488960.0000   -0.14880
489000.0000    0.09694
489040.0000   -0.06498
489080.0000    0.05581
489120.0000    0.09146
489160.0000   -0.00340
489200.0000   -0.10588
489240.0000   -0.05097
489280.0000   -0.41941
489320.0000   -0.03904
489360.0000   -0.12106
489400.0000   -0.03876
489440.0000    0.17027
489480.0000   -0.08332
489520.0000    0.30713
489560.0000   -0.25025
489600.0000    0.09443
489640.0000    0.10015
489680.0000   -0.02539
489720.0000    0.01077
489760.0000    0.11301
489800.0000   -0.00131
489840.0000    0.01636
489880.0000    0.01949
489920.0000    0.00917
489960.0000    0.06869
490000.0000   -0.11867
490040.0000    0.02910
490080.0000    0.01417
490120.0000   -0.10020
490160.0000    0.09544
490200.0000   -0.10663
490240.0000   -0.26252
490280.0000   -0.07545
490320.0000   -0.10632
490360.0000   -0.15290
490400.0000    0.20095
490440.0000   -0.08842
490480.0000   -0.06901
490520.0000   -0.03261
490560.0000    0.13671
490600.0000    0.19432
490640.0000   -0.09608
490680.0000    0.10354
490720.0000    0.11320
490760.0000    0.18174
490800.0000    0.14709
490840.0000    0.05057
490880.0000   -0.29668
490920.0000   -0.02634
490960.0000    0.10688
491000.0000    0.14970
491040.0000    0.15607
491080.0000    0.02239
491120.0000    0.10388
491160.0000    0.02788
491200.0000    0.10878
491240.0000    0.09613
491280.0000    0.08363
491320.0000    0.05144
491360.0000   -0.24509
491400.0000   -0.04669
491440.0000    0.06979
491480.0000    0.20465
491520.0000    0.14081
491560.0000    0.25496
491600.0000    0.09915
491640.0000    0.15074
491680.0000   -0.06686
491720.0000   -0.10659
491760.0000    0.25174
491800.0000    0.10977
491840.0000    0.02535
491880.0000    0.24040
491920.0000    0.18433
491960.0000   -0.09809
492000.0000    0.07260
492040.0000   -0.03037
492080.0000   -0.07659
492120.0000    0.00146
492160.0000    0.10458
492200.0000    0.02953
492240.0000    0.05574
492280.0000    0.17043
492320.0000    0.18142
492360.0000    0.02996
492400.0000    0.31708
492440.0000    0.19921
492480.0000   -0.03729
492520.0000   -0.17792
492560.0000   -0.13660
492600.0000    0.03980
492640.0000    0.13980
492680.0000    0.30797
492720.0000    0.14897
492760.0000   -0.17025
492800.0000    0.03215
492840.0000    0.10305
492880.0000    0.02376
492920.0000    0.10078
492960.0000    0.10154
493000.0000    0.04132
493040.0000   -0.02577
493080.0000   -0.18046
493120.0000    0.05166
493160.0000    0.04544
493200.0000   -0.00679
493240.0000    0.13440
493280.0000    0.01529
493320.0000    0.11900
493360.0000    0.06957
493400.0000    0.15917
493440.0000   -0.01536
493480.0000   -0.00826
493520.0000   -0.15446
493560.0000   -0.00763
493600.0000    0.18463
493640.0000    0.19785
493680.0000    0.10601
493720.0000    0.03366
493760.0000    0.19873
493800.0000   -0.01643
493840.0000    0.19890
493880.0000    0.11925
493920.0000    0.07095
493960.0000   -0.25999
494000.0000   -0.05357
494040.0000   -0.00773
494080.0000    0.21741
494120.0000    0.02216
494160.0000    0.23164
494200.0000    0.00112
494240.0000    0.20280
494280.0000    0.24484
494320.0000    0.11160
494360.0000    0.16259
494400.0000    0.16600
494440.0000   -0.10529
494480.0000    0.11388
494520.0000    0.05509
494560.0000   -0.23111
494600.0000   -0.00595
494640.0000    0.05884
494680.0000   -0.02995
494720.0000    0.18871
494760.0000    0.08803
494800.0000    0.10377
494840.0000    0.08579
494880.0000    0.19250
494920.0000    0.20826
494960.0000    0.08693
495000.0000    0.13742
495040.0000    0.14205
495080.0000    0.16159
495120.0000    0.07497
495160.0000    0.07954
495200.0000   -0.21281
495240.0000   -0.01946
495280.0000   -0.10763
495320.0000    0.15702
495360.0000    0.33331
495400.0000   -0.18592
495440.0000    0.07060
495480.0000   -0.13177
495520.0000    0.03656
495560.0000   -0.00477
495600.0000    0.25396
495640.0000    0.09739
495680.0000    0.11335
495720.0000   -0.11166
495760.0000   -0.24858
495800.0000   -0.06660
495840.0000    0.12871
495880.0000    0.10248
495920.0000    0.10327
495960.0000   -0.09047
496000.0000    0.18639
496040.0000    0.21916
496080.0000   -0.01193
496120.0000   -0.16597
496160.0000   -0.09432
496200.0000    0.14950
496240.0000    0.07270
496280.0000    0.03102
496320.0000    0.11941
496360.0000   -0.20084
496400.0000   -0.17733
496440.0000    0.23944
496480.0000    0.19178
496520.0000    0.02074
496560.0000    0.20881
496600.0000    0.20938
496640.0000    0.05889
496680.0000    0.18056
496720.0000    0.06164
496760.0000   -0.09941
496800.0000   -0.44610
496840.0000   -0.08426
496880.0000   -0.29014
496920.0000   -0.28120
496960.0000   -0.17567
497000.0000   -0.18751
497040.0000    0.18701
497080.0000   -0.22501
497120.0000   -0.13637
497160.0000   -0.20680
497200.0000   -0.43914
497240.0000   -0.37412
497280.0000   -0.64814
497320.0000   -0.40376
497360.0000   -0.41638
497400.0000   -0.22234
497440.0000   -0.21558
497480.0000    0.17467
497520.0000   -0.00668
497560.0000    0.16387
497600.0000    0.07318
497640.0000    0.24651
497680.0000    0.18635
497720.0000    0.12869
497760.0000   -0.07804
497800.0000    0.16790
497840.0000    0.04247
497880.0000    0.14973
497920.0000    0.40205
497960.0000    0.09567
498000.0000    0.18933
498040.0000    0.12967
498080.0000    0.10707
498120.0000    0.20393
498160.0000    0.26141
498200.0000    0.06724
498240.0000    0.16231
498280.0000    0.11575
498320.0000    0.15617
498360.0000    0.22433
498400.0000    0.12448
498440.0000    0.14939
498480.0000    0.05513
498520.0000    0.01283
498560.0000    0.25465
498600.0000    0.04691
498640.0000    0.06490
498680.0000    0.05722
498720.0000    0.00651
498760.0000    0.12015
498800.0000    0.08368
498840.0000    0.10428
498880.0000    0.10627
498920.0000   -0.02362
498960.0000    0.18459
499000.0000    0.09517
499040.0000    0.09041
499080.0000    0.04622
499120.0000    0.19957
499160.0000   -0.02765
499200.0000    0.15592
499240.0000    0.27280
499280.0000    0.12622
499320.0000    0.16967
499360.0000    0.10136
499400.0000    0.18138
499440.0000    0.15181
499480.0000   -0.06316
499520.0000    0.12258
499560.0000    0.07070
499600.0000    0.12738
499640.0000    0.02061
499680.0000    0.17522
499720.0000    0.05659
499760.0000    0.02362
499800.0000    0.03903
499840.0000    0.13122
499880.0000   -0.01695
499920.0000    0.15736
499960.0000    0.03889
500000.0000   -0.00626
500040.0000   -0.08290
500080.0000   -0.03968
500120.0000   -0.08898
500160.0000    0.15782
500200.0000    0.14729
500240.0000    0.05304
500280.0000    0.22609
500320.0000    0.05323
500360.0000    0.06238
500400.0000    0.09677
500440.0000    0.02084
500480.0000   -0.07101
500520.0000   -0.21948
500560.0000   -0.39980
500600.0000   -0.08229
500640.0000   -0.06925
500680.0000   -0.00438
500720.0000   -0.02453
500760.0000   -0.03673
500800.0000   -0.16580
500840.0000    0.06098
500880.0000   -0.20752
500920.0000   -0.14396
500960.0000   -0.22039
501000.0000   -0.31720
501040.0000   -0.21935
501080.0000   -0.28192
501120.0000   -0.33950
501160.0000   -0.06339
501200.0000   -0.32149
501240.0000   -0.52799
501280.0000   -0.56679
501320.0000   -0.53430
501360.0000   -0.41021
501400.0000   -0.41500
501440.0000   -0.37558
501480.0000   -0.49855
501520.0000   -0.02477
501560.0000   -0.48747
501600.0000   -0.56924
501640.0000   -0.28375
501680.0000   -0.18280
501720.0000   -0.04761
501760.0000   -0.11032
501800.0000   -0.00792
501840.0000   -0.19323
501880.0000   -0.05174
501920.0000   -0.23039
501960.0000   -0.21957
502000.0000   -0.27142
502040.0000   -0.20567
502080.0000   -0.25342
502120.0000   -0.45683
502160.0000   -0.49316
502200.0000   -0.42068
502240.0000   -0.42247
502280.0000   -0.58071
502320.0000   -0.46309
502360.0000   -0.38961
502400.0000   -0.35809
502440.0000   -0.44080
502480.0000   -0.74111
502520.0000   -0.70517
502560.0000   -0.52234
502600.0000   -0.15854
502640.0000   -0.02513
502680.0000    0.05953
502720.0000   -0.20517
502760.0000   -0.61123
502800.0000   -0.32744
502840.0000   -0.34312
502880.0000   -0.12278
502920.0000   -0.43645
502960.0000   -0.01620
503000.0000   -0.18782
503040.0000   -0.25711
503080.0000   -0.46185
503120.0000   -0.43293
503160.0000   -0.13636
503200.0000   -0.04936
503240.0000   -0.08604
503280.0000   -0.07938
503320.0000    0.17587
503360.0000    0.07185
503400.0000    0.06697
503440.0000    0.15978
503480.0000   -0.02327
503520.0000    0.10569
503560.0000    0.23757
503600.0000    0.15126
503640.0000    0.09542
503680.0000    0.00113
503720.0000    0.04990
503760.0000    0.11475
503800.0000    0.21255
503840.0000    0.14776
503880.0000    0.26247
503920.0000   -0.11135
503960.0000   -0.34113
504000.0000    0.29694
504040.0000    0.11052
504080.0000    0.00485
504120.0000    0.06703
504160.0000   -0.08442
504200.0000    0.15471
504240.0000    0.22913
504280.0000    0.07146
504320.0000    0.12617
504360.0000    0.08308
504400.0000    0.07160
504440.0000   -0.04827
504480.0000    0.04956
504520.0000    0.12455
504560.0000   -0.00593
504600.0000    0.16678
504640.0000    0.08015
504680.0000    0.16090
504720.0000    0.02912
504760.0000    0.12476
504800.0000   -0.01897
504840.0000   -0.09897
504880.0000    0.24596
504920.0000    0.13955
504960.0000    0.15472
505000.0000   -0.04578
505040.0000   -0.01899
505080.0000    0.07964
505120.0000    0.09705
505160.0000    0.03183
505200.0000   -0.03120
505240.0000    0.00887
505280.0000    0.07959
505320.0000    0.09162
505360.0000    0.19947
505400.0000    0.03034
505440.0000   -0.00955
505480.0000   -0.00388
505520.0000    0.11931
505560.0000   -0.05915
505600.0000    0.09283
505640.0000    0.04515
505680.0000   -0.04339
505720.0000    0.15317
505760.0000    0.08304
505800.0000   -0.11404
505840.0000   -0.09238
505880.0000    0.09490
505920.0000    0.20533
505960.0000   -0.02920
506000.0000    0.05840
506040.0000    0.14153
506080.0000    0.11072
506120.0000    0.08990
506160.0000    0.19614
506200.0000    0.07413
506240.0000    0.10326
506280.0000   -0.02970
506320.0000    0.10367
506360.0000    0.24168
506400.0000    0.20100
506440.0000   -0.02054
506480.0000    0.11506
506520.0000    0.11604
506560.0000    0.12232
506600.0000    0.17351
506640.0000   -0.19387
506680.0000   -0.13072
506720.0000   -0.03689
506760.0000    0.04214
506800.0000   -0.07843
506840.0000    0.05750
506880.0000   -0.00758
506920.0000   -0.00786
506960.0000    0.04793
507000.0000    0.09007
507040.0000    0.00606
507080.0000   -0.30673
507120.0000   -0.10330
507160.0000    0.13840
507200.0000   -0.10857
507240.0000    0.09051
507280.0000    0.05235
507320.0000   -0.19101
507360.0000    0.00417
507400.0000   -0.03414
507440.0000   -0.15001
507480.0000   -0.06624
507520.0000    0.14338
507560.0000    0.10002
507600.0000   -0.10658
507640.0000   -0.14893
507680.0000   -0.04012
507720.0000    0.15005
507760.0000   -0.19733
507800.0000    0.02689
507840.0000    0.16887
507880.0000    0.10125
507920.0000   -0.16322
507960.0000    0.16421
508000.0000   -0.07377
508040.0000    0.16373
508080.0000    0.09169
508120.0000    0.12879
508160.0000    0.15582
508200.0000   -0.14033
508240.0000   -0.27143
508280.0000   -0.04137
508320.0000    0.04787
508360.0000    0.25669
508400.0000    0.06023
508440.0000    0.15123
508480.0000    0.13675
508520.0000   -0.08413
508560.0000    0.09722
508600.0000   -0.19433
508640.0000    0.03439
508680.0000    0.00473
508720.0000   -0.09870
508760.0000    0.23628
508800.0000   -0.00214
508840.0000   -0.26466
508880.0000   -0.29775
508920.0000    0.05818
508960.0000    0.35245
509000.0000    0.19480
509040.0000    0.17424
509080.0000    0.14294
509120.0000    0.03941
509160.0000    0.00908
509200.0000    0.15719
509240.0000    0.13686
509280.0000   -0.13739
509320.0000    0.21686
509360.0000    0.19878
509400.0000    0.10307
509440.0000   -0.12250
509480.0000   -0.25202
509520.0000    0.02082
509560.0000    0.08287
509600.0000    0.20210
509640.0000    0.16250
509680.0000    0.22381
509720.0000   -0.19477
509760.0000    0.11359
509800.0000    0.12923
509840.0000    0.07612
509880.0000    0.19565
509920.0000    0.00018
509960.0000   -0.13833
510000.0000   -0.00719
510040.0000    0.30191
510080.0000   -0.01091
510120.0000    0.13924
510160.0000    0.09914
510200.0000    0.05637
510240.0000    0.13692
510280.0000    0.24596
510320.0000    0.39907
510360.0000    0.55861
510400.0000    0.32113
510440.0000    0.33462
510480.0000    0.20186
510520.0000    0.32720
510560.0000    0.33839
510600.0000    0.26340
510640.0000    0.07205
510680.0000    0.02399
510720.0000    0.01787
510760.0000   -0.05748
510800.0000    0.14669
510840.0000   -0.02008
510880.0000    0.08978
510920.0000    0.06071
510960.0000    0.24269
511000.0000    0.13263
511040.0000    0.05935
511080.0000    0.13682
511120.0000   -0.03698
511160.0000    0.16118
511200.0000    0.43615
511240.0000    0.25639
511280.0000   -0.03225
511320.0000    0.22724
511360.0000    0.23343
511400.0000    0.32285
511440.0000    0.09801
511480.0000    0.09542
511520.0000   -0.00362
511560.0000    0.18601
511600.0000    0.13022
511640.0000   -0.01215
511680.0000   -0.16137
511720.0000    0.09841
511760.0000   -0.09695
511800.0000    0.06323
511840.0000    0.23118
511880.0000    0.10862
511920.0000    0.09422
511960.0000    0.26680
512000.0000    0.08056
512040.0000    0.23915
512080.0000    0.06956
512120.0000    0.10998
512160.0000    0.16383
512200.0000    0.30124
512240.0000   -0.00463
512280.0000   -0.08360
512320.0000    0.04391
512360.0000    0.13205
512400.0000   -0.09197
512440.0000    0.14083
512480.0000    0.13604
512520.0000    0.14355
512560.0000   -0.06371
512600.0000   -0.00220
512640.0000    0.11669
512680.0000    0.16031
512720.0000   -0.15986
512760.0000    0.10758
512800.0000    0.23667
512840.0000    0.03191
512880.0000    0.12256
512920.0000    0.13218
512960.0000    0.09733
513000.0000    0.00955
513040.0000    0.01671
513080.0000    0.18657
513120.0000   -0.03823
513160.0000   -0.04422
513200.0000   -0.02952
513240.0000    0.12257
513280.0000    0.09616
513320.0000    0.06833
513360.0000   -0.14223
513400.0000    0.02749
513440.0000    0.18000
513480.0000    0.02827
513520.0000    0.07524
513560.0000    0.05079
513600.0000    0.00865
513640.0000    0.19788
513680.0000    0.22073
513720.0000    0.21428
513760.0000   -0.10593
513800.0000   -0.23189
513840.0000   -0.23410
513880.0000   -0.01019
513920.0000    0.06038
513960.0000   -0.41127
514000.0000   -0.12437
514040.0000   -0.02499
514080.0000   -0.45247
514120.0000   -0.11539
514160.0000    0.00447
514200.0000    0.22031
514240.0000    0.03759
514280.0000    0.08014
514320.0000    0.16929
514360.0000    0.33924
514400.0000    0.13445
514440.0000    0.16393
514480.0000    0.22231
514520.0000    0.11003
514560.0000    0.03988
514600.0000   -0.05417
514640.0000    0.21536
514680.0000    0.37827
514720.0000    0.39738
514760.0000    0.29497
514800.0000    0.07774
514840.0000    0.08020
514880.0000    0.00436
514920.0000    0.12763
514960.0000   -0.06544
515000.0000   -0.09005
515040.0000    0.06982
515080.0000   -0.01583
515120.0000   -0.14142
515160.0000    0.11633
515200.0000    0.13498
515240.0000   -0.07158
515280.0000    0.00875
515320.0000   -0.27526
515360.0000    0.05276
515400.0000    0.13412
515440.0000    0.17795
515480.0000    0.17386
515520.0000    0.01695
515560.0000   -0.02015
515600.0000    0.01534
515640.0000    0.09777
515680.0000    0.19454
515720.0000    0.13250
515760.0000    0.08796
515800.0000    0.16546
515840.0000    0.03321
515880.0000    0.16862
515920.0000    0.04958
515960.0000   -0.06947
516000.0000    0.17318
516040.0000   -0.03014
516080.0000    0.12233
516120.0000   -0.06858
516160.0000    0.15574
516200.0000    0.13358
516240.0000    0.13405
516280.0000    0.14349
516320.0000    0.04645
516360.0000    0.18068
516400.0000    0.06062
516440.0000    0.11418
516480.0000    0.02438
516520.0000   -0.07006
516560.0000    0.09332
516600.0000   -0.17385
516640.0000   -0.26669
516680.0000   -0.25111
516720.0000   -0.37413
516760.0000   -0.25357
516800.0000    0.03819
516840.0000    0.06258
516880.0000   -0.07602
516920.0000   -0.06702
516960.0000    0.06417
517000.0000    0.00197
517040.0000   -0.05805
517080.0000    0.04660
517120.0000   -0.03619
517160.0000    0.00330
517200.0000    0.14127
517240.0000    0.13121
517280.0000    0.16088
517320.0000   -0.10931
517360.0000    0.21085
517400.0000    0.22625
517440.0000    0.12918
517480.0000    0.28654
517520.0000    0.25797
517560.0000    0.11389
517600.0000    0.06842
517640.0000    0.17425
517680.0000    0.15253
517720.0000   -0.08921
517760.0000    0.01735
517800.0000   -0.02713
517840.0000    0.12265
517880.0000    0.22343
517920.0000    0.23134
517960.0000    0.17163
518000.0000    0.09178
518040.0000    0.11738
518080.0000    0.06366
518120.0000   -0.17186
518160.0000   -0.08822
518200.0000   -0.34257
518240.0000   -0.43334
518280.0000   -0.22716
518320.0000   -0.09556
518360.0000   -0.23370
518400.0000    0.02791
518440.0000   -0.09869
518480.0000   -0.22342
518520.0000   -0.11674
518560.0000   -0.27937
518600.0000   -0.49792
518640.0000   -0.12626
518680.0000    0.03785
518720.0000    0.00158
518760.0000   -0.02787
518800.0000   -0.21274
518840.0000   -0.24741
518880.0000    0.08581
518920.0000   -0.01941
518960.0000   -0.27838
519000.0000   -0.34093
519040.0000   -0.26552
519080.0000   -0.07056
519120.0000   -0.10552
519160.0000    0.07838
519200.0000    0.11424
519240.0000    0.22272
519280.0000    0.10080
519320.0000    0.03980
519360.0000    0.09098
519400.0000    0.20285
519440.0000    0.29609
519480.0000    0.12440
519520.0000    0.14409
519560.0000    0.16158
519600.0000    0.09276
519640.0000    0.08020
519680.0000   -0.05261
519720.0000    0.13864
519760.0000    0.22853
519800.0000   -0.08232
519840.0000   -0.19917
519880.0000    0.21770
519920.0000    0.04862
519960.0000    0.01335
520000.0000   -0.07400
520040.0000    0.07865
520080.0000    0.16728
520120.0000    0.05119
520160.0000    0.07429
520200.0000   -0.00483
520240.0000   -0.10802
520280.0000    0.07242
520320.0000    0.06074
520360.0000    0.08726
520400.0000    0.01188
520440.0000    0.03523
520480.0000   -0.01936
520520.0000   -0.00659
520560.0000    0.21438
520600.0000   -0.00046
520640.0000    0.08797
520680.0000    0.07874
520720.0000    0.14251
520760.0000    0.24782
520800.0000    0.17491
520840.0000   -0.04970
520880.0000   -0.15588
520920.0000   -0.07918
520960.0000   -0.05780
521000.0000    0.06710
521040.0000    0.12217
521080.0000    0.08313
521120.0000    0.07142
521160.0000   -0.00595
521200.0000    0.16659
521240.0000   -0.00143
521280.0000    0.17926
521320.0000    0.26166
521360.0000   -0.05056
521400.0000    0.17923
521440.0000    0.19020
521480.0000    0.13781
521520.0000    0.09561
521560.0000   -0.04814
521600.0000   -0.14684
521640.0000   -0.08197
521680.0000   -0.04414
521720.0000    0.06961
521760.0000    0.17348
521800.0000   -0.11724
521840.0000    0.03547
521880.0000    0.08516
521920.0000   -0.17071
521960.0000   -0.18664
522000.0000   -0.17975
522040.0000   -0.03919
522080.0000   -0.11629
522120.0000    0.01084
522160.0000   -0.33578
522200.0000   -0.07234
522240.0000    0.29042
522280.0000    0.09506
522320.0000    0.14811
522360.0000   -0.05497
522400.0000    0.03665
522440.0000    0.19826
522480.0000    0.07455
522520.0000    0.19341
522560.0000    0.15341
522600.0000   -0.14533
522640.0000   -0.07808
522680.0000    0.09249
522720.0000    0.26639
522760.0000    0.32313
522800.0000    0.19937
522840.0000    0.28759
522880.0000    0.30078
522920.0000    0.23443
522960.0000    0.21000
523000.0000    0.24957
523040.0000    0.20170
523080.0000    0.03955
523120.0000   -0.01169
523160.0000    0.13636
523200.0000    0.20175
523240.0000   -0.03398
523280.0000    0.07668
523320.0000    0.15728
523360.0000    0.20631
523400.0000   -0.01754
523440.0000    0.13084
523480.0000    0.19973
523520.0000   -0.03734
523560.0000    0.03474
523600.0000    0.04986
523640.0000   -0.04900
523680.0000    0.00004
523720.0000    0.27411
523760.0000    0.18669
523800.0000    0.24182
523840.0000    0.13233
523880.0000    0.24458
523920.0000    0.33976
523960.0000    0.15898
524000.0000    0.08548
524040.0000    0.13970
524080.0000   -0.09510
524120.0000   -0.14682
524160.0000    0.05388
524200.0000    0.10945
524240.0000    0.14063
524280.0000    0.10130
524320.0000    0.12358
524360.0000   -0.02567
524400.0000    0.22447
524440.0000    0.08191
524480.0000    0.14280
524520.0000    0.10784
524560.0000    0.05069
524600.0000   -0.42547
524640.0000   -0.09996
524680.0000    0.10860
524720.0000    0.10289
524760.0000   -0.04180
524800.0000    0.02243
524840.0000   -0.10652
524880.0000   -0.20730
524920.0000   -0.09894
524960.0000   -0.07947
525000.0000   -0.00643
525040.0000   -0.10198
525080.0000   -0.01958
525120.0000   -0.01931
525160.0000    0.03193
525200.0000    0.20694
525240.0000   -0.04383
525280.0000    0.10264
525320.0000    0.01203
525360.0000    0.00971
525400.0000    0.21940
525440.0000    0.20055
525480.0000    0.19317
525520.0000    0.10025
525560.0000    0.14909
525600.0000    0.09633
525640.0000    0.00526
525680.0000    0.13218
525720.0000    0.01730
525760.0000    0.00784
525800.0000   -0.02224
525840.0000    0.10878
525880.0000   -0.02579
525920.0000   -0.03989
525960.0000   -0.07888
526000.0000    0.08680
526040.0000    0.10098
526080.0000    0.14713
526120.0000    0.02889
526160.0000    0.03052
526200.0000    0.17935
526240.0000    0.03671
526280.0000    0.20526
526320.0000    0.18334
526360.0000   -0.13773
526400.0000    0.21239
526440.0000    0.17954
526480.0000    0.08929
526520.0000    0.18724
526560.0000   -0.10310
526600.0000    0.10473
526640.0000    0.17074
526680.0000    0.09713
526720.0000    0.08475
526760.0000    0.05300
526800.0000   -0.01206
526840.0000    0.10865
526880.0000    0.19696
526920.0000    0.01909
526960.0000    0.07837
527000.0000   -0.05568
527040.0000   -0.09972
527080.0000    0.01768
527120.0000    0.14651
527160.0000   -0.07156
527200.0000    0.10433
527240.0000    0.19751
527280.0000    0.06898
527320.0000    0.05614
527360.0000    0.44658
527400.0000    0.20584
527440.0000    0.09784
527480.0000    0.14059
527520.0000    0.04060
527560.0000   -0.04496
527600.0000   -0.02661
527640.0000    0.03473
527680.0000    0.22758
527720.0000   -0.41253
527760.0000   -0.24659
527800.0000   -0.04158
527840.0000    0.16350
527880.0000   -0.04843
527920.0000    0.06633
527960.0000   -0.04751
528000.0000    0.27195
528040.0000    0.01256
528080.0000    0.06556
528120.0000   -0.23903
528160.0000    0.03942
528200.0000    0.05050
528240.0000   -0.06416
528280.0000    0.07352
528320.0000   -0.00612
528360.0000    0.06934
528400.0000    0.09333
528440.0000   -0.10954
528480.0000    0.01953
528520.0000   -0.18001
528560.0000   -0.21310
528600.0000   -0.21150
528640.0000    0.01356
528680.0000   -0.02014
528720.0000   -0.09543
528760.0000   -0.08990
528800.0000    0.07394
528840.0000    0.14112
528880.0000    0.02598
528920.0000   -0.26697
528960.0000    0.09432
529000.0000    0.01220
529040.0000    0.01013
529080.0000    0.07597
529120.0000    0.13646
529160.0000   -0.02108
529200.0000   -0.03347
529240.0000   -0.11266
529280.0000    0.04553
529320.0000    0.16320
529360.0000    0.11187
529400.0000    0.24654
529440.0000    0.10541
529480.0000   -0.14846
529520.0000   -0.13246
529560.0000   -0.34403
529600.0000   -0.27062
529640.0000    0.20128
529680.0000    0.26588
529720.0000    0.16197
529760.0000   -0.03094
529800.0000    0.00542
529840.0000   -0.14206
529880.0000   -0.15105
529920.0000    0.03419
529960.0000    0.00474
530000.0000   -0.15070
530040.0000    0.03118
530080.0000    0.14408
530120.0000   -0.07246
530160.0000    0.06700
530200.0000   -0.13891
530240.0000    0.00018
530280.0000   -0.13575
530320.0000   -0.38493
530360.0000   -0.37882
530400.0000    0.02152
530440.0000   -0.02403
530480.0000    0.07941
530520.0000    0.03707
530560.0000    0.07452
530600.0000    0.28703
530640.0000    0.02953
530680.0000    0.21401
530720.0000    0.12008
530760.0000   -0.02084
530800.0000   -0.14841
530840.0000   -0.04956
530880.0000    0.02915
530920.0000   -0.16054
530960.0000   -0.05455
531000.0000   -0.04198
531040.0000    0.02403
531080.0000    0.14463
531120.0000    0.14146
531160.0000   -0.05970
531200.0000   -0.26641
531240.0000    0.11189
531280.0000    0.04313
531320.0000    0.05411
531360.0000    0.03400
531400.0000    0.22162
531440.0000    0.09103
531480.0000    0.07477
531520.0000   -0.03737
531560.0000   -0.26890
531600.0000    0.08203
531640.0000    0.09642
531680.0000    0.13437
531720.0000    0.02208
531760.0000    0.01579
531800.0000   -0.01561
531840.0000    0.25049
531880.0000    0.08115
531920.0000   -0.42525
531960.0000   -0.37395
532000.0000   -0.41212
532040.0000   -0.00682
532080.0000   -0.05408
532120.0000    0.01745
532160.0000    0.13156
532200.0000    0.17080
532240.0000    0.13462
532280.0000    0.10003
532320.0000    0.11093
532360.0000   -0.05828
532400.0000    0.05967
532440.0000    0.11210
532480.0000    0.06802
532520.0000   -0.06152
532560.0000    0.01709
532600.0000    0.11291
532640.0000    0.09712
532680.0000   -0.03810
532720.0000    0.01950
532760.0000    0.03904
532800.0000    0.01392
532840.0000    0.10916
532880.0000    0.21197
532920.0000    0.15281
532960.0000    0.09810
533000.0000    0.00464
533040.0000    0.04831
533080.0000   -0.09491
533120.0000    0.07196
533160.0000    0.08497
533200.0000   -0.02517
533240.0000   -0.22714
533280.0000   -0.47855
533320.0000   -0.26900
533360.0000    0.14253
533400.0000   -0.00475
533440.0000    0.16688
533480.0000    0.02894
533520.0000    0.23478
533560.0000    0.15321
533600.0000   -0.07005
533640.0000   -0.00649
533680.0000    0.02902
533720.0000   -0.12101
533760.0000    0.01902
533800.0000    0.22420
533840.0000   -0.11230
533880.0000   -0.08497
533920.0000   -0.00585
533960.0000   -0.18940
534000.0000    0.01120
534040.0000   -0.00275
534080.0000    0.07456
534120.0000    0.10595
534160.0000   -0.08647
534200.0000   -0.14197
534240.0000   -0.20294
534280.0000   -0.10915
534320.0000   -0.29019
534360.0000   -0.08633
534400.0000    0.08708
534440.0000   -0.13279
534480.0000    0.11872
534520.0000    0.23165
534560.0000   -0.05714
534600.0000   -0.30273
534640.0000   -0.24006
534680.0000   -0.05935
534720.0000   -0.18643
534760.0000   -0.51254
534800.0000   -0.16152
534840.0000   -0.27983
534880.0000   -0.08732
534920.0000   -0.11473
534960.0000   -0.12406
535000.0000   -0.04794
535040.0000   -0.06623
535080.0000   -0.16962
535120.0000   -0.15997
535160.0000   -0.08447
535200.0000   -0.05757
535240.0000    0.01312
535280.0000   -0.00849
535320.0000    0.07666
535360.0000    0.10332
535400.0000   -0.05818
535440.0000    0.03091
535480.0000   -0.10753
535520.0000    0.08986
535560.0000    0.08612
535600.0000   -0.07285
535640.0000   -0.00112
535680.0000    0.04430
535720.0000    0.06012
535760.0000    0.03650
535800.0000    0.01539
535840.0000    0.05562
535880.0000   -0.18602
535920.0000   -0.02651
535960.0000   -0.22138
536000.0000   -0.26597
536040.0000    0.04771
536080.0000    0.07580
536120.0000    0.05204
536160.0000   -0.19260
536200.0000   -0.13157
536240.0000   -0.03451
536280.0000    0.12346
536320.0000    0.15129
536360.0000    0.00140
536400.0000    0.15274
536440.0000    0.12396
536480.0000   -0.09838
536520.0000   -0.08121
536560.0000   -0.13327
536600.0000    0.18312
536640.0000   -0.00375
536680.0000   -0.02953
536720.0000    0.10426
536760.0000    0.11357
536800.0000   -0.11757
536840.0000    0.02849
536880.0000    0.05491
536920.0000    0.06574
536960.0000    0.08876
537000.0000    0.02864
537040.0000    0.06631
537080.0000   -0.02096
537120.0000    0.14688
537160.0000    0.11747
537200.0000    0.10870
537240.0000    0.14569
537280.0000    0.23924
537320.0000    0.06002
537360.0000    0.14356
537400.0000   -0.00825
537440.0000    0.41870
537480.0000   -0.06427
537520.0000    0.09393
537560.0000    0.06184
537600.0000    0.03086
537640.0000    0.02637
537680.0000    0.10834
537720.0000    0.12176
537760.0000    0.14759
537800.0000    0.23743
537840.0000    0.07565
537880.0000   -0.00076
537920.0000    0.17567
537960.0000    0.04449
538000.0000    0.17401
538040.0000    0.07317
538080.0000   -0.18712
538120.0000   -0.04191
538160.0000    0.19589
538200.0000    0.06646
538240.0000    0.04453
538280.0000   -0.06433
538320.0000    0.07355
538360.0000   -0.04258
538400.0000    0.30173
538440.0000   -0.09743
538480.0000    0.08140
538520.0000    0.05236
538560.0000    0.17345
538600.0000    0.43518
538640.0000    0.09861
538680.0000    0.21693
538720.0000    0.37356
538760.0000   -0.15010
538800.0000    0.08727
538840.0000   -0.04311
538880.0000    0.12710
538920.0000   -0.27570
538960.0000   -0.10626
539000.0000   -0.20733
539040.0000    0.05983
539080.0000    0.15955
539120.0000    0.08909
539160.0000    0.07817
539200.0000    0.25154
539240.0000    0.04479
539280.0000    0.02100
539320.0000    0.04079
539360.0000    0.17153
539400.0000   -0.18456
539440.0000    0.00748
539480.0000    0.01481
539520.0000    0.14235
539560.0000    0.07119
539600.0000    0.12102
539640.0000   -0.16269
539680.0000    0.00280
539720.0000    0.09535
539760.0000   -0.02896
539800.0000    0.09305
539840.0000    0.11277
539880.0000    0.11666
539920.0000    0.12543
539960.0000    0.14586
540000.0000    0.04012
540040.0000    0.16637
540080.0000    0.19945
540120.0000    0.28299
540160.0000    0.20778
540200.0000    0.16168
540240.0000    0.08367
540280.0000    0.04176
540320.0000    0.08989
540360.0000    0.20995
540400.0000    0.01812
540440.0000    0.05299
540480.0000    0.02423
540520.0000   -0.09287
540560.0000    0.03754
540600.0000   -0.03451
540640.0000   -0.04391
540680.0000   -0.01969
540720.0000    0.02170
540760.0000    0.10135
540800.0000   -0.02178
540840.0000   -0.19851
540880.0000   -0.16776
540920.0000    0.00973
540960.0000    0.00687
541000.0000    0.03406
541040.0000    0.12278
541080.0000   -0.02578
541120.0000    0.12099
541160.0000   -0.03383
541200.0000   -0.00932
541240.0000   -0.10114
541280.0000   -0.08086
541320.0000    0.22101
541360.0000    0.20970
541400.0000   -0.05018
541440.0000   -0.07338
541480.0000   -0.04291
541520.0000    0.04385
541560.0000    0.04459
541600.0000    0.15982
541640.0000    0.00643
541680.0000    0.25601
541720.0000    0.17373
541760.0000    0.15578
541800.0000   -0.08457
541840.0000    0.20739
541880.0000   -0.00725
541920.0000   -0.18204
541960.0000   -0.01536
542000.0000   -0.03303
542040.0000   -0.23101
542080.0000   -0.04428
542120.0000    0.15607
542160.0000    0.30802
542200.0000    0.18605
542240.0000    0.12386
542280.0000    0.26068
542320.0000    0.10593
542360.0000   -0.11590
542400.0000    0.11812
542440.0000    0.18194
542480.0000   -0.18306
542520.0000   -0.17717
542560.0000    0.24536
542600.0000    0.25674
542640.0000    0.00551
542680.0000    0.05435
542720.0000   -0.18485
542760.0000    0.07303
542800.0000   -0.04740
542840.0000    0.08989
542880.0000    0.54762
542920.0000    0.58347
542960.0000    0.34944
543000.0000    0.37215
543040.0000    0.21416
543080.0000    0.48432
543120.0000    0.37983
543160.0000    0.68098
543200.0000    0.39038
543240.0000    0.54498
543280.0000    0.60572
543320.0000    0.51292
543360.0000    0.61390
543400.0000    0.51618
543440.0000    0.51991
543480.0000    0.44449
543520.0000    0.50165
543560.0000    0.47066
543600.0000    0.71368
543640.0000    0.51421
543680.0000    0.28833
543720.0000    0.54287
543760.0000    0.29153
543800.0000    0.30020
543840.0000    0.45660
543880.0000    0.50509
543920.0000    0.08437
543960.0000    0.07631
544000.0000   -0.03170
544040.0000    0.08668
544080.0000    0.03713
544120.0000   -0.08779
544160.0000   -0.05052
544200.0000    0.14073
544240.0000    0.17669
544280.0000    0.18440
544320.0000    0.23082
544360.0000    0.38288
544400.0000    0.58535
544440.0000    0.50092
544480.0000    0.46356
544520.0000    0.26578
544560.0000    0.06181
544600.0000    0.23716
544640.0000    0.25863
544680.0000    0.49721
544720.0000    0.18430
544760.0000    0.12148
544800.0000   -0.38758
544840.0000    0.26999
544880.0000    0.13181
544920.0000    0.31215
544960.0000    0.14429
545000.0000    0.31401
545040.0000    0.21564
545080.0000    0.13144
545120.0000    0.29977
545160.0000    0.30172
545200.0000    0.12338
545240.0000    0.35387
545280.0000    0.35262
545320.0000    0.46937
545360.0000    0.09468
545400.0000    0.18193
545440.0000   -0.02002
545480.0000    0.25889
545520.0000    0.04156
545560.0000    0.09020
545600.0000    0.16782
545640.0000    0.11247
545680.0000    0.44340
545720.0000    0.15603
545760.0000    0.21083
545800.0000    0.29706
545840.0000    0.17777
545880.0000   -0.08501
545920.0000    0.05624
545960.0000    0.21064
546000.0000    0.08754
546040.0000    0.15938
546080.0000    0.33691
546120.0000    0.38317
546160.0000    0.16970
546200.0000    0.31794
546240.0000    0.37966
546280.0000    0.19019
546320.0000    0.08375
546360.0000   -0.03579
546400.0000   -0.07178
546440.0000    0.11869
546480.0000   -0.19339
546520.0000   -0.15552
546560.0000   -0.02121
546600.0000    0.07380
546640.0000   -0.08953
546680.0000    0.12703
546720.0000    0.36005
546760.0000    0.53769
546800.0000    0.35718
546840.0000    0.33523
546880.0000    0.58813
546920.0000    0.45879
546960.0000    0.51765
547000.0000    0.31759
547040.0000    0.56679
547080.0000    0.55738
547120.0000    0.39910
547160.0000    0.58821
547200.0000    0.49121
547240.0000    0.21893
547280.0000    0.42228
547320.0000    0.24673
547360.0000    0.33791
547400.0000    0.14910
547440.0000    0.27600
547480.0000    0.32732
547520.0000    0.24114
547560.0000    0.28654
547600.0000    0.42488
547640.0000    0.42163
547680.0000    0.42564
547720.0000    0.31714
547760.0000    0.28427
547800.0000    0.43229
547840.0000    0.15555
547880.0000    0.53853
547920.0000    0.23005
547960.0000    0.34122
548000.0000    0.17508
548040.0000    0.41855
548080.0000    0.26303
548120.0000    0.29539
548160.0000    0.29823
548200.0000    0.19311
548240.0000    0.21038
548280.0000    0.07659
548320.0000   -0.03892
548360.0000    0.14324
548400.0000    0.18914
548440.0000    0.14550
548480.0000    0.21343
548520.0000    0.36511
548560.0000    0.39131
548600.0000    0.28583
548640.0000    0.11176
548680.0000    0.34107
548720.0000    0.47465
548760.0000    0.18704
548800.0000    0.49821
548840.0000    0.10843
548880.0000    0.34516
548920.0000    0.36593
548960.0000    0.44577
549000.0000    0.14986
549040.0000    0.14252
549080.0000    0.31487
549120.0000    0.27902
549160.0000    0.14728
549200.0000    0.23812
549240.0000    0.17594
549280.0000    0.14074
549320.0000    0.06168
549360.0000    0.10739
549400.0000    0.17674
549440.0000    0.32557
549480.0000    0.06958
549520.0000    0.41637
549560.0000    0.12375
549600.0000    0.24100
549640.0000    0.41744
549680.0000   -0.14045
549720.0000   -0.11845
549760.0000    0.00316
549800.0000   -0.22136
549840.0000   -0.38809
549880.0000   -0.02807
549920.0000   -0.16228
549960.0000   -0.11545
550000.0000   -0.19653
550040.0000   -0.18157
550080.0000   -0.12277
550120.0000   -0.35072
550160.0000   -0.26691
550200.0000   -0.14693
550240.0000   -0.18702
550280.0000   -0.20071
550320.0000   -0.13009
550360.0000   -0.22422
550400.0000    0.16942
550440.0000    0.11071
550480.0000   -0.16542
550520.0000    0.11740
550560.0000    0.00699
550600.0000    0.28386
550640.0000    0.02520
550680.0000    0.07069
550720.0000    0.10398
550760.0000    0.10163
550800.0000   -0.03482
550840.0000    0.09414
550880.0000    0.06895
550920.0000    0.08196
550960.0000   -0.08187
551000.0000    0.11156
551040.0000    0.15706
551080.0000   -0.00858
551120.0000    0.07383
551160.0000   -0.06052
551200.0000   -0.14766
551240.0000    0.16508
551280.0000   -0.10779
551320.0000   -0.12150
551360.0000   -0.07007
551400.0000   -0.04286
551440.0000    0.08675
551480.0000   -0.02355
551520.0000    0.08479
551560.0000    0.31829
551600.0000    0.03528
551640.0000   -0.04149
551680.0000   -0.03296
551720.0000    0.14169
551760.0000    0.09799
551800.0000    0.15389
551840.0000    0.08138
551880.0000    0.14506
551920.0000    0.05036
551960.0000    0.00580
552000.0000   -0.07846
552040.0000    0.20208
552080.0000    0.15958
552120.0000   -0.28499
552160.0000    0.19253
552200.0000    0.03151
552240.0000   -0.06819
552280.0000   -0.05151
552320.0000    0.04333
552360.0000   -0.27101
552400.0000   -0.26051
552440.0000   -0.25961
552480.0000    0.21333
552520.0000    0.36626
552560.0000   -0.02610
552600.0000    0.06178
552640.0000   -0.00141
552680.0000   -0.05599
552720.0000   -0.22829
552760.0000    0.10702
552800.0000   -0.03078
552840.0000    0.01421
552880.0000    0.00629
552920.0000    0.01591
552960.0000   -0.10472
553000.0000   -0.05062
553040.0000   -0.02428
553080.0000    0.08652
553120.0000    0.08782
553160.0000    0.14955
553200.0000    0.05781
553240.0000   -0.25403
553280.0000   -0.00348
553320.0000    0.10799
553360.0000   -0.08351
553400.0000   -0.01586
553440.0000    0.04910
553480.0000    0.06547
553520.0000    0.02485
553560.0000    0.13837
553600.0000   -0.07453
553640.0000   -0.23915
553680.0000    0.10082
553720.0000    0.03078
553760.0000    0.05949
553800.0000    0.17640
553840.0000    0.01188
553880.0000    0.16697
553920.0000    0.18608
553960.0000   -0.13091
554000.0000   -0.10064
554040.0000    0.08728
554080.0000   -0.28449
554120.0000   -0.47351
554160.0000   -0.26839
554200.0000    0.00508
554240.0000   -0.05571
554280.0000    0.11493
554320.0000   -0.02849
554360.0000   -0.03503
554400.0000    0.04956
554440.0000   -0.19879
554480.0000   -0.10071
554520.0000   -0.19901
554560.0000   -0.12154
554600.0000   -0.16942
554640.0000   -0.03902
554680.0000   -0.37868
554720.0000   -0.00242
554760.0000    0.12706
554800.0000   -0.00317
554840.0000   -0.21124
554880.0000    0.00856
554920.0000    0.19555
554960.0000    0.04979
555000.0000    0.00574
555040.0000    0.01181
555080.0000    0.11988
555120.0000    0.15734
555160.0000   -0.03481
555200.0000    0.14991
555240.0000   -0.00336
555280.0000    0.08055
555320.0000    0.00010
555360.0000    0.07032
555400.0000    0.04775
555440.0000    0.10660
555480.0000    0.51923
555520.0000    0.18543
555560.0000    0.29311
555600.0000    0.13527
555640.0000   -0.00109
555680.0000    0.20034
555720.0000    0.13634
555760.0000   -0.09420
555800.0000   -0.00778
555840.0000    0.06946
555880.0000    0.07699
555920.0000    0.12956
555960.0000    0.09250
556000.0000    0.17017
556040.0000    0.03601
556080.0000    0.00378
556120.0000    0.07995
556160.0000    0.20936
556200.0000   -0.15925
556240.0000   -0.44882
556280.0000   -0.01287
556320.0000    0.09487
556360.0000   -0.14798
556400.0000   -0.29062
556440.0000   -0.00135
556480.0000    0.11511
556520.0000   -0.26568
556560.0000    0.13759
556600.0000   -0.04443
556640.0000   -0.08651
556680.0000   -0.24713
556720.0000   -0.28750
556760.0000   -0.10036
556800.0000    0.13533
556840.0000   -0.35051
556880.0000    0.03019
556920.0000   -0.01005
556960.0000    0.08515
557000.0000    0.04991
557040.0000   -0.11112
557080.0000    0.07142
557120.0000   -0.27370
557160.0000   -0.19403
557200.0000   -0.11356
557240.0000   -0.18468
557280.0000    0.07464
557320.0000   -0.31386
557360.0000   -0.22052
557400.0000   -0.40157
557440.0000   -0.41723
557480.0000   -0.17560
557520.0000   -0.16182
557560.0000   -0.49050
557600.0000   -0.21531
557640.0000   -0.15951
557680.0000   -0.15624
557720.0000   -0.26076
557760.0000   -0.11547
557800.0000   -0.01495
557840.0000   -0.02482
557880.0000    0.20859
557920.0000    0.13085
557960.0000   -0.42614
558000.0000    0.12568
558040.0000    0.19680
558080.0000    0.23882
558120.0000    0.06354
558160.0000    0.22515
558200.0000    0.02996
558240.0000    0.20160
558280.0000    0.18863
558320.0000   -0.13615
558360.0000    0.23116
558400.0000    0.10981
558440.0000   -0.15245
558480.0000   -0.21676
558520.0000   -0.04552
558560.0000   -0.02675
558600.0000    0.10596
558640.0000   -0.04258
558680.0000    0.11501
558720.0000    0.15283
558760.0000    0.36488
558800.0000   -0.23421
558840.0000   -0.49780
558880.0000   -0.30782
558920.0000   -0.38204
558960.0000   -0.60267
559000.0000   -0.58008
559040.0000   -0.51012
559080.0000   -0.64189
559120.0000   -0.64996
559160.0000   -0.73604
559200.0000   -0.81666
559240.0000   -1.11805
559280.0000   -0.75201
559320.0000   -0.24439
559360.0000   -0.24823
559400.0000   -0.22240
559440.0000   -0.06706
559480.0000    0.28290
559520.0000   -0.01419
559560.0000   -0.00873
559600.0000    0.12843
559640.0000    0.13043
559680.0000    0.08699
559720.0000    0.05099
559760.0000    0.16605
559800.0000    0.25090
559840.0000    0.03062
559880.0000    0.21131
559920.0000    0.19180
559960.0000    0.25143
560000.0000    0.03054
560040.0000   -0.01754
560080.0000   -0.02219
560120.0000   -0.05224
560160.0000   -0.00569
560200.0000    0.15427
560240.0000    0.06754
560280.0000    0.03822
560320.0000   -0.14216
560360.0000    0.02360
560400.0000    0.06269
560440.0000    0.03475
560480.0000    0.15665
560520.0000    0.24388
560560.0000    0.05083
560600.0000   -0.14531
560640.0000    0.22046
560680.0000    0.13221
560720.0000    0.03225
560760.0000   -0.00640
560800.0000    0.06304
560840.0000   -0.04657
560880.0000    0.10358
560920.0000    0.16867
560960.0000    0.23084
561000.0000   -0.15732
561040.0000    0.31809
561080.0000    0.02900
561120.0000    0.17027
561160.0000    0.15497
561200.0000   -0.00410
561240.0000    0.08364
561280.0000    0.08935
561320.0000    0.02098
561360.0000    0.04339
561400.0000    0.12605
561440.0000    0.07328
561480.0000    0.08206
561520.0000   -0.00961
561560.0000    0.16368
561600.0000    0.03750
561640.0000   -0.05832
561680.0000    0.23110
561720.0000    0.09962
561760.0000    0.25856
561800.0000   -0.04196
561840.0000    0.05789
561880.0000   -0.01487
561920.0000    0.11507
561960.0000    0.11475
562000.0000    0.15372
562040.0000    0.10146
562080.0000    0.19603
562120.0000    0.03033
562160.0000    0.10127
562200.0000    0.18804
562240.0000    0.35252
562280.0000    0.23420
562320.0000    0.20409
562360.0000    0.12966
562400.0000    0.17493
562440.0000    0.09867
562480.0000    0.02953
562520.0000    0.07101
562560.0000   -0.22523
562600.0000    0.13669
562640.0000   -0.03714
562680.0000    0.10290
562720.0000    0.21876
562760.0000    0.31952
562800.0000    0.10118
562840.0000   -0.05352
562880.0000    0.22825
562920.0000    0.01531
562960.0000    0.11686
563000.0000    0.26204
563040.0000    0.04766
563080.0000    0.31529
563120.0000    0.23505
563160.0000    0.14443
563200.0000    0.19517
563240.0000   -0.00122
563280.0000    0.14134
563320.0000    0.12161
563360.0000   -0.06119
563400.0000    0.01008
563440.0000    0.16306
563480.0000    0.05535
563520.0000    0.08242
563560.0000    0.03623
563600.0000   -0.01150
563640.0000   -0.15402
563680.0000    0.05080
563720.0000    0.21177
563760.0000    0.05155
563800.0000    0.02660
563840.0000   -0.10809
563880.0000    0.02978
563920.0000    0.08824
563960.0000    0.17287
564000.0000    0.11728
564040.0000    0.19859
564080.0000    0.03234
564120.0000    0.09898
564160.0000   -0.05375
564200.0000    0.15739
564240.0000    0.21824
564280.0000    0.24419
564320.0000    0.23868
564360.0000    0.27249
564400.0000    0.14394
564440.0000    0.14325
564480.0000    0.37693
564520.0000    0.25820
564560.0000   -0.01346
564600.0000   -0.07799
564640.0000   -0.05876
564680.0000   -0.16793
564720.0000    0.16729
564760.0000    0.02300
564800.0000    0.24529
564840.0000    0.13502
564880.0000    0.24411
564920.0000    0.15022
564960.0000   -0.19405
565000.0000    0.15146
565040.0000    0.06986
565080.0000   -0.03947
565120.0000   -0.00812
565160.0000   -0.01530
565200.0000   -0.03206
565240.0000   -0.03025
565280.0000   -0.10949
565320.0000   -0.07994
565360.0000   -0.22393
565400.0000   -0.11559
565440.0000    0.12606
565480.0000    0.19699
565520.0000    0.11881
565560.0000    0.19720
565600.0000    0.11090
565640.0000    0.14941
565680.0000    0.15102
565720.0000    0.13047
565760.0000    0.12228
565800.0000    0.16012
565840.0000    0.01204
565880.0000   -0.01013
565920.0000    0.00336
565960.0000    0.05586
566000.0000    0.11850
566040.0000    0.00872
566080.0000    0.02330
566120.0000   -0.00770
566160.0000    0.10344
566200.0000    0.19058
566240.0000    0.03547
566280.0000    0.12145
566320.0000    0.25572
566360.0000    0.16978
566400.0000    0.04516
566440.0000    0.01490
566480.0000    0.11407
566520.0000    0.06987
566560.0000    0.20095
566600.0000   -0.04703
566640.0000    0.10115
566680.0000    0.22980
566720.0000    0.20705
566760.0000    0.16660
566800.0000   -0.03237
566840.0000    0.16266
566880.0000    0.10589
566920.0000    0.18345
566960.0000    0.02556
567000.0000   -0.08925
567040.0000    0.05530
567080.0000    0.30814
567120.0000    0.04837
567160.0000    0.00754
567200.0000    0.19417
567240.0000   -0.07500
567280.0000    0.12459
567320.0000   -0.03520
567360.0000    0.16602
567400.0000   -0.05802
567440.0000    0.11956
567480.0000    0.08638
567520.0000    0.10120
567560.0000   -0.17036
567600.0000   -0.00879
567640.0000    0.13760
567680.0000   -0.02031
567720.0000   -0.04502
567760.0000   -0.30615
567800.0000    0.13600
567840.0000    0.05329
567880.0000    0.06010
567920.0000    0.16109
567960.0000    0.00436
568000.0000    0.11571
568040.0000    0.00419
568080.0000   -0.18425
568120.0000   -0.02215
568160.0000   -0.01117
568200.0000   -0.30947
568240.0000   -0.20049
568280.0000   -0.00864
568320.0000    0.00350
568360.0000   -0.04280
568400.0000   -0.15410
568440.0000   -0.22005
568480.0000   -0.21564
568520.0000   -0.45007
568560.0000   -0.31442
568600.0000   -0.12984
568640.0000    0.09078
568680.0000    0.31368
568720.0000    0.00943
568760.0000    0.00971
568800.0000    0.03087
568840.0000    0.08462
568880.0000    0.10975
568920.0000   -0.06158
568960.0000   -0.02098
569000.0000   -0.11661
569040.0000    0.02159
569080.0000   -0.05437
569120.0000   -0.08430
569160.0000   -0.10824
569200.0000    0.13829
569240.0000    0.11575
569280.0000   -0.07960
569320.0000   -0.00015
569360.0000   -0.07820
569400.0000   -0.06847
569440.0000    0.11279
569480.0000   -0.23556
569520.0000    0.27680
569560.0000    0.20774
569600.0000    0.20416
569640.0000    0.19375
569680.0000    0.20785
569720.0000    0.04950
569760.0000    0.09849
569800.0000   -0.01153
569840.0000    0.10477
569880.0000    0.04818
569920.0000    0.09107
569960.0000    0.07247
570000.0000    0.06485
570040.0000   -0.00008
570080.0000   -0.14014
570120.0000    0.09253
570160.0000    0.08593
570200.0000    0.17703
570240.0000    0.22552
570280.0000    0.23837
570320.0000    0.17734
570360.0000    0.11292
570400.0000   -0.00178
570440.0000    0.26083
570480.0000    0.30005
570520.0000    0.06377
570560.0000    0.01073
570600.0000   -0.14716
570640.0000    0.13424
570680.0000    0.21502
570720.0000    0.14801
570760.0000   -0.19050
570800.0000    0.05270
570840.0000    0.06202
570880.0000    0.15754
570920.0000    0.10446
570960.0000   -0.26279
571000.0000   -0.27667
571040.0000    0.09192
571080.0000    0.06909
571120.0000    0.04334
571160.0000    0.10718
571200.0000    0.02233
571240.0000    0.07313
571280.0000    0.05104
571320.0000   -0.06291
571360.0000   -0.15819
571400.0000    0.08327
571440.0000    0.08640
571480.0000    0.05116
571520.0000    0.11462
571560.0000   -0.06970
571600.0000   -0.10684
571640.0000    0.09297
571680.0000   -0.02559
571720.0000    0.10218
571760.0000    0.14087
571800.0000    0.13796
571840.0000    0.12461
571880.0000    0.16072
571920.0000   -0.19297
571960.0000    0.16475
572000.0000   -0.10961
572040.0000   -0.23099
572080.0000   -0.02747
572120.0000    0.08417
572160.0000    0.02527
572200.0000    0.04882
572240.0000    0.02383
572280.0000    0.11632
572320.0000    0.14810
572360.0000    0.24865
572400.0000    0.06075
572440.0000   -0.12174
572480.0000   -0.20726
572520.0000    0.20110
572560.0000    0.05046
572600.0000   -0.30290
572640.0000   -0.07604
572680.0000   -0.06248
572720.0000   -0.01857
572760.0000    0.19016
572800.0000    0.04905
572840.0000    0.00858
572880.0000    0.26278
572920.0000    0.04271
572960.0000    0.07289
573000.0000    0.05234
573040.0000    0.13935
573080.0000    0.10992
573120.0000    0.18061
573160.0000   -0.03859
573200.0000    0.18657
573240.0000    0.21103
573280.0000    0.09920
573320.0000    0.04950
573360.0000    0.03426
573400.0000    0.17849
573440.0000   -0.10396
573480.0000   -0.04662
573520.0000    0.10474
573560.0000   -0.02357
573600.0000    0.28560
573640.0000    0.20799
573680.0000    0.01422
573720.0000   -0.00474
573760.0000   -0.02811
573800.0000    0.15325
573840.0000    0.15349
573880.0000   -0.11628
573920.0000   -0.18821
573960.0000   -0.30390
574000.0000   -0.06182
574040.0000   -0.06792
574080.0000   -0.03195
574120.0000   -0.00790
574160.0000    0.30073
574200.0000    0.16190
574240.0000    0.10701
574280.0000   -0.18256
574320.0000   -0.02911
574360.0000    0.27534
574400.0000    0.09621
574440.0000    0.27780
574480.0000    0.19981
574520.0000   -0.04592
574560.0000    0.15835
574600.0000   -0.08647
574640.0000    0.08821
574680.0000   -0.11713
574720.0000   -0.47330
574760.0000   -0.08038
574800.0000   -0.08802
574840.0000   -0.18986
574880.0000   -0.09906
574920.0000   -0.15660
574960.0000    0.02316
575000.0000   -0.02592
575040.0000    0.08189
575080.0000   -0.06640
575120.0000    0.16552
575160.0000   -0.06336
575200.0000    0.05010
575240.0000    0.07086
575280.0000   -0.11309
575320.0000   -0.27984
575360.0000   -0.29548
575400.0000   -0.34095
575440.0000   -0.29440
575480.0000   -0.31838
575520.0000    0.24124
575560.0000   -0.00672
575600.0000    0.08743
575640.0000    0.05685
575680.0000    0.11211
575720.0000    0.06098
575760.0000   -0.09387
575800.0000   -0.08497
575840.0000    0.13177
575880.0000    0.02231
575920.0000    0.18469
575960.0000   -0.02477
576000.0000    0.01376
576040.0000    0.16274
576080.0000    0.24229
576120.0000    0.09628
576160.0000    0.06956
576200.0000    0.04185
576240.0000   -0.10787
576280.0000   -0.21850
576320.0000   -0.05811
576360.0000    0.12353
576400.0000    0.06272
576440.0000    0.06197
576480.0000   -0.07695
576520.0000    0.24144
576560.0000   -0.09548
576600.0000    0.03349
576640.0000    0.21709
576680.0000   -0.04635
576720.0000    0.17377
576760.0000    0.11713
576800.0000    0.07866
576840.0000    0.24537
576880.0000    0.02267
576920.0000   -0.02122
576960.0000    0.00283
577000.0000   -0.07397
577040.0000    0.02375
577080.0000    0.15128
577120.0000   -0.08859
577160.0000   -0.16220
577200.0000    0.24236
577240.0000    0.09781
577280.0000    0.15314
577320.0000    0.05769
577360.0000   -0.00215
577400.0000   -0.09060
577440.0000    0.17696
577480.0000   -0.09710
577520.0000    0.22558
577560.0000    0.01612
577600.0000    0.11487
577640.0000    0.14250
577680.0000   -0.11304
577720.0000    0.05700
577760.0000    0.27473
577800.0000    0.17058
577840.0000    0.06841
577880.0000    0.04188
577920.0000   -0.07633
577960.0000    0.21481
578000.0000    0.25218
578040.0000    0.27274
578080.0000    0.22481
578120.0000    0.11873
578160.0000    0.12097
578200.0000   -0.18239
578240.0000    0.13413
578280.0000    0.12091
578320.0000   -0.03724
578360.0000   -0.20702
578400.0000    0.17695
578440.0000    0.19336
578480.0000    0.35551
578520.0000    0.31323
578560.0000   -0.01513
578600.0000    0.15451
578640.0000   -0.08277
578680.0000   -0.21791
578720.0000    0.08890
578760.0000    0.02476
578800.0000   -0.05294
578840.0000    0.00991
578880.0000   -0.01118
578920.0000    0.01590
578960.0000   -0.04143
579000.0000   -0.09507
579040.0000   -0.20048
579080.0000   -0.09240
579120.0000   -0.36376
579160.0000   -0.09670
579200.0000   -0.12957
579240.0000   -0.21314
579280.0000    0.07526
579320.0000   -0.01567
579360.0000    0.03630
579400.0000   -0.01575
579440.0000   -0.13056
579480.0000    0.06911
579520.0000    0.11123
579560.0000   -0.00539
579600.0000    0.28080
579640.0000    0.14053
579680.0000    0.06793
579720.0000   -0.04058
579760.0000    0.02634
579800.0000    0.02288
579840.0000    0.08552
579880.0000   -0.10747
579920.0000   -0.05873
579960.0000   -0.00747
580000.0000   -0.22062
580040.0000    0.18164
580080.0000   -0.11191
580120.0000    0.12221
580160.0000    0.02747
580200.0000    0.16620
580240.0000    0.03572
580280.0000    0.12854
580320.0000    0.27759
580360.0000   -0.13859
580400.0000   -0.27035
580440.0000   -0.18938
580480.0000    0.23745
580520.0000    0.23102
580560.0000    0.12485
580600.0000    0.19428
580640.0000    0.10836
580680.0000    0.26021
580720.0000    0.20427
580760.0000    0.06561
580800.0000   -0.22503
580840.0000    0.20785
580880.0000    0.16322
580920.0000    0.05817
580960.0000   -0.01555
581000.0000   -0.10256
581040.0000    0.17378
581080.0000   -0.25841
581120.0000   -0.41020
581160.0000   -0.43167
581200.0000   -0.08470
581240.0000   -0.19415
581280.0000   -0.24161
581320.0000   -0.33145
581360.0000   -0.40603
581400.0000   -0.25253
581440.0000   -0.13033
581480.0000   -0.10588
581520.0000   -0.17421
581560.0000    0.01209
581600.0000    0.04152
581640.0000   -0.02350
581680.0000   -0.35991
581720.0000   -0.14943
581760.0000   -0.27965
581800.0000   -0.33823
581840.0000   -0.08322
581880.0000    0.06653
581920.0000    0.13284
581960.0000    0.03080
582000.0000    0.08259
582040.0000   -0.09541
582080.0000   -0.08882
582120.0000   -0.09062
582160.0000   -0.16916
582200.0000   -0.04941
582240.0000   -0.28676
582280.0000   -0.19351
582320.0000   -0.26707
582360.0000   -0.19321
582400.0000   -0.33051
582440.0000   -0.10638
582480.0000   -0.26332
582520.0000   -0.04591
582560.0000   -0.08371
582600.0000    0.04502
582640.0000   -0.03105
582680.0000   -0.17125
582720.0000   -0.21021
582760.0000   -0.04573
582800.0000   -0.08029
582840.0000    0.09604
582880.0000    0.05299
582920.0000    0.29522
582960.0000   -0.05850
583000.0000   -0.11650
583040.0000   -0.10966
583080.0000    0.08903
583120.0000   -0.01007
583160.0000   -0.23617
583200.0000    0.03587
583240.0000    0.23404
583280.0000    0.05540
583320.0000    0.03151
583360.0000    0.12077
583400.0000    0.21309
583440.0000   -0.25613
583480.0000    0.24082
583520.0000    0.11825
583560.0000    0.13298
583600.0000    0.10583
583640.0000   -0.06946
583680.0000    0.09483
583720.0000    0.08940
583760.0000   -0.02362
583800.0000   -0.09265
583840.0000    0.12617
583880.0000    0.18301
583920.0000    0.01220
583960.0000    0.45496
584000.0000    0.05071
584040.0000    0.31205
584080.0000    0.09167
584120.0000    0.08568
584160.0000    0.05477
584200.0000   -0.01642
584240.0000    0.32045
584280.0000    0.08062
584320.0000    0.08971
584360.0000    0.33103
584400.0000    0.07983
584440.0000    0.08941
584480.0000    0.27860
584520.0000    0.16461
584560.0000    0.13038
584600.0000    0.22565
584640.0000    0.18844
584680.0000    0.06986
584720.0000    0.28079
584760.0000    0.04216
584800.0000   -0.01945
584840.0000    0.20027
584880.0000    0.25933
584920.0000   -0.07837
584960.0000    0.24370
585000.0000    0.11883
585040.0000    0.06241
585080.0000    0.08038
585120.0000    0.16967
585160.0000    0.17933
585200.0000    0.04699
585240.0000    0.07187
585280.0000    0.18883
585320.0000    0.16338
585360.0000    0.05243
585400.0000   -0.01032
585440.0000    0.00034
585480.0000    0.02389
585520.0000    0.14817
585560.0000   -0.13814
585600.0000    0.01579
585640.0000    0.02689
585680.0000    0.08728
585720.0000   -0.06314
585760.0000    0.15952
585800.0000   -0.12088
585840.0000    0.10046
585880.0000    0.16048
585920.0000   -0.10310
585960.0000    0.08969
586000.0000    0.04584
586040.0000    0.45245
586080.0000   -0.06833
586120.0000    0.22920
586160.0000    0.12664
586200.0000    0.13809
586240.0000    0.21332
586280.0000   -0.10885
586320.0000    0.21173
586360.0000    0.00407
586400.0000    0.21154
586440.0000    0.18698
586480.0000    0.08726
586520.0000    0.21179
586560.0000    0.08286
586600.0000    0.04979
586640.0000    0.07965
586680.0000    0.03786
586720.0000    0.04481
586760.0000    0.01920
586800.0000   -0.06609
586840.0000    0.03563
586880.0000   -0.05878
586920.0000   -0.03373
586960.0000    0.20874
587000.0000   -0.06784
587040.0000    0.04824
587080.0000   -0.24245
587120.0000   -0.14109
587160.0000   -0.19014
587200.0000    0.15399
587240.0000    0.09008
587280.0000   -0.13785
587320.0000    0.06530
587360.0000    0.07436
587400.0000    0.03807
587440.0000   -0.14508
587480.0000    0.11240
587520.0000    0.10335
587560.0000   -0.08139
587600.0000   -0.11985
587640.0000   -0.05836
587680.0000    0.14666
587720.0000    0.03465
587760.0000   -0.10352
587800.0000    0.14483
587840.0000    0.10702
587880.0000    0.11377
587920.0000    0.03366
587960.0000   -0.05962
588000.0000   -0.01907
588040.0000    0.25130
588080.0000   -0.11642
588120.0000    0.05060
588160.0000   -0.12264
588200.0000    0.19237
588240.0000    0.05660
588280.0000   -0.03538
588320.0000    0.04491
588360.0000    0.15805
588400.0000   -0.04231
588440.0000    0.09346
588480.0000    0.26664
588520.0000    0.08343
588560.0000    0.19665
588600.0000    0.04514
588640.0000    0.15825
588680.0000   -0.03078
588720.0000    0.19690
588760.0000    0.05701
588800.0000   -0.00564
588840.0000   -0.11161
588880.0000    0.12959
588920.0000   -0.08696
588960.0000    0.12491
589000.0000    0.00853
589040.0000    0.29455
589080.0000    0.05618
589120.0000    0.19318
589160.0000    0.14708
589200.0000    0.11921
589240.0000    0.03089
589280.0000    0.28167
589320.0000    0.20069
589360.0000    0.22006
589400.0000   -0.08740
589440.0000    0.23132
589480.0000    0.25528
589520.0000    0.17788
589560.0000    0.17011
589600.0000    0.33599
589640.0000    0.18155
589680.0000    0.11148
589720.0000   -0.11670
589760.0000    0.14431
589800.0000    0.21180
589840.0000    0.06695
589880.0000    0.08931
589920.0000    0.31695
589960.0000    0.06371
590000.0000    0.19066
590040.0000    0.04857
590080.0000    0.04408
590120.0000    0.07250
590160.0000    0.00769
590200.0000    0.04517
590240.0000   -0.02255
590280.0000   -0.30675
590320.0000    0.05413
590360.0000    0.11656
590400.0000    0.04783
590440.0000   -0.01924
590480.0000    0.24415
590520.0000   -0.06430
590560.0000    0.07571
590600.0000    0.14459
590640.0000    0.05144
590680.0000   -0.21420
590720.0000   -0.17570
590760.0000    0.29783
590800.0000    0.12085
590840.0000    0.17716
590880.0000    0.15330
590920.0000    0.16307
590960.0000    0.08658
591000.0000    0.14943
591040.0000    0.03215
591080.0000    0.09124
591120.0000    0.10907
591160.0000    0.03629
591200.0000    0.08998
591240.0000    0.11567
591280.0000   -0.02034
591320.0000    0.15459
591360.0000    0.07064
591400.0000   -0.07165
591440.0000    0.04467
591480.0000   -0.04907
591520.0000    0.04970
591560.0000    0.29591
591600.0000    0.29119
591640.0000    0.04100
591680.0000    0.03526
591720.0000   -0.07804
591760.0000    0.12294
591800.0000    0.10770
591840.0000   -0.01334
591880.0000    0.08924
591920.0000    0.09509
591960.0000    0.10612
592000.0000    0.11846
592040.0000   -0.01061
592080.0000    0.12918
592120.0000    0.09658
592160.0000    0.00463
592200.0000    0.00259
592240.0000    0.09463
592280.0000    0.22440
592320.0000   -0.23645
592360.0000    0.20257
592400.0000    0.08976
592440.0000    0.06491
592480.0000   -0.13718
592520.0000   -0.06531
592560.0000    0.01420
592600.0000   -0.02649
592640.0000    0.13708
592680.0000    0.24948
592720.0000    0.12190
592760.0000   -0.03128
592800.0000    0.00881
592840.0000    0.32285
592880.0000    0.12200
592920.0000   -0.04684
592960.0000   -0.26450
593000.0000    0.14002
593040.0000    0.07901
593080.0000    0.10465
593120.0000   -0.21435
593160.0000    0.02847
593200.0000    0.00743
593240.0000    0.09900
593280.0000   -0.10151
593320.0000   -0.13895
593360.0000    0.20182
593400.0000    0.02611
593440.0000    0.05324
593480.0000    0.04016
593520.0000    0.03085
593560.0000    0.07036
593600.0000    0.04998
593640.0000    0.05465
593680.0000    0.04424
593720.0000   -0.13591
593760.0000    0.04017
593800.0000   -0.17284
593840.0000    0.07502
593880.0000    0.03390
593920.0000   -0.06277
593960.0000    0.03115
594000.0000   -0.25435
594040.0000   -0.21862
594080.0000    0.05504
594120.0000    0.04494
594160.0000    0.09100
594200.0000    0.22602
594240.0000   -0.09338
594280.0000   -0.13002
594320.0000    0.09524
594360.0000    0.04935
594400.0000    0.07915
594440.0000    0.08308
594480.0000    0.16178
594520.0000    0.18779
594560.0000   -0.15625
594600.0000    0.25156
594640.0000   -0.09803
594680.0000    0.10848
594720.0000   -0.24488
594760.0000   -0.18452
594800.0000   -0.39517
594840.0000   -0.30034
594880.0000   -0.24960
594920.0000    0.01947
594960.0000    0.20533
595000.0000    0.34177
595040.0000   -0.09977
595080.0000   -0.27425
595120.0000    0.04839
595160.0000    0.07868
595200.0000    0.08927
595240.0000    0.19246
595280.0000    0.22829
595320.0000   -0.00927
595360.0000    0.12711
595400.0000    0.08526
595440.0000   -0.06335
595480.0000   -0.05201
595520.0000    0.13342
595560.0000    0.05242
595600.0000    0.22029
595640.0000   -0.00796
595680.0000   -0.02972
595720.0000    0.06239
595760.0000    0.06271
595800.0000    0.09726
595840.0000   -0.13711
595880.0000    0.09301
595920.0000    0.07503
595960.0000    0.20186
596000.0000   -0.09027
596040.0000    0.05320
596080.0000    0.05732
596120.0000   -0.09690
596160.0000    0.04953
596200.0000   -0.21064
596240.0000    0.07659
596280.0000   -0.04917
596320.0000    0.05277
596360.0000   -0.11460
596400.0000    0.06506
596440.0000   -0.12022
596480.0000    0.08935
596520.0000   -0.00431
596560.0000    0.00582
596600.0000    0.15472
596640.0000    0.05520
596680.0000    0.14130
596720.0000   -0.08859
596760.0000   -0.02388
596800.0000    0.05125
596840.0000   -0.12484
596880.0000   -0.02662
596920.0000    0.03669
596960.0000   -0.05795
597000.0000    0.08126
597040.0000   -0.07104
597080.0000   -0.08056
597120.0000    0.21993
597160.0000    0.14775
597200.0000   -0.17904
597240.0000   -0.04157
597280.0000    0.02982
597320.0000   -0.02189
597360.0000   -0.03702
597400.0000   -0.13953
597440.0000    0.05695
597480.0000   -0.07819
597520.0000    0.04729
597560.0000    0.04753
597600.0000    0.06173
597640.0000    0.01886
597680.0000    0.08092
597720.0000    0.07424
597760.0000    0.10288
597800.0000   -0.11631
597840.0000   -0.11626
597880.0000    0.12186
597920.0000   -0.16507
597960.0000   -0.06450
598000.0000    0.05414
598040.0000    0.00698
598080.0000   -0.04614
598120.0000    0.04791
598160.0000   -0.13738
598200.0000    0.10254
598240.0000    0.16065
598280.0000    0.01793
598320.0000    0.10069
598360.0000    0.02191
598400.0000   -0.02163
598440.0000    0.02276
598480.0000    0.18947
598520.0000    0.03193
598560.0000    0.15559
598600.0000    0.06095
598640.0000   -0.12021
598680.0000   -0.02142
598720.0000    0.22402
598760.0000   -0.17051
598800.0000    0.03952
598840.0000    0.05464
598880.0000    0.07944
598920.0000    0.03531
598960.0000    0.11791
599000.0000   -0.05289
599040.0000    0.17788
599080.0000    0.05560
599120.0000    0.00479
599160.0000    0.11272
599200.0000   -0.02448
599240.0000    0.29154
599280.0000    0.22534
599320.0000    0.04541
599360.0000    0.04619
599400.0000    0.15214
599440.0000    0.02122
599480.0000   -0.03546
599520.0000    0.11921
599560.0000   -0.06939
599600.0000    0.10036
599640.0000    0.07430
599680.0000    0.16081
599720.0000    0.00727
599760.0000    0.05470
599800.0000    0.05264
599840.0000   -0.23725
599880.0000    0.19560
599920.0000    0.16639
599960.0000    0.09297
600000.0000    0.17263
600040.0000    0.04305
600080.0000    0.08773
600120.0000    0.08723
600160.0000    0.23418
600200.0000    0.05744
600240.0000    0.18536
600280.0000    0.35740
600320.0000    0.04109
600360.0000    0.10469
600400.0000    0.23284
600440.0000    0.11395
600480.0000    0.13549
600520.0000    0.16272
600560.0000    0.14257
600600.0000    0.12536
600640.0000    0.12364
600680.0000    0.12435
600720.0000    0.03803
600760.0000   -0.02516
600800.0000   -0.06639
600840.0000   -0.11303
600880.0000    0.21434
600920.0000   -0.09576
600960.0000    0.17404
601000.0000    0.17453
601040.0000    0.09283
601080.0000   -0.10264
601120.0000    0.10191
601160.0000   -0.10421
601200.0000    0.11902
601240.0000    0.16117
601280.0000   -0.10150
601320.0000    0.16774
601360.0000   -0.24870
601400.0000   -0.16343
601440.0000    0.04963
601480.0000    0.14818
601520.0000    0.04129
601560.0000    0.09043
601600.0000    0.18304
601640.0000   -0.18520
601680.0000   -0.06142
601720.0000   -0.19443
601760.0000   -0.17984
601800.0000   -0.06567
601840.0000   -0.13164
601880.0000   -0.19426
601920.0000   -0.16768
601960.0000    0.12056
602000.0000    0.04130
602040.0000   -0.02692
602080.0000    0.04815
602120.0000    0.14004
602160.0000    0.10455
602200.0000    0.00257
602240.0000   -0.09540
602280.0000    0.01613
602320.0000    0.15397
602360.0000    0.22025
602400.0000    0.21182
602440.0000    0.13458
602480.0000    0.00510
602520.0000    0.03232
602560.0000   -0.04721
602600.0000   -0.07914
602640.0000    0.14234
602680.0000    0.00268
602720.0000   -0.08018
602760.0000   -0.13072
602800.0000   -0.24369
602840.0000   -0.20706
602880.0000   -0.27180
602920.0000   -0.26629
602960.0000   -0.13698
603000.0000   -0.08425
603040.0000    0.00758
603080.0000   -0.00300
603120.0000   -0.00169
603160.0000    0.10961
603200.0000    0.13624
603240.0000    0.10826
603280.0000    0.26192
603320.0000   -0.03033
603360.0000   -0.17953
603400.0000    0.05336
603440.0000   -0.05083
603480.0000    0.12201
603520.0000    0.11326
603560.0000    0.06405
603600.0000   -0.05007
603640.0000    0.18005
603680.0000   -0.03128
603720.0000    0.15608
603760.0000    0.14188
603800.0000    0.02285
603840.0000   -0.03763
603880.0000   -0.05956
603920.0000    0.10263
603960.0000    0.01969
604000.0000   -0.00524
604040.0000    0.12978
604080.0000   -0.04437
604120.0000    0.07170
604160.0000    0.09900
604200.0000   -0.02086
604240.0000    0.09371
604280.0000    0.22414
604320.0000    0.07443
604360.0000   -0.10123
604400.0000   -0.09613
604440.0000    0.15669
604480.0000    0.15658
604520.0000    0.21290
604560.0000    0.23251
604600.0000   -0.00876
604640.0000    0.22033
604680.0000    0.02198
604720.0000    0.14328
604760.0000    0.05361
604800.0000    0.04275
604840.0000   -0.02120
604880.0000    0.00647
604920.0000    0.20921
604960.0000   -0.06061
605000.0000   -0.00135
605040.0000    0.09410
605080.0000    0.18515
605120.0000   -0.02407
605160.0000   -0.11489
605200.0000    0.07393
605240.0000   -0.15633
605280.0000   -0.10022
605320.0000   -0.06951
605360.0000    0.02157
605400.0000   -0.00498
605440.0000    0.11430
605480.0000   -0.00733
605520.0000    0.08759
605560.0000   -0.09961
605600.0000    0.05717
605640.0000   -0.01400
605680.0000   -0.00085
605720.0000   -0.11936
605760.0000   -0.09742
605800.0000    0.02000
605840.0000    0.07192
605880.0000   -0.06417
605920.0000    0.06650
605960.0000    0.05568
606000.0000    0.07192
606040.0000    0.09026
606080.0000    0.14501
606120.0000    0.13382
606160.0000   -0.35404
606200.0000   -0.28386
606240.0000    0.25036
606280.0000    0.08219
606320.0000   -0.09354
606360.0000   -0.31392
606400.0000   -0.48628
606440.0000   -0.54204
606480.0000   -0.04527
606520.0000    0.09486
606560.0000   -0.36217
606600.0000   -0.18708
606640.0000   -0.55692
606680.0000   -0.21733
606720.0000   -0.52328
606760.0000   -0.25233
606800.0000   -0.65832
606840.0000   -0.62942
606880.0000   -0.08762
606920.0000   -0.25007
606960.0000    0.09505
607000.0000   -0.03583
607040.0000    0.06552
607080.0000   -0.23787
607120.0000   -0.26053
607160.0000   -0.16332
607200.0000   -0.45636
607240.0000   -0.29829
607280.0000   -0.17048
607320.0000   -0.27470
607360.0000   -0.18070
607400.0000   -0.18002
607440.0000   -0.08066
607480.0000   -0.11246
607520.0000    0.00734
607560.0000   -0.02729
607600.0000   -0.14587
607640.0000   -0.23646
607680.0000   -0.05103
607720.0000   -0.04477
607760.0000    0.06969
607800.0000   -0.06814
607840.0000    0.10056
607880.0000    0.07154
607920.0000    0.25305
607960.0000   -0.13268
608000.0000    0.22687
608040.0000    0.02698
608080.0000    0.09098
608120.0000    0.13688
608160.0000   -0.00113
608200.0000    0.04529
608240.0000    0.22987
608280.0000    0.07136
608320.0000    0.08157
608360.0000    0.15227
608400.0000    0.32416
608440.0000   -0.13703
608480.0000    0.07545
608520.0000    0.06793
608560.0000   -0.19098
608600.0000    0.03304
608640.0000    0.19063
608680.0000    0.05003
608720.0000   -0.00178
608760.0000   -0.00170
608800.0000    0.08369
608840.0000   -0.02329
608880.0000   -0.03800
608920.0000   -0.00764
608960.0000   -0.06095
609000.0000    0.21010
609040.0000    0.13326
609080.0000    0.12454
609120.0000    0.23251
609160.0000    0.24570
609200.0000    0.05074
609240.0000    0.16544
609280.0000    0.19324
609320.0000    0.21364
609360.0000    0.14464
609400.0000    0.11713
609440.0000    0.12314
609480.0000    0.02006
609520.0000    0.11380
609560.0000    0.02192
609600.0000    0.09020
609640.0000    0.01968
609680.0000   -0.09333
609720.0000   -0.00146
609760.0000    0.17179
609800.0000    0.25391
609840.0000   -0.01502
609880.0000    0.22980
609920.0000   -0.55031
609960.0000   -0.05258
610000.0000    0.19068
610040.0000    0.11052
610080.0000    0.04765
610120.0000    0.11641
610160.0000    0.05989
610200.0000   -0.04993
610240.0000   -0.00450
610280.0000    0.04703
610320.0000   -0.21828
610360.0000   -0.12667
610400.0000   -0.29033
610440.0000   -0.36378
610480.0000   -0.18922
610520.0000   -0.43780
610560.0000   -0.06202
610600.0000   -0.12326
610640.0000   -0.34042
610680.0000   -0.25297
610720.0000   -0.30911
610760.0000   -0.31380
610800.0000   -0.08356
610840.0000    0.05551
610880.0000   -0.39462
610920.0000   -0.35947
610960.0000   -0.30722
611000.0000   -0.28375
611040.0000   -0.15846
611080.0000   -0.08547
611120.0000   -0.37249
611160.0000   -0.37170
611200.0000   -0.05808
611240.0000   -0.17557
611280.0000   -0.12479
611320.0000   -0.14340
611360.0000    0.14344
611400.0000   -0.00323
611440.0000    0.01401
611480.0000   -0.11240
611520.0000   -0.22738
611560.0000   -0.03812
611600.0000   -0.15247
611640.0000   -0.10236
611680.0000    0.01180
611720.0000    0.03199
611760.0000   -0.08923
611800.0000    0.18647
611840.0000   -0.07659
611880.0000   -0.24184
611920.0000   -0.15997
611960.0000   -0.07678
612000.0000   -0.04464
612040.0000   -0.13810
612080.0000   -0.05114
612120.0000   -0.11056
612160.0000   -0.01735
612200.0000    0.12516
612240.0000   -0.13168
612280.0000    0.09230
612320.0000   -0.10290
612360.0000    0.09288
612400.0000   -0.03626
612440.0000   -0.12176
612480.0000   -0.04744
612520.0000    0.01790
612560.0000   -0.02510
612600.0000   -0.18367
612640.0000   -0.27681
612680.0000   -0.05144
612720.0000   -0.08064
612760.0000    0.13497
612800.0000    0.22662
612840.0000    0.32237
612880.0000    0.18257
612920.0000   -0.08710
612960.0000   -0.09301
613000.0000   -0.19708
613040.0000   -0.05357
613080.0000   -0.22978
613120.0000   -0.11269
613160.0000    0.11078
613200.0000   -0.01083
613240.0000    0.06444
613280.0000    0.07042
613320.0000    0.07065
613360.0000   -0.09173
613400.0000    0.10532
613440.0000    0.16937
613480.0000    0.07757
613520.0000   -0.06659
613560.0000    0.08618
613600.0000    0.04387
613640.0000   -0.15635
613680.0000   -0.36599
613720.0000   -0.12824
613760.0000    0.14655
613800.0000    0.03390
613840.0000    0.24685
613880.0000    0.14089
613920.0000    0.03798
613960.0000    0.17185
614000.0000   -0.00419
614040.0000    0.12467
614080.0000    0.08382
614120.0000    0.07050
614160.0000    0.06695
614200.0000   -0.11337
614240.0000    0.19562
614280.0000    0.02461
614320.0000    0.14210
614360.0000    0.17824
614400.0000   -0.03767
614440.0000    0.12015
614480.0000    0.10411
614520.0000    0.00825
614560.0000   -0.03344
614600.0000    0.15157
614640.0000    0.13732
614680.0000    0.31993
614720.0000   -0.14875
614760.0000    0.15220
614800.0000   -0.04323
614840.0000   -0.10843
614880.0000    0.02274
614920.0000   -0.03593
614960.0000    0.00169
615000.0000    0.02588
615040.0000    0.15431
615080.0000    0.24538
615120.0000    0.12474
615160.0000   -0.00604
615200.0000    0.13186
615240.0000    0.13799
615280.0000    0.07810
615320.0000    0.12919
615360.0000   -0.01568
615400.0000    0.25799
615440.0000   -0.05672
615480.0000    0.15140
615520.0000    0.18956
615560.0000    0.10927
615600.0000   -0.01004
615640.0000    0.10055
615680.0000    0.04723
615720.0000   -0.11109
615760.0000   -0.04827
615800.0000   -0.16723
615840.0000   -0.25153
615880.0000   -0.05682
615920.0000   -0.01900
615960.0000    0.08690
616000.0000   -0.03277
616040.0000    0.15630
616080.0000    0.12739
616120.0000    0.08903
616160.0000    0.28377
616200.0000    0.08738
616240.0000    0.09751
616280.0000    0.16370
616320.0000    0.07916
616360.0000   -0.02148
616400.0000    0.19500
616440.0000   -0.16153
616480.0000   -0.04431
616520.0000   -0.15303
616560.0000   -0.09838
616600.0000   -0.23248
616640.0000   -0.11092
616680.0000   -0.34348
616720.0000   -0.17474
616760.0000   -0.28144
616800.0000   -0.09297
616840.0000   -0.06316
616880.0000   -0.31517
616920.0000   -0.21479
616960.0000   -0.35012
617000.0000   -0.29466
617040.0000   -0.01717
617080.0000   -0.27292
617120.0000   -0.38317
617160.0000   -0.27673
617200.0000    0.11288
617240.0000    0.10373
617280.0000   -0.14046
617320.0000   -0.01234
617360.0000   -0.07848
617400.0000    0.02481
617440.0000   -0.16879
617480.0000   -0.39573
617520.0000   -0.19352
617560.0000   -0.11965
617600.0000   -0.00661
617640.0000   -0.26083
617680.0000   -0.23339
617720.0000   -0.45379
617760.0000    0.15664
617800.0000    0.04416
617840.0000   -0.23845
617880.0000   -0.09952
617920.0000   -0.12389
617960.0000   -0.19403
618000.0000   -0.05761
618040.0000   -0.30420
618080.0000   -0.38364
618120.0000   -0.22906
618160.0000   -0.19755
618200.0000   -0.28762
618240.0000   -0.16532
618280.0000   -0.14245
618320.0000   -0.20802
618360.0000   -0.07433
618400.0000   -0.13650
618440.0000   -0.06197
618480.0000   -0.04372
618520.0000    0.01176
618560.0000   -0.33296
618600.0000   -0.22635
618640.0000   -0.25563
618680.0000   -0.17492
618720.0000   -0.24411
618760.0000   -0.05167
618800.0000   -0.14289
618840.0000   -0.17863
618880.0000   -0.24456
618920.0000   -0.25623
618960.0000   -0.28667
619000.0000   -0.16467
619040.0000    0.02971
619080.0000   -0.34048
619120.0000   -0.20018
619160.0000   -0.39254
619200.0000   -0.46630
619240.0000   -0.21033
619280.0000   -0.24632
619320.0000   -0.04853
619360.0000   -0.01816
619400.0000    0.12128
619440.0000    0.24154
619480.0000    0.16295
619520.0000   -0.21191
619560.0000   -0.19924
619600.0000   -0.25792
619640.0000   -0.28094
619680.0000   -0.23021
619720.0000   -0.48001
619760.0000   -0.40913
619800.0000   -0.20863
619840.0000   -0.15687
619880.0000   -0.34161
619920.0000   -0.22089
619960.0000    0.30803
620000.0000    0.04047
620040.0000    0.35192
620080.0000    0.22500
620120.0000   -0.02301
620160.0000    0.25363
620200.0000    0.20091
620240.0000    0.03089
620280.0000    0.16788
620320.0000    0.18704
620360.0000    0.18282
620400.0000    0.26773
620440.0000    0.09387
620480.0000   -0.13686
620520.0000   -0.07002
620560.0000   -0.40698
620600.0000   -0.20876
620640.0000   -0.14915
620680.0000   -0.35239
620720.0000    0.06674
620760.0000    0.10646
620800.0000    0.13332
620840.0000    0.01434
620880.0000    0.11089
620920.0000   -0.32917
620960.0000   -0.37821
621000.0000   -0.54117
621040.0000   -0.29326
621080.0000   -0.05068
621120.0000   -0.32543
621160.0000   -0.12018
621200.0000   -0.15715
621240.0000    0.03370
621280.0000   -0.07497
621320.0000   -0.02373
621360.0000   -0.10384
621400.0000   -0.26846
621440.0000    0.03773
621480.0000    0.15840
621520.0000    0.04388
621560.0000   -0.01739
621600.0000    0.16267
621640.0000   -0.02430
621680.0000    0.06993
621720.0000    0.15731
621760.0000    0.14033
621800.0000    0.13600
621840.0000    0.02664
621880.0000    0.09038
621920.0000    0.11272
621960.0000    0.09643
622000.0000   -0.10515
622040.0000   -0.03398
622080.0000    0.09604
622120.0000    0.24824
622160.0000    0.18510
622200.0000    0.11454
622240.0000    0.18771
622280.0000    0.11403
622320.0000    0.09361
622360.0000    0.12765
622400.0000   -0.04392
622440.0000   -0.08092
622480.0000   -0.31240
622520.0000    0.21738
622560.0000   -0.08640
622600.0000   -0.07556
622640.0000    0.04123
622680.0000   -0.03693
622720.0000   -0.06069
622760.0000    0.02811
622800.0000    0.13782
622840.0000   -0.06062
622880.0000   -0.03813
622920.0000   -0.07166
622960.0000   -0.20893
623000.0000   -0.28600
623040.0000    0.18057
623080.0000   -0.15534
623120.0000   -0.04736
623160.0000    0.05660
623200.0000   -0.28136
623240.0000   -0.06724
623280.0000    0.05315
623320.0000   -0.15347
623360.0000    0.08367
623400.0000    0.29559
623440.0000   -0.20920
623480.0000    0.08473
623520.0000   -0.30791
623560.0000   -0.22887
623600.0000   -0.39124
623640.0000   -0.19381
623680.0000   -0.44572
623720.0000   -0.10951
623760.0000   -0.14825
623800.0000   -0.27531
623840.0000   -0.48115
623880.0000   -0.36396
623920.0000   -0.53248
623960.0000   -0.26162
624000.0000   -0.11361
624040.0000   -0.52704
624080.0000   -0.43750
624120.0000   -0.60890
624160.0000   -0.19571
624200.0000   -0.39426
624240.0000   -0.21859
624280.0000   -0.16812
624320.0000   -0.06383
624360.0000   -0.23750
624400.0000   -0.06585
624440.0000    0.27631
624480.0000    0.00854
624520.0000    0.34735
624560.0000   -0.06614
624600.0000   -0.17947
624640.0000    0.15135
624680.0000    0.32361
624720.0000    0.14131
624760.0000    0.03145
624800.0000    0.19045
624840.0000    0.17273
624880.0000    0.00986
624920.0000    0.00679
624960.0000    0.09695
625000.0000    0.05430
625040.0000    0.09373
625080.0000    0.33488
625120.0000    0.08346
625160.0000    0.08346
625200.0000    0.13973
625240.0000    0.27067
625280.0000    0.19229
625320.0000   -0.03188
625360.0000    0.06346
625400.0000   -0.16447
625440.0000    0.14409
625480.0000    0.07578
625520.0000    0.07276
625560.0000   -0.16822
625600.0000   -0.03795
625640.0000    0.23129
625680.0000   -0.01959
625720.0000    0.26206
625760.0000    0.14398
625800.0000    0.03770
625840.0000    0.30804
625880.0000   -0.05048
625920.0000   -0.00657
625960.0000    0.04987
626000.0000    0.04193
626040.0000   -0.39117
626080.0000   -0.10503
626120.0000   -0.14019
626160.0000   -0.08395
626200.0000   -0.19698
626240.0000   -0.14552
626280.0000   -0.12752
626320.0000   -0.56115
626360.0000   -0.59481
626400.0000   -0.44496
626440.0000   -0.50861
626480.0000   -0.36744
626520.0000   -0.59731
626560.0000   -0.65685
626600.0000   -0.08823
626640.0000   -0.25124
626680.0000   -0.08911
626720.0000    0.01907
626760.0000    0.26084
626800.0000   -0.03571
626840.0000    0.00872
626880.0000   -0.01632
626920.0000    0.05411
626960.0000    0.00913
627000.0000    0.15848
627040.0000    0.24394
627080.0000    0.05837
627120.0000   -0.02946
627160.0000   -0.01407
627200.0000   -0.10925
627240.0000   -0.03183
627280.0000   -0.04299
627320.0000   -0.06433
627360.0000    0.17017
627400.0000    0.16163
627440.0000   -0.02797
627480.0000    0.00727
627520.0000   -0.28732
627560.0000   -0.09612
627600.0000    0.02751
627640.0000   -0.11832
627680.0000   -0.17526
627720.0000   -0.04238
627760.0000   -0.19319
627800.0000   -0.15680
627840.0000   -0.24657
627880.0000   -0.14481
627920.0000   -0.35205
627960.0000   -0.30124
628000.0000   -0.22445
628040.0000   -0.08371
628080.0000    0.05810
628120.0000   -0.23654
628160.0000    0.13939
628200.0000   -0.12966
628240.0000   -0.02176
628280.0000    0.02585
628320.0000   -0.06950
628360.0000    0.07773
628400.0000    0.04896
628440.0000   -0.18447
628480.0000    0.00843
628520.0000    0.05523
628560.0000    0.04827
628600.0000    0.13903
628640.0000    0.04737
628680.0000    0.06974
628720.0000    0.25240
628760.0000    0.15946
628800.0000    0.24892
628840.0000    0.05298
628880.0000    0.11248
628920.0000    0.06152
628960.0000   -0.08000
629000.0000    0.03912
629040.0000    0.11090
629080.0000    0.19677
629120.0000    0.17371
629160.0000   -0.14178
629200.0000   -0.04631
629240.0000    0.12612
629280.0000    0.06200
629320.0000   -0.00385
629360.0000    0.08079
629400.0000    0.08094
629440.0000    0.17954
629480.0000   -0.01894
629520.0000    0.22141
629560.0000    0.12494
629600.0000    0.03217
629640.0000    0.18940
629680.0000    0.06732
629720.0000    0.06314
629760.0000    0.12992
629800.0000   -0.00333
629840.0000    0.14562
629880.0000    0.08636
629920.0000    0.17083
629960.0000    0.09002
630000.0000   -0.01325
630040.0000    0.15622
630080.0000    0.09195
630120.0000   -0.09990
630160.0000    0.28419
630200.0000    0.12683
630240.0000    0.08880
630280.0000    0.11061
630320.0000    0.10020
630360.0000    0.10357
630400.0000    0.27342
630440.0000   -0.04940
630480.0000    0.00089
630520.0000    0.19735
630560.0000    0.11792
630600.0000    0.06469
630640.0000   -0.02792
630680.0000    0.14375
630720.0000    0.21616
630760.0000    0.13306
630800.0000    0.13162
630840.0000    0.20803
630880.0000   -0.01946
630920.0000    0.00889
630960.0000    0.07139
631000.0000   -0.22883
631040.0000   -0.28326
631080.0000   -0.28600
631120.0000   -0.17321
631160.0000    0.18799
631200.0000    0.05867
631240.0000    0.05100
631280.0000    0.04254
631320.0000    0.13383
631360.0000    0.17512
631400.0000    0.28377
631440.0000   -0.05558
631480.0000    0.02468
631520.0000   -0.06578
631560.0000   -0.11048
631600.0000    0.09785
631640.0000    0.08291
631680.0000    0.20511
631720.0000    0.00536
631760.0000    0.31245
631800.0000    0.23103
631840.0000    0.10635
631880.0000    0.13893
631920.0000    0.19581
631960.0000    0.05506
632000.0000   -0.15344
632040.0000    0.11809
632080.0000    0.20665
632120.0000    0.10281
632160.0000   -0.06864
632200.0000    0.16840
632240.0000   -0.09401
632280.0000    0.08923
632320.0000    0.01986
632360.0000    0.07999
632400.0000    0.15788
632440.0000   -0.09794
632480.0000    0.11544
632520.0000    0.07524
632560.0000    0.20322
632600.0000   -0.09569
632640.0000    0.14408
632680.0000    0.05447
632720.0000    0.40222
632760.0000   -0.04466
632800.0000    0.04904
632840.0000    0.10355
632880.0000   -0.02680
632920.0000   -0.04964
632960.0000   -0.06968
633000.0000    0.06621
633040.0000    0.11857
633080.0000    0.07493
633120.0000    0.35581
633160.0000    0.14775
633200.0000    0.23525
633240.0000    0.14993
633280.0000    0.30401
633320.0000    0.24554
633360.0000    0.00607
633400.0000    0.05920
633440.0000   -0.13707
633480.0000    0.11435
633520.0000   -0.03878
633560.0000    0.20122
633600.0000   -0.11853
633640.0000   -0.17025
633680.0000   -0.30901
633720.0000   -0.12017
633760.0000   -0.07070
633800.0000   -0.12137
633840.0000   -0.00580
633880.0000    0.02794
633920.0000   -0.21762
633960.0000   -0.26571
634000.0000   -0.30015
634040.0000   -0.14551
634080.0000    0.11801
634120.0000    0.11686
634160.0000    0.06283
634200.0000    0.25865
634240.0000   -0.00481
634280.0000    0.04619
634320.0000   -0.00503
634360.0000    0.09152
634400.0000    0.03852
634440.0000    0.03967
634480.0000    0.02922
634520.0000    0.20213
634560.0000    0.22702
634600.0000    0.33821
634640.0000    0.07968
634680.0000    0.07419
634720.0000    0.13462
634760.0000    0.06672
634800.0000    0.10175
634840.0000    0.15758
634880.0000    0.05371
634920.0000    0.19684
634960.0000    0.14421
635000.0000    0.10417
635040.0000    0.13503
635080.0000    0.00605
635120.0000    0.22445
635160.0000    0.04832
635200.0000    0.10507
635240.0000    0.07558
635280.0000   -0.00785
635320.0000   -0.06419
635360.0000    0.19012
635400.0000    0.01262
635440.0000    0.01122
635480.0000    0.01979
635520.0000    0.12579
635560.0000    0.23910
635600.0000    0.08984
635640.0000    0.44876
635680.0000    0.13918
635720.0000   -0.01805
635760.0000    0.11652
635800.0000    0.12484
635840.0000    0.30334
635880.0000    0.24644
635920.0000    0.22554
635960.0000    0.06661
636000.0000    0.01565
636040.0000    0.22981
636080.0000    0.04240
636120.0000    0.12369
636160.0000    0.14696
636200.0000    0.11965
636240.0000    0.04542
636280.0000   -0.00193
636320.0000    0.15691
636360.0000    0.15205
636400.0000    0.05744
636440.0000   -0.08174
636480.0000    0.07137
636520.0000    0.17300
636560.0000    0.09606
636600.0000    0.14886
636640.0000    0.03966
636680.0000    0.23116
636720.0000    0.00494
636760.0000   -0.01742
636800.0000    0.41119
636840.0000   -0.16829
636880.0000    0.08012
636920.0000    0.19636
636960.0000    0.18419
637000.0000    0.07353
637040.0000    0.26133
637080.0000    0.20563
637120.0000    0.00101
637160.0000    0.07561
637200.0000    0.05698
637240.0000    0.07657
637280.0000   -0.00067
637320.0000   -0.10755
637360.0000    0.23654
637400.0000    0.06487
637440.0000   -0.26872
637480.0000    0.26181
637520.0000   -0.15038
637560.0000   -0.02153
637600.0000   -0.12233
637640.0000    0.17599
637680.0000    0.01174
637720.0000   -0.05716
637760.0000    0.26803
637800.0000    0.26559
637840.0000    0.14149
637880.0000    0.02536
637920.0000    0.12318
637960.0000    0.03973
638000.0000    0.08538
638040.0000    0.13668
638080.0000    0.01810
638120.0000    0.11559
638160.0000    0.18709
638200.0000   -0.00781
638240.0000    0.12740
638280.0000   -0.15710
638320.0000   -0.02809
638360.0000   -0.04116
638400.0000   -0.22680
638440.0000    0.03188
638480.0000    0.10400
638520.0000    0.12633
638560.0000    0.30663
638600.0000    0.04093
638640.0000    0.06161
638680.0000   -0.04203
638720.0000   -0.11504
638760.0000   -0.18178
638800.0000   -0.03493
638840.0000   -0.08431
638880.0000   -0.03323
638920.0000    0.06205
638960.0000    0.08479
639000.0000   -0.20317
639040.0000    0.16276
639080.0000   -0.00129
639120.0000    0.02917
639160.0000   -0.00069
639200.0000    0.13844
639240.0000    0.14572
639280.0000   -0.09951
639320.0000    0.12865
639360.0000   -0.17574
639400.0000   -0.23962
639440.0000    0.08462
639480.0000   -0.07833
639520.0000    0.14033
639560.0000    0.06629
639600.0000    0.16132
639640.0000    0.08280
639680.0000   -0.04096
639720.0000    0.03049
639760.0000    0.18411
639800.0000    0.11095
639840.0000   -0.03064
639880.0000    0.05619
639920.0000    0.00504
639960.0000   -0.00848
640000.0000    0.00707
640040.0000   -0.17602
640080.0000   -0.04145
640120.0000   -0.06172
640160.0000    0.03300
640200.0000   -0.00033
640240.0000    0.07041
640280.0000    0.12599
640320.0000    0.13328
640360.0000    0.12489
640400.0000    0.06354
640440.0000    0.10211
640480.0000   -0.04316
640520.0000    0.28443
640560.0000    0.18730
640600.0000    0.16382
640640.0000    0.04278
640680.0000    0.11412
640720.0000    0.12476
640760.0000   -0.12856
640800.0000   -0.19144
640840.0000    0.16737
640880.0000    0.14050
640920.0000    0.15122
640960.0000    0.05359
641000.0000   -0.20312
641040.0000    0.16472
641080.0000    0.02320
641120.0000    0.02298
641160.0000    0.00495
641200.0000   -0.21591
641240.0000    0.09075
641280.0000    0.00190
641320.0000   -0.00871
641360.0000    0.14374
641400.0000   -0.01232
641440.0000   -0.06706
641480.0000    0.00906
641520.0000    0.20662
641560.0000    0.12679
641600.0000    0.08616
641640.0000    0.13422
641680.0000   -0.01983
641720.0000    0.12011
641760.0000    0.12822
641800.0000    0.20321
641840.0000   -0.01540
641880.0000    0.23214
641920.0000    0.15733
641960.0000    0.09685
642000.0000    0.06729
642040.0000   -0.07640
642080.0000    0.16461
642120.0000   -0.03911
642160.0000    0.26318
642200.0000   -0.09139
642240.0000   -0.04913
642280.0000    0.10871
642320.0000   -0.03173
642360.0000   -0.00156
642400.0000    0.13912
642440.0000    0.25985
642480.0000    0.22091
642520.0000    0.09946
642560.0000   -0.07766
642600.0000    0.26456
642640.0000    0.21109
642680.0000   -0.03591
642720.0000    0.17783
642760.0000    0.07597
642800.0000   -0.00250
642840.0000    0.00921
642880.0000    0.05402
642920.0000   -0.08207
642960.0000    0.23993
643000.0000   -0.07786
643040.0000   -0.06278
643080.0000    0.02824
643120.0000   -0.00345
643160.0000    0.00746
643200.0000    0.05289
643240.0000    0.14144
643280.0000   -0.12909
643320.0000   -0.06185
643360.0000    0.03136
643400.0000    0.21614
643440.0000   -0.10193
643480.0000    0.00420
643520.0000    0.10388
643560.0000    0.04859
643600.0000    0.02197
643640.0000   -0.08033
643680.0000   -0.01741
643720.0000    0.12613
643760.0000    0.08632
643800.0000    0.10770
643840.0000    0.13099
643880.0000   -0.04140
643920.0000    0.16349
643960.0000   -0.00284
644000.0000    0.20118
644040.0000    0.09832
644080.0000    0.08362
644120.0000    0.03478
644160.0000    0.01943
644200.0000    0.10083
644240.0000    0.00583
644280.0000    0.14022
644320.0000    0.09059
644360.0000    0.01029
644400.0000   -0.03765
644440.0000    0.10339
644480.0000    0.09770
644520.0000    0.09795
644560.0000    0.03016
644600.0000    0.11484
644640.0000    0.19161
644680.0000    0.19933
644720.0000    0.19253
644760.0000    0.21655
644800.0000    0.28907
644840.0000   -0.00311
644880.0000   -0.00277
644920.0000    0.09500
644960.0000    0.28093
645000.0000    0.14443
645040.0000    0.01082
645080.0000    0.09370
645120.0000    0.24553
645160.0000    0.14852
645200.0000    0.10700
645240.0000    0.09735
645280.0000   -0.03227
645320.0000    0.26119
645360.0000    0.09264
645400.0000    0.31479
645440.0000    0.12800
645480.0000    0.17282
645520.0000    0.09269
645560.0000    0.09809
645600.0000    0.10896
645640.0000    0.18651
645680.0000    0.25328
645720.0000    0.11300
645760.0000    0.00913
645800.0000    0.11116
645840.0000    0.10651
645880.0000    0.05184
645920.0000    0.13075
645960.0000    0.13074
646000.0000    0.03695
646040.0000    0.28190
646080.0000   -0.01569
646120.0000    0.43440
646160.0000    0.17030
646200.0000    0.22284
646240.0000    0.23064
646280.0000    0.00278
646320.0000    0.06773
646360.0000    0.18042
646400.0000    0.17808
646440.0000    0.05427
646480.0000    0.23506
646520.0000    0.00823
646560.0000    0.09328
646600.0000   -0.06991
646640.0000    0.28308
646680.0000    0.21827
646720.0000    0.13337
646760.0000    0.25806
646800.0000    0.25799
646840.0000    0.31684
646880.0000    0.54412
646920.0000    0.10719
646960.0000    0.05666
647000.0000    0.12609
647040.0000   -0.05283
647080.0000   -0.01652
647120.0000    0.10960
647160.0000   -0.08603
647200.0000   -0.22657
647240.0000    0.00694
647280.0000   -0.25441
647320.0000   -0.09602
647360.0000   -0.16842
647400.0000   -0.18896
647440.0000   -0.13266
647480.0000    0.03235
647520.0000   -0.38682
647560.0000   -0.34774
647600.0000   -0.57986
647640.0000   -0.44245
647680.0000   -0.45737
647720.0000   -0.90482
647760.0000   -0.50127
647800.0000   -0.36965
647840.0000   -0.39445
647880.0000   -0.56135
647920.0000   -0.58328
647960.0000   -0.59824
648000.0000   -0.76349
648040.0000   -0.53033
648080.0000   -0.46762
648120.0000   -0.71993
648160.0000   -0.51505
648200.0000   -0.50274
648240.0000   -0.89354
648280.0000   -0.59249
648320.0000   -0.24442
648360.0000    0.11040
648400.0000   -0.00336
648440.0000   -0.07854
648480.0000   -0.12158
648520.0000   -0.07155
648560.0000    0.05440
648600.0000   -0.64414
648640.0000   -0.42216
648680.0000   -0.47540
648720.0000   -0.45223
648760.0000   -0.38287
648800.0000   -0.14875
648840.0000   -0.44731
648880.0000   -0.25185
648920.0000   -0.05955
648960.0000   -0.24340
649000.0000   -0.01070
649040.0000   -0.17653
649080.0000   -0.09604
649120.0000    0.11844
649160.0000   -0.04934
649200.0000    0.04854
649240.0000    0.00290
649280.0000   -0.21688
649320.0000   -0.21925
649360.0000   -0.12777
649400.0000   -0.24241
649440.0000   -0.20002
649480.0000   -0.07630
649520.0000   -0.18762
649560.0000   -0.34876
649600.0000   -0.40347
649640.0000   -0.12600
649680.0000   -0.07805
649720.0000   -0.16374
649760.0000   -0.29241
649800.0000   -0.12014
649840.0000   -0.12585
649880.0000   -0.30889
649920.0000   -0.29111
649960.0000   -0.28231
650000.0000   -0.09366
650040.0000   -0.18408
650080.0000   -0.25857
650120.0000   -0.31335
650160.0000    0.07646
650200.0000   -0.28848
650240.0000   -0.26207
650280.0000   -0.04681
650320.0000   -0.01991
650360.0000    0.04039
650400.0000    0.20012
650440.0000    0.25779
650480.0000   -0.04387
650520.0000    0.06282
650560.0000    0.21051
650600.0000    0.11069
650640.0000   -0.08694
650680.0000    0.04449
650720.0000    0.06432
650760.0000   -0.04420
650800.0000    0.12256
650840.0000    0.09858
650880.0000   -0.08983
650920.0000    0.14643
650960.0000    0.09584
651000.0000   -0.02903
651040.0000    0.10760
651080.0000   -0.25014
651120.0000   -0.09797
651160.0000   -0.13970
651200.0000   -0.30471
651240.0000   -0.08112
651280.0000   -0.21868
651320.0000   -0.02199
651360.0000   -0.02136
651400.0000   -0.03286
651440.0000    0.03675
651480.0000   -0.16392
651520.0000    0.23721
651560.0000    0.04834
651600.0000    0.03531
651640.0000   -0.11492
651680.0000    0.06731
651720.0000   -0.00671
651760.0000   -0.29771
651800.0000   -0.04138
651840.0000    0.23967
651880.0000    0.18812
651920.0000    0.21099
651960.0000    0.16614
652000.0000   -0.16571
652040.0000   -0.33975
652080.0000   -0.12538
652120.0000    0.20483
652160.0000    0.06561
652200.0000    0.02735
652240.0000    0.01667
652280.0000    0.21090
652320.0000    0.16921
652360.0000   -0.01497
652400.0000   -0.29561
652440.0000   -0.10551
652480.0000    0.02943
652520.0000    0.34228
652560.0000    0.13818
652600.0000   -0.04538
652640.0000    0.20986
652680.0000    0.09806
652720.0000    0.20282
652760.0000    0.26133
652800.0000    0.13818
652840.0000    0.14208
652880.0000    0.23193
652920.0000    0.20159
652960.0000   -0.02582
653000.0000   -0.11321
653040.0000    0.04025
653080.0000    0.02641
653120.0000   -0.12897
653160.0000    0.09328
653200.0000    0.13330
653240.0000   -0.12647
653280.0000    0.26788
653320.0000    0.10898
653360.0000   -0.11689
653400.0000   -0.04974
653440.0000    0.15064
653480.0000   -0.02934
653520.0000    0.13993
653560.0000    0.08541
653600.0000    0.13043
653640.0000    0.13968
653680.0000    0.09854
653720.0000    0.24966
653760.0000    0.12578
653800.0000   -0.06867
653840.0000    0.02799
653880.0000    0.21301
653920.0000    0.20576
653960.0000   -0.00902
654000.0000   -0.17148
654040.0000    0.05758
654080.0000    0.19705
654120.0000    0.15662
654160.0000    0.07982
654200.0000   -0.01791
654240.0000    0.09350
654280.0000   -0.08674
654320.0000   -0.28277
654360.0000   -0.34734
654400.0000   -0.05959
654440.0000   -0.04501
654480.0000   -0.14023
654520.0000   -0.01640
654560.0000   -0.16862
654600.0000    0.11637
654640.0000   -0.08362
654680.0000   -0.08074
654720.0000    0.12608
654760.0000    0.06944
654800.0000    0.15581
654840.0000    0.17012
654880.0000   -0.00202
654920.0000    0.13886
654960.0000   -0.11857
655000.0000    0.16075
655040.0000   -0.01081
655080.0000    0.05586
655120.0000   -0.12032
655160.0000    0.09794
655200.0000    0.16870
655240.0000    0.03801
655280.0000   -0.03159
655320.0000   -0.25219
655360.0000   -0.28518
655400.0000    0.04689
655440.0000    0.15883
655480.0000    0.12610
655520.0000    0.00769
655560.0000    0.18488
655600.0000   -0.03226
655640.0000    0.05743
655680.0000    0.01164
655720.0000   -0.13143
655760.0000   -0.07518
655800.0000   -0.06485
655840.0000   -0.04877
655880.0000    0.09206
655920.0000    0.06902
655960.0000   -0.10273
656000.0000    0.21575
656040.0000    0.03791
656080.0000   -0.03389
656120.0000    0.08792
656160.0000    0.10274
656200.0000   -0.03768
656240.0000   -0.12223
656280.0000   -0.05977
656320.0000    0.15093
656360.0000    0.16860
656400.0000   -0.05923
656440.0000    0.08808
656480.0000    0.06246
656520.0000    0.05669
656560.0000    0.10238
656600.0000   -0.05991
656640.0000   -0.13261
656680.0000   -0.16236
656720.0000   -0.06922
656760.0000   -0.04134
656800.0000   -0.03291
656840.0000   -0.04677
656880.0000    0.01495
656920.0000   -0.06419
656960.0000    0.06692
657000.0000    0.14548
657040.0000    0.17485
657080.0000   -0.06773
657120.0000    0.04877
657160.0000   -0.14084
657200.0000   -0.35804
657240.0000    0.01379
657280.0000    0.01946
657320.0000    0.00618
657360.0000   -0.00254
657400.0000    0.07493
657440.0000    0.05584
657480.0000    0.23603
657520.0000    0.01428
657560.0000    0.04891
657600.0000    0.17644
657640.0000    0.08363
657680.0000   -0.12810
657720.0000    0.27348
657760.0000    0.28313
657800.0000    0.18714
657840.0000    0.04800
657880.0000    0.11252
657920.0000   -0.00536
657960.0000    0.13551
658000.0000    0.12511
658040.0000    0.04341
658080.0000    0.16913
658120.0000    0.14672
658160.0000    0.16710
658200.0000   -0.27278
658240.0000    0.08329
658280.0000    0.23006
658320.0000    0.13278
658360.0000    0.21638
658400.0000    0.17120
658440.0000    0.17844
658480.0000   -0.05998
658520.0000    0.16332
658560.0000    0.08356
658600.0000    0.19521
658640.0000    0.10573
658680.0000    0.06324
658720.0000    0.16247
658760.0000    0.24506
658800.0000    0.10973
658840.0000    0.04512
658880.0000    0.15533
658920.0000    0.19844
658960.0000    0.19419
659000.0000    0.14962
659040.0000    0.14420
659080.0000    0.16195
659120.0000    0.14524
659160.0000    0.11427
659200.0000    0.18063
659240.0000    0.15173
659280.0000    0.13221
659320.0000    0.27864
659360.0000    0.22245
659400.0000    0.00453
659440.0000   -0.01072
659480.0000   -0.16405
659520.0000   -0.00705
659560.0000   -0.11533
659600.0000   -0.04661
659640.0000   -0.13007
659680.0000    0.00546
659720.0000   -0.07371
659760.0000   -0.02091
659800.0000    0.19811
659840.0000   -0.17867
659880.0000   -0.11654
659920.0000    0.02437
659960.0000    0.17389
660000.0000   -0.22476
660040.0000   -0.09777
660080.0000    0.04176
660120.0000   -0.02365
660160.0000    0.18615
660200.0000    0.04209
660240.0000    0.22715
660280.0000    0.21238
660320.0000    0.25005
660360.0000    0.12289
660400.0000    0.07588
660440.0000    0.07867
660480.0000    0.04588
660520.0000    0.10907
660560.0000    0.18436
660600.0000    0.20023
660640.0000    0.23049
660680.0000    0.25255
660720.0000    0.28293
660760.0000    0.26507
660800.0000    0.25119
660840.0000    0.26993
660880.0000    0.07360
660920.0000    0.25192
660960.0000    0.27132
661000.0000    0.10807
661040.0000    0.27380
661080.0000   -0.04595
661120.0000    0.11597
661160.0000   -0.00258
661200.0000    0.12038
661240.0000    0.14383
661280.0000    0.10505
661320.0000   -0.04263
661360.0000   -0.07804
661400.0000    0.27097
661440.0000    0.22044
661480.0000    0.07570
661520.0000    0.25435
661560.0000    0.14201
661600.0000    0.13009
661640.0000   -0.28536
661680.0000   -0.31910
661720.0000   -0.15576
661760.0000   -0.29895
661800.0000   -0.27293
661840.0000   -0.44186
661880.0000    0.26568
661920.0000    0.02481
661960.0000    0.04182
662000.0000    0.15064
662040.0000    0.28352
662080.0000   -0.00167
662120.0000    0.00696
662160.0000    0.02147
662200.0000    0.13582
662240.0000    0.18353
662280.0000    0.14802
662320.0000    0.07560
662360.0000    0.20353
662400.0000    0.04586
662440.0000    0.23017
662480.0000    0.21676
662520.0000    0.04011
662560.0000    0.10377
662600.0000    0.00559
662640.0000    0.20623
662680.0000   -0.00408
662720.0000   -0.07172
662760.0000   -0.06740
662800.0000   -0.02746
662840.0000   -0.09390
662880.0000    0.13995
662920.0000   -0.01512
662960.0000   -0.06423
663000.0000    0.17495
663040.0000    0.20809
663080.0000    0.25953
663120.0000    0.12617
663160.0000   -0.02188
663200.0000    0.10653
663240.0000    0.07241
663280.0000    0.15030
663320.0000    0.15318
663360.0000    0.01580
663400.0000    0.19774
663440.0000    0.11330
663480.0000    0.04360
663520.0000    0.06910
663560.0000    0.13799
663600.0000   -0.19434
663640.0000   -0.05001
663680.0000    0.13879
663720.0000    0.05223
663760.0000    0.12392
663800.0000    0.19782
663840.0000    0.07768
663880.0000    0.16519
663920.0000    0.00233
663960.0000   -0.04210
664000.0000    0.13333
664040.0000    0.14184
664080.0000    0.19077
664120.0000    0.18109
664160.0000    0.15951
664200.0000    0.02019
664240.0000    0.23268
664280.0000    0.16386
664320.0000   -0.10418
664360.0000   -0.04093
664400.0000    0.16003
664440.0000    0.08346
664480.0000   -0.11006
664520.0000   -0.06311
664560.0000    0.12303
664600.0000    0.18450
664640.0000    0.25249
664680.0000   -0.16061
664720.0000    0.09291
664760.0000   -0.04718
664800.0000    0.03357
664840.0000   -0.08827
664880.0000    0.15271
664920.0000    0.03317
664960.0000    0.19608
665000.0000    0.28305
665040.0000   -0.02095
665080.0000   -0.14938
665120.0000   -0.08977
665160.0000    0.06977
665200.0000    0.12304
665240.0000    0.09650
665280.0000    0.07165
665320.0000    0.27691
665360.0000    0.01823
665400.0000    0.17436
665440.0000    0.24469
665480.0000    0.08695
665520.0000    0.14434
665560.0000    0.16747
665600.0000    0.05150
665640.0000   -0.05570
665680.0000   -0.13197
665720.0000   -0.01502
665760.0000    0.07941
665800.0000    0.07885
665840.0000    0.13994
665880.0000    0.17136
665920.0000    0.08807
665960.0000   -0.01899
666000.0000    0.00198
666040.0000    0.05868
666080.0000    0.12982
666120.0000   -0.04858
666160.0000   -0.09968
666200.0000    0.11520
666240.0000   -0.05348
666280.0000   -0.06894
666320.0000   -0.04458
666360.0000    0.17330
666400.0000   -0.15917
666440.0000   -0.29908
666480.0000   -0.27552
666520.0000    0.00923
666560.0000    0.06622
666600.0000    0.04343
666640.0000    0.01689
666680.0000    0.25081
666720.0000    0.08742
666760.0000    0.05704
666800.0000    0.12821
666840.0000    0.19516
666880.0000    0.21648
666920.0000    0.20616
666960.0000    0.07015
667000.0000   -0.00845
667040.0000   -0.01740
667080.0000    0.05526
667120.0000    0.14932
667160.0000   -0.01435
667200.0000    0.03929
667240.0000    0.12772
667280.0000    0.16805
667320.0000    0.11479
667360.0000    0.26336
667400.0000    0.02102
667440.0000   -0.03569
667480.0000    0.03693
667520.0000   -0.18120
667560.0000   -0.05476
667600.0000   -0.02499
667640.0000    0.10331
667680.0000    0.16046
667720.0000   -0.15383
667760.0000    0.01296
667800.0000    0.15420
667840.0000   -0.02356
667880.0000   -0.04520
667920.0000    0.04552
667960.0000    0.21351
668000.0000    0.13313
668040.0000    0.27888
668080.0000   -0.00870
668120.0000    0.11828
668160.0000   -0.00037
668200.0000    0.00028
668240.0000    0.01230
668280.0000    0.06039
668320.0000   -0.00107
668360.0000    0.00559
668400.0000    0.21482
668440.0000    0.23139
668480.0000    0.13342
668520.0000    0.19863
668560.0000    0.16983
668600.0000    0.15294
668640.0000    0.00805
668680.0000    0.17485
668720.0000    0.38240
668760.0000    0.26622
668800.0000    0.40671
668840.0000    0.25921
668880.0000    0.21815
668920.0000    0.40065
668960.0000   -0.02142
669000.0000    0.20012
669040.0000    0.10316
669080.0000   -0.04764
669120.0000   -0.02811
669160.0000    0.41910
669200.0000    0.17548
669240.0000   -0.05671
669280.0000    0.12313
669320.0000    0.26382
669360.0000    0.08190
669400.0000   -0.04701
669440.0000    0.05865
669480.0000    0.06221
669520.0000    0.06955
669560.0000    0.03283
669600.0000   -0.11033
669640.0000    0.03399
669680.0000    0.11350
669720.0000   -0.02294
669760.0000    0.14120
669800.0000    0.02156
669840.0000    0.04037
669880.0000    0.01505
669920.0000   -0.02380
669960.0000    0.03463
670000.0000    0.06388
670040.0000    0.01017
670080.0000    0.19284
670120.0000    0.00586
670160.0000    0.06272
670200.0000    0.12205
670240.0000    0.07483
670280.0000    0.09445
670320.0000   -0.01895
670360.0000   -0.03083
670400.0000    0.16294
670440.0000   -0.22492
670480.0000   -0.03022
670520.0000    0.09052
670560.0000   -0.08246
670600.0000   -0.31592
670640.0000   -0.03614
670680.0000    0.02272
670720.0000    0.17953
670760.0000    0.17137
670800.0000    0.00329
670840.0000    0.00114
670880.0000   -0.18562
670920.0000    0.12302
670960.0000    0.08218
671000.0000    0.23395
671040.0000    0.13265
671080.0000    0.02191
671120.0000    0.25694
671160.0000    0.05987
671200.0000    0.15475
671240.0000    0.20182
671280.0000    0.22005
671320.0000    0.11456
671360.0000    0.09805
671400.0000    0.09649
671440.0000   -0.03977
671480.0000    0.11148
671520.0000    0.08516
671560.0000    0.23242
671600.0000    0.05414
671640.0000    0.19293
671680.0000    0.03727
671720.0000    0.01002
671760.0000    0.23376
671800.0000    0.09958
671840.0000   -0.02071
671880.0000   -0.00264
671920.0000   -0.05758
671960.0000    0.03941
672000.0000   -0.16290
672040.0000    0.15453
672080.0000    0.02719
672120.0000    0.09810
672160.0000   -0.10346
672200.0000    0.05178
672240.0000   -0.03274
672280.0000    0.04007
672320.0000   -0.14462
672360.0000   -0.02472
672400.0000   -0.02845
672440.0000    0.12714
672480.0000    0.07244
672520.0000    0.03545
672560.0000    0.12176
672600.0000    0.27042
672640.0000    0.07832
672680.0000    0.04901
672720.0000    0.33687
672760.0000    0.02983
672800.0000    0.30289
672840.0000    0.10368
672880.0000    0.24826
672920.0000    0.09262
672960.0000    0.12349
673000.0000    0.21386
673040.0000    0.17365
673080.0000    0.06978
673120.0000   -0.10652
673160.0000    0.08317
673200.0000    0.26687
673240.0000    0.12925
673280.0000    0.39318
673320.0000    0.37408
673360.0000    0.14546
673400.0000    0.45023
673440.0000    0.42584
673480.0000    0.06062
673520.0000    0.00662
673560.0000    0.18927
673600.0000    0.17971
673640.0000    0.23236
673680.0000    0.21763
673720.0000    0.15339
673760.0000    0.55321
673800.0000   -0.03032
673840.0000    0.02856
673880.0000    0.22244
673920.0000    0.07462
673960.0000    0.08014
674000.0000    0.05484
674040.0000    0.24384
674080.0000    0.12358
674120.0000    0.19855
674160.0000   -0.00528
674200.0000   -0.00702
674240.0000    0.00770
674280.0000    0.10886
674320.0000   -0.15603
674360.0000   -0.00415
674400.0000    0.03633
674440.0000   -0.22517
674480.0000    0.11293
674520.0000    0.13518
674560.0000    0.09804
674600.0000   -0.16493
674640.0000   -0.14354
674680.0000    0.10172
674720.0000   -0.03762
674760.0000   -0.29925
674800.0000   -0.28757
674840.0000   -0.44156
674880.0000   -0.29610
674920.0000   -0.17741
674960.0000    0.06554
675000.0000   -0.16370
675040.0000    0.11180
675080.0000    0.00428
675120.0000    0.02090
675160.0000    0.12745
675200.0000   -0.02694
675240.0000   -0.26539
675280.0000   -0.32118
675320.0000   -0.31742
675360.0000    0.13038
675400.0000    0.12830
675440.0000   -0.06266
675480.0000    0.10464
675520.0000    0.06567
675560.0000    0.10281
675600.0000    0.03753
675640.0000    0.09725
675680.0000    0.12658
675720.0000    0.09654
675760.0000   -0.12405
675800.0000   -0.11676
675840.0000    0.01150
675880.0000   -0.31305
675920.0000   -0.09128
675960.0000   -0.23403
676000.0000    0.05092
676040.0000    0.22741
676080.0000    0.04280
676120.0000    0.09778
676160.0000    0.07465
676200.0000    0.16486
676240.0000   -0.29553
676280.0000   -0.32164
676320.0000    0.07915
676360.0000   -0.06797
676400.0000    0.17926
676440.0000    0.03351
676480.0000   -0.10880
676520.0000   -0.07425
676560.0000    0.13756
676600.0000    0.09065
676640.0000    0.00925
676680.0000   -0.06530
676720.0000   -0.01002
676760.0000    0.10788
676800.0000   -0.03688
676840.0000    0.01217
676880.0000    0.08210
676920.0000    0.02138
676960.0000   -0.19574
677000.0000    0.15739
677040.0000   -0.03986
677080.0000    0.36962
677120.0000    0.03905
677160.0000    0.04824
677200.0000    0.17302
677240.0000    0.12163
677280.0000    0.01845
677320.0000    0.22327
677360.0000   -0.07713
677400.0000    0.14314
677440.0000    0.22876
677480.0000    0.24511
677520.0000    0.17299
677560.0000    0.20702
677600.0000   -0.14575
677640.0000   -0.24289
677680.0000   -0.01479
677720.0000    0.17191
677760.0000   -0.00130
677800.0000   -0.02754
677840.0000    0.06139
677880.0000   -0.05523
677920.0000    0.12700
677960.0000   -0.11312
678000.0000   -0.14024
678040.0000   -0.15756
678080.0000   -0.18050
678120.0000   -0.32803
678160.0000   -0.10348
678200.0000   -0.14426
678240.0000   -0.39253
678280.0000   -0.33430
678320.0000   -0.15465
678360.0000   -0.06748
678400.0000    0.29107
678440.0000    0.07713
678480.0000   -0.22118
678520.0000   -0.32402
678560.0000   -0.34096
678600.0000   -0.35401
678640.0000   -0.28490
678680.0000    0.05815
678720.0000   -0.19606
678760.0000   -0.05546
678800.0000   -0.08629
678840.0000   -0.48790
678880.0000   -0.31837
678920.0000   -0.18059
678960.0000   -0.52299
679000.0000   -0.23899
679040.0000   -0.74024
679080.0000   -0.45730
679120.0000   -0.38309
679160.0000   -0.07824
679200.0000   -0.00510
679240.0000   -0.04445
679280.0000   -0.11430
679320.0000    0.05111
679360.0000    0.04968
679400.0000   -0.25523
679440.0000    0.12414
679480.0000   -0.20721
679520.0000   -0.03040
679560.0000   -0.11014
679600.0000    0.08281
679640.0000    0.03782
679680.0000   -0.44091
679720.0000   -0.31329
679760.0000   -0.48068
679800.0000   -0.39542
679840.0000    0.14326
679880.0000    0.06144
679920.0000    0.08478
679960.0000    0.18366
680000.0000    0.05862
680040.0000    0.07403
680080.0000    0.07932
680120.0000    0.22198
680160.0000    0.07779
680200.0000    0.10805
680240.0000    0.19166
680280.0000    0.15250
680320.0000    0.00856
680360.0000    0.11166
680400.0000   -0.00191
680440.0000    0.23323
680480.0000    0.10753
680520.0000    0.09275
680560.0000    0.20998
680600.0000    0.28681
680640.0000    0.36564
680680.0000    0.55087
680720.0000    0.54378
680760.0000    0.36833
680800.0000    0.16935
680840.0000    0.23684
680880.0000    0.14066
680920.0000    0.06854
680960.0000    0.03909
681000.0000    0.14080
681040.0000   -0.14075
681080.0000    0.23951
681120.0000    0.10837
681160.0000    0.12562
681200.0000   -0.08592
681240.0000   -0.05728
681280.0000   -0.05716
681320.0000   -0.17255
681360.0000    0.04255
681400.0000    0.05445
681440.0000    0.03781
681480.0000    0.11768
681520.0000    0.17576
681560.0000   -0.15801
681600.0000   -0.11994
681640.0000    0.14945
681680.0000    0.15603
681720.0000    0.05538
681760.0000    0.11774
681800.0000   -0.11470
681840.0000   -0.12723
681880.0000    0.07124
681920.0000    0.04994
681960.0000   -0.03748
682000.0000   -0.04229
682040.0000   -0.14475
682080.0000   -0.35402
682120.0000   -0.34233
682160.0000   -0.05385
682200.0000    0.08564
682240.0000    0.13665
682280.0000   -0.24918
682320.0000   -0.04084
682360.0000   -0.04596
682400.0000   -0.45104
682440.0000   -0.31093
682480.0000   -0.32944
682520.0000   -0.52640
682560.0000   -0.29701
682600.0000   -0.07195
682640.0000   -0.10569
682680.0000   -0.26455
682720.0000   -0.16451
682760.0000   -0.13635
682800.0000   -0.34535
682840.0000   -0.07658
682880.0000    0.02036
682920.0000   -0.08356
682960.0000   -0.15733
683000.0000   -0.20116
683040.0000   -0.13667
683080.0000   -0.24931
683120.0000   -0.24786
683160.0000   -0.26417
683200.0000   -0.51892
683240.0000   -0.17934
683280.0000   -0.13730
683320.0000    0.15887
683360.0000   -0.08288
683400.0000    0.10558
683440.0000    0.26317
683480.0000   -0.23906
683520.0000   -0.29706
683560.0000   -0.07095
683600.0000    0.11875
683640.0000    0.14287
683680.0000    0.11618
683720.0000    0.07635
683760.0000    0.17240
683800.0000    0.07751
683840.0000    0.31047
683880.0000    0.04109
683920.0000    0.19693
683960.0000    0.15687
684000.0000    0.08890
684040.0000    0.10007
684080.0000    0.03172
684120.0000    0.10795
684160.0000    0.02974
684200.0000    0.23311
684240.0000    0.03824
684280.0000   -0.02907
684320.0000   -0.05003
684360.0000    0.10342
684400.0000   -0.08116
684440.0000   -0.03800
684480.0000    0.23333
684520.0000    0.04708
684560.0000    0.13990
684600.0000    0.12010
684640.0000    0.23751
684680.0000    0.01978
684720.0000   -0.10327
684760.0000   -0.00474
684800.0000   -0.04381
684840.0000    0.09298
684880.0000    0.25026
684920.0000   -0.03564
684960.0000    0.03799
685000.0000    0.16026
685040.0000    0.24940
685080.0000   -0.05660
685120.0000   -0.04135
685160.0000   -0.08695
685200.0000    0.01200
685240.0000    0.20650
685280.0000    0.01049
685320.0000    0.15996
685360.0000    0.00224
685400.0000   -0.07094
685440.0000    0.01314
685480.0000   -0.03494
685520.0000   -0.31219
685560.0000   -0.37154
685600.0000   -0.28843
685640.0000   -0.17340
685680.0000   -0.16408
685720.0000   -0.43425
685760.0000   -0.27526
685800.0000    0.20513
685840.0000   -0.01996
685880.0000    0.01129
685920.0000    0.15092
685960.0000   -0.12388
686000.0000   -0.28838
686040.0000    0.15628
686080.0000   -0.06225
686120.0000   -0.04876
686160.0000    0.01941
686200.0000    0.08408
686240.0000    0.09084
686280.0000    0.05087
686320.0000    0.13104
686360.0000   -0.02254
686400.0000    0.26237
686440.0000    0.24683
686480.0000    0.03405
686520.0000    0.16691
686560.0000   -0.00625
686600.0000    0.12168
686640.0000    0.04448
686680.0000   -0.21699
686720.0000    0.01912
686760.0000   -0.06461
686800.0000   -0.08214
686840.0000   -0.09039
686880.0000    0.02784
686920.0000    0.19998
686960.0000   -0.04806
687000.0000   -0.11456
687040.0000    0.17567
687080.0000    0.02532
687120.0000    0.03550
687160.0000   -0.06849
687200.0000    0.04462
687240.0000    0.00638
687280.0000    0.08280
687320.0000   -0.17349
687360.0000   -0.02433
687400.0000   -0.00007
687440.0000   -0.00420
687480.0000   -0.01140
687520.0000    0.11270
687560.0000    0.05252
687600.0000   -0.01841
687640.0000    0.00701
687680.0000   -0.16494
687720.0000   -0.37125
687760.0000   -0.17741
687800.0000    0.07387
687840.0000   -0.03805
687880.0000    0.23038
687920.0000    0.10811
687960.0000    0.00408
688000.0000    0.22150
688040.0000    0.05989
688080.0000   -0.05202
688120.0000    0.13776
688160.0000    0.05294
688200.0000    0.06824
688240.0000    0.13126
688280.0000   -0.03086
688320.0000   -0.00459
688360.0000   -0.03595
688400.0000    0.00235
688440.0000    0.11075
688480.0000    0.15204
688520.0000    0.25429
688560.0000   -0.00300
688600.0000    0.08787
688640.0000    0.16372
688680.0000    0.13368
688720.0000   -0.13373
688760.0000   -0.21635
688800.0000   -0.13931
688840.0000    0.00423
688880.0000    0.09263
688920.0000   -0.03425
688960.0000   -0.15277
689000.0000   -0.08109
689040.0000   -0.25747
689080.0000   -0.13571
689120.0000   -0.09198
689160.0000    0.10922
689200.0000   -0.19639
689240.0000   -0.37405
689280.0000   -0.11011
689320.0000   -0.05977
689360.0000    0.04430
689400.0000   -0.02758
689440.0000   -0.12988
689480.0000   -0.16023
689520.0000   -0.11773
689560.0000   -0.22055
689600.0000    0.02354
689640.0000    0.31496
689680.0000    0.06470
689720.0000    0.09764
689760.0000   -0.13518
689800.0000    0.00728
689840.0000    0.12115
689880.0000   -0.20873
689920.0000    0.10530
689960.0000   -0.07809
690000.0000    0.15956
690040.0000    0.16459
690080.0000   -0.04727
690120.0000   -0.06110
690160.0000    0.09645
690200.0000    0.02940
690240.0000    0.07433
690280.0000    0.12561
690320.0000   -0.11923
690360.0000    0.11943
690400.0000    0.11594
690440.0000    0.02526
690480.0000   -0.11270
690520.0000   -0.23973
690560.0000   -0.15293
690600.0000    0.14408
690640.0000   -0.03906
690680.0000    0.08580
690720.0000   -0.19066
690760.0000   -0.37076
690800.0000   -0.30721
690840.0000    0.09163
690880.0000    0.12332
690920.0000    0.06115
690960.0000    0.03347
691000.0000   -0.02543
691040.0000    0.11729
691080.0000   -0.10992
691120.0000   -0.01254
691160.0000   -0.09009
691200.0000    0.02857
691240.0000    0.16014
691280.0000    0.24302
691320.0000    0.22807
691360.0000    0.20460
691400.0000    0.11383
691440.0000    0.30338
691480.0000    0.07652
691520.0000    0.03634
691560.0000    0.31199
691600.0000    0.30035
691640.0000    0.13029
691680.0000    0.19919
691720.0000    0.22464
691760.0000   -0.02852
691800.0000    0.13888
691840.0000    0.02921
691880.0000    0.14763
691920.0000    0.15391
691960.0000    0.10257
692000.0000    0.30976
692040.0000    0.21239
692080.0000    0.14593
692120.0000    0.24525
692160.0000    0.12706
692200.0000   -0.00919
692240.0000   -0.11679
692280.0000    0.16486
692320.0000   -0.15611
692360.0000    0.22626
692400.0000   -0.08765
692440.0000   -0.07696
692480.0000    0.19221
692520.0000   -0.08108
692560.0000    0.14300
692600.0000    0.09182
692640.0000   -0.17719
692680.0000    0.11981
692720.0000   -0.13872
692760.0000   -0.27379
692800.0000    0.21578
692840.0000    0.00476
692880.0000   -0.15768
692920.0000   -0.43536
692960.0000    0.06700
693000.0000    0.09809
693040.0000   -0.48716
693080.0000   -0.10118
693120.0000   -0.20983
693160.0000   -0.10759
693200.0000   -0.13571
693240.0000   -0.30376
693280.0000   -0.09482
693320.0000   -0.09549
693360.0000   -0.36907
693400.0000   -0.45355
693440.0000   -0.22547
693480.0000   -0.05072
693520.0000   -0.21039
693560.0000   -0.06137
693600.0000    0.20592
693640.0000   -0.02557
693680.0000   -0.30266
693720.0000   -0.39558
693760.0000   -0.35225
693800.0000   -0.36013
693840.0000   -0.34119
693880.0000   -0.53828
693920.0000   -0.27302
693960.0000   -0.16476
694000.0000   -0.42300
694040.0000   -0.33128
694080.0000   -0.23366
694120.0000   -0.19459
694160.0000   -0.24162
694200.0000   -0.47115
694240.0000   -0.40960
694280.0000   -0.32779
694320.0000   -0.50568
694360.0000   -0.55229
694400.0000   -0.30986
694440.0000   -0.15102
694480.0000   -0.24315
694520.0000    0.13467
694560.0000   -0.37310
694600.0000   -0.32852
694640.0000   -0.39381
694680.0000   -0.09229
694720.0000   -0.23087
694760.0000   -0.17363
694800.0000   -0.39760
694840.0000   -0.41676
694880.0000   -0.10647
694920.0000   -0.37003
694960.0000   -0.27174
695000.0000   -0.25775
695040.0000   -0.18148
695080.0000   -0.16130
695120.0000   -0.18866
695160.0000   -0.19637
695200.0000   -0.19550
695240.0000   -0.41668
695280.0000   -0.29761
695320.0000   -0.27022
695360.0000   -0.13839
695400.0000   -0.33448
695440.0000   -0.45455
695480.0000   -0.36140
695520.0000   -0.30531
695560.0000   -0.40383
695600.0000   -0.24575
695640.0000   -0.29086
695680.0000   -0.03993
695720.0000   -0.10414
695760.0000   -0.30203
695800.0000   -0.13324
695840.0000   -0.11892
695880.0000   -0.14774
695920.0000   -0.04337
695960.0000   -0.24598
696000.0000   -0.22980
696040.0000    0.03618
696080.0000   -0.29653
696120.0000   -0.28204
696160.0000   -0.30896
696200.0000   -0.34654
696240.0000   -0.08287
696280.0000   -0.47651
696320.0000   -0.18011
696360.0000   -0.16148
696400.0000    0.04595
696440.0000    0.16650
696480.0000    0.18808
696520.0000    0.20495
696560.0000    0.08965
696600.0000   -0.04209
696640.0000    0.27718
696680.0000    0.07451
696720.0000    0.20857
696760.0000    0.10096
696800.0000    0.06685
696840.0000    0.17352
696880.0000    0.10426
696920.0000    0.07913
696960.0000    0.19737
697000.0000   -0.09486
697040.0000   -0.10601
697080.0000   -0.02483
697120.0000   -0.07713
697160.0000   -0.04915
697200.0000    0.12137
697240.0000   -0.23741
697280.0000   -0.62804
697320.0000   -0.46266
697360.0000   -0.49378
697400.0000   -0.73694
697440.0000   -0.66634
697480.0000   -0.54763
697520.0000   -0.78683
697560.0000   -0.78908
697600.0000   -0.58716
697640.0000   -0.53527
697680.0000   -0.65987
697720.0000   -0.35051
697760.0000   -0.73365
697800.0000   -0.82455
697840.0000   -0.86367
697880.0000   -0.34702
697920.0000   -0.36050
697960.0000   -0.52635
698000.0000   -0.42818
698040.0000   -0.60253
698080.0000   -0.76093
698120.0000   -0.92306
698160.0000   -0.58816
698200.0000   -0.80243
698240.0000   -0.77540
698280.0000   -0.64841
698320.0000   -0.98743
698360.0000   -0.92790
698400.0000   -0.57941
698440.0000   -0.65619
698480.0000   -0.61829
698520.0000   -0.54312
698560.0000   -0.56112
698600.0000   -0.63378
698640.0000   -0.69782
698680.0000   -1.00471
698720.0000   -0.89977
698760.0000   -0.92556
698800.0000   -0.93300
698840.0000   -1.11716
698880.0000   -0.36156
698920.0000   -0.71017
698960.0000   -0.70249
699000.0000   -0.52489
699040.0000   -0.40481
699080.0000   -0.21131
699120.0000   -0.46049
699160.0000   -0.19713
699200.0000   -0.21348
699240.0000   -0.22483
699280.0000   -0.40715
699320.0000   -0.39862
699360.0000   -0.68644
699400.0000   -0.52504
699440.0000   -0.27559
699480.0000   -0.06975
699520.0000   -0.19453
699560.0000   -0.23701
699600.0000   -0.42748
699640.0000   -0.24854
699680.0000   -0.27701
699720.0000   -0.26138
699760.0000   -0.41079
699800.0000   -0.51687
699840.0000   -0.41504
699880.0000   -0.38033
699920.0000   -0.32260
699960.0000    0.04294
700000.0000    0.18104
700040.0000    0.15962
700080.0000    0.02953
700120.0000    0.00093
700160.0000    0.11368
700200.0000    0.02491
700240.0000    0.02582
700280.0000   -0.02953
700320.0000    0.07156
700360.0000   -0.00282
700400.0000   -0.03063
700440.0000    0.17008
700480.0000   -0.04976
700520.0000   -0.02861
700560.0000   -0.14416
700600.0000   -0.31487
700640.0000   -0.23384
700680.0000   -0.11511
700720.0000   -0.01405
700760.0000   -0.02525
700800.0000   -0.12503
700840.0000    0.01417
700880.0000   -0.00631
700920.0000   -0.29849
700960.0000   -0.00008
701000.0000    0.12423
701040.0000    0.05421
701080.0000    0.05549
701120.0000    0.16282
701160.0000    0.06591
701200.0000   -0.34815
701240.0000   -0.08561
701280.0000    0.01874
701320.0000    0.11953
701360.0000   -0.17010
701400.0000    0.10606
701440.0000    0.06014
701480.0000    0.17551
701520.0000    0.04353
701560.0000    0.17840
701600.0000    0.15616
701640.0000    0.29008
701680.0000    0.06244
701720.0000   -0.04347
701760.0000   -0.33620
701800.0000   -0.13091
701840.0000   -0.29362
701880.0000    0.11026
701920.0000    0.00135
701960.0000    0.02400
702000.0000    0.17545
702040.0000    0.16315
702080.0000   -0.00287
702120.0000   -0.15952
702160.0000    0.02832
702200.0000   -0.07955
702240.0000   -0.19361
702280.0000   -0.22088
702320.0000   -0.14402
702360.0000    0.08012
702400.0000    0.09528
702440.0000   -0.06540
702480.0000   -0.03124
702520.0000    0.04415
702560.0000    0.07391
702600.0000   -0.06903
702640.0000    0.04473
702680.0000    0.07710
702720.0000    0.10274
702760.0000    0.06264
702800.0000    0.21391
702840.0000   -0.15644
702880.0000   -0.03238
702920.0000    0.02914
702960.0000    0.24029
703000.0000    0.16766
703040.0000   -0.01174
703080.0000    0.21860
703120.0000    0.14593
703160.0000    0.10580
703200.0000    0.13249
703240.0000   -0.01729
703280.0000    0.13900
703320.0000    0.13001
703360.0000    0.07812
703400.0000    0.03514
703440.0000    0.24865
703480.0000    0.08251
703520.0000    0.18871
703560.0000    0.00265
703600.0000    0.09977
703640.0000    0.10786
703680.0000   -0.03610
703720.0000   -0.07862
703760.0000    0.30613
703800.0000    0.04799
703840.0000    0.19500
703880.0000    0.20347
703920.0000    0.01378
703960.0000    0.06081
704000.0000    0.20723
704040.0000    0.18287
704080.0000    0.14389
704120.0000    0.11815
704160.0000   -0.13097
704200.0000    0.01827
704240.0000   -0.02958
704280.0000    0.09351
704320.0000    0.23696
704360.0000    0.12527
704400.0000    0.21345
704440.0000    0.12379
704480.0000   -0.01208
704520.0000    0.03617
704560.0000   -0.02536
704600.0000    0.17153
704640.0000    0.12079
704680.0000    0.02437
704720.0000    0.05601
704760.0000   -0.03437
704800.0000    0.04167
704840.0000    0.02622
704880.0000   -0.02831
704920.0000   -0.07784
704960.0000    0.07301
705000.0000   -0.08211
705040.0000   -0.17737
705080.0000   -0.03109
705120.0000    0.05802
705160.0000   -0.10975
705200.0000   -0.08170
705240.0000    0.06684
705280.0000   -0.01273
705320.0000    0.05194
705360.0000   -0.06954
705400.0000    0.09492
705440.0000    0.05310
705480.0000   -0.04806
705520.0000    0.04415
705560.0000    0.08067
705600.0000    0.10497
705640.0000    0.00384
705680.0000    0.22098
705720.0000    0.09459
705760.0000    0.02472
705800.0000   -0.03609
705840.0000   -0.03610
705880.0000    0.08174
705920.0000   -0.13499
705960.0000    0.03273
706000.0000   -0.17521
706040.0000    0.08896
706080.0000   -0.06945
706120.0000   -0.15307
706160.0000   -0.05589
706200.0000    0.05216
706240.0000    0.03695
706280.0000    0.09825
706320.0000    0.01298
706360.0000   -0.03201
706400.0000    0.01743
706440.0000    0.18061
706480.0000   -0.03190
706520.0000    0.11659
706560.0000   -0.17263
706600.0000    0.15193
706640.0000    0.19170
706680.0000    0.11621
706720.0000   -0.02356
706760.0000    0.11502
706800.0000    0.07848
706840.0000   -0.02989
706880.0000    0.38008
706920.0000    0.06807
706960.0000    0.22660
707000.0000    0.00250
707040.0000    0.15563
707080.0000    0.02104
707120.0000    0.12450
707160.0000   -0.15565
707200.0000   -0.02800
707240.0000    0.17966
707280.0000    0.06146
707320.0000    0.11493
707360.0000    0.02140
707400.0000    0.07887
707440.0000    0.04027
707480.0000   -0.10532
707520.0000    0.02813
707560.0000    0.11975
707600.0000    0.06097
707640.0000   -0.02926
707680.0000    0.03508
707720.0000    0.24095
707760.0000    0.13144
707800.0000   -0.20942
707840.0000    0.06730
707880.0000    0.20693
707920.0000   -0.10919
707960.0000    0.11998
708000.0000    0.20622
708040.0000   -0.22096
708080.0000   -0.29096
708120.0000   -0.36502
708160.0000   -0.49431
708200.0000   -0.50030
708240.0000   -0.28472
708280.0000   -0.29547
708320.0000   -0.29886
708360.0000   -0.37654
708400.0000   -0.28069
708440.0000   -0.37473
708480.0000   -0.09679
708520.0000    0.16223
708560.0000    0.09062
708600.0000   -0.03530
708640.0000    0.00900
708680.0000    0.15294
708720.0000    0.33330
708760.0000    0.23969
708800.0000    0.05299
708840.0000   -0.00178
708880.0000   -0.01631
708920.0000    0.05548
708960.0000    0.01654
709000.0000    0.01025
709040.0000    0.18016
709080.0000    0.00442
709120.0000    0.20213
709160.0000    0.16965
709200.0000    0.06280
709240.0000    0.06044
709280.0000    0.07799
709320.0000   -0.06649
709360.0000    0.11603
709400.0000    0.05596
709440.0000    0.18781
709480.0000   -0.05542
709520.0000    0.18432
709560.0000    0.15796
709600.0000    0.06776
709640.0000    0.16266
709680.0000   -0.13831
709720.0000    0.15811
709760.0000    0.05603
709800.0000   -0.00898
709840.0000    0.07874
709880.0000    0.25472
709920.0000    0.15040
709960.0000    0.15542
710000.0000    0.09474
710040.0000   -0.01501
710080.0000   -0.03052
710120.0000    0.12434
710160.0000    0.17852
710200.0000   -0.05433
710240.0000   -0.19965
710280.0000    0.36222
710320.0000    0.27999
710360.0000    0.07857
710400.0000    0.33125
710440.0000    0.28005
710480.0000    0.04229
710520.0000    0.12261
710560.0000    0.35655
710600.0000    0.04965
710640.0000   -0.06032
710680.0000    0.22688
710720.0000   -0.09095
710760.0000    0.25599
710800.0000   -0.28122
710840.0000   -0.03023
710880.0000    0.16354
710920.0000    0.13762
710960.0000    0.11913
711000.0000    0.16045
711040.0000   -0.04980
711080.0000   -0.21716
711120.0000   -0.09700
711160.0000   -0.17063
711200.0000   -0.61107
711240.0000   -0.28962
711280.0000   -0.43155
711320.0000   -0.41752
711360.0000   -0.32380
711400.0000   -0.24550
711440.0000   -0.03896
711480.0000   -0.29437
711520.0000    0.17801
711560.0000   -0.20009
711600.0000   -0.10563
711640.0000   -0.38844
711680.0000    0.09840
711720.0000   -0.05792
711760.0000   -0.17407
711800.0000   -0.00923
711840.0000   -0.55499
711880.0000   -0.18210
711920.0000    0.01897
711960.0000   -0.06603
712000.0000   -0.19986
712040.0000   -0.29244
712080.0000    0.02948
712120.0000    0.00041
712160.0000    0.03801
712200.0000    0.05094
712240.0000   -0.13090
712280.0000   -0.09997
712320.0000   -0.00133
712360.0000   -0.37836
712400.0000   -0.36474
712440.0000   -0.49911
712480.0000   -0.81576
712520.0000   -0.62484
712560.0000   -0.56312
712600.0000   -0.31633
712640.0000    0.01474
712680.0000   -0.00898
712720.0000   -0.00128
712760.0000    0.02615
712800.0000    0.05005
712840.0000   -0.71392
712880.0000   -0.56325
712920.0000   -0.10987
712960.0000   -0.24892
713000.0000   -0.20610
713040.0000   -0.25135
713080.0000   -0.27123
713120.0000   -0.05971
713160.0000    0.06855
713200.0000    0.19670
713240.0000    0.11850
713280.0000   -0.32153
713320.0000    0.06265
713360.0000    0.15052
713400.0000   -0.30929
713440.0000   -0.14966
713480.0000    0.06635
713520.0000   -0.00404
713560.0000   -0.08823
713600.0000    0.03305
713640.0000   -0.08282
713680.0000   -0.21834
713720.0000    0.04875
713760.0000   -0.14017
713800.0000    0.31150
713840.0000   -0.04094
713880.0000   -0.16733
713920.0000   -0.20100
713960.0000   -0.08245
714000.0000   -0.06705
714040.0000    0.26820
714080.0000    0.14739
714120.0000    0.13451
714160.0000    0.20390
714200.0000   -0.02069
714240.0000   -0.14091
714280.0000    0.25003
714320.0000    0.09378
714360.0000   -0.03205
714400.0000    0.09304
714440.0000    0.13302
714480.0000   -0.23854
714520.0000   -0.04088
714560.0000    0.18225
714600.0000   -0.10653
714640.0000   -0.16032
714680.0000   -0.30865
714720.0000   -0.09677
714760.0000    0.30186
714800.0000    0.18379
714840.0000   -0.01572
714880.0000    0.20468
714920.0000    0.06826
714960.0000    0.14184
715000.0000    0.00931
715040.0000    0.23361
715080.0000    0.27285
715120.0000   -0.04580
715160.0000    0.02333
715200.0000    0.13202
715240.0000    0.16010
715280.0000    0.05402
715320.0000    0.08781
715360.0000   -0.00941
715400.0000    0.15884
715440.0000    0.20952
715480.0000    0.25966
715520.0000   -0.06216
715560.0000    0.08494
715600.0000    0.18733
715640.0000    0.12755
715680.0000   -0.02044
715720.0000    0.15945
715760.0000    0.14884
715800.0000    0.18103
715840.0000    0.07765
715880.0000    0.20611
715920.0000   -0.18395
715960.0000    0.10642
716000.0000    0.11284
716040.0000    0.02923
716080.0000    0.01694
716120.0000    0.08069
716160.0000    0.12762
716200.0000    0.07657
716240.0000    0.04738
716280.0000    0.14650
716320.0000    0.02085
716360.0000    0.01481
716400.0000    0.08464
716440.0000    0.28543
716480.0000    0.13009
716520.0000    0.07436
716560.0000    0.10830
716600.0000    0.01183
716640.0000    0.06066
716680.0000   -0.01987
716720.0000    0.23814
716760.0000   -0.11017
716800.0000   -0.00035
716840.0000    0.18692
716880.0000    0.03234
716920.0000    0.05333
716960.0000    0.08273
717000.0000    0.29964
717040.0000    0.18721
717080.0000    0.07383
717120.0000    0.19002
717160.0000    0.12731
717200.0000    0.12342
717240.0000    0.17993
717280.0000   -0.08764
717320.0000    0.18792
717360.0000    0.20593
717400.0000    0.26902
717440.0000    0.10827
717480.0000    0.27851
717520.0000    0.13054
717560.0000   -0.09450
717600.0000    0.18206
717640.0000    0.06669
717680.0000   -0.16828
717720.0000    0.09720
717760.0000    0.00270
717800.0000    0.06208
717840.0000   -0.02015
717880.0000   -0.15128
717920.0000   -0.01565
717960.0000   -0.02711
718000.0000   -0.07374
718040.0000    0.07291
718080.0000    0.01183
718120.0000   -0.01760
718160.0000   -0.14320
718200.0000    0.21303
718240.0000    0.32040
718280.0000   -0.06907
718320.0000   -0.01042
718360.0000    0.13007
718400.0000    0.03860
718440.0000   -0.17553
718480.0000   -0.06679
718520.0000    0.20137
718560.0000    0.00922
718600.0000    0.10175
718640.0000   -0.07219
718680.0000    0.12610
718720.0000   -0.05724
718760.0000    0.20854
718800.0000    0.02681
718840.0000   -0.06730
718880.0000    0.19262
718920.0000    0.08151
718960.0000    0.25293
719000.0000    0.31229
719040.0000    0.20740
719080.0000    0.15368
719120.0000    0.14914
719160.0000    0.15982
719200.0000    0.02213
719240.0000    0.04314
719280.0000    0.09450
719320.0000    0.00239
719360.0000    0.01405
719400.0000   -0.09521
719440.0000    0.15771
719480.0000    0.14630
719520.0000    0.00883
719560.0000    0.24185
719600.0000   -0.19025
719640.0000   -0.00146
719680.0000    0.27533
719720.0000   -0.06225
719760.0000   -0.06531
719800.0000    0.09569
719840.0000   -0.05338
719880.0000    0.30529
719920.0000    0.12934
719960.0000    0.11495
720000.0000    0.02484
720040.0000   -0.06846
720080.0000    0.12848
720120.0000    0.15894
720160.0000   -0.02248
720200.0000    0.00135
720240.0000    0.15982
720280.0000   -0.35740
720320.0000   -0.36409
720360.0000    0.18042
720400.0000    0.11601
720440.0000    0.15064
720480.0000    0.17205
720520.0000    0.20478
720560.0000    0.11719
720600.0000    0.07120
720640.0000    0.03110
720680.0000   -0.13406
720720.0000    0.04410
720760.0000    0.02026
720800.0000    0.02824
720840.0000    0.22528
720880.0000    0.34678
720920.0000    0.06945
720960.0000    0.14143
721000.0000   -0.14269
721040.0000    0.06535
721080.0000    0.08075
721120.0000    0.36855
721160.0000    0.18113
721200.0000    0.09894
721240.0000    0.05041
721280.0000    0.23332
721320.0000   -0.07009
721360.0000    0.14605
721400.0000    0.17713
721440.0000    0.01858
721480.0000    0.29751
721520.0000    0.00234
721560.0000    0.02740
721600.0000    0.09220
721640.0000    0.27007
721680.0000    0.08194
721720.0000   -0.03414
721760.0000    0.08751
721800.0000    0.17701
721840.0000    0.11306
721880.0000   -0.01747
721920.0000    0.07998
721960.0000   -0.05421
722000.0000   -0.35468
722040.0000   -0.45939
722080.0000   -0.40135
722120.0000   -0.36452
722160.0000   -0.19022
722200.0000    0.05578
722240.0000    0.18138
722280.0000    0.10936
722320.0000    0.18830
722360.0000    0.05801
722400.0000    0.22757
722440.0000    0.12681
722480.0000    0.23021
722520.0000    0.20247
722560.0000    0.15919
722600.0000    0.04084
722640.0000    0.08342
722680.0000    0.18467
722720.0000    0.23836
722760.0000    0.24337
722800.0000    0.18499
722840.0000   -0.11240
722880.0000    0.06148
722920.0000   -0.01790
722960.0000    0.05434
723000.0000    0.09290
723040.0000    0.07531
723080.0000    0.31106
723120.0000    0.27857
723160.0000    0.32284
723200.0000   -0.01311
723240.0000    0.06571
723280.0000    0.34894
723320.0000    0.11630
723360.0000    0.04558
723400.0000    0.10464
723440.0000   -0.29969
723480.0000    0.06452
723520.0000    0.16656
723560.0000    0.07082
723600.0000    0.09175
723640.0000    0.10294
723680.0000    0.18852
723720.0000    0.22490
723760.0000    0.29522
723800.0000   -0.03786
723840.0000    0.09935
[truncated: 158,795 more chars]
