# Supplementary material for: Comment on 'Valid molecular dynamics simulations of human hemoglobin require a surprisingly large box size'
Source: eLife. 2019 Jun 20;8:e44718. doi: 10.7554/eLife.44718 (PMC6586461; doi:10.7554/eLife.44718)
Supplement: Figure 4—source data 1. — The zip archive contains a README file describing which source files correspond to the different panels. [file elife-44718-fig4-data1.zip › figure4/panels_EF/amber/box1/eq9/proj.xvg]

25000.0000   -0.01705
25040.0000    0.09462
25080.0000    0.34689
25120.0000   -0.01091
25160.0000    0.15453
25200.0000    0.46581
25240.0000    0.47000
25280.0000    0.60027
25320.0000    0.49056
25360.0000    0.63475
25400.0000    0.41264
25440.0000    0.46071
25480.0000    0.47522
25520.0000    0.56864
25560.0000    0.16031
25600.0000    0.51865
25640.0000    0.46499
25680.0000    0.64795
25720.0000    0.43353
25760.0000    0.49480
25800.0000    0.65669
25840.0000    0.52127
25880.0000    0.43235
25920.0000    0.41592
25960.0000    0.68430
26000.0000    0.50498
26040.0000    0.36757
26080.0000    0.19810
26120.0000    0.44793
26160.0000    0.61418
26200.0000    0.41444
26240.0000    0.58190
26280.0000    0.30042
26320.0000    0.20661
26360.0000    0.53162
26400.0000    0.18818
26440.0000    0.42630
26480.0000    0.41284
26520.0000    0.18877
26560.0000    0.30491
26600.0000    0.30555
26640.0000    0.03627
26680.0000    0.43698
26720.0000    0.62669
26760.0000    0.30864
26800.0000    0.52165
26840.0000    0.40637
26880.0000    0.61040
26920.0000    0.35467
26960.0000    0.29446
27000.0000    0.56234
27040.0000    0.47632
27080.0000    0.38588
27120.0000    0.53063
27160.0000    0.32604
27200.0000    0.29999
27240.0000    0.53814
27280.0000    0.44229
27320.0000    0.46374
27360.0000    0.29485
27400.0000    0.48313
27440.0000    0.39376
27480.0000    0.59179
27520.0000    0.48209
27560.0000    0.48387
27600.0000    0.44850
27640.0000    0.30530
27680.0000    0.30626
27720.0000    0.39689
27760.0000    0.58065
27800.0000    0.68729
27840.0000    0.19359
27880.0000    0.35303
27920.0000    0.27077
27960.0000    0.37854
28000.0000    0.43353
28040.0000    0.26463
28080.0000    0.22797
28120.0000    0.44522
28160.0000   -0.19383
28200.0000    0.27805
28240.0000    0.32450
28280.0000    0.33013
28320.0000    0.29864
28360.0000    0.20821
28400.0000    0.10619
28440.0000    0.04678
28480.0000    0.12194
28520.0000    0.36687
28560.0000    0.53416
28600.0000    0.53607
28640.0000    0.21394
28680.0000    0.21897
28720.0000    0.15879
28760.0000    0.12954
28800.0000   -0.09641
28840.0000   -0.26367
28880.0000   -0.25593
28920.0000   -0.58458
28960.0000   -0.57518
29000.0000   -0.14401
29040.0000   -0.15401
29080.0000   -0.34509
29120.0000   -0.47379
29160.0000   -0.35803
29200.0000   -0.38589
29240.0000   -0.42547
29280.0000   -0.42884
29320.0000   -0.61430
29360.0000   -0.32792
29400.0000   -0.43146
29440.0000   -0.32691
29480.0000   -0.05273
29520.0000   -0.09736
29560.0000   -0.19879
29600.0000   -0.55899
29640.0000   -0.12378
29680.0000   -0.19260
29720.0000   -0.21702
29760.0000   -0.53606
29800.0000   -0.67898
29840.0000   -0.53002
29880.0000   -0.62140
29920.0000   -0.64540
29960.0000   -0.68299
30000.0000   -0.67674
30040.0000   -0.39938
30080.0000   -1.06802
30120.0000   -0.52959
30160.0000   -0.56423
30200.0000   -0.33929
30240.0000   -0.79457
30280.0000   -0.64573
30320.0000   -0.29098
30360.0000   -0.50446
30400.0000   -0.64295
30440.0000   -0.31771
30480.0000   -0.84581
30520.0000   -0.54303
30560.0000   -0.71907
30600.0000   -0.57982
30640.0000   -0.31995
30680.0000   -0.48446
30720.0000   -0.46669
30760.0000    0.19327
30800.0000   -0.05603
30840.0000   -0.14467
30880.0000   -0.23408
30920.0000   -0.13672
30960.0000   -0.31541
31000.0000   -0.46357
31040.0000   -0.66858
31080.0000   -0.44591
31120.0000   -0.75968
31160.0000   -0.64120
31200.0000   -0.50907
31240.0000   -0.28594
31280.0000   -0.43848
31320.0000   -0.50346
31360.0000   -0.36953
31400.0000   -0.01434
31440.0000    0.21731
31480.0000    0.06697
31520.0000    0.08309
31560.0000   -0.36568
31600.0000   -0.37363
31640.0000   -0.03105
31680.0000    0.00955
31720.0000   -0.28548
31760.0000   -0.40840
31800.0000   -0.69467
31840.0000   -0.35332
31880.0000   -0.61970
31920.0000   -0.65596
31960.0000   -0.65368
32000.0000   -0.76545
32040.0000   -0.57863
32080.0000   -0.49482
32120.0000   -0.78969
32160.0000   -0.67642
32200.0000   -0.59263
32240.0000   -0.55526
32280.0000   -0.62166
32320.0000   -0.59589
32360.0000   -0.64820
32400.0000   -0.52132
32440.0000   -0.40756
32480.0000   -0.91747
32520.0000   -0.18412
32560.0000   -0.83695
32600.0000   -0.57248
32640.0000   -0.29029
32680.0000   -0.57500
32720.0000   -0.67051
32760.0000   -0.53324
32800.0000   -0.45463
32840.0000   -0.28568
32880.0000   -0.46007
32920.0000   -0.27107
32960.0000   -0.37903
33000.0000   -0.39099
33040.0000   -0.44162
33080.0000   -0.53892
33120.0000   -0.38574
33160.0000   -0.51000
33200.0000   -0.43891
33240.0000   -0.42501
33280.0000   -0.37595
33320.0000   -0.58412
33360.0000   -0.36370
33400.0000   -0.27531
33440.0000   -0.54428
33480.0000   -0.26239
33520.0000   -0.42271
33560.0000   -0.41422
33600.0000   -0.34200
33640.0000   -0.28353
33680.0000   -0.37704
33720.0000   -0.37442
33760.0000   -0.27049
33800.0000   -0.42578
33840.0000   -0.32560
33880.0000   -0.16108
33920.0000   -0.62637
33960.0000   -0.66291
34000.0000   -0.81484
34040.0000   -0.53518
34080.0000   -0.64758
34120.0000   -0.30516
34160.0000   -0.55367
34200.0000   -0.42609
34240.0000   -0.33727
34280.0000   -0.49061
34320.0000   -0.41333
34360.0000   -0.39274
34400.0000   -0.17934
34440.0000    0.09191
34480.0000   -0.08483
34520.0000   -0.09743
34560.0000   -0.26100
34600.0000   -0.07104
34640.0000    0.02397
34680.0000    0.12357
34720.0000    0.06995
34760.0000   -0.64105
34800.0000   -0.49392
34840.0000   -0.96456
34880.0000   -0.46952
34920.0000   -0.54694
34960.0000   -0.26941
35000.0000   -0.54765
35040.0000   -0.42443
35080.0000   -0.39207
35120.0000   -0.31109
35160.0000   -0.53796
35200.0000   -0.46901
35240.0000   -0.82797
35280.0000   -0.81333
35320.0000   -0.75623
35360.0000   -0.44132
35400.0000   -0.70755
35440.0000   -0.44535
35480.0000   -0.28787
35520.0000   -0.23269
35560.0000   -0.07826
35600.0000   -0.14775
35640.0000   -0.13201
35680.0000    0.15836
35720.0000    0.46966
35760.0000    0.40968
35800.0000    0.33066
35840.0000    0.21301
35880.0000    0.43617
35920.0000    0.62037
35960.0000    0.31400
36000.0000    0.53624
36040.0000    0.19112
36080.0000    0.53832
36120.0000    0.24059
36160.0000    0.59025
36200.0000    0.47475
36240.0000    0.31532
36280.0000    0.22473
36320.0000    0.51664
36360.0000    0.52531
36400.0000    0.54254
36440.0000    0.31685
36480.0000    0.45731
36520.0000    0.50675
36560.0000    0.35724
36600.0000    0.27393
36640.0000    0.32674
36680.0000    0.35529
36720.0000    0.28343
36760.0000    0.11957
36800.0000    0.18729
36840.0000   -0.08437
36880.0000    0.04002
36920.0000    0.09895
36960.0000    0.50891
37000.0000    0.23392
37040.0000    0.44870
37080.0000    0.21861
37120.0000    0.54408
37160.0000    0.34845
37200.0000    0.21689
37240.0000    0.20880
37280.0000    0.52296
37320.0000    0.53216
37360.0000    0.56567
37400.0000    0.26088
37440.0000    0.23842
37480.0000    0.72111
37520.0000    0.60160
37560.0000    0.58292
37600.0000    0.60592
37640.0000    0.72474
37680.0000    0.55215
37720.0000    0.69166
37760.0000    0.55094
37800.0000    0.60747
37840.0000    0.51760
37880.0000    0.61626
37920.0000    0.46740
37960.0000    0.38958
38000.0000    0.48021
38040.0000    0.32588
38080.0000    0.26712
38120.0000    0.37857
38160.0000    0.06241
38200.0000    0.05795
38240.0000    0.01804
38280.0000    0.34708
38320.0000   -0.26104
38360.0000    0.54401
38400.0000    0.29662
38440.0000   -0.05952
38480.0000    0.06867
38520.0000    0.07880
38560.0000   -0.14875
38600.0000    0.16296
38640.0000    0.26915
38680.0000    0.55561
38720.0000    0.54579
38760.0000    0.52738
38800.0000    0.19359
38840.0000    0.16491
38880.0000    0.19142
38920.0000    0.57946
38960.0000    0.46844
39000.0000    0.28362
39040.0000    0.06311
39080.0000   -0.04807
39120.0000   -0.06164
39160.0000    0.27553
39200.0000    0.24648
39240.0000    0.11215
39280.0000    0.67261
39320.0000    0.34990
39360.0000    0.21629
39400.0000    0.49348
39440.0000    0.49372
39480.0000    0.26267
39520.0000    0.37438
39560.0000    0.23327
39600.0000    0.36721
39640.0000    0.15476
39680.0000    0.45365
39720.0000    0.32531
39760.0000    0.22585
39800.0000    0.53673
39840.0000    0.31349
39880.0000    0.34436
39920.0000    0.36129
39960.0000    0.67088
40000.0000    0.26685
40040.0000    0.48501
40080.0000    0.18405
40120.0000    0.17949
40160.0000    0.29042
40200.0000    0.17609
40240.0000    0.34668
40280.0000    0.47883
40320.0000    0.15934
40360.0000    0.21444
40400.0000    0.41301
40440.0000    0.41750
40480.0000    0.20879
40520.0000    0.49049
40560.0000    0.33773
40600.0000    0.57772
40640.0000    0.63884
40680.0000   -0.04095
40720.0000    0.67527
40760.0000    0.30465
40800.0000    0.16022
40840.0000    0.35763
40880.0000    0.15372
40920.0000    0.54566
40960.0000    0.37745
41000.0000    0.23723
41040.0000    0.24663
41080.0000    0.29984
41120.0000    0.41944
41160.0000    0.67807
41200.0000    0.43220
41240.0000    0.35222
41280.0000    0.45013
41320.0000    0.37729
41360.0000    0.36069
41400.0000    0.23787
41440.0000    0.39590
41480.0000    0.05974
41520.0000    0.48176
41560.0000    0.22292
41600.0000    0.64571
41640.0000    0.56270
41680.0000    0.26734
41720.0000    0.31412
41760.0000    0.29901
41800.0000    0.30143
41840.0000    0.27317
41880.0000    0.47817
41920.0000    0.38257
41960.0000    0.28113
42000.0000    0.38744
42040.0000    0.38588
42080.0000    0.43965
42120.0000    0.44230
42160.0000    0.20414
42200.0000    0.47823
42240.0000    0.42393
42280.0000    0.48601
42320.0000    0.19704
42360.0000    0.32957
42400.0000    0.02494
42440.0000    0.38493
42480.0000    0.50705
42520.0000    0.25172
42560.0000    0.34783
42600.0000    0.87886
42640.0000    0.22891
42680.0000    0.24947
42720.0000    0.30868
42760.0000    0.33057
42800.0000    0.45209
42840.0000    0.44490
42880.0000    0.40397
42920.0000    0.28317
42960.0000    0.11104
43000.0000    0.55348
43040.0000    0.38057
43080.0000    0.34063
43120.0000    0.30652
43160.0000    0.22713
43200.0000    0.47087
43240.0000    0.33745
43280.0000    0.30274
43320.0000    0.20577
43360.0000    0.65688
43400.0000    0.45411
43440.0000    0.56217
43480.0000    0.75566
43520.0000    0.21754
43560.0000    0.27433
43600.0000    0.24766
43640.0000    0.43199
43680.0000    0.55307
43720.0000    0.45952
43760.0000    0.26940
43800.0000    0.26340
43840.0000    0.25890
43880.0000    0.43692
43920.0000    0.17130
43960.0000    0.23437
44000.0000    0.43686
44040.0000    0.30162
44080.0000    0.35015
44120.0000    0.45738
44160.0000    0.33894
44200.0000    0.33276
44240.0000    0.34803
44280.0000    0.35528
44320.0000    0.33922
44360.0000    0.47231
44400.0000    0.26082
44440.0000    0.30644
44480.0000    0.59833
44520.0000    0.03641
44560.0000    0.13508
44600.0000    0.26667
44640.0000    0.42418
44680.0000    0.37161
44720.0000    0.46376
44760.0000    0.37022
44800.0000    0.49256
44840.0000    0.39035
44880.0000    0.64752
44920.0000    0.50587
44960.0000    0.53845
45000.0000    0.53506
45040.0000    0.42152
45080.0000    0.50340
45120.0000    0.25693
45160.0000    0.45002
45200.0000    0.08809
45240.0000    0.11069
45280.0000    0.32684
45320.0000    0.37995
45360.0000    0.24185
45400.0000    0.46240
45440.0000    0.18034
45480.0000    0.22340
45520.0000    0.39656
45560.0000    0.22573
45600.0000    0.31119
45640.0000    0.34276
45680.0000    0.47705
45720.0000    0.61518
45760.0000    0.50380
45800.0000    0.24980
45840.0000    0.60052
45880.0000    0.62587
45920.0000    0.49656
45960.0000    0.47965
46000.0000    0.21700
46040.0000    0.45646
46080.0000    0.25513
46120.0000    0.34566
46160.0000    0.48407
46200.0000    0.31343
46240.0000    0.17854
46280.0000    0.17401
46320.0000    0.36947
46360.0000    0.28767
46400.0000    0.68253
46440.0000    0.56908
46480.0000    0.63608
46520.0000    0.49880
46560.0000    0.30848
46600.0000    0.13932
46640.0000    0.36158
46680.0000    0.60899
46720.0000    0.42871
46760.0000    0.27053
46800.0000    0.56322
46840.0000    0.54303
46880.0000    0.68952
46920.0000    0.69903
46960.0000    0.67879
47000.0000    0.79709
47040.0000    0.61834
47080.0000    0.46187
47120.0000    0.49014
47160.0000    0.60533
47200.0000    0.43968
47240.0000    0.67168
47280.0000    0.15189
47320.0000    0.16113
47360.0000    0.19713
47400.0000    0.42518
47440.0000    0.61522
47480.0000    0.55300
47520.0000    0.66233
47560.0000    0.51451
47600.0000    0.62974
47640.0000    0.23633
47680.0000    0.04990
47720.0000    0.33281
47760.0000    0.39666
47800.0000    0.25874
47840.0000    0.25754
47880.0000    0.29791
47920.0000    0.54187
47960.0000    0.52770
48000.0000    0.20470
48040.0000    0.35340
48080.0000    0.29789
48120.0000    0.35919
48160.0000    0.46262
48200.0000    0.48399
48240.0000    0.12289
48280.0000    0.15606
48320.0000    0.25062
48360.0000    0.42901
48400.0000    0.15570
48440.0000    0.36422
48480.0000    0.07342
48520.0000    0.33551
48560.0000    0.02630
48600.0000    0.50125
48640.0000    0.52717
48680.0000    0.50085
48720.0000    0.28692
48760.0000    0.43907
48800.0000    0.24551
48840.0000    0.07621
48880.0000    0.36781
48920.0000    0.22033
48960.0000    0.40226
49000.0000    0.48985
49040.0000    0.64466
49080.0000    0.44973
49120.0000    0.39546
49160.0000    0.00381
49200.0000    0.51187
49240.0000    0.38780
49280.0000    0.62493
49320.0000    0.34839
49360.0000    0.10788
49400.0000    0.34864
49440.0000    0.52457
49480.0000    0.49289
49520.0000    0.46061
49560.0000    0.31216
49600.0000    0.45139
49640.0000    0.61185
49680.0000    0.22899
49720.0000    0.32627
49760.0000    0.46689
49800.0000    0.45888
49840.0000    0.50729
49880.0000    0.33814
49920.0000    0.11394
49960.0000    0.30223
50000.0000    0.38499
50040.0000    0.41821
50080.0000    0.41896
50120.0000    0.07794
50160.0000    0.16376
50200.0000    0.50559
50240.0000    0.24581
50280.0000   -0.02997
50320.0000   -0.26830
50360.0000   -0.01707
50400.0000   -0.30291
50440.0000   -0.34127
50480.0000   -0.48197
50520.0000   -0.11590
50560.0000   -0.45086
50600.0000   -0.58833
50640.0000   -0.33965
50680.0000   -1.03141
50720.0000   -0.31540
50760.0000   -0.38247
50800.0000   -0.35201
50840.0000   -0.55331
50880.0000   -0.76872
50920.0000   -0.05086
50960.0000   -0.24229
51000.0000   -0.07159
51040.0000    0.07344
51080.0000    0.11580
51120.0000    0.07295
51160.0000    0.49434
51200.0000    0.61738
51240.0000    0.45895
51280.0000    0.62265
51320.0000    0.57438
51360.0000    0.60178
51400.0000    0.44185
51440.0000    0.33446
51480.0000    0.32510
51520.0000    0.26310
51560.0000    0.70977
51600.0000    0.55754
51640.0000    0.70746
51680.0000    0.62492
51720.0000    0.34104
51760.0000    0.56337
51800.0000    0.41162
51840.0000    0.07904
51880.0000    0.47805
51920.0000    0.10666
51960.0000    0.65181
52000.0000    0.19866
52040.0000    0.44667
52080.0000    0.42156
52120.0000    0.36639
52160.0000    0.19122
52200.0000    0.29955
52240.0000    0.43425
52280.0000    0.60739
52320.0000    0.43464
52360.0000    0.24006
52400.0000    0.35391
52440.0000    0.58563
52480.0000    0.46084
52520.0000    0.49560
52560.0000    0.45361
52600.0000    0.28099
52640.0000    0.45560
52680.0000    0.43214
52720.0000    0.35157
52760.0000    0.45619
52800.0000    0.34952
52840.0000    0.52909
52880.0000    0.37638
52920.0000    0.36117
52960.0000    0.29013
53000.0000    0.57005
53040.0000    0.47861
53080.0000    0.24843
53120.0000    0.35094
53160.0000    0.26135
53200.0000    0.45115
53240.0000    0.30334
53280.0000    0.19610
53320.0000    0.11524
53360.0000    0.41928
53400.0000    0.48221
53440.0000    0.44256
53480.0000    0.26500
53520.0000    0.40745
53560.0000    0.57493
53600.0000    0.58226
53640.0000    0.57010
53680.0000    0.46451
53720.0000    0.29524
53760.0000    0.52223
53800.0000    0.38293
53840.0000    0.28473
53880.0000    0.25583
53920.0000    0.20459
53960.0000    0.31376
54000.0000    0.58024
54040.0000    0.67489
54080.0000    0.35798
54120.0000    0.24371
54160.0000    0.34618
54200.0000    0.26020
54240.0000    0.32537
54280.0000    0.59651
54320.0000    0.49791
54360.0000    0.50587
54400.0000    0.47050
54440.0000    0.51531
54480.0000    0.30676
54520.0000    0.51838
54560.0000    0.44785
54600.0000    0.48574
54640.0000    0.64870
54680.0000    0.46122
54720.0000    0.47410
54760.0000    0.44859
54800.0000    0.25253
54840.0000    0.64725
54880.0000    0.46433
54920.0000    0.48454
54960.0000    0.56690
55000.0000    0.50987
55040.0000    0.39071
55080.0000    0.48123
55120.0000    0.18358
55160.0000    0.29343
55200.0000    0.33514
55240.0000    0.29041
55280.0000    0.45313
55320.0000    0.30333
55360.0000    0.45861
55400.0000    0.44667
55440.0000    0.47205
55480.0000    0.49493
55520.0000    0.15959
55560.0000    0.41281
55600.0000    0.51585
55640.0000    0.50751
55680.0000    0.59214
55720.0000    0.46492
55760.0000   -0.09667
55800.0000    0.45284
55840.0000    0.29150
55880.0000    0.41625
55920.0000   -0.18661
55960.0000    0.20180
56000.0000    0.01485
56040.0000    0.04531
56080.0000    0.29115
56120.0000    0.33893
56160.0000    0.10157
56200.0000   -0.01200
56240.0000    0.35190
56280.0000    0.26554
56320.0000    0.37990
56360.0000    0.33209
56400.0000    0.22371
56440.0000    0.36444
56480.0000    0.03892
56520.0000    0.21501
56560.0000    0.31608
56600.0000    0.20472
56640.0000   -0.06284
56680.0000    0.19743
56720.0000    0.61625
56760.0000    0.33671
56800.0000    0.23470
56840.0000    0.06382
56880.0000    0.05440
56920.0000    0.25111
56960.0000    0.38696
57000.0000    0.34472
57040.0000    0.31030
57080.0000    0.10109
57120.0000    0.13160
57160.0000   -0.33398
57200.0000   -0.04618
57240.0000   -0.13718
57280.0000    0.11237
57320.0000   -0.15926
57360.0000   -0.12398
57400.0000   -0.17518
57440.0000   -0.10075
57480.0000   -0.26505
57520.0000   -0.00655
57560.0000   -0.06157
57600.0000   -0.08014
57640.0000    0.45381
57680.0000    0.23232
57720.0000    0.07003
57760.0000   -0.02143
57800.0000   -0.20995
57840.0000    0.28371
57880.0000   -0.04457
57920.0000    0.12929
57960.0000    0.36178
58000.0000   -0.12194
58040.0000    0.12645
58080.0000   -0.02325
58120.0000    0.04609
58160.0000    0.20783
58200.0000    0.03036
58240.0000   -0.02715
58280.0000    0.25486
58320.0000   -0.08118
58360.0000   -0.26257
58400.0000   -0.42678
58440.0000   -0.48255
58480.0000   -0.62989
58520.0000   -0.59697
58560.0000   -0.22737
58600.0000   -0.60308
58640.0000   -0.43039
58680.0000   -0.30991
58720.0000   -0.58705
58760.0000   -0.41915
58800.0000   -0.25760
58840.0000    0.06405
58880.0000   -0.19284
58920.0000   -0.33416
58960.0000    0.21106
59000.0000    0.19703
59040.0000    0.17935
59080.0000    0.36474
59120.0000    0.12655
59160.0000    0.18435
59200.0000    0.08693
59240.0000    0.10353
59280.0000    0.08958
59320.0000   -0.14169
59360.0000    0.11391
59400.0000    0.14263
59440.0000    0.63515
59480.0000    0.23330
59520.0000    0.16091
59560.0000    0.14242
59600.0000    0.30137
59640.0000    0.09136
59680.0000    0.19947
59720.0000    0.10696
59760.0000    0.36189
59800.0000    0.12580
59840.0000    0.30025
59880.0000    0.24920
59920.0000    0.16549
59960.0000   -0.27618
60000.0000   -0.52310
60040.0000   -0.55382
60080.0000   -0.40081
60120.0000   -0.34637
60160.0000   -0.20519
60200.0000   -0.44009
60240.0000   -0.23637
60280.0000   -0.57399
60320.0000   -0.47759
60360.0000    0.03294
60400.0000   -0.11416
60440.0000   -0.20560
60480.0000   -0.09962
60520.0000   -0.29271
60560.0000   -0.50880
60600.0000   -0.51880
60640.0000   -0.65388
60680.0000   -0.85219
60720.0000   -0.38680
60760.0000   -0.33240
60800.0000   -0.27095
60840.0000   -0.64980
60880.0000   -0.27522
60920.0000    0.08206
60960.0000   -0.42359
61000.0000   -0.57153
61040.0000   -0.07779
61080.0000   -0.12293
61120.0000   -0.23499
61160.0000   -0.29545
61200.0000   -0.27845
61240.0000   -0.37203
61280.0000   -0.45263
61320.0000   -0.47375
61360.0000   -0.44507
61400.0000   -0.62968
61440.0000   -0.39617
61480.0000   -0.17367
61520.0000   -0.32369
61560.0000   -0.27559
61600.0000   -0.22234
61640.0000   -0.46955
61680.0000   -0.23562
61720.0000   -0.35103
61760.0000   -0.55223
61800.0000   -0.46993
61840.0000   -0.35227
61880.0000   -0.11515
61920.0000   -0.26563
61960.0000   -0.20272
62000.0000   -0.41887
62040.0000   -0.69687
62080.0000   -0.69650
62120.0000   -0.61980
62160.0000   -0.42555
62200.0000   -0.12793
62240.0000   -0.33835
62280.0000   -0.14694
62320.0000    0.05365
62360.0000   -0.20430
62400.0000   -0.51121
62440.0000   -0.14693
62480.0000   -0.20656
62520.0000   -0.66974
62560.0000   -0.56556
62600.0000   -0.57738
62640.0000   -0.36285
62680.0000   -0.59057
62720.0000   -0.34847
62760.0000   -0.32801
62800.0000   -0.33588
62840.0000   -0.21673
62880.0000   -0.50760
62920.0000   -0.06758
62960.0000   -0.28239
63000.0000   -0.16363
63040.0000   -0.07254
63080.0000   -0.22524
63120.0000   -0.48707
63160.0000   -0.09739
63200.0000   -0.20411
63240.0000   -0.22918
63280.0000   -0.08070
63320.0000   -0.09506
63360.0000   -0.21295
63400.0000   -0.26755
63440.0000   -0.24575
63480.0000   -0.13445
63520.0000   -0.18048
63560.0000   -0.37083
63600.0000   -0.40314
63640.0000   -0.56778
63680.0000   -0.24858
63720.0000   -0.05337
63760.0000   -0.36020
63800.0000   -0.11289
63840.0000   -0.44226
63880.0000   -0.34114
63920.0000   -0.26169
63960.0000   -0.35895
64000.0000   -0.63638
64040.0000   -0.72933
64080.0000   -0.91328
64120.0000   -0.73490
64160.0000   -0.39684
64200.0000   -0.32472
64240.0000   -0.53739
64280.0000   -1.03693
64320.0000   -0.69989
64360.0000   -0.74528
64400.0000   -0.64336
64440.0000   -0.68565
64480.0000   -0.52912
64520.0000   -0.56482
64560.0000   -0.80163
64600.0000   -0.54254
64640.0000   -0.63444
64680.0000   -0.70302
64720.0000   -0.46262
64760.0000   -0.53594
64800.0000   -0.61648
64840.0000   -0.65674
64880.0000   -0.58424
64920.0000   -0.92235
64960.0000   -0.41728
65000.0000   -0.62728
65040.0000   -0.65934
65080.0000   -0.76735
65120.0000   -0.64444
65160.0000   -0.44495
65200.0000   -0.20798
65240.0000   -0.44424
65280.0000   -0.24314
65320.0000   -0.20514
65360.0000   -0.39032
65400.0000   -0.14576
65440.0000   -0.45653
65480.0000   -0.18918
65520.0000   -0.24269
65560.0000   -0.38678
65600.0000   -0.34211
65640.0000   -0.10781
65680.0000   -0.13510
65720.0000   -0.51665
65760.0000   -0.44904
65800.0000   -0.35028
65840.0000   -0.11628
65880.0000    0.04292
65920.0000   -0.06182
65960.0000   -0.35055
66000.0000   -0.32728
66040.0000   -0.40522
66080.0000    0.10369
66120.0000    0.05561
66160.0000    0.13987
66200.0000    0.20117
66240.0000   -0.18761
66280.0000   -0.10828
66320.0000    0.27516
66360.0000    0.20629
66400.0000   -0.02664
66440.0000    0.19011
66480.0000   -0.13927
66520.0000    0.14767
66560.0000    0.58039
66600.0000   -0.02018
66640.0000    0.27969
66680.0000    0.35331
66720.0000    0.24605
66760.0000    0.30497
66800.0000    0.04072
66840.0000    0.30766
66880.0000    0.40120
66920.0000    0.34839
66960.0000    0.20624
67000.0000    0.45576
67040.0000    0.19631
67080.0000    0.59466
67120.0000    0.35136
67160.0000    0.14225
67200.0000    0.33718
67240.0000    0.29539
67280.0000    0.38454
67320.0000    0.65761
67360.0000    0.44415
67400.0000    0.35594
67440.0000    0.62252
67480.0000    0.31978
67520.0000    0.30240
67560.0000    0.60264
67600.0000    0.39753
67640.0000    0.51414
67680.0000    0.26000
67720.0000    0.36083
67760.0000    0.31055
67800.0000    0.30354
67840.0000    0.71197
67880.0000    0.27303
67920.0000    0.34395
67960.0000    0.41777
68000.0000    0.24348
68040.0000    0.25431
68080.0000    0.09925
68120.0000    0.18986
68160.0000    0.27876
68200.0000    0.41278
68240.0000    0.27677
68280.0000    0.33934
68320.0000    0.37089
68360.0000    0.44994
68400.0000    0.32505
68440.0000    0.32250
68480.0000    0.48128
68520.0000    0.41524
68560.0000    0.30755
68600.0000    0.47316
68640.0000    0.12888
68680.0000    0.19857
68720.0000    0.23971
68760.0000    0.16088
68800.0000    0.48259
68840.0000    0.22810
68880.0000    0.86838
68920.0000    0.33477
68960.0000    0.35090
69000.0000    0.45201
69040.0000    0.33863
69080.0000    0.21825
69120.0000    0.33133
69160.0000    0.40808
69200.0000    0.38168
69240.0000    0.05799
69280.0000    0.43230
69320.0000    0.41910
69360.0000    0.23733
69400.0000    0.07455
69440.0000    0.26187
69480.0000    0.12902
69520.0000   -0.17881
69560.0000    0.03901
69600.0000    0.22873
69640.0000   -0.29064
69680.0000    0.01213
69720.0000    0.12134
69760.0000   -0.48910
69800.0000    0.02884
69840.0000   -0.22106
69880.0000   -0.30743
69920.0000   -0.26434
69960.0000   -0.19028
70000.0000   -0.29295
70040.0000   -0.41009
70080.0000   -0.17686
70120.0000    0.12090
70160.0000    0.08426
70200.0000   -0.10382
70240.0000    0.05726
70280.0000    0.43828
70320.0000    0.09379
70360.0000    0.18136
70400.0000    0.08594
70440.0000    0.45213
70480.0000    0.35105
70520.0000    0.20997
70560.0000    0.14359
70600.0000    0.07505
70640.0000    0.17403
70680.0000    0.07454
70720.0000    0.23889
70760.0000   -0.20519
70800.0000    0.04954
70840.0000    0.12621
70880.0000   -0.08845
70920.0000    0.43622
70960.0000    0.57429
71000.0000    0.26549
71040.0000    0.27612
71080.0000    0.16763
71120.0000    0.40736
71160.0000    0.06154
71200.0000    0.37205
71240.0000    0.31230
71280.0000    0.26996
71320.0000    0.40104
71360.0000    0.23025
71400.0000    0.33490
71440.0000    0.25934
71480.0000   -0.04488
71520.0000    0.00355
71560.0000    0.33865
71600.0000    0.02949
71640.0000    0.41499
71680.0000    0.07314
71720.0000    0.28293
71760.0000    0.25064
71800.0000    0.30330
71840.0000    0.06982
71880.0000    0.41641
71920.0000    0.29874
71960.0000    0.38038
72000.0000    0.20314
72040.0000    0.24332
72080.0000    0.21959
72120.0000    0.18707
72160.0000    0.19165
72200.0000    0.24527
72240.0000    0.34234
72280.0000    0.40146
72320.0000    0.16418
72360.0000    0.19296
72400.0000    0.11035
72440.0000    0.11565
72480.0000    0.11483
72520.0000    0.23741
72560.0000   -0.07676
72600.0000    0.36289
72640.0000    0.17137
72680.0000    0.39238
72720.0000   -0.08609
72760.0000    0.44521
72800.0000    0.16249
72840.0000    0.24345
72880.0000    0.12698
72920.0000    0.14451
72960.0000    0.00512
73000.0000   -0.16435
73040.0000   -0.13367
73080.0000   -0.19959
73120.0000   -0.27312
73160.0000   -0.39600
73200.0000   -0.42885
73240.0000    0.12207
73280.0000   -0.47408
73320.0000   -0.11356
73360.0000    0.19133
73400.0000    0.16220
73440.0000   -0.07868
73480.0000    0.13560
73520.0000    0.32135
73560.0000    0.37669
73600.0000    0.31542
73640.0000    0.08143
73680.0000    0.44019
73720.0000    0.41557
73760.0000   -0.12494
73800.0000   -0.03363
73840.0000   -0.07431
73880.0000   -0.15588
73920.0000   -0.34879
73960.0000   -0.51896
74000.0000   -0.41701
74040.0000   -0.17891
74080.0000   -0.15009
74120.0000   -0.02809
74160.0000    0.16384
74200.0000    0.20547
74240.0000    0.40952
74280.0000    0.10544
74320.0000    0.50109
74360.0000    0.11958
74400.0000    0.17739
74440.0000    0.00206
74480.0000    0.40135
74520.0000    0.58838
74560.0000    0.31718
74600.0000    0.36362
74640.0000    0.51292
74680.0000    0.23737
74720.0000    0.30281
74760.0000    0.24201
74800.0000    0.06199
74840.0000    0.34667
74880.0000    0.31422
74920.0000    0.49113
74960.0000    0.51810
75000.0000    0.33187
75040.0000    0.31394
75080.0000    0.52785
75120.0000    0.29373
75160.0000   -0.07255
75200.0000    0.16289
75240.0000    0.46153
75280.0000    0.31001
75320.0000    0.40972
75360.0000    0.24896
75400.0000    0.38924
75440.0000    0.57734
75480.0000    0.30361
75520.0000    0.62865
75560.0000    0.25605
75600.0000    0.20142
75640.0000    0.47279
75680.0000    0.30158
75720.0000    0.25112
75760.0000    0.26452
75800.0000    0.40389
75840.0000    0.07764
75880.0000    0.11639
75920.0000    0.19735
75960.0000    0.02387
76000.0000   -0.21425
76040.0000    0.05063
76080.0000    0.12653
76120.0000    0.01731
76160.0000    0.28434
76200.0000    0.80054
76240.0000    0.46036
76280.0000    0.05329
76320.0000    0.58604
76360.0000    0.44371
76400.0000    0.13401
76440.0000    0.42180
76480.0000    0.41721
76520.0000    0.17215
76560.0000    0.37698
76600.0000    0.15782
76640.0000    0.07496
76680.0000    0.55176
76720.0000    0.29096
76760.0000    0.47441
76800.0000    0.22760
76840.0000    0.48775
76880.0000    0.49341
76920.0000    0.38315
76960.0000    0.06508
77000.0000    0.34663
77040.0000    0.34302
77080.0000    0.10279
77120.0000    0.42571
77160.0000    0.20468
77200.0000    0.24538
77240.0000   -0.18642
77280.0000   -0.22769
77320.0000   -0.28237
77360.0000   -0.17115
77400.0000    0.03836
77440.0000    0.10583
77480.0000   -0.01688
77520.0000   -0.38076
77560.0000   -0.56209
77600.0000    0.12740
77640.0000   -0.43257
77680.0000   -0.40030
77720.0000   -0.54928
77760.0000   -0.86343
77800.0000   -0.72599
77840.0000   -0.54955
77880.0000   -0.01048
77920.0000   -0.31151
77960.0000   -0.14676
78000.0000   -0.08556
78040.0000   -0.22746
78080.0000   -0.18652
78120.0000   -0.26994
78160.0000    0.07860
78200.0000   -0.13294
78240.0000   -0.06255
78280.0000    0.08406
78320.0000   -0.17840
78360.0000   -0.13355
78400.0000   -0.01941
78440.0000    0.05406
78480.0000    0.11915
78520.0000    0.01708
78560.0000   -0.18657
78600.0000    0.06029
78640.0000    0.02957
78680.0000   -0.13959
78720.0000   -0.06713
78760.0000   -0.05348
78800.0000   -0.06700
78840.0000    0.10040
78880.0000   -0.15482
78920.0000    0.10389
78960.0000   -0.11522
79000.0000    0.03194
79040.0000    0.05466
79080.0000    0.14983
79120.0000   -0.02823
79160.0000   -0.27932
79200.0000   -0.11696
79240.0000    0.07536
79280.0000    0.15938
79320.0000   -0.62880
79360.0000   -0.73471
79400.0000   -0.25962
79440.0000   -0.46560
79480.0000   -0.76245
79520.0000   -0.71456
79560.0000   -0.57575
79600.0000   -0.28347
79640.0000   -0.33410
79680.0000   -0.59093
79720.0000   -0.56123
79760.0000   -0.71282
79800.0000   -0.53212
79840.0000   -0.48290
79880.0000   -0.64321
79920.0000   -0.82757
79960.0000   -0.72594
80000.0000   -0.71451
80040.0000   -0.42113
80080.0000   -0.55026
80120.0000   -0.43373
80160.0000   -0.15982
80200.0000   -0.26886
80240.0000   -0.11846
80280.0000   -0.21016
80320.0000   -0.40472
80360.0000   -0.27373
80400.0000   -0.20751
80440.0000   -0.43375
80480.0000   -0.40560
80520.0000    0.20196
80560.0000    0.29472
80600.0000    0.24079
80640.0000    0.09983
80680.0000    0.11661
80720.0000    0.32055
80760.0000    0.35008
80800.0000   -0.11557
80840.0000   -0.18426
80880.0000   -0.37233
80920.0000    0.26631
80960.0000    0.13719
81000.0000    0.33203
81040.0000    0.34259
81080.0000    0.46888
81120.0000    0.39177
81160.0000    0.68893
81200.0000    0.61190
81240.0000    0.53538
81280.0000    0.69282
81320.0000    0.90630
81360.0000    0.79480
81400.0000    0.73343
81440.0000    0.67778
81480.0000    0.55705
81520.0000    0.33656
81560.0000    0.48715
81600.0000    0.53624
81640.0000    0.43971
81680.0000    0.53799
81720.0000    0.58569
81760.0000    0.67008
81800.0000    0.37967
81840.0000    0.37264
81880.0000    0.47281
81920.0000    0.44817
81960.0000    0.42674
82000.0000    0.53161
82040.0000    0.58934
82080.0000    0.57633
82120.0000    0.51479
82160.0000    0.46240
82200.0000    0.51170
82240.0000    0.39140
82280.0000    0.04276
82320.0000    0.63903
82360.0000    0.39256
82400.0000    0.38324
82440.0000    0.52493
82480.0000    0.46723
82520.0000    0.63453
82560.0000    0.35423
82600.0000    0.46812
82640.0000    0.51108
82680.0000    0.30751
82720.0000    0.30929
82760.0000    0.37014
82800.0000    0.54934
82840.0000    0.53838
82880.0000    0.50061
82920.0000    0.47221
82960.0000    0.38365
83000.0000    0.50769
83040.0000    0.53365
83080.0000    0.41732
83120.0000    0.30966
83160.0000    0.60844
83200.0000    0.69439
83240.0000    0.59902
83280.0000    0.37099
83320.0000    0.33675
83360.0000    0.58266
83400.0000    0.61280
83440.0000    0.52274
83480.0000    0.28546
83520.0000    0.50414
83560.0000    0.59540
83600.0000    0.41741
83640.0000    0.48593
83680.0000    0.60064
83720.0000    0.47255
83760.0000    0.50026
83800.0000    0.48162
83840.0000    0.42536
83880.0000    0.62158
83920.0000    0.53097
83960.0000    0.62116
84000.0000    0.52119
84040.0000    0.41350
84080.0000    0.53031
84120.0000    0.44314
84160.0000    0.37566
84200.0000    0.48774
84240.0000    0.01749
84280.0000    0.12966
84320.0000    0.34715
84360.0000    0.23776
84400.0000   -0.02195
84440.0000    0.10071
84480.0000    0.02589
84520.0000   -0.26145
84560.0000    0.13154
84600.0000    0.34931
84640.0000    0.58209
84680.0000    0.48834
84720.0000    0.50716
84760.0000    0.68692
84800.0000    0.63631
84840.0000    0.51674
84880.0000    0.51027
84920.0000    0.67019
84960.0000    0.59543
85000.0000    0.54326
85040.0000    0.29851
85080.0000    0.48294
85120.0000    0.26368
85160.0000    0.32128
85200.0000    0.54974
85240.0000    0.41795
85280.0000    0.30976
85320.0000    0.54957
85360.0000    0.44746
85400.0000    0.44765
85440.0000    0.62513
85480.0000    0.43808
85520.0000    0.36344
85560.0000    0.19619
85600.0000    0.46449
85640.0000    0.46152
85680.0000    0.39168
85720.0000    0.39640
85760.0000    0.32790
85800.0000    0.31304
85840.0000    0.29001
85880.0000    0.67253
85920.0000    0.43397
85960.0000    0.53620
86000.0000    0.50306
86040.0000    0.69488
86080.0000    0.68508
86120.0000    0.54457
86160.0000    0.35016
86200.0000    0.61428
86240.0000    0.57349
86280.0000    0.56748
86320.0000    0.61416
86360.0000    0.43988
86400.0000    0.45352
86440.0000    0.56397
86480.0000    0.54573
86520.0000    0.61962
86560.0000    0.64236
86600.0000    0.53856
86640.0000    0.63849
86680.0000    0.43446
86720.0000    0.41524
86760.0000    0.50006
86800.0000    0.23384
86840.0000    0.31091
86880.0000    0.46637
86920.0000    0.50056
86960.0000    0.39849
87000.0000    0.34711
87040.0000    0.24211
87080.0000    0.55008
87120.0000    0.55488
87160.0000    0.64342
87200.0000    0.54823
87240.0000    0.32984
87280.0000    0.36657
87320.0000    0.33542
87360.0000    0.32321
87400.0000    0.33065
87440.0000    0.76738
87480.0000    0.32274
87520.0000    0.51753
87560.0000    0.21140
87600.0000    0.52245
87640.0000    0.52511
87680.0000    0.43506
87720.0000    0.34356
87760.0000    0.30118
87800.0000    0.41046
87840.0000    0.47498
87880.0000    0.60848
87920.0000    0.70178
87960.0000    0.56301
88000.0000    0.72968
88040.0000    0.55965
88080.0000    0.58762
88120.0000    0.35103
88160.0000    0.56540
88200.0000    0.78787
88240.0000    0.54154
88280.0000    0.53316
88320.0000    0.54434
88360.0000    0.40066
88400.0000    0.46485
88440.0000    0.30415
88480.0000    0.21975
88520.0000    0.59219
88560.0000    0.53718
88600.0000   -0.22737
88640.0000    0.18207
88680.0000    0.16282
88720.0000   -0.00183
88760.0000   -0.00828
88800.0000    0.02916
88840.0000    0.23163
88880.0000    0.66950
88920.0000    0.50451
88960.0000    0.34884
89000.0000    0.36970
89040.0000    0.08681
89080.0000   -0.05502
89120.0000   -0.13346
89160.0000   -0.14070
89200.0000   -0.25424
89240.0000   -0.60840
89280.0000   -0.49720
89320.0000   -0.61147
89360.0000   -0.00859
89400.0000   -0.38987
89440.0000   -0.51252
89480.0000   -0.22346
89520.0000   -0.21422
89560.0000   -0.29295
89600.0000   -0.23301
89640.0000   -0.27462
89680.0000   -0.11681
89720.0000   -0.33279
89760.0000    0.07222
89800.0000    0.06204
89840.0000   -0.36996
89880.0000   -0.52209
89920.0000   -0.42616
89960.0000   -0.01345
90000.0000    0.01966
90040.0000   -0.16787
90080.0000   -0.65155
90120.0000   -0.19532
90160.0000   -0.42801
90200.0000   -0.35836
90240.0000   -0.42661
90280.0000   -0.25465
90320.0000   -0.50845
90360.0000   -0.51984
90400.0000    0.15878
90440.0000   -0.52397
90480.0000   -0.46119
90520.0000   -0.29676
90560.0000   -0.71748
90600.0000   -0.47204
90640.0000   -0.32255
90680.0000   -0.34712
90720.0000   -0.52737
90760.0000   -0.40697
90800.0000   -0.24550
90840.0000   -0.51636
90880.0000   -0.19425
90920.0000   -0.35998
90960.0000   -0.39043
91000.0000   -0.33056
91040.0000   -0.23875
91080.0000   -0.05634
91120.0000   -0.58675
91160.0000   -0.71410
91200.0000   -0.50768
91240.0000   -0.43017
91280.0000   -0.65433
91320.0000   -0.70032
91360.0000   -0.37098
91400.0000   -0.37569
91440.0000   -0.62772
91480.0000   -0.54733
91520.0000   -0.72169
91560.0000   -0.64703
91600.0000   -0.34913
91640.0000   -0.43836
91680.0000   -0.47938
91720.0000   -0.66818
91760.0000   -0.37560
91800.0000   -0.43285
91840.0000   -0.50422
91880.0000   -0.42691
91920.0000   -0.68082
91960.0000   -0.60389
92000.0000   -0.27162
92040.0000   -0.39747
92080.0000   -0.17506
92120.0000   -0.05508
92160.0000   -0.32359
92200.0000   -0.44813
92240.0000   -0.53524
92280.0000   -0.64671
92320.0000   -0.16725
92360.0000   -0.26124
92400.0000   -0.64956
92440.0000   -0.21516
92480.0000   -0.27652
92520.0000   -0.42950
92560.0000   -0.36144
92600.0000   -0.36338
92640.0000   -0.21190
92680.0000   -0.30596
92720.0000   -0.23570
92760.0000   -0.42561
92800.0000   -0.39821
92840.0000   -0.55051
92880.0000   -0.33076
92920.0000   -0.38935
92960.0000   -0.31545
93000.0000   -0.43020
93040.0000   -0.24966
93080.0000   -0.22747
93120.0000   -0.09543
93160.0000    0.06853
93200.0000    0.08045
93240.0000   -0.10805
93280.0000   -0.19022
93320.0000   -0.30185
93360.0000   -0.31889
93400.0000    0.01520
93440.0000   -0.07435
93480.0000    0.36354
93520.0000    0.04452
93560.0000    0.00617
93600.0000   -0.10581
93640.0000    0.03738
93680.0000    0.08271
93720.0000   -0.01869
93760.0000   -0.17588
93800.0000   -0.06927
93840.0000   -0.16135
93880.0000   -0.46047
93920.0000   -0.23532
93960.0000   -0.01076
94000.0000   -0.21193
94040.0000   -0.04726
94080.0000   -0.24911
94120.0000   -0.49982
94160.0000   -0.09826
94200.0000   -0.06650
94240.0000   -0.09417
94280.0000   -0.12004
94320.0000   -0.30031
94360.0000   -0.24845
94400.0000   -0.21082
94440.0000   -0.50054
94480.0000   -0.39764
94520.0000   -0.29771
94560.0000   -0.21631
94600.0000   -0.21939
94640.0000   -0.20037
94680.0000   -0.13659
94720.0000   -0.12386
94760.0000   -0.45468
94800.0000   -0.67256
94840.0000   -0.44155
94880.0000   -0.45481
94920.0000   -0.45128
94960.0000   -0.44784
95000.0000   -0.34501
95040.0000   -0.45373
95080.0000   -0.37963
95120.0000   -0.02536
95160.0000   -0.23508
95200.0000   -0.35932
95240.0000   -0.11021
95280.0000   -0.31718
95320.0000   -0.27030
95360.0000   -0.19765
95400.0000   -0.23602
95440.0000   -0.23621
95480.0000   -0.41147
95520.0000   -0.20726
95560.0000   -0.05494
95600.0000   -0.17491
95640.0000   -0.31575
95680.0000   -0.07262
95720.0000   -0.32960
95760.0000   -0.52160
95800.0000   -0.08026
95840.0000   -0.30116
95880.0000    0.02057
95920.0000   -0.28573
95960.0000   -0.22819
96000.0000    0.00681
96040.0000   -0.13929
96080.0000    0.01820
96120.0000   -0.11641
96160.0000   -0.06628
96200.0000   -0.05255
96240.0000   -0.11971
96280.0000   -0.02656
96320.0000   -0.04348
96360.0000    0.11388
96400.0000   -0.33239
96440.0000   -0.03538
96480.0000   -0.32556
96520.0000   -0.03025
96560.0000   -0.10974
96600.0000   -0.26903
96640.0000   -0.31410
96680.0000   -0.14927
96720.0000   -0.41451
96760.0000   -0.13602
96800.0000   -0.16311
96840.0000   -0.15939
96880.0000   -0.33621
96920.0000   -0.22827
96960.0000   -0.64894
97000.0000   -0.69035
97040.0000   -0.59242
97080.0000   -0.56280
97120.0000   -0.61637
97160.0000   -0.50281
97200.0000   -0.62295
97240.0000   -0.52316
97280.0000   -0.38352
97320.0000   -0.49819
97360.0000   -0.52338
97400.0000   -0.51015
97440.0000   -0.54801
97480.0000   -0.53317
97520.0000   -0.66076
97560.0000   -0.43249
97600.0000   -0.78355
97640.0000   -0.66036
97680.0000   -0.30425
97720.0000   -0.36705
97760.0000   -0.52923
97800.0000   -0.51001
97840.0000   -0.47943
97880.0000   -0.56139
97920.0000   -0.31219
97960.0000   -0.28665
98000.0000   -0.35295
98040.0000   -0.19887
98080.0000   -0.22797
98120.0000   -0.34453
98160.0000   -0.29313
98200.0000   -0.34696
98240.0000   -0.40876
98280.0000   -0.62228
98320.0000   -0.25570
98360.0000   -0.30132
98400.0000   -0.28620
98440.0000   -0.41935
98480.0000   -0.27994
98520.0000   -0.13228
98560.0000   -0.21984
98600.0000   -0.42404
98640.0000   -0.13578
98680.0000   -0.31131
98720.0000   -0.27733
98760.0000   -0.16848
98800.0000   -0.26420
98840.0000   -0.69399
98880.0000   -0.59698
98920.0000   -0.52401
98960.0000   -0.37620
99000.0000   -0.57444
99040.0000   -0.47611
99080.0000   -0.49768
99120.0000   -0.83394
99160.0000   -0.60873
99200.0000   -0.68222
99240.0000   -0.17583
99280.0000   -0.16981
99320.0000   -0.26523
99360.0000   -0.30926
99400.0000   -0.14519
99440.0000   -0.43233
99480.0000   -0.17087
99520.0000   -0.41794
99560.0000   -0.06801
99600.0000   -0.11876
99640.0000   -0.47492
99680.0000   -0.27614
99720.0000   -0.54477
99760.0000   -0.49358
99800.0000   -0.37742
99840.0000   -0.59685
99880.0000   -0.53469
99920.0000   -0.57438
99960.0000   -0.52126
100000.0000   -0.40793
100040.0000   -0.33548
100080.0000   -0.29328
100120.0000   -0.36359
100160.0000   -0.23328
100200.0000   -0.57208
100240.0000   -0.56861
100280.0000   -0.67122
100320.0000   -0.42620
100360.0000   -0.25775
100400.0000   -0.42627
100440.0000   -0.80778
100480.0000   -0.66705
100520.0000   -0.66531
100560.0000   -0.55910
100600.0000   -0.29021
100640.0000   -0.28604
100680.0000   -0.12036
100720.0000   -0.41745
100760.0000   -0.22236
100800.0000   -0.15474
100840.0000   -0.10206
100880.0000   -0.26172
100920.0000   -0.15821
100960.0000   -0.29268
101000.0000   -0.24478
101040.0000   -0.52884
101080.0000   -0.51369
101120.0000   -0.33966
101160.0000   -0.19715
101200.0000   -0.41145
101240.0000   -0.10498
101280.0000   -0.61969
101320.0000   -0.38841
101360.0000   -0.55467
101400.0000   -0.55830
101440.0000   -0.39937
101480.0000   -0.29805
101520.0000   -0.30143
101560.0000   -0.16651
101600.0000    0.00798
101640.0000   -0.14400
101680.0000   -0.14428
101720.0000   -0.31339
101760.0000   -0.35421
101800.0000   -0.20153
101840.0000   -0.18931
101880.0000   -0.13009
101920.0000   -0.09951
101960.0000   -0.07758
102000.0000   -0.08992
102040.0000   -0.16209
102080.0000   -0.34111
102120.0000   -0.30031
102160.0000   -0.18269
102200.0000   -0.17271
102240.0000   -0.20032
102280.0000   -0.28950
102320.0000   -0.21307
102360.0000   -0.26246
102400.0000   -0.25089
102440.0000   -0.15773
102480.0000   -0.41862
102520.0000   -0.14911
102560.0000   -0.17034
102600.0000   -0.12194
102640.0000   -0.05384
102680.0000   -0.10082
102720.0000   -0.02095
102760.0000   -0.23635
102800.0000   -0.34202
102840.0000   -0.05937
102880.0000   -0.33341
102920.0000   -0.19211
102960.0000   -0.43631
103000.0000   -0.06758
103040.0000   -0.20691
103080.0000   -0.58354
103120.0000   -0.55027
103160.0000   -0.52948
103200.0000   -0.47309
103240.0000   -0.47441
103280.0000   -0.33946
103320.0000   -0.63019
103360.0000   -0.66375
103400.0000   -0.76673
103440.0000   -0.49028
103480.0000   -0.43405
103520.0000   -0.54504
103560.0000   -0.47376
103600.0000   -0.38888
103640.0000   -0.68896
103680.0000   -0.67784
103720.0000   -0.88218
103760.0000   -0.78078
103800.0000   -0.39588
103840.0000   -0.44326
103880.0000   -0.51518
103920.0000   -0.41424
103960.0000   -0.19871
104000.0000   -0.33080
104040.0000   -0.04710
104080.0000   -0.17208
104120.0000   -0.34592
104160.0000   -0.46043
104200.0000   -0.63889
104240.0000   -0.44593
104280.0000   -0.57570
104320.0000   -0.69666
104360.0000   -0.47082
104400.0000   -0.25259
104440.0000   -0.94399
104480.0000   -0.52429
104520.0000   -0.53707
104560.0000   -0.12061
104600.0000   -0.15129
104640.0000   -0.24571
104680.0000   -0.69319
104720.0000   -0.17848
104760.0000   -0.39263
104800.0000   -0.19307
104840.0000   -0.12848
104880.0000   -0.14763
104920.0000   -0.36645
104960.0000   -0.47914
105000.0000   -0.23815
105040.0000   -0.22522
105080.0000   -0.29443
105120.0000   -0.13243
105160.0000   -0.13779
105200.0000   -0.24492
105240.0000   -0.15475
105280.0000   -0.54212
105320.0000   -0.11830
105360.0000   -0.25811
105400.0000   -0.36525
105440.0000   -0.21601
105480.0000   -0.11558
105520.0000   -0.80062
105560.0000   -0.23070
105600.0000   -0.53589
105640.0000   -0.40200
105680.0000   -0.63736
105720.0000   -0.52243
105760.0000   -0.41704
105800.0000   -0.54654
105840.0000   -0.66825
105880.0000   -0.44741
105920.0000   -0.30180
105960.0000   -0.62029
106000.0000   -0.45773
106040.0000   -0.55570
106080.0000   -0.64521
106120.0000   -0.57384
106160.0000   -0.70158
106200.0000   -0.31301
106240.0000   -0.23704
106280.0000   -0.40090
106320.0000   -0.79455
106360.0000   -0.45848
106400.0000   -0.32063
106440.0000   -0.60270
106480.0000   -0.53918
106520.0000   -0.65156
106560.0000   -0.53572
106600.0000   -0.31889
106640.0000   -0.46931
106680.0000   -0.19773
106720.0000   -0.30276
106760.0000   -0.08602
106800.0000   -0.15578
106840.0000    0.30496
106880.0000   -0.21591
106920.0000   -0.18298
106960.0000   -0.53798
107000.0000   -0.59742
107040.0000   -0.44139
107080.0000   -0.73079
107120.0000   -0.30083
107160.0000   -0.27446
107200.0000   -0.11066
107240.0000   -0.49041
107280.0000   -0.11961
107320.0000   -0.43957
107360.0000   -0.70341
107400.0000   -0.34923
107440.0000   -0.20845
107480.0000    0.28867
107520.0000    0.11188
107560.0000    0.04730
107600.0000    0.09957
107640.0000    0.55712
107680.0000   -0.00015
107720.0000   -0.08039
107760.0000   -0.06351
107800.0000    0.08536
107840.0000   -0.33013
107880.0000   -0.14212
107920.0000   -0.06143
107960.0000   -0.03581
108000.0000   -0.77767
108040.0000   -0.36061
108080.0000   -0.70731
108120.0000   -0.39271
108160.0000   -0.17750
108200.0000   -0.33721
108240.0000   -0.16353
108280.0000   -0.24643
108320.0000   -0.06568
108360.0000   -0.20405
108400.0000   -0.00197
108440.0000   -0.63229
108480.0000   -0.24980
108520.0000   -0.33002
108560.0000   -0.26044
108600.0000   -0.01241
108640.0000    0.08607
108680.0000   -0.08302
108720.0000   -0.23784
108760.0000   -0.13106
108800.0000   -0.30444
108840.0000   -0.20756
108880.0000    0.00150
108920.0000   -0.10133
108960.0000   -0.05810
109000.0000   -0.04589
109040.0000   -0.32213
109080.0000   -0.38596
109120.0000   -0.41140
109160.0000   -0.16425
109200.0000   -0.43690
109240.0000   -0.12122
109280.0000   -0.17067
109320.0000   -0.21159
109360.0000   -0.26156
109400.0000   -0.69597
109440.0000   -0.37545
109480.0000   -0.25903
109520.0000   -0.62390
109560.0000   -0.40913
109600.0000   -0.18632
109640.0000   -0.30988
109680.0000   -0.56879
109720.0000   -0.53232
109760.0000   -0.43595
109800.0000   -0.45473
109840.0000   -0.59687
109880.0000   -0.47116
109920.0000   -0.47563
109960.0000   -0.55301
110000.0000   -0.66010
110040.0000   -0.44439
110080.0000   -0.65407
110120.0000   -0.26452
110160.0000   -0.30491
110200.0000   -0.52815
110240.0000   -0.32117
110280.0000   -0.29703
110320.0000   -0.33769
110360.0000   -0.65486
110400.0000   -0.60572
110440.0000   -0.76241
110480.0000   -0.58966
110520.0000   -0.61501
110560.0000   -0.65301
110600.0000   -0.55868
110640.0000   -0.61095
110680.0000   -0.63100
110720.0000   -0.30373
110760.0000   -0.15397
110800.0000   -0.51582
110840.0000   -0.50611
110880.0000   -0.29650
110920.0000   -0.35429
110960.0000   -0.03905
111000.0000   -0.42431
111040.0000   -0.48826
111080.0000   -0.42762
111120.0000   -0.16123
111160.0000   -0.50037
111200.0000   -0.49213
111240.0000   -0.94244
111280.0000   -0.51847
111320.0000   -0.22476
111360.0000   -0.36741
111400.0000   -0.48170
111440.0000   -0.51856
111480.0000   -0.40426
111520.0000    0.04309
111560.0000   -0.52568
111600.0000    0.01383
111640.0000   -0.23781
111680.0000   -0.35950
111720.0000   -0.21919
111760.0000   -0.40859
111800.0000   -0.24392
111840.0000   -0.30815
111880.0000   -0.45438
111920.0000   -0.51118
111960.0000   -0.07768
112000.0000    0.23759
112040.0000    0.16455
112080.0000    0.00079
112120.0000    0.07467
112160.0000    0.18257
112200.0000   -0.27593
112240.0000   -0.17456
112280.0000   -0.18283
112320.0000   -0.21570
112360.0000   -0.67904
112400.0000   -0.68974
112440.0000   -0.41137
112480.0000   -0.39322
112520.0000   -0.59053
112560.0000   -0.24660
112600.0000   -0.22540
112640.0000   -0.28233
112680.0000   -0.21527
112720.0000   -0.48571
112760.0000   -0.62171
112800.0000   -0.71894
112840.0000   -0.40458
112880.0000   -0.50990
112920.0000   -0.41578
112960.0000   -0.53958
113000.0000   -0.87694
113040.0000   -0.50115
113080.0000   -0.81020
113120.0000   -0.70015
113160.0000   -0.52297
113200.0000   -0.32814
113240.0000   -0.28252
113280.0000   -0.40736
113320.0000   -0.71046
113360.0000   -0.39255
113400.0000   -0.52252
113440.0000   -0.31433
113480.0000    0.00716
113520.0000   -0.30718
113560.0000   -0.29608
113600.0000   -0.03762
113640.0000   -0.30180
113680.0000   -0.24040
113720.0000   -0.52765
113760.0000   -0.25189
113800.0000   -0.58639
113840.0000   -0.41182
113880.0000   -0.72667
113920.0000   -0.77746
113960.0000   -0.27137
114000.0000   -0.17717
114040.0000   -0.23689
114080.0000   -0.11934
114120.0000   -0.50918
114160.0000   -0.46520
114200.0000   -0.68988
114240.0000   -0.53056
114280.0000    0.05409
114320.0000   -0.40328
114360.0000   -0.50271
114400.0000   -0.34862
114440.0000   -0.56416
114480.0000   -0.47535
114520.0000   -0.45977
114560.0000   -0.63698
114600.0000   -0.47681
114640.0000   -0.53099
114680.0000   -0.38379
114720.0000   -0.36417
114760.0000   -0.37092
114800.0000   -0.56141
114840.0000   -0.52479
114880.0000   -0.44024
114920.0000   -0.50216
114960.0000   -0.33319
115000.0000   -0.22778
115040.0000   -0.25003
115080.0000   -0.41209
115120.0000   -0.27046
115160.0000   -0.21277
115200.0000   -0.29034
115240.0000   -0.56976
115280.0000   -0.47727
115320.0000   -0.53701
115360.0000   -0.65936
115400.0000   -0.49701
115440.0000   -0.45702
115480.0000   -0.50180
115520.0000   -0.22584
115560.0000   -0.35293
115600.0000   -0.35384
115640.0000   -0.42550
115680.0000   -0.60886
115720.0000   -0.30195
115760.0000   -0.23318
115800.0000   -0.17479
115840.0000   -0.11715
115880.0000   -0.09008
115920.0000   -0.22374
115960.0000    0.03431
116000.0000   -0.03486
116040.0000   -0.02400
116080.0000   -0.11362
116120.0000   -0.02591
116160.0000    0.07181
116200.0000    0.01044
116240.0000   -0.15792
116280.0000   -0.37558
116320.0000   -0.54054
116360.0000    0.01222
116400.0000   -0.28559
116440.0000   -0.25905
116480.0000   -0.29184
116520.0000   -0.46334
116560.0000   -0.11390
116600.0000   -0.01311
116640.0000   -0.21537
116680.0000    0.02516
116720.0000   -0.23551
116760.0000    0.02978
116800.0000   -0.09650
116840.0000   -0.12741
116880.0000   -0.15802
116920.0000   -0.16848
116960.0000   -0.08764
117000.0000    0.06817
117040.0000   -0.07518
117080.0000   -0.03556
117120.0000   -0.20362
117160.0000    0.01580
117200.0000   -0.05369
117240.0000   -0.03424
117280.0000    0.11208
117320.0000   -0.29987
117360.0000   -0.13542
117400.0000   -0.03360
117440.0000   -0.24970
117480.0000   -0.01240
117520.0000    0.14867
117560.0000   -0.14010
117600.0000   -0.01991
117640.0000    0.01149
117680.0000    0.06464
117720.0000   -0.04854
117760.0000   -0.18196
117800.0000   -0.27717
117840.0000   -0.28358
117880.0000   -0.03951
117920.0000   -0.02583
117960.0000    0.14042
118000.0000   -0.09045
118040.0000   -0.12271
118080.0000   -0.05509
118120.0000   -0.07097
118160.0000   -0.10652
118200.0000   -0.26148
118240.0000   -0.04472
118280.0000   -0.14639
118320.0000    0.01580
118360.0000   -0.21210
118400.0000   -0.08451
118440.0000   -0.05518
118480.0000   -0.11869
118520.0000   -0.23942
118560.0000   -0.13299
118600.0000   -0.26713
118640.0000   -0.00903
118680.0000   -0.25128
118720.0000   -0.18223
118760.0000   -0.27154
118800.0000   -0.30847
118840.0000   -0.40791
118880.0000   -0.15488
118920.0000   -0.09036
118960.0000    0.01870
119000.0000   -0.14785
119040.0000    0.05879
119080.0000    0.11933
119120.0000   -0.07946
119160.0000   -0.24379
119200.0000   -0.15153
119240.0000   -0.07442
119280.0000    0.06825
119320.0000    0.07151
119360.0000   -0.22321
119400.0000   -0.04228
119440.0000    0.19061
119480.0000    0.42447
119520.0000    0.42126
119560.0000    0.31787
119600.0000    0.31439
119640.0000    0.11825
119680.0000    0.29538
119720.0000    0.25192
119760.0000    0.18585
119800.0000    0.33395
119840.0000    0.17207
119880.0000    0.22453
119920.0000   -0.14832
119960.0000   -0.40071
120000.0000   -0.05277
120040.0000   -0.02256
120080.0000   -0.33393
120120.0000   -0.08407
120160.0000    0.03533
120200.0000   -0.17250
120240.0000   -0.12503
120280.0000   -0.15017
120320.0000   -0.09167
120360.0000   -0.12223
120400.0000   -0.09979
120440.0000   -0.03614
120480.0000   -0.31337
120520.0000   -0.25341
120560.0000   -0.37495
120600.0000    0.07284
120640.0000   -0.06588
120680.0000   -0.00356
120720.0000    0.05084
120760.0000   -0.05115
120800.0000    0.26618
120840.0000    0.42871
120880.0000    0.22265
120920.0000    0.11966
120960.0000    0.29783
121000.0000    0.31979
121040.0000    0.12614
121080.0000    0.19665
121120.0000    0.16782
121160.0000    0.22798
121200.0000    0.13706
121240.0000    0.32190
121280.0000    0.33235
121320.0000    0.29048
121360.0000    0.28050
121400.0000    0.19001
121440.0000    0.14526
121480.0000    0.33145
121520.0000    0.27967
121560.0000    0.03564
121600.0000   -0.28233
121640.0000   -0.25874
121680.0000   -0.25473
121720.0000   -0.11366
121760.0000   -0.14724
121800.0000   -0.28413
121840.0000   -0.25301
121880.0000   -0.20805
121920.0000   -0.58651
121960.0000   -0.27230
122000.0000   -0.30814
122040.0000    0.03879
122080.0000    0.30492
122120.0000    0.21685
122160.0000    0.16474
122200.0000    0.28761
122240.0000    0.51788
122280.0000    0.26229
122320.0000    0.07963
122360.0000    0.24462
122400.0000    0.22453
122440.0000    0.26847
122480.0000    0.26579
122520.0000    0.15455
122560.0000    0.29002
122600.0000    0.18495
122640.0000   -0.16224
122680.0000    0.11244
122720.0000   -0.14824
122760.0000    0.19612
122800.0000    0.20329
122840.0000    0.26611
122880.0000    0.34960
122920.0000    0.18649
122960.0000    0.00070
123000.0000   -0.27636
123040.0000    0.02941
123080.0000   -0.14904
123120.0000   -0.08987
123160.0000   -0.19834
123200.0000   -0.23874
123240.0000   -0.33776
123280.0000   -0.24339
123320.0000   -0.30199
123360.0000   -0.29259
123400.0000   -0.33152
123440.0000   -0.58375
123480.0000   -0.45451
123520.0000   -0.65962
123560.0000   -0.44101
123600.0000    0.08271
123640.0000   -0.29668
123680.0000   -0.37100
123720.0000   -0.14257
123760.0000   -0.12640
123800.0000    0.25531
123840.0000   -0.05713
123880.0000   -0.03351
123920.0000    0.01694
123960.0000   -0.34502
124000.0000   -0.52321
124040.0000   -0.24665
124080.0000   -0.26902
124120.0000   -0.08710
124160.0000   -0.18052
124200.0000   -0.15387
124240.0000   -0.21111
124280.0000   -0.12680
124320.0000   -0.13112
124360.0000   -0.53877
124400.0000   -0.18254
124440.0000   -0.24353
124480.0000   -0.15587
124520.0000   -0.43162
124560.0000   -0.09506
124600.0000    0.06260
124640.0000    0.03711
124680.0000   -0.01372
124720.0000   -0.21528
124760.0000   -0.24289
124800.0000   -0.06950
124840.0000   -0.13291
124880.0000   -0.17934
124920.0000   -0.40377
124960.0000   -0.19907
125000.0000   -0.32573
125040.0000   -0.13972
125080.0000   -0.38287
125120.0000   -0.42928
125160.0000   -0.53538
125200.0000   -0.80322
125240.0000   -1.04669
125280.0000   -0.87272
125320.0000   -0.86230
125360.0000   -0.96545
125400.0000   -1.00162
125440.0000   -0.30429
125480.0000   -0.63711
125520.0000   -0.53769
125560.0000   -0.41518
125600.0000   -0.79054
125640.0000   -0.50403
125680.0000    0.00540
125720.0000   -0.04851
125760.0000   -0.00369
125800.0000   -0.10218
125840.0000    0.02906
125880.0000   -0.14555
125920.0000   -0.04595
125960.0000   -0.39660
126000.0000   -0.18801
126040.0000   -0.13157
126080.0000   -0.34793
126120.0000   -0.30227
126160.0000   -0.32617
126200.0000   -0.13242
126240.0000   -0.23806
126280.0000   -0.20740
126320.0000   -0.25331
126360.0000   -0.33307
126400.0000   -0.40229
126440.0000   -0.13312
126480.0000   -0.50486
126520.0000   -0.46029
126560.0000   -0.33134
126600.0000   -0.38399
126640.0000   -0.35835
126680.0000   -0.40914
126720.0000   -0.78489
126760.0000   -0.42550
126800.0000   -0.44166
126840.0000   -0.64394
126880.0000   -0.57066
126920.0000   -0.66589
126960.0000   -0.62358
127000.0000   -0.64961
127040.0000   -0.71292
127080.0000   -0.52156
127120.0000   -0.67450
127160.0000   -0.75812
127200.0000   -0.78551
127240.0000   -0.44434
127280.0000   -0.46131
127320.0000   -0.59207
127360.0000   -0.10404
127400.0000   -0.17719
127440.0000   -0.41121
127480.0000   -0.52087
127520.0000   -0.46522
127560.0000   -0.28682
127600.0000   -0.19043
127640.0000   -0.55019
127680.0000   -0.44304
127720.0000   -0.15145
127760.0000   -0.45065
127800.0000   -0.53237
127840.0000   -0.53298
127880.0000   -0.40001
127920.0000   -0.74042
127960.0000   -0.66539
128000.0000   -0.62341
128040.0000   -0.60029
128080.0000   -0.27182
128120.0000   -0.27170
128160.0000   -0.18419
128200.0000   -0.00289
128240.0000   -0.57480
128280.0000   -0.60447
128320.0000   -0.41539
128360.0000   -0.59231
128400.0000   -0.28482
128440.0000   -0.18348
128480.0000   -0.50117
128520.0000   -0.18064
128560.0000   -0.14549
128600.0000    0.05795
128640.0000   -0.12809
128680.0000   -0.21635
128720.0000   -0.53247
128760.0000   -0.27350
128800.0000   -0.10358
128840.0000   -0.24459
128880.0000   -0.23217
128920.0000   -0.21616
128960.0000   -0.42933
129000.0000   -0.56250
129040.0000   -0.25935
129080.0000   -0.26994
129120.0000   -0.54010
129160.0000   -0.45082
129200.0000   -0.50424
129240.0000   -0.09002
129280.0000   -0.28741
129320.0000   -0.40675
129360.0000   -0.56667
129400.0000   -0.39858
129440.0000   -0.18271
129480.0000   -0.37116
129520.0000   -0.13889
129560.0000   -0.55422
129600.0000   -0.09323
129640.0000   -0.60669
129680.0000   -0.79661
129720.0000   -0.34735
129760.0000   -0.65571
129800.0000   -0.55685
129840.0000   -0.47575
129880.0000   -0.68216
129920.0000   -0.46001
129960.0000   -0.43266
130000.0000   -0.38115
130040.0000   -0.64161
130080.0000    0.03685
130120.0000   -0.56192
130160.0000   -0.39481
130200.0000   -0.49711
130240.0000   -0.51332
130280.0000    0.04494
130320.0000   -0.41057
130360.0000   -0.21941
130400.0000   -0.24882
130440.0000   -0.22007
130480.0000   -0.23088
130520.0000   -0.69059
130560.0000   -0.35731
130600.0000   -0.36073
130640.0000   -0.56473
130680.0000   -0.56116
130720.0000   -0.58981
130760.0000   -0.37590
130800.0000   -0.30095
130840.0000   -0.38570
130880.0000   -0.63602
130920.0000   -0.34008
130960.0000   -0.37656
131000.0000   -0.20037
131040.0000   -0.24603
131080.0000   -0.32019
131120.0000   -0.22000
131160.0000   -0.08195
131200.0000   -0.02741
131240.0000   -0.01453
131280.0000   -0.25555
131320.0000   -0.43857
131360.0000   -0.71629
131400.0000   -0.27358
131440.0000   -0.52924
131480.0000   -0.30568
131520.0000   -0.38146
131560.0000   -0.23205
131600.0000   -0.29872
131640.0000   -0.19433
131680.0000   -0.80597
131720.0000   -0.69333
131760.0000   -0.54819
131800.0000   -0.42691
131840.0000   -0.29727
131880.0000   -0.36990
131920.0000   -0.61458
131960.0000   -0.57391
132000.0000   -0.40321
132040.0000   -0.39383
132080.0000   -0.19607
132120.0000    0.06169
132160.0000   -0.30412
132200.0000   -0.35442
132240.0000   -0.27103
132280.0000   -0.48145
132320.0000   -0.16909
132360.0000   -0.30376
132400.0000   -0.27007
132440.0000   -0.46343
132480.0000   -0.13389
132520.0000   -0.15258
132560.0000   -0.22697
132600.0000   -0.24302
132640.0000   -0.54707
132680.0000   -0.54857
132720.0000   -0.54802
132760.0000   -0.37889
132800.0000   -0.43409
132840.0000   -0.52515
132880.0000   -0.44324
132920.0000   -0.31732
132960.0000   -0.42123
133000.0000   -0.59263
133040.0000   -0.74081
133080.0000   -0.70614
133120.0000   -0.78264
133160.0000   -0.83808
133200.0000   -0.40531
133240.0000   -0.47824
133280.0000   -0.69125
133320.0000   -0.47858
133360.0000   -0.73123
133400.0000   -0.65673
133440.0000   -0.48393
133480.0000   -0.44049
133520.0000   -0.51893
133560.0000   -0.73116
133600.0000   -0.62105
133640.0000   -0.62883
133680.0000   -0.57985
133720.0000   -0.61220
133760.0000   -0.76859
133800.0000   -0.70443
133840.0000   -0.83927
133880.0000   -0.76107
133920.0000   -0.43586
133960.0000   -0.59679
134000.0000   -0.15804
134040.0000   -0.05556
134080.0000   -0.12484
134120.0000   -0.20292
134160.0000   -0.05024
134200.0000   -0.04163
134240.0000    0.05379
134280.0000    0.00664
134320.0000   -0.00801
134360.0000   -0.15910
134400.0000    0.04051
134440.0000   -0.09253
134480.0000   -0.12973
134520.0000   -0.05967
134560.0000   -0.06545
134600.0000   -0.35691
134640.0000   -0.18429
134680.0000   -0.34793
134720.0000    0.05934
134760.0000   -0.15221
134800.0000   -0.13696
134840.0000   -0.16664
134880.0000   -0.78931
134920.0000   -0.73841
134960.0000   -0.56990
135000.0000   -0.56710
135040.0000   -0.30590
135080.0000   -0.30015
135120.0000   -0.48917
135160.0000   -0.11980
135200.0000   -0.07192
135240.0000    0.10380
135280.0000   -0.00919
135320.0000   -0.32316
135360.0000   -0.25119
135400.0000   -0.41747
135440.0000   -0.48557
135480.0000   -0.60298
135520.0000   -0.15779
135560.0000   -0.41928
135600.0000   -0.39051
135640.0000   -0.23491
135680.0000   -0.68335
135720.0000   -0.45514
135760.0000   -0.23314
135800.0000   -0.54539
135840.0000   -0.46688
135880.0000   -0.35597
135920.0000   -0.20074
135960.0000   -0.01519
136000.0000   -0.18287
136040.0000   -0.36823
136080.0000   -0.49939
136120.0000   -0.04342
136160.0000   -0.18254
136200.0000   -0.43805
136240.0000   -0.03466
136280.0000   -0.12237
136320.0000   -0.09199
136360.0000   -0.27641
136400.0000   -0.36519
136440.0000   -0.16571
136480.0000   -0.04722
136520.0000    0.19210
136560.0000    0.12066
136600.0000    0.17309
136640.0000    0.07045
136680.0000    0.03398
136720.0000   -0.27294
136760.0000    0.10694
136800.0000    0.06285
136840.0000    0.20432
136880.0000    0.15307
136920.0000    0.02913
136960.0000    0.27227
137000.0000    0.22710
137040.0000    0.17341
137080.0000    0.37024
137120.0000    0.37633
137160.0000    0.26430
137200.0000    0.30254
137240.0000    0.05351
137280.0000    0.40658
137320.0000    0.19244
137360.0000    0.38908
137400.0000    0.44473
137440.0000    0.25958
137480.0000    0.36097
137520.0000    0.37074
137560.0000    0.45724
137600.0000    0.25667
137640.0000    0.35462
137680.0000    0.22042
137720.0000    0.47611
137760.0000    0.33916
137800.0000    0.45647
137840.0000    0.33494
137880.0000    0.04072
137920.0000    0.43913
137960.0000    0.47413
138000.0000    0.41509
138040.0000    0.25663
138080.0000    0.28136
138120.0000    0.63179
138160.0000    0.30427
138200.0000    0.44163
138240.0000    0.22181
138280.0000    0.33214
138320.0000    0.20734
138360.0000    0.45494
138400.0000    0.23085
138440.0000    0.38544
138480.0000    0.33776
138520.0000    0.37112
138560.0000    0.29703
138600.0000    0.46443
138640.0000    0.36957
138680.0000    0.33960
138720.0000    0.25571
138760.0000    0.24125
138800.0000    0.19320
138840.0000   -0.12250
138880.0000    0.29528
138920.0000    0.45070
138960.0000    0.47623
139000.0000    0.16703
139040.0000    0.39803
139080.0000    0.40830
139120.0000    0.43682
139160.0000   -0.00240
139200.0000    0.08391
139240.0000    0.32198
139280.0000    0.07274
139320.0000   -0.02469
139360.0000    0.15275
139400.0000    0.33080
139440.0000    0.32620
139480.0000    0.14609
139520.0000    0.12264
139560.0000    0.52623
139600.0000    0.43062
139640.0000    0.37595
139680.0000    0.41362
139720.0000    0.39789
139760.0000    0.35081
139800.0000    0.33975
139840.0000    0.31826
139880.0000    0.23251
139920.0000    0.33777
139960.0000    0.73654
140000.0000    0.37793
140040.0000    0.23994
140080.0000    0.16254
140120.0000   -0.36677
140160.0000   -0.03750
140200.0000    0.25430
140240.0000    0.52378
140280.0000    0.35755
140320.0000    0.60827
140360.0000    0.43116
140400.0000    0.00534
140440.0000    0.43459
140480.0000    0.40257
140520.0000    0.17796
140560.0000    0.26083
140600.0000    0.12054
140640.0000    0.16571
140680.0000    0.32534
140720.0000    0.26055
140760.0000    0.39301
140800.0000    0.36412
140840.0000    0.42508
140880.0000    0.25679
140920.0000    0.27643
140960.0000    0.16495
141000.0000    0.51090
141040.0000    0.17944
141080.0000    0.44063
141120.0000    0.30256
141160.0000    0.47244
141200.0000    0.15787
141240.0000    0.08630
141280.0000    0.31822
141320.0000    0.50829
141360.0000    0.33603
141400.0000    0.25134
141440.0000    0.24554
141480.0000    0.23083
141520.0000    0.42146
141560.0000    0.25197
141600.0000    0.28007
141640.0000    0.34167
141680.0000    0.18450
141720.0000    0.35523
141760.0000    0.29503
141800.0000    0.31759
141840.0000    0.24259
141880.0000    0.21188
141920.0000    0.27057
141960.0000    0.30717
142000.0000    0.09923
142040.0000    0.35999
142080.0000    0.47833
142120.0000    0.31944
142160.0000    0.42298
142200.0000    0.32691
142240.0000    0.34359
142280.0000    0.23833
142320.0000    0.36989
142360.0000    0.16473
142400.0000    0.32378
142440.0000    0.24218
142480.0000    0.34887
142520.0000    0.13871
142560.0000    0.20135
142600.0000    0.11841
142640.0000    0.32931
142680.0000    0.61315
142720.0000    0.66035
142760.0000    0.68457
142800.0000    0.53624
142840.0000    0.55238
142880.0000    0.21868
142920.0000    0.32156
142960.0000    0.15001
143000.0000   -0.09575
143040.0000   -0.04377
143080.0000   -0.35390
143120.0000   -0.35023
143160.0000   -0.39487
143200.0000   -0.68819
143240.0000   -0.40133
143280.0000   -0.18886
143320.0000   -0.30382
143360.0000   -0.69072
143400.0000   -0.46530
143440.0000   -0.65765
143480.0000   -0.35515
143520.0000   -0.88329
143560.0000   -0.69188
143600.0000   -0.63426
143640.0000   -0.49333
143680.0000   -0.27846
143720.0000   -0.76168
143760.0000   -0.86346
143800.0000   -0.47232
143840.0000   -0.50797
143880.0000   -0.49772
143920.0000   -0.52729
143960.0000   -0.70591
144000.0000   -0.51722
144040.0000   -0.44883
144080.0000   -0.63611
144120.0000   -0.60368
144160.0000   -0.53839
144200.0000   -0.43611
144240.0000   -0.67565
144280.0000   -0.66604
144320.0000   -0.86038
144360.0000   -0.89013
144400.0000   -0.73308
144440.0000   -0.92023
144480.0000   -0.46966
144520.0000   -0.79530
144560.0000   -0.61558
144600.0000   -0.79062
144640.0000   -0.61827
144680.0000   -0.56119
144720.0000   -0.30664
144760.0000   -0.96097
144800.0000   -0.39198
144840.0000   -0.61331
144880.0000   -0.69814
144920.0000   -0.76719
144960.0000   -0.49992
145000.0000   -0.11532
145040.0000   -0.20962
145080.0000   -0.61708
145120.0000   -0.53575
145160.0000   -0.33576
145200.0000   -0.26625
145240.0000   -0.56845
145280.0000   -0.33202
145320.0000   -0.07056
145360.0000   -0.34641
145400.0000   -0.03530
145440.0000   -0.63279
145480.0000   -0.18183
145520.0000   -0.18909
145560.0000   -0.58425
145600.0000   -0.59995
145640.0000   -0.19411
145680.0000    0.02492
145720.0000   -0.23365
145760.0000   -0.26328
145800.0000   -0.57098
145840.0000   -0.12719
145880.0000   -0.20200
145920.0000   -0.35186
145960.0000   -0.35217
146000.0000   -0.27169
146040.0000   -0.24717
146080.0000   -0.51891
146120.0000   -0.61855
146160.0000   -0.23479
146200.0000   -0.29262
146240.0000   -0.49088
146280.0000   -0.20968
146320.0000   -0.07157
146360.0000   -0.18556
146400.0000   -0.09234
146440.0000   -0.03261
146480.0000   -0.06772
146520.0000   -0.42176
146560.0000   -0.30122
146600.0000   -0.49248
146640.0000   -0.47814
146680.0000   -0.27830
146720.0000    0.19832
146760.0000   -0.28032
146800.0000   -0.27636
146840.0000   -0.16035
146880.0000   -0.06505
146920.0000   -0.30114
146960.0000    0.13344
147000.0000   -0.07215
147040.0000   -0.12397
147080.0000   -0.27325
147120.0000   -0.12314
147160.0000   -0.10639
147200.0000   -0.02351
147240.0000    0.09830
147280.0000   -0.05762
147320.0000   -0.10472
147360.0000    0.00223
147400.0000   -0.23070
147440.0000   -0.59139
147480.0000   -0.26455
147520.0000   -0.06178
147560.0000    0.07449
147600.0000    0.07035
147640.0000    0.29102
147680.0000   -0.05018
147720.0000    0.17752
147760.0000    0.25225
147800.0000    0.07432
147840.0000    0.19573
147880.0000    0.37760
147920.0000    0.10345
147960.0000    0.12738
148000.0000    0.18337
148040.0000    0.05359
148080.0000    0.12580
148120.0000    0.20683
148160.0000    0.30843
148200.0000    0.15923
148240.0000   -0.24154
148280.0000    0.00059
148320.0000    0.19535
148360.0000   -0.10325
148400.0000    0.40518
148440.0000    0.21835
148480.0000    0.29032
148520.0000    0.46504
148560.0000    0.46130
148600.0000    0.16882
148640.0000    0.20044
148680.0000    0.10142
148720.0000    0.05491
148760.0000    0.01391
148800.0000    0.00989
148840.0000   -0.10772
148880.0000    0.01726
148920.0000   -0.11917
148960.0000   -0.19780
149000.0000   -0.26701
149040.0000   -0.09873
149080.0000   -0.26905
149120.0000   -0.17132
149160.0000   -0.35407
149200.0000   -0.28880
149240.0000   -0.24931
149280.0000   -0.29210
149320.0000   -0.23163
149360.0000   -0.68110
149400.0000   -0.54142
149440.0000   -0.51713
149480.0000   -0.47771
149520.0000   -0.48963
149560.0000   -0.30782
149600.0000   -0.44285
149640.0000   -0.48628
149680.0000   -0.91725
149720.0000   -0.67961
149760.0000   -0.61462
149800.0000   -0.29904
149840.0000   -0.37474
149880.0000   -0.29021
149920.0000   -0.37136
149960.0000   -0.13500
150000.0000   -0.17159
150040.0000   -0.53644
150080.0000   -0.49256
150120.0000   -0.55070
150160.0000   -0.44104
150200.0000   -0.29284
150240.0000   -0.62949
150280.0000   -0.56940
150320.0000   -0.27199
150360.0000   -0.32242
150400.0000   -0.40408
150440.0000   -0.36835
150480.0000   -0.30493
150520.0000   -0.19176
150560.0000   -0.03242
150600.0000   -0.39202
150640.0000   -0.39514
150680.0000   -0.34903
150720.0000   -0.26666
150760.0000   -0.63331
150800.0000   -0.49039
150840.0000   -0.44113
150880.0000   -0.22314
150920.0000   -0.49854
150960.0000   -0.40018
151000.0000   -0.39160
151040.0000   -0.34698
151080.0000   -0.33397
151120.0000   -0.64240
151160.0000   -0.53642
151200.0000   -0.54631
151240.0000   -0.35845
151280.0000   -0.50634
151320.0000   -0.41492
151360.0000   -0.29687
151400.0000   -0.51701
151440.0000   -0.30475
151480.0000   -0.39683
151520.0000   -0.72103
151560.0000   -0.51931
151600.0000   -0.51076
151640.0000   -0.41111
151680.0000   -0.48217
151720.0000   -0.46536
151760.0000   -0.38793
151800.0000   -0.31010
151840.0000   -0.63304
151880.0000   -0.75636
151920.0000   -0.59461
151960.0000   -0.75270
152000.0000   -0.52008
152040.0000   -0.65397
152080.0000   -0.57992
152120.0000   -0.52073
152160.0000   -0.52999
152200.0000   -0.48825
152240.0000   -0.53952
152280.0000   -0.53987
152320.0000   -0.40793
152360.0000   -0.66368
152400.0000   -0.51667
152440.0000   -0.39207
152480.0000   -0.63070
152520.0000   -0.50066
152560.0000   -0.58569
152600.0000   -0.51839
152640.0000   -0.83040
152680.0000   -0.51329
152720.0000   -0.58464
152760.0000   -0.50578
152800.0000   -0.70032
152840.0000   -0.56664
152880.0000   -0.35538
152920.0000   -0.40978
152960.0000   -0.22800
153000.0000   -0.41357
153040.0000   -0.41410
153080.0000   -0.55469
153120.0000   -0.19972
153160.0000   -0.41431
153200.0000   -0.58503
153240.0000   -0.47143
153280.0000   -0.34386
153320.0000   -0.55986
153360.0000   -0.48387
153400.0000   -0.57975
153440.0000   -0.56527
153480.0000   -0.45916
153520.0000   -0.30903
153560.0000   -0.41425
153600.0000   -0.40407
153640.0000   -0.48956
153680.0000   -0.51616
153720.0000   -0.55863
153760.0000   -0.54333
153800.0000   -0.53617
153840.0000   -0.32305
153880.0000   -0.55556
153920.0000   -0.45244
153960.0000   -0.32889
154000.0000   -0.28601
154040.0000   -0.35432
154080.0000    0.31638
154120.0000    0.49065
154160.0000    0.20666
154200.0000    0.18678
154240.0000    0.58809
154280.0000    0.29623
154320.0000    0.29674
154360.0000    0.37382
154400.0000    0.03740
154440.0000   -0.07005
154480.0000   -0.03510
154520.0000   -0.19480
154560.0000   -0.34616
154600.0000   -0.48954
154640.0000   -0.55286
154680.0000   -0.48353
154720.0000   -0.46785
154760.0000   -0.63281
154800.0000   -0.54580
154840.0000   -0.43547
154880.0000   -0.37570
154920.0000   -0.29130
154960.0000   -0.45879
155000.0000   -0.27329
155040.0000   -0.45872
155080.0000   -0.31505
155120.0000   -0.34263
155160.0000   -0.37431
155200.0000   -0.24619
155240.0000   -0.24133
155280.0000   -0.50220
155320.0000   -0.37028
155360.0000   -0.31547
155400.0000   -0.36687
155440.0000   -0.38208
155480.0000   -0.23955
155520.0000   -0.67666
155560.0000   -0.27756
155600.0000   -0.38759
155640.0000   -0.64283
155680.0000   -0.55256
155720.0000   -0.41423
155760.0000   -0.22162
155800.0000   -0.27964
155840.0000   -0.23692
155880.0000   -0.35280
155920.0000   -0.51221
155960.0000   -0.48732
156000.0000   -0.32558
156040.0000   -0.41168
156080.0000   -0.41261
156120.0000   -0.41015
156160.0000   -0.10198
156200.0000   -0.70305
156240.0000   -0.21152
156280.0000   -0.13780
156320.0000   -0.07645
156360.0000   -0.25710
156400.0000   -0.24675
156440.0000   -0.23105
156480.0000   -0.07958
156520.0000   -0.21814
156560.0000   -0.29949
156600.0000   -0.32061
156640.0000   -0.46848
156680.0000   -0.36941
156720.0000   -0.46997
156760.0000   -0.62367
156800.0000   -0.54873
156840.0000   -0.43718
156880.0000   -0.35110
156920.0000   -0.36461
156960.0000   -0.26622
157000.0000   -0.18571
157040.0000    0.12249
157080.0000    0.31555
157120.0000    0.19950
157160.0000   -0.15444
157200.0000   -0.15189
157240.0000   -0.54235
157280.0000   -0.57374
157320.0000   -0.61474
157360.0000   -0.25179
157400.0000   -0.27517
157440.0000   -0.31573
157480.0000   -0.39147
157520.0000   -0.52818
157560.0000   -0.24696
157600.0000   -0.20018
157640.0000   -0.36287
157680.0000   -0.28769
157720.0000   -0.18476
157760.0000   -0.03661
157800.0000   -0.39175
157840.0000   -0.41768
157880.0000   -0.01404
157920.0000    0.05586
157960.0000   -0.15969
158000.0000   -0.30517
158040.0000   -0.05936
158080.0000   -0.32073
158120.0000   -0.12760
158160.0000   -0.12343
158200.0000   -0.09163
158240.0000   -0.11767
158280.0000   -0.12191
158320.0000   -0.17819
158360.0000   -0.47349
158400.0000   -0.18839
158440.0000   -0.11591
158480.0000   -0.15828
158520.0000    0.09577
158560.0000   -0.34017
158600.0000   -0.02106
158640.0000   -0.67778
158680.0000   -0.68785
158720.0000   -0.09358
158760.0000   -0.19273
158800.0000   -0.15448
158840.0000   -0.18890
158880.0000   -0.17175
158920.0000   -0.25475
158960.0000   -0.27896
159000.0000    0.09047
159040.0000   -0.02664
159080.0000    0.01588
159120.0000   -0.05760
159160.0000   -0.20449
159200.0000   -0.45487
159240.0000   -0.41754
159280.0000   -0.35636
159320.0000   -0.43892
159360.0000   -0.24042
159400.0000   -0.56924
159440.0000   -0.51520
159480.0000   -0.35569
159520.0000   -0.03875
159560.0000   -0.06414
159600.0000   -0.19851
159640.0000   -0.44751
159680.0000   -0.47605
159720.0000   -0.15686
159760.0000   -0.18494
159800.0000   -0.23485
159840.0000   -0.46913
159880.0000   -0.59759
159920.0000   -0.30324
159960.0000   -0.22091
160000.0000   -0.48075
160040.0000   -0.33176
160080.0000   -0.77930
160120.0000   -0.55695
160160.0000   -0.64839
160200.0000   -0.26099
160240.0000   -0.47890
160280.0000   -0.51016
160320.0000   -0.10381
160360.0000   -0.57451
160400.0000   -0.55858
160440.0000   -0.35902
160480.0000   -0.57615
160520.0000   -0.24480
160560.0000   -0.22659
160600.0000   -0.43127
160640.0000   -0.24831
160680.0000   -0.26419
160720.0000   -0.11161
160760.0000   -0.34445
160800.0000   -0.60896
160840.0000   -0.47016
160880.0000   -0.76602
160920.0000   -0.63431
160960.0000   -0.52483
161000.0000   -0.50942
161040.0000   -0.52169
161080.0000   -0.56613
161120.0000   -0.58647
161160.0000   -0.63325
161200.0000   -0.41009
161240.0000   -0.29343
161280.0000   -0.34137
161320.0000   -0.47422
161360.0000   -0.84109
161400.0000   -0.69342
161440.0000   -0.45296
161480.0000   -0.58822
161520.0000   -0.61649
161560.0000   -0.55550
161600.0000   -0.44475
161640.0000   -0.34558
161680.0000   -0.48321
161720.0000   -0.67856
161760.0000   -0.41663
161800.0000   -0.57207
161840.0000   -0.60610
161880.0000   -0.59776
161920.0000   -0.64965
161960.0000   -0.50351
162000.0000   -0.55356
162040.0000   -0.78751
162080.0000   -0.51806
162120.0000   -0.20851
162160.0000   -0.38445
162200.0000   -0.52374
162240.0000   -0.47798
162280.0000   -0.66394
162320.0000   -0.61628
162360.0000   -0.35955
162400.0000   -0.58069
162440.0000   -0.57362
162480.0000   -0.54716
162520.0000   -0.49172
162560.0000   -0.54518
162600.0000   -0.54498
162640.0000   -0.32368
162680.0000   -0.58835
162720.0000   -0.20907
162760.0000   -0.34781
162800.0000   -0.25552
162840.0000   -0.36693
162880.0000   -0.20475
162920.0000   -0.17893
162960.0000   -0.13741
163000.0000   -0.25126
163040.0000   -0.48081
163080.0000   -0.18921
163120.0000   -0.73806
163160.0000   -0.47947
163200.0000   -0.19166
163240.0000   -0.08569
163280.0000   -0.51995
163320.0000   -0.16662
163360.0000    0.05885
163400.0000    0.13898
163440.0000    0.03623
163480.0000   -0.44263
163520.0000   -0.33550
163560.0000   -0.11657
163600.0000   -0.18665
163640.0000   -0.26456
163680.0000   -0.02527
163720.0000   -0.12694
163760.0000   -0.07343
163800.0000   -0.36724
163840.0000   -0.24700
163880.0000   -1.11891
163920.0000   -0.11072
163960.0000   -0.40699
164000.0000   -0.12192
164040.0000    0.07689
164080.0000   -0.32035
164120.0000    0.04096
164160.0000    0.18614
164200.0000    0.24308
164240.0000    0.21916
164280.0000    0.20165
164320.0000    0.09867
164360.0000    0.08838
164400.0000    0.03180
164440.0000   -0.20225
164480.0000    0.00266
164520.0000   -0.23441
164560.0000    0.10588
164600.0000    0.33503
164640.0000   -0.26936
164680.0000   -0.06073
164720.0000   -0.13305
164760.0000    0.31539
164800.0000   -0.10780
164840.0000    0.01590
164880.0000   -0.20765
164920.0000   -0.30853
164960.0000    0.14128
165000.0000    0.30743
165040.0000    0.45801
165080.0000    0.49090
165120.0000    0.34726
165160.0000    0.44529
165200.0000    0.30091
165240.0000    0.42795
165280.0000    0.11965
165320.0000    0.18131
165360.0000    0.50378
165400.0000    0.16923
165440.0000    0.15089
165480.0000    0.29150
165520.0000    0.48492
165560.0000    0.47726
165600.0000    0.31023
165640.0000    0.42366
165680.0000    0.30708
165720.0000    0.16454
165760.0000    0.51164
165800.0000    0.44058
165840.0000    0.36729
165880.0000    0.16582
165920.0000    0.29371
165960.0000    0.38368
166000.0000    0.13625
166040.0000    0.29131
166080.0000    0.29501
166120.0000    0.36174
166160.0000    0.58586
166200.0000    0.55128
166240.0000    0.86255
166280.0000    0.62913
166320.0000    0.63608
166360.0000    0.62830
166400.0000    0.51053
166440.0000    0.38814
166480.0000    0.56850
166520.0000    0.34375
166560.0000    0.42364
166600.0000    0.34097
166640.0000    0.47298
166680.0000    0.26296
166720.0000    0.42071
166760.0000    0.43904
166800.0000    0.44971
166840.0000    0.43015
166880.0000    0.31571
166920.0000    0.28217
166960.0000    0.48147
167000.0000    0.46775
167040.0000    0.40756
167080.0000    0.40494
167120.0000    0.32043
167160.0000    0.40207
167200.0000    0.45840
167240.0000    0.45808
167280.0000    0.48847
167320.0000    0.54254
167360.0000    0.56224
167400.0000    0.51850
167440.0000    0.35271
167480.0000    0.36559
167520.0000    0.39967
167560.0000    0.38284
167600.0000    0.28695
167640.0000    0.34779
167680.0000    0.41931
167720.0000    0.44790
167760.0000    0.40632
167800.0000    0.33478
167840.0000    0.41660
167880.0000    0.59810
167920.0000    0.71728
167960.0000    0.67797
168000.0000    0.32947
168040.0000    0.45689
168080.0000    0.34208
168120.0000    0.54772
168160.0000    0.46419
168200.0000    0.53199
168240.0000    0.59273
168280.0000    0.42898
168320.0000    0.49333
168360.0000    0.33879
168400.0000    0.34319
168440.0000    0.29920
168480.0000    0.29654
168520.0000    0.37105
168560.0000    0.38123
168600.0000    0.43479
168640.0000    0.30844
168680.0000    0.22856
168720.0000    0.36718
168760.0000    0.62342
168800.0000    0.82537
168840.0000    0.65676
168880.0000    0.66236
168920.0000    0.43713
168960.0000    0.73620
169000.0000    0.62095
169040.0000    0.48160
169080.0000    0.64273
169120.0000    0.40443
169160.0000    0.38809
169200.0000    0.33171
169240.0000    0.34423
169280.0000    0.50574
169320.0000    0.37642
169360.0000    0.54317
169400.0000    0.39254
169440.0000    0.29054
169480.0000    0.28672
169520.0000    0.39820
169560.0000    0.27778
169600.0000    0.27023
169640.0000    0.38572
169680.0000    0.36664
169720.0000    0.37637
169760.0000    0.34783
169800.0000    0.41854
169840.0000    0.29764
169880.0000    0.53315
169920.0000    0.79923
169960.0000    0.41097
170000.0000    0.45626
170040.0000    0.40623
170080.0000    0.57194
170120.0000    0.56224
170160.0000    0.56017
170200.0000    0.34499
170240.0000    0.44417
170280.0000    0.42545
170320.0000    0.39981
170360.0000    0.40494
170400.0000    0.18614
170440.0000    0.47578
170480.0000    0.54903
170520.0000    0.46500
170560.0000    0.29760
170600.0000    0.43911
170640.0000    0.27316
170680.0000    0.34492
170720.0000    0.26387
170760.0000    0.09637
170800.0000    0.38867
170840.0000    0.08986
170880.0000    0.22552
170920.0000    0.55523
170960.0000    0.24577
171000.0000    0.45678
171040.0000    0.47549
171080.0000    0.49909
171120.0000    0.29824
171160.0000    0.41071
171200.0000    0.52963
171240.0000    0.15468
171280.0000    0.08052
171320.0000    0.43909
171360.0000    0.41464
171400.0000    0.30498
171440.0000    0.28715
171480.0000    0.33842
171520.0000    0.35085
171560.0000    0.27659
171600.0000    0.35112
171640.0000    0.26862
171680.0000    0.24957
171720.0000    0.26803
171760.0000    0.16869
171800.0000    0.27256
171840.0000    0.24426
171880.0000    0.27748
171920.0000    0.22929
171960.0000    0.27521
172000.0000    0.23654
172040.0000    0.28689
172080.0000    0.26829
172120.0000    0.34366
172160.0000    0.33403
172200.0000    0.38103
172240.0000    0.33700
172280.0000    0.42576
172320.0000    0.44328
172360.0000    0.37578
172400.0000    0.36958
172440.0000    0.62863
172480.0000    0.20163
172520.0000    0.31934
172560.0000    0.33116
172600.0000    0.17972
172640.0000    0.25873
172680.0000    0.20529
172720.0000    0.28211
172760.0000    0.37201
172800.0000    0.28606
172840.0000    0.23015
172880.0000    0.22335
172920.0000    0.29799
172960.0000    0.29466
173000.0000    0.29710
173040.0000    0.27052
173080.0000    0.38558
173120.0000    0.17329
173160.0000    0.13851
173200.0000    0.25275
173240.0000    0.40873
173280.0000    0.06075
173320.0000    0.27358
173360.0000    0.23445
173400.0000    0.35642
173440.0000    0.18909
173480.0000    0.35113
173520.0000    0.25767
173560.0000    0.13321
173600.0000    0.22930
173640.0000    0.42510
173680.0000    0.36445
173720.0000    0.31182
173760.0000    0.31197
173800.0000    0.23897
173840.0000    0.41513
173880.0000    0.17737
173920.0000    0.21874
173960.0000    0.24891
174000.0000    0.15830
174040.0000    0.28270
174080.0000    0.24497
174120.0000    0.35791
174160.0000    0.20256
174200.0000    0.41599
174240.0000    0.38881
174280.0000    0.26532
174320.0000    0.29871
174360.0000    0.36963
174400.0000    0.31704
174440.0000    0.35393
174480.0000    0.18234
174520.0000    0.35291
174560.0000    0.23665
174600.0000    0.31695
174640.0000    0.34747
174680.0000    0.34271
174720.0000    0.17290
174760.0000    0.21611
174800.0000    0.41023
174840.0000    0.34008
174880.0000    0.32660
174920.0000    0.32999
174960.0000    0.30860
175000.0000    0.26855
175040.0000    0.49896
175080.0000    0.39397
175120.0000    0.27792
175160.0000    0.36583
175200.0000    0.29829
175240.0000    0.24160
175280.0000    0.28056
175320.0000    0.23237
175360.0000    0.31849
175400.0000    0.26279
175440.0000    0.25792
175480.0000    0.24777
175520.0000    0.18577
175560.0000    0.16952
175600.0000    0.42052
175640.0000    0.31905
175680.0000    0.27245
175720.0000    0.12311
175760.0000    0.19413
175800.0000    0.24944
175840.0000    0.28332
175880.0000    0.25288
175920.0000   -0.04125
175960.0000    0.21137
176000.0000    0.06972
176040.0000    0.17277
176080.0000    0.14363
176120.0000    0.49506
176160.0000   -0.21502
176200.0000    0.02837
176240.0000    0.01163
176280.0000    0.08759
176320.0000    0.20915
176360.0000    0.06639
176400.0000    0.04549
176440.0000    0.30242
176480.0000    0.24039
176520.0000    0.16521
176560.0000    0.12698
176600.0000    0.14514
176640.0000    0.10122
176680.0000   -0.15892
176720.0000   -0.28106
176760.0000    0.04905
176800.0000   -0.07953
176840.0000    0.04392
176880.0000    0.16835
176920.0000    0.17263
176960.0000    0.24278
177000.0000    0.06172
177040.0000    0.00900
177080.0000    0.09020
177120.0000    0.17845
177160.0000   -0.09590
177200.0000    0.11894
177240.0000    0.12453
177280.0000    0.17806
177320.0000    0.01575
177360.0000   -0.16838
177400.0000   -0.02069
177440.0000   -0.06062
177480.0000   -0.38871
177520.0000   -0.03740
177560.0000   -0.01263
177600.0000   -0.38400
177640.0000   -0.31553
177680.0000   -0.15343
177720.0000   -0.55282
177760.0000   -0.55876
177800.0000   -0.76617
177840.0000   -0.80066
177880.0000   -0.56843
177920.0000   -0.30359
177960.0000   -0.04619
178000.0000   -0.32185
178040.0000    0.05592
178080.0000    0.07535
178120.0000    0.02628
178160.0000    0.07341
178200.0000    0.12493
178240.0000    0.37796
178280.0000    0.34429
178320.0000    0.14780
178360.0000    0.11902
178400.0000    0.26480
178440.0000    0.44687
178480.0000   -0.10609
178520.0000   -0.12436
178560.0000   -0.64116
178600.0000   -0.47365
178640.0000   -0.13750
178680.0000   -0.77014
178720.0000   -0.39438
178760.0000   -0.52692
178800.0000   -0.56398
178840.0000   -0.27674
178880.0000    0.20083
178920.0000    0.18022
178960.0000    0.01716
179000.0000    0.39878
179040.0000    0.48563
179080.0000    0.00738
179120.0000    0.18643
179160.0000    0.12339
179200.0000    0.01820
179240.0000    0.25737
179280.0000    0.12165
179320.0000    0.15545
179360.0000    0.04869
179400.0000    0.00687
179440.0000    0.11071
179480.0000    0.19657
179520.0000    0.40186
179560.0000    0.11840
179600.0000   -0.12559
179640.0000   -0.35055
179680.0000   -0.50400
179720.0000   -0.50805
179760.0000   -0.29973
179800.0000   -0.49347
179840.0000   -0.52628
179880.0000   -0.62579
179920.0000   -0.35352
179960.0000   -0.13780
180000.0000   -0.19296
180040.0000    0.05302
180080.0000   -0.23151
180120.0000    0.11114
180160.0000   -0.34907
180200.0000   -0.40408
180240.0000   -0.35000
180280.0000    0.01576
180320.0000   -0.46847
180360.0000   -0.31844
180400.0000   -0.34797
180440.0000   -0.23831
180480.0000   -0.38617
180520.0000   -0.41217
180560.0000   -0.47879
180600.0000   -0.48404
180640.0000   -0.50506
180680.0000   -0.22173
180720.0000   -0.00818
180760.0000   -0.02618
180800.0000   -0.18625
180840.0000    0.01435
180880.0000   -0.06185
180920.0000    0.03222
180960.0000   -0.08035
181000.0000   -0.16010
181040.0000   -0.21451
181080.0000   -0.41020
181120.0000    0.35848
181160.0000    0.48802
181200.0000    0.51430
181240.0000    0.72747
181280.0000    0.62661
181320.0000    0.87397
181360.0000    0.64046
181400.0000    0.60383
181440.0000    0.77093
181480.0000    0.70606
181520.0000    0.63074
181560.0000    0.67996
181600.0000    0.55495
181640.0000    0.74227
181680.0000    0.62941
181720.0000    0.46843
181760.0000    0.61430
181800.0000    0.44237
181840.0000    0.62209
181880.0000    0.78463
181920.0000    0.60929
181960.0000    0.58265
182000.0000    0.61515
182040.0000    0.70524
182080.0000    0.63039
182120.0000    0.76882
182160.0000    0.60640
182200.0000    0.66981
182240.0000    0.34162
182280.0000    0.64696
182320.0000    0.42722
182360.0000    0.57018
182400.0000    0.54209
182440.0000    0.51954
182480.0000    0.67349
182520.0000    0.60076
182560.0000    0.40897
182600.0000    0.60360
182640.0000    0.73587
182680.0000    0.45893
182720.0000    0.31129
182760.0000    0.55800
182800.0000    0.54702
182840.0000    0.37949
182880.0000    0.20268
182920.0000    0.30864
182960.0000    0.57493
183000.0000    0.52218
183040.0000    0.51777
183080.0000    0.36024
183120.0000    0.31564
183160.0000    0.36615
183200.0000    0.33170
183240.0000    0.58536
183280.0000    0.27461
183320.0000    0.17707
183360.0000    0.38393
183400.0000    0.40186
183440.0000    0.16746
183480.0000    0.16103
183520.0000    0.38490
183560.0000    0.42433
183600.0000    0.28136
183640.0000    0.17343
183680.0000    0.54126
183720.0000    0.34577
183760.0000    0.16751
183800.0000   -0.10247
183840.0000    0.44030
183880.0000    0.32868
183920.0000    0.42059
183960.0000    0.22007
184000.0000    0.55412
184040.0000    0.49719
184080.0000    0.35505
184120.0000    0.44861
184160.0000    0.43202
184200.0000    0.34895
184240.0000    0.41242
184280.0000    0.32321
184320.0000    0.14297
184360.0000    0.23364
184400.0000    0.14588
184440.0000    0.27144
184480.0000    0.15421
184520.0000    0.19006
184560.0000    0.10978
184600.0000    0.19109
184640.0000    0.08625
184680.0000    0.31714
184720.0000    0.11126
184760.0000    0.22246
184800.0000    0.15754
184840.0000    0.32976
184880.0000    0.08680
184920.0000   -0.02136
184960.0000    0.20929
185000.0000    0.04381
185040.0000   -0.03236
185080.0000    0.05494
185120.0000   -0.06344
185160.0000   -0.08216
185200.0000    0.06188
185240.0000    0.26066
185280.0000    0.18353
185320.0000    0.50168
185360.0000    0.27295
185400.0000    0.00436
185440.0000   -0.04665
185480.0000    0.17623
185520.0000    0.13466
185560.0000    0.11915
185600.0000    0.28758
185640.0000    0.18863
185680.0000    0.25093
185720.0000    0.20530
185760.0000    0.22015
185800.0000   -0.14199
185840.0000   -0.04828
185880.0000    0.39781
185920.0000    0.12353
185960.0000    0.22128
186000.0000   -0.14444
186040.0000   -0.10045
186080.0000    0.05918
186120.0000    0.21560
186160.0000    0.37015
186200.0000    0.19920
186240.0000   -0.14037
186280.0000    0.21360
186320.0000    0.15895
186360.0000    0.12709
186400.0000    0.25480
186440.0000    0.43783
186480.0000    0.28760
186520.0000    0.41921
186560.0000    0.44123
186600.0000    0.38529
186640.0000    0.22217
186680.0000   -0.10988
186720.0000    0.34224
186760.0000    0.19727
186800.0000    0.29781
186840.0000    0.22630
186880.0000    0.34132
186920.0000    0.42153
186960.0000    0.26322
187000.0000    0.17067
187040.0000    0.22119
187080.0000    0.10033
187120.0000    0.12187
187160.0000    0.37500
187200.0000    0.54421
187240.0000    0.31240
187280.0000    0.20168
187320.0000   -0.15381
187360.0000    0.25273
187400.0000    0.39910
187440.0000    0.22479
187480.0000    0.36690
187520.0000    0.33749
187560.0000    0.21351
187600.0000    0.23152
187640.0000    0.22352
187680.0000    0.25698
187720.0000    0.28585
187760.0000    0.23053
187800.0000    0.44075
187840.0000    0.42562
187880.0000    0.50375
187920.0000    0.31135
187960.0000    0.46910
188000.0000    0.48863
188040.0000    0.33128
188080.0000    0.46311
188120.0000    0.37811
188160.0000    0.44603
188200.0000    0.37045
188240.0000    0.04403
188280.0000    0.30315
188320.0000    0.27131
188360.0000    0.33973
188400.0000    0.46215
188440.0000    0.40069
188480.0000    0.13643
188520.0000    0.50842
188560.0000    0.34690
188600.0000    0.33901
188640.0000    0.17199
188680.0000    0.16483
188720.0000    0.41705
188760.0000    0.19934
188800.0000    0.40971
188840.0000    0.25859
188880.0000    0.25876
188920.0000    0.18723
188960.0000    0.07388
189000.0000    0.42719
189040.0000    0.18431
189080.0000    0.21331
189120.0000    0.38216
189160.0000    0.51473
189200.0000    0.32529
189240.0000    0.18115
189280.0000    0.22666
189320.0000    0.51675
189360.0000    0.37711
189400.0000    0.38428
189440.0000    0.51281
189480.0000    0.15107
189520.0000    0.15797
189560.0000    0.06884
189600.0000    0.25859
189640.0000    0.32128
189680.0000    0.15860
189720.0000    0.14506
189760.0000    0.48700
189800.0000    0.35214
189840.0000    0.46385
189880.0000    0.24914
189920.0000    0.48375
189960.0000    0.33981
190000.0000    0.30456
190040.0000    0.13861
190080.0000    0.37597
190120.0000    0.47868
190160.0000    0.37507
190200.0000    0.33186
190240.0000    0.29564
190280.0000    0.23475
190320.0000    0.42364
190360.0000    0.26111
190400.0000    0.27805
190440.0000    0.17405
190480.0000    0.18112
190520.0000    0.01296
190560.0000   -0.00116
190600.0000    0.11000
190640.0000   -0.12555
190680.0000   -0.43246
190720.0000   -0.11839
190760.0000   -0.20022
190800.0000   -0.14630
190840.0000    0.06835
190880.0000   -0.07084
190920.0000   -0.05482
190960.0000    0.04809
191000.0000    0.19608
191040.0000    0.22388
191080.0000    0.27484
191120.0000    0.00016
191160.0000   -0.20993
191200.0000    0.36827
191240.0000    0.21765
191280.0000    0.22392
191320.0000    0.39493
191360.0000    0.19357
191400.0000    0.41031
191440.0000    0.37609
191480.0000   -0.12426
191520.0000    0.15746
191560.0000    0.30646
191600.0000   -0.16741
191640.0000   -0.18195
191680.0000   -0.06411
191720.0000    0.15733
191760.0000    0.31243
191800.0000    0.17916
191840.0000    0.04948
191880.0000    0.09898
191920.0000    0.28005
191960.0000    0.09858
192000.0000    0.27889
192040.0000    0.12611
192080.0000    0.04528
192120.0000    0.33630
192160.0000    0.12668
192200.0000    0.14683
192240.0000    0.31386
192280.0000    0.32710
192320.0000    0.28966
192360.0000    0.51333
192400.0000    0.23259
192440.0000    0.25029
192480.0000    0.30341
192520.0000    0.50456
192560.0000    0.62891
192600.0000    0.41308
192640.0000    0.32855
192680.0000    0.43459
192720.0000    0.29363
192760.0000    0.48239
192800.0000    0.17027
192840.0000    0.33216
192880.0000    0.23065
192920.0000    0.16618
192960.0000    0.38883
193000.0000    0.38303
193040.0000    0.25740
193080.0000    0.19884
193120.0000    0.27298
193160.0000    0.21416
193200.0000    0.30676
193240.0000    0.45386
193280.0000    0.40913
193320.0000    0.25887
193360.0000    0.19993
193400.0000    0.18038
193440.0000    0.37981
193480.0000    0.17001
193520.0000    0.35647
193560.0000    0.39278
193600.0000    0.31783
193640.0000    0.41669
193680.0000    0.33959
193720.0000    0.43154
193760.0000    0.36877
193800.0000    0.37106
193840.0000    0.44175
193880.0000    0.38719
193920.0000    0.47259
193960.0000    0.53776
194000.0000    0.49042
194040.0000    0.42858
194080.0000    0.34949
194120.0000    0.27123
194160.0000    0.49308
194200.0000    0.38683
194240.0000    0.18183
194280.0000    0.53332
194320.0000    0.22401
194360.0000    0.44623
194400.0000    0.61771
194440.0000    0.36946
194480.0000    0.37880
194520.0000    0.18901
194560.0000    0.37722
194600.0000    0.53441
194640.0000    0.34274
194680.0000    0.53477
194720.0000    0.38061
194760.0000    0.43475
194800.0000    0.40719
194840.0000    0.38439
194880.0000    0.47534
194920.0000    0.10820
194960.0000    0.17323
195000.0000    0.35644
195040.0000    0.27387
195080.0000    0.31590
195120.0000    0.38799
195160.0000    0.48613
195200.0000    0.36506
195240.0000    0.20680
195280.0000    0.63625
195320.0000    0.59719
195360.0000    0.42212
195400.0000    0.43512
195440.0000    0.23463
195480.0000    0.52009
195520.0000    0.40034
195560.0000    0.47386
195600.0000    0.45824
195640.0000    0.62824
195680.0000    0.44779
195720.0000    0.42013
195760.0000    0.28457
195800.0000    0.30425
195840.0000    0.32784
195880.0000    0.47164
195920.0000    0.56990
195960.0000    0.25509
196000.0000    0.40103
196040.0000    0.19002
196080.0000    0.41361
196120.0000    0.51489
196160.0000    0.21296
196200.0000    0.67444
196240.0000    0.44114
196280.0000    0.40656
196320.0000    0.47567
196360.0000    0.56027
196400.0000    0.51441
196440.0000    0.63206
196480.0000    0.43477
196520.0000    0.27944
196560.0000    0.45947
196600.0000    0.29972
196640.0000    0.62032
196680.0000    0.47073
196720.0000    0.47297
196760.0000    0.43525
196800.0000    0.53916
196840.0000    0.53850
196880.0000    0.55363
196920.0000    0.33486
196960.0000    0.34260
197000.0000    0.48890
197040.0000    0.41767
197080.0000    0.33167
197120.0000    0.26041
197160.0000    0.46873
197200.0000    0.33959
197240.0000    0.43418
197280.0000    0.21161
197320.0000    0.47921
197360.0000    0.56516
197400.0000    0.53578
197440.0000    0.40538
197480.0000    0.34141
197520.0000    0.31582
197560.0000    0.45145
197600.0000    0.64378
197640.0000    0.65876
197680.0000    0.36170
197720.0000    0.64753
197760.0000    0.30515
197800.0000    0.43565
197840.0000    0.37064
197880.0000    0.34473
197920.0000    0.57212
197960.0000    0.34842
198000.0000    0.41697
198040.0000    0.50709
198080.0000    0.42097
198120.0000    0.37005
198160.0000    0.54454
198200.0000    0.37814
198240.0000    0.58336
198280.0000    0.32221
198320.0000    0.70706
198360.0000    0.78230
198400.0000    0.54813
198440.0000    0.24066
198480.0000    0.36488
198520.0000    0.27195
198560.0000    0.42293
198600.0000    0.52083
198640.0000    0.57834
198680.0000    0.73498
198720.0000    0.49049
198760.0000    0.85210
198800.0000    0.74839
198840.0000    0.41469
198880.0000    0.53973
198920.0000    0.41190
198960.0000    0.27758
199000.0000    0.34875
199040.0000    0.42466
199080.0000    0.52392
199120.0000    0.29595
199160.0000    0.59656
199200.0000    0.47047
199240.0000    0.24247
199280.0000    0.45983
199320.0000    0.55745
199360.0000    0.55560
199400.0000    0.60844
199440.0000    0.32745
199480.0000    0.38452
199520.0000    0.26018
199560.0000    0.46304
199600.0000    0.55291
199640.0000    0.35432
199680.0000    0.47785
199720.0000    0.34684
199760.0000    0.45299
199800.0000    0.24784
199840.0000    0.32747
199880.0000    0.40285
199920.0000    0.49864
199960.0000    0.30824
200000.0000    0.53241
200040.0000    0.56876
200080.0000    0.13323
200120.0000    0.05811
200160.0000    0.25248
200200.0000    0.29775
200240.0000    0.30698
200280.0000    0.45121
200320.0000    0.15939
200360.0000    0.21214
200400.0000    0.16777
200440.0000    0.29908
200480.0000    0.38242
200520.0000    0.36877
200560.0000    0.27590
200600.0000    0.38423
200640.0000    0.53216
200680.0000    0.30928
200720.0000    0.29127
200760.0000    0.46593
200800.0000    0.61681
200840.0000    0.32264
200880.0000    0.43427
200920.0000    0.31695
200960.0000    0.22163
201000.0000    0.29813
201040.0000    0.50639
201080.0000    0.55222
201120.0000    0.32223
201160.0000    0.38592
201200.0000    0.44259
201240.0000    0.55974
201280.0000    0.63429
201320.0000    0.49865
201360.0000    0.13605
201400.0000    0.42666
201440.0000    0.31845
201480.0000    0.26854
201520.0000    0.54677
201560.0000    0.31799
201600.0000    0.26788
201640.0000    0.58913
201680.0000    0.53921
201720.0000    0.34168
201760.0000    0.39959
201800.0000    0.64525
201840.0000    0.44864
201880.0000    0.50444
201920.0000    0.50501
201960.0000    0.49232
202000.0000    0.43134
202040.0000    0.74869
202080.0000    0.49943
202120.0000    0.47669
202160.0000    0.50012
202200.0000    0.42385
202240.0000    0.48916
202280.0000    0.60259
202320.0000    0.32194
202360.0000    0.23233
202400.0000    0.29514
202440.0000    0.51448
202480.0000    0.43745
202520.0000    0.30023
202560.0000    0.43659
202600.0000    0.51771
202640.0000    0.41224
202680.0000    0.59223
202720.0000    0.38832
202760.0000    0.39302
202800.0000    0.29763
202840.0000    0.60505
202880.0000    0.64899
202920.0000    0.50239
202960.0000    0.44296
203000.0000    0.38380
203040.0000    0.39858
203080.0000    0.56716
203120.0000    0.40419
203160.0000    0.62532
203200.0000    0.52428
203240.0000    0.73522
203280.0000    0.69309
203320.0000    0.79097
203360.0000    0.93638
203400.0000    0.69507
203440.0000    0.99419
203480.0000    0.72181
203520.0000    0.48500
203560.0000    0.34795
203600.0000    0.61805
203640.0000    0.58847
203680.0000    0.60522
203720.0000    0.37380
203760.0000    0.43782
203800.0000    0.39192
203840.0000    0.59397
203880.0000    0.50162
203920.0000    0.25279
203960.0000    0.42965
204000.0000    0.52900
204040.0000    0.38403
204080.0000    0.50649
204120.0000    0.51905
204160.0000    0.39351
204200.0000    0.41041
204240.0000    0.36904
204280.0000    0.44282
204320.0000    0.34022
204360.0000    0.38214
204400.0000    0.32415
204440.0000    0.04202
204480.0000    0.37779
204520.0000    0.39522
204560.0000    0.22472
204600.0000    0.23016
204640.0000    0.38917
204680.0000    0.38444
204720.0000    0.31651
204760.0000    0.37065
204800.0000    0.47400
204840.0000    0.30049
204880.0000    0.38190
204920.0000    0.46127
204960.0000    0.52584
205000.0000    0.59003
205040.0000    0.25111
205080.0000    0.31853
205120.0000    0.21062
205160.0000    0.21300
205200.0000    0.35025
205240.0000    0.37657
205280.0000    0.37208
205320.0000    0.16771
205360.0000    0.31852
205400.0000    0.09775
205440.0000    0.14281
205480.0000    0.12595
205520.0000    0.22732
205560.0000    0.17536
205600.0000    0.28549
205640.0000    0.24137
205680.0000    0.37443
205720.0000    0.23218
205760.0000    0.48321
205800.0000    0.47673
205840.0000    0.56934
205880.0000    0.76591
205920.0000    0.54475
205960.0000    0.42929
206000.0000    0.40774
206040.0000    0.53408
206080.0000    0.17388
206120.0000   -0.05639
206160.0000   -0.19131
206200.0000    0.06814
206240.0000   -0.21119
206280.0000   -0.20291
206320.0000   -0.11380
206360.0000   -0.10820
206400.0000   -0.64102
206440.0000   -0.44649
206480.0000   -0.12531
206520.0000   -0.30407
206560.0000   -0.19586
206600.0000   -0.23681
206640.0000   -0.54214
206680.0000    0.05663
206720.0000    0.12295
206760.0000    0.17724
206800.0000    0.13314
206840.0000    0.27501
206880.0000   -0.07774
206920.0000   -0.04665
206960.0000    0.14238
207000.0000   -0.01806
207040.0000    0.29507
207080.0000    0.27919
207120.0000    0.30227
207160.0000    0.49152
207200.0000    0.35221
207240.0000    0.31004
207280.0000    0.36821
207320.0000    0.23542
207360.0000    0.36094
207400.0000    0.60729
207440.0000    0.28857
207480.0000    0.26309
207520.0000    0.37440
207560.0000    0.32386
207600.0000    0.33703
207640.0000    0.47741
207680.0000    0.50355
207720.0000    0.36193
207760.0000    0.21984
207800.0000    0.32859
207840.0000    0.26379
207880.0000    0.33545
207920.0000    0.59174
207960.0000    0.26308
208000.0000    0.35595
208040.0000    0.27221
208080.0000    0.11200
208120.0000    0.05799
208160.0000    0.29607
208200.0000    0.51460
208240.0000    0.23356
208280.0000    0.29419
208320.0000    0.20519
208360.0000    0.30781
208400.0000    0.28415
208440.0000    0.21423
208480.0000    0.22580
208520.0000    0.46710
208560.0000    0.44696
208600.0000    0.36310
208640.0000    0.48250
208680.0000    0.32725
208720.0000    0.24229
208760.0000    0.50146
208800.0000    0.30920
208840.0000    0.35233
208880.0000    0.43348
208920.0000    0.44214
208960.0000    0.33380
209000.0000    0.25811
209040.0000    0.12342
209080.0000    0.41293
209120.0000    0.28339
209160.0000    0.23862
209200.0000    0.60107
209240.0000    0.31883
209280.0000    0.36875
209320.0000    0.29448
209360.0000    0.14792
209400.0000    0.36665
209440.0000    0.37737
209480.0000    0.36686
209520.0000    0.44560
209560.0000    0.39582
209600.0000    0.50909
209640.0000    0.43805
209680.0000    0.30934
209720.0000    0.29977
209760.0000   -0.17797
209800.0000    0.07982
209840.0000    0.43238
209880.0000    0.25662
209920.0000    0.32845
209960.0000    0.32951
210000.0000    0.39343
210040.0000    0.13333
210080.0000    0.31505
210120.0000    0.25850
210160.0000    0.25120
210200.0000    0.23617
210240.0000    0.50008
210280.0000    0.34522
210320.0000    0.27435
210360.0000    0.51777
210400.0000    0.54852
210440.0000    0.32729
210480.0000    0.23898
210520.0000    0.00129
210560.0000    0.30494
210600.0000    0.49091
210640.0000    0.36035
210680.0000    0.50684
210720.0000    0.13858
210760.0000    0.39316
210800.0000    0.06254
210840.0000    0.24475
210880.0000    0.42693
210920.0000    0.34293
210960.0000    0.27237
211000.0000    0.29795
211040.0000    0.43775
211080.0000    0.33277
211120.0000    0.33280
211160.0000    0.30269
211200.0000    0.39438
211240.0000    0.59584
211280.0000    0.51738
211320.0000    0.53592
211360.0000    0.72471
211400.0000    0.65199
211440.0000    0.48221
211480.0000    0.37247
211520.0000    0.38928
211560.0000    0.39301
211600.0000    0.26406
211640.0000    0.16202
211680.0000    0.32634
211720.0000    0.49391
211760.0000    0.26793
211800.0000    0.33762
211840.0000    0.51521
211880.0000    0.32608
211920.0000    0.15123
211960.0000    0.38033
212000.0000    0.20804
212040.0000    0.49256
212080.0000    0.21730
212120.0000    0.33496
212160.0000    0.09367
212200.0000    0.48435
212240.0000    0.62889
212280.0000    0.70600
212320.0000    0.57033
212360.0000    0.39205
212400.0000    0.53684
212440.0000    0.36868
212480.0000    0.44001
212520.0000    0.39940
212560.0000    0.58066
212600.0000    0.34708
212640.0000    0.44801
212680.0000    0.33585
212720.0000    0.26620
212760.0000    0.35134
212800.0000    0.31649
212840.0000    0.32623
212880.0000    0.28008
212920.0000    0.10451
212960.0000    0.46416
213000.0000    0.37134
213040.0000    0.38028
213080.0000    0.47615
213120.0000    0.43969
213160.0000    0.24277
213200.0000    0.65237
213240.0000    0.64365
213280.0000    0.65993
213320.0000    0.34156
213360.0000    0.58178
213400.0000    0.39610
213440.0000    0.55800
213480.0000    0.54081
213520.0000    0.46921
213560.0000    0.48410
213600.0000    0.44995
213640.0000    0.24093
213680.0000    0.52822
213720.0000    0.50183
213760.0000    0.51974
213800.0000    0.27162
213840.0000    0.57641
213880.0000    0.13207
213920.0000    0.33291
213960.0000    0.38331
214000.0000    0.35389
214040.0000    0.19814
214080.0000    0.57395
214120.0000    0.40167
214160.0000    0.21338
214200.0000    0.37191
214240.0000    0.43976
214280.0000    0.39878
214320.0000    0.24223
214360.0000    0.20701
214400.0000    0.36035
214440.0000    0.35783
214480.0000    0.50183
214520.0000    0.38219
214560.0000    0.47325
214600.0000    0.42463
214640.0000    0.49705
214680.0000    0.28028
214720.0000    0.57087
214760.0000    0.59656
214800.0000    0.48397
214840.0000    0.46363
214880.0000    0.51666
214920.0000    0.57300
214960.0000    0.80515
215000.0000    0.34900
215040.0000    0.77797
215080.0000    0.62395
215120.0000    0.45113
215160.0000    0.58116
215200.0000    0.58955
215240.0000    0.44332
215280.0000    0.63332
215320.0000    0.62805
215360.0000    0.68892
215400.0000    0.55243
215440.0000    0.44713
215480.0000    0.55281
215520.0000    0.40784
215560.0000    0.51849
215600.0000    0.13884
215640.0000    0.47497
215680.0000    0.53815
215720.0000    0.45359
215760.0000    0.38232
215800.0000    0.58666
215840.0000    0.15101
215880.0000    0.41369
215920.0000    0.23009
215960.0000    0.61067
216000.0000    0.31785
216040.0000    0.33153
216080.0000    0.41744
216120.0000    0.22658
216160.0000    0.54653
216200.0000    0.41514
216240.0000    0.36478
216280.0000    0.14467
216320.0000    0.47106
216360.0000    0.58758
216400.0000    0.28933
216440.0000    0.26921
216480.0000    0.42884
216520.0000    0.30396
216560.0000    0.19842
216600.0000    0.16611
216640.0000    0.59792
216680.0000    0.31418
216720.0000    0.18864
216760.0000    0.30233
216800.0000    0.27819
216840.0000    0.26457
216880.0000   -0.00126
216920.0000   -0.03695
216960.0000    0.31929
217000.0000    0.01101
217040.0000    0.13442
217080.0000    0.16195
217120.0000   -0.00086
217160.0000    0.10405
217200.0000    0.17776
217240.0000    0.08358
217280.0000   -0.03540
217320.0000    0.19157
217360.0000    0.17855
217400.0000    0.40688
217440.0000    0.57210
217480.0000    0.44561
217520.0000    0.27017
217560.0000    0.32153
217600.0000    0.16631
217640.0000    0.25047
217680.0000    0.39919
217720.0000    0.24204
217760.0000    0.19774
217800.0000    0.18684
217840.0000    0.14745
217880.0000    0.35133
217920.0000    0.38723
217960.0000    0.33581
218000.0000    0.29938
218040.0000    0.27064
218080.0000    0.37052
218120.0000    0.33370
218160.0000    0.11872
218200.0000    0.22842
218240.0000    0.17395
218280.0000    0.23897
218320.0000    0.26610
218360.0000    0.27869
218400.0000    0.23013
218440.0000    0.20192
218480.0000    0.43135
218520.0000    0.65860
218560.0000    0.68790
218600.0000    0.59002
218640.0000    0.62970
218680.0000    0.23703
218720.0000    0.30357
218760.0000    0.37608
218800.0000    0.36377
218840.0000    0.64588
218880.0000    0.62924
218920.0000    0.74511
218960.0000   -0.08781
219000.0000    0.34823
219040.0000    0.46081
219080.0000    0.29066
219120.0000    0.50084
219160.0000    0.30688
219200.0000    0.47766
219240.0000    0.33179
219280.0000    0.47774
219320.0000    0.53522
219360.0000    0.51315
219400.0000    0.29246
219440.0000    0.25217
219480.0000    0.36394
219520.0000    0.51763
219560.0000    0.24801
219600.0000    0.51302
219640.0000    0.54493
219680.0000    0.39857
219720.0000    0.53554
219760.0000    0.37099
219800.0000    0.30401
219840.0000    0.48036
219880.0000    0.21836
219920.0000    0.23202
219960.0000    0.21381
220000.0000    0.28785
220040.0000    0.36487
220080.0000    0.60955
220120.0000    0.70683
220160.0000    0.40178
220200.0000    0.53076
220240.0000    0.54082
220280.0000    0.30255
220320.0000    0.58157
220360.0000    0.52576
220400.0000    0.48915
220440.0000    0.39216
220480.0000    0.37814
220520.0000    0.68238
220560.0000    0.59956
220600.0000    0.25410
220640.0000    0.36583
220680.0000    0.37190
220720.0000    0.17171
220760.0000    0.35450
220800.0000    0.37760
220840.0000    0.20585
220880.0000    0.28383
220920.0000    0.39447
220960.0000    0.30322
221000.0000    0.28936
221040.0000    0.09187
221080.0000   -0.00388
221120.0000    0.48329
221160.0000    0.52822
221200.0000    0.36513
221240.0000    0.25729
221280.0000    0.22146
221320.0000    0.33818
221360.0000    0.40136
221400.0000    0.47144
221440.0000    0.41190
221480.0000    0.42308
221520.0000    0.27923
221560.0000    0.43815
221600.0000    0.46537
221640.0000    0.44140
221680.0000    0.54251
221720.0000    0.57781
221760.0000    0.48235
221800.0000    0.73396
221840.0000    0.46451
221880.0000    0.59870
221920.0000    0.25865
221960.0000    0.54986
222000.0000    0.58927
222040.0000    0.39513
222080.0000    0.50112
222120.0000    0.49227
222160.0000    0.38218
222200.0000    0.42646
222240.0000    0.40067
222280.0000    0.29140
222320.0000    0.32097
222360.0000    0.43168
222400.0000    0.31461
222440.0000    0.38567
222480.0000    0.56591
222520.0000    0.49861
222560.0000    0.60449
222600.0000    0.44404
222640.0000    0.41508
222680.0000    0.41482
222720.0000    0.40222
222760.0000    0.31453
222800.0000    0.51294
222840.0000    0.49430
222880.0000    0.51046
222920.0000    0.68126
222960.0000    0.41530
223000.0000    0.58054
223040.0000    0.45170
223080.0000    0.52949
223120.0000    0.47543
223160.0000    0.41496
223200.0000    0.49739
223240.0000    0.33088
223280.0000    0.46988
223320.0000    0.47697
223360.0000    0.50165
223400.0000    0.45636
223440.0000    0.41672
223480.0000    0.68851
223520.0000    0.59055
223560.0000    0.46061
223600.0000    0.62050
223640.0000    0.55731
223680.0000    0.52169
223720.0000    0.52009
223760.0000    0.69973
223800.0000    0.61161
223840.0000    0.76757
223880.0000    0.44351
223920.0000    0.38635
223960.0000    0.31174
224000.0000    0.45404
224040.0000    0.50928
224080.0000    0.17812
224120.0000    0.20573
224160.0000    0.13741
224200.0000    0.37030
224240.0000    0.37999
224280.0000    0.33208
224320.0000    0.31727
224360.0000    0.13615
224400.0000    0.23057
224440.0000    0.34571
224480.0000    0.27600
224520.0000    0.35402
224560.0000    0.35490
224600.0000    0.45581
224640.0000    0.59284
224680.0000    0.55954
224720.0000    0.64448
224760.0000    0.46667
224800.0000    0.31245
224840.0000    0.36646
224880.0000    0.50446
224920.0000    0.12966
224960.0000    0.28411
225000.0000    0.39866
225040.0000    0.42608
225080.0000    0.39733
225120.0000    0.22542
225160.0000    0.51014
225200.0000    0.41692
225240.0000    0.49705
225280.0000    0.45290
225320.0000    0.46864
225360.0000    0.57268
225400.0000    0.39628
225440.0000    0.55254
225480.0000    0.57063
225520.0000    0.67399
225560.0000    0.41911
225600.0000    0.19178
225640.0000    0.24038
225680.0000    0.37957
225720.0000    0.04001
225760.0000    0.39447
225800.0000    0.35088
225840.0000    0.29978
225880.0000    0.29709
225920.0000    0.20825
225960.0000    0.36396
226000.0000    0.31008
226040.0000    0.50888
226080.0000    0.40559
226120.0000    0.50915
226160.0000    0.35916
226200.0000    0.41140
226240.0000    0.60432
226280.0000    0.32536
226320.0000    0.46939
226360.0000    0.52255
226400.0000    0.27799
226440.0000    0.34902
226480.0000    0.41873
226520.0000    0.39023
226560.0000    0.20203
226600.0000    0.37435
226640.0000   -0.01179
226680.0000    0.16167
226720.0000    0.20119
226760.0000    0.22981
226800.0000    0.39469
226840.0000    0.39593
226880.0000    0.27969
226920.0000    0.28547
226960.0000    0.42672
227000.0000    0.42304
227040.0000    0.25665
227080.0000    0.37585
227120.0000    0.46673
227160.0000    0.57895
227200.0000    0.23774
227240.0000    0.32771
227280.0000    0.23549
227320.0000    0.49364
227360.0000    0.33346
227400.0000    0.37153
227440.0000    0.27455
227480.0000    0.38351
227520.0000    0.25252
227560.0000    0.45177
227600.0000    0.45402
227640.0000    0.28420
227680.0000    0.29681
227720.0000    0.69320
227760.0000    0.42312
227800.0000    0.44517
227840.0000    0.50906
227880.0000    0.68789
227920.0000    0.36352
227960.0000    0.53325
228000.0000    0.58826
228040.0000    0.63898
228080.0000    0.60177
228120.0000    0.63911
228160.0000    0.08012
228200.0000    0.44433
228240.0000    0.27010
228280.0000    0.41125
228320.0000    0.57599
228360.0000    0.46460
228400.0000    0.51575
228440.0000    0.33643
228480.0000    0.50504
228520.0000    0.50050
228560.0000    0.33995
228600.0000    0.41874
228640.0000    0.56506
228680.0000    0.43443
228720.0000    0.63726
228760.0000    0.51325
228800.0000    0.56171
228840.0000    0.43948
228880.0000    0.31149
228920.0000    0.35740
228960.0000    0.10040
229000.0000    0.40744
229040.0000    0.11506
229080.0000    0.33865
229120.0000    0.44480
229160.0000    0.29210
229200.0000    0.38942
229240.0000    0.57816
229280.0000    0.40990
229320.0000    0.39299
229360.0000    0.44003
229400.0000    0.33014
229440.0000    0.28795
229480.0000    0.35098
229520.0000    0.24445
229560.0000    0.17169
229600.0000    0.32553
229640.0000    0.21247
229680.0000    0.38414
229720.0000    0.21346
229760.0000    0.31942
229800.0000    0.29592
229840.0000    0.31261
229880.0000    0.45623
229920.0000    0.35352
229960.0000   -0.02065
230000.0000    0.42277
230040.0000    0.14575
230080.0000    0.28627
230120.0000    0.13234
230160.0000    0.23255
230200.0000    0.42474
230240.0000    0.31907
230280.0000    0.20289
230320.0000    0.25055
230360.0000    0.25228
230400.0000    0.37142
230440.0000    0.28558
230480.0000    0.28646
230520.0000    0.10360
230560.0000    0.18101
230600.0000    0.01460
230640.0000    0.27118
230680.0000    0.32543
230720.0000    0.52735
230760.0000    0.45848
230800.0000    0.55253
230840.0000    0.38179
230880.0000    0.52021
230920.0000    0.21422
230960.0000    0.25553
231000.0000    0.47594
231040.0000    0.28334
231080.0000    0.23522
231120.0000    0.39916
231160.0000    0.34074
231200.0000    0.47419
231240.0000    0.28843
231280.0000    0.33879
231320.0000    0.31585
231360.0000    0.33043
231400.0000    0.31336
231440.0000    0.19908
231480.0000    0.38264
231520.0000    0.48468
231560.0000    0.24470
231600.0000    0.45373
231640.0000    0.34569
231680.0000    0.47076
231720.0000    0.49242
231760.0000    0.24040
231800.0000    0.49322
231840.0000    0.25428
231880.0000    0.38523
231920.0000   -0.04011
231960.0000    0.25751
232000.0000    0.33559
232040.0000    0.11648
232080.0000    0.28426
232120.0000    0.51552
232160.0000    0.21650
232200.0000    0.31585
232240.0000    0.38522
232280.0000    0.30780
232320.0000    0.45818
232360.0000    0.41091
232400.0000    0.28531
232440.0000    0.18888
232480.0000    0.12635
232520.0000    0.23603
232560.0000    0.34693
232600.0000    0.16982
232640.0000    0.11981
232680.0000    0.27356
232720.0000    0.33081
232760.0000    0.42918
232800.0000    0.46612
232840.0000    0.41685
232880.0000    0.40425
232920.0000    0.29050
232960.0000    0.24367
233000.0000    0.21925
233040.0000    0.50133
233080.0000    0.43073
233120.0000    0.60109
233160.0000    0.37157
233200.0000    0.20781
233240.0000   -0.23207
233280.0000   -0.17225
233320.0000   -0.29114
233360.0000   -0.11601
233400.0000   -0.22117
233440.0000   -0.16805
233480.0000   -0.37752
233520.0000   -0.52262
233560.0000   -0.32999
233600.0000   -0.26425
233640.0000   -0.48189
233680.0000   -0.25288
233720.0000    0.07691
233760.0000    0.37497
233800.0000    0.44079
233840.0000    0.47307
233880.0000    0.30682
233920.0000    0.50011
233960.0000    0.48464
234000.0000    0.15171
234040.0000    0.10873
234080.0000    0.28239
234120.0000    0.52046
234160.0000    0.51566
234200.0000    0.36062
234240.0000    0.28598
234280.0000    0.06651
234320.0000    0.47049
234360.0000    0.25530
234400.0000    0.30086
234440.0000    0.32977
234480.0000    0.29184
234520.0000    0.15538
234560.0000    0.31151
234600.0000    0.32185
234640.0000    0.18358
234680.0000    0.23575
234720.0000    0.58911
234760.0000    0.42545
234800.0000    0.26907
234840.0000    0.42801
234880.0000    0.74327
234920.0000    0.72088
234960.0000    0.43568
235000.0000    0.27964
235040.0000    0.60538
235080.0000    0.41220
235120.0000    0.35294
235160.0000    0.40736
235200.0000    0.36585
235240.0000    0.30617
235280.0000    0.22633
235320.0000    0.27133
235360.0000    0.44991
235400.0000    0.66459
235440.0000    0.35605
235480.0000    0.32874
235520.0000    0.45635
235560.0000    0.58280
235600.0000    0.32865
235640.0000    0.54652
235680.0000    0.38352
235720.0000    0.41093
235760.0000    0.64061
235800.0000    0.44604
235840.0000    0.19377
235880.0000    0.33904
235920.0000    0.39894
235960.0000    0.29111
236000.0000    0.50575
236040.0000    0.34416
236080.0000    0.73730
236120.0000    0.57684
236160.0000    0.51507
236200.0000    0.47708
236240.0000    0.45908
236280.0000    0.53090
236320.0000    0.01164
236360.0000   -0.34192
236400.0000   -0.15177
236440.0000   -0.14317
236480.0000   -0.17973
236520.0000   -0.18917
236560.0000   -0.11657
236600.0000   -0.10018
236640.0000    0.14940
236680.0000   -0.18225
236720.0000   -0.28502
236760.0000   -0.18974
236800.0000   -0.16352
236840.0000   -0.10976
236880.0000   -0.42008
236920.0000   -0.07944
236960.0000   -0.07649
237000.0000   -0.16646
237040.0000   -0.21656
237080.0000   -0.20652
237120.0000   -0.27866
237160.0000   -0.76825
237200.0000   -0.18909
237240.0000   -0.49535
237280.0000   -0.29302
237320.0000   -0.41693
237360.0000   -0.52963
237400.0000   -0.35993
237440.0000   -0.46943
237480.0000   -0.37302
237520.0000   -0.24524
237560.0000   -0.50551
237600.0000   -0.63243
237640.0000   -0.43426
237680.0000   -0.38624
237720.0000   -0.32415
237760.0000   -0.57558
237800.0000   -0.28300
237840.0000   -0.56814
237880.0000   -0.34784
237920.0000   -0.44904
237960.0000   -0.68819
238000.0000   -0.22986
238040.0000   -0.66154
238080.0000   -0.67632
238120.0000   -0.51551
238160.0000   -0.31528
238200.0000   -0.19601
238240.0000   -0.38391
238280.0000   -0.23133
238320.0000   -0.43210
238360.0000   -0.67863
238400.0000   -0.39706
238440.0000   -0.32626
238480.0000   -0.42539
238520.0000   -0.47315
238560.0000   -0.27791
238600.0000   -0.38302
238640.0000   -0.19465
238680.0000   -0.30819
238720.0000   -0.36271
238760.0000   -0.08450
238800.0000   -0.25055
238840.0000   -0.18455
238880.0000   -0.13923
238920.0000   -0.28742
238960.0000   -0.23902
239000.0000   -0.30688
239040.0000   -0.17412
239080.0000    0.06020
239120.0000   -0.22802
239160.0000   -0.08506
239200.0000   -0.15840
239240.0000   -0.06260
239280.0000   -0.09879
239320.0000   -0.09761
239360.0000   -0.37758
239400.0000    0.07870
239440.0000   -0.14479
239480.0000   -0.14097
239520.0000   -0.17148
239560.0000   -0.27900
239600.0000   -0.35826
239640.0000   -0.06313
239680.0000    0.03973
239720.0000   -0.09875
239760.0000   -0.24263
239800.0000   -0.31565
239840.0000   -0.15817
239880.0000   -0.26395
239920.0000   -0.00221
239960.0000   -0.27974
240000.0000    0.01730
240040.0000   -0.51327
240080.0000   -0.03928
240120.0000   -0.00720
240160.0000   -0.49853
240200.0000   -0.24641
240240.0000   -0.60527
240280.0000   -0.34420
240320.0000   -0.62145
240360.0000   -0.70053
240400.0000   -0.85132
240440.0000   -0.76184
240480.0000   -0.54959
240520.0000   -0.54723
240560.0000   -0.61914
240600.0000   -0.34406
240640.0000   -0.27343
240680.0000   -0.77696
240720.0000   -0.43060
240760.0000   -0.53258
240800.0000   -0.37899
240840.0000   -0.47711
240880.0000   -0.60067
240920.0000   -0.42978
240960.0000   -0.42985
241000.0000   -0.61405
241040.0000   -0.50862
241080.0000   -0.48931
241120.0000   -0.63456
241160.0000   -0.56194
241200.0000   -0.75948
241240.0000   -0.61344
241280.0000   -0.59014
241320.0000   -0.51628
241360.0000   -0.50329
241400.0000   -0.57511
241440.0000   -0.62887
241480.0000   -0.70627
241520.0000   -0.44402
241560.0000   -0.73183
241600.0000   -0.56955
241640.0000   -0.64774
241680.0000   -0.53223
241720.0000   -0.46184
241760.0000   -0.52175
241800.0000   -0.58332
241840.0000   -0.56433
241880.0000   -0.67245
241920.0000   -0.57494
241960.0000   -0.34009
242000.0000   -0.36160
242040.0000   -0.49353
242080.0000   -0.44006
242120.0000   -0.33282
242160.0000   -0.37598
242200.0000   -0.57925
242240.0000   -0.31514
242280.0000   -0.29455
242320.0000   -0.51201
242360.0000   -0.29864
242400.0000   -0.17306
242440.0000   -0.42002
242480.0000   -0.32144
242520.0000   -0.24307
242560.0000   -0.38609
242600.0000   -0.53724
242640.0000   -0.14933
242680.0000   -0.07361
242720.0000   -0.37183
242760.0000   -0.34722
242800.0000   -0.90152
242840.0000   -0.28661
242880.0000   -0.43762
242920.0000   -0.66000
242960.0000   -0.44989
243000.0000   -0.69065
243040.0000   -0.37986
243080.0000   -0.49322
243120.0000   -0.03724
243160.0000   -0.11001
243200.0000   -0.22496
243240.0000   -0.54220
243280.0000   -0.25983
243320.0000   -0.61381
243360.0000   -0.40652
243400.0000   -0.68895
243440.0000   -0.39944
243480.0000   -0.56417
243520.0000   -0.38777
243560.0000   -0.65884
243600.0000   -0.81210
243640.0000   -0.34424
243680.0000   -0.26519
243720.0000   -0.63329
243760.0000   -0.62282
243800.0000   -0.30679
243840.0000   -0.20851
243880.0000    0.10831
243920.0000   -0.18296
243960.0000   -0.11734
244000.0000   -0.47185
244040.0000   -0.35071
244080.0000   -0.20774
244120.0000   -0.33998
244160.0000   -0.58407
244200.0000   -0.38253
244240.0000   -0.25494
244280.0000   -0.03517
244320.0000   -0.03209
244360.0000   -0.43394
244400.0000   -0.29455
244440.0000   -0.08507
244480.0000   -0.46208
244520.0000   -0.55643
244560.0000   -0.43508
244600.0000   -0.39667
244640.0000   -0.51704
244680.0000   -0.31634
244720.0000   -0.65501
244760.0000   -0.81980
244800.0000   -0.71639
244840.0000   -0.49381
244880.0000   -0.41312
244920.0000   -0.64778
244960.0000   -0.34020
245000.0000   -0.54083
245040.0000   -0.05711
245080.0000   -0.46317
245120.0000   -0.45235
245160.0000   -1.00575
245200.0000   -0.21900
245240.0000   -0.25754
245280.0000   -0.18375
245320.0000   -0.82055
245360.0000   -0.43855
245400.0000   -0.31130
245440.0000   -0.50841
245480.0000   -0.27847
245520.0000   -0.17604
245560.0000   -0.08250
245600.0000   -0.21948
245640.0000   -0.12351
245680.0000   -0.06496
245720.0000   -0.02486
245760.0000   -0.54333
245800.0000   -0.34218
245840.0000   -0.27761
245880.0000   -0.18228
245920.0000    0.12593
245960.0000    0.00901
246000.0000    0.16819
246040.0000   -0.12587
246080.0000   -0.49747
246120.0000   -0.42060
246160.0000   -0.08681
246200.0000    0.03419
246240.0000    0.26852
246280.0000    0.28657
246320.0000    0.02394
246360.0000   -0.16171
246400.0000   -0.24830
246440.0000   -0.37935
246480.0000   -0.22522
246520.0000   -0.12351
246560.0000    0.10843
246600.0000   -0.13044
246640.0000   -0.15720
246680.0000   -0.33786
246720.0000   -0.17473
246760.0000    0.04175
246800.0000   -0.01517
246840.0000   -0.12459
246880.0000   -0.06153
246920.0000   -0.26649
246960.0000   -0.02726
247000.0000   -0.36462
247040.0000   -0.19577
247080.0000    0.01433
247120.0000   -0.16652
247160.0000   -0.07889
247200.0000   -0.11382
247240.0000   -0.01936
247280.0000   -0.19183
247320.0000   -0.20079
247360.0000   -0.22311
247400.0000   -0.49157
247440.0000   -0.18616
247480.0000   -0.16843
247520.0000   -0.28469
247560.0000   -0.33811
247600.0000   -0.26445
247640.0000   -0.21379
247680.0000   -0.19986
247720.0000   -0.38493
247760.0000    0.02773
247800.0000   -0.21834
247840.0000   -0.21795
247880.0000   -0.23010
247920.0000   -0.35945
247960.0000   -0.00781
248000.0000   -0.33950
248040.0000   -0.50684
248080.0000   -0.31576
248120.0000   -0.43542
248160.0000   -0.42167
248200.0000   -0.38145
248240.0000   -0.37394
248280.0000   -0.37682
248320.0000   -0.37738
248360.0000   -0.45094
248400.0000   -0.42518
248440.0000   -0.07959
248480.0000    0.00159
248520.0000   -0.18854
248560.0000   -0.18216
248600.0000   -0.19910
248640.0000   -0.10848
248680.0000   -0.30251
248720.0000   -0.38100
248760.0000   -0.30789
248800.0000    0.10930
248840.0000   -0.02699
248880.0000   -0.11410
248920.0000   -0.01326
248960.0000   -0.50985
249000.0000   -0.28962
249040.0000   -0.10533
249080.0000   -0.14678
249120.0000   -0.18567
249160.0000   -0.20624
249200.0000   -0.06879
249240.0000   -0.28549
249280.0000   -0.32333
249320.0000   -0.54873
249360.0000   -0.10128
249400.0000   -0.16793
249440.0000   -0.15051
249480.0000   -0.28154
249520.0000   -0.28379
249560.0000   -0.47593
249600.0000   -0.11229
249640.0000   -0.47482
249680.0000   -0.47543
249720.0000   -0.30288
249760.0000    0.07290
249800.0000   -0.40715
249840.0000   -0.40901
249880.0000   -0.45337
249920.0000   -0.33515
249960.0000   -0.25297
250000.0000   -0.07576
250040.0000   -0.30582
250080.0000   -0.15361
250120.0000   -0.02295
250160.0000   -0.27930
250200.0000   -0.16947
250240.0000   -0.21007
250280.0000   -0.12583
250320.0000   -0.31023
250360.0000   -0.30252
250400.0000   -0.01384
250440.0000   -0.20552
250480.0000   -0.22746
250520.0000   -0.46182
250560.0000   -0.48596
250600.0000   -0.46801
250640.0000   -0.07118
250680.0000    0.12861
250720.0000   -0.29277
250760.0000    0.15045
250800.0000   -0.53859
250840.0000   -0.47111
250880.0000   -0.41247
250920.0000   -0.43457
250960.0000   -0.35952
251000.0000   -0.57753
251040.0000   -0.03857
251080.0000   -0.17655
251120.0000   -0.19671
251160.0000   -0.46930
251200.0000   -0.48400
251240.0000   -0.37082
251280.0000   -0.32749
251320.0000    0.00575
251360.0000   -0.37199
251400.0000   -0.46995
251440.0000   -0.14330
251480.0000   -0.27201
251520.0000    0.01864
251560.0000   -0.70730
251600.0000   -0.36611
251640.0000   -0.43461
251680.0000   -0.33924
251720.0000    0.07755
251760.0000   -0.05221
251800.0000   -0.12350
251840.0000   -0.02850
251880.0000   -0.27524
251920.0000   -0.17651
251960.0000    0.29738
252000.0000    0.08179
252040.0000   -0.10861
252080.0000   -0.05661
252120.0000    0.01304
252160.0000   -0.24667
252200.0000   -0.24940
252240.0000    0.34395
252280.0000    0.12506
252320.0000    0.33325
252360.0000    0.17877
252400.0000    0.26290
252440.0000    0.30345
252480.0000    0.25586
252520.0000    0.29358
252560.0000    0.27870
252600.0000    0.74111
252640.0000    0.42734
252680.0000    0.59814
252720.0000    0.22949
252760.0000    0.42707
252800.0000    0.61085
252840.0000    0.71482
252880.0000    0.41026
252920.0000    0.68531
252960.0000    0.57595
253000.0000    0.60352
253040.0000    0.17333
253080.0000    0.31041
253120.0000    0.37442
253160.0000    0.11723
253200.0000    0.42989
253240.0000    0.40829
253280.0000    0.40799
253320.0000    0.32404
253360.0000    0.41122
253400.0000    0.67081
253440.0000    0.37881
253480.0000    0.77051
253520.0000    0.70606
253560.0000    0.20290
253600.0000    0.15954
253640.0000    0.37073
253680.0000    0.39188
253720.0000    0.28588
253760.0000    0.46768
253800.0000    0.43890
253840.0000    0.39454
253880.0000    0.52929
253920.0000    0.27640
253960.0000    0.29451
254000.0000    0.14017
254040.0000    0.33803
254080.0000    0.37325
254120.0000    0.15441
254160.0000    0.13932
254200.0000    0.30554
254240.0000   -0.03911
254280.0000   -0.03329
254320.0000    0.22183
254360.0000    0.14612
254400.0000    0.40372
254440.0000    0.71247
254480.0000    0.72460
254520.0000    0.56782
254560.0000    0.57774
254600.0000    0.25832
254640.0000    0.44425
254680.0000    0.48949
254720.0000    0.34362
254760.0000    0.09563
254800.0000    0.63261
254840.0000    0.29768
254880.0000    0.57193
254920.0000    0.15765
254960.0000    0.30306
255000.0000    0.34731
255040.0000    0.33701
255080.0000    0.44421
255120.0000    0.04137
255160.0000    0.30541
255200.0000    0.48602
255240.0000    0.22830
255280.0000    0.42149
255320.0000    0.46523
255360.0000    0.26961
255400.0000    0.03322
255440.0000    0.50675
255480.0000    0.55200
255520.0000    0.64188
255560.0000    0.54674
255600.0000    0.22780
255640.0000    0.20852
255680.0000    0.66455
255720.0000    0.38439
255760.0000    0.41581
255800.0000    0.52655
255840.0000    0.18941
255880.0000    0.51658
255920.0000    0.38307
255960.0000    0.51989
256000.0000    0.62049
256040.0000    0.53770
256080.0000    0.50086
256120.0000    0.54005
256160.0000    0.49469
256200.0000    0.53896
256240.0000    0.36342
256280.0000    0.55508
256320.0000    0.44944
256360.0000    0.46249
256400.0000    0.42938
256440.0000    0.31434
256480.0000    0.48179
256520.0000    0.48115
256560.0000    0.35862
256600.0000    0.51266
256640.0000    0.36784
256680.0000    0.54708
256720.0000    0.41873
256760.0000    0.56359
256800.0000    0.64571
256840.0000    0.36841
256880.0000    0.58229
256920.0000    0.40090
256960.0000    0.63741
257000.0000    0.33277
257040.0000    0.45909
257080.0000    0.47861
257120.0000    0.51190
257160.0000    0.40456
257200.0000    0.40294
257240.0000    0.43566
257280.0000    0.41593
257320.0000    0.29036
257360.0000    0.30307
257400.0000    0.33248
257440.0000    0.42273
257480.0000    0.52838
257520.0000    0.44368
257560.0000    0.32072
257600.0000    0.42826
257640.0000    0.37891
257680.0000    0.45818
257720.0000    0.52955
257760.0000    0.26823
257800.0000    0.46481
257840.0000    0.63015
257880.0000    0.14999
257920.0000    0.40311
257960.0000    0.17136
258000.0000    0.34901
258040.0000    0.50499
258080.0000    0.53728
258120.0000    0.36005
258160.0000    0.27733
258200.0000    0.62087
258240.0000    0.33509
258280.0000    0.47200
258320.0000    0.10169
258360.0000    0.38246
258400.0000    0.24557
258440.0000    0.49935
258480.0000    0.40183
258520.0000    0.42091
258560.0000    0.46623
258600.0000    0.40844
258640.0000    0.41808
258680.0000    0.44490
258720.0000   -0.07580
258760.0000    0.12080
258800.0000   -0.05130
258840.0000    0.00146
258880.0000   -0.27556
258920.0000   -0.26763
258960.0000   -0.04027
259000.0000   -0.40525
259040.0000   -0.09491
259080.0000    0.29639
259120.0000    0.11063
259160.0000    0.50795
259200.0000    0.42356
259240.0000    0.58334
259280.0000    0.66473
259320.0000    0.40761
259360.0000    0.03400
259400.0000   -0.20879
259440.0000   -0.01180
259480.0000    0.36729
259520.0000    0.22705
259560.0000    0.19763
259600.0000    0.10319
259640.0000    0.28919
259680.0000    0.37991
259720.0000    0.37561
259760.0000    0.29896
259800.0000    0.47774
259840.0000    0.58514
259880.0000    0.62719
259920.0000    0.61920
259960.0000    0.31296
260000.0000    0.46910
260040.0000    0.24779
260080.0000    0.43685
260120.0000    0.44959
260160.0000    0.36016
260200.0000    0.43123
260240.0000    0.26414
260280.0000    0.26306
260320.0000    0.52312
260360.0000    0.48449
260400.0000    0.49173
260440.0000    0.50922
260480.0000    0.30530
260520.0000    0.70210
260560.0000    0.50327
260600.0000    0.71536
260640.0000    0.48610
260680.0000    0.73906
260720.0000    0.45775
260760.0000    0.69959
260800.0000    0.58708
260840.0000    0.52144
260880.0000    0.36557
260920.0000    0.86503
260960.0000    0.52753
261000.0000    0.49265
261040.0000    0.40060
261080.0000    0.34921
261120.0000    0.34834
261160.0000    0.57095
261200.0000    0.48924
261240.0000    0.69222
261280.0000    0.39415
261320.0000    0.33338
261360.0000    0.50662
261400.0000    0.55623
261440.0000    0.43428
261480.0000    0.40008
261520.0000    0.44352
261560.0000    0.39223
261600.0000    0.41597
261640.0000    0.43733
261680.0000    0.34093
261720.0000    0.42284
261760.0000    0.17562
261800.0000    0.25002
261840.0000    0.27020
261880.0000   -0.17184
261920.0000    0.02855
261960.0000    0.06392
262000.0000    0.09718
262040.0000    0.09080
262080.0000    0.38973
262120.0000    0.26162
262160.0000   -0.04302
262200.0000    0.02195
262240.0000    0.20544
262280.0000    0.08419
262320.0000    0.21216
262360.0000    0.53818
262400.0000    0.11931
262440.0000    0.12664
262480.0000    0.30585
262520.0000    0.36412
262560.0000    0.30440
262600.0000    0.63547
262640.0000    0.31861
262680.0000    0.34351
262720.0000    0.49441
262760.0000    0.49627
262800.0000    0.18083
262840.0000    0.26466
262880.0000    0.21987
262920.0000    0.49064
262960.0000    0.28628
263000.0000    0.41965
263040.0000    0.44903
263080.0000    0.31962
263120.0000    0.41042
263160.0000    0.29329
263200.0000    0.49547
263240.0000    0.46912
263280.0000    0.36878
263320.0000    0.17854
263360.0000    0.24812
263400.0000    0.24796
263440.0000    0.50483
263480.0000    0.59137
263520.0000    0.21139
263560.0000    0.34561
263600.0000    0.10420
263640.0000    0.22105
263680.0000    0.30885
263720.0000    0.20071
263760.0000    0.30610
263800.0000    0.42064
263840.0000    0.32690
263880.0000    0.47145
263920.0000    0.22163
263960.0000    0.41114
264000.0000    0.37629
264040.0000    0.48626
264080.0000    0.22565
264120.0000    0.10586
264160.0000    0.45232
264200.0000    0.35397
264240.0000    0.30434
264280.0000    0.37094
264320.0000    0.29632
264360.0000    0.30037
264400.0000    0.21828
264440.0000    0.31748
264480.0000    0.37420
264520.0000    0.34778
264560.0000    0.31582
264600.0000    0.25072
264640.0000    0.31640
264680.0000    0.48803
264720.0000    0.49714
264760.0000    0.25724
264800.0000    0.47133
264840.0000    0.55697
264880.0000    0.32198
264920.0000    0.32193
264960.0000    0.26504
265000.0000    0.27314
265040.0000    0.57762
265080.0000    0.23985
265120.0000    0.23301
265160.0000    0.41099
265200.0000    0.36995
265240.0000   -0.04235
265280.0000    0.21858
265320.0000    0.50345
265360.0000    0.17930
265400.0000    0.16718
265440.0000    0.34639
265480.0000    0.27726
265520.0000    0.21300
265560.0000    0.24928
265600.0000    0.42325
265640.0000    0.26050
265680.0000    0.33589
265720.0000    0.29367
265760.0000    0.34311
265800.0000    0.22852
265840.0000    0.34444
265880.0000    0.03217
265920.0000    0.33820
265960.0000    0.23810
266000.0000    0.42137
266040.0000    0.35332
266080.0000    0.36961
266120.0000    0.30600
266160.0000    0.45764
266200.0000    0.13295
266240.0000    0.21735
266280.0000    0.37503
266320.0000    0.26695
266360.0000    0.24833
266400.0000    0.40305
266440.0000    0.49453
266480.0000    0.53188
266520.0000    0.48476
266560.0000    0.73918
266600.0000    0.50268
266640.0000    0.32986
266680.0000    0.11585
266720.0000    0.28453
266760.0000    0.34741
266800.0000    0.28370
266840.0000    0.24652
266880.0000    0.21078
266920.0000    0.42461
266960.0000   -0.13308
267000.0000    0.30426
267040.0000   -0.21445
267080.0000   -0.49755
267120.0000   -0.16462
267160.0000   -0.95573
267200.0000   -0.99304
267240.0000   -0.91664
267280.0000   -0.92151
267320.0000   -0.92354
267360.0000   -0.75856
267400.0000   -0.50973
267440.0000   -0.40739
267480.0000   -0.70671
267520.0000   -0.67854
267560.0000   -0.63439
267600.0000   -0.65673
267640.0000   -0.69048
267680.0000   -0.97667
267720.0000   -0.80514
267760.0000   -0.81929
267800.0000   -0.92637
267840.0000   -0.51284
267880.0000   -0.77393
267920.0000   -0.83277
267960.0000   -0.85837
268000.0000   -0.74846
268040.0000   -0.59059
268080.0000   -0.52567
268120.0000   -0.07419
268160.0000   -1.11745
268200.0000   -0.87292
268240.0000   -0.81968
268280.0000   -0.70006
268320.0000   -0.74381
268360.0000   -0.36166
268400.0000   -0.54645
268440.0000   -0.51625
268480.0000   -0.74322
268520.0000   -0.77856
268560.0000   -0.83668
268600.0000   -0.49308
268640.0000   -0.54213
268680.0000   -0.65607
268720.0000   -0.66310
268760.0000   -0.76392
268800.0000   -0.63475
268840.0000   -0.33260
268880.0000   -0.25115
268920.0000   -0.38019
268960.0000   -0.51032
269000.0000   -0.59482
269040.0000   -0.51921
269080.0000   -0.64060
269120.0000   -0.83233
269160.0000   -0.43347
269200.0000   -0.56417
269240.0000   -0.74092
269280.0000   -0.25420
269320.0000   -0.07895
269360.0000   -0.32861
269400.0000   -0.52589
269440.0000   -0.25184
269480.0000   -0.40852
269520.0000   -0.16136
269560.0000   -0.49844
269600.0000   -0.31023
269640.0000   -0.61667
269680.0000   -0.58462
269720.0000   -0.14132
269760.0000   -0.36755
269800.0000   -0.39670
269840.0000   -0.09025
269880.0000   -0.15390
269920.0000   -0.42835
269960.0000   -0.38410
270000.0000   -0.69270
270040.0000   -0.57419
270080.0000   -0.90398
270120.0000   -0.63905
270160.0000   -0.83956
270200.0000   -0.78251
270240.0000   -0.30311
270280.0000   -0.51835
270320.0000   -0.46252
270360.0000   -0.57941
270400.0000   -0.61983
270440.0000   -0.37810
270480.0000   -0.16097
270520.0000   -0.18415
270560.0000   -0.59403
270600.0000   -0.61408
270640.0000   -0.48067
270680.0000   -0.35167
270720.0000   -0.64504
270760.0000   -0.32326
270800.0000   -0.42994
270840.0000   -0.12760
270880.0000    0.07889
270920.0000   -0.00392
270960.0000    0.20549
271000.0000   -0.25001
271040.0000   -0.17676
271080.0000   -0.24612
271120.0000   -0.34551
271160.0000    0.06671
271200.0000    0.07918
271240.0000    0.19515
271280.0000    0.04208
271320.0000   -0.17390
271360.0000   -0.47051
271400.0000   -0.46784
271440.0000   -0.17716
271480.0000   -0.17590
271520.0000   -0.04793
271560.0000   -0.17075
271600.0000   -0.48568
271640.0000   -0.15760
271680.0000   -0.45901
271720.0000   -0.08283
271760.0000   -0.19729
271800.0000   -0.11337
271840.0000   -0.32004
271880.0000   -0.27891
271920.0000    0.08850
271960.0000   -0.30622
272000.0000   -0.21777
272040.0000   -0.12338
272080.0000    0.01093
272120.0000   -0.35708
272160.0000   -0.08358
272200.0000   -0.38555
272240.0000   -0.26007
272280.0000   -0.27705
272320.0000   -0.23542
272360.0000   -0.07844
272400.0000   -0.21893
272440.0000   -0.36072
272480.0000   -0.58947
272520.0000   -0.44577
272560.0000   -0.23199
272600.0000   -0.48590
272640.0000   -0.49432
272680.0000   -0.41062
272720.0000   -0.42729
272760.0000   -0.32153
272800.0000   -0.14879
272840.0000   -0.32899
272880.0000   -0.30105
272920.0000   -0.30505
272960.0000   -0.57821
273000.0000   -0.56851
273040.0000   -0.37145
273080.0000   -0.31443
273120.0000   -0.43262
273160.0000   -0.35111
273200.0000   -0.30900
273240.0000   -0.27609
273280.0000   -0.38406
273320.0000   -0.20851
273360.0000   -0.09553
273400.0000   -0.23292
273440.0000   -0.22734
273480.0000   -0.51776
273520.0000   -0.64386
273560.0000   -0.56746
273600.0000   -0.24275
273640.0000   -0.68269
273680.0000   -0.64817
273720.0000   -0.18156
273760.0000    0.04369
273800.0000   -0.06872
273840.0000   -0.01922
273880.0000   -0.00326
273920.0000   -0.02845
273960.0000   -0.71485
274000.0000   -0.50762
274040.0000   -0.66363
274080.0000   -0.95506
274120.0000   -0.41292
274160.0000   -0.67004
274200.0000   -0.39081
274240.0000   -0.30371
274280.0000   -0.63982
274320.0000   -0.39647
274360.0000   -0.14030
274400.0000   -0.34175
274440.0000   -0.42054
274480.0000   -0.28197
274520.0000   -0.55915
274560.0000   -0.42217
274600.0000   -0.52759
274640.0000   -0.14245
274680.0000   -0.10036
274720.0000   -0.25474
274760.0000   -0.67702
274800.0000   -0.59862
274840.0000   -0.45510
274880.0000   -0.29428
274920.0000   -0.23909
274960.0000   -0.26876
275000.0000    0.04209
275040.0000   -0.02739
275080.0000   -0.46205
275120.0000    0.12344
275160.0000    0.02538
275200.0000    0.04234
275240.0000   -0.27585
275280.0000   -0.19590
275320.0000    0.02072
275360.0000    0.09128
275400.0000   -0.06239
275440.0000   -0.11823
275480.0000   -0.23117
275520.0000   -0.04712
275560.0000    0.12990
275600.0000    0.12454
275640.0000   -0.12700
275680.0000    0.22464
275720.0000   -0.17737
275760.0000   -0.09903
275800.0000    0.17933
275840.0000    0.16888
275880.0000    0.12193
275920.0000    0.19292
275960.0000   -0.21564
276000.0000    0.22976
276040.0000    0.32857
276080.0000    0.21941
276120.0000    0.23365
276160.0000    0.04188
276200.0000    0.28783
276240.0000    0.11840
276280.0000    0.29510
276320.0000    0.31059
276360.0000    0.11971
276400.0000    0.29882
276440.0000    0.17160
276480.0000    0.26490
276520.0000    0.24793
276560.0000    0.42589
276600.0000    0.45190
276640.0000    0.08712
276680.0000    0.48234
276720.0000    0.29236
276760.0000    0.11869
276800.0000   -0.56133
276840.0000   -0.55524
276880.0000   -0.62672
276920.0000   -0.09700
276960.0000   -0.30078
277000.0000   -0.14616
277040.0000    0.29726
277080.0000    0.23456
277120.0000   -0.05798
277160.0000    0.06077
277200.0000    0.03725
277240.0000    0.11755
277280.0000    0.22061
277320.0000   -0.09758
277360.0000   -0.22477
277400.0000    0.03234
277440.0000    0.07188
277480.0000    0.41234
277520.0000    0.54018
277560.0000    0.20195
277600.0000    0.27975
277640.0000    0.35427
277680.0000    0.33338
277720.0000    0.38612
277760.0000   -0.01812
277800.0000    0.17541
277840.0000    0.27660
277880.0000   -0.26623
277920.0000   -0.43351
277960.0000   -0.03294
278000.0000    0.15315
278040.0000   -0.12454
278080.0000   -0.08685
278120.0000    0.09791
278160.0000    0.03371
278200.0000   -0.33405
278240.0000   -0.32330
278280.0000   -0.38432
278320.0000   -0.31367
278360.0000   -0.43139
278400.0000   -0.29492
278440.0000    0.10323
278480.0000    0.16032
278520.0000    0.26190
278560.0000    0.14642
278600.0000   -0.07180
278640.0000   -0.24692
278680.0000   -0.30999
278720.0000   -0.05267
278760.0000   -0.01692
278800.0000    0.11404
278840.0000   -0.01156
278880.0000    0.07726
278920.0000   -0.23057
278960.0000   -0.19295
279000.0000   -0.12358
279040.0000   -0.18490
279080.0000   -0.17056
279120.0000    0.02742
279160.0000   -0.00795
279200.0000   -0.26291
279240.0000    0.24770
279280.0000    0.05538
279320.0000    0.43393
279360.0000    0.40584
279400.0000    0.57032
279440.0000    0.41493
279480.0000    0.34341
279520.0000    0.30352
279560.0000    0.18078
279600.0000    0.22393
279640.0000    0.44399
279680.0000    0.47254
279720.0000    0.29072
279760.0000    0.43772
279800.0000    0.22319
279840.0000    0.19424
279880.0000    0.00280
279920.0000    0.09877
279960.0000    0.25470
280000.0000    0.26612
280040.0000    0.06604
280080.0000    0.38511
280120.0000    0.46835
280160.0000    0.47928
280200.0000    0.41092
280240.0000    0.29885
280280.0000    0.22343
280320.0000    0.19989
280360.0000    0.31964
280400.0000    0.26764
280440.0000    0.19982
280480.0000    0.16160
280520.0000    0.06331
280560.0000    0.20830
280600.0000    0.11819
280640.0000    0.33452
280680.0000    0.40621
280720.0000    0.40652
280760.0000    0.54539
280800.0000    0.47058
280840.0000    0.32001
280880.0000    0.44003
280920.0000    0.61680
280960.0000    0.52762
281000.0000    0.71097
281040.0000    0.37184
281080.0000    0.43573
281120.0000    0.50036
281160.0000    0.27652
281200.0000   -0.16502
281240.0000    0.28235
281280.0000    0.56684
281320.0000    0.38663
281360.0000    0.60582
281400.0000    0.73228
281440.0000    0.05521
281480.0000    0.40328
281520.0000    0.48850
281560.0000    0.51623
281600.0000    0.39800
281640.0000    0.29463
281680.0000    0.22914
281720.0000    0.40456
281760.0000    0.48329
281800.0000    0.29297
281840.0000    0.38458
281880.0000    0.39225
281920.0000    0.35387
281960.0000    0.34253
282000.0000    0.50683
282040.0000    0.46998
282080.0000    0.43818
282120.0000    0.44630
282160.0000    0.40993
282200.0000    0.26472
282240.0000    0.50515
282280.0000    0.24459
282320.0000    0.41618
282360.0000    0.00689
282400.0000   -0.02418
282440.0000    0.17225
282480.0000    0.13720
282520.0000    0.41848
282560.0000    0.47051
282600.0000    0.48574
282640.0000    0.53989
282680.0000    0.52822
282720.0000    0.50151
282760.0000    0.51554
282800.0000    0.46970
282840.0000    0.33970
282880.0000    0.44061
282920.0000    0.54086
282960.0000    0.49115
283000.0000    0.43914
283040.0000    0.51175
283080.0000    0.51448
283120.0000    0.38208
283160.0000    0.56597
283200.0000    0.69587
283240.0000    0.41805
283280.0000    0.40404
283320.0000    0.58892
283360.0000    0.54497
283400.0000    0.58899
283440.0000    0.69285
283480.0000    0.90090
283520.0000    0.90749
283560.0000    0.72170
283600.0000    0.70023
283640.0000    0.83774
283680.0000    0.61553
283720.0000    0.85285
283760.0000    0.63187
283800.0000    0.55241
283840.0000    0.64457
283880.0000    0.53931
283920.0000    0.47866
283960.0000    0.51869
284000.0000    0.40086
284040.0000    0.53580
284080.0000    0.41796
284120.0000    0.89478
284160.0000    0.56399
284200.0000    0.48850
284240.0000    0.28960
284280.0000    0.48844
284320.0000    0.66234
284360.0000    1.04477
284400.0000    0.84482
284440.0000    0.67717
284480.0000    0.62877
284520.0000    0.65119
284560.0000    0.61291
284600.0000    0.38491
284640.0000    0.56665
284680.0000    0.51194
284720.0000    0.64320
284760.0000    0.52921
284800.0000    0.65703
284840.0000    0.63967
284880.0000    0.56102
284920.0000    0.45650
284960.0000    0.22580
285000.0000    0.27866
285040.0000    0.28703
285080.0000    0.46541
285120.0000    0.41716
285160.0000    0.61507
285200.0000    0.75463
285240.0000    0.90211
285280.0000    0.70640
285320.0000    0.60895
285360.0000    0.63649
285400.0000    0.53531
285440.0000    0.49325
285480.0000    0.36738
285520.0000    0.29903
285560.0000    0.18584
285600.0000    0.30937
285640.0000    0.36235
285680.0000    0.31754
285720.0000    0.54649
285760.0000    0.44622
285800.0000    0.23790
285840.0000    0.15152
285880.0000    0.26583
285920.0000    0.23387
285960.0000    0.23723
286000.0000    0.33879
286040.0000    0.40794
286080.0000    0.55834
286120.0000    0.32683
286160.0000    0.39170
286200.0000    0.38438
286240.0000    0.52384
286280.0000    0.21212
286320.0000    0.52644
286360.0000    0.35285
286400.0000    0.32305
286440.0000    0.38732
286480.0000    0.12283
286520.0000    0.39450
286560.0000    0.32089
286600.0000    0.33161
286640.0000    0.36015
286680.0000    0.42540
286720.0000    0.42955
286760.0000    0.49031
286800.0000    0.35632
286840.0000    0.49115
286880.0000    0.41116
286920.0000    0.35870
286960.0000    0.30226
287000.0000    0.29852
287040.0000    0.29278
287080.0000    0.24351
287120.0000    0.43963
287160.0000    0.40215
287200.0000    0.44259
287240.0000    0.62524
287280.0000    0.34798
287320.0000    0.36877
287360.0000    0.25001
287400.0000    0.55005
287440.0000    0.29388
287480.0000    0.33249
287520.0000    0.36545
287560.0000    0.34082
287600.0000    0.50878
287640.0000    0.45497
287680.0000    0.38501
287720.0000    0.61391
287760.0000    0.06462
287800.0000    0.29260
287840.0000    0.56451
287880.0000    0.33266
287920.0000    0.36657
287960.0000    0.31422
288000.0000    0.07833
288040.0000    0.39376
288080.0000    0.21952
288120.0000    0.26455
288160.0000    0.30346
288200.0000    0.50386
288240.0000    0.59583
288280.0000    0.16241
288320.0000    0.30143
288360.0000    0.26569
288400.0000    0.36011
288440.0000    0.17294
288480.0000    0.60553
288520.0000    0.34721
288560.0000    0.28355
288600.0000    0.21569
288640.0000    0.10098
288680.0000    0.59900
288720.0000    0.24852
288760.0000    0.50444
288800.0000    0.49703
288840.0000    0.47211
288880.0000    0.42773
288920.0000    0.37280
288960.0000    0.35461
289000.0000    0.32987
289040.0000    0.55291
289080.0000    0.32638
289120.0000    0.52273
289160.0000    0.33103
289200.0000    0.20179
289240.0000    0.27398
289280.0000    0.45005
289320.0000    0.27298
289360.0000    0.29466
289400.0000    0.02416
289440.0000    0.38468
289480.0000    0.14184
289520.0000    0.05265
289560.0000    0.29992
289600.0000    0.26468
289640.0000    0.41167
289680.0000    0.57195
289720.0000    0.21098
289760.0000    0.06500
289800.0000    0.12753
289840.0000    0.22583
289880.0000    0.33886
289920.0000    0.31865
289960.0000    0.39328
290000.0000    0.34678
290040.0000    0.26530
290080.0000    0.02461
290120.0000    0.30667
290160.0000    0.41168
290200.0000    0.40623
290240.0000    0.32483
290280.0000    0.47462
290320.0000    0.53989
290360.0000    0.34568
290400.0000    0.54030
290440.0000    0.32150
290480.0000    0.34763
290520.0000    0.48051
290560.0000    0.38495
290600.0000    0.58266
290640.0000    0.52884
290680.0000    0.34426
290720.0000    0.24280
290760.0000    0.52904
290800.0000    0.56786
290840.0000    0.45997
290880.0000    0.21720
290920.0000    0.45663
290960.0000    0.23751
291000.0000    0.29961
291040.0000    0.62431
291080.0000    0.44606
291120.0000    0.47371
291160.0000    0.32540
291200.0000    0.29939
291240.0000    0.30863
291280.0000    0.28370
291320.0000    0.37241
291360.0000    0.32601
291400.0000    0.52197
291440.0000    0.16921
291480.0000    0.33425
291520.0000    0.49508
291560.0000    0.36054
291600.0000    0.58310
291640.0000    0.45065
291680.0000    0.31113
291720.0000    0.19633
291760.0000    0.37757
291800.0000    0.09693
291840.0000    0.23650
291880.0000    0.27541
291920.0000    0.38524
291960.0000    0.27647
292000.0000    0.74639
292040.0000    0.57251
292080.0000    0.06400
292120.0000    0.24878
292160.0000    0.36476
292200.0000    0.53924
292240.0000    0.48795
292280.0000    0.33154
292320.0000    0.41773
292360.0000    0.33060
292400.0000    0.36308
292440.0000    0.24447
292480.0000    0.56231
292520.0000    0.30372
292560.0000    0.11958
292600.0000    0.12274
292640.0000    0.33489
292680.0000    0.04600
292720.0000    0.18282
292760.0000    0.30325
292800.0000    0.37843
292840.0000    0.35152
292880.0000    0.23859
292920.0000    0.32051
292960.0000    0.48243
293000.0000    0.41733
293040.0000    0.20387
293080.0000    0.24390
293120.0000    0.25035
293160.0000    0.23562
293200.0000    0.27429
293240.0000    0.00600
293280.0000    0.19063
293320.0000    0.30117
293360.0000    0.22402
293400.0000   -0.02577
293440.0000    0.34521
293480.0000    0.43280
293520.0000    0.45708
293560.0000    0.47986
293600.0000    0.36945
293640.0000    0.39083
293680.0000    0.34221
293720.0000    0.30979
293760.0000    0.20005
293800.0000    0.28884
293840.0000    0.34325
293880.0000    0.48137
293920.0000    0.35113
293960.0000    0.34492
294000.0000    0.38899
294040.0000   -0.03552
294080.0000    0.00988
294120.0000    0.46176
294160.0000    0.53593
294200.0000    0.37451
294240.0000    0.57191
294280.0000    0.41560
294320.0000    0.21916
294360.0000    0.51872
294400.0000    0.57938
294440.0000    0.48102
294480.0000    0.33564
294520.0000    0.60941
294560.0000    0.49575
294600.0000    0.32932
294640.0000    0.50618
294680.0000    0.32632
294720.0000    0.35319
294760.0000    0.59643
294800.0000    0.26720
294840.0000    0.40368
294880.0000    0.37538
294920.0000    0.22730
294960.0000    0.31100
295000.0000    0.35801
295040.0000    0.50775
295080.0000    0.59813
295120.0000    0.54530
295160.0000    0.31179
295200.0000    0.24947
295240.0000    0.54599
295280.0000    0.30572
295320.0000    0.48932
295360.0000    0.29655
295400.0000    0.15819
295440.0000    0.53537
295480.0000    0.49484
295520.0000    0.36212
295560.0000    0.48547
295600.0000    0.36386
295640.0000    0.40949
295680.0000    0.41459
295720.0000    0.36509
295760.0000    0.18691
295800.0000    0.27653
295840.0000    0.33486
295880.0000    0.31755
295920.0000    0.50123
295960.0000    0.36220
296000.0000    0.35903
296040.0000    0.44763
296080.0000    0.27319
296120.0000    0.53756
296160.0000    0.59582
296200.0000    0.36243
296240.0000    0.56213
296280.0000    0.32937
296320.0000    0.68487
296360.0000    0.61875
296400.0000    0.56209
296440.0000    0.61530
296480.0000    0.54415
296520.0000    0.48668
296560.0000    0.61085
296600.0000    0.42312
296640.0000    0.54253
296680.0000    0.65091
296720.0000    0.14886
296760.0000   -0.01904
296800.0000    0.18174
296840.0000    0.08157
296880.0000   -0.10496
296920.0000    0.15902
296960.0000    0.27085
297000.0000    0.09064
297040.0000    0.20972
297080.0000    0.43320
297120.0000    0.15366
297160.0000    0.67644
297200.0000    0.67593
297240.0000    0.63693
297280.0000    0.91650
297320.0000    0.67079
297360.0000    0.84366
297400.0000    0.65745
297440.0000    0.52783
297480.0000    0.52270
297520.0000    0.64120
297560.0000    0.50037
297600.0000    0.64881
297640.0000    0.70383
297680.0000    0.56990
297720.0000    0.56276
297760.0000    0.51278
297800.0000    0.33282
297840.0000    0.64817
297880.0000    0.76630
297920.0000    0.52359
297960.0000    0.62056
298000.0000    0.33088
298040.0000    0.53788
298080.0000    0.61307
298120.0000    0.58084
298160.0000    0.31891
298200.0000    0.60340
298240.0000    0.58423
298280.0000    0.37248
298320.0000    0.50976
298360.0000    0.35681
298400.0000    0.34860
298440.0000    0.46443
298480.0000    0.47643
298520.0000    0.48258
298560.0000    0.76427
298600.0000    0.01721
298640.0000    0.00747
298680.0000   -0.12553
298720.0000   -0.19611
298760.0000   -0.05040
298800.0000   -0.24044
298840.0000   -0.11008
298880.0000   -0.19967
298920.0000   -0.48959
298960.0000   -0.38141
299000.0000   -0.14247
299040.0000    0.08659
299080.0000   -0.09355
299120.0000   -0.24682
299160.0000   -0.25650
299200.0000   -0.50028
299240.0000   -0.28765
299280.0000   -0.43566
299320.0000   -0.10827
299360.0000   -0.07524
299400.0000   -0.28032
299440.0000   -0.14498
299480.0000   -0.57979
299520.0000   -0.32815
299560.0000   -0.19159
299600.0000    0.02756
299640.0000   -0.11146
299680.0000    0.38340
299720.0000   -0.04795
299760.0000    0.13231
299800.0000    0.06058
299840.0000    0.38492
299880.0000    0.01577
299920.0000    0.00071
299960.0000   -0.03191
300000.0000    0.24533
300040.0000    0.13882
300080.0000   -0.19911
300120.0000   -0.03296
300160.0000   -0.28597
300200.0000   -0.07619
300240.0000   -0.37956
300280.0000   -0.36464
300320.0000   -0.46065
300360.0000   -0.47263
300400.0000   -0.48142
300440.0000   -0.32206
300480.0000   -0.22996
300520.0000   -0.27537
300560.0000   -0.52008
300600.0000   -0.46116
300640.0000   -0.55605
300680.0000   -0.58032
300720.0000   -0.78974
300760.0000   -0.42460
300800.0000   -0.61106
300840.0000   -0.48325
300880.0000   -0.63831
300920.0000   -0.46169
300960.0000   -0.66264
301000.0000   -0.54179
301040.0000   -0.28764
301080.0000   -0.52597
301120.0000   -0.60218
301160.0000   -0.47142
301200.0000   -0.35488
301240.0000   -0.51327
301280.0000   -0.37047
301320.0000   -0.61922
301360.0000   -0.44331
301400.0000   -0.55150
301440.0000   -0.37077
301480.0000   -0.46655
301520.0000   -0.49663
301560.0000   -0.19703
301600.0000   -0.34396
301640.0000   -0.29929
301680.0000   -0.27656
301720.0000   -0.27591
301760.0000   -0.22182
301800.0000   -0.41802
301840.0000   -0.37267
301880.0000   -0.55164
301920.0000   -0.77729
301960.0000   -0.54021
302000.0000   -0.57057
302040.0000   -0.46812
302080.0000   -0.54405
302120.0000   -0.15044
302160.0000   -0.16247
302200.0000   -0.24854
302240.0000   -0.71949
302280.0000   -0.64262
302320.0000   -0.40764
302360.0000   -0.31324
302400.0000   -0.52941
302440.0000   -0.54714
302480.0000   -0.43449
302520.0000   -0.83152
302560.0000   -0.34261
302600.0000   -0.08068
302640.0000   -0.36859
302680.0000   -0.25106
302720.0000   -0.21888
302760.0000   -0.10008
302800.0000   -0.13645
302840.0000    0.08931
302880.0000    0.06141
302920.0000    0.07501
302960.0000    0.16591
303000.0000   -0.02508
303040.0000    0.11024
303080.0000   -0.29794
303120.0000    0.23104
303160.0000    0.19165
303200.0000    0.32399
303240.0000    0.22933
303280.0000    0.27596
303320.0000    0.39746
303360.0000   -0.06367
303400.0000   -0.00696
303440.0000    0.07795
303480.0000    0.00939
303520.0000    0.09419
303560.0000    0.14350
303600.0000    0.24110
303640.0000    0.07577
303680.0000    0.31223
303720.0000   -0.08097
303760.0000   -0.22617
303800.0000    0.39921
303840.0000    0.03910
303880.0000   -0.03678
303920.0000    0.23238
303960.0000   -0.12991
304000.0000   -0.08117
304040.0000    0.08612
304080.0000    0.13170
304120.0000   -0.02161
304160.0000   -0.00220
304200.0000   -0.04187
304240.0000   -0.51002
304280.0000   -0.18503
304320.0000   -0.30137
304360.0000   -0.30192
304400.0000   -0.43660
304440.0000   -0.40428
304480.0000   -0.39264
304520.0000   -0.24780
304560.0000   -0.41943
304600.0000   -0.44105
304640.0000   -0.22817
304680.0000   -0.08527
304720.0000   -0.27822
304760.0000   -0.23311
304800.0000   -0.06604
304840.0000   -0.27780
304880.0000    0.03636
304920.0000    0.01874
304960.0000   -0.09455
305000.0000    0.21454
305040.0000    0.19264
305080.0000    0.01632
305120.0000   -0.35509
305160.0000   -0.15773
305200.0000   -0.00999
305240.0000   -0.66128
305280.0000   -0.79644
305320.0000   -0.58431
305360.0000   -0.51376
305400.0000   -0.49565
305440.0000   -0.55578
305480.0000   -0.63404
305520.0000   -0.34783
305560.0000   -0.08216
305600.0000   -0.34197
305640.0000   -0.09477
305680.0000   -0.43192
305720.0000   -0.47150
305760.0000    0.08089
305800.0000    0.15244
305840.0000    0.35741
305880.0000    0.31779
305920.0000    0.23603
305960.0000    0.24600
306000.0000    0.37675
306040.0000    0.23661
306080.0000    0.28814
306120.0000    0.23018
306160.0000   -0.01466
306200.0000    0.31540
306240.0000    0.10481
306280.0000    0.24834
306320.0000    0.17584
306360.0000    0.10352
306400.0000    0.22907
306440.0000    0.34851
306480.0000    0.43685
306520.0000    0.03016
306560.0000   -0.11415
306600.0000    0.09102
306640.0000    0.30137
306680.0000    0.22601
306720.0000    0.32121
306760.0000    0.05077
306800.0000    0.17850
306840.0000    0.40642
306880.0000    0.17052
306920.0000    0.34210
306960.0000    0.18562
307000.0000    0.29474
307040.0000    0.23695
307080.0000    0.16965
307120.0000    0.21067
307160.0000   -0.22654
307200.0000   -0.06035
307240.0000    0.19852
307280.0000   -0.10435
307320.0000    0.16590
307360.0000    0.00975
307400.0000   -0.08421
307440.0000    0.13965
307480.0000    0.05371
307520.0000    0.27589
307560.0000    0.02140
307600.0000    0.23791
307640.0000    0.06052
307680.0000   -0.22353
307720.0000   -0.13084
307760.0000    0.03243
307800.0000   -0.08672
307840.0000   -0.31983
307880.0000   -0.51398
307920.0000   -0.34114
307960.0000   -0.23513
308000.0000   -0.01865
308040.0000   -0.16214
308080.0000   -0.00379
308120.0000   -0.07466
308160.0000   -0.02526
308200.0000   -0.17638
308240.0000   -0.21892
308280.0000   -0.30974
308320.0000   -0.38098
308360.0000    0.07290
308400.0000    0.00702
308440.0000    0.00149
308480.0000    0.24611
308520.0000   -0.04219
308560.0000   -0.11955
308600.0000    0.24539
308640.0000   -0.05694
308680.0000   -0.21788
308720.0000   -0.02283
308760.0000   -0.09180
308800.0000    0.17519
308840.0000    0.09101
308880.0000    0.01409
308920.0000    0.07552
308960.0000    0.03339
309000.0000    0.23476
309040.0000    0.27822
309080.0000   -0.28271
309120.0000   -0.23305
309160.0000   -0.01818
309200.0000   -0.01239
309240.0000   -0.16640
309280.0000    0.10281
309320.0000   -0.20144
309360.0000    0.03130
309400.0000   -0.10234
309440.0000   -0.01352
309480.0000   -0.28255
309520.0000   -0.71130
309560.0000   -0.54095
309600.0000   -0.17889
309640.0000   -0.25917
309680.0000   -0.38612
309720.0000   -0.42007
309760.0000   -0.13354
309800.0000   -0.43026
309840.0000    0.13016
309880.0000   -0.43254
309920.0000   -0.24126
309960.0000   -0.32104
310000.0000   -0.17354
310040.0000   -0.34810
310080.0000   -0.18600
310120.0000   -0.40333
310160.0000   -0.22262
310200.0000   -0.03686
310240.0000   -0.07098
310280.0000   -0.11896
310320.0000   -0.34396
310360.0000   -0.37439
310400.0000   -0.33669
310440.0000   -0.29595
310480.0000   -0.39308
310520.0000   -0.39970
310560.0000    0.00380
310600.0000   -0.04835
310640.0000   -0.48419
310680.0000   -0.22947
310720.0000   -0.03282
310760.0000   -0.17495
310800.0000   -0.35763
310840.0000   -0.64342
310880.0000   -0.32992
310920.0000   -0.07523
310960.0000   -0.15132
311000.0000   -0.34787
311040.0000   -0.19220
311080.0000   -0.35635
311120.0000   -0.49698
311160.0000   -0.30176
311200.0000   -0.24518
311240.0000   -0.69140
311280.0000   -0.23368
311320.0000   -0.45588
311360.0000   -0.31776
311400.0000   -0.16360
311440.0000   -0.53548
311480.0000   -0.11938
311520.0000    0.00916
311560.0000   -0.31309
311600.0000   -0.61041
311640.0000   -0.82412
311680.0000   -0.83022
311720.0000   -0.62313
311760.0000   -0.59475
311800.0000   -0.86187
311840.0000   -0.50030
311880.0000   -0.50684
311920.0000   -0.54438
311960.0000   -0.55573
312000.0000   -0.25064
312040.0000    0.13499
312080.0000   -0.54932
312120.0000   -0.02346
312160.0000   -0.26670
312200.0000   -0.45266
312240.0000   -0.63074
312280.0000   -0.54633
312320.0000   -0.85828
312360.0000   -0.63429
312400.0000   -0.62492
312440.0000   -0.75181
312480.0000   -0.73906
312520.0000   -0.61115
312560.0000   -0.64191
312600.0000   -0.47732
312640.0000   -0.34923
312680.0000   -0.30704
312720.0000   -0.52401
312760.0000   -0.44470
312800.0000   -0.58905
312840.0000   -0.27231
312880.0000   -0.00457
312920.0000   -0.15647
312960.0000    0.18136
313000.0000   -0.31570
313040.0000   -0.29510
313080.0000   -0.37074
313120.0000   -0.55660
313160.0000   -0.36011
313200.0000   -0.84617
313240.0000   -0.37939
313280.0000   -0.42144
313320.0000   -0.47290
313360.0000   -0.35029
313400.0000   -0.16512
313440.0000    0.03999
313480.0000    0.02906
313520.0000   -0.00371
313560.0000   -0.09398
313600.0000   -0.01182
313640.0000   -0.30088
313680.0000   -0.14383
313720.0000   -0.35335
313760.0000    0.26017
313800.0000    0.37157
313840.0000   -0.18716
313880.0000   -0.33358
313920.0000   -0.20707
313960.0000   -0.18271
314000.0000    0.03550
314040.0000   -0.27917
314080.0000   -0.20690
314120.0000   -0.41169
314160.0000   -0.26803
314200.0000   -0.16840
314240.0000   -0.19297
314280.0000   -0.00132
314320.0000   -0.01363
314360.0000   -0.29420
314400.0000    0.00835
314440.0000   -0.19973
314480.0000   -0.01861
314520.0000    0.09237
314560.0000   -0.41563
314600.0000    0.10345
314640.0000    0.09321
314680.0000    0.03468
314720.0000    0.07561
314760.0000   -0.06332
314800.0000   -0.16950
314840.0000   -0.52023
314880.0000   -0.27229
314920.0000   -0.19986
314960.0000   -0.16146
315000.0000   -0.27012
315040.0000   -0.20698
315080.0000   -0.48883
315120.0000   -0.06871
315160.0000    0.02347
315200.0000   -0.14338
315240.0000   -0.21439
315280.0000    0.10663
315320.0000   -0.24082
315360.0000   -0.29733
315400.0000   -0.13391
315440.0000   -0.34067
315480.0000   -0.48450
315520.0000   -0.04217
315560.0000    0.08435
315600.0000   -0.10913
315640.0000   -0.28013
315680.0000   -0.23511
315720.0000   -0.75896
315760.0000   -0.07413
315800.0000    0.12086
315840.0000   -0.56830
315880.0000   -0.51692
315920.0000   -0.43568
315960.0000   -0.46227
316000.0000   -0.54404
316040.0000   -0.36938
316080.0000   -0.16550
316120.0000   -0.51303
316160.0000   -0.31950
316200.0000   -0.51946
316240.0000   -0.33464
316280.0000   -0.30876
316320.0000   -0.36723
316360.0000   -0.22711
316400.0000   -0.18124
316440.0000   -0.35282
316480.0000   -0.32855
316520.0000   -0.17106
316560.0000   -0.52105
316600.0000   -0.75630
316640.0000   -0.54078
316680.0000   -0.61199
316720.0000   -0.79637
316760.0000   -0.47142
316800.0000   -0.70329
316840.0000   -0.40044
316880.0000   -0.76923
316920.0000   -0.37212
316960.0000   -0.54458
317000.0000   -0.34993
317040.0000   -0.10390
317080.0000   -0.09638
317120.0000   -0.09996
317160.0000    0.02508
317200.0000   -0.66871
317240.0000   -0.58321
317280.0000   -0.71542
317320.0000   -0.49249
317360.0000   -0.53480
317400.0000   -0.49100
317440.0000   -0.59569
317480.0000   -0.46493
317520.0000   -0.55220
317560.0000   -0.62076
317600.0000   -0.08446
317640.0000   -0.54404
317680.0000   -0.62209
317720.0000   -0.64546
317760.0000   -0.63942
317800.0000   -0.41734
317840.0000   -0.38813
317880.0000   -0.45869
317920.0000   -0.53799
317960.0000   -0.60541
318000.0000   -0.78605
318040.0000   -0.56501
318080.0000   -0.55923
318120.0000   -0.80714
318160.0000   -0.80258
318200.0000   -0.61264
318240.0000   -0.08733
318280.0000   -0.72299
318320.0000   -0.64206
318360.0000   -0.49545
318400.0000   -0.35346
318440.0000   -0.55963
318480.0000   -0.52518
318520.0000   -0.50241
318560.0000   -0.27703
318600.0000   -0.79422
318640.0000   -0.52139
318680.0000   -0.47438
318720.0000   -0.56340
318760.0000   -0.54262
318800.0000   -0.47048
318840.0000   -0.79190
318880.0000   -0.44741
318920.0000   -0.49968
318960.0000   -0.30537
319000.0000   -0.71460
319040.0000   -0.52908
319080.0000   -0.70777
319120.0000   -0.63414
319160.0000   -0.37264
319200.0000   -0.70012
319240.0000   -0.39305
319280.0000   -0.78119
319320.0000   -0.89250
319360.0000   -0.69901
319400.0000   -1.02834
319440.0000   -0.60101
319480.0000   -0.48610
319520.0000   -0.62050
319560.0000   -0.53666
319600.0000   -0.26796
319640.0000   -0.32627
319680.0000   -0.18370
319720.0000   -0.28486
319760.0000   -0.55885
319800.0000   -0.41130
319840.0000   -0.60495
319880.0000   -0.73512
319920.0000   -0.50975
319960.0000   -0.63777
320000.0000   -0.19606
320040.0000   -0.40402
320080.0000   -0.28576
320120.0000   -0.50846
320160.0000   -0.26906
320200.0000   -0.33998
320240.0000   -0.37849
320280.0000   -0.43323
320320.0000   -0.43631
320360.0000   -0.53700
320400.0000   -0.58170
320440.0000   -0.68466
320480.0000   -0.44386
320520.0000   -0.47142
320560.0000   -0.64050
320600.0000   -0.53534
320640.0000   -0.49274
320680.0000   -0.42396
320720.0000   -0.40586
320760.0000   -0.60870
320800.0000   -0.45566
320840.0000   -0.82485
320880.0000   -0.61549
320920.0000   -0.65423
320960.0000   -0.78464
321000.0000   -0.64217
321040.0000   -0.67495
321080.0000   -0.70615
321120.0000   -0.23999
321160.0000   -0.01848
321200.0000   -0.25690
321240.0000   -0.22332
321280.0000   -0.56023
321320.0000   -0.49247
321360.0000   -0.39262
321400.0000   -0.43160
321440.0000   -0.46656
321480.0000   -0.77362
321520.0000   -0.86199
321560.0000   -0.71963
321600.0000   -0.92693
321640.0000   -0.27053
321680.0000   -0.48824
321720.0000   -0.48063
321760.0000   -0.57512
321800.0000   -0.60402
321840.0000   -0.63245
321880.0000   -0.61278
321920.0000   -0.63556
321960.0000   -0.75052
322000.0000   -0.36449
322040.0000   -0.77288
322080.0000   -0.53251
322120.0000   -0.53161
322160.0000   -0.71759
322200.0000   -0.50390
322240.0000   -0.25314
322280.0000   -0.97802
322320.0000   -0.60423
322360.0000   -0.55623
322400.0000   -0.48117
322440.0000   -0.64065
322480.0000   -0.21271
322520.0000   -0.54895
322560.0000   -0.32666
322600.0000   -0.59968
322640.0000   -0.60139
322680.0000   -0.80204
322720.0000   -0.49393
322760.0000   -0.09172
322800.0000    0.30228
322840.0000    0.22071
322880.0000    0.30741
322920.0000    0.28159
322960.0000    0.26014
323000.0000    0.30412
323040.0000    0.47651
323080.0000    0.45466
323120.0000    0.37219
323160.0000    0.44760
323200.0000    0.31397
323240.0000    0.31460
323280.0000    0.22488
323320.0000    0.33987
323360.0000    0.18019
323400.0000    0.43112
323440.0000    0.35127
323480.0000    0.35485
323520.0000    0.25600
323560.0000    0.14031
323600.0000    0.06994
323640.0000    0.32848
323680.0000    0.12781
323720.0000    0.50278
323760.0000    0.32747
323800.0000    0.33251
323840.0000    0.17974
323880.0000    0.38818
323920.0000    0.37219
323960.0000    0.36304
324000.0000    0.35625
324040.0000    0.17940
324080.0000    0.37024
324120.0000    0.38111
324160.0000    0.53399
324200.0000    0.33530
324240.0000    0.46541
324280.0000    0.30991
324320.0000    0.25288
324360.0000    0.06939
324400.0000    0.02074
324440.0000    0.25387
324480.0000    0.03654
324520.0000    0.09697
324560.0000    0.33947
324600.0000    0.03386
324640.0000    0.02323
324680.0000    0.00684
324720.0000    0.05349
324760.0000    0.11323
324800.0000    0.10097
324840.0000   -0.12270
324880.0000   -0.07379
324920.0000    0.13935
324960.0000    0.08531
325000.0000   -0.23955
325040.0000   -0.07445
325080.0000    0.10760
325120.0000   -0.19555
325160.0000   -0.03935
325200.0000   -0.05065
325240.0000   -0.42646
325280.0000   -0.32118
325320.0000   -0.55388
325360.0000    0.43182
325400.0000   -0.05914
325440.0000    0.29935
325480.0000   -0.14524
325520.0000    0.26188
325560.0000    0.31395
325600.0000   -0.14770
325640.0000   -0.39110
325680.0000   -0.19352
325720.0000   -0.19136
325760.0000   -0.24758
325800.0000    0.01011
325840.0000   -0.33793
325880.0000   -0.35552
325920.0000    0.05242
325960.0000    0.01891
326000.0000    0.38460
326040.0000   -0.28331
326080.0000   -0.65484
326120.0000   -0.52637
326160.0000   -0.66493
326200.0000   -0.82597
326240.0000   -0.50058
326280.0000   -0.14780
326320.0000   -0.28161
326360.0000   -0.50114
326400.0000   -0.52189
326440.0000   -0.28826
326480.0000   -0.43847
326520.0000   -0.50331
326560.0000   -0.46254
326600.0000   -0.55310
326640.0000   -0.40574
326680.0000   -0.53456
326720.0000   -0.50363
326760.0000   -0.54091
326800.0000   -0.43387
326840.0000   -0.35383
326880.0000    0.20454
326920.0000    0.04239
326960.0000   -0.11570
327000.0000    0.02952
327040.0000   -0.09761
327080.0000   -0.06746
327120.0000   -0.44557
327160.0000   -0.62631
327200.0000   -0.46769
327240.0000   -0.46428
327280.0000   -0.46548
327320.0000   -0.59865
327360.0000   -0.62328
327400.0000   -0.43391
327440.0000   -0.31303
327480.0000   -0.35330
327520.0000   -0.58189
327560.0000   -0.28230
327600.0000   -0.48794
327640.0000   -0.47467
327680.0000   -0.34629
327720.0000   -0.56958
327760.0000   -0.47065
327800.0000   -0.80208
327840.0000   -0.71401
327880.0000   -0.62773
327920.0000   -0.34680
327960.0000   -0.86931
328000.0000   -0.46296
328040.0000   -0.39284
328080.0000   -0.40153
328120.0000   -0.49983
328160.0000   -0.28588
328200.0000    0.07475
328240.0000   -0.26762
328280.0000   -0.15062
328320.0000   -0.39226
328360.0000   -0.26431
328400.0000   -0.33926
328440.0000   -0.29397
328480.0000   -0.73010
328520.0000   -0.36278
328560.0000   -0.09669
328600.0000   -0.31438
328640.0000   -0.33730
328680.0000   -0.58343
328720.0000   -0.54650
328760.0000   -0.40819
328800.0000   -0.63662
328840.0000   -0.53431
328880.0000   -0.56068
328920.0000   -0.29346
328960.0000   -0.00550
329000.0000   -0.39552
329040.0000   -0.80798
329080.0000   -0.17834
329120.0000   -0.44695
329160.0000   -0.26392
329200.0000   -0.48749
329240.0000   -0.47032
329280.0000   -0.43242
329320.0000   -0.64167
329360.0000   -0.71334
329400.0000   -0.20031
329440.0000   -0.34955
329480.0000   -0.28783
329520.0000   -0.61847
329560.0000    0.22275
329600.0000   -0.22234
329640.0000   -0.00966
329680.0000    0.07127
329720.0000    0.14244
329760.0000   -0.36596
329800.0000   -0.00205
329840.0000   -0.10138
329880.0000    0.02953
329920.0000    0.02330
329960.0000   -0.45012
330000.0000   -0.49096
330040.0000   -0.43077
330080.0000   -0.23829
330120.0000   -0.40117
330160.0000   -0.52442
330200.0000   -0.48997
330240.0000   -0.62911
330280.0000   -0.86046
330320.0000   -0.66359
330360.0000   -0.54398
330400.0000   -0.47730
330440.0000   -0.70907
330480.0000   -0.46303
330520.0000   -0.04180
330560.0000   -0.43620
330600.0000    0.03981
330640.0000   -0.13459
330680.0000   -0.24002
330720.0000   -0.42824
330760.0000    0.03533
330800.0000    0.19568
330840.0000    0.11648
330880.0000    0.06148
330920.0000    0.04013
330960.0000    0.07598
331000.0000    0.31871
331040.0000    0.39057
331080.0000   -0.19038
331120.0000   -0.71917
331160.0000   -0.43820
331200.0000   -0.81633
331240.0000   -0.66262
331280.0000   -0.58303
331320.0000   -0.30194
331360.0000   -0.31137
331400.0000   -0.61845
331440.0000   -0.58707
331480.0000   -0.62520
331520.0000   -0.80283
331560.0000   -0.40615
331600.0000   -0.53320
331640.0000   -0.74558
331680.0000   -0.46981
331720.0000   -0.42430
331760.0000   -0.29643
331800.0000   -0.09088
331840.0000   -0.29209
331880.0000   -0.38157
331920.0000    0.10476
331960.0000   -0.22964
332000.0000   -0.54439
332040.0000   -0.13739
332080.0000   -0.46139
332120.0000   -0.78743
332160.0000   -0.80468
332200.0000   -0.68452
332240.0000   -0.36621
332280.0000   -0.38038
332320.0000   -0.09295
332360.0000   -0.38872
332400.0000   -0.43768
332440.0000   -0.43009
332480.0000   -0.64319
332520.0000   -0.48685
332560.0000   -0.27378
332600.0000   -0.31824
332640.0000   -0.36229
332680.0000   -0.78907
332720.0000   -0.83676
332760.0000   -0.35683
332800.0000   -0.68238
332840.0000   -0.71685
332880.0000   -0.49849
332920.0000   -0.10199
332960.0000   -0.68647
333000.0000   -0.44566
333040.0000   -0.83249
333080.0000   -0.71284
333120.0000   -0.79566
333160.0000   -0.44293
333200.0000   -0.04621
333240.0000   -0.47212
333280.0000   -0.48745
333320.0000   -0.52473
333360.0000   -0.12064
333400.0000   -0.17730
333440.0000   -0.40131
333480.0000   -0.56084
333520.0000   -0.47715
333560.0000   -0.60801
333600.0000   -0.53455
333640.0000   -0.76896
333680.0000   -0.63469
333720.0000   -0.67096
333760.0000   -0.42952
333800.0000   -0.35262
333840.0000   -0.24341
333880.0000    0.03840
333920.0000   -0.18714
333960.0000   -0.05530
334000.0000   -0.39362
334040.0000   -0.00342
334080.0000   -0.04417
334120.0000   -0.01841
334160.0000    0.07372
334200.0000   -0.16149
334240.0000    0.26344
334280.0000    0.38233
334320.0000    0.15225
334360.0000    0.34279
334400.0000    0.32422
334440.0000    0.07480
334480.0000    0.25779
334520.0000    0.19023
334560.0000    0.56150
334600.0000    0.45420
334640.0000    0.30652
334680.0000    0.40481
334720.0000    0.57435
334760.0000    0.30506
334800.0000    0.35473
334840.0000    0.30649
334880.0000    0.36203
334920.0000    0.20800
334960.0000    0.56720
335000.0000    0.35708
335040.0000   -0.19290
335080.0000    0.22031
335120.0000    0.19441
335160.0000    0.37454
335200.0000    0.19989
335240.0000    0.14824
335280.0000    0.35861
335320.0000   -0.01362
335360.0000    0.30724
335400.0000    0.20218
335440.0000    0.47775
335480.0000    0.32939
335520.0000    0.54114
335560.0000    0.47803
335600.0000    0.25641
335640.0000    0.26234
335680.0000    0.09807
335720.0000    0.20249
335760.0000    0.35754
335800.0000    0.44577
335840.0000    0.34651
335880.0000    0.26267
335920.0000   -0.10749
335960.0000    0.39552
336000.0000    0.24954
336040.0000   -0.19146
336080.0000    0.24627
336120.0000    0.05382
336160.0000    0.21285
336200.0000    0.11618
336240.0000    0.52756
336280.0000    0.04883
336320.0000    0.30242
336360.0000    0.27503
336400.0000    0.02315
336440.0000    0.26098
336480.0000    0.53134
336520.0000    0.10714
336560.0000    0.46837
336600.0000    0.26190
336640.0000    0.38789
336680.0000    0.34552
336720.0000    0.28287
336760.0000    0.39114
336800.0000    0.30102
336840.0000    0.16335
336880.0000    0.44381
336920.0000    0.04511
336960.0000    0.52416
337000.0000    0.37715
337040.0000    0.27190
337080.0000    0.25352
337120.0000    0.16039
337160.0000    0.26657
337200.0000    0.24887
337240.0000   -0.01530
337280.0000    0.32120
337320.0000    0.36220
337360.0000    0.42633
337400.0000    0.35140
337440.0000    0.47998
337480.0000    0.48936
337520.0000    0.31805
337560.0000    0.41259
337600.0000    0.43759
337640.0000    0.60381
337680.0000    0.31122
337720.0000    0.54028
337760.0000    0.58076
337800.0000    0.34509
337840.0000    0.35770
337880.0000    0.32017
337920.0000    0.57254
337960.0000    0.48963
338000.0000    0.62977
338040.0000    0.84480
338080.0000    0.29154
338120.0000    0.61571
338160.0000    0.42914
338200.0000    0.56625
338240.0000    0.34929
338280.0000    0.63403
338320.0000    0.25349
338360.0000    0.11623
338400.0000    0.22932
338440.0000    0.20402
338480.0000    0.51220
338520.0000    0.25988
338560.0000    0.01874
338600.0000    0.32455
338640.0000    0.32400
338680.0000    0.43373
338720.0000    0.17627
338760.0000    0.20812
338800.0000    0.15398
338840.0000    0.27450
338880.0000    0.23084
338920.0000    0.07148
338960.0000    0.27918
339000.0000    0.19163
339040.0000    0.19162
339080.0000    0.45142
339120.0000    0.18234
339160.0000    0.29953
339200.0000    0.25040
339240.0000    0.49824
339280.0000    0.35543
339320.0000    0.32014
339360.0000    0.12312
339400.0000    0.39635
339440.0000    0.07484
339480.0000    0.23307
339520.0000    0.20567
339560.0000    0.21088
339600.0000    0.08715
339640.0000    0.06875
339680.0000    0.18128
339720.0000   -0.16124
339760.0000    0.12285
339800.0000    0.03556
339840.0000    0.34532
339880.0000    0.27555
339920.0000    0.16908
339960.0000    0.26691
340000.0000    0.08214
340040.0000    0.12362
340080.0000    0.07488
340120.0000    0.14911
340160.0000    0.20541
340200.0000    0.40740
340240.0000    0.31840
340280.0000    0.16076
340320.0000    0.41549
340360.0000    0.49164
340400.0000    0.53259
340440.0000    0.34972
340480.0000    0.35752
340520.0000    0.32050
340560.0000    0.34047
340600.0000    0.58454
340640.0000    0.44120
340680.0000    0.43514
340720.0000    0.47607
340760.0000    0.25198
340800.0000    0.63892
340840.0000    0.33262
340880.0000    0.37523
340920.0000    0.58363
340960.0000    0.45246
341000.0000    0.01059
341040.0000    0.56510
341080.0000    0.05161
341120.0000    0.31100
341160.0000    0.43280
341200.0000    0.39605
341240.0000    0.42350
341280.0000    0.35505
341320.0000    0.37304
341360.0000    0.50966
341400.0000    0.38853
341440.0000    0.40092
341480.0000    0.63510
341520.0000    0.62110
341560.0000    0.38450
341600.0000    0.46732
341640.0000    0.46114
341680.0000    0.63157
341720.0000   -0.01401
341760.0000    0.07499
341800.0000    0.25482
341840.0000    0.24592
341880.0000   -0.49914
341920.0000   -0.20316
341960.0000   -0.22219
342000.0000    0.22247
342040.0000    0.08752
342080.0000   -0.06663
342120.0000   -0.16672
342160.0000   -0.04307
342200.0000    0.05199
342240.0000   -0.17248
342280.0000   -0.15116
342320.0000   -0.13228
342360.0000   -0.27613
342400.0000   -0.29786
342440.0000   -0.11177
342480.0000   -0.18131
342520.0000   -0.20564
342560.0000    0.01072
342600.0000   -0.24623
342640.0000   -0.13736
342680.0000   -0.20787
342720.0000    0.02141
342760.0000   -0.20131
342800.0000   -0.11006
342840.0000   -0.00214
342880.0000    0.01970
342920.0000   -0.13318
342960.0000    0.11976
343000.0000   -0.24060
343040.0000    0.03336
343080.0000   -0.15834
343120.0000   -0.13883
343160.0000   -0.34568
343200.0000   -0.25145
343240.0000   -0.17679
343280.0000   -0.25801
343320.0000   -0.22315
343360.0000   -0.24561
343400.0000   -0.20661
343440.0000   -0.28315
343480.0000   -0.36060
343520.0000   -0.26133
343560.0000   -0.50598
343600.0000   -0.31455
343640.0000   -0.48730
343680.0000   -0.58027
343720.0000   -0.60343
343760.0000   -0.55322
343800.0000   -0.25485
343840.0000   -0.40878
343880.0000   -0.80939
343920.0000   -0.68465
343960.0000   -0.64369
344000.0000   -0.63010
344040.0000   -0.42733
344080.0000   -0.55592
344120.0000   -0.73748
344160.0000   -0.56163
344200.0000   -0.44046
344240.0000   -0.54106
344280.0000   -0.76201
344320.0000   -0.53130
344360.0000   -0.60627
344400.0000   -0.58248
344440.0000   -0.57284
344480.0000   -0.64193
344520.0000   -0.87711
344560.0000   -0.66264
344600.0000   -1.08319
344640.0000   -0.65585
344680.0000   -0.70873
344720.0000   -0.81331
344760.0000   -0.72395
344800.0000   -0.69982
344840.0000   -0.49614
344880.0000   -0.33263
344920.0000   -0.65315
344960.0000   -0.79280
345000.0000   -0.64682
345040.0000   -0.32572
345080.0000   -0.43898
345120.0000   -0.47431
345160.0000   -0.26856
345200.0000   -0.31090
345240.0000   -0.33225
345280.0000   -0.59408
345320.0000   -0.60906
345360.0000   -0.69861
345400.0000   -0.55263
345440.0000   -0.55058
345480.0000   -0.51410
345520.0000   -0.65257
345560.0000   -0.54298
345600.0000   -0.66047
345640.0000   -0.65409
345680.0000   -0.48405
345720.0000   -0.43066
345760.0000   -0.37249
345800.0000   -0.59937
345840.0000   -0.38232
345880.0000   -0.56833
345920.0000   -0.47151
345960.0000   -0.46780
346000.0000   -0.57574
346040.0000   -0.68882
346080.0000   -0.62856
346120.0000   -0.17640
346160.0000   -0.47625
346200.0000   -0.67160
346240.0000   -0.58721
346280.0000   -0.70574
346320.0000   -0.54793
346360.0000   -0.68519
346400.0000   -0.46171
346440.0000   -0.52674
346480.0000   -0.54287
346520.0000   -0.56170
346560.0000   -0.17838
346600.0000   -0.32077
346640.0000   -0.34343
346680.0000   -0.49470
346720.0000   -0.75451
346760.0000   -0.75911
346800.0000   -0.63994
346840.0000   -0.14780
346880.0000   -0.35011
346920.0000   -0.87743
346960.0000   -0.71886
347000.0000   -0.82673
347040.0000   -0.66111
347080.0000   -0.73521
347120.0000   -0.68177
347160.0000   -0.56147
347200.0000   -0.71317
347240.0000   -0.80222
347280.0000   -0.90251
347320.0000   -0.58815
347360.0000   -0.73671
347400.0000   -0.35236
347440.0000   -0.62581
347480.0000   -0.54736
347520.0000   -0.28359
347560.0000   -0.58291
347600.0000   -0.66427
347640.0000   -0.53728
347680.0000   -0.71566
347720.0000   -0.76143
347760.0000   -0.34077
347800.0000   -0.26803
347840.0000   -0.16684
347880.0000   -0.27384
347920.0000    0.01906
347960.0000   -0.13743
348000.0000   -0.33901
348040.0000   -0.30563
348080.0000   -0.24883
348120.0000   -0.50967
348160.0000   -0.82407
348200.0000   -0.85770
348240.0000   -0.44367
348280.0000   -0.77545
348320.0000   -0.70276
348360.0000   -0.68226
348400.0000   -0.69718
348440.0000   -0.58914
348480.0000   -0.94169
348520.0000   -0.65209
348560.0000   -0.62531
348600.0000   -0.50003
348640.0000   -0.62297
348680.0000   -0.41091
348720.0000   -0.37774
348760.0000   -0.27911
348800.0000   -0.28554
348840.0000   -0.29324
348880.0000   -0.35410
348920.0000   -0.70733
348960.0000   -0.25435
349000.0000   -0.65619
349040.0000   -0.67390
349080.0000   -0.63309
349120.0000   -0.42051
349160.0000   -0.72764
349200.0000   -0.35614
349240.0000   -0.51977
349280.0000   -0.40847
349320.0000   -0.29334
349360.0000   -0.71187
349400.0000   -0.63408
349440.0000   -0.51860
349480.0000   -0.66157
349520.0000   -0.63384
349560.0000   -0.48851
349600.0000   -0.56185
349640.0000   -0.60865
349680.0000   -0.50981
349720.0000   -0.60193
349760.0000   -0.54708
349800.0000   -0.68568
349840.0000   -0.67373
349880.0000   -0.36579
349920.0000   -0.55547
349960.0000   -0.53012
350000.0000   -0.59117
350040.0000   -0.23086
350080.0000   -0.12162
350120.0000   -0.49381
350160.0000   -0.59924
350200.0000   -0.59286
350240.0000   -0.58978
350280.0000   -0.61532
350320.0000   -0.57234
350360.0000   -0.52276
350400.0000   -0.42087
350440.0000   -0.96413
350480.0000   -0.87338
350520.0000   -0.80871
350560.0000   -0.54583
350600.0000   -0.42672
350640.0000   -0.49916
350680.0000   -0.56798
350720.0000   -0.49005
350760.0000   -0.49682
350800.0000   -0.52134
350840.0000   -0.57456
350880.0000   -0.40045
350920.0000   -0.26548
350960.0000   -0.01643
351000.0000   -0.17675
351040.0000   -0.42493
351080.0000   -0.13662
351120.0000   -0.44687
351160.0000   -0.30595
351200.0000   -0.54600
351240.0000   -0.68202
351280.0000   -0.65412
351320.0000   -0.78862
351360.0000   -0.44706
351400.0000   -0.52469
351440.0000   -0.93374
351480.0000   -0.47322
351520.0000   -1.03117
351560.0000   -0.60320
351600.0000   -0.80957
351640.0000   -0.50803
351680.0000   -0.54370
351720.0000   -0.30434
351760.0000   -0.59757
351800.0000   -0.77008
351840.0000   -0.30105
351880.0000   -0.49217
351920.0000   -0.60472
351960.0000    0.04202
352000.0000   -0.21969
352040.0000   -0.24616
352080.0000    0.09410
352120.0000   -0.13348
352160.0000   -0.45285
352200.0000   -0.56973
352240.0000   -0.71168
352280.0000   -0.75378
352320.0000   -0.65387
352360.0000   -0.58371
352400.0000   -0.66522
352440.0000   -0.69471
352480.0000   -0.35717
352520.0000   -0.39176
352560.0000   -0.58372
352600.0000   -0.76961
352640.0000   -0.51018
352680.0000   -0.43738
352720.0000   -0.32795
352760.0000   -0.11953
352800.0000   -0.05971
352840.0000   -0.00499
352880.0000    0.05285
352920.0000   -0.37470
352960.0000   -0.30539
353000.0000   -0.14702
353040.0000   -0.17385
353080.0000   -0.26487
353120.0000    0.00718
353160.0000    0.13093
353200.0000   -0.37456
353240.0000   -0.30978
353280.0000   -0.19848
353320.0000   -0.28510
353360.0000   -0.06766
353400.0000   -0.34878
353440.0000   -0.26562
353480.0000    0.04007
353520.0000   -0.10838
353560.0000   -0.43590
353600.0000   -0.36354
353640.0000   -0.11140
353680.0000   -0.20317
353720.0000   -0.12589
353760.0000   -0.11624
353800.0000   -0.03844
353840.0000   -0.44674
353880.0000   -0.21566
353920.0000   -0.65815
353960.0000   -0.10378
354000.0000   -0.77089
354040.0000   -0.48787
354080.0000   -0.68596
354120.0000   -0.27648
354160.0000   -0.73473
354200.0000   -0.76265
354240.0000   -0.66602
354280.0000   -0.01979
354320.0000   -0.27473
354360.0000   -0.49759
354400.0000   -0.30727
354440.0000   -0.39178
354480.0000   -0.47609
354520.0000   -0.49500
354560.0000   -0.56366
354600.0000   -0.58979
354640.0000   -0.61352
354680.0000   -0.00164
354720.0000   -0.71313
354760.0000   -0.70473
354800.0000   -0.41238
354840.0000   -0.70043
354880.0000   -0.52338
354920.0000   -0.46641
354960.0000   -0.71905
355000.0000   -0.02689
355040.0000   -0.86766
355080.0000   -0.71172
355120.0000   -0.23542
355160.0000   -0.59378
355200.0000   -0.37619
355240.0000   -0.33000
355280.0000   -0.34096
355320.0000    0.08984
355360.0000    0.02563
355400.0000   -0.14038
355440.0000    0.09777
355480.0000   -0.04055
355520.0000   -0.30450
355560.0000    0.08354
355600.0000   -0.48864
355640.0000   -0.70417
355680.0000   -0.32983
355720.0000   -0.43274
355760.0000   -0.46226
355800.0000   -0.30058
355840.0000   -0.25256
355880.0000   -0.20470
355920.0000   -0.22971
355960.0000   -0.40684
356000.0000   -0.35045
356040.0000   -0.39421
356080.0000   -0.15897
356120.0000   -0.59777
356160.0000   -0.60359
356200.0000   -0.69758
356240.0000   -0.62362
356280.0000   -0.62128
356320.0000   -0.75094
356360.0000   -0.71066
356400.0000   -0.46976
356440.0000   -0.35129
356480.0000   -0.33453
356520.0000   -0.46768
356560.0000   -0.68531
356600.0000   -0.53414
356640.0000   -0.55803
356680.0000   -0.79943
356720.0000   -0.54200
356760.0000   -0.55864
356800.0000   -0.21184
356840.0000   -0.12915
356880.0000   -0.13384
356920.0000   -0.45834
356960.0000   -0.38851
357000.0000   -0.67710
357040.0000   -0.50689
357080.0000   -0.43532
357120.0000   -0.08992
357160.0000   -0.64037
357200.0000   -0.53679
357240.0000   -0.35176
357280.0000   -0.51259
357320.0000   -0.89114
357360.0000   -0.81620
357400.0000   -0.40118
357440.0000   -0.34603
357480.0000   -0.29202
357520.0000   -0.22277
357560.0000   -0.30798
357600.0000   -0.32567
357640.0000   -0.07300
357680.0000   -0.30545
357720.0000   -0.30966
357760.0000   -0.01982
357800.0000   -0.45251
357840.0000   -0.50216
357880.0000   -0.36978
357920.0000   -0.58544
357960.0000   -0.46164
358000.0000   -0.53135
358040.0000   -0.73952
358080.0000   -0.47564
358120.0000   -0.64799
358160.0000   -0.33153
358200.0000   -0.46284
358240.0000   -0.42456
358280.0000   -0.62580
358320.0000   -0.50263
358360.0000   -0.54635
358400.0000   -0.28692
358440.0000   -0.26715
358480.0000   -0.11881
358520.0000   -0.50638
358560.0000   -0.42672
358600.0000   -0.34844
358640.0000   -0.41317
358680.0000   -0.51341
358720.0000   -0.29555
358760.0000   -0.42371
358800.0000   -0.60499
358840.0000   -0.48951
358880.0000   -0.30502
358920.0000   -0.64746
358960.0000   -0.42040
359000.0000   -0.66083
359040.0000   -0.43833
359080.0000   -0.48256
359120.0000   -0.50374
359160.0000   -0.69089
359200.0000   -0.56202
359240.0000   -0.58255
359280.0000   -0.67802
359320.0000   -0.21505
359360.0000   -0.24728
359400.0000    0.01424
359440.0000   -0.54811
359480.0000   -0.24413
359520.0000   -0.76087
359560.0000   -0.26121
359600.0000   -0.66724
359640.0000   -0.56928
359680.0000   -0.59439
359720.0000   -0.52099
359760.0000   -0.36593
359800.0000   -0.47344
359840.0000   -0.49343
359880.0000   -0.55328
359920.0000   -0.61387
359960.0000   -0.75328
360000.0000   -0.69250
360040.0000   -0.91119
360080.0000   -0.31004
360120.0000   -0.31985
360160.0000   -0.55383
360200.0000   -0.51933
360240.0000   -0.44261
360280.0000   -0.44791
360320.0000   -0.52858
360360.0000   -0.25729
360400.0000   -0.59868
360440.0000   -0.70489
360480.0000   -0.56432
360520.0000   -0.66820
360560.0000   -0.52553
360600.0000   -0.28678
360640.0000   -0.34650
360680.0000   -0.78271
360720.0000   -0.47422
360760.0000   -0.51621
360800.0000   -0.34409
360840.0000   -0.42382
360880.0000   -0.41066
360920.0000   -0.53306
360960.0000   -0.48631
361000.0000   -0.59790
361040.0000   -0.57487
361080.0000   -0.50108
361120.0000   -0.49548
361160.0000   -0.58615
361200.0000   -0.37598
361240.0000   -0.45890
361280.0000   -0.62361
361320.0000   -0.79082
361360.0000   -0.75026
361400.0000   -0.61257
361440.0000   -0.41334
361480.0000   -0.37664
361520.0000   -0.23380
361560.0000   -0.34251
361600.0000   -0.36559
361640.0000   -0.22643
361680.0000   -0.22881
361720.0000   -0.10949
361760.0000   -0.33086
361800.0000   -0.45960
361840.0000   -0.38516
361880.0000   -0.36611
361920.0000   -0.37577
361960.0000   -0.27289
362000.0000   -0.00446
362040.0000   -0.15847
362080.0000   -0.32451
362120.0000   -0.33302
362160.0000   -0.30373
362200.0000   -0.42953
362240.0000   -0.46433
362280.0000   -0.47256
362320.0000   -0.50146
362360.0000   -0.43555
362400.0000   -0.31762
362440.0000   -0.32324
362480.0000   -0.48192
362520.0000   -0.40151
362560.0000   -0.58362
362600.0000   -0.30033
362640.0000   -0.28311
362680.0000   -0.24376
362720.0000   -0.37935
362760.0000   -0.36570
362800.0000   -0.07061
362840.0000    0.03502
362880.0000   -0.27502
362920.0000   -0.69883
362960.0000   -0.53596
363000.0000   -0.58460
363040.0000   -0.42841
363080.0000   -0.58318
363120.0000   -0.63009
363160.0000   -0.50350
363200.0000   -0.43031
363240.0000   -0.24447
363280.0000   -0.07722
363320.0000   -0.53707
363360.0000   -0.34022
363400.0000   -0.41156
363440.0000   -0.34568
363480.0000   -0.37804
363520.0000   -0.48599
363560.0000   -0.36423
363600.0000   -0.62715
363640.0000   -0.30782
363680.0000   -0.34790
363720.0000   -0.52311
363760.0000   -0.39533
363800.0000   -0.87912
363840.0000   -0.48798
363880.0000   -0.52829
363920.0000   -0.59798
363960.0000   -0.29103
364000.0000   -0.11805
364040.0000   -0.38769
364080.0000   -0.46138
364120.0000   -0.37543
364160.0000   -0.68719
364200.0000   -0.08532
364240.0000   -0.46697
364280.0000   -0.67478
364320.0000   -0.43355
364360.0000   -0.12027
364400.0000   -0.56129
364440.0000   -0.29055
364480.0000   -0.78000
364520.0000   -0.48008
364560.0000   -0.62433
364600.0000   -0.48321
364640.0000   -0.84827
364680.0000   -0.59902
364720.0000   -0.45127
364760.0000   -0.89239
364800.0000   -0.61558
364840.0000   -0.25560
364880.0000   -0.09433
364920.0000   -0.67057
364960.0000   -0.55927
365000.0000   -0.78392
365040.0000   -0.58341
365080.0000   -0.51079
365120.0000   -0.90465
365160.0000   -0.44622
365200.0000   -0.86385
365240.0000   -0.37193
365280.0000   -0.79948
365320.0000   -0.25395
365360.0000   -0.67045
365400.0000   -0.61368
365440.0000   -0.73842
365480.0000   -0.79442
365520.0000   -0.60999
365560.0000   -0.49912
365600.0000   -0.79626
365640.0000   -0.17845
365680.0000   -0.35218
365720.0000   -0.15126
365760.0000   -0.18241
365800.0000    0.11806
365840.0000   -0.12737
365880.0000   -0.31327
365920.0000   -0.21304
365960.0000   -0.10114
366000.0000   -0.10477
366040.0000   -0.11424
366080.0000   -0.57788
366120.0000   -0.04256
366160.0000   -0.11419
366200.0000    0.12373
366240.0000    0.15751
366280.0000   -0.04015
366320.0000   -0.04049
366360.0000    0.01267
366400.0000    0.04763
366440.0000   -0.19632
366480.0000   -0.20011
366520.0000    0.07880
366560.0000   -0.06706
366600.0000   -0.08040
366640.0000   -0.06492
366680.0000   -0.31631
366720.0000   -0.16143
366760.0000   -0.27550
366800.0000    0.00805
366840.0000   -0.04088
366880.0000   -0.15929
366920.0000   -0.55836
366960.0000   -0.43384
367000.0000   -0.06530
367040.0000   -0.19419
367080.0000   -0.08680
367120.0000   -0.10299
367160.0000    0.17528
367200.0000    0.18308
367240.0000    0.23053
367280.0000    0.21993
367320.0000   -0.40353
367360.0000   -0.44861
367400.0000   -0.28617
367440.0000    0.07914
367480.0000   -0.15864
367520.0000    0.06530
367560.0000   -0.20432
367600.0000    0.01586
367640.0000    0.13854
367680.0000    0.30313
367720.0000    0.61668
367760.0000    0.58398
367800.0000    0.76419
367840.0000    0.61727
367880.0000    0.51531
367920.0000    0.43981
367960.0000    0.47164
368000.0000    0.27739
368040.0000    0.16398
368080.0000    0.13260
368120.0000    0.32894
368160.0000    0.20817
368200.0000    0.08237
368240.0000    0.49203
368280.0000    0.42530
368320.0000    0.20438
368360.0000    0.23265
368400.0000    0.25249
368440.0000   -0.02155
368480.0000   -0.26180
368520.0000   -0.40769
368560.0000   -0.11505
368600.0000   -0.06641
368640.0000   -0.06532
368680.0000   -0.03820
368720.0000   -0.22621
368760.0000   -0.16821
368800.0000   -0.17899
368840.0000   -0.11417
368880.0000    0.14275
368920.0000   -0.19288
368960.0000   -0.25806
369000.0000   -0.02248
369040.0000   -0.23690
369080.0000   -0.29204
369120.0000   -0.04829
369160.0000   -0.03974
369200.0000    0.08136
369240.0000    0.35814
369280.0000    0.36058
369320.0000    0.39262
369360.0000    0.28794
369400.0000    0.32370
369440.0000    0.36673
369480.0000    0.06895
369520.0000    0.47548
369560.0000    0.39860
369600.0000    0.12168
369640.0000   -0.25799
369680.0000    0.09566
369720.0000    0.36240
369760.0000   -0.18168
369800.0000   -0.04474
369840.0000    0.11699
369880.0000    0.22129
369920.0000    0.37406
369960.0000    0.02324
370000.0000   -0.18595
370040.0000   -0.23594
370080.0000   -0.09506
370120.0000   -0.33103
370160.0000   -0.27593
370200.0000   -0.03772
370240.0000    0.71899
370280.0000    0.39600
370320.0000    0.36445
370360.0000    0.19946
370400.0000    0.23130
370440.0000    0.03210
370480.0000    0.16429
370520.0000    0.43764
370560.0000    0.16208
370600.0000   -0.01827
370640.0000    0.08083
370680.0000    0.07390
370720.0000    0.12374
370760.0000    0.32601
370800.0000   -0.25002
370840.0000    0.28845
370880.0000    0.38712
370920.0000    0.20258
370960.0000    0.51702
371000.0000    0.48550
371040.0000    0.12270
371080.0000    0.32751
371120.0000   -0.15197
371160.0000    0.16036
371200.0000    0.32332
371240.0000    0.32510
371280.0000    0.22938
371320.0000    0.27713
371360.0000    0.33967
371400.0000    0.05816
371440.0000    0.26465
371480.0000    0.34492
371520.0000    0.14594
371560.0000    0.27947
371600.0000    0.21563
371640.0000    0.29428
371680.0000    0.25601
371720.0000    0.28255
371760.0000    0.22535
371800.0000    0.46804
371840.0000    0.20749
371880.0000    0.32808
371920.0000    0.48985
371960.0000    0.32552
372000.0000    0.49564
372040.0000    0.60511
372080.0000    0.45935
372120.0000    0.12053
372160.0000    0.32770
372200.0000    0.44285
372240.0000    0.20149
372280.0000    0.21869
372320.0000    0.25495
372360.0000    0.16546
372400.0000    0.12449
372440.0000    0.02877
372480.0000    0.55726
372520.0000    0.30038
372560.0000    0.18097
372600.0000   -0.00466
372640.0000   -0.07736
372680.0000    0.43010
372720.0000    0.10834
372760.0000    0.09822
372800.0000    0.13992
372840.0000    0.31787
372880.0000    0.66656
372920.0000    0.47286
372960.0000    0.34171
373000.0000    0.28998
373040.0000    0.37244
373080.0000    0.53150
373120.0000    0.32172
373160.0000    0.35092
373200.0000    0.19407
373240.0000   -0.06825
373280.0000    0.38459
373320.0000    0.40002
373360.0000    0.60773
373400.0000    0.23543
373440.0000    0.31345
373480.0000    0.25472
373520.0000    0.39126
373560.0000   -0.02872
373600.0000   -0.50202
373640.0000   -0.26597
373680.0000   -0.30303
373720.0000    0.12094
373760.0000    0.14983
373800.0000   -0.04907
373840.0000   -0.26748
373880.0000   -0.06177
373920.0000   -0.09870
373960.0000   -0.45377
374000.0000   -0.41108
374040.0000   -0.55442
374080.0000   -0.50078
374120.0000   -0.57680
374160.0000   -0.49041
374200.0000   -0.54225
374240.0000   -0.54848
374280.0000   -0.78972
374320.0000   -0.95158
374360.0000   -1.19230
374400.0000   -1.01758
374440.0000   -0.81745
374480.0000   -0.57467
374520.0000   -0.58695
374560.0000   -0.48150
374600.0000   -0.38165
374640.0000   -0.46988
374680.0000   -0.41402
374720.0000   -0.60339
374760.0000   -0.33789
374800.0000   -0.59579
374840.0000   -0.73965
374880.0000   -0.03550
374920.0000   -0.54744
374960.0000   -0.67391
375000.0000   -0.66223
375040.0000   -0.59440
375080.0000   -0.69179
375120.0000   -0.27528
375160.0000   -0.55524
375200.0000   -0.67553
375240.0000   -0.70458
375280.0000   -0.58456
375320.0000   -0.29455
375360.0000   -0.41053
375400.0000   -0.50785
375440.0000   -0.77103
375480.0000   -0.65138
375520.0000   -0.82308
375560.0000   -0.50744
375600.0000   -0.57251
375640.0000   -0.39650
375680.0000   -0.45722
375720.0000   -0.55478
375760.0000   -0.56138
375800.0000   -0.68844
375840.0000   -0.52338
375880.0000   -0.73554
375920.0000   -0.31848
375960.0000   -0.61199
376000.0000   -0.50078
376040.0000   -0.37613
376080.0000   -0.76870
376120.0000   -0.55058
376160.0000   -0.54575
376200.0000   -0.50180
376240.0000   -0.39805
376280.0000   -0.48463
376320.0000   -0.51496
376360.0000   -0.48172
376400.0000   -0.56652
376440.0000   -0.75199
376480.0000   -0.48119
376520.0000   -0.71273
376560.0000   -0.43633
376600.0000   -0.41913
376640.0000   -0.75777
376680.0000   -0.94919
376720.0000   -0.49740
376760.0000   -0.89894
376800.0000   -0.86630
376840.0000   -0.14032
376880.0000   -0.51084
376920.0000   -0.76014
376960.0000   -0.38659
377000.0000   -0.68870
377040.0000   -0.63083
377080.0000   -0.56612
377120.0000   -0.80005
377160.0000   -0.43100
377200.0000   -0.28688
377240.0000   -0.33176
377280.0000   -0.53779
377320.0000   -0.22663
377360.0000   -0.49842
377400.0000   -0.69261
377440.0000   -0.71929
377480.0000   -0.41964
377520.0000   -0.52035
377560.0000   -0.41094
377600.0000   -0.81005
377640.0000   -0.28053
377680.0000   -0.51934
377720.0000   -0.63266
377760.0000   -0.65112
377800.0000   -0.50079
377840.0000   -0.23098
377880.0000   -0.67254
377920.0000   -0.30957
377960.0000   -0.39964
378000.0000   -0.11194
378040.0000   -0.26612
378080.0000   -0.69953
378120.0000   -0.49514
378160.0000   -0.43856
378200.0000   -0.60354
378240.0000   -0.29687
378280.0000   -0.37293
378320.0000   -0.44262
378360.0000   -0.57157
378400.0000   -0.78166
378440.0000   -0.69360
378480.0000   -0.56184
378520.0000   -0.35000
378560.0000   -0.07310
378600.0000   -0.34326
378640.0000   -0.32486
378680.0000   -0.27438
378720.0000   -0.32094
378760.0000   -0.56907
378800.0000   -0.32675
378840.0000   -0.76576
378880.0000   -0.37561
378920.0000   -0.26069
378960.0000   -0.57661
379000.0000   -0.18804
379040.0000   -0.48591
379080.0000   -0.59555
379120.0000   -0.59010
379160.0000   -0.69297
379200.0000   -0.60220
379240.0000   -0.50968
379280.0000   -0.45172
379320.0000   -0.32922
379360.0000   -0.41049
379400.0000   -0.46477
379440.0000   -0.62895
379480.0000   -0.50135
379520.0000   -0.14853
379560.0000   -0.16303
379600.0000   -0.20995
379640.0000   -0.14087
379680.0000   -0.09185
379720.0000   -0.06111
379760.0000   -0.59574
379800.0000   -0.51208
379840.0000   -0.49639
379880.0000   -0.61927
379920.0000   -0.56435
379960.0000   -0.60702
380000.0000   -0.72570
380040.0000   -0.48571
380080.0000   -0.32078
380120.0000   -0.46458
380160.0000   -0.49760
380200.0000   -0.30824
380240.0000   -0.31908
380280.0000   -0.76322
380320.0000   -0.82115
380360.0000   -0.57339
380400.0000   -0.69603
380440.0000   -0.81519
380480.0000   -0.61070
380520.0000   -0.83539
380560.0000   -0.37508
380600.0000   -0.64723
380640.0000   -0.49742
380680.0000   -0.61755
380720.0000   -0.61426
380760.0000   -0.53984
380800.0000   -0.50102
380840.0000   -0.73987
380880.0000   -0.78727
380920.0000   -0.57892
380960.0000   -0.58776
381000.0000   -0.67977
381040.0000   -0.38549
381080.0000   -0.67640
381120.0000   -0.66748
381160.0000   -0.75350
381200.0000   -0.39201
381240.0000   -0.20435
381280.0000    0.07684
381320.0000    0.16122
381360.0000   -0.09092
381400.0000   -0.12481
381440.0000    0.44060
381480.0000    0.54934
381520.0000    0.77579
381560.0000    0.55630
381600.0000    0.23366
381640.0000    0.66767
381680.0000    0.42310
381720.0000    0.23236
381760.0000    0.34132
381800.0000    0.12962
381840.0000    0.47136
381880.0000    0.47112
381920.0000    0.35317
381960.0000    0.53266
382000.0000    0.50465
382040.0000    0.27327
382080.0000    0.20261
382120.0000    0.34034
382160.0000    0.20516
382200.0000    0.22178
382240.0000    0.28723
382280.0000    0.09814
382320.0000    0.14117
382360.0000    0.39062
382400.0000    0.39042
382440.0000    0.27840
382480.0000    0.08036
382520.0000   -0.06712
382560.0000   -0.00624
382600.0000   -0.66662
382640.0000   -0.39089
382680.0000   -0.53463
382720.0000   -0.40576
382760.0000   -0.16552
382800.0000   -0.29642
382840.0000   -0.08117
382880.0000   -0.33059
382920.0000   -0.17896
382960.0000   -0.05160
383000.0000   -0.03585
383040.0000   -0.15275
383080.0000    0.07055
383120.0000   -0.01839
383160.0000    0.04990
383200.0000   -0.17906
383240.0000   -0.22533
383280.0000   -0.25554
383320.0000   -0.23131
383360.0000   -0.31024
383400.0000   -0.44412
383440.0000   -0.12060
383480.0000   -0.07442
383520.0000   -0.19538
383560.0000    0.16515
383600.0000   -0.47884
383640.0000   -0.36631
383680.0000   -0.45128
383720.0000   -0.42174
383760.0000   -0.51915
383800.0000   -0.09389
383840.0000   -0.24386
383880.0000   -0.34677
383920.0000   -0.36271
383960.0000   -0.00583
384000.0000    0.06031
384040.0000   -0.11613
384080.0000   -0.32789
384120.0000   -0.31651
384160.0000   -0.01774
384200.0000   -0.41860
384240.0000   -0.57753
384280.0000   -0.69656
384320.0000   -0.05573
384360.0000   -0.09123
384400.0000   -0.35492
384440.0000    0.10747
384480.0000   -0.13888
384520.0000    0.27892
384560.0000    0.48723
384600.0000    0.27849
384640.0000    0.10359
384680.0000    0.09540
384720.0000    0.34796
384760.0000    0.20162
384800.0000    0.41839
384840.0000    0.22248
384880.0000    0.46068
384920.0000    0.13550
384960.0000    0.22246
385000.0000    0.28844
385040.0000    0.42305
385080.0000    0.42438
385120.0000    0.24775
385160.0000    0.30652
385200.0000    0.32347
385240.0000    0.10110
385280.0000    0.48921
385320.0000    0.22322
385360.0000    0.32281
385400.0000    0.43775
385440.0000    0.36083
385480.0000    0.60606
385520.0000    0.09132
385560.0000    0.23084
385600.0000    0.24389
385640.0000    0.35617
385680.0000    0.23556
385720.0000    0.23539
385760.0000    0.34977
385800.0000    0.23973
385840.0000    0.27056
385880.0000    0.53441
385920.0000    0.41261
385960.0000    0.50217
386000.0000    0.43958
386040.0000    0.44317
386080.0000    0.35485
386120.0000    0.17426
386160.0000    0.26989
386200.0000    0.14919
386240.0000    0.27713
386280.0000    0.46657
386320.0000    0.35713
386360.0000    0.42727
386400.0000    0.34983
386440.0000    0.32316
386480.0000    0.40267
386520.0000    0.00663
386560.0000    0.21186
386600.0000    0.23812
386640.0000    0.09807
386680.0000   -0.05623
386720.0000    0.14316
386760.0000    0.09175
386800.0000    0.04170
386840.0000    0.14980
386880.0000    0.26873
386920.0000    0.39104
386960.0000    0.37844
387000.0000    0.56928
387040.0000    0.37464
387080.0000    0.37144
387120.0000    0.44627
387160.0000    0.31305
387200.0000    0.57270
387240.0000    0.14435
387280.0000    0.37607
387320.0000    0.47853
387360.0000    0.05348
387400.0000    0.36021
387440.0000    0.44612
387480.0000    0.31767
387520.0000    0.24484
387560.0000    0.33780
387600.0000    0.38955
387640.0000    0.24185
387680.0000    0.40146
387720.0000    0.38164
387760.0000    0.29509
387800.0000    0.15919
387840.0000    0.20836
387880.0000    0.28771
387920.0000    0.35596
387960.0000    0.51259
388000.0000    0.25880
388040.0000    0.46782
388080.0000    0.38108
388120.0000    0.45971
388160.0000    0.45596
388200.0000    0.66541
388240.0000    0.45799
388280.0000    0.45065
388320.0000    0.50067
388360.0000    0.44474
388400.0000    0.33508
388440.0000    0.40773
388480.0000    0.31124
388520.0000    0.35196
388560.0000    0.43802
388600.0000    0.42824
388640.0000    0.32763
388680.0000    0.22957
388720.0000    0.16501
388760.0000    0.62996
388800.0000    0.35888
388840.0000    0.59766
388880.0000    0.34812
388920.0000    0.45876
388960.0000    0.12249
389000.0000    0.47407
389040.0000    0.30533
389080.0000    0.21774
389120.0000    0.17287
389160.0000    0.17354
389200.0000    0.15058
389240.0000    0.36498
389280.0000    0.18844
389320.0000    0.17563
389360.0000    0.18658
389400.0000    0.29548
389440.0000    0.21633
389480.0000    0.36694
389520.0000    0.51113
389560.0000    0.49620
389600.0000    0.54654
389640.0000    0.52657
389680.0000    0.14824
389720.0000    0.23254
389760.0000    0.10668
389800.0000    0.55556
389840.0000    0.29686
389880.0000    0.33833
389920.0000    0.52264
389960.0000    0.21352
390000.0000    0.33777
390040.0000    0.29748
390080.0000    0.24122
390120.0000    0.44757
390160.0000    0.39738
390200.0000    0.37911
390240.0000    0.37076
390280.0000    0.47198
390320.0000    0.13868
390360.0000    0.17886
390400.0000    0.21906
390440.0000    0.40788
390480.0000    0.37559
390520.0000    0.08517
390560.0000    0.49155
390600.0000    0.20759
390640.0000    0.46757
390680.0000    0.31146
390720.0000    0.00542
390760.0000    0.22013
390800.0000    0.05688
390840.0000    0.39215
390880.0000    0.44347
390920.0000    0.30464
390960.0000    0.32672
391000.0000    0.44262
391040.0000    0.27484
391080.0000    0.02842
391120.0000    0.14190
391160.0000    0.28548
391200.0000    0.59068
391240.0000    0.33591
391280.0000    0.35065
391320.0000    0.20043
391360.0000    0.13126
391400.0000    0.08110
391440.0000    0.00691
391480.0000    0.09438
391520.0000    0.14771
391560.0000    0.54661
391600.0000    0.28180
391640.0000    0.26693
391680.0000    0.26718
391720.0000    0.15171
391760.0000    0.20784
391800.0000    0.16452
391840.0000   -0.09388
391880.0000   -0.32564
391920.0000   -0.27389
391960.0000    0.08511
392000.0000   -0.04512
392040.0000   -0.06256
392080.0000   -0.44361
392120.0000   -0.11106
392160.0000   -0.12850
392200.0000   -0.36180
392240.0000   -0.44103
392280.0000    0.05868
392320.0000    0.24664
392360.0000    0.20845
392400.0000    0.06318
392440.0000   -0.20967
392480.0000    0.22434
392520.0000    0.05775
392560.0000   -0.18182
392600.0000    0.09525
392640.0000    0.13751
392680.0000   -0.22955
392720.0000    0.19387
392760.0000    0.44552
392800.0000    0.22552
392840.0000    0.18219
392880.0000    0.35794
392920.0000    0.33906
392960.0000    0.64431
393000.0000    0.44383
393040.0000    0.04557
393080.0000   -0.00547
393120.0000    0.13767
393160.0000   -0.27696
393200.0000   -0.37952
393240.0000   -0.10949
393280.0000    0.23134
393320.0000    0.03097
393360.0000    0.13354
393400.0000   -0.00860
393440.0000    0.22609
393480.0000    0.00255
393520.0000    0.10397
393560.0000   -0.08505
393600.0000   -0.18024
393640.0000   -0.15741
393680.0000   -0.01376
393720.0000    0.12122
393760.0000   -0.12016
393800.0000   -0.06360
393840.0000   -0.19694
393880.0000    0.01476
393920.0000   -0.07349
393960.0000   -0.22178
394000.0000   -0.20829
394040.0000   -0.28435
394080.0000   -0.09499
394120.0000   -0.24875
394160.0000    0.02520
394200.0000   -0.13107
394240.0000   -0.08227
394280.0000   -0.43183
394320.0000   -0.64036
394360.0000   -0.83306
394400.0000   -0.40693
394440.0000    0.04336
394480.0000   -0.23318
394520.0000   -0.04364
394560.0000   -0.11017
394600.0000   -0.48072
394640.0000   -0.09767
394680.0000   -0.49232
394720.0000   -0.45602
394760.0000   -0.29285
394800.0000   -0.27241
394840.0000   -0.31955
394880.0000   -0.14499
394920.0000   -0.33369
394960.0000   -0.22205
395000.0000   -0.13043
395040.0000   -0.39997
395080.0000   -0.08923
395120.0000    0.00841
395160.0000   -0.02372
395200.0000    0.00142
395240.0000    0.27955
395280.0000    0.17708
395320.0000    0.32847
395360.0000    0.26487
395400.0000    0.27101
395440.0000    0.11053
395480.0000    0.38561
395520.0000    0.37333
395560.0000    0.21376
395600.0000    0.23860
395640.0000    0.21982
395680.0000    0.37010
395720.0000    0.35730
395760.0000    0.26617
395800.0000   -0.04522
395840.0000    0.24793
395880.0000    0.51059
395920.0000    0.30816
395960.0000    0.33380
396000.0000    0.13765
396040.0000    0.30648
396080.0000    0.18619
396120.0000    0.46766
396160.0000    0.22147
396200.0000    0.28001
396240.0000    0.34139
396280.0000    0.15830
396320.0000    0.37133
396360.0000   -0.02350
396400.0000    0.21521
396440.0000    0.30071
396480.0000    0.37502
396520.0000    0.26869
396560.0000    0.34462
396600.0000    0.36097
396640.0000    0.42974
396680.0000    0.33807
396720.0000    0.23169
396760.0000    0.18579
396800.0000    0.27570
396840.0000    0.32782
396880.0000    0.36194
396920.0000    0.08530
396960.0000    0.30925
397000.0000    0.28257
397040.0000    0.12692
397080.0000    0.35260
397120.0000    0.19371
397160.0000    0.19475
397200.0000    0.34148
397240.0000    0.35566
397280.0000    0.38516
397320.0000    0.16957
397360.0000    0.31996
397400.0000    0.20783
397440.0000    0.22622
397480.0000    0.12073
397520.0000    0.13369
397560.0000    0.52612
397600.0000    0.47325
397640.0000    0.25181
397680.0000    0.36293
397720.0000    0.47349
397760.0000    0.39247
397800.0000    0.27210
397840.0000    0.52515
397880.0000    0.14364
397920.0000    0.17508
397960.0000    0.46237
398000.0000    0.37490
398040.0000    0.28841
398080.0000    0.23463
398120.0000   -0.20751
398160.0000   -0.02910
398200.0000   -0.21051
398240.0000   -0.21726
398280.0000   -0.20607
398320.0000   -0.12600
398360.0000   -0.25201
398400.0000   -0.24380
398440.0000   -0.31040
398480.0000   -0.39333
398520.0000   -0.06142
398560.0000   -0.07437
398600.0000   -0.15578
398640.0000   -0.14583
398680.0000   -0.05680
398720.0000   -0.22318
398760.0000   -0.23213
398800.0000   -0.16196
398840.0000   -0.48523
398880.0000   -0.05096
398920.0000    0.12541
398960.0000   -0.04721
399000.0000    0.04962
399040.0000   -0.27769
399080.0000   -0.17077
399120.0000   -0.03381
399160.0000   -0.32042
399200.0000   -0.24255
399240.0000   -0.11439
399280.0000   -0.62547
399320.0000   -0.31189
399360.0000   -0.68736
399400.0000   -0.06677
399440.0000   -0.45488
399480.0000    0.40609
399520.0000   -0.01886
399560.0000   -0.19092
399600.0000   -0.08483
399640.0000   -0.08446
399680.0000    0.28646
399720.0000    0.41003
399760.0000    0.32732
399800.0000    0.22920
399840.0000    0.26847
399880.0000    0.38348
399920.0000    0.31930
399960.0000    0.48340
400000.0000    0.31544
400040.0000    0.32690
400080.0000    0.36289
400120.0000    0.25661
400160.0000    0.23048
400200.0000    0.16569
400240.0000    0.26247
400280.0000    0.18462
400320.0000    0.27469
400360.0000    0.30502
400400.0000    0.26837
400440.0000    0.25375
400480.0000    0.16879
400520.0000    0.26233
400560.0000    0.77981
400600.0000    0.37305
400640.0000    0.31705
400680.0000    0.34147
400720.0000    0.34240
400760.0000    0.37852
400800.0000    0.20304
400840.0000    0.28254
400880.0000    0.40094
400920.0000    0.25209
400960.0000    0.26026
401000.0000    0.26457
401040.0000    0.41677
401080.0000    0.50859
401120.0000    0.45101
401160.0000    0.42185
401200.0000    0.29489
401240.0000    0.24466
401280.0000    0.22375
401320.0000    0.18886
401360.0000    0.28024
401400.0000    0.31282
401440.0000    0.44268
401480.0000    0.22643
401520.0000    0.44709
401560.0000    0.50420
401600.0000    0.24312
401640.0000    0.17558
401680.0000    0.19793
401720.0000    0.26473
401760.0000    0.28900
401800.0000    0.27515
401840.0000    0.38667
401880.0000    0.44411
401920.0000    0.56111
401960.0000    0.51909
402000.0000    0.42358
402040.0000    0.28436
402080.0000    0.47748
402120.0000    0.29351
402160.0000    0.48179
402200.0000    0.23881
402240.0000    0.08420
402280.0000    0.40795
402320.0000    0.58130
402360.0000    0.23744
402400.0000    0.15519
402440.0000    0.11880
402480.0000    0.61485
402520.0000   -0.02943
402560.0000    0.07567
402600.0000    0.26489
402640.0000    0.30649
402680.0000    0.40477
402720.0000    0.61886
402760.0000    0.31601
402800.0000    0.53060
402840.0000   -0.05423
402880.0000    0.06272
402920.0000    0.09290
402960.0000   -0.07413
403000.0000    0.44963
403040.0000    0.36443
403080.0000    0.25056
403120.0000   -0.15989
403160.0000   -0.00892
403200.0000    0.07514
403240.0000    0.19967
403280.0000    0.23973
403320.0000   -0.18365
403360.0000   -0.25257
403400.0000   -0.53208
403440.0000   -0.23850
403480.0000    0.33341
403520.0000    0.31228
403560.0000    0.33354
403600.0000    0.27859
403640.0000    0.17698
403680.0000    0.39895
403720.0000    0.40466
403760.0000    0.25419
403800.0000    0.36003
403840.0000    0.35800
403880.0000    0.51133
403920.0000    0.32727
403960.0000    0.42199
404000.0000    0.34165
404040.0000    0.57734
404080.0000    0.43622
404120.0000    0.28925
404160.0000    0.58433
404200.0000    0.47464
404240.0000    0.34764
404280.0000    0.44022
404320.0000    0.39586
404360.0000    0.28714
404400.0000    0.54121
404440.0000    0.38739
404480.0000    0.61502
404520.0000    0.35290
404560.0000    0.32524
404600.0000   -0.00421
404640.0000    0.35486
404680.0000    0.35235
404720.0000    0.51377
404760.0000    0.22783
404800.0000    0.41549
404840.0000    0.12109
404880.0000    0.33524
404920.0000    0.35151
404960.0000    0.47368
405000.0000    0.40501
405040.0000    0.13050
405080.0000   -0.11425
405120.0000    0.17652
405160.0000    0.29314
405200.0000    0.36508
405240.0000    0.51843
405280.0000    0.33234
405320.0000    0.21733
405360.0000    0.38519
405400.0000    0.25619
405440.0000    0.59696
405480.0000    0.27195
405520.0000    0.04509
405560.0000    0.34340
405600.0000    0.22937
405640.0000    0.22523
405680.0000    0.18030
405720.0000    0.34342
405760.0000    0.29025
405800.0000    0.49897
405840.0000    0.41475
405880.0000    0.02980
405920.0000    0.07292
405960.0000    0.27573
406000.0000    0.05216
406040.0000   -0.04195
406080.0000    0.31320
406120.0000    0.26556
406160.0000    0.27013
406200.0000    0.23126
406240.0000    0.31999
406280.0000    0.34252
406320.0000    0.33629
406360.0000    0.36351
406400.0000    0.29681
406440.0000    0.17898
406480.0000   -0.13184
406520.0000    0.12972
406560.0000    0.14546
406600.0000    0.37110
406640.0000    0.38959
406680.0000    0.19267
406720.0000    0.39033
406760.0000    0.45015
406800.0000    0.39363
406840.0000    0.50530
406880.0000    0.24070
406920.0000    0.21948
406960.0000    0.41966
407000.0000    0.09058
407040.0000    0.30361
407080.0000    0.00279
407120.0000    0.06144
407160.0000    0.15589
407200.0000    0.13497
407240.0000    0.66433
407280.0000    0.34528
407320.0000    0.43452
407360.0000    0.22999
407400.0000    0.15295
407440.0000    0.34112
407480.0000    0.37623
407520.0000    0.32219
407560.0000    0.55634
407600.0000    0.04653
407640.0000    0.24964
407680.0000    0.23104
407720.0000    0.33440
407760.0000    0.30876
407800.0000    0.41573
407840.0000    0.27379
407880.0000    0.16594
407920.0000    0.26973
407960.0000    0.16351
408000.0000   -0.35112
408040.0000    0.14448
408080.0000    0.09048
408120.0000    0.30920
408160.0000   -0.00180
408200.0000   -0.03971
408240.0000    0.00582
408280.0000    0.08933
408320.0000    0.03476
408360.0000    0.03068
408400.0000    0.16306
408440.0000    0.19553
408480.0000    0.18518
408520.0000    0.04041
408560.0000   -0.06639
408600.0000   -0.09755
408640.0000   -0.07713
408680.0000    0.02421
408720.0000   -0.29236
408760.0000   -0.05324
408800.0000    0.03112
408840.0000    0.20493
408880.0000    0.03256
408920.0000    0.07503
408960.0000   -0.11488
409000.0000    0.09102
409040.0000    0.17261
409080.0000    0.29746
409120.0000    0.32929
409160.0000    0.06956
409200.0000    0.33857
409240.0000    0.15828
409280.0000   -0.05354
409320.0000    0.27864
409360.0000    0.33135
409400.0000    0.36883
409440.0000    0.33935
409480.0000    0.36924
409520.0000    0.11847
409560.0000    0.32089
409600.0000    0.09383
409640.0000    0.03701
409680.0000    0.01473
409720.0000    0.19603
409760.0000    0.20311
409800.0000    0.27096
409840.0000    0.14534
409880.0000    0.36557
409920.0000    0.51287
409960.0000    0.41155
410000.0000    0.40183
410040.0000    0.28415
410080.0000    0.35146
410120.0000    0.39402
410160.0000    0.39469
410200.0000    0.48012
410240.0000    0.39405
410280.0000    0.43730
410320.0000    0.42874
410360.0000    0.48483
410400.0000   -0.13775
410440.0000   -0.18728
410480.0000   -0.19172
410520.0000   -0.17036
410560.0000   -0.05451
410600.0000   -0.00924
410640.0000   -0.29452
410680.0000   -0.59952
410720.0000   -0.36468
410760.0000   -0.45096
410800.0000   -0.50931
410840.0000    0.01195
410880.0000   -0.04045
410920.0000   -0.52718
410960.0000    0.01962
411000.0000    0.29205
411040.0000   -0.14853
411080.0000   -0.12500
411120.0000    0.02631
411160.0000   -0.10847
411200.0000    0.29279
411240.0000   -0.02503
411280.0000    0.03918
411320.0000    0.20990
411360.0000    0.30136
411400.0000    0.31309
411440.0000    0.52171
411480.0000    0.65381
411520.0000    0.65385
411560.0000    0.56971
411600.0000    0.31739
411640.0000    0.59387
411680.0000    0.41315
411720.0000   -0.01019
411760.0000    0.13185
411800.0000    0.34220
411840.0000   -0.19981
411880.0000   -0.27681
411920.0000   -0.24863
411960.0000   -0.25075
412000.0000   -0.25588
412040.0000   -0.05643
412080.0000   -0.27876
412120.0000   -0.43700
412160.0000   -0.50706
412200.0000   -0.56809
412240.0000   -0.08683
412280.0000   -0.64637
412320.0000   -0.42702
412360.0000   -0.47911
412400.0000   -0.62474
412440.0000   -0.63326
412480.0000   -0.75332
412520.0000   -0.32103
412560.0000   -0.60062
412600.0000   -0.55336
412640.0000   -0.39315
412680.0000   -0.21004
412720.0000   -0.22924
412760.0000   -0.51086
412800.0000   -0.54812
412840.0000   -0.13755
412880.0000   -0.27319
412920.0000   -0.40952
412960.0000   -0.27857
413000.0000   -0.17307
413040.0000   -0.30842
413080.0000   -0.43968
413120.0000   -0.16541
413160.0000   -0.31094
413200.0000   -0.26338
413240.0000   -0.27117
413280.0000   -0.23278
413320.0000   -0.50672
413360.0000   -0.70042
413400.0000   -0.38019
413440.0000   -0.58291
413480.0000   -0.78447
413520.0000   -0.55440
413560.0000   -0.41545
413600.0000   -0.47734
413640.0000   -0.37085
413680.0000   -0.64586
413720.0000   -0.33915
413760.0000   -0.55812
413800.0000   -0.47823
413840.0000   -0.53454
413880.0000   -0.34045
413920.0000   -0.55709
413960.0000   -0.30992
414000.0000   -0.31279
414040.0000   -0.24122
414080.0000   -0.48862
414120.0000   -0.44809
414160.0000   -0.50910
414200.0000   -0.65380
414240.0000   -0.44821
414280.0000   -0.74207
414320.0000   -0.56745
414360.0000   -0.69811
414400.0000   -0.51778
414440.0000   -0.70451
414480.0000   -0.94398
414520.0000   -0.87959
414560.0000   -0.96861
414600.0000   -0.11749
414640.0000   -0.21213
414680.0000   -0.83810
414720.0000   -0.56123
414760.0000   -0.12803
414800.0000   -0.20064
414840.0000   -0.59727
414880.0000   -0.74206
414920.0000   -0.55083
414960.0000   -1.01610
415000.0000   -0.63790
415040.0000   -0.28186
415080.0000   -0.51168
415120.0000   -0.58701
415160.0000   -0.61576
415200.0000   -0.30868
415240.0000   -0.14000
415280.0000   -0.46073
415320.0000   -0.67790
415360.0000   -0.48618
415400.0000   -0.69808
415440.0000   -0.19283
415480.0000   -0.41548
415520.0000   -0.18668
415560.0000   -0.57551
415600.0000   -0.11945
415640.0000    0.10972
415680.0000   -0.24594
415720.0000   -0.52803
415760.0000   -0.37605
415800.0000   -0.03242
415840.0000   -0.18901
415880.0000   -0.60002
415920.0000   -0.47187
415960.0000   -0.30515
416000.0000   -0.22994
416040.0000   -0.70431
416080.0000   -0.66980
416120.0000   -0.70158
416160.0000   -0.58023
416200.0000   -0.49905
416240.0000   -0.58154
416280.0000   -0.43482
416320.0000   -0.45811
416360.0000   -0.57054
416400.0000   -0.55511
416440.0000   -0.42453
416480.0000   -0.38316
416520.0000   -0.37576
416560.0000   -0.44358
416600.0000   -0.12955
416640.0000   -0.15474
416680.0000   -0.14449
416720.0000   -0.15544
416760.0000    0.12025
416800.0000   -0.06060
416840.0000   -0.11633
416880.0000   -0.25427
416920.0000   -0.42646
416960.0000   -0.57882
417000.0000   -0.77400
417040.0000   -0.80374
417080.0000   -0.18194
417120.0000   -0.26348
417160.0000    0.01590
417200.0000   -0.39939
417240.0000   -0.40505
417280.0000   -0.04105
417320.0000   -0.18294
417360.0000   -0.40219
417400.0000   -0.35947
417440.0000   -0.65472
417480.0000   -0.32077
417520.0000   -0.16570
417560.0000   -0.27797
417600.0000   -0.31463
417640.0000   -0.56480
417680.0000   -0.54772
417720.0000   -0.28321
417760.0000   -0.25648
417800.0000   -0.09656
417840.0000   -0.22784
417880.0000   -0.38769
417920.0000   -0.36633
417960.0000   -0.27769
418000.0000   -0.43070
418040.0000   -0.62073
418080.0000   -0.44418
418120.0000   -0.42379
418160.0000   -0.45248
418200.0000   -0.34121
418240.0000   -0.31153
418280.0000   -0.18440
418320.0000   -0.39797
418360.0000   -0.48337
418400.0000   -0.36117
418440.0000   -0.45704
418480.0000   -0.81650
418520.0000   -0.77968
418560.0000   -0.59652
418600.0000   -0.64303
418640.0000   -0.53712
418680.0000   -1.00929
418720.0000   -0.55828
418760.0000   -0.52590
418800.0000   -0.42502
418840.0000   -0.39056
418880.0000   -0.67224
418920.0000   -0.53457
418960.0000   -0.06928
419000.0000   -0.45638
419040.0000   -0.46105
419080.0000   -0.15897
419120.0000   -0.13075
419160.0000   -0.11229
419200.0000    0.21820
419240.0000    0.00554
419280.0000   -0.18906
419320.0000   -0.29735
419360.0000    0.02167
419400.0000   -0.32148
419440.0000   -0.20177
419480.0000   -0.38473
419520.0000   -0.23964
419560.0000   -0.18156
419600.0000   -0.30185
419640.0000   -0.20286
419680.0000   -0.08553
419720.0000   -0.02493
419760.0000   -0.40575
419800.0000   -0.42773
419840.0000   -0.33801
419880.0000   -0.36939
419920.0000   -0.37652
419960.0000   -0.28502
420000.0000   -0.31883
420040.0000   -0.41557
420080.0000   -0.01776
420120.0000   -0.50818
420160.0000   -0.62714
420200.0000   -0.38435
420240.0000   -0.52919
420280.0000   -0.40163
420320.0000   -0.71378
420360.0000   -0.74286
420400.0000   -0.74344
420440.0000   -0.75088
420480.0000   -0.51367
420520.0000   -0.45760
420560.0000   -0.77039
420600.0000   -0.45752
420640.0000   -0.55038
420680.0000   -0.49546
420720.0000   -0.35331
420760.0000   -0.72832
420800.0000   -0.51772
420840.0000   -0.50258
420880.0000   -0.55625
420920.0000   -0.57130
420960.0000   -0.53471
421000.0000   -0.37364
421040.0000   -0.67525
421080.0000   -0.47704
421120.0000   -0.42958
421160.0000   -0.42883
421200.0000   -0.57200
421240.0000   -0.53533
421280.0000   -0.29362
421320.0000   -0.36975
421360.0000   -0.49006
421400.0000   -0.63216
421440.0000   -0.35618
421480.0000   -0.47680
421520.0000   -0.52343
421560.0000   -0.76103
421600.0000   -0.38397
421640.0000   -0.73184
421680.0000   -0.30927
421720.0000   -0.46103
421760.0000   -0.39389
421800.0000   -0.41143
421840.0000   -0.44173
421880.0000   -0.60674
421920.0000   -0.38969
421960.0000   -0.48871
422000.0000   -0.33657
422040.0000   -0.58590
422080.0000   -0.53934
422120.0000   -0.35364
422160.0000   -0.14034
422200.0000   -0.32428
422240.0000   -0.63483
422280.0000   -0.58153
422320.0000   -0.63893
422360.0000   -0.58533
422400.0000   -0.72682
422440.0000   -0.44552
422480.0000   -0.37888
422520.0000   -0.70559
422560.0000   -0.58606
422600.0000   -0.46018
422640.0000   -0.58411
422680.0000   -0.50272
422720.0000   -0.68764
422760.0000   -0.66711
422800.0000   -0.74743
422840.0000   -0.66132
422880.0000   -0.47755
422920.0000   -0.68094
422960.0000   -0.25967
423000.0000   -0.30273
423040.0000    0.14087
423080.0000    0.14017
423120.0000   -0.00153
423160.0000    0.46415
423200.0000    0.36387
423240.0000    0.32080
423280.0000    0.52434
423320.0000    0.37952
423360.0000    0.19171
423400.0000    0.17515
423440.0000   -0.17617
423480.0000    0.07296
423520.0000   -0.06497
423560.0000    0.08278
423600.0000    0.18721
423640.0000   -0.03396
423680.0000    0.08632
423720.0000    0.09636
423760.0000    0.10752
423800.0000    0.09901
423840.0000    0.34187
423880.0000    0.27645
423920.0000    0.36251
423960.0000    0.53162
424000.0000    0.51778
424040.0000    0.40326
424080.0000    0.45529
424120.0000    0.60303
424160.0000    0.80080
424200.0000    0.41137
424240.0000    0.11895
424280.0000    0.29455
424320.0000    0.51962
424360.0000    0.23202
424400.0000    0.16800
424440.0000    0.08451
424480.0000    0.28294
424520.0000    0.47344
424560.0000    0.33181
424600.0000    0.24441
424640.0000    0.13331
424680.0000    0.42358
424720.0000    0.27271
424760.0000    0.37760
424800.0000    0.46829
424840.0000    0.31748
424880.0000    0.32485
424920.0000   -0.02883
424960.0000    0.02354
425000.0000   -0.16930
425040.0000   -0.04567
425080.0000    0.17013
425120.0000    0.01959
425160.0000   -0.28917
425200.0000   -0.14408
425240.0000   -0.00814
425280.0000    0.19189
425320.0000    0.69008
425360.0000    0.15847
425400.0000    0.44695
425440.0000    0.47207
425480.0000    0.32258
425520.0000    0.16447
425560.0000    0.46500
425600.0000    0.18672
425640.0000    0.42611
425680.0000    0.40651
425720.0000    0.34496
425760.0000    0.31346
425800.0000    0.61754
425840.0000    0.39254
425880.0000    0.44949
425920.0000    0.32304
425960.0000    0.31810
426000.0000    0.63575
426040.0000    0.41384
426080.0000    0.36155
426120.0000    0.37811
426160.0000    0.40561
426200.0000    0.32364
426240.0000    0.09221
426280.0000    0.30552
426320.0000    0.43837
426360.0000    0.22251
426400.0000    0.15366
426440.0000    0.13557
426480.0000    0.10906
426520.0000    0.29789
426560.0000    0.12677
426600.0000    0.36405
426640.0000    0.26632
426680.0000    0.23741
426720.0000   -0.03704
426760.0000    0.10160
426800.0000    0.35122
426840.0000    0.36714
426880.0000    0.39326
426920.0000    0.30032
426960.0000    0.22986
427000.0000    0.41774
427040.0000    0.38882
427080.0000    0.53982
427120.0000    0.50568
427160.0000    0.22840
427200.0000    0.45338
427240.0000    0.45505
427280.0000    0.29199
427320.0000    0.05950
427360.0000    0.26921
427400.0000    0.17080
427440.0000    0.27304
427480.0000    0.25528
427520.0000    0.16860
427560.0000   -0.06919
427600.0000    0.17274
427640.0000    0.45087
427680.0000    0.09977
427720.0000    0.26417
427760.0000    0.31351
427800.0000    0.12832
427840.0000    0.32076
427880.0000    0.13496
427920.0000    0.32271
427960.0000    0.52239
428000.0000    0.31090
428040.0000    0.58854
428080.0000    0.40510
428120.0000    0.43663
428160.0000    0.37254
428200.0000    0.66021
428240.0000    0.71321
428280.0000    0.26111
428320.0000    0.42722
428360.0000    0.62906
428400.0000    0.19528
428440.0000    0.29466
428480.0000    0.40367
428520.0000    0.17281
428560.0000    0.06689
428600.0000   -0.33102
428640.0000   -0.30799
428680.0000   -0.35239
428720.0000   -0.10834
428760.0000    0.39205
428800.0000   -0.11274
428840.0000    0.37952
428880.0000    0.33661
428920.0000    0.25540
428960.0000    0.13129
429000.0000    0.27954
429040.0000    0.40820
429080.0000    0.30106
429120.0000    0.43299
429160.0000    0.20335
429200.0000    0.17441
429240.0000    0.22372
429280.0000    0.09066
429320.0000    0.23375
429360.0000    0.01245
429400.0000    0.22911
429440.0000    0.36800
429480.0000    0.04151
429520.0000    0.15004
429560.0000    0.13408
429600.0000    0.31349
429640.0000   -0.19389
429680.0000    0.04228
429720.0000   -0.08483
429760.0000    0.13465
429800.0000    0.42048
429840.0000    0.05645
429880.0000    0.34185
429920.0000    0.30304
429960.0000    0.30123
430000.0000    0.30141
430040.0000    0.39866
430080.0000    0.23777
430120.0000    0.28719
430160.0000    0.42155
430200.0000    0.23769
430240.0000    0.28748
430280.0000    0.29622
430320.0000    0.22317
430360.0000    0.36081
430400.0000    0.42832
430440.0000    0.43511
430480.0000    0.23033
430520.0000    0.37088
430560.0000    0.18415
430600.0000    0.21764
430640.0000    0.31860
430680.0000    0.12548
430720.0000    0.24451
430760.0000    0.20230
430800.0000    0.25902
430840.0000    0.35885
430880.0000    0.28773
430920.0000    0.23947
430960.0000    0.40644
431000.0000    0.22604
431040.0000    0.34009
431080.0000    0.40801
431120.0000    0.38677
431160.0000    0.57024
431200.0000    0.45450
431240.0000    0.35195
431280.0000    0.07912
431320.0000    0.41462
431360.0000    0.32805
431400.0000    0.41242
431440.0000    0.45233
431480.0000    0.30048
431520.0000    0.27695
431560.0000    0.33906
431600.0000    0.46290
431640.0000    0.11518
431680.0000    0.30325
431720.0000    0.24593
431760.0000    0.32521
431800.0000    0.32969
431840.0000    0.28239
431880.0000    0.31446
431920.0000    0.63789
431960.0000    0.32338
432000.0000    0.34994
432040.0000    0.43775
432080.0000    0.46093
432120.0000    0.36286
432160.0000    0.58023
432200.0000    0.63632
432240.0000    0.62542
432280.0000    0.14865
432320.0000   -0.30374
432360.0000   -0.43682
432400.0000   -0.32161
432440.0000   -0.56765
432480.0000   -0.57557
432520.0000    0.10056
432560.0000   -0.18128
432600.0000   -0.17277
432640.0000   -0.42284
432680.0000   -0.53127
432720.0000   -0.34728
432760.0000   -0.82243
432800.0000   -0.41668
432840.0000   -0.46876
432880.0000   -0.56682
432920.0000   -0.70319
432960.0000   -0.57832
433000.0000   -0.48699
433040.0000   -0.47815
433080.0000   -0.23369
433120.0000   -0.54429
433160.0000   -0.63920
433200.0000   -0.67598
433240.0000   -0.24472
433280.0000   -0.45422
433320.0000   -0.61279
433360.0000   -0.43416
433400.0000   -0.52618
433440.0000   -0.65410
433480.0000   -0.45459
433520.0000   -0.64962
433560.0000   -0.42257
433600.0000   -0.37740
433640.0000   -0.37926
433680.0000   -0.04945
433720.0000   -0.12831
433760.0000   -0.16155
433800.0000   -0.01250
433840.0000    0.12065
433880.0000   -0.17654
433920.0000   -0.22063
433960.0000   -0.00016
434000.0000   -0.32981
434040.0000   -0.30132
434080.0000   -0.15117
434120.0000   -0.15139
434160.0000   -0.30593
434200.0000   -0.46953
434240.0000   -0.36550
434280.0000   -0.25846
434320.0000   -0.40908
434360.0000   -0.39585
434400.0000   -0.16786
434440.0000    0.24176
434480.0000    0.06758
434520.0000   -0.13405
434560.0000   -0.21124
434600.0000   -0.04178
434640.0000    0.19089
434680.0000    0.26723
434720.0000    0.10137
434760.0000    0.37828
434800.0000    0.10844
434840.0000    0.32666
434880.0000    0.20533
434920.0000    0.17490
434960.0000    0.30180
435000.0000    0.32975
435040.0000    0.14611
435080.0000    0.19130
435120.0000    0.26015
435160.0000    0.13289
435200.0000    0.13634
435240.0000    0.42356
435280.0000    0.38717
435320.0000    0.31567
435360.0000    0.33404
435400.0000    0.27090
435440.0000    0.26716
435480.0000    0.30639
435520.0000    0.24102
435560.0000    0.26024
435600.0000    0.28249
435640.0000    0.40087
435680.0000    0.45457
435720.0000    0.16591
435760.0000    0.41069
435800.0000    0.44369
435840.0000    0.44768
435880.0000    0.35300
435920.0000    0.29173
435960.0000    0.27165
436000.0000    0.52996
436040.0000    0.31088
436080.0000    0.38986
436120.0000    0.51223
436160.0000    0.41353
436200.0000    0.52116
436240.0000    0.49725
436280.0000    0.54756
436320.0000    0.33563
436360.0000    0.19924
436400.0000    0.36473
436440.0000    0.59005
436480.0000    0.44955
436520.0000    0.34742
436560.0000    0.28969
436600.0000    0.17845
436640.0000   -0.09153
436680.0000    0.04120
436720.0000    0.13436
436760.0000   -0.10533
436800.0000    0.38137
436840.0000    0.32628
436880.0000    0.58528
436920.0000    0.22911
436960.0000    0.70707
437000.0000    0.32975
437040.0000    0.15925
437080.0000    0.28671
437120.0000    0.06097
437160.0000    0.23024
437200.0000    0.48846
437240.0000    0.49886
437280.0000    0.23521
437320.0000    0.23598
437360.0000    0.14197
437400.0000    0.26132
437440.0000    0.43866
437480.0000    0.02505
437520.0000   -0.06780
437560.0000   -0.25994
437600.0000   -0.06675
437640.0000   -0.13465
437680.0000   -0.18546
437720.0000    0.02300
437760.0000    0.01158
437800.0000   -0.07278
437840.0000   -0.00712
437880.0000   -0.03944
437920.0000   -0.12368
437960.0000    0.11237
438000.0000    0.12084
438040.0000    0.49590
438080.0000    0.17156
438120.0000    0.39172
438160.0000    0.33429
438200.0000    0.14869
438240.0000    0.43964
438280.0000    0.00136
438320.0000    0.45288
438360.0000    0.22339
438400.0000    0.16788
438440.0000    0.43894
438480.0000   -0.02435
438520.0000    0.42855
438560.0000    0.44104
438600.0000    0.26491
438640.0000    0.21851
438680.0000    0.14679
438720.0000    0.36869
438760.0000    0.22538
438800.0000    0.18936
438840.0000    0.16328
438880.0000    0.28678
438920.0000    0.39053
438960.0000    0.01016
439000.0000    0.31270
439040.0000    0.52261
439080.0000    0.33541
439120.0000    0.38749
439160.0000    0.31316
439200.0000    0.35231
439240.0000    0.34927
439280.0000    0.33590
439320.0000    0.36990
439360.0000    0.41090
439400.0000    0.30752
439440.0000    0.34492
439480.0000    0.32472
439520.0000    0.18718
439560.0000    0.30922
439600.0000    0.03596
439640.0000   -0.16379
439680.0000    0.03326
439720.0000    0.10049
439760.0000    0.24178
439800.0000    0.14998
439840.0000   -0.28899
439880.0000    0.15591
439920.0000   -0.10025
439960.0000    0.08934
440000.0000    0.32740
440040.0000    0.17963
440080.0000    0.31701
440120.0000    0.39754
440160.0000    0.30996
440200.0000    0.26234
440240.0000    0.30382
440280.0000    0.26114
440320.0000   -0.10727
440360.0000    0.03950
440400.0000    0.48236
440440.0000    0.42545
440480.0000    0.22820
440520.0000    0.43669
440560.0000    0.34468
440600.0000    0.33467
440640.0000    0.11738
440680.0000    0.30459
440720.0000    0.36256
440760.0000    0.27234
440800.0000    0.21335
440840.0000    0.22721
440880.0000    0.36928
440920.0000    0.35053
440960.0000    0.25588
441000.0000    0.48276
441040.0000    0.29565
441080.0000    0.33751
441120.0000    0.03398
441160.0000    0.16081
441200.0000    0.13537
441240.0000    0.19748
441280.0000    0.23518
441320.0000    0.32911
441360.0000    0.45648
441400.0000    0.46577
441440.0000    0.29442
441480.0000    0.51878
441520.0000    0.27697
441560.0000    0.50168
441600.0000    0.55880
441640.0000    0.32924
441680.0000    0.38106
441720.0000    0.41671
441760.0000    0.25646
441800.0000    0.28304
441840.0000    0.33695
441880.0000    0.26100
441920.0000    0.16671
441960.0000   -0.01236
442000.0000    0.30393
442040.0000    0.17885
442080.0000   -0.04553
442120.0000    0.12162
442160.0000   -0.42508
442200.0000    0.08510
442240.0000   -0.25361
442280.0000   -0.20524
442320.0000   -0.07170
442360.0000   -0.00350
442400.0000   -0.30374
442440.0000   -0.46749
442480.0000   -0.17190
442520.0000    0.23211
442560.0000   -0.18106
442600.0000   -0.36596
442640.0000   -0.24315
442680.0000   -0.54071
442720.0000   -0.31903
442760.0000   -0.46004
442800.0000   -0.31781
442840.0000   -0.39643
442880.0000   -0.57949
442920.0000   -0.47726
442960.0000   -0.50824
443000.0000   -0.47080
443040.0000   -0.38635
443080.0000   -0.29849
443120.0000   -0.37701
443160.0000   -0.52636
443200.0000   -0.09345
443240.0000    0.00624
443280.0000   -0.25517
443320.0000   -0.37285
443360.0000   -0.79737
443400.0000   -0.72897
443440.0000   -0.51592
443480.0000   -0.52217
443520.0000   -0.38343
443560.0000   -0.66802
443600.0000   -0.62140
443640.0000   -0.56702
443680.0000   -0.86293
443720.0000   -0.57384
443760.0000   -0.30795
443800.0000   -0.59690
443840.0000   -0.14184
443880.0000   -0.29026
443920.0000   -0.46028
443960.0000   -0.73554
444000.0000   -0.42251
444040.0000    0.11545
444080.0000   -0.34920
444120.0000   -0.10309
444160.0000   -0.65467
444200.0000   -0.55781
444240.0000   -0.42385
444280.0000   -0.91211
444320.0000   -0.52985
444360.0000   -0.63969
444400.0000   -0.45227
444440.0000   -0.47326
444480.0000   -0.49641
444520.0000   -0.42892
444560.0000   -0.48717
444600.0000   -0.48817
444640.0000   -0.45521
444680.0000   -0.44318
444720.0000   -0.52281
444760.0000   -0.26296
444800.0000   -0.55732
444840.0000   -0.21746
444880.0000   -0.49784
444920.0000   -0.30524
444960.0000   -0.37448
445000.0000   -0.50912
445040.0000   -0.50260
445080.0000   -0.50767
445120.0000    0.03466
445160.0000   -0.01988
445200.0000   -0.40174
445240.0000   -0.49514
445280.0000   -0.30447
445320.0000   -0.59834
445360.0000   -0.76325
445400.0000   -0.42763
445440.0000   -0.57866
445480.0000   -0.43115
445520.0000   -0.38251
445560.0000   -0.68884
445600.0000   -0.16468
445640.0000   -0.50364
445680.0000   -0.57209
445720.0000   -0.51209
445760.0000   -0.30687
445800.0000   -0.14224
445840.0000   -0.56962
445880.0000   -0.34581
445920.0000   -0.29995
445960.0000   -0.38706
446000.0000   -0.56395
446040.0000   -0.30800
446080.0000   -0.39261
446120.0000   -0.38332
446160.0000   -0.40390
446200.0000   -0.57696
446240.0000   -0.25333
446280.0000   -0.51941
446320.0000   -0.75768
446360.0000   -0.57613
446400.0000   -0.68771
446440.0000   -0.43829
446480.0000   -0.48557
446520.0000   -0.64053
446560.0000   -0.44672
446600.0000   -0.72670
446640.0000   -0.68941
446680.0000   -0.66747
446720.0000   -0.47668
446760.0000   -0.65999
446800.0000   -0.56826
446840.0000   -0.68745
446880.0000   -0.37925
446920.0000   -0.60379
446960.0000   -0.33950
447000.0000   -0.31706
447040.0000   -0.70465
447080.0000   -0.50734
447120.0000   -0.71666
447160.0000   -0.64433
447200.0000   -0.72545
447240.0000   -0.65148
447280.0000   -0.56813
447320.0000   -0.39552
447360.0000   -0.64432
447400.0000   -0.67938
447440.0000   -0.76275
447480.0000   -0.23193
447520.0000   -0.40799
447560.0000   -0.58066
447600.0000   -0.32385
447640.0000   -0.24305
447680.0000   -0.14006
447720.0000   -0.36614
447760.0000   -0.34963
447800.0000   -0.41370
447840.0000    0.01252
447880.0000   -0.33143
447920.0000   -0.33389
447960.0000   -0.24509
448000.0000   -0.23337
448040.0000   -0.50158
448080.0000   -0.51884
448120.0000   -0.48663
448160.0000   -0.39712
448200.0000   -0.27304
448240.0000   -0.33155
448280.0000   -0.62839
448320.0000    0.01924
448360.0000    0.07050
448400.0000   -0.00840
448440.0000   -0.11638
448480.0000   -0.26489
448520.0000    0.25135
448560.0000   -0.05330
448600.0000    0.42988
448640.0000    0.15642
448680.0000    0.38967
448720.0000    0.34210
448760.0000    0.08867
448800.0000    0.34721
448840.0000    0.36667
448880.0000    0.40155
448920.0000    0.71876
448960.0000    0.64634
449000.0000    0.51028
449040.0000    0.49175
449080.0000    0.62260
449120.0000    0.69284
449160.0000    0.74083
449200.0000    0.65465
449240.0000    0.61105
449280.0000    0.50169
449320.0000    0.45704
449360.0000    0.42113
449400.0000    0.58530
449440.0000    0.33451
449480.0000    0.35206
449520.0000    0.37329
449560.0000    0.18572
449600.0000    0.28680
449640.0000    0.42881
449680.0000    0.42503
449720.0000    0.39482
449760.0000    0.34169
449800.0000    0.43127
449840.0000    0.19163
449880.0000    0.23706
449920.0000    0.08796
449960.0000    0.23040
450000.0000    0.33349
450040.0000    0.59647
450080.0000    0.08194
450120.0000    0.39096
450160.0000    0.43587
450200.0000    0.19368
450240.0000    0.28442
450280.0000    0.48421
450320.0000    0.45170
450360.0000    0.41267
450400.0000    0.30770
450440.0000    0.33167
450480.0000    0.08898
450520.0000    0.21945
450560.0000    0.48004
450600.0000    0.23796
450640.0000    0.47986
450680.0000    0.22919
450720.0000    0.28564
450760.0000    0.09848
450800.0000   -0.06542
450840.0000    0.16383
450880.0000    0.11375
450920.0000    0.01603
450960.0000    0.21350
451000.0000    0.12399
451040.0000    0.03320
451080.0000    0.16744
451120.0000    0.18428
451160.0000   -0.06934
451200.0000    0.09929
451240.0000    0.16662
451280.0000    0.43155
451320.0000    0.44637
451360.0000    0.39366
451400.0000    0.39815
451440.0000    0.24801
451480.0000    0.56642
451520.0000    0.39291
451560.0000    0.27048
451600.0000    0.22243
451640.0000    0.21681
451680.0000    0.18488
451720.0000    0.00364
451760.0000    0.27474
451800.0000    0.24411
451840.0000    0.34452
451880.0000    0.43000
451920.0000    0.47902
451960.0000    0.29874
452000.0000    0.65692
452040.0000    0.09126
452080.0000   -0.09600
452120.0000    0.47852
452160.0000    0.42081
452200.0000    0.37895
452240.0000    0.42747
452280.0000    0.52277
452320.0000    0.34737
452360.0000    0.71306
452400.0000    0.61744
452440.0000    0.63709
452480.0000    0.48796
452520.0000    0.54461
452560.0000    0.40457
452600.0000    0.75716
452640.0000    0.40162
452680.0000    0.52509
452720.0000    0.41728
452760.0000    0.18247
452800.0000    0.38898
452840.0000    0.32997
452880.0000    0.18361
452920.0000    0.43626
452960.0000    0.14242
453000.0000    0.33196
453040.0000    0.57156
453080.0000    0.28137
453120.0000    0.35188
453160.0000    0.13793
453200.0000    0.24275
453240.0000    0.41811
453280.0000    0.27372
453320.0000    0.52546
453360.0000    0.39429
453400.0000    0.53047
453440.0000    0.48092
453480.0000    0.21389
453520.0000   -0.11855
453560.0000   -0.24559
453600.0000   -0.16165
453640.0000    0.32031
453680.0000    0.08483
453720.0000    0.22543
453760.0000    0.32868
453800.0000    0.46323
453840.0000    0.54040
453880.0000   -0.14017
453920.0000   -0.25909
453960.0000   -0.02249
454000.0000   -0.25292
454040.0000   -0.00136
454080.0000   -0.35423
454120.0000   -0.07567
454160.0000   -0.18811
454200.0000   -0.18732
454240.0000   -0.04957
454280.0000   -0.18965
454320.0000   -0.40371
454360.0000   -0.07744
454400.0000    0.07000
454440.0000   -0.43629
454480.0000   -0.08355
454520.0000   -0.02515
454560.0000   -0.44985
454600.0000    0.02707
454640.0000    0.43812
454680.0000    0.51433
454720.0000    0.25236
454760.0000    0.20270
454800.0000    0.08488
454840.0000    0.27641
454880.0000    0.27563
454920.0000    0.16743
454960.0000    0.32943
455000.0000    0.36607
455040.0000    0.41605
455080.0000    0.20392
455120.0000    0.39807
455160.0000    0.26074
455200.0000    0.16183
455240.0000    0.22198
455280.0000    0.18938
455320.0000    0.14932
455360.0000    0.34028
455400.0000    0.32738
455440.0000    0.51177
455480.0000    0.07958
455520.0000    0.15788
455560.0000    0.18015
455600.0000    0.30318
455640.0000    0.16690
455680.0000    0.44285
455720.0000    0.10129
455760.0000    0.09844
455800.0000    0.19399
455840.0000    0.02928
455880.0000    0.28850
455920.0000    0.36273
455960.0000    0.29765
456000.0000    0.49347
456040.0000    0.33599
456080.0000    0.55271
456120.0000    0.68339
456160.0000    0.35356
456200.0000    0.27427
456240.0000    0.34749
456280.0000    0.35008
456320.0000    0.36337
456360.0000    0.52183
456400.0000    0.52668
456440.0000    0.44407
456480.0000    0.39385
456520.0000    0.32515
456560.0000    0.19342
456600.0000    0.25266
456640.0000    0.13902
456680.0000    0.36068
456720.0000    0.32613
456760.0000    0.47781
456800.0000    0.28599
456840.0000   -0.10278
456880.0000    0.25630
456920.0000    0.36460
456960.0000    0.23851
457000.0000    0.02128
457040.0000    0.19230
457080.0000    0.22846
457120.0000    0.06692
457160.0000    0.28268
457200.0000    0.18301
457240.0000    0.53380
457280.0000    0.41190
457320.0000    0.43726
457360.0000    0.39524
457400.0000    0.43401
457440.0000    0.30645
457480.0000    0.43388
457520.0000    0.33020
457560.0000    0.38908
457600.0000    0.27949
457640.0000    0.44730
457680.0000    0.44272
457720.0000    0.51433
457760.0000    0.47294
457800.0000    0.44012
457840.0000    0.07368
457880.0000   -0.04945
457920.0000    0.42856
457960.0000    0.51322
458000.0000    0.57275
458040.0000    0.35778
458080.0000    0.50211
458120.0000    0.47185
458160.0000    0.74293
458200.0000    0.67124
458240.0000    0.38619
458280.0000    0.30936
458320.0000    0.28759
458360.0000    0.39761
458400.0000    0.41278
458440.0000    0.28357
458480.0000    0.55225
458520.0000    0.39248
458560.0000    0.45670
458600.0000    0.50624
458640.0000    0.51449
458680.0000    0.37251
458720.0000    0.39145
458760.0000    0.42575
458800.0000    0.37412
458840.0000    0.37790
458880.0000    0.39287
458920.0000    0.42004
458960.0000    0.31235
459000.0000    0.19877
459040.0000    0.19171
459080.0000    0.53391
459120.0000    0.35822
459160.0000    0.45024
459200.0000    0.09409
459240.0000    0.04814
459280.0000    0.00633
459320.0000   -0.14048
459360.0000    0.12087
459400.0000    0.25474
459440.0000   -0.03641
459480.0000   -0.02511
459520.0000   -0.07856
459560.0000    0.04640
459600.0000    0.03074
459640.0000    0.12649
459680.0000    0.23774
459720.0000    0.11626
459760.0000    0.28361
459800.0000    0.60593
459840.0000    0.44552
459880.0000    0.15366
459920.0000    0.34057
459960.0000    0.23194
460000.0000    0.24297
460040.0000    0.36549
460080.0000    0.24613
460120.0000    0.38514
460160.0000    0.36613
460200.0000    0.19729
460240.0000    0.36891
460280.0000    0.46234
460320.0000    0.36566
460360.0000    0.25018
460400.0000    0.26289
460440.0000    0.26123
460480.0000    0.23478
460520.0000    0.18517
460560.0000    0.47661
460600.0000    0.33058
460640.0000    0.38583
460680.0000    0.13069
460720.0000    0.19460
460760.0000    0.34008
460800.0000    0.21083
460840.0000    0.50237
460880.0000    0.53143
460920.0000    0.52478
460960.0000    0.49792
461000.0000    0.23011
461040.0000    0.24139
461080.0000    0.42419
461120.0000    0.42227
461160.0000    0.43206
461200.0000    0.31995
461240.0000    0.35043
461280.0000    0.41378
461320.0000    0.46515
461360.0000    0.36948
461400.0000    0.40276
461440.0000    0.25759
461480.0000    0.37766
461520.0000    0.43635
461560.0000    0.47895
461600.0000    0.45058
461640.0000    0.30931
461680.0000    0.20984
461720.0000    0.05732
461760.0000    0.28082
461800.0000   -0.01856
461840.0000    0.12763
461880.0000   -0.01863
461920.0000   -0.25862
461960.0000   -0.10651
462000.0000   -0.10061
462040.0000   -0.22973
462080.0000   -0.09002
462120.0000    0.09688
462160.0000    0.07362
462200.0000   -0.02416
462240.0000   -0.03575
462280.0000   -0.60457
462320.0000   -0.69320
462360.0000   -0.63932
462400.0000   -1.00426
462440.0000   -0.28802
462480.0000   -0.15614
462520.0000   -0.36668
462560.0000   -0.47208
462600.0000   -0.38165
462640.0000    0.13449
462680.0000   -0.16874
462720.0000   -0.46528
462760.0000   -0.68666
462800.0000   -0.31844
462840.0000   -0.26688
462880.0000   -0.02837
462920.0000    0.04798
462960.0000   -0.22831
463000.0000   -0.59726
463040.0000   -0.43946
463080.0000   -0.37829
463120.0000   -0.24878
463160.0000   -0.13954
463200.0000   -0.08825
463240.0000   -0.42427
463280.0000   -0.42763
463320.0000   -0.45425
463360.0000   -0.57610
463400.0000   -0.52803
463440.0000   -0.56374
463480.0000   -0.36011
463520.0000   -0.54741
463560.0000    0.07080
463600.0000   -0.02709
463640.0000    0.05463
463680.0000   -0.25908
463720.0000   -0.25024
463760.0000   -0.16450
463800.0000   -0.20101
463840.0000   -0.05387
463880.0000   -0.01902
463920.0000   -0.10763
463960.0000   -0.15646
464000.0000   -0.24980
464040.0000   -0.06302
464080.0000   -0.33931
464120.0000   -0.56262
464160.0000   -0.35076
464200.0000   -0.65563
464240.0000   -0.35663
464280.0000   -0.49109
464320.0000   -0.16971
464360.0000   -0.39111
464400.0000   -0.27641
464440.0000    0.09013
464480.0000   -0.12022
464520.0000   -0.12950
464560.0000    0.07278
464600.0000   -0.06709
464640.0000   -0.30208
464680.0000   -0.13960
464720.0000   -0.04369
464760.0000   -0.15132
464800.0000   -0.19662
464840.0000   -0.63013
464880.0000   -0.47298
464920.0000   -0.38598
464960.0000   -0.24055
465000.0000   -0.56767
465040.0000   -0.65971
465080.0000   -0.34305
465120.0000   -0.53757
465160.0000   -0.25425
465200.0000    0.03549
465240.0000   -0.18886
465280.0000   -0.79597
465320.0000   -0.39221
465360.0000   -0.32842
465400.0000   -0.23588
465440.0000   -0.75328
465480.0000   -0.71568
465520.0000   -0.42266
465560.0000   -0.52437
465600.0000   -0.21000
465640.0000   -0.74054
465680.0000   -0.67794
465720.0000   -0.77647
465760.0000   -0.71525
465800.0000   -0.53944
465840.0000   -0.95448
465880.0000   -0.57956
465920.0000   -0.19292
465960.0000   -0.59379
466000.0000   -0.52625
466040.0000   -0.26489
466080.0000   -0.25535
466120.0000   -0.50230
466160.0000   -0.47126
466200.0000   -0.37977
466240.0000   -0.35622
466280.0000   -0.17474
466320.0000   -0.50172
466360.0000   -0.37360
466400.0000   -0.70009
466440.0000   -0.77797
466480.0000   -0.71063
466520.0000   -0.68143
466560.0000   -0.66188
466600.0000   -0.72563
466640.0000   -0.63203
466680.0000   -0.88587
466720.0000   -0.67112
466760.0000   -0.59839
466800.0000   -0.69083
466840.0000   -0.47737
466880.0000    0.23920
466920.0000   -0.04788
466960.0000   -0.23836
467000.0000   -0.46903
467040.0000   -0.69789
467080.0000    0.01551
467120.0000   -0.29657
467160.0000   -0.15330
467200.0000    0.09820
467240.0000   -0.00603
467280.0000    0.34289
467320.0000    0.21674
467360.0000    0.40909
467400.0000    0.24842
467440.0000    0.11095
467480.0000    0.47239
467520.0000    0.38119
467560.0000    0.52383
467600.0000    0.20926
467640.0000    0.29285
467680.0000   -0.16825
467720.0000   -0.18832
467760.0000   -0.41835
467800.0000    0.05410
467840.0000   -0.28546
467880.0000   -0.19698
467920.0000   -0.61781
467960.0000   -0.25647
468000.0000   -0.37900
468040.0000   -0.43619
468080.0000   -0.43364
468120.0000   -0.59455
468160.0000   -0.61241
468200.0000   -0.27077
468240.0000   -0.42544
468280.0000   -0.20477
468320.0000   -0.56494
468360.0000   -0.59168
468400.0000   -0.76326
468440.0000   -0.51601
468480.0000   -0.72489
468520.0000   -0.81771
468560.0000   -0.62990
468600.0000   -0.43212
468640.0000   -0.47133
468680.0000   -0.65658
468720.0000   -0.65740
468760.0000   -0.53823
468800.0000   -0.32372
468840.0000   -0.48946
468880.0000   -0.31856
468920.0000   -0.87795
468960.0000   -0.88651
469000.0000   -0.63501
469040.0000   -0.83514
469080.0000   -1.04648
469120.0000   -0.84889
469160.0000   -0.89589
469200.0000   -1.05603
469240.0000   -0.83500
469280.0000   -0.51368
469320.0000   -0.11122
469360.0000   -0.25969
469400.0000   -0.44719
469440.0000   -0.29567
469480.0000   -0.36327
469520.0000   -0.16269
469560.0000    0.13926
469600.0000    0.28036
469640.0000    0.17660
469680.0000   -0.21355
469720.0000   -0.50289
469760.0000   -0.47620
469800.0000   -0.26565
469840.0000   -0.36597
469880.0000    0.00215
469920.0000    0.56020
469960.0000    0.47700
470000.0000    0.38491
470040.0000    0.58549
470080.0000    0.41783
470120.0000    0.33645
470160.0000    0.05167
470200.0000    0.21269
470240.0000    0.25768
470280.0000    0.36732
470320.0000    0.47417
470360.0000    0.28603
470400.0000    0.44968
470440.0000   -0.02325
470480.0000    0.49891
470520.0000   -0.28270
470560.0000    0.42228
470600.0000    0.54958
470640.0000    0.30598
470680.0000    0.42424
470720.0000    0.35107
470760.0000    0.17880
470800.0000    0.37808
470840.0000    0.44901
470880.0000    0.26026
470920.0000    0.20905
470960.0000    0.37278
471000.0000    0.24735
471040.0000    0.13100
471080.0000    0.23616
471120.0000    0.37408
471160.0000    0.29284
471200.0000    0.29588
471240.0000    0.45449
471280.0000    0.30252
471320.0000    0.43803
471360.0000    0.57812
471400.0000    0.32612
471440.0000    0.42639
471480.0000    0.27913
471520.0000    0.27503
471560.0000    0.50935
471600.0000    0.36157
471640.0000    0.10477
471680.0000    0.19856
471720.0000    0.45910
471760.0000    0.31389
471800.0000    0.18549
471840.0000   -0.03841
471880.0000   -0.20752
471920.0000    0.20070
471960.0000    0.47843
472000.0000    0.16405
472040.0000    0.58777
472080.0000    0.29704
472120.0000    0.35367
472160.0000    0.43594
472200.0000    0.38074
472240.0000    0.17694
472280.0000    0.11664
472320.0000    0.39213
472360.0000    0.48869
472400.0000    0.13729
472440.0000    0.23481
472480.0000    0.25548
472520.0000    0.24253
472560.0000    0.24415
472600.0000    0.39843
472640.0000    0.54541
472680.0000    0.49600
472720.0000    0.20297
472760.0000    0.35653
472800.0000    0.48854
472840.0000    0.31662
472880.0000    0.41504
472920.0000    0.59400
472960.0000    0.69984
473000.0000    0.28228
473040.0000    0.20012
473080.0000    0.31139
473120.0000    0.28003
473160.0000    0.28483
473200.0000    0.34986
473240.0000    0.27251
473280.0000    0.45689
473320.0000    0.50758
473360.0000    0.65837
473400.0000    0.34158
473440.0000    0.45218
473480.0000    0.40481
473520.0000    0.26297
473560.0000    0.35508
473600.0000    0.52256
473640.0000    0.42327
473680.0000    0.27868
473720.0000    0.30986
473760.0000    0.27972
473800.0000   -0.02488
473840.0000   -0.13493
473880.0000    0.09328
473920.0000   -0.06731
473960.0000    0.00706
474000.0000   -0.06824
474040.0000   -0.15518
474080.0000   -0.38696
474120.0000   -0.74697
474160.0000   -0.54810
474200.0000   -0.53121
474240.0000   -0.05736
474280.0000   -0.33122
474320.0000   -0.28018
474360.0000   -0.45135
474400.0000   -0.75036
474440.0000   -0.36015
474480.0000   -0.53336
474520.0000   -0.73051
474560.0000   -0.24613
474600.0000   -0.19357
474640.0000   -0.83773
474680.0000   -0.57149
474720.0000   -0.61012
474760.0000   -0.44837
474800.0000   -0.14844
474840.0000    0.08705
474880.0000   -0.27523
474920.0000   -0.49689
474960.0000   -0.23074
475000.0000   -0.82773
475040.0000   -0.49959
475080.0000   -0.09046
475120.0000   -0.30925
475160.0000   -0.49137
475200.0000   -0.51124
475240.0000   -0.13684
475280.0000   -0.06591
475320.0000   -0.43987
475360.0000   -0.64304
475400.0000   -0.28507
475440.0000   -0.26803
475480.0000   -0.64382
475520.0000   -0.46322
475560.0000   -0.70673
475600.0000   -0.45110
475640.0000   -0.53771
475680.0000   -0.62272
475720.0000   -0.61169
475760.0000   -0.31976
475800.0000   -0.19773
475840.0000   -0.04410
475880.0000   -0.34547
475920.0000   -0.37836
475960.0000   -0.21581
476000.0000   -0.12854
476040.0000   -0.58863
476080.0000   -0.52478
476120.0000   -0.59788
476160.0000   -0.46483
476200.0000   -0.76326
476240.0000   -0.45235
476280.0000   -0.67274
476320.0000   -0.44999
476360.0000   -0.44004
476400.0000   -0.32271
476440.0000   -0.79245
476480.0000   -0.73621
476520.0000   -0.38726
476560.0000   -0.94109
476600.0000   -0.90142
476640.0000   -0.48233
476680.0000   -0.88508
476720.0000   -0.53902
476760.0000   -0.62999
476800.0000   -0.77617
476840.0000   -0.78778
476880.0000   -0.95730
476920.0000   -0.74432
476960.0000   -0.60471
477000.0000   -0.66576
477040.0000   -0.55450
477080.0000   -0.93122
477120.0000   -0.88800
477160.0000   -0.87499
477200.0000   -0.94809
477240.0000   -0.96527
477280.0000   -0.68959
477320.0000   -0.69635
477360.0000   -0.53569
477400.0000   -0.80988
477440.0000   -0.30421
477480.0000   -0.54366
477520.0000   -0.75233
477560.0000   -0.71400
477600.0000   -0.64224
477640.0000   -0.54628
477680.0000   -0.66687
477720.0000   -1.01342
477760.0000   -0.91432
477800.0000   -0.97708
477840.0000   -0.93487
477880.0000   -0.94319
477920.0000   -0.95095
477960.0000   -1.01327
478000.0000   -0.85032
478040.0000   -0.95998
478080.0000   -0.80289
478120.0000   -0.57630
478160.0000   -0.39061
478200.0000   -0.36440
478240.0000   -0.18656
478280.0000   -0.07403
478320.0000   -0.10076
478360.0000   -0.29956
478400.0000   -0.49050
478440.0000   -0.26316
478480.0000   -0.50460
478520.0000   -0.58153
478560.0000   -0.61632
478600.0000   -0.72455
478640.0000   -0.35753
478680.0000   -0.76630
478720.0000   -0.61657
478760.0000   -0.42617
478800.0000   -0.65939
478840.0000   -0.20756
478880.0000   -0.24076
478920.0000   -0.24655
478960.0000    0.03091
479000.0000   -0.30164
479040.0000   -0.55583
479080.0000   -0.12162
479120.0000   -0.40249
479160.0000   -0.10844
479200.0000   -0.10749
479240.0000   -0.37810
479280.0000   -0.08304
479320.0000   -0.13029
479360.0000   -0.45848
479400.0000   -0.22855
479440.0000   -0.18038
479480.0000    0.05720
479520.0000   -0.27091
479560.0000   -0.23289
479600.0000   -0.37381
479640.0000   -0.19716
479680.0000   -0.02690
479720.0000   -0.14675
479760.0000   -0.18593
479800.0000   -0.51240
479840.0000   -0.32652
479880.0000   -0.59173
479920.0000   -0.38322
479960.0000   -0.41561
480000.0000   -0.17663
480040.0000   -0.17687
480080.0000   -0.48947
480120.0000   -0.08708
480160.0000   -0.21717
480200.0000   -0.31702
480240.0000   -0.27769
480280.0000   -0.54555
480320.0000   -0.18391
480360.0000   -0.19025
480400.0000   -0.66936
480440.0000   -0.29346
480480.0000   -0.35982
480520.0000   -0.55011
480560.0000   -0.68149
480600.0000   -0.72056
480640.0000   -0.47241
480680.0000   -0.56541
480720.0000   -0.30565
480760.0000   -0.45867
480800.0000   -0.79747
480840.0000   -0.39790
480880.0000   -0.57098
480920.0000   -0.60499
480960.0000   -0.69441
481000.0000   -0.98571
481040.0000   -0.91768
481080.0000   -0.55866
481120.0000   -0.82920
481160.0000   -0.70633
481200.0000   -0.83675
481240.0000   -1.27901
481280.0000   -0.85850
481320.0000   -0.91822
481360.0000   -0.59248
481400.0000   -0.51223
481440.0000   -0.37158
481480.0000   -0.43522
481520.0000   -0.54357
481560.0000   -0.48250
481600.0000   -0.62806
481640.0000   -0.36478
481680.0000   -0.56329
481720.0000   -0.72049
481760.0000   -0.73495
481800.0000   -0.74046
481840.0000   -0.70636
481880.0000   -0.55469
481920.0000   -0.16388
481960.0000   -0.08686
482000.0000   -0.22838
482040.0000   -0.31896
482080.0000   -0.29685
482120.0000   -0.65757
482160.0000   -0.25854
482200.0000   -0.35405
482240.0000   -0.63995
482280.0000   -0.28773
482320.0000   -0.00312
482360.0000    0.08844
482400.0000   -0.05869
482440.0000   -0.34981
482480.0000   -0.40396
482520.0000   -0.60984
482560.0000   -0.47297
482600.0000   -0.46330
482640.0000   -0.50142
482680.0000   -0.10610
482720.0000   -0.09011
482760.0000   -0.24025
482800.0000    0.21490
482840.0000    0.14582
482880.0000    0.32239
482920.0000    0.32439
482960.0000    0.31775
483000.0000    0.29639
483040.0000    0.45086
483080.0000    0.08191
483120.0000   -0.13108
483160.0000   -0.37655
483200.0000   -0.34718
483240.0000   -0.30678
483280.0000   -0.11104
483320.0000    0.16034
483360.0000   -0.10233
483400.0000    0.01244
483440.0000    0.14759
483480.0000    0.05102
483520.0000   -0.06450
483560.0000   -0.22306
483600.0000   -0.31318
483640.0000   -0.30325
483680.0000   -0.46987
483720.0000   -0.43040
483760.0000   -0.36339
483800.0000   -0.25785
483840.0000   -0.53489
483880.0000   -0.03764
483920.0000   -0.30306
483960.0000   -0.30604
484000.0000   -0.48476
484040.0000   -0.26243
484080.0000   -0.08436
484120.0000   -0.08067
484160.0000   -0.05487
484200.0000   -0.18155
484240.0000   -0.11794
484280.0000   -0.01895
484320.0000   -0.11350
484360.0000    0.03344
484400.0000   -0.19481
484440.0000   -0.31941
484480.0000    0.04509
484520.0000   -0.14491
484560.0000   -0.26715
484600.0000   -0.24929
484640.0000   -0.40514
484680.0000   -0.11722
484720.0000    0.12630
484760.0000   -0.02285
484800.0000    0.06162
484840.0000    0.39903
484880.0000    0.14380
484920.0000    0.43654
484960.0000    0.04479
485000.0000    0.19415
485040.0000    0.31206
485080.0000    0.21736
485120.0000    0.22299
485160.0000    0.07764
485200.0000    0.26537
485240.0000    0.21642
485280.0000    0.25021
485320.0000    0.02073
485360.0000    0.21116
485400.0000    0.19790
485440.0000    0.01581
485480.0000    0.22628
485520.0000   -0.05819
485560.0000    0.27058
485600.0000    0.14657
485640.0000    0.14363
485680.0000   -0.23253
485720.0000   -0.58978
485760.0000   -0.84958
485800.0000   -0.34901
485840.0000   -0.73300
485880.0000   -0.77074
485920.0000   -0.36339
485960.0000   -0.81526
486000.0000   -0.67385
486040.0000   -0.73777
486080.0000   -0.60526
486120.0000   -0.64032
486160.0000   -0.94795
486200.0000   -0.90797
486240.0000   -0.56969
486280.0000   -0.53929
486320.0000   -0.60353
486360.0000   -0.56838
486400.0000   -0.70653
486440.0000   -0.82639
486480.0000   -0.64736
486520.0000   -0.62765
486560.0000   -0.58153
486600.0000   -0.56883
486640.0000   -0.78374
486680.0000   -0.91568
486720.0000   -0.81937
486760.0000   -0.77931
486800.0000   -0.52338
486840.0000   -0.30888
486880.0000   -0.38672
486920.0000   -0.68346
486960.0000   -0.52719
487000.0000   -0.40119
487040.0000   -0.80912
487080.0000   -0.62017
487120.0000   -0.64789
487160.0000   -0.88955
487200.0000   -0.60078
487240.0000   -0.45574
487280.0000   -0.60336
487320.0000   -0.36851
487360.0000   -0.51528
487400.0000   -0.78911
487440.0000   -0.69436
487480.0000   -0.55410
487520.0000   -0.56991
487560.0000   -0.80542
487600.0000   -0.66076
487640.0000   -0.67985
487680.0000   -0.52720
487720.0000   -0.66547
487760.0000   -0.41139
487800.0000   -0.37550
487840.0000   -0.25184
487880.0000   -0.12140
487920.0000   -0.19820
487960.0000   -0.53995
488000.0000   -0.39539
488040.0000   -0.35470
488080.0000   -0.39035
488120.0000   -0.74411
488160.0000   -0.61278
488200.0000   -0.75845
488240.0000   -0.82796
488280.0000   -0.55205
488320.0000   -0.84619
488360.0000   -0.76605
488400.0000   -0.70759
488440.0000   -0.65743
488480.0000   -0.70167
488520.0000   -0.49743
488560.0000   -0.78704
488600.0000   -0.71039
488640.0000   -0.48325
488680.0000   -0.50087
488720.0000   -0.47156
488760.0000   -0.59548
488800.0000   -0.58055
488840.0000   -0.67760
488880.0000   -0.68335
488920.0000   -0.86495
488960.0000   -0.76520
489000.0000   -0.81713
489040.0000   -0.91284
489080.0000   -0.84349
489120.0000   -0.84464
489160.0000   -0.68285
489200.0000   -0.78905
489240.0000   -0.86823
489280.0000   -0.72744
489320.0000   -0.92365
489360.0000   -0.69061
489400.0000   -0.90623
489440.0000   -0.91272
489480.0000   -0.92729
489520.0000   -0.94384
489560.0000   -0.86003
489600.0000   -0.85351
489640.0000   -0.60225
489680.0000   -0.57172
489720.0000   -0.63146
489760.0000   -0.67850
489800.0000   -0.47062
489840.0000   -0.69282
489880.0000   -0.85115
489920.0000   -0.44471
489960.0000   -0.59783
490000.0000   -0.32805
490040.0000   -0.57722
490080.0000   -0.18578
490120.0000   -0.43541
490160.0000   -0.41400
490200.0000   -0.45901
490240.0000   -0.71044
490280.0000   -0.69877
490320.0000   -0.71697
490360.0000   -0.29080
490400.0000   -0.32562
490440.0000   -0.55921
490480.0000   -0.55976
490520.0000   -0.58997
490560.0000   -1.22243
490600.0000   -0.57246
490640.0000   -0.72327
490680.0000   -0.65526
490720.0000   -0.71840
490760.0000   -0.98812
490800.0000   -0.61839
490840.0000   -0.82823
490880.0000   -0.81648
490920.0000   -0.67357
490960.0000   -0.79301
491000.0000   -0.46097
491040.0000   -0.68864
491080.0000   -0.59088
491120.0000   -0.61637
491160.0000   -0.85207
491200.0000   -0.32543
491240.0000   -0.66678
491280.0000   -0.43401
491320.0000   -0.40560
491360.0000   -0.39707
491400.0000   -0.36661
491440.0000   -0.76606
491480.0000   -0.75909
491520.0000   -0.59985
491560.0000   -0.76042
491600.0000   -0.55009
491640.0000   -0.54251
491680.0000   -0.47611
491720.0000   -0.52442
491760.0000   -0.65050
491800.0000   -0.51452
491840.0000   -0.56646
491880.0000   -0.69515
491920.0000   -0.49231
491960.0000   -0.57380
492000.0000   -0.38073
492040.0000   -0.42780
492080.0000   -0.58092
492120.0000   -0.65780
492160.0000   -0.57818
492200.0000   -0.43981
492240.0000   -0.40418
492280.0000   -0.53666
492320.0000   -0.17575
492360.0000   -0.39077
492400.0000   -0.43681
492440.0000   -0.19202
492480.0000   -0.50623
492520.0000   -0.42513
492560.0000   -0.29763
492600.0000   -0.35489
492640.0000   -0.51724
492680.0000   -0.34792
492720.0000   -0.75581
492760.0000   -0.49089
492800.0000   -0.14640
492840.0000   -0.65601
492880.0000   -0.54171
492920.0000   -0.49990
492960.0000   -0.42553
493000.0000   -0.37269
493040.0000   -0.72241
493080.0000   -0.69493
493120.0000   -0.41955
493160.0000   -0.38116
493200.0000   -0.54522
493240.0000   -0.25837
493280.0000   -0.28272
493320.0000   -0.32274
493360.0000   -0.23067
493400.0000    0.19129
493440.0000   -0.11848
493480.0000   -0.00447
493520.0000   -0.22759
493560.0000   -0.38745
493600.0000   -0.23330
493640.0000   -0.30472
493680.0000    0.23966
493720.0000    0.33793
493760.0000   -0.46625
493800.0000   -0.18568
493840.0000    0.18667
493880.0000    0.23276
493920.0000    0.48827
493960.0000    0.18450
494000.0000    0.31065
494040.0000    0.11911
494080.0000    0.00691
494120.0000    0.24621
494160.0000    0.18354
494200.0000   -0.18459
494240.0000   -0.07722
494280.0000   -0.04028
494320.0000   -0.11525
494360.0000    0.16715
494400.0000   -0.14396
494440.0000    0.62335
494480.0000    0.38534
494520.0000    0.18914
494560.0000    0.28905
494600.0000    0.41086
494640.0000    0.32626
494680.0000    0.34769
494720.0000    0.41747
494760.0000    0.26130
494800.0000    0.08576
494840.0000    0.33855
494880.0000    0.30373
494920.0000    0.40013
494960.0000    0.35978
495000.0000    0.20157
495040.0000    0.62867
495080.0000    0.22074
495120.0000    0.50627
495160.0000    0.24283
495200.0000    0.17124
495240.0000    0.29658
495280.0000    0.15715
495320.0000    0.41735
495360.0000    0.29256
495400.0000    0.43297
495440.0000    0.34035
495480.0000    0.31554
495520.0000    0.30460
495560.0000    0.33419
495600.0000    0.38641
495640.0000    0.27949
495680.0000   -0.00796
495720.0000    0.15128
495760.0000    0.27295
495800.0000    0.28183
495840.0000    0.49174
495880.0000    0.10927
495920.0000    0.11341
495960.0000    0.35999
496000.0000    0.30419
496040.0000    0.25486
496080.0000    0.54815
496120.0000    0.51410
496160.0000    0.58285
496200.0000    0.27836
496240.0000    0.62181
496280.0000    0.47731
496320.0000    0.54361
496360.0000    0.71180
496400.0000    0.44887
496440.0000    0.52685
496480.0000    0.48039
496520.0000    0.43200
496560.0000    0.23727
496600.0000    0.53978
496640.0000    0.38030
496680.0000    0.45713
496720.0000    0.51782
496760.0000    0.31546
496800.0000    0.33238
496840.0000    0.42972
496880.0000    0.51738
496920.0000    0.68841
496960.0000    0.59896
497000.0000    0.40892
497040.0000    0.56824
497080.0000    0.46057
497120.0000    0.44669
497160.0000    0.49332
497200.0000    0.14712
497240.0000    0.12047
497280.0000    0.31763
497320.0000    0.30467
497360.0000    0.31712
497400.0000    0.28249
497440.0000    0.39127
497480.0000    0.21585
497520.0000    0.24430
497560.0000    0.29932
497600.0000    0.26675
497640.0000    0.33818
497680.0000    0.42314
497720.0000    0.57581
497760.0000    0.55240
497800.0000    0.35642
497840.0000    0.56772
497880.0000    0.41059
497920.0000    0.55432
497960.0000    0.33570
498000.0000    0.27416
498040.0000    0.25930
498080.0000    0.22585
498120.0000    0.16264
498160.0000    0.29053
498200.0000    0.21123
498240.0000    0.37301
498280.0000    0.26329
498320.0000    0.33882
498360.0000    0.12894
498400.0000    0.43687
498440.0000    0.36240
498480.0000    0.25006
498520.0000    0.40639
498560.0000    0.52508
498600.0000    0.25080
498640.0000    0.12789
498680.0000    0.46694
498720.0000    0.42032
498760.0000    0.29991
498800.0000    0.24048
498840.0000    0.24411
498880.0000    0.02476
498920.0000    0.07104
498960.0000    0.51229
499000.0000    0.43273
499040.0000    0.46378
499080.0000    0.34939
499120.0000    0.38473
499160.0000    0.59236
499200.0000    0.51977
499240.0000    0.48770
499280.0000    0.68428
499320.0000    0.55673
499360.0000    0.64116
499400.0000    0.34743
499440.0000    0.54145
499480.0000    0.33104
499520.0000    0.55969
499560.0000    0.58306
499600.0000    0.28613
499640.0000    0.36255
499680.0000    0.33978
499720.0000    0.27619
499760.0000    0.33969
499800.0000    0.50242
499840.0000    0.84909
499880.0000    0.68946
499920.0000    0.33482
499960.0000    0.35074
500000.0000    0.44317
500040.0000    0.64482
500080.0000    0.45862
500120.0000    0.49588
500160.0000    0.60370
500200.0000    0.57885
500240.0000    0.48354
500280.0000    0.69475
500320.0000    0.55563
500360.0000    0.64404
500400.0000    0.39992
500440.0000    0.66347
500480.0000    0.48740
500520.0000    0.21954
500560.0000    0.47692
500600.0000    0.35007
500640.0000    0.33985
500680.0000    0.49126
500720.0000    0.47396
500760.0000    0.55020
500800.0000    0.43807
500840.0000    0.51308
500880.0000    0.51441
500920.0000    0.55757
500960.0000    0.42002
501000.0000    0.46317
501040.0000    0.52425
501080.0000    0.74916
501120.0000    0.38006
501160.0000    0.63170
501200.0000    0.50983
501240.0000    0.55883
501280.0000    0.36046
501320.0000    0.56380
501360.0000    0.54670
501400.0000    0.69409
501440.0000    0.50388
501480.0000    0.41092
501520.0000    0.52332
501560.0000    0.49212
501600.0000    0.40146
501640.0000    0.09237
501680.0000    0.14973
501720.0000    0.36143
501760.0000    0.18739
501800.0000    0.27491
501840.0000    0.27267
501880.0000    0.31180
501920.0000    0.24760
501960.0000    0.01858
502000.0000    0.16960
502040.0000    0.43955
502080.0000    0.10241
502120.0000    0.03598
502160.0000   -0.05099
502200.0000    0.29897
502240.0000    0.00736
502280.0000    0.34233
502320.0000    0.31323
502360.0000    0.36259
502400.0000    0.31625
502440.0000    0.14857
502480.0000    0.25189
502520.0000    0.23705
502560.0000    0.28271
502600.0000    0.36163
502640.0000    0.47315
502680.0000    0.51794
502720.0000    0.38042
502760.0000    0.40608
502800.0000    0.54085
502840.0000    0.45127
502880.0000    0.72250
502920.0000    0.58622
502960.0000    0.54270
503000.0000    0.25185
503040.0000    0.44060
503080.0000    0.51414
503120.0000    0.54968
503160.0000    0.39672
503200.0000    0.54441
503240.0000    0.66697
503280.0000    0.52422
503320.0000    0.56530
503360.0000    0.31634
503400.0000    0.60294
503440.0000    0.65506
503480.0000    0.53100
503520.0000    0.63266
503560.0000    0.26558
503600.0000    0.53337
503640.0000    0.61865
503680.0000    0.55582
503720.0000    0.59761
503760.0000    0.25456
503800.0000    0.24648
503840.0000    0.43303
503880.0000    0.32915
503920.0000    0.44098
503960.0000    0.33732
504000.0000    0.45942
504040.0000    0.26227
504080.0000    0.33574
504120.0000    0.25778
504160.0000    0.40273
504200.0000    0.39662
504240.0000    0.16499
504280.0000    0.55420
504320.0000    0.20415
504360.0000    0.24648
504400.0000    0.40774
504440.0000    0.35659
504480.0000    0.37673
504520.0000    0.44872
504560.0000    0.54140
504600.0000    0.36662
504640.0000    0.53689
504680.0000    0.36285
504720.0000    0.41444
504760.0000    0.41510
504800.0000    0.46913
504840.0000    0.32926
504880.0000    0.50523
504920.0000    0.40577
504960.0000    0.27232
505000.0000    0.41662
505040.0000    0.34268
505080.0000    0.27431
505120.0000    0.42169
505160.0000    0.22442
505200.0000    0.35912
505240.0000    0.58040
505280.0000    0.70342
505320.0000    0.38934
505360.0000    0.21849
505400.0000    0.08646
505440.0000    0.54987
505480.0000    0.45482
505520.0000    0.48610
505560.0000    0.18872
505600.0000   -0.08706
505640.0000   -0.14496
505680.0000   -0.27824
505720.0000    0.21886
505760.0000    0.03364
505800.0000    0.07445
505840.0000    0.29334
505880.0000    0.23561
505920.0000    0.00473
505960.0000   -0.05367
506000.0000   -0.37230
506040.0000   -0.76655
506080.0000   -0.59572
506120.0000   -0.21456
506160.0000   -0.38637
506200.0000   -0.49127
506240.0000   -0.58491
506280.0000   -0.33128
506320.0000   -0.09957
506360.0000    0.25412
506400.0000    0.09976
506440.0000   -0.00987
506480.0000   -0.12748
506520.0000   -0.17749
506560.0000   -0.02848
506600.0000   -0.48331
506640.0000   -0.08371
506680.0000   -0.38622
506720.0000   -0.37986
506760.0000   -0.29887
506800.0000   -0.61318
506840.0000   -0.51925
506880.0000   -0.39199
506920.0000   -0.72176
506960.0000   -0.30142
507000.0000   -0.67037
507040.0000   -0.34008
507080.0000   -0.42757
507120.0000   -0.70854
507160.0000   -0.44570
507200.0000   -0.99547
507240.0000   -0.58129
507280.0000   -0.10884
507320.0000   -0.08574
507360.0000   -0.22073
507400.0000   -0.45029
507440.0000   -0.01776
507480.0000   -0.00527
507520.0000   -0.12194
507560.0000    0.43106
507600.0000   -0.08772
507640.0000   -0.33333
507680.0000   -0.60359
507720.0000   -0.41554
507760.0000   -0.79933
507800.0000   -0.62333
507840.0000   -0.67132
507880.0000   -0.30805
507920.0000   -0.52763
507960.0000   -0.46559
508000.0000   -0.50021
508040.0000   -0.42687
508080.0000   -0.29476
508120.0000   -0.22435
508160.0000   -0.12300
508200.0000   -0.13925
508240.0000   -0.11217
508280.0000   -0.15880
508320.0000   -0.39348
508360.0000   -0.10156
508400.0000   -0.13496
508440.0000   -0.41574
508480.0000   -0.21153
508520.0000   -0.39268
508560.0000   -0.50004
508600.0000   -0.71728
508640.0000   -0.11186
508680.0000   -0.19510
508720.0000    0.21366
508760.0000    0.39847
508800.0000    0.50629
508840.0000    0.55326
508880.0000    0.08792
508920.0000    0.37324
508960.0000    0.37374
509000.0000    0.40039
509040.0000    0.36641
509080.0000    0.35498
509120.0000    0.36710
509160.0000    0.25458
509200.0000    0.61051
509240.0000    0.21747
509280.0000    0.38593
509320.0000    0.20628
509360.0000    0.15409
509400.0000    0.23939
509440.0000    0.32993
509480.0000    0.33605
509520.0000    0.28401
509560.0000    0.29034
509600.0000    0.20635
509640.0000    0.45441
509680.0000    0.45019
509720.0000    0.29655
509760.0000    0.51439
509800.0000    0.60221
509840.0000    0.60455
509880.0000    0.23352
509920.0000    0.19122
509960.0000    0.03583
510000.0000    0.26684
510040.0000   -0.01699
510080.0000    0.23508
510120.0000    0.05872
510160.0000    0.19327
510200.0000    0.24096
510240.0000    0.30003
510280.0000    0.23316
510320.0000    0.29280
510360.0000    0.47237
510400.0000    0.27599
510440.0000    0.41866
510480.0000    0.30638
510520.0000    0.37094
510560.0000    0.18148
510600.0000    0.16074
510640.0000    0.23485
510680.0000   -0.04421
510720.0000    0.28048
510760.0000    0.34803
510800.0000    0.30672
510840.0000    0.28467
510880.0000    0.41619
510920.0000    0.54106
510960.0000    0.47694
511000.0000    0.42929
511040.0000    0.44280
511080.0000    0.40639
511120.0000    0.43552
511160.0000    0.32170
511200.0000    0.10993
511240.0000    0.27679
511280.0000    0.15008
511320.0000    0.18376
511360.0000    0.40888
511400.0000    0.32080
511440.0000    0.33622
511480.0000    0.22123
511520.0000    0.49502
511560.0000    0.27438
511600.0000    0.50648
511640.0000    0.42498
511680.0000    0.46921
511720.0000    0.34876
511760.0000    0.47503
511800.0000    0.36870
511840.0000    0.48848
511880.0000    0.35611
511920.0000    0.44015
511960.0000    0.37271
512000.0000    0.01660
512040.0000    0.22437
512080.0000    0.22286
512120.0000    0.38729
512160.0000    0.00046
512200.0000    0.35056
512240.0000   -0.00334
512280.0000    0.10100
512320.0000    0.34585
512360.0000    0.19895
512400.0000    0.26190
512440.0000    0.28526
512480.0000    0.16412
512520.0000    0.48174
512560.0000    0.15068
512600.0000    0.28283
512640.0000    0.48828
512680.0000    0.23581
512720.0000    0.37195
512760.0000    0.42011
512800.0000    0.67716
512840.0000    0.51306
512880.0000    0.40855
512920.0000    0.58453
512960.0000    0.47571
513000.0000    0.47341
513040.0000    0.49645
513080.0000    0.55861
513120.0000    0.47683
513160.0000    0.51255
513200.0000    0.54161
513240.0000    0.77544
513280.0000    0.48913
513320.0000    0.30083
513360.0000    0.47361
513400.0000    0.48837
513440.0000    0.55208
513480.0000    0.40712
513520.0000    0.34919
513560.0000    0.55381
513600.0000    0.57378
513640.0000    0.41548
513680.0000    0.39154
513720.0000    0.79843
513760.0000    0.33178
513800.0000    0.33739
513840.0000    0.55424
513880.0000    0.31552
513920.0000    0.38423
513960.0000    0.65327
514000.0000    0.33185
514040.0000    0.53512
514080.0000    0.25493
514120.0000    0.34498
514160.0000    0.39502
514200.0000    0.42071
514240.0000    0.41210
514280.0000    0.33673
514320.0000    0.36937
514360.0000    0.59599
514400.0000    0.39690
514440.0000    0.34149
514480.0000    0.26301
514520.0000    0.40274
514560.0000    0.34487
514600.0000    0.24331
514640.0000    0.31454
514680.0000    0.31740
514720.0000    0.34217
514760.0000    0.36469
514800.0000    0.28615
514840.0000    0.37610
514880.0000    0.40337
514920.0000    0.24331
514960.0000    0.50684
515000.0000    0.39447
515040.0000    0.47743
515080.0000    0.59776
515120.0000    0.32311
515160.0000    0.52993
515200.0000    0.35811
515240.0000    0.46198
515280.0000    0.35894
515320.0000    0.55949
515360.0000    0.49514
515400.0000    0.58459
515440.0000    0.51448
515480.0000    0.47008
515520.0000    0.65083
515560.0000    0.49864
515600.0000    0.56883
515640.0000    0.51215
515680.0000    0.67899
515720.0000    0.51123
515760.0000    0.48473
515800.0000    0.46391
515840.0000    0.59768
515880.0000    0.36896
515920.0000    0.16994
515960.0000    0.36967
516000.0000    0.35881
516040.0000    0.40218
516080.0000    0.52625
516120.0000    0.53045
516160.0000    0.49655
516200.0000    0.68092
516240.0000    0.45916
516280.0000    0.56186
516320.0000    0.36356
516360.0000    0.45396
516400.0000    0.36168
516440.0000    0.65273
516480.0000    0.44326
516520.0000    0.41048
516560.0000    0.53783
516600.0000    0.14470
516640.0000    0.39096
516680.0000    0.38224
516720.0000    0.24896
516760.0000    0.57212
516800.0000    0.45701
516840.0000    0.33661
516880.0000    0.69314
516920.0000    0.59968
516960.0000    0.21721
517000.0000    0.50995
517040.0000    0.38127
517080.0000    0.44040
517120.0000    0.60151
517160.0000    0.46614
517200.0000    0.33397
517240.0000    0.63114
517280.0000    0.51768
517320.0000    0.50890
517360.0000    0.63039
517400.0000    0.42617
517440.0000    0.40383
517480.0000    0.24497
517520.0000    0.72074
517560.0000    0.56536
517600.0000    0.60934
517640.0000    0.37072
517680.0000    0.46066
517720.0000    0.52278
517760.0000    0.36610
517800.0000    0.53157
517840.0000    0.48904
517880.0000    0.66045
517920.0000    0.46346
517960.0000    0.34953
518000.0000    0.44295
518040.0000    0.41694
518080.0000    0.52935
518120.0000    0.56915
518160.0000    0.51730
518200.0000    0.37217
518240.0000    0.58926
518280.0000    0.53542
518320.0000    0.64591
518360.0000    0.64995
518400.0000    0.49385
518440.0000    0.46726
518480.0000    0.52764
518520.0000    0.54666
518560.0000    0.76758
518600.0000    0.58678
518640.0000    0.59593
518680.0000    0.65135
518720.0000    0.46351
518760.0000    0.52711
518800.0000    0.48167
518840.0000    0.41960
518880.0000    0.53459
518920.0000    0.49139
518960.0000    0.40795
519000.0000    0.39181
519040.0000    0.33400
519080.0000    0.24455
519120.0000    0.36671
519160.0000    0.18687
519200.0000    0.37977
519240.0000    0.25964
519280.0000    0.43943
519320.0000    0.58018
519360.0000    0.51909
519400.0000    0.72080
519440.0000    0.46838
519480.0000    0.28063
519520.0000    0.07821
519560.0000    0.14579
519600.0000    0.21800
519640.0000    0.36143
519680.0000    0.32481
519720.0000    0.47664
519760.0000    0.60877
519800.0000    0.49733
519840.0000    0.58892
519880.0000    0.33349
519920.0000    0.24985
519960.0000    0.42580
520000.0000    0.49886
520040.0000    0.39871
520080.0000    0.24565
520120.0000    0.35383
520160.0000    0.29012
520200.0000    0.43793
520240.0000    0.42803
520280.0000    0.61139
520320.0000    0.40108
520360.0000    0.27227
520400.0000    0.36902
520440.0000    0.29610
520480.0000    0.10238
520520.0000    0.45581
520560.0000    0.35562
520600.0000    0.24253
520640.0000    0.56733
520680.0000    0.16633
520720.0000    0.13769
520760.0000    0.29137
520800.0000    0.33228
520840.0000    0.24893
520880.0000    0.38596
520920.0000    0.70882
520960.0000    0.31551
521000.0000    0.33662
521040.0000    0.30067
521080.0000    0.35059
521120.0000    0.46544
521160.0000    0.45529
521200.0000    0.21390
521240.0000    0.40850
521280.0000    0.28785
521320.0000    0.34936
521360.0000    0.51268
521400.0000    0.37537
521440.0000    0.21434
521480.0000    0.27040
521520.0000    0.29993
521560.0000    0.27651
521600.0000    0.37103
521640.0000    0.46264
521680.0000    0.38370
521720.0000    0.57087
521760.0000    0.35258
521800.0000    0.40085
521840.0000    0.50512
521880.0000    0.55928
521920.0000    0.45657
521960.0000    0.32161
522000.0000    0.35797
522040.0000    0.20093
522080.0000    0.53560
522120.0000    0.41608
522160.0000    0.40476
522200.0000    0.54252
522240.0000    0.41760
522280.0000    0.38743
522320.0000    0.23461
522360.0000    0.53252
522400.0000    0.54614
522440.0000    0.49036
522480.0000    0.40277
522520.0000    0.27331
522560.0000    0.40134
522600.0000    0.25656
522640.0000    0.13289
522680.0000    0.21107
522720.0000    0.31772
522760.0000    0.38863
522800.0000    0.33046
522840.0000    0.28117
522880.0000    0.33914
522920.0000    0.29757
522960.0000    0.20022
523000.0000    0.30187
523040.0000    0.36448
523080.0000    0.11816
523120.0000    0.32045
523160.0000    0.22027
523200.0000    0.12015
523240.0000    0.34893
523280.0000    0.26903
523320.0000    0.32918
523360.0000    0.41024
523400.0000    0.27887
523440.0000    0.21220
523480.0000    0.26377
523520.0000    0.17356
523560.0000    0.39603
523600.0000    0.43209
523640.0000    0.40847
523680.0000    0.19135
523720.0000    0.28738
523760.0000    0.24757
523800.0000    0.44141
523840.0000    0.22614
523880.0000    0.50170
523920.0000    0.47727
523960.0000    0.30309
524000.0000    0.30146
524040.0000    0.34782
524080.0000    0.54911
524120.0000    0.51598
524160.0000    0.49131
524200.0000    0.24669
524240.0000    0.10589
524280.0000    0.37581
524320.0000    0.25602
524360.0000    0.24248
524400.0000    0.24707
524440.0000    0.38017
524480.0000    0.32636
524520.0000    0.53975
524560.0000    0.42411
524600.0000    0.04311
524640.0000    0.62997
524680.0000    0.72790
524720.0000    0.24509
524760.0000    0.24354
524800.0000    0.23143
524840.0000    0.40975
524880.0000    0.29613
524920.0000    0.48723
524960.0000    0.36445
525000.0000    0.29758
525040.0000    0.21797
525080.0000    0.32008
525120.0000    0.25475
525160.0000    0.25634
525200.0000   -0.01880
525240.0000    0.15635
525280.0000    0.43353
525320.0000    0.15021
525360.0000    0.53431
525400.0000    0.89813
525440.0000    0.35025
525480.0000    0.62319
525520.0000    0.54371
525560.0000    0.73347
525600.0000    0.44371
525640.0000    0.59822
525680.0000    0.55966
525720.0000    0.49649
525760.0000    0.58356
525800.0000    0.43068
525840.0000    0.50171
525880.0000    0.51166
525920.0000    0.61057
525960.0000    0.52556
526000.0000    0.51986
526040.0000    0.51851
526080.0000    0.58100
526120.0000    0.49507
526160.0000    0.69665
526200.0000    0.53074
526240.0000    0.46722
526280.0000    0.68700
526320.0000    0.57329
526360.0000    0.37214
526400.0000    0.37249
526440.0000    0.49337
526480.0000    0.55451
526520.0000    0.52620
526560.0000    0.51508
526600.0000    0.34054
526640.0000    0.14470
526680.0000    0.29941
526720.0000    0.23515
526760.0000    0.44479
526800.0000    0.38599
526840.0000    0.46782
526880.0000    0.33305
526920.0000    0.55556
526960.0000    0.39350
527000.0000    0.53925
527040.0000    0.26344
527080.0000    0.26716
527120.0000    0.50754
527160.0000    0.42008
527200.0000    0.36893
527240.0000    0.21812
527280.0000    0.27527
527320.0000    0.44344
527360.0000    0.58448
527400.0000    0.58398
527440.0000    0.31814
527480.0000    0.28589
527520.0000    0.36648
527560.0000    0.40579
527600.0000    0.35680
527640.0000   -0.18773
527680.0000    0.11642
527720.0000    0.31290
527760.0000    0.36220
527800.0000    0.16338
527840.0000    0.22474
527880.0000    0.34907
527920.0000    0.50038
527960.0000    0.49325
528000.0000    0.43845
528040.0000    0.48224
528080.0000    0.56475
528120.0000    0.45687
528160.0000    0.26624
528200.0000    0.30413
528240.0000    0.29234
528280.0000    0.26286
528320.0000    0.52459
528360.0000    0.15392
528400.0000    0.06543
528440.0000    0.33719
528480.0000    0.57782
528520.0000    0.43590
528560.0000    0.22743
528600.0000    0.16355
528640.0000    0.34405
528680.0000    0.32392
528720.0000    0.17798
528760.0000    0.41644
528800.0000    0.20925
528840.0000    0.34459
528880.0000    0.53862
528920.0000    0.36198
528960.0000    0.41775
529000.0000    0.31913
529040.0000    0.18178
529080.0000    0.12181
529120.0000    0.22272
529160.0000    0.32557
529200.0000    0.25927
529240.0000    0.20541
529280.0000    0.27065
529320.0000    0.21143
529360.0000    0.22764
529400.0000    0.41612
529440.0000    0.39939
529480.0000    0.13400
529520.0000    0.22279
529560.0000    0.40857
529600.0000    0.17897
529640.0000    0.39048
529680.0000    0.49922
529720.0000    0.24861
529760.0000    0.45108
529800.0000    0.43184
529840.0000    0.53178
529880.0000    0.43257
529920.0000    0.34274
529960.0000    0.48330
530000.0000    0.34206
530040.0000    0.22685
530080.0000    0.37270
530120.0000    0.32922
530160.0000    0.30109
530200.0000    0.18002
530240.0000    0.36019
530280.0000    0.65219
530320.0000    0.45835
530360.0000    0.50850
530400.0000    0.46768
530440.0000    0.21598
530480.0000    0.41306
530520.0000    0.53968
530560.0000    0.45904
530600.0000    0.49870
530640.0000    0.38853
530680.0000    0.31825
530720.0000    0.25195
530760.0000    0.43523
530800.0000    0.33644
530840.0000    0.30388
530880.0000    0.40877
530920.0000    0.44817
530960.0000    0.47056
531000.0000    0.42563
531040.0000    0.26664
531080.0000    0.43783
531120.0000    0.63618
531160.0000    0.35255
531200.0000    0.48448
531240.0000    0.66826
531280.0000    0.40379
531320.0000    0.38761
531360.0000    0.48963
531400.0000    0.52079
531440.0000    0.45601
531480.0000    0.57954
531520.0000    0.41565
531560.0000    0.47699
531600.0000    0.32164
531640.0000    0.43231
531680.0000    0.42152
531720.0000   -0.02922
531760.0000    0.36434
531800.0000    0.33503
531840.0000    0.24654
531880.0000    0.11778
531920.0000    0.47342
531960.0000    0.27066
532000.0000    0.23040
532040.0000    0.06155
532080.0000    0.21462
532120.0000    0.23658
532160.0000    0.32481
532200.0000    0.39687
532240.0000    0.39326
532280.0000    0.38394
532320.0000    0.16719
532360.0000    0.37203
532400.0000    0.36705
532440.0000    0.20614
532480.0000    0.22515
532520.0000    0.29635
532560.0000    0.29678
532600.0000    0.38936
532640.0000    0.11222
532680.0000    0.46014
532720.0000    0.31213
532760.0000    0.36876
532800.0000    0.31736
532840.0000    0.30909
532880.0000    0.25453
532920.0000    0.54925
532960.0000    0.27764
533000.0000    0.43454
533040.0000    0.23866
533080.0000    0.23629
533120.0000    0.26576
533160.0000    0.22752
533200.0000    0.58375
533240.0000    0.45723
533280.0000    0.43737
533320.0000    0.30729
533360.0000    0.43494
533400.0000    0.42255
533440.0000    0.70923
533480.0000    0.61444
533520.0000    0.35692
533560.0000    0.52694
533600.0000    0.57480
533640.0000    0.44844
533680.0000    0.40595
533720.0000    0.44646
533760.0000    0.38635
533800.0000    0.39474
533840.0000    0.27586
533880.0000    0.46198
533920.0000    0.39081
533960.0000    0.72485
534000.0000    0.56293
534040.0000    0.38741
534080.0000    0.28378
534120.0000    0.39156
534160.0000    0.32954
534200.0000    0.02321
534240.0000    0.35228
534280.0000    0.28848
534320.0000    0.09607
534360.0000    0.28877
534400.0000    0.04105
534440.0000    0.10477
534480.0000    0.35085
534520.0000    0.35436
534560.0000    0.45633
534600.0000    0.32442
534640.0000    0.23692
534680.0000    0.28715
534720.0000    0.18256
534760.0000    0.35662
534800.0000    0.18808
534840.0000    0.27558
534880.0000    0.39396
534920.0000    0.52859
534960.0000    0.35050
535000.0000    0.39250
535040.0000    0.36070
535080.0000    0.50320
535120.0000    0.29524
535160.0000    0.33802
535200.0000    0.24383
535240.0000    0.45053
535280.0000    0.27048
535320.0000    0.20501
535360.0000    0.41709
535400.0000    0.56599
535440.0000    0.54807
535480.0000    0.51522
535520.0000    0.47366
535560.0000    0.27647
535600.0000    0.58816
535640.0000    0.40651
535680.0000    0.48946
535720.0000    0.36386
535760.0000    0.20692
535800.0000    0.34131
535840.0000    0.35088
535880.0000    0.40355
535920.0000    0.34608
535960.0000    0.13307
536000.0000    0.23502
536040.0000    0.26284
536080.0000    0.22262
536120.0000    0.30467
536160.0000    0.15882
536200.0000    0.46786
536240.0000    0.33099
536280.0000    0.19702
536320.0000    0.37011
536360.0000    0.26264
536400.0000    0.20766
536440.0000    0.23929
536480.0000    0.41182
536520.0000    0.31055
536560.0000    0.55060
536600.0000    0.60477
536640.0000    0.55430
536680.0000    0.25977
536720.0000    0.34856
536760.0000    0.12701
536800.0000    0.37652
536840.0000    0.25982
536880.0000    0.25366
536920.0000    0.37448
536960.0000    0.06872
537000.0000    0.15871
537040.0000    0.28761
537080.0000    0.26392
537120.0000    0.25323
537160.0000    0.18687
537200.0000    0.15193
537240.0000    0.16919
537280.0000    0.40852
537320.0000    0.32797
537360.0000    0.13583
537400.0000    0.33570
537440.0000    0.12885
537480.0000    0.24185
537520.0000    0.22428
537560.0000    0.08867
537600.0000    0.37103
537640.0000    0.23910
537680.0000    0.30599
537720.0000    0.29833
537760.0000    0.41974
537800.0000    0.33414
537840.0000   -0.07202
537880.0000    0.35640
537920.0000    0.21877
537960.0000    0.41250
538000.0000    0.42443
538040.0000    0.07863
538080.0000    0.35580
538120.0000    0.42152
538160.0000    0.25289
538200.0000    0.38084
538240.0000    0.12192
538280.0000    0.10367
538320.0000    0.56012
538360.0000    0.23325
538400.0000    0.43867
538440.0000    0.33498
538480.0000    0.38998
538520.0000    0.36150
538560.0000    0.13071
538600.0000    0.47990
538640.0000    0.29665
538680.0000    0.47177
538720.0000    0.47337
538760.0000   -0.04184
538800.0000    0.52664
538840.0000    0.33469
538880.0000    0.16141
538920.0000    0.28087
538960.0000    0.52816
539000.0000    0.23538
539040.0000    0.47813
539080.0000    0.25648
539120.0000    0.31389
539160.0000    0.24401
539200.0000    0.21484
539240.0000    0.39934
539280.0000   -0.12368
539320.0000   -0.04822
539360.0000   -0.13834
539400.0000    0.37504
539440.0000    0.33997
539480.0000    0.17315
539520.0000    0.37767
539560.0000    0.21479
539600.0000    0.40649
539640.0000    0.44260
539680.0000    0.17328
539720.0000    0.13855
539760.0000    0.21582
539800.0000    0.47690
539840.0000    0.27072
539880.0000    0.16309
539920.0000    0.00790
539960.0000    0.16746
540000.0000    0.35620
540040.0000    0.30823
540080.0000    0.37017
540120.0000    0.44376
540160.0000    0.42162
540200.0000    0.15596
540240.0000    0.37607
540280.0000    0.36925
540320.0000    0.35531
540360.0000    0.06965
540400.0000    0.31464
540440.0000    0.36192
540480.0000    0.20113
540520.0000    0.18793
540560.0000    0.31568
540600.0000    0.40351
540640.0000    0.45676
540680.0000    0.14365
540720.0000    0.26837
540760.0000    0.32061
540800.0000    0.19614
540840.0000    0.47226
540880.0000    0.33412
540920.0000    0.19523
540960.0000    0.26059
541000.0000    0.33678
541040.0000    0.19535
541080.0000    0.20810
541120.0000    0.16583
541160.0000    0.31720
541200.0000    0.42376
541240.0000    0.38630
541280.0000    0.31811
541320.0000    0.62721
541360.0000    0.41595
541400.0000    0.34121
541440.0000    0.52555
541480.0000    0.26830
541520.0000    0.26050
541560.0000    0.28209
541600.0000    0.38570
541640.0000    0.26313
541680.0000    0.36240
541720.0000    0.37191
541760.0000    0.36249
541800.0000    0.49770
541840.0000    0.47173
541880.0000    0.46622
541920.0000    0.49050
541960.0000    0.55358
542000.0000    0.48089
542040.0000    0.23798
542080.0000    0.23441
542120.0000    0.38597
542160.0000    0.37770
542200.0000    0.20579
542240.0000    0.43762
542280.0000    0.47463
542320.0000    0.33843
542360.0000    0.49362
542400.0000    0.21074
542440.0000    0.28233
542480.0000    0.37737
542520.0000    0.33104
542560.0000    0.15419
542600.0000    0.23834
542640.0000    0.17507
542680.0000    0.49380
542720.0000    0.32840
542760.0000    0.23436
542800.0000    0.11261
542840.0000    0.09903
542880.0000    0.25699
542920.0000    0.07418
542960.0000    0.32599
543000.0000    0.33131
543040.0000    0.19476
543080.0000    0.09560
543120.0000    0.34562
543160.0000    0.35196
543200.0000    0.14477
543240.0000    0.09907
543280.0000    0.21264
543320.0000    0.26792
543360.0000    0.09410
543400.0000    0.35636
543440.0000    0.14065
543480.0000    0.14063
543520.0000    0.12089
543560.0000    0.15592
543600.0000    0.51884
543640.0000    0.27971
543680.0000    0.47274
543720.0000    0.26215
543760.0000    0.23170
543800.0000    0.53763
543840.0000    0.53196
543880.0000    0.03376
543920.0000    0.15154
543960.0000    0.47862
544000.0000    0.32332
544040.0000    0.14462
544080.0000    0.30480
544120.0000    0.64607
544160.0000    0.14212
544200.0000    0.34776
544240.0000    0.11174
544280.0000    0.26936
544320.0000    0.25570
544360.0000    0.34080
544400.0000    0.31108
544440.0000    0.42259
544480.0000    0.15044
544520.0000    0.37487
544560.0000    0.36466
544600.0000    0.23851
544640.0000    0.21671
544680.0000    0.23978
544720.0000    0.29232
544760.0000    0.29596
544800.0000    0.15774
544840.0000    0.22632
544880.0000    0.32566
544920.0000    0.19675
544960.0000    0.43875
545000.0000    0.22097
545040.0000    0.56329
545080.0000    0.14672
545120.0000    0.32367
545160.0000    0.59132
545200.0000    0.26340
545240.0000    0.44741
545280.0000    0.14837
545320.0000    0.22130
545360.0000    0.25626
545400.0000    0.39188
545440.0000    0.44568
545480.0000    0.28467
545520.0000    0.36820
545560.0000    0.31289
545600.0000   -0.26903
545640.0000   -0.03083
545680.0000    0.06106
545720.0000    0.26658
545760.0000   -0.13824
545800.0000    0.00551
545840.0000    0.17971
545880.0000   -0.01219
545920.0000   -0.02229
545960.0000    0.15101
546000.0000    0.22772
546040.0000    0.14328
546080.0000    0.17515
546120.0000    0.27549
546160.0000    0.12958
546200.0000   -0.19176
546240.0000   -0.03425
546280.0000   -0.27767
546320.0000   -0.16746
546360.0000   -0.10929
546400.0000   -0.02890
546440.0000   -0.22871
546480.0000    0.12133
546520.0000    0.27368
546560.0000    0.52845
546600.0000    0.28906
546640.0000    0.24278
546680.0000    0.48233
546720.0000    0.33500
546760.0000    0.46449
546800.0000    0.31439
546840.0000    0.37251
546880.0000    0.68411
546920.0000    0.34460
546960.0000    0.59510
547000.0000    0.26076
547040.0000    0.43497
547080.0000    0.18534
547120.0000    0.35108
547160.0000    0.30051
547200.0000    0.25640
547240.0000    0.17795
547280.0000    0.32926
547320.0000    0.11243
547360.0000    0.36585
547400.0000    0.50398
547440.0000    0.43728
547480.0000    0.60216
547520.0000    0.34797
547560.0000    0.21381
547600.0000    0.16137
547640.0000    0.31420
547680.0000    0.17616
547720.0000    0.17787
547760.0000    0.22792
547800.0000    0.35708
547840.0000   -0.02360
547880.0000    0.23741
547920.0000    0.08036
547960.0000    0.07262
548000.0000    0.09463
548040.0000    0.12650
548080.0000    0.45402
548120.0000    0.17871
548160.0000    0.18433
548200.0000    0.29104
548240.0000    0.32304
548280.0000    0.19218
548320.0000    0.14239
548360.0000    0.05798
548400.0000    0.10985
548440.0000    0.34399
548480.0000    0.30735
548520.0000    0.06683
548560.0000    0.19132
548600.0000    0.09596
548640.0000    0.11022
548680.0000    0.32568
548720.0000    0.12147
548760.0000    0.28653
548800.0000    0.37113
548840.0000    0.43894
548880.0000    0.40693
548920.0000    0.52304
548960.0000    0.27082
549000.0000    0.29826
549040.0000    0.49442
549080.0000    0.47738
549120.0000    0.60779
549160.0000    0.07366
549200.0000    0.53006
549240.0000    0.25156
549280.0000    0.39627
549320.0000    0.29310
549360.0000    0.19531
549400.0000    0.40016
549440.0000    0.21542
549480.0000    0.23810
549520.0000    0.22696
549560.0000    0.11149
549600.0000    0.24820
549640.0000    0.36498
549680.0000    0.45384
549720.0000    0.14252
549760.0000    0.27351
549800.0000    0.33017
549840.0000    0.37298
549880.0000    0.28500
549920.0000    0.26247
549960.0000    0.27649
550000.0000    0.33919
550040.0000    0.34952
550080.0000    0.23187
550120.0000    0.32258
550160.0000    0.40067
550200.0000    0.19291
550240.0000    0.43097
550280.0000    0.20199
550320.0000    0.14497
550360.0000    0.05422
550400.0000    0.20804
550440.0000    0.64383
550480.0000    0.38155
550520.0000    0.37323
550560.0000    0.31791
550600.0000    0.21298
550640.0000    0.29112
550680.0000    0.22188
550720.0000    0.34365
550760.0000    0.11888
550800.0000    0.09614
550840.0000    0.09533
550880.0000    0.26704
550920.0000    0.47866
550960.0000    0.28441
551000.0000    0.44328
551040.0000    0.20017
551080.0000    0.24925
551120.0000    0.37307
551160.0000    0.28310
551200.0000    0.19645
551240.0000    0.33234
551280.0000    0.42832
551320.0000    0.37075
551360.0000    0.31489
551400.0000    0.54429
551440.0000    0.30831
551480.0000    0.15508
551520.0000    0.30727
551560.0000    0.36147
551600.0000    0.15341
551640.0000    0.10552
551680.0000    0.12121
551720.0000    0.26032
551760.0000    0.21046
551800.0000    0.24923
551840.0000    0.20840
551880.0000    0.06552
551920.0000    0.37271
551960.0000    0.40409
552000.0000    0.31756
552040.0000    0.21101
552080.0000    0.10041
552120.0000    0.53919
552160.0000    0.41595
552200.0000    0.53965
552240.0000    0.57945
552280.0000    0.57197
552320.0000    0.60697
552360.0000    0.70033
552400.0000    0.56074
552440.0000    0.41354
552480.0000    0.24002
552520.0000    0.37875
552560.0000    0.33786
552600.0000    0.38637
552640.0000    0.40391
552680.0000    0.30876
552720.0000    0.15556
552760.0000    0.45451
552800.0000    0.40143
552840.0000    0.37277
552880.0000    0.31271
552920.0000    0.63518
552960.0000    0.18296
553000.0000    0.52267
553040.0000    0.24977
553080.0000    0.28419
553120.0000    0.25397
553160.0000    0.52234
553200.0000    0.26926
553240.0000    0.29575
553280.0000    0.43000
553320.0000    0.41124
553360.0000    0.46218
553400.0000    0.28638
553440.0000    0.50711
553480.0000    0.53096
553520.0000    0.44655
553560.0000    0.49790
553600.0000    0.56527
553640.0000    0.53807
553680.0000    0.49797
553720.0000    0.35043
553760.0000    0.40740
553800.0000    0.36469
553840.0000    0.16519
553880.0000    0.70956
553920.0000    0.32564
553960.0000    0.04567
554000.0000   -0.03920
554040.0000    0.10448
554080.0000    0.29398
554120.0000    0.24758
554160.0000    0.16835
554200.0000    0.13392
554240.0000    0.37134
554280.0000    0.34023
554320.0000    0.20544
554360.0000    0.23067
554400.0000    0.32424
554440.0000    0.26904
554480.0000    0.27503
554520.0000    0.11556
554560.0000    0.55123
554600.0000    0.65277
554640.0000    0.26512
554680.0000    0.36416
554720.0000    0.35711
554760.0000    0.58660
554800.0000    0.49140
554840.0000    0.53595
554880.0000    0.61493
554920.0000    0.45283
554960.0000    0.47146
555000.0000    0.60541
555040.0000    0.60001
555080.0000    0.43257
555120.0000    0.76005
555160.0000    0.60449
555200.0000    0.42677
555240.0000    0.51146
555280.0000    0.43955
555320.0000    0.54116
555360.0000    0.50657
555400.0000    0.70249
555440.0000    0.52536
555480.0000    0.57456
555520.0000    0.56011
555560.0000    0.30726
555600.0000    0.42021
555640.0000    0.45661
555680.0000    0.06080
555720.0000    0.48974
555760.0000    0.39954
555800.0000   -0.00391
555840.0000   -0.11928
555880.0000    0.03058
555920.0000   -0.13672
555960.0000    0.00227
556000.0000    0.22497
556040.0000    0.06115
556080.0000   -0.02108
556120.0000    0.05385
556160.0000    0.08726
556200.0000    0.33057
556240.0000   -0.00903
556280.0000    0.27466
556320.0000    0.38553
556360.0000    0.47059
556400.0000    0.43268
556440.0000    0.26092
556480.0000    0.48549
556520.0000    0.21835
556560.0000    0.60085
556600.0000    0.45426
556640.0000    0.14862
556680.0000    0.32295
556720.0000    0.25387
556760.0000    0.24075
556800.0000    0.34621
556840.0000    0.25984
556880.0000    0.20376
556920.0000    0.35894
556960.0000    0.31563
557000.0000    0.50778
557040.0000    0.41494
557080.0000    0.32870
557120.0000    0.28991
557160.0000    0.26042
557200.0000    0.30069
557240.0000    0.19227
557280.0000    0.18600
557320.0000    0.12134
557360.0000    0.31969
557400.0000    0.10519
557440.0000    0.28789
557480.0000    0.24309
557520.0000    0.26026
557560.0000    0.16039
557600.0000    0.45015
557640.0000    0.44017
557680.0000    0.36437
557720.0000    0.27364
557760.0000    0.37082
557800.0000    0.43618
557840.0000    0.27161
557880.0000    0.26288
557920.0000    0.24730
557960.0000    0.40925
558000.0000    0.42650
558040.0000    0.14064
558080.0000    0.22944
558120.0000    0.27918
558160.0000    0.22576
558200.0000    0.18236
558240.0000    0.28121
558280.0000    0.07127
558320.0000    0.03304
558360.0000    0.37771
558400.0000    0.40789
558440.0000    0.65896
558480.0000    0.05918
558520.0000    0.14070
558560.0000    0.27284
558600.0000    0.14672
558640.0000    0.24548
558680.0000    0.26131
558720.0000    0.43796
558760.0000    0.22625
558800.0000    0.08006
558840.0000    0.08484
558880.0000    0.06700
558920.0000    0.25652
558960.0000    0.31336
559000.0000    0.09865
559040.0000    0.10344
559080.0000    0.17922
559120.0000    0.08016
559160.0000    0.08681
559200.0000    0.25893
559240.0000    0.15989
559280.0000    0.11324
559320.0000    0.42029
559360.0000    0.22671
559400.0000    0.26348
559440.0000    0.21323
559480.0000    0.08874
559520.0000    0.10848
559560.0000    0.29997
559600.0000    0.33540
559640.0000    0.31108
559680.0000    0.54806
559720.0000    0.40563
559760.0000    0.22657
559800.0000    0.39112
559840.0000    0.27014
559880.0000    0.26229
559920.0000    0.17911
559960.0000    0.29098
560000.0000    0.19983
560040.0000    0.22908
560080.0000   -0.00690
560120.0000    0.20686
560160.0000    0.20420
560200.0000    0.16983
560240.0000    0.42330
560280.0000    0.38152
560320.0000    0.31057
560360.0000    0.36097
560400.0000    0.32394
560440.0000    0.31379
560480.0000    0.45932
560520.0000    0.53135
560560.0000    0.35193
560600.0000    0.44344
560640.0000    0.34666
560680.0000    0.16065
560720.0000    0.24164
560760.0000    0.13167
560800.0000    0.32406
560840.0000    0.28093
560880.0000    0.29705
560920.0000    0.14665
560960.0000    0.35790
561000.0000    0.33309
561040.0000    0.28210
561080.0000    0.26981
561120.0000    0.68735
561160.0000    0.42209
561200.0000   -0.08882
561240.0000    0.21372
561280.0000    0.41990
561320.0000    0.26374
561360.0000    0.27205
561400.0000    0.48697
561440.0000    0.38799
561480.0000    0.25819
561520.0000    0.27660
561560.0000    0.14106
561600.0000    0.32342
561640.0000    0.01271
561680.0000    0.32962
561720.0000    0.36909
561760.0000    0.20589
561800.0000    0.19931
561840.0000    0.08775
561880.0000    0.28940
561920.0000    0.33165
561960.0000    0.53420
562000.0000    0.46952
562040.0000    0.22107
562080.0000    0.41283
562120.0000    0.49743
562160.0000    0.45563
562200.0000    0.40693
562240.0000    0.41621
562280.0000    0.19397
562320.0000    0.76249
562360.0000    0.44893
562400.0000    0.49713
562440.0000    0.48526
562480.0000    0.47547
562520.0000    0.00645
562560.0000    0.33752
562600.0000   -0.08612
562640.0000    0.08433
562680.0000    0.49442
562720.0000    0.62211
562760.0000    0.58029
562800.0000    0.46317
562840.0000    0.25868
562880.0000    0.30651
562920.0000   -0.13829
562960.0000    0.18390
563000.0000   -0.04510
563040.0000    0.05249
563080.0000    0.19582
563120.0000    0.43227
563160.0000    0.18494
563200.0000    0.21052
563240.0000    0.46056
563280.0000    0.20208
563320.0000    0.18345
563360.0000    0.29739
563400.0000    0.33502
563440.0000    0.18411
563480.0000    0.28091
563520.0000    0.17077
563560.0000   -0.01249
563600.0000    0.16353
563640.0000   -0.04777
563680.0000    0.08226
563720.0000   -0.03334
563760.0000    0.06580
563800.0000    0.31592
563840.0000    0.14060
563880.0000    0.19749
563920.0000    0.13927
563960.0000    0.21253
564000.0000    0.08030
564040.0000    0.01346
564080.0000    0.22823
564120.0000    0.20316
564160.0000    0.03805
564200.0000   -0.10323
564240.0000    0.16466
564280.0000   -0.22325
564320.0000   -0.40509
564360.0000   -0.39915
564400.0000   -0.32875
564440.0000   -0.13208
564480.0000   -0.24096
564520.0000   -0.36151
564560.0000   -0.29413
564600.0000   -0.08445
564640.0000   -0.47937
564680.0000   -0.52350
564720.0000   -0.65158
564760.0000   -0.51918
564800.0000   -0.26695
564840.0000   -0.64538
564880.0000   -0.42117
564920.0000   -0.48114
564960.0000   -0.46642
565000.0000   -0.28849
565040.0000   -0.25848
565080.0000   -0.47641
565120.0000   -0.39451
565160.0000   -0.15478
565200.0000   -0.23070
565240.0000   -0.42691
565280.0000   -0.50640
565320.0000   -0.54012
565360.0000   -0.47896
565400.0000   -0.53964
565440.0000   -0.41810
565480.0000   -0.40711
565520.0000   -0.43872
565560.0000   -0.80626
565600.0000   -0.48793
565640.0000   -0.54606
565680.0000   -0.33850
565720.0000   -0.64620
565760.0000   -0.62995
565800.0000   -0.71425
565840.0000   -0.81001
565880.0000   -0.68622
565920.0000   -0.74852
565960.0000   -0.63496
566000.0000   -0.79459
566040.0000   -0.38375
566080.0000   -0.36670
566120.0000   -0.27623
566160.0000   -0.09304
566200.0000   -0.22542
566240.0000   -0.55778
566280.0000   -0.61133
566320.0000   -0.42218
566360.0000   -0.23020
566400.0000   -0.50485
566440.0000   -0.09787
566480.0000    0.12519
566520.0000   -0.16786
566560.0000   -0.01977
566600.0000    0.10897
566640.0000    0.03097
566680.0000   -0.08168
566720.0000   -0.04053
566760.0000   -0.59887
566800.0000    0.04726
566840.0000    0.00923
566880.0000   -0.30399
566920.0000   -0.27954
566960.0000   -0.44719
567000.0000   -0.36371
567040.0000   -0.43826
567080.0000   -0.40546
567120.0000   -0.55341
567160.0000   -0.34987
567200.0000   -0.25550
567240.0000   -0.12491
567280.0000    0.31852
567320.0000    0.27294
567360.0000    0.38027
567400.0000    0.20033
567440.0000    0.04860
567480.0000    0.20765
567520.0000    0.41595
567560.0000    0.65858
567600.0000    0.22035
567640.0000    0.41229
567680.0000    0.42679
567720.0000    0.36340
567760.0000    0.25793
567800.0000    0.19178
567840.0000    0.31665
567880.0000    0.36911
567920.0000    0.00676
567960.0000   -0.30321
568000.0000   -0.41215
568040.0000   -0.42507
568080.0000   -0.30678
568120.0000   -0.25658
568160.0000   -0.42652
568200.0000   -0.45024
568240.0000    0.07635
568280.0000    0.13118
568320.0000    0.09048
568360.0000    0.07006
568400.0000   -0.00476
568440.0000   -0.17017
568480.0000   -0.02429
568520.0000   -0.51410
568560.0000   -0.36000
568600.0000   -0.58729
568640.0000   -0.24892
568680.0000   -0.47493
568720.0000   -0.43567
568760.0000   -0.11448
568800.0000   -0.34658
568840.0000   -0.64705
568880.0000   -0.31704
568920.0000   -0.39481
568960.0000    0.17905
569000.0000   -0.23343
569040.0000    0.24911
569080.0000   -0.27272
569120.0000   -0.13017
569160.0000   -0.33403
569200.0000   -0.11721
569240.0000   -0.14163
569280.0000   -0.30170
569320.0000   -0.25128
569360.0000   -0.28048
569400.0000   -0.30953
569440.0000   -0.19786
569480.0000   -0.33889
569520.0000   -0.47902
569560.0000   -0.36640
569600.0000   -0.23451
569640.0000    0.25754
569680.0000    0.19790
569720.0000    0.39542
569760.0000    0.39582
569800.0000    0.10882
569840.0000   -0.00397
569880.0000    0.29494
569920.0000    0.05593
569960.0000   -0.08665
570000.0000   -0.12578
570040.0000   -0.15232
570080.0000    0.00222
570120.0000   -0.31666
570160.0000   -0.08069
570200.0000   -0.10093
570240.0000   -0.05526
570280.0000   -0.15678
570320.0000   -0.31383
570360.0000   -0.28160
570400.0000   -0.15367
570440.0000   -0.01439
570480.0000   -0.32222
570520.0000    0.00380
570560.0000    0.01878
570600.0000    0.00412
570640.0000   -0.21411
570680.0000   -0.21430
570720.0000   -0.05389
570760.0000   -0.26487
570800.0000   -0.52558
570840.0000   -0.41840
570880.0000   -0.36801
570920.0000   -0.49780
570960.0000   -0.07603
571000.0000    0.50990
571040.0000    0.26299
571080.0000   -0.09175
571120.0000   -0.03830
571160.0000   -0.32183
571200.0000   -0.08803
571240.0000   -0.44133
571280.0000    0.02288
571320.0000   -0.53855
571360.0000   -0.30821
571400.0000   -0.37571
571440.0000   -0.02705
571480.0000   -0.06175
571520.0000    0.24288
571560.0000    0.03222
571600.0000   -0.11661
571640.0000   -0.23439
571680.0000    0.01512
571720.0000    0.23292
571760.0000    0.01435
571800.0000    0.22109
571840.0000   -0.01536
571880.0000    0.08076
571920.0000    0.03651
571960.0000    0.00483
572000.0000   -0.08115
572040.0000    0.10089
572080.0000   -0.17871
572120.0000   -0.12997
572160.0000   -0.32573
572200.0000    0.03838
572240.0000    0.21187
572280.0000    0.26546
572320.0000   -0.13124
572360.0000   -0.17408
572400.0000   -0.17576
572440.0000   -0.16630
572480.0000   -0.16828
572520.0000   -0.11483
572560.0000   -0.05828
572600.0000    0.27883
572640.0000    0.27804
572680.0000    0.20357
572720.0000    0.37957
572760.0000    0.19988
572800.0000    0.37983
572840.0000    0.35143
572880.0000    0.37540
572920.0000    0.57063
572960.0000    0.50142
573000.0000    0.40479
573040.0000    0.43058
573080.0000    0.54052
573120.0000    0.58953
573160.0000    0.55101
573200.0000    0.69385
573240.0000    0.57998
573280.0000    0.35120
573320.0000    0.54433
573360.0000    0.58930
573400.0000    0.56288
573440.0000    0.31963
573480.0000    0.56270
573520.0000    0.47663
573560.0000    0.49165
573600.0000    0.40605
573640.0000    0.27059
573680.0000    0.41685
573720.0000    0.29352
573760.0000    0.47429
573800.0000    0.43954
573840.0000    0.57605
573880.0000    0.52373
573920.0000    0.41671
573960.0000    0.58533
574000.0000    0.41972
574040.0000    0.59367
574080.0000    0.48346
574120.0000    0.53635
574160.0000    0.31544
574200.0000    0.11578
574240.0000    0.11807
574280.0000    0.43202
574320.0000    0.42537
574360.0000    0.28105
574400.0000    0.49831
574440.0000    0.27202
574480.0000    0.41405
574520.0000    0.48723
574560.0000    0.53434
574600.0000    0.59195
574640.0000    0.50160
574680.0000    0.44957
574720.0000    0.40735
574760.0000    0.60506
574800.0000    0.46126
574840.0000    0.54914
574880.0000    0.42894
574920.0000    0.57113
574960.0000    0.56603
575000.0000    0.32042
575040.0000    0.45536
575080.0000    0.43978
575120.0000    0.25456
575160.0000    0.20628
575200.0000    0.23795
575240.0000    0.27902
575280.0000    0.17338
575320.0000    0.35074
575360.0000    0.05003
575400.0000    0.21244
575440.0000    0.38237
575480.0000    0.03491
575520.0000    0.30892
575560.0000    0.12847
575600.0000    0.36622
575640.0000    0.23181
575680.0000    0.23859
575720.0000    0.36047
575760.0000    0.14451
575800.0000    0.57461
575840.0000    0.33742
575880.0000    0.35922
575920.0000    0.48767
575960.0000    0.88335
576000.0000    0.62582
576040.0000    0.67997
576080.0000    0.28660
576120.0000    0.43773
576160.0000    0.39425
576200.0000    0.41199
576240.0000    0.53327
576280.0000    0.50411
576320.0000    0.46759
576360.0000    0.61284
576400.0000    0.37100
576440.0000    0.39627
576480.0000    0.47675
576520.0000    0.43612
576560.0000    0.24191
576600.0000    0.11854
576640.0000    0.47691
576680.0000    0.59998
576720.0000    0.45646
576760.0000    0.50640
576800.0000    0.43322
576840.0000    0.38183
576880.0000    0.57548
576920.0000    0.43642
576960.0000    0.52985
577000.0000    0.58806
577040.0000    0.53652
577080.0000    0.42659
577120.0000    0.57906
577160.0000    0.66169
577200.0000    0.48745
577240.0000    0.63450
577280.0000    0.44803
577320.0000    0.28534
577360.0000    0.52330
577400.0000    0.47131
577440.0000    0.40032
577480.0000    0.67396
577520.0000    0.65251
577560.0000    0.28490
577600.0000    0.39029
577640.0000    0.52146
577680.0000    0.34341
577720.0000    0.54220
577760.0000    0.29671
577800.0000    0.38686
577840.0000    0.72637
577880.0000    0.44967
577920.0000    0.24782
577960.0000    0.43209
578000.0000    0.41751
578040.0000    0.49102
578080.0000    0.41785
578120.0000    0.41040
578160.0000    0.34891
578200.0000    0.63285
578240.0000    0.39644
578280.0000    0.52030
578320.0000    0.37500
578360.0000    0.38466
578400.0000    0.41040
578440.0000    0.46283
578480.0000    0.50635
578520.0000    0.32467
578560.0000    0.56393
578600.0000    0.40096
578640.0000    0.37788
578680.0000    0.23482
578720.0000    0.33593
578760.0000    0.37256
578800.0000    0.34866
578840.0000    0.56880
578880.0000    0.36818
578920.0000    0.31977
578960.0000    0.38620
579000.0000    0.31904
579040.0000    0.40634
579080.0000    0.42968
579120.0000    0.44408
579160.0000    0.36590
579200.0000    0.49515
579240.0000    0.24105
579280.0000    0.40533
579320.0000    0.35653
579360.0000    0.33599
579400.0000    0.19239
579440.0000    0.69498
579480.0000    0.54594
579520.0000    0.36168
579560.0000    0.30768
579600.0000    0.29899
579640.0000    0.36230
579680.0000    0.56975
579720.0000    0.33659
579760.0000    0.42851
579800.0000    0.46237
579840.0000    0.35839
579880.0000    0.22258
579920.0000    0.18944
579960.0000    0.36223
580000.0000    0.13112
580040.0000    0.33910
580080.0000    0.35905
580120.0000    0.47714
580160.0000    0.41855
580200.0000    0.39255
580240.0000    0.07928
580280.0000    0.39204
580320.0000    0.13295
580360.0000    0.21254
580400.0000    0.31221
580440.0000    0.47370
580480.0000    0.42571
580520.0000    0.33323
580560.0000    0.21736
580600.0000    0.14095
580640.0000    0.15414
580680.0000    0.22859
580720.0000    0.39425
580760.0000    0.11848
580800.0000    0.21573
580840.0000    0.39349
580880.0000    0.36787
580920.0000    0.35154
580960.0000    0.03881
581000.0000    0.12049
581040.0000    0.23742
581080.0000    0.17977
581120.0000    0.30384
581160.0000    0.23134
581200.0000    0.28317
581240.0000   -0.09149
581280.0000    0.12771
581320.0000    0.07387
581360.0000    0.40473
581400.0000    0.37496
581440.0000   -0.01011
581480.0000   -0.00767
581520.0000    0.13345
581560.0000    0.22643
581600.0000    0.17187
581640.0000    0.43063
581680.0000    0.35947
581720.0000    0.13872
581760.0000    0.17908
581800.0000    0.34807
581840.0000    0.14720
581880.0000    0.33625
581920.0000    0.35270
581960.0000    0.42431
582000.0000    0.27976
582040.0000    0.19701
582080.0000    0.08268
582120.0000    0.31962
582160.0000    0.30115
582200.0000    0.51907
582240.0000    0.39944
582280.0000    0.55425
582320.0000    0.25352
582360.0000    0.07450
582400.0000    0.43252
582440.0000    0.31686
582480.0000    0.08156
582520.0000    0.35881
582560.0000    0.24692
582600.0000    0.39413
582640.0000    0.39612
582680.0000    0.52175
582720.0000    0.43912
582760.0000    0.40596
582800.0000    0.53294
582840.0000    0.38513
582880.0000    0.34387
582920.0000    0.32408
582960.0000    0.29269
583000.0000    0.30826
583040.0000    0.24875
583080.0000    0.20659
583120.0000    0.42988
583160.0000    0.24281
583200.0000    0.30312
583240.0000    0.25509
583280.0000    0.34595
583320.0000    0.33945
583360.0000    0.36636
583400.0000    0.16768
583440.0000    0.17656
583480.0000    0.60021
583520.0000    0.28673
583560.0000    0.30271
583600.0000    0.51030
583640.0000    0.41476
583680.0000    0.32001
583720.0000    0.30692
583760.0000    0.19529
583800.0000    0.31804
583840.0000    0.59829
583880.0000    0.47399
583920.0000    0.46554
583960.0000    0.30634
584000.0000    0.23175
584040.0000    0.22719
584080.0000    0.30693
584120.0000    0.25772
584160.0000    0.17746
584200.0000    0.40524
584240.0000    0.27899
584280.0000    0.48290
584320.0000    0.42484
584360.0000    0.34856
584400.0000    0.35441
584440.0000    0.52012
584480.0000    0.33489
584520.0000    0.24410
584560.0000    0.33158
584600.0000    0.43052
584640.0000    0.50676
584680.0000    0.15281
584720.0000    0.36304
584760.0000    0.21780
584800.0000    0.47165
584840.0000    0.24557
584880.0000    0.39671
584920.0000    0.35673
584960.0000    0.33550
585000.0000    0.34924
585040.0000    0.55814
585080.0000    0.13761
585120.0000    0.29541
585160.0000    0.48114
585200.0000    0.24236
585240.0000    0.36751
585280.0000    0.40926
585320.0000    0.40802
585360.0000    0.48438
585400.0000    0.25342
585440.0000    0.44016
585480.0000    0.49233
585520.0000    0.19669
585560.0000    0.50691
585600.0000    0.20128
585640.0000    0.19598
585680.0000    0.52262
585720.0000    0.31179
585760.0000    0.22759
585800.0000    0.20425
585840.0000    0.20166
585880.0000    0.26174
585920.0000    0.32841
585960.0000    0.35088
586000.0000    0.45103
586040.0000    0.45436
586080.0000    0.43936
586120.0000    0.22674
586160.0000    0.40833
586200.0000    0.25290
586240.0000    0.49670
586280.0000    0.32232
586320.0000    0.61178
586360.0000    0.12780
586400.0000    0.35010
586440.0000    0.35405
586480.0000    0.25512
586520.0000    0.37441
586560.0000    0.24886
586600.0000    0.37265
586640.0000    0.28770
586680.0000    0.12022
586720.0000    0.30636
586760.0000    0.38102
586800.0000    0.20921
586840.0000    0.18350
586880.0000    0.17359
586920.0000    0.48494
586960.0000    0.36309
587000.0000    0.22845
587040.0000    0.24387
587080.0000    0.36247
587120.0000    0.48788
587160.0000    0.17677
587200.0000    0.36980
587240.0000    0.27702
587280.0000    0.45417
587320.0000    0.47527
587360.0000    0.26658
587400.0000    0.20932
587440.0000    0.34097
587480.0000    0.32140
587520.0000    0.13907
587560.0000   -0.01867
587600.0000    0.01238
587640.0000    0.57233
587680.0000    0.27802
587720.0000    0.04320
587760.0000    0.06647
587800.0000    0.04284
587840.0000    0.22482
587880.0000    0.39736
587920.0000    0.33172
587960.0000    0.49488
588000.0000    0.35604
588040.0000    0.31644
588080.0000    0.35982
588120.0000    0.24297
588160.0000    0.17071
588200.0000    0.21095
588240.0000    0.48544
588280.0000    0.22179
588320.0000    0.14190
588360.0000    0.13502
588400.0000    0.13127
588440.0000    0.15507
588480.0000    0.35424
588520.0000    0.32832
588560.0000    0.54682
588600.0000    0.29975
588640.0000    0.20781
588680.0000    0.51878
588720.0000    0.55673
588760.0000    0.52488
588800.0000    0.46042
588840.0000    0.57655
588880.0000    0.49477
588920.0000    0.51490
588960.0000    0.60721
589000.0000    0.69603
589040.0000    0.64571
589080.0000    0.42152
589120.0000    0.37732
589160.0000    0.30465
589200.0000    0.49417
589240.0000    0.55192
589280.0000    0.56201
589320.0000    0.49676
589360.0000    0.65183
589400.0000    0.55580
589440.0000    0.29458
589480.0000    0.38920
589520.0000    0.70499
589560.0000    0.31903
589600.0000    0.64221
589640.0000    0.47243
589680.0000    0.56327
589720.0000    0.46221
589760.0000    0.52443
589800.0000    0.36698
589840.0000    0.33461
589880.0000    0.29459
589920.0000    0.64192
589960.0000    0.41279
590000.0000    0.42939
590040.0000    0.32151
590080.0000    0.38759
590120.0000    0.40241
590160.0000    0.31906
590200.0000    0.34157
590240.0000    0.21424
590280.0000    0.35999
590320.0000    0.48578
590360.0000    0.37276
590400.0000    0.38989
590440.0000    0.25734
590480.0000    0.41389
590520.0000    0.39979
590560.0000    0.39242
590600.0000    0.54507
590640.0000    0.26674
590680.0000    0.60648
590720.0000    0.53554
590760.0000    0.76618
590800.0000    0.46551
590840.0000    0.51178
590880.0000    0.48786
590920.0000    0.38322
590960.0000    0.35576
591000.0000    0.48973
591040.0000    0.60584
591080.0000    0.41452
591120.0000    0.55402
591160.0000    0.39241
591200.0000    0.38176
591240.0000    0.57174
591280.0000    0.62682
591320.0000    0.36701
591360.0000    0.39679
591400.0000    0.39784
591440.0000    0.19379
591480.0000    0.33056
591520.0000    0.52237
591560.0000    0.37333
591600.0000    0.42622
591640.0000    0.44015
591680.0000    0.56492
591720.0000    0.36981
591760.0000    0.50185
591800.0000    0.41476
591840.0000    0.51152
591880.0000    0.54609
591920.0000    0.50500
591960.0000    0.45314
592000.0000    0.41698
592040.0000    0.58787
592080.0000    0.53838
592120.0000    0.47492
592160.0000    0.43116
592200.0000    0.35429
592240.0000    0.37843
592280.0000    0.44043
592320.0000    0.46854
592360.0000    0.44526
592400.0000    0.62303
592440.0000    0.42246
592480.0000    0.45127
592520.0000    0.40449
592560.0000    0.30405
592600.0000    0.39775
592640.0000    0.37256
592680.0000    0.23471
592720.0000    0.49473
592760.0000    0.64389
592800.0000    0.44546
592840.0000    0.57914
592880.0000    0.46765
592920.0000    0.51647
592960.0000    0.39950
593000.0000    0.61120
593040.0000    0.59933
593080.0000    0.51614
593120.0000    0.60162
593160.0000    0.68005
593200.0000    0.46884
593240.0000    0.43062
593280.0000    0.45018
593320.0000    0.48539
593360.0000    0.37633
593400.0000    0.64723
593440.0000    0.53889
593480.0000    0.51984
593520.0000    0.58300
593560.0000    0.52519
593600.0000    0.46175
593640.0000    0.57998
593680.0000    0.53687
593720.0000    0.29145
593760.0000    0.59367
593800.0000    0.23737
593840.0000    0.28682
593880.0000    0.63040
593920.0000    0.43357
593960.0000    0.50747
594000.0000    0.14262
594040.0000    0.31672
594080.0000    0.23866
594120.0000    0.50266
594160.0000    0.26084
594200.0000    0.30029
594240.0000    0.13370
594280.0000    0.17250
594320.0000    0.35368
594360.0000    0.19083
594400.0000    0.52565
594440.0000    0.52046
594480.0000    0.41216
594520.0000    0.16144
594560.0000    0.33635
594600.0000    0.29405
594640.0000    0.29251
594680.0000    0.41739
594720.0000    0.20540
594760.0000    0.29226
594800.0000    0.45990
594840.0000    0.12783
594880.0000    0.23460
594920.0000    0.12249
594960.0000    0.26717
595000.0000    0.32471
595040.0000    0.48634
595080.0000    0.29722
595120.0000    0.40473
595160.0000    0.23439
595200.0000    0.07827
595240.0000    0.32169
595280.0000    0.35865
595320.0000   -0.03661
595360.0000    0.08175
595400.0000    0.17879
595440.0000    0.13472
595480.0000    0.14363
595520.0000    0.33332
595560.0000    0.39970
595600.0000    0.02303
595640.0000    0.38439
595680.0000    0.35654
595720.0000    0.33995
595760.0000    0.35593
595800.0000    0.55007
595840.0000    0.38424
595880.0000    0.53578
595920.0000    0.36220
595960.0000    0.40674
596000.0000    0.51516
596040.0000    0.47408
596080.0000    0.49073
596120.0000    0.31366
596160.0000    0.47298
596200.0000    0.21791
596240.0000    0.45327
596280.0000    0.19673
596320.0000    0.42981
596360.0000    0.10204
596400.0000    0.14707
596440.0000    0.17228
596480.0000    0.41133
596520.0000    0.44156
596560.0000    0.21702
596600.0000    0.24372
596640.0000    0.23899
596680.0000    0.09010
596720.0000   -0.06754
596760.0000   -0.05454
596800.0000   -0.34964
596840.0000   -0.17994
596880.0000   -0.01698
596920.0000   -0.08865
596960.0000   -0.24413
597000.0000    0.05472
597040.0000    0.02883
597080.0000    0.18714
597120.0000    0.37504
597160.0000    0.40612
597200.0000    0.48486
597240.0000    0.24123
597280.0000    0.16178
597320.0000    0.12958
597360.0000   -0.11892
597400.0000   -0.29151
597440.0000    0.00540
597480.0000   -0.20345
597520.0000   -0.13205
597560.0000   -0.04797
597600.0000   -0.11325
597640.0000   -0.24913
597680.0000   -0.48583
597720.0000   -0.12039
597760.0000   -0.51274
597800.0000   -0.30163
597840.0000    0.02700
597880.0000   -0.25925
597920.0000   -0.26120
597960.0000   -0.19311
598000.0000   -0.42941
598040.0000   -0.16894
598080.0000   -0.34742
598120.0000   -0.09137
598160.0000   -0.23026
598200.0000    0.03407
598240.0000   -0.21461
598280.0000   -0.04484
598320.0000    0.17912
598360.0000    0.21799
598400.0000   -0.20633
598440.0000   -0.36336
598480.0000   -0.35266
598520.0000   -0.11989
598560.0000   -0.34184
598600.0000   -0.14106
598640.0000   -0.60229
598680.0000   -0.35043
598720.0000   -0.07149
598760.0000    0.15565
598800.0000    0.09890
598840.0000    0.15580
598880.0000    0.13695
598920.0000    0.15269
598960.0000    0.29296
599000.0000    0.40438
599040.0000    0.20443
599080.0000   -0.09767
599120.0000   -0.49437
599160.0000   -0.41900
599200.0000   -0.67496
599240.0000   -0.00674
599280.0000   -0.39028
599320.0000   -0.28968
599360.0000   -0.07998
599400.0000   -0.18113
599440.0000   -0.41846
599480.0000   -0.17643
599520.0000   -0.37345
599560.0000   -0.07602
599600.0000   -0.25620
599640.0000   -0.34625
599680.0000   -0.48209
599720.0000   -0.34659
599760.0000   -0.18114
599800.0000   -0.42343
599840.0000   -0.33329
599880.0000   -0.51521
599920.0000   -0.42516
599960.0000   -0.39854
600000.0000   -0.50884
600040.0000   -0.35221
600080.0000   -0.09827
600120.0000   -0.45187
600160.0000   -0.39265
600200.0000   -0.60930
600240.0000   -0.47498
600280.0000   -0.44719
600320.0000   -0.42519
600360.0000   -0.47260
600400.0000   -0.11708
600440.0000   -0.12446
600480.0000   -0.15215
600520.0000   -0.12240
600560.0000    0.01805
600600.0000    0.16528
600640.0000   -0.02351
600680.0000    0.26274
600720.0000    0.21932
600760.0000   -0.03449
600800.0000   -0.31341
600840.0000   -0.25669
600880.0000   -0.21563
600920.0000   -0.14353
600960.0000   -0.18867
601000.0000   -0.17085
601040.0000   -0.10145
601080.0000   -0.30995
601120.0000   -0.31820
601160.0000   -0.14155
601200.0000   -0.50436
601240.0000   -0.23633
601280.0000    0.42291
601320.0000    0.39593
601360.0000    0.38436
601400.0000    0.26595
601440.0000    0.43562
601480.0000   -0.17359
601520.0000   -0.17051
601560.0000   -0.14401
601600.0000   -0.17246
601640.0000   -0.05676
601680.0000    0.21758
601720.0000   -0.23750
601760.0000   -0.09986
601800.0000   -0.01393
601840.0000   -0.05463
601880.0000   -0.20325
601920.0000   -0.00062
601960.0000   -0.31983
602000.0000   -0.37194
602040.0000   -0.18127
602080.0000   -0.13291
602120.0000   -0.16129
602160.0000   -0.36461
602200.0000   -0.26637
602240.0000   -0.19411
602280.0000   -0.25259
602320.0000   -0.15852
602360.0000   -0.13118
602400.0000   -0.12510
602440.0000   -0.42530
602480.0000   -0.40789
602520.0000   -0.13204
602560.0000    0.00937
602600.0000   -0.28466
602640.0000   -0.15156
602680.0000   -0.03792
602720.0000   -0.17255
602760.0000   -0.42532
602800.0000   -0.27901
602840.0000   -0.36630
602880.0000   -0.35174
602920.0000   -0.31724
602960.0000   -0.19313
603000.0000   -0.09137
603040.0000   -0.47629
603080.0000   -0.45972
603120.0000   -0.37796
603160.0000   -0.49690
603200.0000   -0.39356
603240.0000   -0.32681
603280.0000   -0.31073
603320.0000   -0.38555
603360.0000   -0.40214
603400.0000   -0.25500
603440.0000   -0.31236
603480.0000   -0.60996
603520.0000   -0.41139
603560.0000   -0.40541
603600.0000   -0.51123
603640.0000   -0.19883
603680.0000   -0.37110
603720.0000   -0.17357
603760.0000   -0.30163
603800.0000   -0.44220
603840.0000   -0.38430
603880.0000   -0.20062
603920.0000   -0.53236
603960.0000   -0.31771
604000.0000   -0.22772
604040.0000   -0.31683
604080.0000   -0.39420
604120.0000   -0.30227
604160.0000   -0.31713
604200.0000   -0.51086
604240.0000   -0.41176
604280.0000   -0.38442
604320.0000   -0.37199
604360.0000   -0.36356
604400.0000   -0.56035
604440.0000   -0.59985
604480.0000   -0.38734
604520.0000   -0.26692
604560.0000   -0.40657
604600.0000   -0.33228
604640.0000   -0.20011
604680.0000   -0.42851
604720.0000   -0.33899
604760.0000   -0.43519
604800.0000   -0.34326
604840.0000   -0.28637
604880.0000   -0.49245
604920.0000   -0.64472
604960.0000   -0.56242
605000.0000   -0.28667
605040.0000   -0.41282
605080.0000   -0.19404
605120.0000   -0.76460
605160.0000   -0.54209
605200.0000   -0.43786
605240.0000   -0.20753
605280.0000   -0.26974
605320.0000   -0.09147
605360.0000   -0.16302
605400.0000   -0.36898
605440.0000   -0.07041
605480.0000   -0.32956
605520.0000   -0.11920
605560.0000   -0.26805
605600.0000   -0.18059
605640.0000   -0.45192
605680.0000   -0.54346
605720.0000   -0.08558
605760.0000   -0.21814
605800.0000   -0.20292
605840.0000   -0.30847
605880.0000   -0.31087
605920.0000   -0.53933
605960.0000   -0.50628
606000.0000   -0.40879
606040.0000   -0.46482
606080.0000   -0.46008
606120.0000   -0.41404
606160.0000   -0.40140
606200.0000   -0.25831
606240.0000   -0.20015
606280.0000   -0.38089
606320.0000   -0.64895
606360.0000   -0.38903
606400.0000   -0.46881
606440.0000   -0.62661
606480.0000   -0.37692
606520.0000   -0.57532
606560.0000   -0.36273
606600.0000   -0.04964
606640.0000   -0.26694
606680.0000   -0.38119
606720.0000   -0.09463
606760.0000   -0.03049
606800.0000   -0.47349
606840.0000   -0.21230
606880.0000   -0.20882
606920.0000   -0.28458
606960.0000   -0.31831
607000.0000   -0.34060
607040.0000   -0.45891
607080.0000   -0.45238
607120.0000   -0.48148
607160.0000   -0.39180
607200.0000   -0.39732
607240.0000   -0.36416
607280.0000   -0.48292
607320.0000   -0.33926
607360.0000   -0.56036
607400.0000   -0.20556
607440.0000   -0.42319
607480.0000   -0.36495
607520.0000   -0.38950
607560.0000   -0.51805
607600.0000   -0.40131
607640.0000   -0.46782
607680.0000   -0.27580
607720.0000   -0.22322
607760.0000    0.04937
607800.0000   -0.14792
607840.0000   -0.17470
607880.0000   -0.21690
607920.0000   -0.37222
607960.0000   -0.71572
608000.0000   -0.39502
608040.0000   -0.45647
608080.0000   -0.52745
608120.0000   -0.14299
608160.0000   -0.91550
608200.0000   -0.67558
608240.0000   -0.64262
608280.0000   -1.01790
608320.0000   -0.58150
608360.0000   -0.78355
608400.0000   -0.76890
608440.0000   -0.89162
608480.0000   -0.78744
608520.0000   -0.71467
608560.0000   -0.16184
608600.0000   -0.31733
608640.0000   -0.05947
608680.0000   -0.06226
608720.0000   -0.02411
608760.0000   -0.35596
608800.0000   -0.49348
608840.0000   -0.26614
608880.0000   -0.47320
608920.0000    0.00790
608960.0000   -0.25693
609000.0000   -0.50144
609040.0000   -0.09986
609080.0000   -0.01233
609120.0000   -0.22461
609160.0000    0.14412
609200.0000   -0.11813
609240.0000   -0.18777
609280.0000   -0.13639
609320.0000   -0.64994
609360.0000   -0.32749
609400.0000   -0.11322
609440.0000   -0.25649
609480.0000   -0.21665
609520.0000   -0.16907
609560.0000   -0.11355
609600.0000   -0.22154
609640.0000    0.00427
609680.0000   -0.25010
609720.0000   -0.54041
609760.0000    0.11260
609800.0000    0.00061
609840.0000   -0.38411
609880.0000   -0.09643
609920.0000   -0.10999
609960.0000    0.11926
610000.0000   -0.06080
610040.0000   -0.07567
610080.0000   -0.12719
610120.0000   -0.22813
610160.0000   -0.01854
610200.0000    0.11655
610240.0000   -0.03677
610280.0000   -0.01699
610320.0000   -0.44441
610360.0000   -0.54417
610400.0000   -0.37460
610440.0000   -0.10162
610480.0000   -0.47961
610520.0000   -0.09886
610560.0000   -0.17885
610600.0000    0.02359
610640.0000    0.28879
610680.0000    0.16126
610720.0000    0.26482
610760.0000    0.14838
610800.0000    0.28054
610840.0000    0.36727
610880.0000    0.29964
610920.0000    0.47764
610960.0000    0.33949
611000.0000    0.16898
611040.0000    0.33216
611080.0000    0.43853
611120.0000    0.33860
611160.0000    0.43490
611200.0000    0.18352
611240.0000    0.24231
611280.0000    0.26023
611320.0000    0.04167
611360.0000    0.10069
611400.0000    0.15419
611440.0000    0.07605
611480.0000    0.04308
611520.0000   -0.52391
611560.0000   -0.52741
611600.0000   -0.38612
611640.0000   -0.22037
611680.0000   -0.21677
611720.0000    0.00300
611760.0000    0.09539
611800.0000   -0.01196
611840.0000    0.09462
611880.0000    0.08785
611920.0000    0.04635
611960.0000   -0.02936
612000.0000   -0.15966
612040.0000   -0.50194
612080.0000   -0.26090
612120.0000    0.12478
612160.0000    0.11875
612200.0000    0.26497
612240.0000    0.12320
612280.0000   -0.05631
612320.0000   -0.16411
612360.0000   -0.29278
612400.0000   -0.14715
612440.0000   -0.17080
612480.0000   -0.14787
612520.0000   -0.05996
612560.0000   -0.11065
612600.0000   -0.11860
612640.0000   -0.09010
612680.0000   -0.14895
612720.0000   -0.41130
612760.0000   -0.27081
612800.0000   -0.03322
612840.0000   -0.10196
612880.0000   -0.13058
612920.0000   -0.24824
612960.0000   -0.03870
613000.0000   -0.15792
613040.0000    0.08049
613080.0000   -0.11957
613120.0000   -0.00685
613160.0000   -0.12934
613200.0000   -0.06536
613240.0000   -0.01400
613280.0000    0.19857
613320.0000    0.09482
613360.0000   -0.11513
613400.0000   -0.15267
613440.0000    0.04417
613480.0000   -0.08675
613520.0000   -0.08821
613560.0000    0.28189
613600.0000    0.16908
613640.0000   -0.03364
613680.0000    0.19830
613720.0000    0.28493
613760.0000    0.26488
613800.0000    0.13843
613840.0000    0.27897
613880.0000    0.44316
613920.0000    0.18794
613960.0000    0.36864
614000.0000    0.20611
614040.0000   -0.03148
614080.0000    0.14520
614120.0000   -0.16122
614160.0000   -0.12754
614200.0000    0.38798
614240.0000    0.40231
614280.0000   -0.03634
614320.0000   -0.23186
614360.0000   -0.02993
614400.0000   -0.10689
614440.0000    0.10281
614480.0000    0.25131
614520.0000    0.21624
614560.0000    0.20251
614600.0000    0.20428
614640.0000    0.17167
614680.0000    0.12372
614720.0000    0.36572
614760.0000    0.19284
614800.0000    0.10191
614840.0000    0.16675
614880.0000    0.21082
614920.0000    0.03679
614960.0000   -0.00646
615000.0000   -0.10232
615040.0000    0.13415
615080.0000    0.03610
615120.0000    0.13499
615160.0000    0.10752
615200.0000    0.08742
615240.0000    0.01851
615280.0000    0.18780
615320.0000    0.02528
615360.0000    0.09777
615400.0000    0.11536
615440.0000    0.18242
615480.0000    0.12553
615520.0000    0.20481
615560.0000    0.04918
615600.0000    0.14810
615640.0000    0.09925
615680.0000   -0.09554
615720.0000   -0.04845
615760.0000    0.10640
615800.0000   -0.06106
615840.0000   -0.09589
615880.0000    0.16189
615920.0000    0.09266
615960.0000    0.32628
616000.0000   -0.22540
616040.0000   -0.21771
616080.0000    0.22252
616120.0000   -0.22790
616160.0000   -0.07251
616200.0000   -0.13757
616240.0000   -0.21303
616280.0000   -0.20142
616320.0000   -0.24402
616360.0000   -0.19083
616400.0000   -0.47884
616440.0000   -0.09265
616480.0000   -0.32319
616520.0000   -0.25883
616560.0000   -0.07630
616600.0000   -0.24068
616640.0000   -0.17792
616680.0000   -0.16633
616720.0000   -0.25989
616760.0000   -0.40472
616800.0000   -0.28427
616840.0000   -0.00310
616880.0000   -0.24410
616920.0000   -0.47030
616960.0000    0.08881
617000.0000   -0.47835
617040.0000   -0.32859
617080.0000   -0.15079
617120.0000   -0.21529
617160.0000   -0.36848
617200.0000   -0.20338
617240.0000   -0.21596
617280.0000   -0.15381
617320.0000    0.10400
617360.0000   -0.04692
617400.0000   -0.07915
617440.0000    0.04535
617480.0000   -0.31121
617520.0000    0.12171
617560.0000   -0.25969
617600.0000    0.00888
617640.0000   -0.18797
617680.0000   -0.03733
617720.0000   -0.01354
617760.0000    0.07107
617800.0000    0.10274
617840.0000    0.12499
617880.0000   -0.18409
617920.0000    0.08472
617960.0000   -0.10803
618000.0000   -0.12381
618040.0000    0.25167
618080.0000   -0.05555
618120.0000    0.01879
618160.0000   -0.04058
618200.0000   -0.14306
618240.0000   -0.43268
618280.0000   -0.54780
618320.0000   -0.18753
618360.0000   -0.28684
618400.0000   -0.12943
618440.0000   -0.31152
618480.0000   -0.18082
618520.0000   -0.21103
618560.0000    0.01085
618600.0000    0.05883
618640.0000   -0.27200
618680.0000   -0.03006
618720.0000    0.53654
618760.0000    0.35741
618800.0000    0.38020
618840.0000    0.31686
618880.0000    0.43048
618920.0000    0.37244
618960.0000    0.39695
619000.0000    0.13030
619040.0000    0.07146
619080.0000    0.10417
619120.0000    0.06902
619160.0000    0.17452
619200.0000    0.08568
619240.0000    0.27879
619280.0000    0.38783
619320.0000    0.37332
619360.0000    0.27278
619400.0000   -0.07272
619440.0000   -0.02929
619480.0000    0.01553
619520.0000   -0.26207
619560.0000   -0.06037
619600.0000    0.09714
619640.0000   -0.12379
619680.0000   -0.41994
619720.0000   -0.15790
619760.0000   -0.12849
619800.0000   -0.26121
619840.0000   -0.23613
619880.0000   -0.23141
619920.0000   -0.26181
619960.0000   -0.08820
620000.0000   -0.11294
620040.0000   -0.07477
620080.0000   -0.06455
620120.0000   -0.52692
620160.0000   -0.18318
620200.0000   -0.58712
620240.0000   -0.19709
620280.0000   -0.25199
620320.0000   -0.29066
620360.0000   -0.35623
620400.0000    0.24681
620440.0000    0.07984
620480.0000    0.22795
620520.0000    0.29874
620560.0000    0.25483
620600.0000    0.24354
620640.0000    0.28334
620680.0000    0.10019
620720.0000    0.14240
620760.0000    0.15069
620800.0000    0.08949
620840.0000    0.20167
620880.0000    0.24103
620920.0000    0.22469
620960.0000    0.24010
621000.0000    0.42500
621040.0000    0.36691
621080.0000    0.38171
621120.0000    0.26955
621160.0000    0.29857
621200.0000    0.16755
621240.0000    0.37616
621280.0000    0.33290
621320.0000    0.33778
621360.0000    0.13308
621400.0000   -0.02521
621440.0000    0.02984
621480.0000    0.12215
621520.0000    0.21608
621560.0000    0.08286
621600.0000    0.06523
621640.0000   -0.03526
621680.0000    0.18164
621720.0000    0.38802
621760.0000    0.11805
621800.0000    0.24109
621840.0000   -0.11144
621880.0000   -0.06221
621920.0000    0.03338
621960.0000   -0.29482
622000.0000    0.11911
622040.0000    0.01111
622080.0000    0.10197
622120.0000    0.10896
622160.0000   -0.09118
622200.0000   -0.04529
622240.0000   -0.52082
622280.0000   -0.01168
622320.0000    0.15236
622360.0000   -0.22174
622400.0000   -0.04523
622440.0000   -0.00652
622480.0000    0.05818
622520.0000   -0.02027
622560.0000    0.01661
622600.0000    0.03169
622640.0000   -0.27038
622680.0000   -0.01972
622720.0000   -0.14329
622760.0000    0.09632
622800.0000   -0.20549
622840.0000   -0.21037
622880.0000    0.22173
622920.0000    0.13441
622960.0000   -0.01272
623000.0000    0.00268
623040.0000   -0.05855
623080.0000    0.05955
623120.0000   -0.15662
623160.0000   -0.24856
623200.0000   -0.12266
623240.0000   -0.31930
623280.0000   -0.04131
623320.0000   -0.01229
623360.0000   -0.09667
623400.0000   -0.10287
623440.0000    0.05345
623480.0000   -0.53649
623520.0000   -0.21940
623560.0000    0.07293
623600.0000   -0.10167
623640.0000    0.05245
623680.0000   -0.13241
623720.0000   -0.39010
623760.0000   -0.65431
623800.0000   -0.36948
623840.0000   -0.07897
623880.0000   -0.02889
623920.0000   -0.03560
623960.0000   -0.32277
624000.0000   -0.10998
624040.0000    0.01819
624080.0000   -0.01611
624120.0000    0.11064
624160.0000   -0.01206
624200.0000    0.06919
624240.0000    0.02305
624280.0000    0.00363
624320.0000   -0.11065
624360.0000    0.11729
624400.0000    0.05439
624440.0000   -0.15493
624480.0000    0.01673
624520.0000    0.07760
624560.0000    0.02528
624600.0000   -0.00944
624640.0000   -0.02360
624680.0000   -0.19181
624720.0000   -0.06276
624760.0000    0.03395
624800.0000    0.17463
624840.0000    0.24771
624880.0000   -0.14535
624920.0000    0.07631
624960.0000    0.08694
625000.0000   -0.01400
625040.0000   -0.18660
625080.0000   -0.05139
625120.0000   -0.28567
625160.0000    0.09786
625200.0000    0.23553
625240.0000    0.17685
625280.0000   -0.09582
625320.0000    0.12787
625360.0000    0.36516
625400.0000    0.05184
625440.0000    0.05352
625480.0000    0.10575
625520.0000    0.11107
625560.0000    0.08738
625600.0000    0.24540
625640.0000    0.28442
625680.0000    0.01934
625720.0000   -0.25902
625760.0000    0.00639
625800.0000   -0.02189
625840.0000   -0.17156
625880.0000   -0.38190
625920.0000   -0.18070
625960.0000   -0.57154
626000.0000   -0.23536
626040.0000   -0.58606
626080.0000   -0.58005
626120.0000   -0.61613
626160.0000   -0.31964
626200.0000   -0.42675
626240.0000   -0.34492
626280.0000   -0.47477
626320.0000   -0.23767
626360.0000   -0.07282
626400.0000   -0.06700
626440.0000   -0.21930
626480.0000   -0.01974
626520.0000   -0.01714
626560.0000   -0.20550
626600.0000   -0.28079
626640.0000   -0.04185
626680.0000   -0.20318
626720.0000    0.02133
626760.0000    0.04930
626800.0000   -0.28745
626840.0000   -0.34810
626880.0000   -0.31694
626920.0000   -0.13968
626960.0000   -0.24303
627000.0000   -0.24881
627040.0000   -0.24163
627080.0000   -0.55076
627120.0000   -0.61920
627160.0000   -0.50970
627200.0000   -0.12021
627240.0000   -0.11640
627280.0000   -0.11922
627320.0000   -0.10940
627360.0000   -0.15280
627400.0000   -0.08242
627440.0000   -0.26210
627480.0000    0.06112
627520.0000   -0.29592
627560.0000    0.04929
627600.0000    0.24134
627640.0000    0.27190
627680.0000    0.10809
627720.0000    0.48777
627760.0000    0.43677
627800.0000    0.27838
627840.0000    0.14235
627880.0000    0.16551
627920.0000    0.19185
627960.0000    0.20431
628000.0000    0.15832
628040.0000    0.11370
628080.0000   -0.06204
628120.0000    0.38300
628160.0000    0.11981
628200.0000    0.02828
628240.0000    0.16408
628280.0000    0.02178
628320.0000    0.26066
628360.0000    0.25555
628400.0000    0.17202
628440.0000    0.04718
628480.0000    0.25880
628520.0000    0.29722
628560.0000    0.17365
628600.0000    0.01088
628640.0000   -0.14886
628680.0000    0.03103
628720.0000    0.22133
628760.0000    0.14048
628800.0000    0.14520
628840.0000    0.30695
628880.0000    0.23044
628920.0000    0.18187
628960.0000   -0.07754
629000.0000    0.08038
629040.0000    0.23379
629080.0000    0.24057
629120.0000    0.38911
629160.0000    0.42227
629200.0000    0.20985
629240.0000    0.29368
629280.0000    0.02808
629320.0000    0.07516
629360.0000    0.07337
629400.0000   -0.20794
629440.0000   -0.20765
629480.0000   -0.08422
629520.0000    0.08505
629560.0000    0.25145
629600.0000    0.14954
629640.0000    0.24280
629680.0000   -0.06634
629720.0000    0.01700
629760.0000    0.08110
629800.0000    0.08023
629840.0000    0.14076
629880.0000   -0.06997
629920.0000   -0.03798
629960.0000    0.14661
630000.0000    0.19353
630040.0000   -0.18785
630080.0000   -0.03502
630120.0000   -0.06689
630160.0000    0.11833
630200.0000    0.04002
630240.0000    0.24746
630280.0000    0.43037
630320.0000    0.13510
630360.0000    0.50237
630400.0000    0.20477
630440.0000    0.36059
630480.0000    0.29834
630520.0000    0.17893
630560.0000    0.17745
630600.0000    0.06741
630640.0000   -0.30052
630680.0000   -0.08869
630720.0000    0.37906
630760.0000    0.34627
630800.0000    0.54872
630840.0000    0.26548
630880.0000    0.43658
630920.0000    0.22848
630960.0000    0.48692
631000.0000    0.46465
631040.0000    0.43578
631080.0000    0.57968
631120.0000    0.47841
631160.0000    0.35755
631200.0000    0.22817
631240.0000    0.36381
631280.0000    0.49179
631320.0000    0.61029
631360.0000    0.35816
631400.0000    0.38373
631440.0000    0.28120
631480.0000    0.34068
631520.0000    0.18128
631560.0000    0.27860
631600.0000    0.28909
631640.0000    0.41739
631680.0000    0.30030
631720.0000    0.23513
631760.0000    0.10508
631800.0000    0.28545
631840.0000    0.33448
631880.0000    0.46809
631920.0000    0.39908
631960.0000    0.35550
632000.0000    0.23220
632040.0000    0.35837
632080.0000    0.33006
632120.0000    0.17239
632160.0000    0.30545
632200.0000    0.33973
632240.0000    0.37002
632280.0000    0.51818
632320.0000    0.53366
632360.0000    0.51828
632400.0000    0.13333
632440.0000    0.34616
632480.0000    0.50484
632520.0000    0.63338
632560.0000    0.45740
632600.0000    0.32471
632640.0000    0.57706
632680.0000    0.44008
632720.0000    0.44262
632760.0000    0.51761
632800.0000    0.43288
632840.0000    0.35011
632880.0000    0.41198
632920.0000    0.51067
632960.0000    0.55067
633000.0000    0.52408
633040.0000    0.47634
633080.0000    0.48786
633120.0000    0.30530
633160.0000    0.32725
633200.0000    0.58003
633240.0000    0.29511
633280.0000    0.28743
633320.0000    0.49044
633360.0000    0.56325
633400.0000    0.25561
633440.0000    0.44122
633480.0000    0.44768
633520.0000    0.49173
633560.0000    0.36812
633600.0000    0.39343
633640.0000    0.17449
633680.0000    0.36237
633720.0000    0.52672
633760.0000    0.39217
633800.0000    0.45588
633840.0000    0.30859
633880.0000    0.47523
633920.0000    0.26577
633960.0000    0.29982
634000.0000   -0.00942
634040.0000    0.15252
634080.0000    0.25496
634120.0000    0.30437
634160.0000    0.30365
634200.0000    0.23633
634240.0000    0.26184
634280.0000    0.32875
634320.0000    0.30534
634360.0000    0.36693
634400.0000    0.20041
634440.0000    0.36699
634480.0000    0.17586
634520.0000    0.25304
634560.0000    0.22324
634600.0000    0.36369
634640.0000    0.51477
634680.0000    0.45195
634720.0000    0.23377
634760.0000    0.15695
634800.0000    0.25261
634840.0000    0.14647
634880.0000    0.06598
634920.0000    0.21813
634960.0000    0.02534
635000.0000    0.19130
635040.0000    0.28335
635080.0000    0.39415
635120.0000    0.34370
635160.0000    0.36718
635200.0000    0.41191
635240.0000    0.42817
635280.0000    0.26453
635320.0000    0.14810
635360.0000    0.33864
635400.0000    0.32016
635440.0000    0.26135
635480.0000    0.29992
635520.0000    0.36881
635560.0000    0.30882
635600.0000    0.06179
635640.0000    0.24607
635680.0000    0.22040
635720.0000    0.51814
635760.0000    0.42019
635800.0000    0.45815
635840.0000    0.34713
635880.0000    0.25399
635920.0000    0.28553
635960.0000    0.19602
636000.0000   -0.15545
636040.0000   -0.09970
636080.0000    0.28439
636120.0000    0.35216
636160.0000    0.39519
636200.0000    0.38006
636240.0000    0.24593
636280.0000    0.29890
636320.0000    0.21721
636360.0000    0.30065
636400.0000    0.32460
636440.0000    0.45595
636480.0000    0.34471
636520.0000    0.40400
636560.0000    0.10556
636600.0000    0.19426
636640.0000    0.35467
636680.0000    0.26639
636720.0000    0.45431
636760.0000    0.35726
636800.0000    0.37374
636840.0000   -0.00804
636880.0000    0.16834
636920.0000    0.41815
636960.0000    0.40980
637000.0000    0.29367
637040.0000    0.37045
637080.0000    0.29264
637120.0000    0.20065
637160.0000    0.11869
637200.0000   -0.02279
637240.0000    0.31926
637280.0000    0.36362
637320.0000    0.27112
637360.0000    0.03280
637400.0000   -0.01784
637440.0000    0.45163
637480.0000    0.39746
637520.0000    0.36677
637560.0000    0.16764
637600.0000    0.34990
637640.0000    0.35080
637680.0000    0.27196
637720.0000    0.25411
637760.0000    0.11588
637800.0000    0.26872
637840.0000    0.44641
637880.0000    0.26183
637920.0000   -0.17483
637960.0000   -0.03306
638000.0000   -0.13966
638040.0000   -0.47611
638080.0000   -0.48933
638120.0000   -0.24355
638160.0000   -0.09410
638200.0000   -0.55689
638240.0000   -0.05109
638280.0000   -0.14756
638320.0000   -0.35205
638360.0000   -0.70775
638400.0000   -0.57888
638440.0000   -0.37886
638480.0000   -0.61133
638520.0000   -0.20204
638560.0000   -0.77468
638600.0000   -0.25293
638640.0000   -0.61963
638680.0000   -0.20054
638720.0000   -0.03043
638760.0000   -0.05949
638800.0000   -0.09889
638840.0000    0.19418
638880.0000   -0.11026
638920.0000   -0.34169
638960.0000   -0.40388
639000.0000   -0.00308
639040.0000   -0.28892
639080.0000   -0.06111
639120.0000   -0.54117
639160.0000    0.02050
639200.0000   -0.24612
639240.0000   -0.59494
639280.0000   -0.64954
639320.0000   -0.48358
639360.0000   -0.43111
639400.0000   -1.06843
639440.0000   -0.85372
639480.0000   -0.87829
639520.0000   -0.62877
639560.0000   -0.29244
639600.0000    0.19650
639640.0000    0.10287
639680.0000    0.00387
639720.0000    0.20553
639760.0000    0.33193
639800.0000    0.38688
639840.0000    0.45509
639880.0000    0.30518
639920.0000    0.29189
639960.0000    0.34436
640000.0000    0.22365
640040.0000    0.35131
640080.0000    0.20981
640120.0000    0.23165
640160.0000    0.24801
640200.0000   -0.00459
640240.0000   -0.01116
640280.0000    0.07432
640320.0000   -0.14178
640360.0000   -0.21123
640400.0000   -0.42821
640440.0000   -0.08874
640480.0000   -0.25963
640520.0000   -0.32528
640560.0000    0.09357
640600.0000   -0.40530
640640.0000   -0.32839
640680.0000   -0.03678
640720.0000   -0.05143
640760.0000   -0.47921
640800.0000   -0.73073
640840.0000   -0.41436
640880.0000   -0.24406
640920.0000   -0.34585
640960.0000   -0.17838
641000.0000   -0.28110
641040.0000   -0.15753
641080.0000   -0.04794
641120.0000   -0.24215
641160.0000   -0.54107
641200.0000   -0.50318
641240.0000   -0.28315
641280.0000   -0.11433
641320.0000   -0.44598
641360.0000   -0.27726
641400.0000   -0.56840
641440.0000   -0.50959
641480.0000   -0.44296
641520.0000   -0.60616
641560.0000   -0.36762
641600.0000   -0.19681
641640.0000   -0.32428
641680.0000   -0.39696
641720.0000   -0.62190
641760.0000   -0.66356
641800.0000   -0.62104
641840.0000   -0.90891
641880.0000   -0.66968
641920.0000   -0.66297
641960.0000   -0.72442
642000.0000   -0.57441
642040.0000   -0.41972
642080.0000   -0.50725
642120.0000   -0.60256
642160.0000   -0.60607
642200.0000   -0.38271
642240.0000   -0.30795
642280.0000   -0.57259
642320.0000   -0.78050
642360.0000   -0.92207
642400.0000   -1.04489
642440.0000   -0.69523
642480.0000   -0.77620
642520.0000   -0.21447
642560.0000   -0.77670
642600.0000   -0.58874
642640.0000   -0.63155
642680.0000   -0.67235
642720.0000   -0.26052
642760.0000   -0.51380
642800.0000   -0.57878
642840.0000   -0.64942
642880.0000   -0.34216
642920.0000   -0.55178
642960.0000   -0.44603
643000.0000   -0.54660
643040.0000   -0.44402
643080.0000   -0.29278
643120.0000   -0.17084
643160.0000   -0.38442
643200.0000   -0.54231
643240.0000   -0.77028
643280.0000   -0.54737
643320.0000   -0.31890
643360.0000   -0.47425
643400.0000   -0.49419
643440.0000   -0.17988
643480.0000   -0.37812
643520.0000   -0.40125
643560.0000   -0.58896
643600.0000   -0.73337
643640.0000   -0.35864
643680.0000   -0.42891
643720.0000   -0.36696
643760.0000   -0.28921
643800.0000   -0.70729
643840.0000   -0.60512
643880.0000   -0.29081
643920.0000    0.16212
643960.0000   -0.31281
644000.0000   -0.30234
644040.0000    0.01717
644080.0000   -0.15660
644120.0000   -0.22310
644160.0000   -0.70492
644200.0000   -0.64830
644240.0000   -0.55802
644280.0000   -0.78411
644320.0000   -0.53922
644360.0000   -0.63543
644400.0000   -0.67920
644440.0000   -0.14843
644480.0000   -0.33716
644520.0000   -0.49953
644560.0000   -0.67507
644600.0000   -0.49452
644640.0000   -0.44719
644680.0000   -0.38442
644720.0000   -0.33515
644760.0000   -0.74372
644800.0000   -0.36977
644840.0000   -0.55178
644880.0000   -0.50795
644920.0000   -0.41065
644960.0000   -0.42313
645000.0000   -0.51857
645040.0000   -0.50720
645080.0000   -0.48893
645120.0000   -0.43379
645160.0000   -0.48699
645200.0000   -0.36461
645240.0000   -0.33503
645280.0000   -0.44606
645320.0000   -0.06563
645360.0000   -0.12994
645400.0000   -0.04802
645440.0000    0.08225
645480.0000    0.01588
645520.0000   -0.55840
645560.0000   -0.46384
645600.0000   -0.49001
645640.0000   -0.14349
645680.0000   -0.10749
645720.0000    0.05464
645760.0000   -0.21244
645800.0000    0.12221
645840.0000   -0.05518
645880.0000   -0.06975
645920.0000   -0.13100
645960.0000   -0.12943
646000.0000   -0.13772
646040.0000    0.01988
646080.0000   -0.17032
646120.0000   -0.18330
646160.0000   -0.39347
646200.0000    0.09800
646240.0000   -0.25348
646280.0000   -0.32304
646320.0000   -0.06085
646360.0000   -0.53883
646400.0000   -0.15693
646440.0000   -0.17525
646480.0000   -0.25086
646520.0000   -0.41520
646560.0000   -0.03985
646600.0000   -0.17829
646640.0000   -0.10336
646680.0000   -0.22030
646720.0000   -0.29642
646760.0000   -0.20275
646800.0000    0.07681
646840.0000   -0.57370
646880.0000   -0.13720
646920.0000   -0.03301
646960.0000   -0.20811
647000.0000   -0.18105
647040.0000   -0.55447
647080.0000   -0.16733
647120.0000   -0.32707
647160.0000   -0.27508
647200.0000   -0.44840
647240.0000   -0.38950
647280.0000   -0.69014
647320.0000   -0.27866
647360.0000   -0.25237
647400.0000   -0.15179
647440.0000   -0.52915
647480.0000   -0.47893
647520.0000   -0.29108
647560.0000   -0.30754
647600.0000   -0.51555
647640.0000   -0.09013
647680.0000   -0.30983
647720.0000   -0.60755
647760.0000   -0.61996
647800.0000   -0.66270
647840.0000   -0.54539
647880.0000   -0.21661
647920.0000   -0.71927
647960.0000   -0.55044
648000.0000   -0.35858
648040.0000   -0.60184
648080.0000   -0.55749
648120.0000   -0.52541
648160.0000   -0.31196
648200.0000   -0.41889
648240.0000   -0.36617
648280.0000   -0.05252
648320.0000    0.01852
648360.0000   -0.32359
648400.0000   -0.30692
648440.0000   -0.39118
648480.0000   -0.11375
648520.0000   -0.45668
648560.0000   -0.49532
648600.0000   -0.28977
648640.0000   -0.22894
648680.0000   -0.28286
648720.0000   -0.41903
648760.0000   -0.21128
648800.0000    0.06661
648840.0000   -0.07157
648880.0000   -0.21040
648920.0000   -0.52776
648960.0000   -0.15159
649000.0000   -0.29805
649040.0000   -0.26879
649080.0000   -0.37311
649120.0000   -0.20314
649160.0000   -0.44391
649200.0000   -0.08680
649240.0000   -0.32143
649280.0000    0.11197
649320.0000    0.02637
649360.0000   -0.25777
649400.0000   -0.06858
649440.0000    0.02560
649480.0000   -0.16818
649520.0000   -0.24911
649560.0000   -0.13449
649600.0000   -0.22813
649640.0000   -0.28461
649680.0000    0.06154
649720.0000    0.04023
649760.0000    0.12950
649800.0000    0.12105
649840.0000   -0.02898
649880.0000   -0.13731
649920.0000   -0.27023
649960.0000   -0.22172
650000.0000   -0.16357
650040.0000   -0.23374
650080.0000   -0.01027
650120.0000   -0.24685
650160.0000   -0.06178
650200.0000   -0.02440
650240.0000   -0.18900
650280.0000   -0.16548
650320.0000   -0.21014
650360.0000   -0.21792
650400.0000   -0.08376
650440.0000   -0.04246
650480.0000   -0.19475
650520.0000   -0.01880
650560.0000    0.07419
650600.0000    0.24500
650640.0000   -0.46966
650680.0000   -0.34714
650720.0000   -0.41395
650760.0000   -0.60406
650800.0000   -0.37524
650840.0000   -0.35268
650880.0000   -0.54848
650920.0000   -0.12990
650960.0000   -0.11434
651000.0000   -0.25093
651040.0000   -0.53688
651080.0000   -0.13855
651120.0000   -0.17826
651160.0000   -0.44103
651200.0000    0.04812
651240.0000    0.03857
651280.0000    0.00073
651320.0000   -0.19721
651360.0000   -0.02017
651400.0000   -0.27784
651440.0000   -0.08048
651480.0000   -0.16610
651520.0000   -0.11339
651560.0000   -0.10090
651600.0000   -0.10006
651640.0000   -0.08921
651680.0000   -0.34174
651720.0000    0.01313
651760.0000   -0.05435
651800.0000   -0.31083
651840.0000   -0.45980
651880.0000   -0.16807
651920.0000   -0.13321
651960.0000   -0.13749
652000.0000   -0.30256
652040.0000   -0.14739
652080.0000    0.06595
652120.0000   -0.09174
652160.0000    0.01842
652200.0000    0.26788
652240.0000    0.30955
652280.0000    0.29167
652320.0000    0.14731
652360.0000    0.10806
652400.0000    0.18131
652440.0000    0.19380
652480.0000    0.23644
652520.0000    0.27699
652560.0000    0.03987
652600.0000    0.13570
652640.0000    0.26543
652680.0000    0.19856
652720.0000    0.18112
652760.0000    0.45819
652800.0000    0.41935
652840.0000    0.38882
652880.0000    0.36502
652920.0000    0.44732
652960.0000    0.44587
653000.0000    0.49227
653040.0000    0.31023
653080.0000    0.44094
653120.0000    0.45210
653160.0000    0.25127
653200.0000    0.14170
653240.0000    0.28436
653280.0000    0.36651
653320.0000    0.19007
653360.0000    0.36409
653400.0000    0.39431
653440.0000    0.45367
653480.0000    0.28670
653520.0000    0.40902
653560.0000    0.42525
653600.0000    0.36357
653640.0000    0.37945
653680.0000    0.26155
653720.0000    0.35231
653760.0000    0.25508
653800.0000    0.32429
653840.0000    0.38882
653880.0000    0.34506
653920.0000    0.50160
653960.0000    0.32774
654000.0000    0.33995
654040.0000    0.54958
654080.0000    0.54436
654120.0000    0.39789
654160.0000    0.45987
654200.0000    0.54002
654240.0000    0.61388
654280.0000    0.50217
654320.0000    0.41756
654360.0000    0.49034
654400.0000    0.46655
654440.0000    0.38532
654480.0000    0.15141
654520.0000    0.29862
654560.0000    0.17906
654600.0000    0.36484
654640.0000    0.27973
654680.0000    0.34819
654720.0000    0.59304
654760.0000    0.68802
654800.0000    0.49027
654840.0000    0.43644
654880.0000    0.07519
654920.0000    0.35076
654960.0000    0.08670
655000.0000    0.17828
655040.0000    0.23729
655080.0000    0.26833
655120.0000    0.18011
655160.0000    0.27122
655200.0000    0.48493
655240.0000    0.23600
655280.0000    0.31601
655320.0000    0.41437
655360.0000    0.10228
655400.0000    0.23080
655440.0000    0.08543
655480.0000    0.09708
655520.0000    0.16528
655560.0000    0.47649
655600.0000    0.19581
655640.0000    0.21073
655680.0000    0.45834
655720.0000    0.37195
655760.0000    0.42780
655800.0000    0.25537
655840.0000    0.37016
655880.0000    0.37317
655920.0000    0.53386
655960.0000    0.47176
656000.0000    0.36539
656040.0000    0.62578
656080.0000    0.31953
656120.0000    0.32093
656160.0000    0.32814
656200.0000    0.60980
656240.0000    0.34207
656280.0000    0.34733
656320.0000    0.39858
656360.0000    0.41585
656400.0000    0.25211
656440.0000    0.25945
656480.0000    0.30051
656520.0000   -0.27138
656560.0000    0.35099
656600.0000    0.31551
656640.0000    0.33399
656680.0000    0.44332
656720.0000    0.41071
656760.0000    0.29361
656800.0000    0.26992
656840.0000    0.22881
656880.0000    0.30042
656920.0000    0.07754
656960.0000   -0.10609
657000.0000    0.30666
657040.0000    0.39614
657080.0000    0.55918
657120.0000    0.58150
657160.0000    0.50890
657200.0000    0.38873
657240.0000    0.41273
657280.0000    0.43906
657320.0000    0.41717
657360.0000    0.38800
657400.0000    0.63916
657440.0000    0.16394
657480.0000    0.45968
657520.0000    0.34968
657560.0000    0.27026
657600.0000    0.40896
657640.0000    0.09801
657680.0000    0.16836
657720.0000    0.12986
657760.0000    0.24829
657800.0000    0.42738
657840.0000    0.28721
657880.0000    0.37490
657920.0000    0.24020
657960.0000    0.24897
658000.0000    0.38324
658040.0000    0.28656
658080.0000    0.46972
658120.0000    0.13192
658160.0000    0.24769
658200.0000    0.14156
658240.0000    0.26895
658280.0000    0.30763
658320.0000    0.31145
658360.0000    0.39468
658400.0000    0.59318
658440.0000    0.25480
658480.0000    0.44352
658520.0000    0.16722
658560.0000    0.27759
658600.0000    0.36738
658640.0000    0.40732
658680.0000    0.41127
658720.0000    0.52456
658760.0000    0.45457
658800.0000    0.25930
658840.0000    0.09304
658880.0000    0.48281
658920.0000    0.17348
658960.0000    0.51239
659000.0000    0.33831
659040.0000    0.24288
659080.0000    0.32799
659120.0000    0.13355
659160.0000    0.20721
659200.0000    0.21168
659240.0000    0.22519
659280.0000    0.28861
659320.0000    0.06077
659360.0000    0.29794
659400.0000    0.05693
659440.0000    0.34462
659480.0000    0.29038
659520.0000    0.50575
659560.0000    0.21586
659600.0000    0.31896
659640.0000    0.54241
659680.0000    0.38137
659720.0000    0.47528
659760.0000    0.28708
659800.0000    0.34986
659840.0000    0.24943
659880.0000    0.29179
659920.0000    0.59656
659960.0000    0.22689
660000.0000    0.26794
660040.0000    0.14473
660080.0000    0.20040
660120.0000    0.27231
660160.0000    0.23422
660200.0000    0.18610
660240.0000    0.23938
660280.0000    0.28153
660320.0000    0.15016
660360.0000   -0.22414
660400.0000    0.02216
660440.0000   -0.33790
660480.0000   -0.34546
660520.0000   -0.14820
660560.0000   -0.31791
660600.0000   -0.55853
660640.0000    0.30475
660680.0000    0.31426
660720.0000    0.31788
660760.0000    0.53905
660800.0000    0.47987
660840.0000    0.24894
660880.0000    0.36748
660920.0000    0.16012
660960.0000    0.29135
661000.0000    0.13583
661040.0000    0.15841
661080.0000    0.17951
661120.0000    0.36654
661160.0000    0.33203
661200.0000    0.24579
661240.0000    0.29239
661280.0000    0.53439
661320.0000    0.38984
661360.0000    0.67359
661400.0000    0.41476
661440.0000    0.43964
661480.0000    0.30140
661520.0000    0.21150
661560.0000    0.09588
661600.0000    0.39563
661640.0000    0.23941
661680.0000    0.40564
661720.0000    0.11853
661760.0000    0.28654
661800.0000    0.23858
661840.0000    0.22487
661880.0000    0.07186
661920.0000    0.23495
661960.0000    0.21446
662000.0000    0.32444
662040.0000    0.51754
662080.0000    0.30877
662120.0000    0.24540
662160.0000    0.48305
662200.0000    0.34961
662240.0000    0.34386
662280.0000    0.65811
662320.0000    0.53806
662360.0000    0.44511
662400.0000    0.46107
662440.0000    0.36463
662480.0000    0.35784
662520.0000   -0.14283
662560.0000    0.03001
662600.0000    0.50248
662640.0000    0.40148
662680.0000    0.34555
662720.0000    0.22174
662760.0000    0.23229
662800.0000    0.48356
662840.0000    0.19765
662880.0000    0.42817
662920.0000    0.31293
662960.0000    0.15075
663000.0000    0.03899
663040.0000    0.10442
663080.0000   -0.23032
663120.0000    0.17420
663160.0000    0.07444
663200.0000    0.04381
663240.0000   -0.27242
663280.0000   -0.13232
663320.0000    0.09667
663360.0000   -0.21526
663400.0000   -0.10321
663440.0000    0.29722
663480.0000    0.26526
663520.0000    0.21304
663560.0000    0.35534
663600.0000    0.29951
663640.0000    0.27977
663680.0000    0.16207
663720.0000    0.32289
663760.0000    0.29073
663800.0000    0.22562
663840.0000    0.10114
663880.0000    0.34794
663920.0000    0.15334
663960.0000    0.28801
664000.0000    0.07321
664040.0000    0.42420
664080.0000    0.26228
664120.0000    0.26246
664160.0000    0.37344
664200.0000    0.11926
664240.0000    0.18742
664280.0000    0.31526
664320.0000    0.15387
664360.0000    0.42496
664400.0000    0.33333
664440.0000    0.30221
664480.0000    0.12475
664520.0000    0.18946
664560.0000   -0.11529
664600.0000    0.13881
664640.0000    0.01811
664680.0000    0.16358
664720.0000    0.31955
664760.0000    0.20099
664800.0000    0.28883
664840.0000    0.30756
664880.0000    0.13217
664920.0000    0.11018
664960.0000    0.28016
665000.0000    0.19161
665040.0000    0.25815
665080.0000    0.20301
665120.0000    0.22754
665160.0000    0.27589
665200.0000    0.38452
665240.0000    0.25230
665280.0000    0.59696
665320.0000    0.22008
665360.0000    0.37807
665400.0000    0.30251
665440.0000    0.46077
665480.0000    0.39705
665520.0000    0.21076
665560.0000    0.36946
665600.0000    0.21186
665640.0000    0.41132
665680.0000    0.47028
665720.0000    0.24569
665760.0000    0.47125
665800.0000    0.39557
665840.0000    0.35834
665880.0000    0.11344
665920.0000    0.44695
665960.0000    0.24867
666000.0000    0.22243
666040.0000    0.27048
666080.0000    0.35750
666120.0000    0.24785
666160.0000    0.23702
666200.0000    0.30569
666240.0000    0.11312
666280.0000    0.03042
666320.0000    0.32748
666360.0000    0.29524
666400.0000    0.21758
666440.0000   -0.00755
666480.0000    0.24393
666520.0000    0.26177
666560.0000    0.05943
666600.0000    0.35003
666640.0000    0.18490
666680.0000    0.27919
666720.0000    0.19850
666760.0000    0.24287
666800.0000    0.04890
666840.0000    0.18687
666880.0000    0.17468
666920.0000    0.06131
666960.0000    0.12814
667000.0000    0.16684
667040.0000    0.22495
667080.0000    0.29075
667120.0000    0.37698
667160.0000    0.31526
667200.0000    0.34243
667240.0000    0.26221
667280.0000    0.16919
667320.0000    0.44206
667360.0000    0.42872
667400.0000    0.11796
667440.0000    0.25594
667480.0000    0.01562
667520.0000    0.33199
667560.0000    0.36820
667600.0000    0.40621
667640.0000    0.46477
667680.0000    0.15586
667720.0000    0.26652
667760.0000    0.37275
667800.0000    0.29797
667840.0000    0.23197
667880.0000    0.36761
667920.0000    0.34746
667960.0000    0.07101
668000.0000    0.26769
668040.0000    0.45572
668080.0000    0.16153
668120.0000    0.22427
668160.0000    0.28886
668200.0000    0.14550
668240.0000    0.29639
668280.0000    0.16717
668320.0000    0.22567
668360.0000    0.26585
668400.0000    0.18903
668440.0000    0.27407
668480.0000    0.05358
668520.0000    0.25583
668560.0000    0.20062
668600.0000    0.15574
668640.0000    0.00213
668680.0000    0.24062
668720.0000   -0.01795
668760.0000    0.18059
668800.0000    0.17716
668840.0000    0.45198
668880.0000    0.26843
668920.0000    0.24378
668960.0000    0.31955
669000.0000    0.34486
669040.0000    0.19745
669080.0000    0.55613
669120.0000    0.39736
669160.0000    0.32290
669200.0000    0.49153
669240.0000    0.40067
669280.0000    0.43260
669320.0000    0.48257
669360.0000    0.40032
669400.0000   -0.15597
669440.0000    0.10421
669480.0000   -0.19328
669520.0000    0.03760
669560.0000   -0.10845
669600.0000   -0.10369
669640.0000   -0.17834
669680.0000   -0.37771
669720.0000   -0.42144
669760.0000   -0.23248
669800.0000   -0.30789
669840.0000    0.06305
669880.0000   -0.02522
669920.0000    0.12908
669960.0000   -0.08989
670000.0000   -0.03878
670040.0000    0.00073
670080.0000   -0.12591
670120.0000   -0.16169
670160.0000   -0.27707
670200.0000   -0.37555
670240.0000   -0.61068
670280.0000   -0.46183
670320.0000   -0.49413
670360.0000   -0.47389
670400.0000   -0.68234
670440.0000   -0.49434
670480.0000   -0.33285
670520.0000   -0.52494
670560.0000   -0.39301
670600.0000   -0.49637
670640.0000   -0.42288
670680.0000   -0.23202
670720.0000   -0.41197
670760.0000   -0.55012
670800.0000   -0.38796
670840.0000   -0.34638
670880.0000   -0.30586
670920.0000   -0.21021
670960.0000   -0.37384
671000.0000   -0.26330
671040.0000   -0.40697
671080.0000   -0.16503
671120.0000   -0.21139
671160.0000   -0.23342
671200.0000   -0.35732
671240.0000   -0.23994
671280.0000   -0.19828
671320.0000   -0.21960
671360.0000    0.13931
671400.0000    0.10196
671440.0000   -0.29164
671480.0000   -0.44244
671520.0000   -0.37227
671560.0000   -0.26708
671600.0000   -0.31460
671640.0000   -0.10657
671680.0000   -0.37895
671720.0000   -0.07778
671760.0000   -0.41755
671800.0000   -0.09623
671840.0000   -0.28053
671880.0000   -0.39188
671920.0000   -0.32079
671960.0000    0.07071
672000.0000   -0.24828
672040.0000   -0.18996
672080.0000    0.10570
672120.0000    0.11969
672160.0000    0.21771
672200.0000   -0.06529
672240.0000   -0.30942
672280.0000   -0.53295
672320.0000   -0.19446
672360.0000    0.39023
672400.0000    0.37737
672440.0000    0.49259
672480.0000    0.47820
672520.0000    0.21877
672560.0000    0.46770
672600.0000    0.51132
672640.0000    0.53553
672680.0000    0.31023
672720.0000    0.46787
672760.0000    0.44369
672800.0000    0.42629
672840.0000    0.46890
672880.0000    0.29550
672920.0000    0.25922
672960.0000    0.26574
673000.0000    0.52460
673040.0000    0.40019
673080.0000    0.27448
673120.0000    0.58340
673160.0000    0.17316
673200.0000    0.52743
673240.0000    0.09527
673280.0000    0.28111
673320.0000    0.27258
673360.0000    0.24079
673400.0000    0.20341
673440.0000    0.18408
673480.0000    0.21790
673520.0000    0.05212
673560.0000    0.30354
673600.0000    0.36076
673640.0000    0.34490
673680.0000    0.35800
673720.0000    0.21112
673760.0000    0.32930
673800.0000    0.24958
673840.0000    0.04714
673880.0000    0.14756
673920.0000    0.13702
673960.0000    0.20444
674000.0000   -0.01296
674040.0000    0.17152
674080.0000    0.29882
674120.0000    0.37424
674160.0000    0.63345
674200.0000    0.33212
674240.0000    0.18282
674280.0000    0.32780
674320.0000    0.44155
674360.0000    0.40378
674400.0000    0.44461
674440.0000    0.38302
674480.0000    0.36051
674520.0000    0.47559
674560.0000    0.26177
674600.0000    0.42053
674640.0000    0.29223
674680.0000    0.38099
674720.0000    0.32779
674760.0000    0.44262
674800.0000    0.41548
674840.0000    0.44689
674880.0000    0.44970
674920.0000    0.52760
674960.0000    0.50249
675000.0000    0.37179
675040.0000    0.55134
675080.0000    0.51956
675120.0000    0.29702
675160.0000    0.44332
675200.0000    0.58150
675240.0000    0.49276
675280.0000    0.49856
675320.0000    0.55329
675360.0000    0.44409
675400.0000    0.25771
675440.0000    0.33049
675480.0000    0.52987
675520.0000    0.24153
675560.0000    0.16530
675600.0000    0.54490
675640.0000    0.32692
675680.0000    0.35122
675720.0000    0.53425
675760.0000    0.38090
675800.0000    0.51541
675840.0000    0.55666
675880.0000    0.70407
675920.0000    0.46160
675960.0000    0.29476
676000.0000    0.41648
676040.0000    0.58496
676080.0000    0.58573
676120.0000    0.42398
676160.0000    0.56685
676200.0000    0.41125
676240.0000    0.67811
676280.0000    0.38780
676320.0000    0.31227
676360.0000    0.62787
676400.0000    0.42029
676440.0000    0.43399
676480.0000    0.30932
676520.0000    0.50214
676560.0000    0.50036
676600.0000    0.55655
676640.0000    0.58986
676680.0000    0.53956
676720.0000    0.42208
676760.0000    0.14745
676800.0000    0.56577
676840.0000    0.46094
676880.0000    0.16754
676920.0000    0.22109
676960.0000    0.49991
677000.0000    0.45832
677040.0000    0.51492
677080.0000    0.23468
677120.0000    0.42418
677160.0000    0.31793
677200.0000    0.52402
677240.0000    0.48027
677280.0000    0.54518
677320.0000    0.49165
677360.0000    0.42958
677400.0000    0.45136
677440.0000    0.34136
677480.0000    0.58680
677520.0000    0.46411
677560.0000    0.47462
677600.0000    0.54852
677640.0000    0.59373
677680.0000    0.39861
677720.0000    0.54195
677760.0000    0.37254
677800.0000    0.40380
677840.0000    0.35636
677880.0000    0.52809
677920.0000    0.51640
677960.0000    0.41746
678000.0000    0.49471
678040.0000    0.25270
678080.0000    0.27894
678120.0000    0.15781
678160.0000    0.52739
678200.0000    0.12489
678240.0000    0.01136
678280.0000    0.03026
678320.0000   -0.16096
678360.0000   -0.32440
678400.0000   -0.24833
678440.0000   -0.24092
678480.0000   -0.09602
678520.0000   -0.09111
678560.0000   -0.22265
678600.0000    0.01831
678640.0000   -0.34679
678680.0000   -0.25405
678720.0000   -0.19810
678760.0000   -0.29308
678800.0000   -0.00031
678840.0000   -0.42302
678880.0000   -0.19699
678920.0000   -0.26983
678960.0000   -0.10613
679000.0000   -0.03905
679040.0000   -0.33486
679080.0000   -0.24920
679120.0000   -0.08720
679160.0000   -0.27229
679200.0000   -0.14530
679240.0000   -0.08966
679280.0000   -0.28551
679320.0000   -0.26704
679360.0000   -0.26664
679400.0000   -0.04821
679440.0000    0.03378
679480.0000   -0.09147
679520.0000   -0.13876
679560.0000   -0.12630
679600.0000   -0.20156
679640.0000   -0.13941
679680.0000   -0.37278
679720.0000   -0.30868
679760.0000   -0.46401
679800.0000   -0.12142
679840.0000   -0.00218
679880.0000   -0.00840
679920.0000   -0.04269
679960.0000   -0.39014
680000.0000   -0.58535
680040.0000   -0.63902
680080.0000   -0.33245
680120.0000   -0.30215
680160.0000   -0.27217
680200.0000   -0.10543
680240.0000   -0.27441
680280.0000    0.21801
680320.0000    0.04849
680360.0000   -0.13954
680400.0000   -0.10231
680440.0000   -0.43157
680480.0000   -0.30010
680520.0000   -0.34917
680560.0000   -0.33691
680600.0000   -0.24749
680640.0000   -0.25470
680680.0000   -0.33114
680720.0000    0.02871
680760.0000   -0.13700
680800.0000   -0.20838
680840.0000   -0.22951
680880.0000   -0.08304
680920.0000   -0.39835
680960.0000   -0.26733
681000.0000   -0.30625
681040.0000   -0.43463
681080.0000   -0.30541
681120.0000   -0.20768
681160.0000    0.09170
681200.0000   -0.32932
681240.0000   -0.33843
681280.0000   -0.13603
681320.0000   -0.13867
681360.0000   -0.24335
681400.0000    0.07798
681440.0000   -0.15054
681480.0000   -0.09176
681520.0000   -0.24972
681560.0000   -0.08620
681600.0000   -0.18780
681640.0000   -0.04577
681680.0000   -0.04534
681720.0000   -0.09719
681760.0000   -0.14172
681800.0000   -0.08362
681840.0000   -0.27722
681880.0000   -0.37462
681920.0000   -0.13693
681960.0000   -0.35341
682000.0000   -0.29231
682040.0000   -0.43409
682080.0000   -0.47857
682120.0000   -0.47754
682160.0000   -0.34778
682200.0000    0.03385
682240.0000   -0.38425
682280.0000   -0.18533
682320.0000   -0.43199
682360.0000   -0.39584
682400.0000   -0.66642
682440.0000   -0.57110
682480.0000   -0.59113
682520.0000   -0.49732
682560.0000   -0.48291
682600.0000   -0.28616
682640.0000   -0.45993
682680.0000   -0.30439
682720.0000   -0.31557
682760.0000   -0.21056
682800.0000   -0.47549
682840.0000   -0.13991
682880.0000   -0.40929
682920.0000   -0.56276
682960.0000   -0.50118
683000.0000   -0.45957
683040.0000   -0.45278
683080.0000   -0.44355
683120.0000   -0.37753
683160.0000   -0.06547
683200.0000   -0.57092
683240.0000   -0.47897
683280.0000   -0.45328
683320.0000   -0.38931
683360.0000   -0.31232
683400.0000    0.00721
683440.0000   -0.38658
683480.0000   -0.45049
683520.0000   -0.40345
683560.0000   -0.57287
683600.0000   -0.36054
683640.0000   -0.59975
683680.0000   -0.50721
683720.0000   -0.57402
683760.0000   -0.63912
683800.0000   -0.56939
683840.0000   -0.32756
683880.0000   -0.61367
683920.0000   -0.54622
683960.0000   -0.71605
684000.0000   -0.27503
684040.0000   -0.30995
684080.0000   -0.38787
684120.0000   -0.25740
684160.0000   -0.58201
684200.0000   -0.33786
684240.0000   -0.70736
684280.0000   -0.29131
684320.0000   -0.41184
684360.0000   -0.32396
684400.0000   -0.47685
684440.0000   -0.24208
684480.0000   -0.46041
684520.0000   -0.37765
684560.0000   -0.18104
684600.0000   -0.19378
684640.0000   -0.38309
684680.0000   -0.62840
684720.0000   -0.34928
684760.0000   -0.63160
684800.0000   -0.56956
684840.0000   -0.48781
684880.0000   -0.24853
684920.0000   -0.29080
684960.0000   -0.31785
685000.0000   -0.66585
685040.0000   -0.08099
685080.0000   -0.46314
685120.0000   -0.52836
685160.0000   -0.36242
685200.0000   -0.17452
685240.0000   -0.39808
685280.0000   -0.28829
685320.0000   -0.39013
685360.0000   -0.07082
685400.0000   -0.27753
685440.0000   -0.79509
685480.0000   -0.40649
685520.0000   -0.46620
685560.0000   -0.33755
685600.0000   -0.11847
685640.0000   -0.28134
685680.0000   -0.31834
685720.0000   -0.20250
685760.0000   -0.34129
685800.0000   -0.25408
685840.0000   -0.16953
685880.0000   -0.04410
685920.0000   -0.33094
685960.0000    0.05074
686000.0000    0.12168
686040.0000    0.22771
686080.0000   -0.20903
686120.0000   -0.05825
686160.0000   -0.31299
686200.0000   -0.11610
686240.0000   -0.18687
686280.0000   -0.25901
686320.0000   -0.38515
686360.0000   -0.50142
686400.0000   -0.49493
686440.0000   -0.46392
686480.0000   -0.44784
686520.0000   -0.14773
686560.0000    0.04915
686600.0000    0.01543
686640.0000   -0.27508
686680.0000   -0.10308
686720.0000    0.05759
686760.0000   -0.18385
686800.0000   -0.20164
686840.0000   -0.10548
686880.0000   -0.04923
686920.0000   -0.15225
686960.0000   -0.16815
687000.0000   -0.18732
687040.0000   -0.07169
687080.0000   -0.20099
687120.0000    0.14713
687160.0000    0.07605
687200.0000   -0.05981
687240.0000   -0.05740
687280.0000   -0.31936
687320.0000   -0.33187
687360.0000   -0.10390
687400.0000   -0.20467
687440.0000   -0.17637
687480.0000   -0.02712
687520.0000   -0.21889
687560.0000    0.06875
687600.0000   -0.21599
687640.0000   -0.16644
687680.0000   -0.11262
687720.0000    0.07280
687760.0000   -0.11600
687800.0000    0.06102
687840.0000   -0.18374
687880.0000   -0.20540
687920.0000   -0.03857
687960.0000    0.10187
688000.0000    0.16733
688040.0000    0.07254
688080.0000   -0.11201
688120.0000   -0.38278
688160.0000   -0.26098
688200.0000    0.05249
688240.0000    0.23662
688280.0000    0.22929
688320.0000   -0.02606
688360.0000    0.06597
688400.0000   -0.01271
688440.0000   -0.16383
688480.0000    0.02680
688520.0000   -0.07327
688560.0000   -0.05500
688600.0000   -0.02728
688640.0000   -0.01836
688680.0000    0.05424
688720.0000   -0.12164
688760.0000   -0.09899
688800.0000    0.00230
688840.0000   -0.34069
688880.0000    0.00231
688920.0000   -0.43418
688960.0000   -0.44480
689000.0000   -0.46907
689040.0000    0.00193
689080.0000    0.19968
689120.0000   -0.19380
689160.0000   -0.24009
689200.0000   -0.26541
689240.0000   -0.26979
689280.0000   -0.03027
689320.0000   -0.45746
689360.0000   -0.69688
689400.0000   -0.32142
689440.0000   -0.21050
689480.0000   -0.27309
689520.0000   -0.25722
689560.0000    0.02529
689600.0000   -0.10627
689640.0000   -0.46069
689680.0000   -0.43178
689720.0000    0.02193
689760.0000    0.06326
689800.0000    0.03434
689840.0000   -0.09809
689880.0000   -0.15032
689920.0000   -0.03092
689960.0000    0.08023
690000.0000   -0.04781
690040.0000   -0.21242
690080.0000    0.01215
690120.0000   -0.21695
690160.0000   -0.09677
690200.0000   -0.09368
690240.0000   -0.14101
690280.0000    0.09351
690320.0000   -0.15695
690360.0000   -0.11751
690400.0000   -0.04806
690440.0000    0.02897
690480.0000   -0.09507
690520.0000    0.08163
690560.0000    0.04573
690600.0000   -0.10645
690640.0000   -0.26622
690680.0000   -0.29584
690720.0000   -0.24506
690760.0000   -0.31423
690800.0000   -0.40765
690840.0000    0.22040
690880.0000   -0.08012
690920.0000   -0.36581
690960.0000   -0.14874
691000.0000   -0.38071
691040.0000   -0.31252
691080.0000   -0.32591
691120.0000   -0.14498
691160.0000   -0.19576
691200.0000   -0.29815
691240.0000   -0.39444
691280.0000   -0.42293
691320.0000   -0.17705
691360.0000   -0.34609
691400.0000   -0.17944
691440.0000   -0.35512
691480.0000   -0.21433
691520.0000   -0.11737
691560.0000   -0.46811
691600.0000    0.02139
691640.0000   -0.16747
691680.0000   -0.41111
691720.0000   -0.48156
691760.0000   -0.20101
691800.0000   -0.14004
691840.0000   -0.09126
691880.0000   -0.24604
691920.0000   -0.13547
691960.0000    0.02378
692000.0000   -0.16336
692040.0000   -0.09258
692080.0000    0.18947
692120.0000   -0.08470
692160.0000    0.07514
692200.0000    0.12076
692240.0000    0.07747
692280.0000   -0.10707
692320.0000   -0.17914
692360.0000   -0.31619
692400.0000   -0.14138
692440.0000   -0.10111
692480.0000   -0.17469
692520.0000   -0.27389
692560.0000   -0.41960
692600.0000   -0.04698
692640.0000    0.09832
692680.0000   -0.14367
692720.0000   -0.15773
692760.0000    0.12700
692800.0000   -0.12566
692840.0000   -0.12934
692880.0000   -0.31442
692920.0000   -0.34345
692960.0000   -0.29876
693000.0000   -0.30096
693040.0000   -0.15042
693080.0000   -0.09561
693120.0000   -0.33549
693160.0000    0.12802
693200.0000   -0.06416
693240.0000   -0.00329
693280.0000   -0.04856
693320.0000   -0.04077
693360.0000   -0.20437
693400.0000   -0.46174
693440.0000    0.02404
693480.0000   -0.12522
693520.0000   -0.31565
693560.0000   -0.55290
693600.0000   -0.45138
693640.0000   -0.46610
693680.0000   -0.50468
693720.0000   -0.68604
693760.0000   -0.65881
693800.0000   -0.32336
693840.0000   -0.34518
693880.0000   -0.29426
693920.0000   -0.31542
693960.0000   -0.37273
694000.0000   -0.32466
694040.0000   -0.27156
694080.0000   -0.21101
694120.0000   -0.54540
694160.0000   -0.29170
694200.0000   -0.30142
694240.0000   -0.50361
694280.0000   -0.45033
694320.0000   -0.66193
694360.0000   -0.33785
694400.0000   -0.31644
694440.0000   -0.49835
694480.0000   -0.80829
694520.0000   -0.52434
694560.0000   -0.57049
694600.0000   -0.84557
694640.0000   -0.87012
694680.0000   -0.90137
694720.0000   -0.81433
694760.0000   -0.54150
694800.0000   -1.08894
694840.0000   -0.82509
694880.0000   -0.39194
694920.0000   -0.29116
694960.0000   -0.31169
695000.0000   -0.58032
695040.0000   -0.47414
695080.0000   -0.41337
695120.0000   -0.52156
695160.0000   -0.39414
695200.0000   -0.62799
695240.0000   -0.26418
695280.0000   -0.40284
695320.0000   -0.34174
695360.0000   -0.43758
695400.0000   -0.20396
695440.0000   -0.47657
695480.0000   -0.46812
695520.0000   -0.41929
695560.0000   -0.67681
695600.0000   -0.42044
695640.0000   -0.53647
695680.0000   -0.45298
695720.0000   -0.28473
695760.0000   -0.13491
695800.0000   -0.23283
695840.0000   -0.09438
695880.0000   -0.45575
695920.0000   -0.18037
695960.0000   -0.17928
696000.0000    0.02664
696040.0000   -0.08505
696080.0000    0.02854
696120.0000   -0.01704
696160.0000   -0.17334
696200.0000   -0.51636
696240.0000   -0.52321
696280.0000   -0.34194
696320.0000   -0.40383
696360.0000   -0.33444
696400.0000   -0.19602
696440.0000   -0.40715
696480.0000   -0.48765
696520.0000   -0.26503
696560.0000   -0.45878
696600.0000   -0.38556
696640.0000   -0.06999
696680.0000   -0.33767
696720.0000   -0.45125
696760.0000   -0.15259
696800.0000   -0.23820
696840.0000   -0.41986
696880.0000   -0.42928
696920.0000   -0.83549
696960.0000   -0.47513
697000.0000   -0.49998
697040.0000   -0.52350
697080.0000   -0.63240
697120.0000   -0.59265
697160.0000   -0.49741
697200.0000   -0.50616
697240.0000   -0.42094
697280.0000   -0.60767
697320.0000   -0.86589
697360.0000   -0.78823
697400.0000   -0.34952
697440.0000   -0.69190
697480.0000   -0.11364
697520.0000   -0.26243
697560.0000   -0.08483
697600.0000   -0.60977
697640.0000   -0.62053
697680.0000   -0.11457
697720.0000   -0.47350
697760.0000   -0.27621
697800.0000   -0.47075
697840.0000   -0.69413
697880.0000   -0.53339
697920.0000   -0.32632
697960.0000   -0.39164
698000.0000   -0.66785
698040.0000   -0.62170
698080.0000   -0.63736
698120.0000   -0.49183
698160.0000   -0.41869
698200.0000   -0.54182
698240.0000   -0.42188
698280.0000   -0.62101
698320.0000   -0.43717
698360.0000   -0.29745
698400.0000   -0.25716
698440.0000   -0.51844
698480.0000   -0.49640
698520.0000   -0.59763
698560.0000   -0.70632
698600.0000   -0.45546
698640.0000   -0.68720
698680.0000   -0.42329
698720.0000   -0.66471
698760.0000   -0.33109
698800.0000   -0.53687
698840.0000   -0.48862
698880.0000   -0.26461
698920.0000   -0.02080
698960.0000   -0.61809
699000.0000   -0.43734
699040.0000   -0.22241
699080.0000   -0.45759
699120.0000   -0.11721
699160.0000   -0.37373
699200.0000   -0.42590
699240.0000   -0.19101
699280.0000   -0.37343
699320.0000   -0.62527
699360.0000   -0.30596
699400.0000   -0.53002
699440.0000   -0.53152
699480.0000   -0.38811
699520.0000   -0.65615
699560.0000   -0.30157
699600.0000   -0.20973
699640.0000   -0.39454
699680.0000   -0.19812
699720.0000   -0.55352
699760.0000   -0.34443
699800.0000   -0.54925
699840.0000   -0.02199
699880.0000   -0.22377
699920.0000   -0.37461
699960.0000   -0.09771
700000.0000   -0.14691
700040.0000   -0.23237
700080.0000    0.04898
700120.0000   -0.38868
700160.0000   -0.10452
700200.0000    0.01099
700240.0000    0.28045
700280.0000    0.16015
700320.0000    0.04706
700360.0000    0.41985
700400.0000    0.34820
700440.0000    0.11797
700480.0000    0.43006
700520.0000    0.22119
700560.0000    0.37899
700600.0000    0.16231
700640.0000   -0.00452
700680.0000    0.29365
700720.0000    0.27710
700760.0000    0.26770
700800.0000    0.22959
700840.0000    0.19773
700880.0000    0.33899
700920.0000    0.08708
700960.0000   -0.02936
701000.0000    0.30044
701040.0000    0.21366
701080.0000    0.23458
701120.0000    0.27704
701160.0000    0.19538
701200.0000    0.25539
701240.0000    0.25032
701280.0000    0.34368
701320.0000    0.30154
701360.0000   -0.06853
701400.0000    0.34645
701440.0000   -0.32571
701480.0000    0.22236
701520.0000    0.39726
701560.0000    0.28591
701600.0000    0.07305
701640.0000    0.31456
701680.0000    0.19663
701720.0000   -0.02922
701760.0000    0.36260
701800.0000    0.14378
701840.0000    0.27061
701880.0000    0.13496
701920.0000    0.40668
701960.0000    0.45097
702000.0000    0.25894
702040.0000    0.40104
702080.0000    0.36858
702120.0000    0.23558
702160.0000    0.02531
702200.0000    0.19316
702240.0000    0.07406
702280.0000    0.16270
702320.0000    0.37634
702360.0000    0.28964
702400.0000    0.18090
702440.0000    0.25595
702480.0000    0.49188
702520.0000    0.22222
702560.0000    0.31862
702600.0000    0.25797
702640.0000    0.53325
702680.0000    0.22851
702720.0000    0.32370
702760.0000    0.24905
702800.0000    0.36174
702840.0000    0.27127
702880.0000    0.28802
702920.0000    0.08276
702960.0000    0.39007
703000.0000    0.23223
703040.0000    0.35679
703080.0000    0.22228
703120.0000    0.17803
703160.0000    0.36086
703200.0000    0.29700
703240.0000    0.08035
703280.0000    0.26076
703320.0000    0.37006
703360.0000    0.33504
703400.0000    0.15438
703440.0000    0.35106
703480.0000    0.29839
703520.0000    0.11397
703560.0000    0.24502
703600.0000    0.25717
703640.0000    0.31405
703680.0000    0.30451
703720.0000    0.09966
703760.0000    0.22383
703800.0000    0.12296
703840.0000    0.26827
703880.0000    0.34562
703920.0000    0.20401
703960.0000    0.30346
704000.0000    0.26733
704040.0000    0.13261
704080.0000    0.14141
704120.0000    0.42853
704160.0000    0.19832
704200.0000    0.40445
704240.0000    0.21981
704280.0000    0.28585
704320.0000    0.23774
704360.0000    0.01408
704400.0000    0.44487
704440.0000    0.28857
704480.0000    0.14602
704520.0000    0.29877
704560.0000    0.32038
704600.0000    0.33350
704640.0000    0.25473
704680.0000    0.33446
704720.0000    0.37068
704760.0000    0.06712
704800.0000    0.17514
704840.0000    0.20874
704880.0000    0.31059
704920.0000    0.23897
704960.0000    0.38870
705000.0000    0.17200
705040.0000    0.04429
705080.0000    0.53729
705120.0000    0.39175
705160.0000    0.14308
705200.0000    0.41852
705240.0000    0.20801
705280.0000    0.25014
705320.0000    0.06960
705360.0000    0.26753
705400.0000    0.39129
705440.0000    0.50659
705480.0000    0.21115
705520.0000    0.26188
705560.0000    0.36524
705600.0000    0.43431
705640.0000    0.19644
705680.0000    0.31317
705720.0000    0.29999
705760.0000    0.34099
705800.0000    0.24556
705840.0000    0.41751
705880.0000    0.33691
705920.0000    0.31734
705960.0000    0.20165
706000.0000    0.03228
706040.0000    0.18725
706080.0000    0.39304
706120.0000    0.35177
706160.0000    0.10584
706200.0000    0.22915
706240.0000    0.40339
706280.0000    0.08235
706320.0000    0.25390
706360.0000    0.16242
706400.0000    0.45550
706440.0000    0.24867
706480.0000    0.14383
706520.0000   -0.17872
706560.0000    0.27891
706600.0000    0.43575
706640.0000    0.37519
706680.0000    0.47141
706720.0000    0.08053
706760.0000    0.09626
706800.0000    0.49405
706840.0000    0.22615
706880.0000    0.08230
706920.0000    0.23732
706960.0000    0.26582
707000.0000   -0.18343
707040.0000    0.01980
707080.0000   -0.05276
707120.0000    0.21974
707160.0000    0.35058
707200.0000    0.58296
707240.0000    0.25430
707280.0000    0.41863
707320.0000    0.47457
707360.0000    0.16597
707400.0000    0.03010
707440.0000   -0.18712
707480.0000    0.27560
707520.0000    0.02161
707560.0000    0.16326
707600.0000    0.26061
707640.0000    0.18132
707680.0000    0.18446
707720.0000    0.36976
707760.0000    0.13545
707800.0000    0.22657
707840.0000    0.32155
707880.0000    0.39102
707920.0000    0.49210
707960.0000    0.26114
708000.0000    0.42522
708040.0000    0.53046
708080.0000    0.30553
708120.0000    0.18510
708160.0000    0.34008
708200.0000    0.09128
708240.0000    0.44493
708280.0000    0.35356
708320.0000    0.21404
708360.0000    0.43088
708400.0000    0.37251
708440.0000    0.34331
708480.0000    0.29425
708520.0000    0.41590
708560.0000    0.32493
708600.0000    0.43161
708640.0000    0.31571
708680.0000    0.26133
708720.0000    0.24505
708760.0000    0.18153
708800.0000    0.14615
708840.0000    0.26661
708880.0000    0.46508
708920.0000    0.40976
708960.0000    0.36390
709000.0000    0.21868
709040.0000    0.34454
709080.0000    0.39053
709120.0000    0.51045
709160.0000    0.34976
709200.0000    0.52044
709240.0000    0.60360
709280.0000    0.32647
709320.0000    0.54292
709360.0000    0.34533
709400.0000    0.15501
709440.0000    0.34569
709480.0000    0.29792
709520.0000    0.11754
709560.0000    0.29117
709600.0000    0.38594
709640.0000    0.34004
709680.0000    0.32929
709720.0000    0.44509
709760.0000    0.29764
709800.0000    0.38189
709840.0000    0.52906
709880.0000    0.22602
709920.0000    0.30763
709960.0000    0.56938
710000.0000    0.48916
710040.0000    0.20246
710080.0000    0.38832
710120.0000    0.47498
710160.0000    0.36901
710200.0000    0.38839
710240.0000    0.47972
710280.0000    0.54547
710320.0000    0.59036
710360.0000    0.47270
710400.0000    0.48386
710440.0000    0.20503
710480.0000    0.57348
710520.0000    0.32166
710560.0000    0.36284
710600.0000    0.29266
710640.0000    0.44697
710680.0000    0.12500
710720.0000    0.19582
710760.0000    0.34445
710800.0000    0.40312
710840.0000    0.16227
710880.0000    0.16015
710920.0000    0.44800
710960.0000    0.32984
711000.0000    0.18539
711040.0000    0.52706
711080.0000    0.36682
711120.0000    0.42327
711160.0000    0.41995
711200.0000    0.47017
711240.0000    0.29469
711280.0000    0.39055
711320.0000    0.33699
711360.0000    0.20750
711400.0000    0.46061
711440.0000    0.53187
711480.0000    0.25660
711520.0000    0.46869
711560.0000    0.23723
711600.0000    0.47269
711640.0000    0.53108
711680.0000    0.30803
711720.0000    0.34609
711760.0000    0.31562
711800.0000    0.33003
711840.0000    0.42966
711880.0000    0.42808
711920.0000    0.40781
711960.0000    0.31419
712000.0000    0.35187
712040.0000    0.29199
712080.0000    0.35870
712120.0000    0.28319
712160.0000    0.36974
712200.0000    0.29031
712240.0000    0.02997
712280.0000    0.07393
712320.0000    0.22165
712360.0000    0.24414
712400.0000   -0.13066
712440.0000   -0.22093
712480.0000   -0.13646
712520.0000   -0.50508
712560.0000   -0.36445
712600.0000   -0.51307
712640.0000   -0.68204
712680.0000   -0.89445
712720.0000   -0.45191
712760.0000   -0.45715
712800.0000   -0.23729
712840.0000   -0.36266
712880.0000   -0.27004
712920.0000   -0.10352
712960.0000   -0.23183
713000.0000   -0.10185
713040.0000   -0.30468
713080.0000    0.11263
713120.0000   -0.16659
713160.0000    0.03364
713200.0000   -0.08968
713240.0000   -0.27291
713280.0000   -0.38010
713320.0000   -0.47985
713360.0000   -0.29127
713400.0000   -0.13477
713440.0000   -0.34681
713480.0000   -0.23012
713520.0000   -0.18519
713560.0000   -0.16625
713600.0000    0.05603
713640.0000   -0.58923
713680.0000   -0.32244
713720.0000   -0.36936
713760.0000   -0.18321
713800.0000   -0.35019
713840.0000   -0.38529
713880.0000   -0.33495
713920.0000   -0.22521
713960.0000   -0.37412
714000.0000   -0.19837
714040.0000   -0.46265
714080.0000   -0.02466
714120.0000    0.14162
714160.0000   -0.24811
714200.0000   -0.36338
714240.0000   -0.46954
714280.0000   -0.16985
714320.0000   -0.35460
714360.0000   -0.17692
714400.0000   -0.45931
714440.0000   -0.44091
714480.0000   -0.32126
714520.0000   -0.21814
714560.0000   -0.18369
714600.0000   -0.08004
714640.0000   -0.20201
714680.0000   -0.26651
714720.0000   -0.38202
714760.0000    0.01065
714800.0000   -0.14147
714840.0000   -0.17894
714880.0000   -0.16021
714920.0000   -0.40143
714960.0000   -0.37501
715000.0000   -0.20794
715040.0000   -0.17222
715080.0000   -0.11439
715120.0000   -0.15684
715160.0000   -0.21974
715200.0000   -0.35611
715240.0000   -0.15524
715280.0000   -0.08210
715320.0000   -0.11652
715360.0000    0.03068
715400.0000   -0.16332
715440.0000   -0.16464
715480.0000   -0.11548
715520.0000   -0.06367
715560.0000   -0.24216
715600.0000   -0.07016
715640.0000    0.02510
715680.0000    0.13481
715720.0000   -0.30756
715760.0000   -0.65882
715800.0000   -0.30515
715840.0000   -0.54562
715880.0000   -0.37087
715920.0000   -0.34558
715960.0000   -0.53776
716000.0000   -0.26642
716040.0000   -0.36026
716080.0000   -0.39882
716120.0000   -0.48624
716160.0000   -0.31300
716200.0000   -0.31093
716240.0000   -0.19861
716280.0000    0.17256
716320.0000    0.03939
716360.0000   -0.31401
716400.0000    0.07571
716440.0000   -0.32816
716480.0000   -0.26761
716520.0000   -0.17299
716560.0000   -0.38468
716600.0000   -0.29985
716640.0000   -0.07834
716680.0000   -0.18511
716720.0000   -0.16391
716760.0000   -0.24459
716800.0000   -0.25188
716840.0000   -0.49597
716880.0000   -0.44070
716920.0000   -0.07192
716960.0000    0.18346
717000.0000    0.07140
717040.0000    0.21841
717080.0000    0.32628
717120.0000    0.34668
717160.0000    0.43363
717200.0000    0.18063
717240.0000    0.56730
717280.0000    0.50049
717320.0000    0.28706
717360.0000    0.50904
717400.0000    0.40869
717440.0000    0.61233
717480.0000    0.36000
717520.0000    0.23588
717560.0000    0.28479
717600.0000    0.27539
717640.0000    0.21728
717680.0000    0.32161
717720.0000    0.41978
717760.0000    0.64270
717800.0000    0.44758
717840.0000    0.38157
717880.0000    0.35073
717920.0000    0.59533
717960.0000    0.44796
718000.0000    0.28127
718040.0000    0.35824
718080.0000    0.11764
718120.0000    0.09959
718160.0000    0.26598
718200.0000    0.36279
718240.0000    0.34964
718280.0000    0.41444
718320.0000    0.63126
718360.0000    0.36087
718400.0000    0.28520
718440.0000    0.52590
718480.0000    0.18973
718520.0000    0.17850
718560.0000    0.27139
718600.0000    0.37364
718640.0000    0.19354
718680.0000    0.24437
718720.0000    0.52038
718760.0000    0.18552
718800.0000    0.27108
718840.0000    0.18714
718880.0000    0.28343
718920.0000    0.31034
718960.0000    0.04197
719000.0000    0.15233
719040.0000    0.17945
719080.0000   -0.15478
719120.0000    0.24414
719160.0000   -0.03879
719200.0000    0.06807
719240.0000    0.09939
719280.0000    0.00617
719320.0000    0.14628
719360.0000    0.28153
719400.0000    0.09580
719440.0000    0.36885
719480.0000    0.08167
719520.0000    0.25069
719560.0000    0.09662
719600.0000    0.19566
719640.0000   -0.01081
719680.0000   -0.08024
719720.0000   -0.02508
719760.0000   -0.25569
719800.0000   -0.27534
719840.0000   -0.53665
719880.0000   -0.48127
719920.0000   -0.53674
719960.0000   -0.67998
720000.0000   -0.66847
720040.0000   -0.65824
720080.0000   -0.46423
720120.0000   -0.47898
720160.0000   -0.66769
720200.0000   -0.36424
720240.0000   -0.51537
720280.0000   -0.38844
720320.0000   -0.41457
720360.0000   -0.37894
720400.0000   -0.44034
720440.0000   -0.09518
720480.0000   -0.22103
720520.0000   -0.32057
720560.0000   -0.58646
720600.0000   -0.76569
720640.0000   -0.35694
720680.0000   -0.74601
720720.0000   -0.80852
720760.0000   -0.44484
720800.0000   -0.51442
720840.0000   -0.69963
720880.0000   -0.49979
720920.0000   -0.67674
720960.0000   -0.40521
721000.0000   -0.63345
721040.0000   -0.64342
721080.0000   -0.61220
721120.0000   -0.43216
721160.0000   -0.69037
721200.0000   -0.41877
721240.0000   -0.89154
721280.0000   -0.51542
721320.0000   -0.53058
721360.0000   -0.24260
721400.0000   -0.25755
721440.0000   -0.36644
721480.0000   -0.40414
721520.0000   -0.22405
721560.0000   -0.13516
721600.0000   -0.51333
721640.0000   -0.61599
721680.0000   -0.45582
721720.0000   -0.66517
721760.0000   -0.69480
721800.0000   -0.76429
721840.0000   -0.68973
721880.0000   -0.58176
721920.0000   -0.76482
721960.0000   -0.53226
722000.0000   -0.33320
722040.0000   -0.89076
722080.0000   -0.27771
722120.0000   -0.57976
722160.0000   -0.30020
722200.0000   -0.47614
722240.0000   -0.67895
722280.0000   -0.11546
722320.0000   -0.05937
722360.0000   -0.28106
722400.0000   -0.49714
722440.0000   -0.35853
722480.0000   -0.88523
722520.0000   -0.57714
722560.0000   -0.50948
722600.0000   -0.60030
722640.0000   -0.44842
722680.0000   -0.32704
722720.0000   -0.32734
722760.0000   -0.47141
722800.0000   -0.32186
722840.0000   -0.50693
722880.0000   -0.82541
722920.0000   -0.41898
722960.0000   -0.38137
723000.0000   -0.29774
723040.0000   -0.21679
723080.0000   -0.61531
723120.0000   -0.82722
723160.0000   -0.55349
723200.0000   -0.45573
723240.0000   -0.54775
723280.0000   -0.25581
723320.0000   -0.22068
723360.0000   -0.38005
723400.0000   -0.19441
723440.0000   -0.08790
723480.0000   -0.01039
723520.0000    0.19603
723560.0000   -0.44218
723600.0000   -0.43668
723640.0000   -0.35800
723680.0000   -0.39291
723720.0000   -0.39991
723760.0000   -0.40701
723800.0000   -0.73005
723840.0000   -0.32490
[truncated: 158,795 more chars]
