# Supplementary material for: Comment on 'Valid molecular dynamics simulations of human hemoglobin require a surprisingly large box size'
Source: eLife. 2019 Jun 20;8:e44718. doi: 10.7554/eLife.44718 (PMC6586461; doi:10.7554/eLife.44718)
Supplement: Figure 4—source data 1. — The zip archive contains a README file describing which source files correspond to the different panels. [file elife-44718-fig4-data1.zip › figure4/panels_EF/amber/box1/eq7/proj.xvg]

25000.0000    0.05309
25040.0000   -0.02604
25080.0000    0.01521
25120.0000   -0.14948
25160.0000   -0.09308
25200.0000   -0.35773
25240.0000   -0.14810
25280.0000    0.07974
25320.0000    0.04506
25360.0000    0.12632
25400.0000   -0.13738
25440.0000    0.06026
25480.0000    0.10881
25520.0000   -0.01581
25560.0000    0.30848
25600.0000    0.15068
25640.0000    0.10823
25680.0000    0.31480
25720.0000    0.36973
25760.0000   -0.07466
25800.0000    0.13142
25840.0000    0.29196
25880.0000    0.25412
25920.0000    0.35917
25960.0000    0.29632
26000.0000    0.16476
26040.0000    0.34524
26080.0000    0.24507
26120.0000    0.28874
26160.0000    0.23068
26200.0000    0.08117
26240.0000    0.13390
26280.0000    0.40593
26320.0000    0.14767
26360.0000    0.43438
26400.0000    0.23706
26440.0000    0.39871
26480.0000    0.10077
26520.0000    0.39883
26560.0000    0.55740
26600.0000    0.40567
26640.0000    0.45328
26680.0000    0.45529
26720.0000    0.26958
26760.0000    0.23670
26800.0000    0.29798
26840.0000    0.37862
26880.0000    0.37826
26920.0000    0.39458
26960.0000    0.38945
27000.0000    0.44692
27040.0000    0.33691
27080.0000    0.25692
27120.0000    0.33952
27160.0000    0.60689
27200.0000    0.32739
27240.0000    0.23670
27280.0000    0.40541
27320.0000    0.40350
27360.0000    0.47456
27400.0000    0.57256
27440.0000    0.35159
27480.0000    0.14566
27520.0000   -0.05521
27560.0000    0.06014
27600.0000    0.09378
27640.0000    0.01020
27680.0000   -0.03863
27720.0000   -0.26467
27760.0000   -0.17243
27800.0000   -0.33754
27840.0000   -0.01709
27880.0000   -0.43040
27920.0000   -0.57034
27960.0000   -0.32176
28000.0000   -0.38366
28040.0000   -0.36799
28080.0000    0.10977
28120.0000   -0.10592
28160.0000    0.04890
28200.0000    0.00397
28240.0000    0.27648
28280.0000   -0.05764
28320.0000   -0.15588
28360.0000    0.27967
28400.0000    0.25244
28440.0000    0.24570
28480.0000    0.29289
28520.0000    0.40704
28560.0000    0.15795
28600.0000   -0.04697
28640.0000    0.09181
28680.0000    0.21904
28720.0000   -0.05695
28760.0000    0.23716
28800.0000    0.07373
28840.0000    0.17547
28880.0000    0.39640
28920.0000    0.15944
28960.0000    0.10580
29000.0000   -0.05892
29040.0000    0.06645
29080.0000    0.13959
29120.0000    0.15981
29160.0000    0.22502
29200.0000    0.38004
29240.0000    0.25684
29280.0000    0.44067
29320.0000    0.30239
29360.0000    0.20483
29400.0000    0.27472
29440.0000    0.19477
29480.0000    0.28145
29520.0000    0.11803
29560.0000    0.26842
29600.0000    0.23777
29640.0000   -0.14691
29680.0000    0.17695
29720.0000    0.18391
29760.0000    0.17737
29800.0000    0.06359
29840.0000    0.11869
29880.0000    0.02173
29920.0000    0.18048
29960.0000    0.22350
30000.0000    0.22689
30040.0000    0.36417
30080.0000    0.23840
30120.0000    0.25599
30160.0000    0.11361
30200.0000   -0.20295
30240.0000    0.27333
30280.0000    0.33220
30320.0000    0.33920
30360.0000    0.26852
30400.0000    0.18032
30440.0000    0.26982
30480.0000    0.42196
30520.0000    0.39760
30560.0000    0.27457
30600.0000    0.21762
30640.0000    0.01159
30680.0000   -0.15465
30720.0000   -0.24419
30760.0000    0.02941
30800.0000    0.18773
30840.0000   -0.14804
30880.0000   -0.42679
30920.0000   -0.65436
30960.0000   -0.52948
31000.0000   -0.74341
31040.0000   -0.69252
31080.0000   -0.46667
31120.0000   -0.85244
31160.0000   -0.60056
31200.0000   -0.49844
31240.0000   -0.45924
31280.0000   -0.48174
31320.0000   -0.68724
31360.0000   -0.30253
31400.0000   -0.68806
31440.0000   -0.76141
31480.0000   -0.61147
31520.0000   -0.60798
31560.0000   -0.77387
31600.0000   -0.78924
31640.0000   -0.45166
31680.0000   -0.59150
31720.0000   -0.74374
31760.0000   -0.75923
31800.0000   -0.75717
31840.0000   -0.45455
31880.0000   -0.29042
31920.0000   -0.21372
31960.0000   -0.33036
32000.0000   -0.39151
32040.0000   -0.60569
32080.0000   -0.52520
32120.0000   -0.23702
32160.0000   -0.32473
32200.0000   -0.66981
32240.0000   -0.63234
32280.0000   -0.68960
32320.0000   -0.58399
32360.0000   -0.66675
32400.0000   -0.73277
32440.0000   -0.58326
32480.0000   -0.76973
32520.0000   -0.65913
32560.0000   -0.95370
32600.0000   -0.94588
32640.0000   -0.44393
32680.0000   -0.69336
32720.0000   -0.28785
32760.0000   -0.56662
32800.0000   -0.79359
32840.0000   -0.78688
32880.0000   -0.96801
32920.0000   -0.82179
32960.0000   -0.78613
33000.0000   -0.34077
33040.0000   -0.83010
33080.0000   -1.14011
33120.0000   -0.78499
33160.0000   -0.78428
33200.0000   -0.67373
33240.0000   -0.68764
33280.0000   -0.75854
33320.0000   -0.28337
33360.0000   -0.48474
33400.0000   -0.32638
33440.0000   -0.22239
33480.0000   -0.10364
33520.0000   -0.24312
33560.0000   -0.30083
33600.0000   -0.36338
33640.0000   -0.25305
33680.0000   -0.41793
33720.0000   -0.74496
33760.0000   -0.19664
33800.0000   -0.21344
33840.0000   -0.06014
33880.0000   -0.11881
33920.0000   -0.42496
33960.0000   -0.43038
34000.0000   -0.37153
34040.0000   -0.81304
34080.0000   -0.38441
34120.0000   -0.55838
34160.0000   -0.27420
34200.0000   -0.55969
34240.0000   -0.25988
34280.0000   -0.36437
34320.0000   -0.58684
34360.0000   -0.33420
34400.0000   -0.55180
34440.0000   -0.53807
34480.0000   -0.54231
34520.0000   -0.46400
34560.0000   -0.54903
34600.0000   -0.76745
34640.0000   -0.49825
34680.0000   -0.66646
34720.0000   -0.49026
34760.0000   -0.52652
34800.0000   -0.47854
34840.0000   -0.34784
34880.0000   -0.33551
34920.0000   -0.40935
34960.0000    0.04910
35000.0000   -0.05444
35040.0000   -0.36808
35080.0000   -0.42365
35120.0000   -0.37780
35160.0000   -0.25413
35200.0000   -0.65347
35240.0000   -0.11483
35280.0000   -0.44606
35320.0000   -0.06107
35360.0000   -0.52807
35400.0000   -0.37662
35440.0000   -0.36817
35480.0000   -0.50715
35520.0000   -0.47125
35560.0000   -0.63087
35600.0000   -0.58910
35640.0000   -0.63335
35680.0000   -0.64748
35720.0000   -0.55744
35760.0000   -0.52943
35800.0000   -0.38804
35840.0000   -0.60578
35880.0000   -0.59193
35920.0000   -0.57628
35960.0000   -0.44978
36000.0000   -0.60806
36040.0000   -0.58556
36080.0000   -0.53917
36120.0000   -0.81203
36160.0000   -0.41684
36200.0000   -0.63668
36240.0000   -0.52547
36280.0000   -0.56748
36320.0000   -0.48683
36360.0000   -0.48285
36400.0000   -0.15778
36440.0000   -0.41679
36480.0000   -0.61111
36520.0000   -0.38899
36560.0000   -0.77449
36600.0000   -0.71040
36640.0000   -0.95044
36680.0000   -0.59798
36720.0000   -0.82618
36760.0000   -0.51549
36800.0000   -0.48545
36840.0000   -0.50089
36880.0000   -0.64754
36920.0000   -0.54721
36960.0000   -0.62835
37000.0000   -0.36082
37040.0000   -0.75387
37080.0000   -0.57541
37120.0000   -0.60375
37160.0000   -0.62149
37200.0000   -0.59399
37240.0000   -0.69597
37280.0000   -0.28273
37320.0000   -0.58940
37360.0000   -0.54398
37400.0000   -0.65893
37440.0000   -0.54350
37480.0000   -0.29777
37520.0000   -0.78283
37560.0000   -0.54261
37600.0000   -0.26930
37640.0000   -0.47526
37680.0000   -0.46906
37720.0000   -0.34709
37760.0000   -0.25926
37800.0000   -0.25732
37840.0000   -0.16333
37880.0000   -0.16401
37920.0000   -0.00438
37960.0000   -0.47578
38000.0000   -0.16651
38040.0000   -0.46004
38080.0000   -0.45151
38120.0000   -0.35903
38160.0000   -0.63404
38200.0000   -0.24893
38240.0000   -0.28632
38280.0000   -0.11634
38320.0000   -0.27728
38360.0000   -0.15088
38400.0000   -0.41487
38440.0000   -0.48145
38480.0000   -0.44255
38520.0000   -0.33379
38560.0000   -0.31621
38600.0000   -0.39486
38640.0000   -0.36566
38680.0000   -0.20691
38720.0000   -0.38533
38760.0000   -0.32631
38800.0000   -0.46737
38840.0000   -0.35140
38880.0000   -0.36391
38920.0000   -0.44658
38960.0000   -0.26395
39000.0000   -0.10839
39040.0000   -0.38628
39080.0000   -0.37370
39120.0000   -0.42010
39160.0000   -0.38376
39200.0000   -0.35456
39240.0000   -0.32256
39280.0000   -0.26250
39320.0000   -0.40922
39360.0000   -0.38014
39400.0000   -0.08744
39440.0000   -0.21623
39480.0000   -0.15976
39520.0000   -0.07832
39560.0000    0.10671
39600.0000   -0.09913
39640.0000   -0.13377
39680.0000   -0.32324
39720.0000   -0.35586
39760.0000   -0.24196
39800.0000   -0.13761
39840.0000   -0.32856
39880.0000   -0.22283
39920.0000   -0.17021
39960.0000   -0.25276
40000.0000   -0.11697
40040.0000   -0.16678
40080.0000   -0.35411
40120.0000   -0.05049
40160.0000   -0.07350
40200.0000   -0.03382
40240.0000   -0.26985
40280.0000   -0.06569
40320.0000   -0.35782
40360.0000   -0.13775
40400.0000   -0.46813
40440.0000   -0.36902
40480.0000   -0.30480
40520.0000   -0.21814
40560.0000   -0.21418
40600.0000   -0.30979
40640.0000   -0.12697
40680.0000   -0.35813
40720.0000   -0.17404
40760.0000   -0.09572
40800.0000   -0.16123
40840.0000   -0.39408
40880.0000   -0.45920
40920.0000   -0.52984
40960.0000   -0.60597
41000.0000   -0.60791
41040.0000   -0.47065
41080.0000   -0.50192
41120.0000   -0.58112
41160.0000   -0.49206
41200.0000   -0.47606
41240.0000   -0.40328
41280.0000   -0.78820
41320.0000   -0.25978
41360.0000   -0.36855
41400.0000   -0.35483
41440.0000   -0.52684
41480.0000   -0.51516
41520.0000   -0.76364
41560.0000   -0.30388
41600.0000   -0.43135
41640.0000   -0.48452
41680.0000   -0.31231
41720.0000   -0.24298
41760.0000   -0.35988
41800.0000   -0.65227
41840.0000   -0.71551
41880.0000   -0.43002
41920.0000   -0.38577
41960.0000   -0.60231
42000.0000   -0.55695
42040.0000   -0.59815
42080.0000   -0.61215
42120.0000   -0.47837
42160.0000   -0.55235
42200.0000   -0.46850
42240.0000   -0.57631
42280.0000   -0.78636
42320.0000   -0.51307
42360.0000   -0.63328
42400.0000   -0.59677
42440.0000   -0.35532
42480.0000   -0.51351
42520.0000   -0.49013
42560.0000   -0.56468
42600.0000   -0.53458
42640.0000   -0.55339
42680.0000   -0.55586
42720.0000   -0.40621
42760.0000   -0.49012
42800.0000   -0.53651
42840.0000   -0.70165
42880.0000   -0.65465
42920.0000   -0.74732
42960.0000   -0.44910
43000.0000   -0.93091
43040.0000   -0.69975
43080.0000   -0.59966
43120.0000   -0.51506
43160.0000   -0.58294
43200.0000   -0.41228
43240.0000   -0.37273
43280.0000   -0.69038
43320.0000   -0.70820
43360.0000   -0.48577
43400.0000   -0.25772
43440.0000   -0.82433
43480.0000   -0.68429
43520.0000   -0.73155
43560.0000   -0.75989
43600.0000   -0.50008
43640.0000   -0.51149
43680.0000   -0.25339
43720.0000   -0.36100
43760.0000   -0.69335
43800.0000   -0.28471
43840.0000   -0.35019
43880.0000   -0.37144
43920.0000   -0.37773
43960.0000   -0.66436
44000.0000   -0.34088
44040.0000   -0.35540
44080.0000   -0.28749
44120.0000   -0.23422
44160.0000   -0.37372
44200.0000   -0.37156
44240.0000   -0.16134
44280.0000   -0.04655
44320.0000   -0.18438
44360.0000   -0.18346
44400.0000   -0.28428
44440.0000   -0.17726
44480.0000   -0.22670
44520.0000   -0.27369
44560.0000   -0.26409
44600.0000   -0.10819
44640.0000   -0.48144
44680.0000   -0.23805
44720.0000    0.02963
44760.0000    0.28806
44800.0000    0.08575
44840.0000    0.09347
44880.0000   -0.40710
44920.0000   -0.15354
44960.0000   -0.37905
45000.0000   -0.26019
45040.0000   -0.61102
45080.0000   -0.58479
45120.0000   -0.45237
45160.0000   -0.38290
45200.0000   -0.44136
45240.0000   -0.34301
45280.0000   -0.56520
45320.0000   -0.51224
45360.0000   -0.40960
45400.0000   -0.40834
45440.0000   -0.31636
45480.0000   -0.69664
45520.0000   -0.55297
45560.0000   -0.61658
45600.0000   -0.76176
45640.0000   -0.30761
45680.0000   -0.41882
45720.0000   -0.34901
45760.0000   -0.50961
45800.0000   -0.55978
45840.0000   -0.42183
45880.0000   -0.24714
45920.0000   -0.37292
45960.0000   -0.43004
46000.0000   -0.27893
46040.0000   -0.27462
46080.0000   -0.28320
46120.0000   -0.41269
46160.0000   -0.33933
46200.0000   -0.48613
46240.0000   -0.62018
46280.0000   -0.48583
46320.0000   -0.44999
46360.0000   -0.65444
46400.0000   -0.80413
46440.0000   -0.65370
46480.0000   -0.50522
46520.0000   -1.03534
46560.0000   -0.72881
46600.0000   -0.60282
46640.0000   -0.77948
46680.0000   -0.71628
46720.0000   -0.98772
46760.0000   -0.66465
46800.0000   -0.51364
46840.0000   -0.48761
46880.0000   -0.40620
46920.0000   -0.57456
46960.0000   -0.41357
47000.0000   -0.60242
47040.0000   -0.50270
47080.0000   -0.41641
47120.0000   -0.34360
47160.0000   -0.30884
47200.0000   -0.57645
47240.0000   -0.53571
47280.0000   -0.71169
47320.0000   -0.34286
47360.0000   -0.11302
47400.0000   -0.17560
47440.0000    0.04017
47480.0000   -0.03019
47520.0000   -0.16067
47560.0000   -0.08274
47600.0000   -0.27780
47640.0000   -0.48226
47680.0000   -0.41801
47720.0000   -0.36513
47760.0000   -0.22362
47800.0000   -0.23512
47840.0000   -0.14230
47880.0000   -0.30095
47920.0000   -0.33949
47960.0000   -0.44216
48000.0000   -0.39241
48040.0000   -0.27963
48080.0000   -0.30979
48120.0000   -0.39005
48160.0000   -0.22167
48200.0000   -0.61819
48240.0000   -0.44101
48280.0000   -0.63057
48320.0000   -0.32454
48360.0000   -0.17286
48400.0000   -0.26962
48440.0000   -0.08909
48480.0000   -0.24489
48520.0000   -0.20727
48560.0000   -0.27846
48600.0000   -0.43284
48640.0000   -0.35213
48680.0000   -0.52278
48720.0000   -0.58270
48760.0000   -0.48272
48800.0000   -0.64316
48840.0000   -0.33947
48880.0000   -0.49351
48920.0000   -0.30882
48960.0000   -0.78971
49000.0000   -0.67644
49040.0000   -0.61729
49080.0000   -0.47206
49120.0000   -0.67248
49160.0000   -0.70801
49200.0000   -0.58443
49240.0000   -0.60413
49280.0000   -0.55885
49320.0000   -0.77030
49360.0000   -0.89793
49400.0000   -0.69804
49440.0000   -1.00594
49480.0000   -0.91819
49520.0000   -0.84237
49560.0000   -0.75561
49600.0000   -0.50161
49640.0000   -0.43141
49680.0000   -0.40650
49720.0000   -0.74849
49760.0000   -0.74053
49800.0000   -0.68863
49840.0000   -0.74859
49880.0000   -0.57632
49920.0000   -0.47104
49960.0000   -0.42754
50000.0000   -0.60695
50040.0000   -0.48607
50080.0000   -0.42368
50120.0000   -0.61476
50160.0000   -0.73699
50200.0000   -0.49046
50240.0000   -0.84583
50280.0000   -0.66847
50320.0000   -0.49916
50360.0000   -0.23317
50400.0000   -0.12536
50440.0000   -0.51677
50480.0000   -0.46204
50520.0000   -1.02311
50560.0000   -0.73918
50600.0000   -0.69244
50640.0000   -0.73435
50680.0000   -0.42946
50720.0000   -0.48985
50760.0000   -0.30107
50800.0000   -0.20205
50840.0000   -0.27692
50880.0000   -0.47130
50920.0000   -0.29803
50960.0000   -0.63799
51000.0000   -0.19577
51040.0000   -0.30877
51080.0000   -0.00992
51120.0000   -0.36619
51160.0000   -0.01054
51200.0000   -0.23621
51240.0000   -0.35187
51280.0000   -0.60479
51320.0000   -0.22066
51360.0000   -0.10824
51400.0000   -0.83386
51440.0000   -0.81089
51480.0000   -0.76361
51520.0000   -0.64161
51560.0000   -0.44854
51600.0000   -0.52866
51640.0000   -0.20115
51680.0000   -0.39594
51720.0000   -0.29510
51760.0000   -0.36053
51800.0000   -0.20789
51840.0000   -0.23660
51880.0000   -0.23568
51920.0000   -0.18716
51960.0000   -0.12232
52000.0000   -0.29088
52040.0000   -0.33759
52080.0000   -0.11078
52120.0000   -0.54221
52160.0000   -0.65328
52200.0000   -0.13756
52240.0000   -0.11585
52280.0000   -0.38838
52320.0000   -0.54449
52360.0000   -0.43821
52400.0000   -0.42903
52440.0000   -0.31200
52480.0000   -0.42461
52520.0000   -0.23593
52560.0000   -0.34296
52600.0000   -0.27022
52640.0000   -0.54669
52680.0000   -0.55722
52720.0000    0.12893
52760.0000   -0.33769
52800.0000   -0.31516
52840.0000   -0.27800
52880.0000   -0.36148
52920.0000   -0.82634
52960.0000   -0.41497
53000.0000   -0.27935
53040.0000   -0.39612
53080.0000   -0.33426
53120.0000   -0.22761
53160.0000   -0.19263
53200.0000   -0.36521
53240.0000   -0.00420
53280.0000   -0.14355
53320.0000   -0.44825
53360.0000   -0.38374
53400.0000   -0.37962
53440.0000   -0.16492
53480.0000   -0.30820
53520.0000   -0.37493
53560.0000   -0.15463
53600.0000   -0.10667
53640.0000   -0.05820
53680.0000   -0.23020
53720.0000   -0.52582
53760.0000   -0.48818
53800.0000   -0.38003
53840.0000   -0.54419
53880.0000   -0.60593
53920.0000   -0.26755
53960.0000   -0.36680
54000.0000   -0.40105
54040.0000   -0.20064
54080.0000   -0.05466
54120.0000   -0.48156
54160.0000   -0.40998
54200.0000   -0.48770
54240.0000   -0.60378
54280.0000   -0.72411
54320.0000   -0.85437
54360.0000   -0.51888
54400.0000   -0.61254
54440.0000   -0.60213
54480.0000   -0.78729
54520.0000   -0.68916
54560.0000   -0.58419
54600.0000   -0.75208
54640.0000   -0.61305
54680.0000   -0.89750
54720.0000   -0.51547
54760.0000   -0.48539
54800.0000   -0.70749
54840.0000   -0.63003
54880.0000   -0.58722
54920.0000   -0.68482
54960.0000   -0.34217
55000.0000   -0.67204
55040.0000   -0.35842
55080.0000   -0.56677
55120.0000   -0.61410
55160.0000   -0.65248
55200.0000   -0.60372
55240.0000   -0.73230
55280.0000   -0.49672
55320.0000   -0.52362
55360.0000   -0.45468
55400.0000   -0.34985
55440.0000   -0.44168
55480.0000   -0.55342
55520.0000   -0.66464
55560.0000   -0.86039
55600.0000   -0.51627
55640.0000   -0.73382
55680.0000   -0.47080
55720.0000   -0.72521
55760.0000   -0.52343
55800.0000   -0.58412
55840.0000   -0.39685
55880.0000   -0.42635
55920.0000   -0.41517
55960.0000   -0.39027
56000.0000   -0.73900
56040.0000   -0.45110
56080.0000   -0.51699
56120.0000   -0.42563
56160.0000   -0.28677
56200.0000   -0.36449
56240.0000   -0.70059
56280.0000   -0.44439
56320.0000   -0.67070
56360.0000   -0.47840
56400.0000   -0.58126
56440.0000   -0.47580
56480.0000   -0.67521
56520.0000   -0.51792
56560.0000   -0.58606
56600.0000   -0.56951
56640.0000   -0.26006
56680.0000   -0.30941
56720.0000   -0.27313
56760.0000   -0.36759
56800.0000   -0.60615
56840.0000   -0.63502
56880.0000   -0.48091
56920.0000   -0.39653
56960.0000   -0.64833
57000.0000   -0.32681
57040.0000   -0.48939
57080.0000   -0.30493
57120.0000   -0.26390
57160.0000   -0.19947
57200.0000   -0.18229
57240.0000   -0.12132
57280.0000    0.12476
57320.0000    0.15477
57360.0000   -0.16156
57400.0000    0.05023
57440.0000    0.03632
57480.0000   -0.04280
57520.0000   -0.22552
57560.0000   -0.34940
57600.0000   -0.41723
57640.0000   -0.11748
57680.0000   -0.07682
57720.0000   -0.13906
57760.0000   -0.21881
57800.0000   -0.25013
57840.0000   -0.13153
57880.0000   -0.14708
57920.0000    0.07003
57960.0000    0.03647
58000.0000   -0.07401
58040.0000    0.09480
58080.0000    0.22834
58120.0000    0.16101
58160.0000   -0.25682
58200.0000   -0.10029
58240.0000   -0.14896
58280.0000   -0.10686
58320.0000   -0.22561
58360.0000   -0.43678
58400.0000    0.03281
58440.0000   -0.06668
58480.0000    0.08304
58520.0000   -0.36095
58560.0000   -0.16038
58600.0000   -0.47719
58640.0000   -0.62147
58680.0000   -0.45608
58720.0000   -0.46073
58760.0000   -0.66993
58800.0000   -0.43158
58840.0000   -0.40232
58880.0000   -0.52101
58920.0000   -0.57243
58960.0000   -0.63252
59000.0000   -0.46965
59040.0000   -0.47072
59080.0000   -0.49527
59120.0000   -0.43545
59160.0000   -0.47299
59200.0000   -0.28005
59240.0000   -0.52995
59280.0000   -0.51367
59320.0000   -0.51181
59360.0000   -0.53493
59400.0000   -0.20199
59440.0000   -0.32586
59480.0000   -0.71895
59520.0000   -0.16157
59560.0000   -0.62444
59600.0000   -0.44534
59640.0000   -0.57851
59680.0000   -0.81216
59720.0000   -0.96848
59760.0000   -0.89308
59800.0000   -0.68102
59840.0000   -0.58021
59880.0000   -0.67940
59920.0000   -0.82402
59960.0000   -0.58944
60000.0000   -0.59424
60040.0000   -0.43443
60080.0000   -0.28230
60120.0000   -0.35457
60160.0000   -0.54904
60200.0000   -0.94786
60240.0000   -0.80738
60280.0000   -0.70801
60320.0000   -0.67707
60360.0000   -0.62813
60400.0000   -0.49347
60440.0000   -0.45463
60480.0000   -0.66886
60520.0000   -0.67064
60560.0000   -0.71095
60600.0000   -0.20826
60640.0000   -0.34093
60680.0000   -0.79927
60720.0000   -0.63957
60760.0000   -0.78548
60800.0000   -0.64438
60840.0000   -0.42477
60880.0000   -0.30361
60920.0000   -0.28961
60960.0000   -0.46333
61000.0000   -0.67440
61040.0000   -0.72330
61080.0000   -0.80322
61120.0000   -0.71023
61160.0000   -0.81108
61200.0000   -0.55761
61240.0000   -0.53824
61280.0000   -0.44961
61320.0000   -0.44232
61360.0000   -0.38255
61400.0000   -0.43662
61440.0000   -0.46841
61480.0000   -0.43990
61520.0000   -0.34723
61560.0000   -0.37148
61600.0000   -0.27074
61640.0000   -0.17426
61680.0000   -0.45124
61720.0000   -0.37570
61760.0000   -0.22890
61800.0000   -0.32118
61840.0000   -0.33723
61880.0000   -0.22355
61920.0000   -0.09253
61960.0000   -0.31171
62000.0000   -0.27107
62040.0000   -0.29320
62080.0000   -0.38661
62120.0000   -0.41782
62160.0000   -0.22224
62200.0000   -0.30523
62240.0000   -0.14050
62280.0000   -0.37178
62320.0000   -0.35797
62360.0000   -0.38638
62400.0000   -0.22152
62440.0000   -0.08626
62480.0000   -0.36142
62520.0000   -0.33946
62560.0000   -0.00402
62600.0000    0.12795
62640.0000    0.15260
62680.0000   -0.40798
62720.0000   -0.11624
62760.0000   -0.25561
62800.0000   -0.22492
62840.0000   -0.13687
62880.0000   -0.20886
62920.0000   -0.34591
62960.0000   -0.05570
63000.0000   -0.05651
63040.0000   -0.20930
63080.0000   -0.46710
63120.0000   -0.25799
63160.0000   -0.30839
63200.0000    0.04223
63240.0000    0.25389
63280.0000   -0.15252
63320.0000   -0.06862
63360.0000   -0.10081
63400.0000   -0.25827
63440.0000   -0.31709
63480.0000   -0.56091
63520.0000   -0.38417
63560.0000   -0.20216
63600.0000   -0.06828
63640.0000   -0.15172
63680.0000   -0.24280
63720.0000   -0.40637
63760.0000   -0.49116
63800.0000   -0.43390
63840.0000   -0.35383
63880.0000   -0.51215
63920.0000   -0.44935
63960.0000   -0.35118
64000.0000   -0.29335
64040.0000   -0.31935
64080.0000   -0.37690
64120.0000   -0.50523
64160.0000    0.02679
64200.0000   -0.19301
64240.0000   -0.80738
64280.0000   -0.20922
64320.0000   -0.31580
64360.0000   -0.35551
64400.0000   -0.53085
64440.0000   -0.72863
64480.0000   -0.62460
64520.0000   -0.33289
64560.0000   -0.76623
64600.0000   -0.69830
64640.0000   -0.68494
64680.0000   -0.57148
64720.0000   -0.43989
64760.0000   -0.06129
64800.0000   -0.39869
64840.0000   -0.17442
64880.0000   -0.18705
64920.0000   -0.34855
64960.0000   -0.13642
65000.0000   -0.22030
65040.0000   -0.30439
65080.0000   -0.45057
65120.0000   -0.37618
65160.0000   -0.38604
65200.0000   -0.33716
65240.0000    0.14006
65280.0000    0.08428
65320.0000    0.12357
65360.0000    0.27542
65400.0000    0.32801
65440.0000    0.35214
65480.0000    0.25648
65520.0000    0.26823
65560.0000    0.21454
65600.0000    0.40412
65640.0000    0.41451
65680.0000    0.35583
65720.0000    0.31911
65760.0000    0.30236
65800.0000    0.27654
65840.0000    0.16866
65880.0000    0.01604
65920.0000   -0.03337
65960.0000    0.23493
66000.0000    0.13718
66040.0000    0.22977
66080.0000    0.13558
66120.0000    0.17106
66160.0000   -0.08270
66200.0000   -0.16388
66240.0000    0.21833
66280.0000    0.17570
66320.0000    0.22479
66360.0000    0.31435
66400.0000    0.44386
66440.0000    0.33863
66480.0000   -0.03034
66520.0000    0.09537
66560.0000    0.32956
66600.0000   -0.02470
66640.0000    0.08358
66680.0000   -0.44794
66720.0000   -0.17188
66760.0000   -0.24177
66800.0000   -0.89855
66840.0000   -0.74874
66880.0000   -0.63420
66920.0000   -0.79197
66960.0000   -0.70808
67000.0000   -0.44943
67040.0000   -0.18550
67080.0000   -0.12161
67120.0000   -0.63682
67160.0000   -0.38206
67200.0000   -0.56473
67240.0000   -0.67758
67280.0000   -0.43071
67320.0000   -0.69388
67360.0000   -0.47427
67400.0000   -0.85934
67440.0000   -0.87263
67480.0000   -0.90681
67520.0000   -0.47032
67560.0000   -0.19767
67600.0000   -0.43586
67640.0000   -0.27707
67680.0000   -0.35143
67720.0000   -0.39657
67760.0000   -0.31848
67800.0000   -0.40870
67840.0000   -0.59782
67880.0000   -0.36352
67920.0000   -0.31137
67960.0000   -0.67934
68000.0000   -0.17166
68040.0000   -0.39764
68080.0000   -0.47476
68120.0000   -0.70187
68160.0000   -0.51006
68200.0000   -0.42824
68240.0000   -0.48980
68280.0000   -0.72526
68320.0000   -0.46636
68360.0000   -0.73482
68400.0000   -0.69465
68440.0000   -0.44938
68480.0000   -0.39065
68520.0000   -0.17427
68560.0000   -0.44346
68600.0000   -0.51444
68640.0000   -0.57050
68680.0000   -0.73595
68720.0000   -0.94197
68760.0000   -0.95937
68800.0000   -0.64531
68840.0000   -0.83150
68880.0000   -0.96068
68920.0000   -0.78735
68960.0000   -0.79140
69000.0000   -0.55750
69040.0000   -0.86053
69080.0000   -0.76363
69120.0000   -0.88310
69160.0000   -0.95946
69200.0000   -0.79834
69240.0000   -0.64109
69280.0000   -1.25703
69320.0000   -0.98799
69360.0000   -0.51868
69400.0000   -0.63685
69440.0000   -0.74836
69480.0000   -0.62517
69520.0000   -0.85299
69560.0000   -0.45786
69600.0000   -0.63874
69640.0000   -0.68927
69680.0000   -0.72776
69720.0000   -0.62032
69760.0000   -0.73029
69800.0000   -1.01566
69840.0000   -0.69219
69880.0000   -0.61739
69920.0000   -0.73971
69960.0000   -0.57341
70000.0000   -0.98357
70040.0000   -0.60327
70080.0000   -0.67742
70120.0000   -0.58218
70160.0000   -0.75452
70200.0000   -0.64403
70240.0000   -0.59908
70280.0000   -0.73614
70320.0000   -0.74970
70360.0000   -0.61763
70400.0000   -0.60837
70440.0000   -0.74859
70480.0000   -0.60450
70520.0000   -0.65688
70560.0000   -0.73624
70600.0000   -0.52857
70640.0000   -0.93550
70680.0000   -0.75085
70720.0000   -0.75014
70760.0000   -0.78978
70800.0000   -1.08664
70840.0000   -0.82442
70880.0000   -0.57149
70920.0000   -1.09357
70960.0000   -0.80327
71000.0000   -0.50342
71040.0000   -0.94086
71080.0000   -0.81924
71120.0000   -0.78673
71160.0000   -1.02319
71200.0000   -0.94638
71240.0000   -0.88766
71280.0000   -1.13296
71320.0000   -1.02834
71360.0000   -0.72399
71400.0000   -0.84315
71440.0000   -0.67763
71480.0000   -0.99725
71520.0000   -0.82845
71560.0000   -0.49825
71600.0000   -0.47325
71640.0000   -0.43958
71680.0000   -0.56008
71720.0000   -0.34025
71760.0000   -0.74527
71800.0000   -0.48224
71840.0000   -0.62372
71880.0000   -0.65179
71920.0000   -0.86703
71960.0000   -0.68747
72000.0000   -0.68274
72040.0000   -0.79336
72080.0000   -0.54801
72120.0000   -0.76667
72160.0000   -0.39580
72200.0000   -0.55354
72240.0000   -0.41320
72280.0000   -0.12718
72320.0000   -0.13580
72360.0000   -0.05052
72400.0000   -0.27140
72440.0000   -0.04450
72480.0000   -0.31971
72520.0000   -0.34935
72560.0000   -0.59274
72600.0000   -0.82677
72640.0000   -0.71304
72680.0000   -0.49256
72720.0000   -0.91868
72760.0000   -0.52424
72800.0000   -0.49835
72840.0000   -0.69584
72880.0000   -0.47012
72920.0000   -0.07844
72960.0000   -0.13310
73000.0000   -0.31911
73040.0000    0.01237
73080.0000    0.02658
73120.0000    0.07005
73160.0000    0.08973
73200.0000    0.07352
73240.0000    0.27008
73280.0000    0.25111
73320.0000    0.08781
73360.0000   -0.00127
73400.0000    0.05840
73440.0000   -0.03226
73480.0000   -0.30929
73520.0000   -0.22043
73560.0000   -0.73083
73600.0000   -0.39029
73640.0000   -0.32393
73680.0000   -0.69296
73720.0000   -0.55397
73760.0000   -0.05411
73800.0000   -0.14828
73840.0000   -0.39385
73880.0000   -0.45894
73920.0000   -0.69202
73960.0000   -0.24956
74000.0000   -0.38264
74040.0000   -0.53803
74080.0000   -0.53458
74120.0000   -0.82109
74160.0000   -0.60369
74200.0000   -0.71052
74240.0000   -0.69780
74280.0000   -0.88371
74320.0000   -0.80784
74360.0000   -0.66150
74400.0000   -0.60992
74440.0000   -1.16274
74480.0000   -1.22663
74520.0000   -1.17319
74560.0000   -0.90624
74600.0000   -0.60499
74640.0000   -0.60332
74680.0000   -0.79439
74720.0000   -0.59774
74760.0000   -0.93367
74800.0000   -0.75847
74840.0000   -0.39659
74880.0000   -0.68759
74920.0000   -0.52976
74960.0000   -0.21020
75000.0000   -0.33159
75040.0000   -0.34752
75080.0000   -0.67930
75120.0000   -0.79975
75160.0000   -0.52762
75200.0000   -0.52236
75240.0000   -0.40510
75280.0000   -0.75998
75320.0000   -0.78303
75360.0000   -0.93403
75400.0000   -0.77806
75440.0000   -0.66889
75480.0000   -1.02691
75520.0000   -0.69862
75560.0000   -0.42153
75600.0000   -0.88030
75640.0000   -0.77820
75680.0000   -0.73594
75720.0000   -0.19682
75760.0000   -0.28673
75800.0000   -0.45232
75840.0000   -0.71253
75880.0000   -0.87282
75920.0000   -1.04341
75960.0000   -0.70467
76000.0000   -0.78363
76040.0000   -0.81963
76080.0000   -0.83475
76120.0000   -0.64368
76160.0000   -0.65676
76200.0000   -0.84009
76240.0000   -0.66499
76280.0000   -0.70561
76320.0000   -0.55972
76360.0000   -0.51141
76400.0000   -0.79908
76440.0000   -1.05637
76480.0000   -0.88035
76520.0000   -1.11520
76560.0000   -0.96466
76600.0000   -0.98237
76640.0000   -0.76248
76680.0000   -0.78175
76720.0000   -0.12320
76760.0000   -0.35111
76800.0000   -0.27110
76840.0000   -0.72904
76880.0000   -0.97103
76920.0000   -0.71218
76960.0000   -0.88072
77000.0000   -0.50090
77040.0000   -0.82339
77080.0000   -0.46776
77120.0000   -0.64659
77160.0000   -0.90468
77200.0000   -0.45605
77240.0000   -0.72636
77280.0000   -0.77720
77320.0000   -0.68405
77360.0000   -0.58040
77400.0000   -0.68997
77440.0000   -0.35662
77480.0000   -0.27734
77520.0000   -0.38159
77560.0000   -0.72746
77600.0000   -0.89345
77640.0000   -0.76872
77680.0000   -0.66197
77720.0000   -0.55030
77760.0000   -0.70073
77800.0000   -0.77449
77840.0000   -0.79275
77880.0000   -0.49240
77920.0000   -0.37784
77960.0000   -0.37896
78000.0000   -0.22628
78040.0000   -0.44247
78080.0000   -0.87629
78120.0000   -0.35260
78160.0000   -0.21001
78200.0000   -0.55536
78240.0000   -0.71090
78280.0000   -0.61699
78320.0000   -0.46061
78360.0000   -0.55440
78400.0000   -0.59489
78440.0000   -0.62674
78480.0000   -0.55163
78520.0000   -0.86349
78560.0000   -0.66813
78600.0000   -0.32218
78640.0000   -0.11517
78680.0000    0.03101
78720.0000   -0.20921
78760.0000   -0.36454
78800.0000   -0.33743
78840.0000   -0.24032
78880.0000   -0.39828
78920.0000   -0.72695
78960.0000   -0.49346
79000.0000   -0.83818
79040.0000   -0.67241
79080.0000   -1.04845
79120.0000   -1.13977
79160.0000   -0.38155
79200.0000   -0.34349
79240.0000   -0.78499
79280.0000   -0.48326
79320.0000   -0.22422
79360.0000   -0.32484
79400.0000   -0.30375
79440.0000   -0.49996
79480.0000   -0.47892
79520.0000   -0.25753
79560.0000   -0.38069
79600.0000   -0.17144
79640.0000   -0.37433
79680.0000   -0.80753
79720.0000   -0.62362
79760.0000   -0.60904
79800.0000   -0.52690
79840.0000   -0.42753
79880.0000   -0.58463
79920.0000   -0.84634
79960.0000   -0.78340
80000.0000   -0.43473
80040.0000   -0.44512
80080.0000   -0.51882
80120.0000   -0.84284
80160.0000   -0.81482
80200.0000   -0.48511
80240.0000   -0.36552
80280.0000   -0.71905
80320.0000   -0.60968
80360.0000   -0.79074
80400.0000   -0.90518
80440.0000   -0.71779
80480.0000   -0.81919
80520.0000   -0.75008
80560.0000   -0.74661
80600.0000   -0.88980
80640.0000   -0.69458
80680.0000   -1.07216
80720.0000   -1.11493
80760.0000   -0.64995
80800.0000   -0.53006
80840.0000   -0.71419
80880.0000   -0.74337
80920.0000   -0.53029
80960.0000   -0.40735
81000.0000   -0.62429
81040.0000   -0.49258
81080.0000   -0.62237
81120.0000   -0.41105
81160.0000   -0.35167
81200.0000   -0.82092
81240.0000   -0.64987
81280.0000   -0.67117
81320.0000   -0.64605
81360.0000   -0.58819
81400.0000   -0.51982
81440.0000   -0.51226
81480.0000   -0.40903
81520.0000   -0.49862
81560.0000   -0.68714
81600.0000   -0.63017
81640.0000   -0.65439
81680.0000   -0.56546
81720.0000   -0.62322
81760.0000   -0.74322
81800.0000   -0.71766
81840.0000   -0.58699
81880.0000   -0.59810
81920.0000   -0.63110
81960.0000   -0.58258
82000.0000   -0.31246
82040.0000   -0.59340
82080.0000   -0.36319
82120.0000   -0.42160
82160.0000   -0.62426
82200.0000   -0.38993
82240.0000   -0.11225
82280.0000   -0.46576
82320.0000   -0.53641
82360.0000   -0.43467
82400.0000   -0.40014
82440.0000   -0.62571
82480.0000   -0.50805
82520.0000   -0.87454
82560.0000   -0.61807
82600.0000   -0.45491
82640.0000   -0.44266
82680.0000   -0.67778
82720.0000   -0.75385
82760.0000   -0.55949
82800.0000   -0.61828
82840.0000   -0.31215
82880.0000   -0.44747
82920.0000   -0.48082
82960.0000   -0.51509
83000.0000   -0.84841
83040.0000   -0.47493
83080.0000   -0.73633
83120.0000   -0.61006
83160.0000   -0.69766
83200.0000   -0.56348
83240.0000   -0.63338
83280.0000   -0.51255
83320.0000   -0.78079
83360.0000   -0.64556
83400.0000   -0.86369
83440.0000   -0.60325
83480.0000   -0.43562
83520.0000   -0.32726
83560.0000   -0.48097
83600.0000   -0.46674
83640.0000   -0.51842
83680.0000   -0.51443
83720.0000   -0.41185
83760.0000   -0.52251
83800.0000   -0.69686
83840.0000   -0.31897
83880.0000   -0.16468
83920.0000   -0.17375
83960.0000   -0.14499
84000.0000   -0.36271
84040.0000   -0.22433
84080.0000   -0.30620
84120.0000   -0.48525
84160.0000   -0.26405
84200.0000   -0.13259
84240.0000   -0.40629
84280.0000   -0.36273
84320.0000   -0.65721
84360.0000   -0.55562
84400.0000   -0.45536
84440.0000   -0.66525
84480.0000   -0.59622
84520.0000   -0.34534
84560.0000   -0.20008
84600.0000   -0.56423
84640.0000   -0.42252
84680.0000   -0.22554
84720.0000   -0.32718
84760.0000   -0.25760
84800.0000   -0.31351
84840.0000    0.02262
84880.0000   -0.31751
84920.0000   -0.34483
84960.0000   -0.23957
85000.0000    0.01425
85040.0000   -0.35646
85080.0000    0.05649
85120.0000   -0.27535
85160.0000   -0.03891
85200.0000   -0.04669
85240.0000   -0.22118
85280.0000   -0.19647
85320.0000   -0.27968
85360.0000   -0.04376
85400.0000   -0.10624
85440.0000    0.04675
85480.0000   -0.16060
85520.0000    0.05189
85560.0000   -0.49249
85600.0000   -0.35898
85640.0000   -0.43482
85680.0000   -0.34458
85720.0000   -0.42934
85760.0000   -0.54518
85800.0000   -0.43490
85840.0000   -0.47904
85880.0000   -0.34516
85920.0000   -0.45854
85960.0000   -0.09718
86000.0000   -0.13060
86040.0000   -0.18045
86080.0000   -0.22400
86120.0000   -0.26141
86160.0000   -0.19789
86200.0000    0.10672
86240.0000   -0.02373
86280.0000   -0.55490
86320.0000   -0.35485
86360.0000   -0.22177
86400.0000   -0.03681
86440.0000   -0.14003
86480.0000   -0.46752
86520.0000   -0.44243
86560.0000   -0.32428
86600.0000   -0.69678
86640.0000   -0.34931
86680.0000   -0.30837
86720.0000   -0.43704
86760.0000   -0.23046
86800.0000   -0.41769
86840.0000   -0.60535
86880.0000   -0.72931
86920.0000   -0.59240
86960.0000   -0.50029
87000.0000   -0.15550
87040.0000   -0.23242
87080.0000   -0.32168
87120.0000   -0.19837
87160.0000   -0.19293
87200.0000   -0.20290
87240.0000   -0.47759
87280.0000   -0.36023
87320.0000   -0.27347
87360.0000   -0.45249
87400.0000   -0.39705
87440.0000   -0.29286
87480.0000   -0.60126
87520.0000   -0.21191
87560.0000   -0.28720
87600.0000   -0.28793
87640.0000   -0.52241
87680.0000   -0.30836
87720.0000   -0.13073
87760.0000   -0.18306
87800.0000   -0.32372
87840.0000   -0.19459
87880.0000   -0.07996
87920.0000   -0.01338
87960.0000   -0.17004
88000.0000    0.09162
88040.0000   -0.29188
88080.0000   -0.23662
88120.0000   -0.55723
88160.0000   -0.60349
88200.0000   -0.55242
88240.0000   -0.37495
88280.0000   -0.52393
88320.0000   -0.46917
88360.0000   -0.52058
88400.0000   -0.49068
88440.0000   -0.32357
88480.0000   -0.53545
88520.0000   -0.32832
88560.0000   -0.46444
88600.0000   -0.62062
88640.0000   -0.63911
88680.0000   -0.67128
88720.0000   -0.56231
88760.0000   -0.49719
88800.0000   -0.51780
88840.0000   -0.57272
88880.0000   -0.60593
88920.0000   -0.51419
88960.0000   -0.53408
89000.0000   -0.56754
89040.0000   -0.48997
89080.0000   -0.57168
89120.0000   -0.57332
89160.0000   -0.70947
89200.0000   -0.65289
89240.0000   -0.51077
89280.0000   -0.67788
89320.0000   -0.43239
89360.0000   -0.78408
89400.0000   -0.24004
89440.0000   -0.37623
89480.0000   -0.38181
89520.0000   -0.26718
89560.0000   -0.31286
89600.0000   -0.32016
89640.0000   -0.27376
89680.0000   -0.12005
89720.0000   -0.48164
89760.0000   -0.34707
89800.0000   -0.39507
89840.0000   -0.17956
89880.0000   -0.31713
89920.0000   -0.28546
89960.0000   -0.46378
90000.0000   -0.56229
90040.0000   -0.55003
90080.0000   -0.68252
90120.0000   -0.25079
90160.0000   -0.47367
90200.0000   -0.37690
90240.0000   -0.36629
90280.0000   -0.42055
90320.0000   -0.29664
90360.0000   -0.08409
90400.0000   -0.06811
90440.0000    0.09088
90480.0000   -0.12280
90520.0000    0.23049
90560.0000   -0.03259
90600.0000   -0.06319
90640.0000   -0.33682
90680.0000   -0.09287
90720.0000   -0.16302
90760.0000    0.09937
90800.0000    0.02571
90840.0000    0.12666
90880.0000   -0.02580
90920.0000    0.10344
90960.0000    0.10795
91000.0000   -0.21974
91040.0000   -0.00502
91080.0000    0.15906
91120.0000    0.00568
91160.0000    0.15217
91200.0000    0.33482
91240.0000    0.24351
91280.0000    0.33023
91320.0000    0.22161
91360.0000    0.01042
91400.0000    0.05280
91440.0000    0.10843
91480.0000    0.15726
91520.0000    0.05557
91560.0000   -0.30761
91600.0000   -0.01882
91640.0000    0.05083
91680.0000   -0.27878
91720.0000   -0.04643
91760.0000   -0.15053
91800.0000   -0.10246
91840.0000   -0.09974
91880.0000   -0.07895
91920.0000   -0.33100
91960.0000   -0.26893
92000.0000   -0.00924
92040.0000    0.01728
92080.0000    0.20106
92120.0000   -0.03618
92160.0000   -0.04731
92200.0000   -0.15201
92240.0000   -0.33325
92280.0000   -0.42611
92320.0000    0.06361
92360.0000    0.09665
92400.0000   -0.33576
92440.0000   -0.60737
92480.0000   -0.46395
92520.0000   -0.25982
92560.0000   -0.37904
92600.0000   -0.60386
92640.0000   -0.24368
92680.0000   -0.30326
92720.0000   -0.23731
92760.0000    0.01662
92800.0000   -0.16915
92840.0000    0.08725
92880.0000    0.01796
92920.0000    0.12599
92960.0000    0.11585
93000.0000    0.35665
93040.0000    0.25932
93080.0000    0.18131
93120.0000    0.42774
93160.0000    0.06645
93200.0000    0.08203
93240.0000    0.25849
93280.0000    0.20011
93320.0000    0.18831
93360.0000    0.28953
93400.0000    0.23058
93440.0000    0.50210
93480.0000    0.19743
93520.0000    0.08857
93560.0000    0.39501
93600.0000    0.23877
93640.0000    0.21767
93680.0000    0.34386
93720.0000    0.28988
93760.0000    0.38571
93800.0000    0.29400
93840.0000    0.23630
93880.0000    0.30224
93920.0000    0.28303
93960.0000    0.20178
94000.0000    0.31799
94040.0000    0.27219
94080.0000    0.36424
94120.0000    0.20609
94160.0000    0.28707
94200.0000    0.23962
94240.0000    0.18696
94280.0000    0.25086
94320.0000    0.45660
94360.0000    0.38288
94400.0000    0.24099
94440.0000    0.40066
94480.0000    0.37129
94520.0000    0.39227
94560.0000    0.28326
94600.0000   -0.12538
94640.0000    0.27718
94680.0000    0.30888
94720.0000    0.10745
94760.0000    0.12193
94800.0000    0.33854
94840.0000    0.34735
94880.0000    0.15443
94920.0000    0.37106
94960.0000    0.41301
95000.0000   -0.14642
95040.0000    0.42663
95080.0000    0.57285
95120.0000    0.20768
95160.0000    0.40292
95200.0000    0.49240
95240.0000   -0.32095
95280.0000   -0.13766
95320.0000   -0.13495
95360.0000   -0.06412
95400.0000    0.01711
95440.0000    0.22958
95480.0000    0.23049
95520.0000    0.46766
95560.0000    0.26820
95600.0000    0.37220
95640.0000    0.27781
95680.0000    0.23004
95720.0000    0.14199
95760.0000    0.21584
95800.0000    0.15031
95840.0000    0.46725
95880.0000    0.42481
95920.0000    0.26316
95960.0000    0.34273
96000.0000    0.40568
96040.0000    0.36775
96080.0000    0.37308
96120.0000    0.54910
96160.0000    0.35660
96200.0000    0.65099
96240.0000    0.34307
96280.0000   -0.22593
96320.0000   -0.06960
96360.0000    0.09280
96400.0000   -0.16588
96440.0000    0.37069
96480.0000    0.04999
96520.0000    0.41146
96560.0000    0.22643
96600.0000    0.39752
96640.0000    0.49076
96680.0000    0.51937
96720.0000    0.31490
96760.0000    0.04636
96800.0000    0.21387
96840.0000    0.19715
96880.0000    0.18516
96920.0000    0.18678
96960.0000    0.51779
97000.0000    0.28255
97040.0000    0.09873
97080.0000    0.41764
97120.0000    0.32101
97160.0000    0.37480
97200.0000    0.42833
97240.0000    0.26423
97280.0000    0.62348
97320.0000    0.62165
97360.0000    0.59971
97400.0000    0.08562
97440.0000    0.32459
97480.0000    0.34174
97520.0000    0.32248
97560.0000    0.56704
97600.0000    0.35655
97640.0000    0.29722
97680.0000   -0.35186
97720.0000    0.16436
97760.0000    0.08269
97800.0000    0.61063
97840.0000    0.53155
97880.0000    0.26316
97920.0000    0.15444
97960.0000    0.38720
98000.0000    0.08660
98040.0000    0.29497
98080.0000    0.42441
98120.0000    0.29921
98160.0000   -0.10778
98200.0000    0.35535
98240.0000    0.23429
98280.0000   -0.21083
98320.0000   -0.02199
98360.0000   -0.20570
98400.0000   -0.15255
98440.0000    0.09457
98480.0000    0.18459
98520.0000   -0.12092
98560.0000   -0.23629
98600.0000   -0.40335
98640.0000    0.04515
98680.0000   -0.05249
98720.0000   -0.51506
98760.0000   -0.19241
98800.0000   -0.04855
98840.0000   -0.19230
98880.0000   -0.26850
98920.0000   -0.40192
98960.0000    0.11306
99000.0000   -0.20577
99040.0000   -0.25035
99080.0000   -0.29890
99120.0000   -0.18040
99160.0000   -0.19013
99200.0000   -0.32838
99240.0000   -0.10310
99280.0000   -0.01311
99320.0000   -0.39334
99360.0000   -0.18424
99400.0000   -0.38799
99440.0000   -0.18169
99480.0000   -0.25904
99520.0000   -0.26751
99560.0000   -0.08136
99600.0000    0.18738
99640.0000   -0.24490
99680.0000   -0.13620
99720.0000   -0.29963
99760.0000   -0.24615
99800.0000   -0.44598
99840.0000   -0.42654
99880.0000   -0.53993
99920.0000   -0.41453
99960.0000   -0.22560
100000.0000   -0.48552
100040.0000   -0.45705
100080.0000   -0.38962
100120.0000   -0.25552
100160.0000   -0.46742
100200.0000   -0.19899
100240.0000   -0.42073
100280.0000   -0.67141
100320.0000   -0.94131
100360.0000   -0.74160
100400.0000   -0.25912
100440.0000   -0.35216
100480.0000   -0.31427
100520.0000   -0.43196
100560.0000   -0.74206
100600.0000   -0.28385
100640.0000   -0.25224
100680.0000    0.16548
100720.0000   -0.07239
100760.0000   -0.34784
100800.0000   -0.16084
100840.0000   -0.29335
100880.0000   -0.61780
100920.0000   -0.21783
100960.0000   -0.36819
101000.0000   -0.30031
101040.0000   -0.49083
101080.0000   -0.46381
101120.0000   -0.36760
101160.0000   -0.62076
101200.0000   -0.29700
101240.0000   -0.22056
101280.0000   -0.17881
101320.0000   -0.44997
101360.0000   -0.45417
101400.0000   -0.64127
101440.0000   -0.53734
101480.0000   -0.53632
101520.0000   -0.33174
101560.0000   -0.47608
101600.0000   -0.45188
101640.0000   -0.52455
101680.0000   -0.52532
101720.0000   -0.45198
101760.0000   -0.53967
101800.0000   -0.50090
101840.0000   -0.48080
101880.0000   -0.37972
101920.0000   -0.58948
101960.0000   -0.59483
102000.0000   -0.60908
102040.0000   -0.41178
102080.0000   -0.48678
102120.0000   -0.54906
102160.0000   -0.59521
102200.0000   -0.42874
102240.0000   -0.49695
102280.0000   -0.71123
102320.0000   -0.61845
102360.0000   -0.66029
102400.0000   -0.73847
102440.0000   -0.53989
102480.0000   -0.40174
102520.0000   -0.53198
102560.0000   -0.48403
102600.0000   -0.35671
102640.0000   -0.62613
102680.0000   -0.52078
102720.0000   -0.53813
102760.0000   -0.70931
102800.0000   -0.52954
102840.0000   -0.72007
102880.0000   -0.58674
102920.0000   -0.59750
102960.0000   -0.50567
103000.0000   -0.61356
103040.0000   -0.24086
103080.0000   -0.54975
103120.0000   -0.60388
103160.0000   -0.47208
103200.0000   -0.57489
103240.0000   -0.58547
103280.0000   -0.83308
103320.0000   -0.77422
103360.0000   -0.49170
103400.0000   -0.46044
103440.0000   -0.46120
103480.0000   -0.29289
103520.0000   -0.33371
103560.0000   -0.48951
103600.0000   -0.12215
103640.0000   -0.41688
103680.0000   -0.54581
103720.0000    0.08906
103760.0000   -0.64554
103800.0000   -0.63753
103840.0000   -0.36144
103880.0000   -0.45158
103920.0000   -0.35619
103960.0000   -0.51383
104000.0000   -0.75019
104040.0000   -0.83056
104080.0000   -0.47769
104120.0000   -0.31498
104160.0000   -0.34816
104200.0000   -0.53328
104240.0000   -0.80396
104280.0000   -0.55381
104320.0000   -0.46306
104360.0000   -0.21879
104400.0000   -0.34566
104440.0000   -0.73067
104480.0000   -0.69059
104520.0000   -0.64539
104560.0000   -0.73306
104600.0000   -0.89769
104640.0000   -0.57660
104680.0000   -0.73338
104720.0000   -0.83477
104760.0000   -0.79574
104800.0000   -0.45180
104840.0000   -0.36711
104880.0000   -0.50521
104920.0000   -0.63703
104960.0000   -0.07203
105000.0000   -0.55146
105040.0000   -0.45556
105080.0000   -0.68052
105120.0000   -0.70832
105160.0000   -0.67093
105200.0000   -0.37119
105240.0000   -0.53936
105280.0000   -0.51934
105320.0000   -0.33430
105360.0000   -0.39331
105400.0000   -0.44136
105440.0000   -0.45413
105480.0000   -0.54304
105520.0000   -0.41318
105560.0000   -0.94417
105600.0000   -0.74479
105640.0000   -0.75409
105680.0000   -0.52440
105720.0000   -0.32045
105760.0000   -0.30327
105800.0000   -0.08216
105840.0000   -0.20187
105880.0000   -0.51287
105920.0000   -0.43882
105960.0000   -0.47071
106000.0000   -0.90228
106040.0000   -0.64614
106080.0000   -0.45951
106120.0000   -0.33722
106160.0000   -0.58967
106200.0000   -0.38791
106240.0000   -0.30372
106280.0000   -0.03685
106320.0000   -0.16988
106360.0000   -0.42384
106400.0000   -0.42818
106440.0000   -0.67622
106480.0000   -0.61277
106520.0000   -0.34389
106560.0000   -0.31717
106600.0000   -0.13901
106640.0000   -0.30390
106680.0000   -0.44391
106720.0000   -0.16584
106760.0000   -0.17180
106800.0000   -0.17858
106840.0000   -0.28782
106880.0000   -0.36577
106920.0000   -0.35122
106960.0000   -0.35929
107000.0000   -0.32850
107040.0000   -0.42284
107080.0000   -0.63682
107120.0000   -0.31674
107160.0000   -0.27412
107200.0000   -0.27732
107240.0000   -0.26766
107280.0000   -0.75855
107320.0000   -0.66842
107360.0000   -0.26583
107400.0000   -0.58343
107440.0000   -0.30698
107480.0000   -0.53505
107520.0000   -0.85620
107560.0000   -1.00666
107600.0000   -1.10263
107640.0000   -0.52950
107680.0000   -0.80285
107720.0000   -0.60021
107760.0000   -0.49960
107800.0000   -0.78072
107840.0000   -0.50257
107880.0000   -0.34675
107920.0000   -0.58841
107960.0000   -0.39494
108000.0000   -0.08720
108040.0000   -0.50496
108080.0000   -0.56848
108120.0000   -0.78096
108160.0000   -0.37522
108200.0000   -0.79164
108240.0000   -0.53298
108280.0000   -0.54176
108320.0000   -0.17986
108360.0000   -0.16693
108400.0000   -0.66272
108440.0000   -0.93487
108480.0000   -0.51978
108520.0000   -0.51813
108560.0000   -0.71177
108600.0000   -0.64817
108640.0000   -0.26697
108680.0000   -0.68794
108720.0000   -0.75962
108760.0000   -0.63858
108800.0000   -0.72814
108840.0000   -0.39157
108880.0000   -0.65018
108920.0000   -0.74528
108960.0000   -0.92104
109000.0000   -0.23622
109040.0000   -0.62331
109080.0000   -0.30214
109120.0000   -0.67363
109160.0000   -0.48680
109200.0000   -0.34548
109240.0000   -0.32080
109280.0000   -0.03123
109320.0000   -0.14181
109360.0000   -0.09801
109400.0000   -0.30259
109440.0000   -0.23084
109480.0000   -0.07284
109520.0000   -0.19008
109560.0000   -0.03538
109600.0000   -0.40677
109640.0000   -0.39034
109680.0000   -0.51103
109720.0000   -0.07618
109760.0000   -0.18110
109800.0000   -0.26700
109840.0000   -0.33776
109880.0000    0.19770
109920.0000   -0.26945
109960.0000   -0.44258
110000.0000   -0.58405
110040.0000   -1.01413
110080.0000   -0.61536
110120.0000   -0.98567
110160.0000   -0.81700
110200.0000   -0.94741
110240.0000   -0.66417
110280.0000   -0.80211
110320.0000   -0.80498
110360.0000   -0.81301
110400.0000   -0.89894
110440.0000   -0.60838
110480.0000   -0.51349
110520.0000   -0.57859
110560.0000   -0.39917
110600.0000   -0.59086
110640.0000   -0.54972
110680.0000   -0.66066
110720.0000   -0.82540
110760.0000   -0.45691
110800.0000   -0.50261
110840.0000   -0.60989
110880.0000   -0.67234
110920.0000   -0.69278
110960.0000   -0.10795
111000.0000   -0.32851
111040.0000   -0.26122
111080.0000   -0.30265
111120.0000   -0.52665
111160.0000   -0.64530
111200.0000   -0.42545
111240.0000   -0.32823
111280.0000   -0.52146
111320.0000   -0.58930
111360.0000   -0.46154
111400.0000   -0.26113
111440.0000   -0.50114
111480.0000   -0.33044
111520.0000   -0.17233
111560.0000   -0.24225
111600.0000   -0.45737
111640.0000   -0.45850
111680.0000   -0.67003
111720.0000   -0.44113
111760.0000   -0.54635
111800.0000   -0.36632
111840.0000   -0.64225
111880.0000   -0.66344
111920.0000   -0.17709
111960.0000   -0.74336
112000.0000   -0.52451
112040.0000   -0.50727
112080.0000   -0.38427
112120.0000   -0.61049
112160.0000   -0.76915
112200.0000   -0.70637
112240.0000   -0.32517
112280.0000   -0.32110
112320.0000    0.01861
112360.0000    0.06228
112400.0000   -0.55697
112440.0000   -0.45873
112480.0000   -0.35275
112520.0000   -0.21528
112560.0000   -0.26213
112600.0000   -0.14277
112640.0000   -0.26847
112680.0000   -0.08293
112720.0000   -0.18634
112760.0000   -0.24419
112800.0000   -0.17659
112840.0000   -0.32142
112880.0000    0.11283
112920.0000   -0.30562
112960.0000    0.01851
113000.0000   -0.16734
113040.0000   -0.42551
113080.0000   -0.38858
113120.0000   -0.59573
113160.0000   -0.41415
113200.0000   -0.66008
113240.0000   -0.45740
113280.0000   -0.48275
113320.0000   -0.53993
113360.0000   -0.37705
113400.0000   -0.46927
113440.0000   -0.90805
113480.0000   -0.19131
113520.0000   -0.73141
113560.0000   -0.53229
113600.0000   -0.69337
113640.0000   -0.78340
113680.0000   -0.61793
113720.0000   -0.42742
113760.0000   -0.75065
113800.0000   -0.63051
113840.0000   -0.69833
113880.0000   -0.53642
113920.0000   -0.78273
113960.0000   -0.62770
114000.0000   -1.03037
114040.0000   -0.88910
114080.0000   -0.34706
114120.0000   -0.50846
114160.0000   -0.16351
114200.0000   -0.21175
114240.0000   -0.43036
114280.0000   -0.41238
114320.0000   -0.31662
114360.0000   -0.71294
114400.0000   -0.48587
114440.0000   -0.37744
114480.0000   -0.49097
114520.0000   -0.62226
114560.0000   -0.66410
114600.0000   -0.60627
114640.0000   -0.82280
114680.0000   -0.68924
114720.0000   -0.48569
114760.0000   -0.64224
114800.0000   -0.55736
114840.0000   -0.51390
114880.0000   -0.61970
114920.0000   -0.68313
114960.0000   -0.78235
115000.0000   -0.53513
115040.0000   -0.52739
115080.0000   -0.66980
115120.0000   -0.47003
115160.0000   -0.90453
115200.0000   -0.42170
115240.0000   -0.40873
115280.0000    0.03591
115320.0000   -0.37968
115360.0000   -0.57728
115400.0000   -0.39859
115440.0000   -0.37256
115480.0000   -0.31591
115520.0000   -0.57841
115560.0000   -0.55146
115600.0000   -0.48674
115640.0000   -0.34598
115680.0000   -0.36278
115720.0000   -0.49346
115760.0000   -0.55593
115800.0000   -0.65750
115840.0000   -0.45967
115880.0000   -0.88131
115920.0000   -0.73139
115960.0000   -0.78512
116000.0000   -0.60119
116040.0000   -0.33755
116080.0000   -0.56466
116120.0000   -0.86317
116160.0000   -0.74064
116200.0000   -0.49093
116240.0000   -0.43461
116280.0000   -0.27813
116320.0000   -0.62867
116360.0000   -0.07984
116400.0000   -0.39117
116440.0000   -0.44188
116480.0000   -0.43184
116520.0000   -0.06954
116560.0000   -0.11766
116600.0000   -0.15527
116640.0000   -0.11068
116680.0000   -0.20120
116720.0000    0.13350
116760.0000    0.35952
116800.0000    0.38439
116840.0000    0.27768
116880.0000    0.50375
116920.0000    0.48452
116960.0000    0.38412
117000.0000    0.37567
117040.0000    0.21151
117080.0000    0.52412
117120.0000    0.16981
117160.0000    0.47984
117200.0000    0.34966
117240.0000    0.37313
117280.0000    0.36350
117320.0000    0.51562
117360.0000    0.41883
117400.0000    0.44634
117440.0000    0.51651
117480.0000    0.28124
117520.0000    0.47175
117560.0000    0.58575
117600.0000    0.51940
117640.0000    0.22451
117680.0000    0.21315
117720.0000    0.15852
117760.0000    0.55122
117800.0000    0.45200
117840.0000    0.46729
117880.0000    0.52476
117920.0000    0.37197
117960.0000    0.33104
118000.0000    0.27914
118040.0000    0.47708
118080.0000    0.23647
118120.0000    0.43869
118160.0000    0.60698
118200.0000    0.52634
118240.0000    0.51853
118280.0000    0.38722
118320.0000    0.16318
118360.0000    0.27750
118400.0000    0.55145
118440.0000    0.29553
118480.0000    0.22025
118520.0000    0.28161
118560.0000    0.36134
118600.0000    0.49589
118640.0000    0.08500
118680.0000    0.06358
118720.0000   -0.12306
118760.0000    0.01659
118800.0000    0.59012
118840.0000    0.39059
118880.0000    0.35373
118920.0000    0.43881
118960.0000    0.38124
119000.0000    0.38512
119040.0000    0.36941
119080.0000    0.53443
119120.0000    0.60144
119160.0000    0.52660
119200.0000    0.53331
119240.0000    0.44686
119280.0000    0.43750
119320.0000    0.42067
119360.0000    0.28353
119400.0000    0.39510
119440.0000    0.38641
119480.0000    0.39574
119520.0000    0.48621
119560.0000    0.32920
119600.0000    0.44556
119640.0000    0.43257
119680.0000    0.43622
119720.0000    0.21786
119760.0000    0.16701
119800.0000    0.09756
119840.0000    0.10583
119880.0000    0.39780
119920.0000    0.24531
119960.0000    0.39214
120000.0000    0.15941
120040.0000    0.27677
120080.0000    0.28354
120120.0000    0.72809
120160.0000    0.59395
120200.0000    0.60301
120240.0000    0.41017
120280.0000    0.43137
120320.0000    0.24670
120360.0000    0.32795
120400.0000    0.16764
120440.0000    0.16037
120480.0000    0.25277
120520.0000   -0.03344
120560.0000    0.47231
120600.0000    0.14670
120640.0000    0.31216
120680.0000    0.43737
120720.0000    0.50175
120760.0000    0.38700
120800.0000    0.38624
120840.0000    0.33260
120880.0000    0.60155
120920.0000    0.32168
120960.0000    0.29125
121000.0000    0.48284
121040.0000    0.20979
121080.0000    0.40068
121120.0000    0.29514
121160.0000    0.29864
121200.0000    0.23151
121240.0000    0.48213
121280.0000    0.45757
121320.0000    0.43740
121360.0000    0.64588
121400.0000    0.61268
121440.0000    0.37876
121480.0000    0.37268
121520.0000    0.50311
121560.0000    0.52438
121600.0000    0.25292
121640.0000    0.41901
121680.0000    0.58197
121720.0000    0.58340
121760.0000    0.33250
121800.0000    0.40383
121840.0000    0.52716
121880.0000    0.49450
121920.0000    0.44461
121960.0000    0.40145
122000.0000    0.61942
122040.0000    0.40168
122080.0000    0.50673
122120.0000    0.37767
122160.0000    0.48753
122200.0000    0.31103
122240.0000    0.34451
122280.0000    0.50442
122320.0000    0.38726
122360.0000    0.45438
122400.0000    0.27436
122440.0000    0.12560
122480.0000    0.61618
122520.0000    0.72368
122560.0000    0.54275
122600.0000    0.72311
122640.0000    0.52067
122680.0000    0.43092
122720.0000    0.65215
122760.0000    0.54663
122800.0000    0.53870
122840.0000    0.32668
122880.0000    0.36924
122920.0000    0.41259
122960.0000    0.41343
123000.0000    0.49618
123040.0000    0.55237
123080.0000    0.30168
123120.0000    0.37593
123160.0000    0.22294
123200.0000    0.49160
123240.0000    0.58113
123280.0000    0.41129
123320.0000    0.30733
123360.0000    0.21370
123400.0000    0.46060
123440.0000    0.37697
123480.0000    0.41363
123520.0000    0.29629
123560.0000    0.23229
123600.0000    0.58627
123640.0000    0.48318
123680.0000    0.58741
123720.0000    0.32382
123760.0000    0.28505
123800.0000    0.11611
123840.0000    0.69985
123880.0000    0.43411
123920.0000    0.19642
123960.0000    0.46729
124000.0000    0.28497
124040.0000    0.41674
124080.0000    0.40480
124120.0000    0.29418
124160.0000    0.57891
124200.0000    0.59090
124240.0000    0.28273
124280.0000    0.40737
124320.0000    0.69357
124360.0000    0.44869
124400.0000    0.46776
124440.0000    0.67633
124480.0000    0.41523
124520.0000    0.30961
124560.0000    0.37614
124600.0000    0.50302
124640.0000    0.42610
124680.0000    0.60926
124720.0000    0.49401
124760.0000    0.57812
124800.0000    0.26783
124840.0000    0.36491
124880.0000    0.50567
124920.0000    0.29459
124960.0000    0.34102
125000.0000    0.29009
125040.0000    0.57421
125080.0000    0.49055
125120.0000    0.61861
125160.0000    0.51858
125200.0000    0.48536
125240.0000    0.82746
125280.0000    0.57207
125320.0000    0.58048
125360.0000    0.64508
125400.0000    0.65353
125440.0000    0.44744
125480.0000    0.37532
125520.0000    0.24152
125560.0000    0.33284
125600.0000    0.36867
125640.0000    0.21650
125680.0000    0.21385
125720.0000    0.16766
125760.0000    0.16833
125800.0000    0.03172
125840.0000    0.27019
125880.0000    0.27721
125920.0000    0.20280
125960.0000    0.43248
126000.0000    0.30686
126040.0000    0.42559
126080.0000    0.50692
126120.0000    0.56281
126160.0000    0.64185
126200.0000    0.40818
126240.0000    0.49536
126280.0000    0.53746
126320.0000    0.56881
126360.0000    0.46906
126400.0000    0.37049
126440.0000    0.48863
126480.0000    0.67842
126520.0000    0.51649
126560.0000    0.53807
126600.0000    0.41424
126640.0000    0.57587
126680.0000    0.69210
126720.0000    0.64382
126760.0000    0.36583
126800.0000    0.51563
126840.0000    0.46161
126880.0000    0.42805
126920.0000    0.64143
126960.0000    0.70926
127000.0000    0.86354
127040.0000    0.36271
127080.0000    0.42292
127120.0000    0.60421
127160.0000    0.32596
127200.0000    0.21764
127240.0000    0.37620
127280.0000    0.35600
127320.0000    0.38466
127360.0000    0.17081
127400.0000    0.39199
127440.0000    0.49325
127480.0000    0.54346
127520.0000    0.65404
127560.0000    0.56477
127600.0000    0.60762
127640.0000    0.39131
127680.0000    0.36771
127720.0000    0.26022
127760.0000    0.32284
127800.0000    0.47379
127840.0000    0.55680
127880.0000    0.74101
127920.0000    0.60073
127960.0000    0.23248
128000.0000    0.39523
128040.0000    0.40016
128080.0000    0.10676
128120.0000    0.43686
128160.0000    0.45096
128200.0000    0.45833
128240.0000    0.43876
128280.0000    0.59760
128320.0000    0.31391
128360.0000    0.50627
128400.0000    0.42020
128440.0000    0.39080
128480.0000    0.43637
128520.0000    0.46661
128560.0000    0.65515
128600.0000    0.57963
128640.0000    0.42726
128680.0000    0.43911
128720.0000    0.54914
128760.0000    0.17959
128800.0000    0.20533
128840.0000    0.21802
128880.0000    0.21427
128920.0000    0.27781
128960.0000    0.43919
129000.0000    0.29320
129040.0000    0.25793
129080.0000    0.27963
129120.0000    0.28233
129160.0000    0.32953
129200.0000    0.40689
129240.0000    0.60303
129280.0000    0.57627
129320.0000    0.23644
129360.0000    0.51704
129400.0000    0.29933
129440.0000    0.38078
129480.0000    0.25980
129520.0000    0.49159
129560.0000    0.31063
129600.0000    0.39944
129640.0000    0.50976
129680.0000    0.50612
129720.0000    0.38244
129760.0000    0.21921
129800.0000    0.27719
129840.0000    0.43719
129880.0000    0.25020
129920.0000    0.39263
129960.0000    0.44162
130000.0000    0.39343
130040.0000    0.18389
130080.0000    0.63776
130120.0000    0.22312
130160.0000    0.51834
130200.0000    0.51321
130240.0000    0.36486
130280.0000    0.45514
130320.0000    0.37053
130360.0000    0.40454
130400.0000    0.49042
130440.0000    0.39745
130480.0000    0.41725
130520.0000    0.46480
130560.0000    0.55765
130600.0000    0.40240
130640.0000    0.46090
130680.0000    0.43430
130720.0000    0.34516
130760.0000    0.23025
130800.0000    0.44099
130840.0000    0.35805
130880.0000    0.53251
130920.0000    0.38648
130960.0000    0.50351
131000.0000    0.52763
131040.0000    0.69027
131080.0000    0.69408
131120.0000    0.58245
131160.0000    0.35605
131200.0000    0.17814
131240.0000    0.15923
131280.0000    0.32354
131320.0000    0.47788
131360.0000    0.35700
131400.0000    0.18699
131440.0000    0.35567
131480.0000    0.34215
131520.0000    0.10458
131560.0000    0.33201
131600.0000    0.37270
131640.0000    0.42736
131680.0000    0.22658
131720.0000    0.59711
131760.0000    0.08478
131800.0000    0.29173
131840.0000    0.43669
131880.0000    0.30533
131920.0000    0.42405
131960.0000    0.39204
132000.0000    0.36734
132040.0000    0.26721
132080.0000    0.33656
132120.0000    0.31339
132160.0000    0.32164
132200.0000    0.28047
132240.0000    0.29697
132280.0000    0.19366
132320.0000    0.44193
132360.0000    0.36837
132400.0000    0.32675
132440.0000    0.28411
132480.0000    0.38115
132520.0000    0.51968
132560.0000    0.52736
132600.0000    0.74546
132640.0000    0.17784
132680.0000    0.63011
132720.0000    0.17452
132760.0000    0.36023
132800.0000    0.44323
132840.0000    0.18404
132880.0000    0.24298
132920.0000    0.41182
132960.0000    0.30925
133000.0000    0.39963
133040.0000    0.34162
133080.0000    0.19244
133120.0000    0.19836
133160.0000    0.19011
133200.0000   -0.27444
133240.0000    0.10517
133280.0000    0.17739
133320.0000    0.04355
133360.0000    0.15511
133400.0000    0.45847
133440.0000    0.22534
133480.0000    0.33347
133520.0000    0.54278
133560.0000    0.25796
133600.0000    0.55403
133640.0000    0.24787
133680.0000    0.25463
133720.0000    0.47034
133760.0000    0.29751
133800.0000    0.28425
133840.0000    0.45437
133880.0000    0.48238
133920.0000    0.55102
133960.0000    0.45834
134000.0000    0.64435
134040.0000    0.48884
134080.0000    0.40004
134120.0000    0.36607
134160.0000    0.22740
134200.0000    0.49003
134240.0000    0.47553
134280.0000    0.52358
134320.0000    0.27953
134360.0000    0.56822
134400.0000    0.32204
134440.0000    0.59096
134480.0000    0.69684
134520.0000    0.62389
134560.0000    0.48584
134600.0000    0.56911
134640.0000    0.56187
134680.0000    0.34427
134720.0000    0.58692
134760.0000    0.48494
134800.0000    0.47306
134840.0000    0.41203
134880.0000    0.55762
134920.0000    0.57262
134960.0000    0.58040
135000.0000    0.45192
135040.0000    0.42890
135080.0000    0.23918
135120.0000    0.27192
135160.0000    0.26872
135200.0000    0.30923
135240.0000    0.00843
135280.0000    0.37259
135320.0000    0.46797
135360.0000    0.21274
135400.0000    0.45529
135440.0000    0.26571
135480.0000    0.62695
135520.0000    0.59963
135560.0000    0.41384
135600.0000    0.52037
135640.0000    0.50632
135680.0000    0.30751
135720.0000    0.51941
135760.0000    0.44561
135800.0000    0.39410
135840.0000    0.35955
135880.0000    0.91320
135920.0000    0.43031
135960.0000    0.54426
136000.0000    0.56036
136040.0000    0.46038
136080.0000    0.38547
136120.0000    0.64379
136160.0000    0.52399
136200.0000    0.54218
136240.0000    0.68795
136280.0000    0.47249
136320.0000    0.41247
136360.0000    0.49606
136400.0000    0.51494
136440.0000    0.46523
136480.0000    0.59491
136520.0000    0.38264
136560.0000    0.55077
136600.0000    0.46376
136640.0000    0.61455
136680.0000    0.37625
136720.0000    0.63949
136760.0000    0.58711
136800.0000    0.46231
136840.0000    0.36839
136880.0000    0.52421
136920.0000    0.48787
136960.0000    0.27948
137000.0000    0.41577
137040.0000    0.45949
137080.0000    0.53308
137120.0000    0.37371
137160.0000    0.49770
137200.0000    0.53282
137240.0000    0.57850
137280.0000    0.51963
137320.0000    0.42023
137360.0000    0.47878
137400.0000    0.32906
137440.0000    0.39644
137480.0000    0.14999
137520.0000    0.28426
137560.0000    0.29403
137600.0000    0.16593
137640.0000    0.06342
137680.0000    0.10604
137720.0000    0.18841
137760.0000    0.37595
137800.0000    0.23485
137840.0000    0.33689
137880.0000    0.41653
137920.0000    0.35352
137960.0000    0.39700
138000.0000    0.37125
138040.0000    0.38446
138080.0000    0.29173
138120.0000    0.17698
138160.0000    0.20958
138200.0000    0.30372
138240.0000    0.39599
138280.0000    0.31887
138320.0000    0.32289
138360.0000    0.42554
138400.0000    0.16075
138440.0000   -0.06543
138480.0000    0.13198
138520.0000    0.16934
138560.0000    0.17584
138600.0000    0.19712
138640.0000    0.27003
138680.0000    0.17965
138720.0000    0.16632
138760.0000    0.19739
138800.0000    0.06859
138840.0000    0.14347
138880.0000    0.26629
138920.0000    0.13089
138960.0000    0.17794
139000.0000    0.25369
139040.0000    0.10786
139080.0000    0.35144
139120.0000    0.39282
139160.0000    0.22959
139200.0000   -0.19704
139240.0000    0.04951
139280.0000    0.32846
139320.0000    0.20694
139360.0000   -0.00485
139400.0000    0.23776
139440.0000    0.00385
139480.0000   -0.42388
139520.0000   -0.78889
139560.0000   -0.42500
139600.0000    0.06516
139640.0000   -0.09737
139680.0000   -0.37935
139720.0000   -0.11624
139760.0000   -0.32055
139800.0000   -0.33031
139840.0000    0.07845
139880.0000   -0.12675
139920.0000    0.22870
139960.0000    0.13019
140000.0000   -0.01018
140040.0000    0.04553
140080.0000    0.18966
140120.0000    0.08769
140160.0000   -0.39879
140200.0000   -0.35668
140240.0000   -0.03833
140280.0000   -0.16679
140320.0000   -0.15188
140360.0000   -0.10554
140400.0000    0.00973
140440.0000   -0.22550
140480.0000   -0.49135
140520.0000    0.18058
140560.0000    0.20853
140600.0000   -0.15602
140640.0000   -0.03791
140680.0000    0.05256
140720.0000    0.03870
140760.0000    0.05219
140800.0000    0.13373
140840.0000   -0.10215
140880.0000    0.09452
140920.0000    0.16644
140960.0000   -0.09307
141000.0000    0.13926
141040.0000    0.08897
141080.0000    0.25712
141120.0000    0.16893
141160.0000    0.42327
141200.0000    0.25034
141240.0000    0.18754
141280.0000    0.15860
141320.0000    0.30873
141360.0000    0.38138
141400.0000    0.21684
141440.0000    0.35313
141480.0000    0.23709
141520.0000    0.13619
141560.0000    0.02152
141600.0000    0.16483
141640.0000   -0.10681
141680.0000    0.10191
141720.0000    0.04307
141760.0000    0.04836
141800.0000    0.10701
141840.0000   -0.08360
141880.0000   -0.19703
141920.0000   -0.03656
141960.0000   -0.20205
142000.0000    0.00172
142040.0000   -0.30810
142080.0000   -0.29294
142120.0000   -0.16867
142160.0000   -0.24389
142200.0000   -0.38800
142240.0000   -0.49760
142280.0000   -0.55858
142320.0000   -0.50418
142360.0000   -0.32571
142400.0000   -0.44870
142440.0000   -0.56528
142480.0000   -0.68839
142520.0000   -0.60735
142560.0000   -0.11723
142600.0000   -0.38667
142640.0000   -0.24489
142680.0000   -0.51578
142720.0000   -0.03046
142760.0000   -0.18109
142800.0000   -0.70362
142840.0000   -0.31419
142880.0000   -0.35034
142920.0000   -0.32853
142960.0000   -0.30542
143000.0000   -0.42012
143040.0000   -0.46844
143080.0000   -0.29997
143120.0000   -0.29918
143160.0000   -0.13434
143200.0000   -0.50607
143240.0000   -0.55455
143280.0000   -0.22450
143320.0000   -0.51068
143360.0000   -0.47096
143400.0000   -0.64809
143440.0000   -0.47536
143480.0000   -0.21919
143520.0000   -0.26428
143560.0000   -0.51621
143600.0000   -0.39749
143640.0000   -0.09659
143680.0000   -0.10068
143720.0000   -0.02971
143760.0000   -0.49746
143800.0000   -0.17474
143840.0000   -0.08556
143880.0000   -0.38929
143920.0000   -0.13848
143960.0000    0.00643
144000.0000   -0.04181
144040.0000   -0.30940
144080.0000   -0.01347
144120.0000    0.00398
144160.0000   -0.20692
144200.0000   -0.63756
144240.0000   -0.34141
144280.0000   -0.13336
144320.0000    0.01039
144360.0000    0.27550
144400.0000    0.12831
144440.0000   -0.09187
144480.0000   -0.46617
144520.0000   -0.09119
144560.0000   -0.31534
144600.0000    0.03454
144640.0000    0.00437
144680.0000    0.20983
144720.0000    0.39819
144760.0000    0.40208
144800.0000    0.24827
144840.0000    0.17798
144880.0000    0.33167
144920.0000    0.24063
144960.0000    0.17700
145000.0000    0.17854
145040.0000    0.28679
145080.0000    0.03633
145120.0000    0.24374
145160.0000   -0.05539
145200.0000   -0.10635
145240.0000    0.24097
145280.0000    0.06968
145320.0000    0.24223
145360.0000    0.18537
145400.0000    0.24808
145440.0000    0.25898
145480.0000    0.16059
145520.0000    0.22915
145560.0000    0.19135
145600.0000    0.42584
145640.0000    0.32651
145680.0000    0.28378
145720.0000    0.17201
145760.0000    0.15959
145800.0000    0.19641
145840.0000    0.17528
145880.0000    0.20590
145920.0000    0.28516
145960.0000    0.30556
146000.0000    0.50573
146040.0000    0.37291
146080.0000    0.38638
146120.0000    0.29827
146160.0000    0.39482
146200.0000    0.18526
146240.0000    0.50422
146280.0000    0.30406
146320.0000    0.53373
146360.0000    0.50828
146400.0000    0.12522
146440.0000    0.61001
146480.0000    0.21157
146520.0000    0.26592
146560.0000    0.10183
146600.0000   -0.02567
146640.0000    0.21894
146680.0000    0.21978
146720.0000    0.08799
146760.0000   -0.17923
146800.0000    0.25502
146840.0000    0.18805
146880.0000    0.35064
146920.0000    0.39390
146960.0000    0.33587
147000.0000    0.27085
147040.0000    0.35031
147080.0000    0.45264
147120.0000    0.16792
147160.0000    0.10361
147200.0000    0.40321
147240.0000    0.00736
147280.0000    0.21450
147320.0000    0.10212
147360.0000    0.44523
147400.0000    0.48955
147440.0000    0.36206
147480.0000    0.22115
147520.0000    0.43628
147560.0000    0.27453
147600.0000    0.29569
147640.0000    0.43558
147680.0000    0.08491
147720.0000    0.27859
147760.0000    0.15039
147800.0000    0.08825
147840.0000    0.26270
147880.0000    0.23514
147920.0000    0.23390
147960.0000    0.24294
148000.0000    0.29701
148040.0000    0.21873
148080.0000    0.09277
148120.0000    0.32566
148160.0000    0.49054
148200.0000    0.28634
148240.0000    0.10721
148280.0000   -0.20796
148320.0000   -0.05327
148360.0000   -0.09203
148400.0000    0.11751
148440.0000    0.22176
148480.0000    0.17991
148520.0000    0.34838
148560.0000    0.05954
148600.0000    0.43039
148640.0000    0.38315
148680.0000    0.33505
148720.0000    0.29446
148760.0000    0.33490
148800.0000    0.30617
148840.0000    0.37486
148880.0000    0.05236
148920.0000   -0.04521
148960.0000    0.25271
149000.0000    0.23789
149040.0000    0.13662
149080.0000    0.15688
149120.0000    0.33407
149160.0000    0.21692
149200.0000    0.20938
149240.0000    0.31318
149280.0000    0.13998
149320.0000    0.14380
149360.0000   -0.02860
149400.0000    0.20277
149440.0000    0.19996
149480.0000    0.16275
149520.0000    0.19501
149560.0000    0.15992
149600.0000    0.02405
149640.0000    0.28188
149680.0000    0.07026
149720.0000    0.26647
149760.0000    0.10519
149800.0000   -0.32927
149840.0000   -0.24594
149880.0000   -0.16673
149920.0000   -0.42331
149960.0000   -0.35668
150000.0000   -0.70869
150040.0000   -0.42410
150080.0000   -0.47356
150120.0000   -0.74330
150160.0000   -0.43241
150200.0000   -0.24516
150240.0000   -0.39195
150280.0000   -0.19399
150320.0000   -0.59537
150360.0000   -0.62468
150400.0000    0.07575
150440.0000   -0.30297
150480.0000    0.12742
150520.0000   -0.22482
150560.0000   -0.06045
150600.0000   -0.12552
150640.0000   -0.22753
150680.0000   -0.05848
150720.0000    0.12252
150760.0000    0.09662
150800.0000    0.18806
150840.0000    0.00984
150880.0000    0.24869
150920.0000    0.23182
150960.0000    0.14020
151000.0000    0.23511
151040.0000    0.39708
151080.0000    0.53709
151120.0000    0.39629
151160.0000    0.24665
151200.0000    0.10321
151240.0000   -0.02053
151280.0000    0.09263
151320.0000    0.37848
151360.0000    0.05359
151400.0000    0.07347
151440.0000    0.28473
151480.0000    0.32142
151520.0000    0.31678
151560.0000    0.58632
151600.0000    0.58302
151640.0000    0.34401
151680.0000    0.46113
151720.0000    0.43341
151760.0000    0.33174
151800.0000    0.33101
151840.0000    0.51703
151880.0000    0.48887
151920.0000    0.36390
151960.0000    0.28384
152000.0000    0.42893
152040.0000    0.25983
152080.0000    0.30268
152120.0000    0.43992
152160.0000    0.27220
152200.0000    0.42348
152240.0000    0.34969
152280.0000    0.46563
152320.0000    0.43506
152360.0000   -0.01755
152400.0000   -0.26184
152440.0000   -0.45198
152480.0000   -0.56331
152520.0000   -0.54076
152560.0000   -0.29897
152600.0000   -0.05916
152640.0000   -0.21101
152680.0000   -0.14949
152720.0000   -0.10309
152760.0000   -0.10992
152800.0000   -0.17164
152840.0000   -0.04651
152880.0000   -0.41963
152920.0000   -0.05508
152960.0000   -0.14350
153000.0000   -0.14531
153040.0000   -0.26668
153080.0000   -0.10501
153120.0000    0.04660
153160.0000   -0.30858
153200.0000    0.10567
153240.0000   -0.22878
153280.0000   -0.33049
153320.0000   -0.02468
153360.0000   -0.25981
153400.0000   -0.01984
153440.0000    0.01307
153480.0000   -0.01213
153520.0000   -0.35181
153560.0000   -0.35635
153600.0000   -0.43298
153640.0000   -0.01610
153680.0000   -0.24709
153720.0000   -0.15119
153760.0000   -0.63215
153800.0000   -0.23237
153840.0000   -0.21746
153880.0000   -0.49083
153920.0000   -0.16346
153960.0000   -0.13520
154000.0000   -0.12380
154040.0000   -0.11365
154080.0000   -0.06529
154120.0000   -0.16635
154160.0000   -0.18791
154200.0000   -0.08016
154240.0000   -0.21217
154280.0000   -0.16567
154320.0000   -0.59484
154360.0000   -0.18571
154400.0000   -0.52320
154440.0000   -0.56232
154480.0000   -0.16539
154520.0000   -0.42245
154560.0000   -0.10423
154600.0000   -0.19589
154640.0000   -0.14272
154680.0000   -0.25078
154720.0000   -0.34404
154760.0000   -0.37276
154800.0000   -0.14509
154840.0000   -0.33732
154880.0000   -0.14578
154920.0000   -0.33227
154960.0000   -0.10795
155000.0000   -0.07098
155040.0000   -0.11997
155080.0000   -0.77259
155120.0000   -0.16205
155160.0000   -0.15535
155200.0000   -0.28986
155240.0000   -0.25750
155280.0000   -0.21394
155320.0000   -0.20288
155360.0000   -0.22501
155400.0000   -0.69842
155440.0000   -0.58539
155480.0000   -0.62438
155520.0000   -0.76735
155560.0000   -0.64191
155600.0000   -0.48801
155640.0000   -0.23729
155680.0000   -0.35730
155720.0000   -0.26774
155760.0000   -0.29031
155800.0000   -0.74907
155840.0000   -0.83779
155880.0000   -0.57751
155920.0000   -0.30115
155960.0000   -0.36054
156000.0000   -0.52920
156040.0000   -0.69100
156080.0000   -0.12762
156120.0000   -0.26803
156160.0000   -0.23503
156200.0000   -0.27606
156240.0000   -0.19152
156280.0000   -0.31038
156320.0000   -0.12803
156360.0000   -0.52412
156400.0000   -0.33300
156440.0000   -0.28326
156480.0000   -0.19144
156520.0000   -0.42126
156560.0000   -0.16030
156600.0000   -0.27579
156640.0000   -0.28805
156680.0000   -0.18148
156720.0000   -0.28744
156760.0000   -0.12470
156800.0000    0.25034
156840.0000   -0.10546
156880.0000   -0.49502
156920.0000   -0.56348
156960.0000   -0.61531
157000.0000   -0.39778
157040.0000   -0.24778
157080.0000   -0.53444
157120.0000   -0.49703
157160.0000   -0.47109
157200.0000   -0.30657
157240.0000   -0.41116
157280.0000   -0.39723
157320.0000   -0.53472
157360.0000   -0.73876
157400.0000   -0.60444
157440.0000   -0.36854
157480.0000   -0.43857
157520.0000   -0.67281
157560.0000   -0.27141
157600.0000   -0.61076
157640.0000   -0.12665
157680.0000   -0.02937
157720.0000    0.09935
157760.0000   -0.03665
157800.0000    0.02736
157840.0000   -0.13212
157880.0000   -0.11310
157920.0000   -0.13986
157960.0000   -0.03460
158000.0000    0.14829
158040.0000   -0.02747
158080.0000   -0.16948
158120.0000    0.07664
158160.0000    0.03680
158200.0000   -0.30985
158240.0000   -0.25708
158280.0000   -0.23560
158320.0000   -0.26368
158360.0000   -0.44891
158400.0000   -0.29053
158440.0000   -0.24568
158480.0000   -0.30876
158520.0000   -0.09414
158560.0000   -0.44845
158600.0000   -0.36042
158640.0000    0.00912
158680.0000   -0.11927
158720.0000   -0.20375
158760.0000   -0.21043
158800.0000   -0.23581
158840.0000   -0.03210
158880.0000   -0.15415
158920.0000   -0.24319
158960.0000   -0.28106
159000.0000   -0.03999
159040.0000   -0.03521
159080.0000    0.04518
159120.0000    0.35246
159160.0000    0.39026
159200.0000    0.80959
159240.0000    0.70989
159280.0000    0.49833
159320.0000    0.46216
159360.0000    0.43576
159400.0000    0.36102
159440.0000    0.32985
159480.0000    0.18142
159520.0000    0.48521
159560.0000    0.56419
159600.0000    0.45442
159640.0000    0.42460
159680.0000    0.29124
159720.0000    0.43697
159760.0000    0.52763
159800.0000    0.51671
159840.0000    0.67581
159880.0000    0.49432
159920.0000    0.44481
159960.0000    0.56674
160000.0000    0.31005
160040.0000    0.38010
160080.0000    0.44592
160120.0000    0.26330
160160.0000    0.47549
160200.0000    0.51070
160240.0000    0.46891
160280.0000    0.26263
160320.0000    0.02939
160360.0000    0.15123
160400.0000    0.17493
160440.0000    0.27849
160480.0000    0.17875
160520.0000    0.43684
160560.0000    0.45415
160600.0000    0.62453
160640.0000    0.38443
160680.0000    0.48026
160720.0000    0.40201
160760.0000    0.29254
160800.0000    0.33421
160840.0000    0.18985
160880.0000    0.31697
160920.0000    0.16901
160960.0000    0.30680
161000.0000    0.21963
161040.0000    0.25692
161080.0000    0.29810
161120.0000    0.50324
161160.0000    0.55523
161200.0000    0.29282
161240.0000    0.41212
161280.0000    0.43640
161320.0000    0.43453
161360.0000    0.40848
161400.0000    0.41001
161440.0000    0.32806
161480.0000    0.27060
161520.0000    0.32029
161560.0000    0.28469
161600.0000    0.35530
161640.0000    0.33743
161680.0000    0.27014
161720.0000    0.29998
161760.0000    0.32466
161800.0000    0.37986
161840.0000    0.26620
161880.0000    0.18679
161920.0000    0.30122
161960.0000   -0.07677
162000.0000    0.10827
162040.0000    0.27802
162080.0000    0.35384
162120.0000    0.21509
162160.0000    0.30665
162200.0000    0.09885
162240.0000    0.20615
162280.0000    0.31978
162320.0000    0.33306
162360.0000    0.35284
162400.0000    0.20254
162440.0000    0.21487
162480.0000    0.30893
162520.0000    0.32612
162560.0000    0.10911
162600.0000    0.25652
162640.0000    0.32974
162680.0000    0.16914
162720.0000    0.56164
162760.0000    0.37561
162800.0000    0.33716
162840.0000    0.43552
162880.0000    0.53711
162920.0000    0.20792
162960.0000    0.24857
163000.0000    0.48055
163040.0000    0.28136
163080.0000    0.44882
163120.0000    0.57586
163160.0000    0.68879
163200.0000    0.48298
163240.0000    0.56301
163280.0000    0.55043
163320.0000    0.58817
163360.0000    0.44148
163400.0000    0.45836
163440.0000    0.25056
163480.0000    0.37228
163520.0000    0.56640
163560.0000    0.62539
163600.0000    0.50905
163640.0000    0.48160
163680.0000    0.37806
163720.0000    0.25100
163760.0000    0.43203
163800.0000    0.38518
163840.0000    0.39604
163880.0000    0.41708
163920.0000    0.32019
163960.0000    0.54207
164000.0000    0.63295
164040.0000    0.59537
164080.0000    0.57769
164120.0000    0.23469
164160.0000    0.54893
164200.0000    0.29417
164240.0000    0.61584
164280.0000    0.49880
164320.0000    0.46021
164360.0000    0.30105
164400.0000    0.42971
164440.0000    0.27449
164480.0000    0.36911
164520.0000    0.20499
164560.0000    0.47697
164600.0000    0.21143
164640.0000    0.33600
164680.0000    0.16723
164720.0000    0.27138
164760.0000    0.23749
164800.0000    0.35246
164840.0000    0.26030
164880.0000    0.43146
164920.0000    0.39338
164960.0000    0.27065
165000.0000    0.41010
165040.0000    0.22358
165080.0000    0.55916
165120.0000    0.29690
165160.0000    0.26574
165200.0000    0.29964
165240.0000    0.28972
165280.0000    0.36353
165320.0000    0.30727
165360.0000    0.22192
165400.0000    0.31086
165440.0000    0.39741
165480.0000    0.39443
165520.0000    0.37545
165560.0000    0.38639
165600.0000    0.41867
165640.0000    0.59299
165680.0000    0.44458
165720.0000    0.62763
165760.0000    0.51442
165800.0000    0.50423
165840.0000    0.35058
165880.0000    0.65369
165920.0000    0.29366
165960.0000    0.32276
166000.0000    0.43251
166040.0000    0.46104
166080.0000    0.36952
166120.0000    0.17806
166160.0000    0.37274
166200.0000    0.66260
166240.0000    0.55390
166280.0000    0.55354
166320.0000    0.48545
166360.0000    0.26863
166400.0000    0.36195
166440.0000    0.39048
166480.0000    0.67277
166520.0000    0.48195
166560.0000    0.13284
166600.0000    0.28629
166640.0000    0.26086
166680.0000    0.33298
166720.0000    0.37713
166760.0000    0.26211
166800.0000    0.44321
166840.0000    0.45566
166880.0000    0.84316
166920.0000    0.33959
166960.0000   -0.08424
167000.0000    0.25609
167040.0000    0.18833
167080.0000    0.38060
167120.0000    0.23499
167160.0000    0.24589
167200.0000    0.44868
167240.0000    0.41887
167280.0000    0.32437
167320.0000    0.46698
167360.0000    0.42042
167400.0000    0.41110
167440.0000    0.13329
167480.0000    0.23065
167520.0000    0.28946
167560.0000    0.39894
167600.0000    0.34322
167640.0000    0.32686
167680.0000    0.30737
167720.0000    0.38088
167760.0000    0.39366
167800.0000    0.42241
167840.0000    0.04561
167880.0000    0.05081
167920.0000    0.18593
167960.0000    0.37442
168000.0000    0.38355
168040.0000    0.63053
168080.0000    0.40744
168120.0000    0.36108
168160.0000    0.44055
168200.0000    0.27272
168240.0000    0.40371
168280.0000    0.39405
168320.0000    0.42341
168360.0000    0.31788
168400.0000    0.49109
168440.0000    0.25594
168480.0000    0.46465
168520.0000    0.40851
168560.0000    0.48223
168600.0000    0.36375
168640.0000    0.22723
168680.0000    0.33524
168720.0000    0.02276
168760.0000    0.21981
168800.0000    0.27261
168840.0000   -0.14982
168880.0000   -0.12823
168920.0000    0.21818
168960.0000    0.02073
169000.0000    0.39095
169040.0000   -0.09841
169080.0000    0.44317
169120.0000    0.37741
169160.0000   -0.03522
169200.0000    0.21372
169240.0000    0.40855
169280.0000   -0.26031
169320.0000   -0.46280
169360.0000   -0.67190
169400.0000   -0.29265
169440.0000   -0.37792
169480.0000   -0.19910
169520.0000   -0.45274
169560.0000   -0.76174
169600.0000   -0.69275
169640.0000   -0.85649
169680.0000   -0.73610
169720.0000   -0.69708
169760.0000   -0.73988
169800.0000   -0.53328
169840.0000   -0.89424
169880.0000   -0.54945
169920.0000   -0.72250
169960.0000   -0.49463
170000.0000   -0.66095
170040.0000   -0.31975
170080.0000   -0.65971
170120.0000   -0.40229
170160.0000   -0.68083
170200.0000   -0.50282
170240.0000   -0.53446
170280.0000   -0.53921
170320.0000   -0.73515
170360.0000   -0.77656
170400.0000   -0.51174
170440.0000   -0.76959
170480.0000   -0.81215
170520.0000   -0.57857
170560.0000   -0.65412
170600.0000   -0.71214
170640.0000   -0.44205
170680.0000   -0.45777
170720.0000   -0.26627
170760.0000    0.04152
170800.0000   -0.28578
170840.0000   -0.32287
170880.0000   -0.23344
170920.0000   -0.39457
170960.0000   -0.36079
171000.0000   -0.34225
171040.0000   -0.06520
171080.0000   -0.08996
171120.0000    0.00121
171160.0000   -0.04489
171200.0000   -0.27882
171240.0000   -0.29078
171280.0000   -0.31098
171320.0000   -0.12500
171360.0000   -0.73080
171400.0000   -0.56084
171440.0000   -0.69961
171480.0000   -0.27138
171520.0000   -0.15061
171560.0000   -0.30359
171600.0000   -0.24412
171640.0000   -0.26471
171680.0000   -0.32506
171720.0000   -0.24989
171760.0000   -0.13212
171800.0000   -0.28433
171840.0000   -0.30939
171880.0000   -0.43506
171920.0000   -0.45456
171960.0000   -0.57073
172000.0000   -0.44560
172040.0000   -0.37003
172080.0000   -0.63639
172120.0000   -0.57881
172160.0000   -0.65413
172200.0000   -0.23044
172240.0000   -0.30212
172280.0000   -0.22640
172320.0000   -0.53409
172360.0000   -0.26017
172400.0000   -0.38470
172440.0000   -0.22596
172480.0000    0.02381
172520.0000   -0.15734
172560.0000   -0.46138
172600.0000    0.16484
172640.0000    0.23095
172680.0000    0.18437
172720.0000    0.09367
172760.0000    0.04814
172800.0000    0.34688
172840.0000    0.18160
172880.0000    0.19252
172920.0000    0.46166
172960.0000    0.32990
173000.0000    0.28191
173040.0000    0.37077
173080.0000    0.41267
173120.0000    0.49076
173160.0000    0.35594
173200.0000    0.41695
173240.0000    0.26138
173280.0000    0.13947
173320.0000    0.36471
173360.0000    0.31903
173400.0000    0.31950
173440.0000    0.25647
173480.0000    0.32472
173520.0000    0.48951
173560.0000    0.42131
173600.0000    0.41526
173640.0000    0.21831
173680.0000    0.32654
173720.0000    0.28940
173760.0000    0.38480
173800.0000    0.32350
173840.0000    0.22775
173880.0000    0.20576
173920.0000    0.31678
173960.0000    0.27240
174000.0000    0.05489
174040.0000    0.41754
174080.0000    0.25153
174120.0000    0.31273
174160.0000    0.40086
174200.0000    0.33744
174240.0000    0.28071
174280.0000    0.15777
174320.0000    0.36935
174360.0000    0.03465
174400.0000    0.23442
174440.0000    0.51406
174480.0000    0.16167
174520.0000    0.29544
174560.0000   -0.12422
174600.0000    0.25574
174640.0000   -0.13126
174680.0000   -0.19300
174720.0000   -0.06162
174760.0000    0.11718
174800.0000    0.24941
174840.0000    0.34596
174880.0000    0.30530
174920.0000    0.27375
174960.0000    0.31165
175000.0000    0.34436
175040.0000    0.20480
175080.0000    0.27722
175120.0000    0.31149
175160.0000    0.24658
175200.0000    0.19002
175240.0000    0.09544
175280.0000    0.32725
175320.0000    0.24929
175360.0000    0.24628
175400.0000    0.59906
175440.0000    0.37241
175480.0000    0.51775
175520.0000    0.53310
175560.0000    0.65716
175600.0000    0.47528
175640.0000    0.52992
175680.0000    0.42820
175720.0000    0.37379
175760.0000    0.64673
175800.0000    0.46607
175840.0000    0.71576
175880.0000    0.14027
175920.0000    0.27226
175960.0000    0.35175
176000.0000    0.40818
176040.0000    0.19406
176080.0000    0.19329
176120.0000    0.32725
176160.0000    0.40799
176200.0000    0.09949
176240.0000    0.24481
176280.0000    0.53675
176320.0000    0.26449
176360.0000    0.44351
176400.0000    0.40750
176440.0000    0.52158
176480.0000    0.33137
176520.0000    0.63358
176560.0000    0.19384
176600.0000    0.21007
176640.0000    0.17903
176680.0000    0.17984
176720.0000    0.40211
176760.0000    0.39798
176800.0000    0.65482
176840.0000    0.21120
176880.0000    0.18305
176920.0000    0.11887
176960.0000    0.35521
177000.0000    0.21345
177040.0000    0.21830
177080.0000    0.25295
177120.0000    0.15085
177160.0000    0.13106
177200.0000    0.25583
177240.0000    0.30692
177280.0000    0.35526
177320.0000    0.45253
177360.0000    0.35456
177400.0000    0.50390
177440.0000    0.07692
177480.0000    0.36663
177520.0000    0.32739
177560.0000    0.33576
177600.0000    0.13611
177640.0000    0.57155
177680.0000    0.62446
177720.0000    0.62261
177760.0000    0.45010
177800.0000    0.55887
177840.0000    0.53182
177880.0000    0.47547
177920.0000    0.45524
177960.0000    0.34663
178000.0000    0.40723
178040.0000    0.29919
178080.0000    0.48616
178120.0000    0.40172
178160.0000    0.27902
178200.0000    0.37825
178240.0000    0.26600
178280.0000    0.11708
178320.0000    0.32834
178360.0000    0.16567
178400.0000    0.33485
178440.0000    0.23104
178480.0000    0.30850
178520.0000    0.42830
178560.0000    0.43982
178600.0000    0.37479
178640.0000    0.22447
178680.0000    0.55230
178720.0000    0.37117
178760.0000    0.72929
178800.0000    0.23489
178840.0000    0.36416
178880.0000    0.15819
178920.0000    0.48899
178960.0000    0.53492
179000.0000    0.34550
179040.0000    0.35347
179080.0000    0.60844
179120.0000    0.24033
179160.0000    0.53535
179200.0000    0.21055
179240.0000    0.49166
179280.0000    0.36224
179320.0000    0.39468
179360.0000    0.42953
179400.0000    0.58743
179440.0000    0.56477
179480.0000    0.24646
179520.0000    0.36317
179560.0000    0.32401
179600.0000    0.18050
179640.0000    0.36669
179680.0000    0.33075
179720.0000    0.30889
179760.0000    0.35901
179800.0000    0.19257
179840.0000    0.31402
179880.0000    0.29666
179920.0000    0.62724
179960.0000    0.51677
180000.0000    0.40527
180040.0000    0.49714
180080.0000    0.62916
180120.0000    0.57647
180160.0000    0.49619
180200.0000    0.24887
180240.0000    0.42361
180280.0000    0.48962
180320.0000    0.30289
180360.0000    0.13363
180400.0000    0.28140
180440.0000    0.16200
180480.0000    0.41786
180520.0000    0.49365
180560.0000    0.19143
180600.0000    0.03304
180640.0000    0.28419
180680.0000    0.35041
180720.0000    0.08798
180760.0000    0.38633
180800.0000    0.40680
180840.0000    0.53923
180880.0000    0.60298
180920.0000    0.26210
180960.0000    0.45932
181000.0000    0.51129
181040.0000    0.45072
181080.0000    0.25124
181120.0000    0.18667
181160.0000    0.51046
181200.0000    0.59249
181240.0000    0.35834
181280.0000    0.28011
181320.0000    0.57423
181360.0000    0.53219
181400.0000    0.30769
181440.0000    0.25263
181480.0000    0.41173
181520.0000    0.37840
181560.0000    0.27984
181600.0000    0.38669
181640.0000    0.34317
181680.0000    0.29207
181720.0000    0.24213
181760.0000    0.21808
181800.0000    0.17524
181840.0000    0.24270
181880.0000    0.39384
181920.0000    0.25577
181960.0000    0.19460
182000.0000    0.12275
182040.0000    0.10589
182080.0000    0.03302
182120.0000    0.13341
182160.0000    0.40856
182200.0000    0.32792
182240.0000    0.22481
182280.0000    0.24188
182320.0000    0.27650
182360.0000    0.15010
182400.0000    0.20458
182440.0000    0.37055
182480.0000    0.18620
182520.0000    0.13827
182560.0000    0.03070
182600.0000    0.54221
182640.0000    0.32408
182680.0000    0.07379
182720.0000    0.20201
182760.0000    0.39529
182800.0000    0.29021
182840.0000    0.31882
182880.0000    0.54111
182920.0000    0.33223
182960.0000    0.45146
183000.0000    0.48216
183040.0000    0.22959
183080.0000    0.50177
183120.0000    0.18484
183160.0000    0.45945
183200.0000    0.33335
183240.0000    0.58890
183280.0000    0.33275
183320.0000    0.67413
183360.0000    0.42292
183400.0000    0.20313
183440.0000    0.69502
183480.0000    0.61139
183520.0000    0.35856
183560.0000    0.56524
183600.0000    0.50311
183640.0000    0.44136
183680.0000    0.40528
183720.0000    0.29338
183760.0000    0.37624
183800.0000    0.51244
183840.0000    0.30759
183880.0000    0.60742
183920.0000    0.57567
183960.0000    0.49956
184000.0000    0.44690
184040.0000    0.31670
184080.0000    0.27322
184120.0000    0.49712
184160.0000    0.50231
184200.0000    0.39769
184240.0000    0.20177
184280.0000    0.18142
184320.0000    0.34137
184360.0000    0.42630
184400.0000    0.21909
184440.0000    0.44833
184480.0000    0.47876
184520.0000    0.56029
184560.0000    0.44543
184600.0000    0.45669
184640.0000    0.27596
184680.0000    0.29106
184720.0000    0.64789
184760.0000    0.34554
184800.0000    0.39327
184840.0000    0.60965
184880.0000    0.25588
184920.0000    0.49218
184960.0000    0.48268
185000.0000    0.42659
185040.0000    0.47467
185080.0000    0.30177
185120.0000    0.31344
185160.0000    0.46854
185200.0000    0.25737
185240.0000    0.33698
185280.0000    0.52416
185320.0000    0.24551
185360.0000    0.36765
185400.0000    0.39734
185440.0000    0.23671
185480.0000    0.23045
185520.0000    0.14903
185560.0000    0.27620
185600.0000    0.20178
185640.0000    0.33017
185680.0000    0.23839
185720.0000    0.46982
185760.0000    0.55980
185800.0000    0.31130
185840.0000    0.41333
185880.0000    0.09668
185920.0000    0.35688
185960.0000    0.32614
186000.0000    0.43953
186040.0000    0.05580
186080.0000    0.25182
186120.0000    0.27958
186160.0000    0.43342
186200.0000    0.38981
186240.0000    0.42774
186280.0000    0.42706
186320.0000    0.28056
186360.0000    0.46794
186400.0000    0.22037
186440.0000    0.53851
186480.0000    0.12675
186520.0000    0.07062
186560.0000    0.61294
186600.0000    0.33762
186640.0000    0.31303
186680.0000   -0.07206
186720.0000    0.12462
186760.0000    0.23374
186800.0000    0.21872
186840.0000    0.20431
186880.0000    0.28211
186920.0000    0.47816
186960.0000    0.40931
187000.0000    0.45238
187040.0000    0.35483
187080.0000    0.25308
187120.0000    0.27601
187160.0000    0.63520
187200.0000    0.52017
187240.0000    0.20051
187280.0000    0.41144
187320.0000    0.31755
187360.0000    0.66613
187400.0000    0.51310
187440.0000    0.34263
187480.0000    0.10705
187520.0000    0.00748
187560.0000    0.50220
187600.0000    0.43943
187640.0000    0.27615
187680.0000    0.28556
187720.0000    0.53483
187760.0000    0.64220
187800.0000    0.67659
187840.0000    0.36432
187880.0000    0.33427
187920.0000    0.44111
187960.0000    0.30163
188000.0000    0.38559
188040.0000    0.19036
188080.0000    0.24853
188120.0000    0.27225
188160.0000    0.48347
188200.0000    0.50080
188240.0000   -0.04386
188280.0000    0.19147
188320.0000    0.31366
188360.0000   -0.10566
188400.0000   -0.23646
188440.0000   -0.52481
188480.0000   -0.28479
188520.0000   -0.17521
188560.0000   -0.35104
188600.0000   -0.19769
188640.0000   -0.25550
188680.0000   -0.32437
188720.0000   -0.35002
188760.0000   -0.23655
188800.0000    0.02393
188840.0000    0.09342
188880.0000   -0.25626
188920.0000   -0.38842
188960.0000   -0.05555
189000.0000   -0.14983
189040.0000   -0.07931
189080.0000   -0.22449
189120.0000   -0.40455
189160.0000    0.03346
189200.0000    0.12414
189240.0000   -0.23493
189280.0000    0.02775
189320.0000    0.06320
189360.0000   -0.24115
189400.0000   -0.02111
189440.0000   -0.66394
189480.0000   -0.30315
189520.0000   -0.02887
189560.0000   -0.17224
189600.0000   -0.45400
189640.0000   -0.10548
189680.0000   -0.46257
189720.0000   -0.33598
189760.0000   -0.07228
189800.0000    0.24644
189840.0000    0.24485
189880.0000    0.19987
189920.0000    0.28590
189960.0000    0.34384
190000.0000    0.04724
190040.0000   -0.05331
190080.0000   -0.02456
190120.0000   -0.21722
190160.0000    0.07936
190200.0000   -0.04587
190240.0000   -0.08322
190280.0000   -0.11791
190320.0000   -0.23049
190360.0000    0.02623
190400.0000    0.19561
190440.0000    0.12860
190480.0000   -0.00511
190520.0000    0.02615
190560.0000    0.05260
190600.0000    0.03228
190640.0000    0.15012
190680.0000   -0.11584
190720.0000   -0.11629
190760.0000    0.02724
190800.0000    0.01384
190840.0000   -0.10751
190880.0000   -0.05870
190920.0000    0.06349
190960.0000    0.02923
191000.0000    0.03853
191040.0000    0.00150
191080.0000   -0.14928
191120.0000   -0.19259
191160.0000    0.14797
191200.0000   -0.04904
191240.0000   -0.18970
191280.0000   -0.17992
191320.0000   -0.04528
191360.0000   -0.00258
191400.0000   -0.18242
191440.0000   -0.12026
191480.0000   -0.08372
191520.0000    0.08960
191560.0000    0.25360
191600.0000    0.44735
191640.0000    0.28371
191680.0000   -0.01037
191720.0000    0.03961
191760.0000    0.20425
191800.0000    0.47982
191840.0000    0.41653
191880.0000    0.47407
191920.0000    0.57733
191960.0000    0.29513
192000.0000    0.51118
192040.0000    0.52363
192080.0000    0.53625
192120.0000    0.62475
192160.0000    0.41500
192200.0000    0.50044
192240.0000    0.55144
192280.0000    0.57034
192320.0000    0.47841
192360.0000    0.39601
192400.0000    0.58192
192440.0000    0.55655
192480.0000    0.64883
192520.0000    0.42967
192560.0000    0.50915
192600.0000    0.45965
192640.0000    0.53320
192680.0000    0.62360
192720.0000    0.25301
192760.0000    0.34275
192800.0000    0.46333
192840.0000    0.45695
192880.0000    0.31299
192920.0000    0.41060
192960.0000    0.39511
193000.0000    0.52420
193040.0000    0.15894
193080.0000    0.39602
193120.0000    0.18754
193160.0000    0.23930
193200.0000    0.12875
193240.0000    0.25804
193280.0000    0.26051
193320.0000    0.19661
193360.0000    0.25311
193400.0000    0.23886
193440.0000    0.09024
193480.0000    0.34107
193520.0000    0.37697
193560.0000    0.24066
193600.0000    0.16402
193640.0000    0.30616
193680.0000    0.23667
193720.0000    0.24209
193760.0000    0.32861
193800.0000   -0.13857
193840.0000    0.07378
193880.0000    0.10431
193920.0000    0.13731
193960.0000    0.29935
194000.0000    0.36106
194040.0000    0.20823
194080.0000    0.13074
194120.0000    0.34339
194160.0000    0.10880
194200.0000    0.18392
194240.0000    0.40350
194280.0000    0.44279
194320.0000    0.36093
194360.0000    0.14089
194400.0000    0.42268
194440.0000    0.26455
194480.0000    0.37446
194520.0000    0.15694
194560.0000    0.17357
194600.0000    0.27300
194640.0000    0.25438
194680.0000    0.25296
194720.0000    0.15729
194760.0000    0.40515
194800.0000    0.16203
194840.0000    0.44506
194880.0000    0.18767
194920.0000    0.19550
194960.0000    0.27033
195000.0000    0.22840
195040.0000    0.24370
195080.0000    0.20568
195120.0000    0.40224
195160.0000    0.47012
195200.0000    0.17857
195240.0000    0.36246
195280.0000    0.22585
195320.0000    0.28741
195360.0000    0.22512
195400.0000    0.14867
195440.0000    0.32003
195480.0000    0.16862
195520.0000    0.00926
195560.0000    0.19644
195600.0000    0.30887
195640.0000    0.07659
195680.0000    0.00608
195720.0000    0.03004
195760.0000    0.37229
195800.0000    0.39366
195840.0000    0.15127
195880.0000    0.33708
195920.0000    0.29244
195960.0000    0.22111
196000.0000    0.24170
196040.0000    0.21201
196080.0000    0.68580
196120.0000    0.25289
196160.0000    0.41236
196200.0000    0.29550
196240.0000    0.39027
196280.0000    0.39374
196320.0000    0.32606
196360.0000    0.10178
196400.0000    0.37559
196440.0000    0.20862
196480.0000    0.41025
196520.0000    0.41664
196560.0000    0.26112
196600.0000    0.19456
196640.0000    0.42382
196680.0000    0.48341
196720.0000    0.54832
196760.0000    0.28840
196800.0000    0.25644
196840.0000    0.41745
196880.0000    0.42635
196920.0000    0.40073
196960.0000    0.45661
197000.0000    0.01667
197040.0000    0.24960
197080.0000    0.23459
197120.0000    0.33919
197160.0000    0.32151
197200.0000    0.29905
197240.0000    0.25683
197280.0000   -0.03079
197320.0000   -0.05599
197360.0000   -0.00747
197400.0000    0.40449
197440.0000   -0.00621
197480.0000    0.25274
197520.0000    0.21895
197560.0000   -0.06917
197600.0000   -0.24900
197640.0000   -0.13677
197680.0000    0.41221
197720.0000    0.12298
197760.0000    0.27270
197800.0000    0.28671
197840.0000    0.06320
197880.0000    0.13365
197920.0000    0.23965
197960.0000    0.13558
198000.0000    0.13355
198040.0000    0.38300
198080.0000    0.56994
198120.0000    0.52457
198160.0000    0.66107
198200.0000    0.48587
198240.0000    0.45025
198280.0000    0.59285
198320.0000    0.56803
198360.0000    0.51917
198400.0000    0.37501
198440.0000    0.56122
198480.0000    0.40842
198520.0000    0.61108
198560.0000    0.18616
198600.0000    0.26299
198640.0000    0.22845
198680.0000    0.39829
198720.0000    0.23668
198760.0000    0.18681
198800.0000    0.31493
198840.0000    0.31353
198880.0000    0.51022
198920.0000    0.40262
198960.0000    0.70684
199000.0000    0.48335
199040.0000    0.44438
199080.0000    0.46149
199120.0000    0.34128
199160.0000    0.34606
199200.0000    0.50337
199240.0000    0.34300
199280.0000    0.41994
199320.0000    0.56042
199360.0000    0.57457
199400.0000    0.31272
199440.0000    0.25874
199480.0000    0.34976
199520.0000    0.48945
199560.0000   -0.01370
199600.0000    0.21230
199640.0000    0.28976
199680.0000    0.03816
199720.0000    0.23320
199760.0000   -0.01559
199800.0000    0.30228
199840.0000    0.48415
199880.0000    0.46062
199920.0000    0.66259
199960.0000    0.33750
200000.0000    0.26045
200040.0000    0.30951
200080.0000    0.25348
200120.0000    0.40932
200160.0000    0.37663
200200.0000    0.34556
200240.0000    0.46776
200280.0000    0.38595
200320.0000    0.40338
200360.0000    0.26287
200400.0000    0.23619
200440.0000    0.22388
200480.0000    0.31015
200520.0000    0.41210
200560.0000    0.16266
200600.0000    0.42568
200640.0000    0.24358
200680.0000    0.39355
200720.0000    0.25352
200760.0000    0.14924
200800.0000    0.19738
200840.0000    0.56668
200880.0000    0.38744
200920.0000    0.14131
200960.0000    0.27640
201000.0000    0.45631
201040.0000    0.40407
201080.0000    0.06887
201120.0000    0.28939
201160.0000    0.20297
201200.0000    0.29891
201240.0000    0.37699
201280.0000    0.41056
201320.0000    0.38508
201360.0000    0.27540
201400.0000    0.41208
201440.0000    0.13849
201480.0000    0.56004
201520.0000    0.06666
201560.0000    0.37834
201600.0000    0.29919
201640.0000    0.26263
201680.0000    0.59538
201720.0000    0.32820
201760.0000    0.49039
201800.0000    0.41262
201840.0000    0.32315
201880.0000    0.61737
201920.0000    0.32506
201960.0000    0.22715
202000.0000    0.30621
202040.0000    0.15249
202080.0000    0.35990
202120.0000    0.50036
202160.0000    0.62031
202200.0000    0.43538
202240.0000    0.41613
202280.0000    0.17627
202320.0000    0.43934
202360.0000    0.36581
202400.0000    0.31117
202440.0000    0.19362
202480.0000    0.36554
202520.0000    0.21914
202560.0000    0.32202
202600.0000    0.30957
202640.0000    0.34030
202680.0000    0.22915
202720.0000    0.13207
202760.0000    0.21530
202800.0000    0.08603
202840.0000    0.14509
202880.0000    0.01779
202920.0000    0.41484
202960.0000    0.37765
203000.0000    0.45565
203040.0000    0.47479
203080.0000    0.25908
203120.0000    0.44456
203160.0000    0.25058
203200.0000    0.48071
203240.0000    0.49602
203280.0000    0.41712
203320.0000    0.57205
203360.0000    0.58214
203400.0000    0.66003
203440.0000    0.63365
203480.0000    0.57625
203520.0000    0.59388
203560.0000    0.52505
203600.0000    0.52796
203640.0000    0.69577
203680.0000    0.54974
203720.0000    0.56805
203760.0000    0.59069
203800.0000    0.43190
203840.0000    0.51680
203880.0000    0.49044
203920.0000    0.47268
203960.0000    0.39137
204000.0000    0.20943
204040.0000    0.38629
204080.0000    0.58789
204120.0000    0.28978
204160.0000    0.37515
204200.0000    0.37859
204240.0000    0.39562
204280.0000    0.21003
204320.0000    0.53981
204360.0000    0.45587
204400.0000    0.45427
204440.0000    0.62237
204480.0000    0.34058
204520.0000    0.63611
204560.0000    0.66595
204600.0000    0.61103
204640.0000    0.38905
204680.0000    0.42031
204720.0000    0.27851
204760.0000    0.42491
204800.0000    0.54949
204840.0000    0.55521
204880.0000    0.67293
204920.0000    0.48233
204960.0000    0.61893
205000.0000    0.46780
205040.0000    0.53473
205080.0000    0.43383
205120.0000    0.38951
205160.0000    0.57406
205200.0000    0.29538
205240.0000    0.53168
205280.0000    0.37792
205320.0000    0.39512
205360.0000    0.57903
205400.0000    0.26962
205440.0000    0.51586
205480.0000    0.28400
205520.0000    0.44791
205560.0000    0.50061
205600.0000    0.38267
205640.0000    0.30249
205680.0000    0.26501
205720.0000    0.29256
205760.0000    0.40413
205800.0000    0.33609
205840.0000    0.44492
205880.0000    0.29797
205920.0000    0.34009
205960.0000    0.23183
206000.0000    0.32578
206040.0000    0.23144
206080.0000    0.27299
206120.0000    0.40319
206160.0000    0.37110
206200.0000    0.18926
206240.0000    0.17811
206280.0000    0.50374
206320.0000    0.49600
206360.0000    0.23925
206400.0000    0.37005
206440.0000    0.50570
206480.0000    0.46184
206520.0000    0.54684
206560.0000    0.48935
206600.0000    0.35051
206640.0000    0.81287
206680.0000    0.59110
206720.0000    0.65063
206760.0000    0.61096
206800.0000    0.33159
206840.0000    0.61609
206880.0000    0.52441
206920.0000    0.56371
206960.0000    0.51173
207000.0000    0.58091
207040.0000    0.65623
207080.0000    0.69259
207120.0000    0.56625
207160.0000    0.68843
207200.0000    0.29891
207240.0000    0.51546
207280.0000    0.45639
207320.0000    0.38347
207360.0000    0.36601
207400.0000    0.43722
207440.0000    0.37728
207480.0000    0.81247
207520.0000    0.65724
207560.0000    0.55785
207600.0000    0.41154
207640.0000    0.51488
207680.0000    0.58725
207720.0000    0.43353
207760.0000    0.50325
207800.0000    0.28022
207840.0000    0.57292
207880.0000    0.56125
207920.0000    0.44252
207960.0000    0.57191
208000.0000    0.47157
208040.0000    0.51895
208080.0000    0.55197
208120.0000    0.54517
208160.0000    0.32880
208200.0000    0.39745
208240.0000    0.30931
208280.0000    0.41399
208320.0000    0.39168
208360.0000    0.40930
208400.0000    0.35706
208440.0000    0.29486
208480.0000    0.46532
208520.0000    0.20426
208560.0000    0.33842
208600.0000    0.26000
208640.0000    0.32898
208680.0000    0.46585
208720.0000    0.59507
208760.0000    0.62466
208800.0000    0.59763
208840.0000    0.18709
208880.0000    0.34839
208920.0000    0.40769
208960.0000    0.49201
209000.0000    0.45339
209040.0000    0.40981
209080.0000    0.43900
209120.0000    0.44283
209160.0000    0.55066
209200.0000    0.57469
209240.0000    0.49494
209280.0000    0.16267
209320.0000    0.07946
209360.0000    0.19088
209400.0000    0.19904
209440.0000    0.17441
209480.0000    0.09068
209520.0000    0.11378
209560.0000    0.10596
209600.0000   -0.14917
209640.0000    0.09031
209680.0000    0.51445
209720.0000    0.44074
209760.0000    0.61895
209800.0000    0.37319
209840.0000    0.16809
209880.0000    0.22076
209920.0000    0.15360
209960.0000   -0.00155
210000.0000    0.09228
210040.0000    0.12875
210080.0000   -0.02018
210120.0000   -0.31324
210160.0000   -0.06662
210200.0000    0.26534
210240.0000    0.09560
210280.0000    0.48027
210320.0000    0.47673
210360.0000    0.40246
210400.0000    0.38409
210440.0000    0.53850
210480.0000    0.42064
210520.0000    0.60300
210560.0000    0.48350
210600.0000    0.65015
210640.0000    0.62039
210680.0000    0.42684
210720.0000    0.52846
210760.0000    0.56439
210800.0000    0.55991
210840.0000    0.42110
210880.0000    0.23208
210920.0000    0.20011
210960.0000    0.26668
211000.0000    0.31652
211040.0000    0.31922
211080.0000    0.39042
211120.0000    0.23202
211160.0000    0.13689
211200.0000    0.70014
211240.0000    0.49863
211280.0000    0.40423
211320.0000    0.49937
211360.0000    0.46088
211400.0000    0.38244
211440.0000    0.49891
211480.0000    0.46943
211520.0000    0.55500
211560.0000    0.43138
211600.0000    0.59786
211640.0000    0.35582
211680.0000    0.18128
211720.0000    0.33100
211760.0000    0.22188
211800.0000    0.59022
211840.0000    0.32579
211880.0000    0.17589
211920.0000    0.30627
211960.0000    0.13630
212000.0000    0.40951
212040.0000    0.29989
212080.0000    0.29882
212120.0000    0.56331
212160.0000    0.59538
212200.0000    0.53171
212240.0000    0.39909
212280.0000    0.63814
212320.0000    0.33978
212360.0000    0.51433
212400.0000    0.43333
212440.0000    0.47453
212480.0000    0.53656
212520.0000    0.43758
212560.0000    0.37501
212600.0000    0.43443
212640.0000    0.60581
212680.0000    0.44099
212720.0000    0.33160
212760.0000    0.35367
212800.0000    0.46609
212840.0000    0.30871
212880.0000    0.54580
212920.0000    0.39335
212960.0000    0.30798
213000.0000    0.26109
213040.0000    0.54545
213080.0000    0.41542
213120.0000    0.68132
213160.0000    0.41499
213200.0000    0.48813
213240.0000    0.26123
213280.0000    0.57143
213320.0000    0.25409
213360.0000    0.43790
213400.0000    0.67718
213440.0000    0.47102
213480.0000    0.52462
213520.0000    0.32627
213560.0000    0.50405
213600.0000    0.47361
213640.0000    0.51523
213680.0000    0.04315
213720.0000    0.15274
213760.0000    0.26512
213800.0000    0.19953
213840.0000    0.27046
213880.0000    0.50029
213920.0000    0.37883
213960.0000    0.21065
214000.0000    0.36032
214040.0000    0.14824
214080.0000    0.17387
214120.0000    0.19621
214160.0000    0.34064
214200.0000    0.15200
214240.0000    0.16018
214280.0000    0.29223
214320.0000    0.41014
214360.0000    0.31821
214400.0000    0.39780
214440.0000    0.37671
214480.0000    0.44018
214520.0000    0.43705
214560.0000    0.38950
214600.0000    0.20567
214640.0000    0.39745
214680.0000    0.40507
214720.0000    0.29518
214760.0000    0.49319
214800.0000    0.37558
214840.0000   -0.02671
214880.0000    0.54076
214920.0000    0.63277
214960.0000    0.47906
215000.0000    0.35588
215040.0000    0.48622
215080.0000    0.40173
215120.0000    0.29709
215160.0000    0.40056
215200.0000    0.13322
215240.0000    0.38906
215280.0000    0.34224
215320.0000    0.42760
215360.0000    0.36128
215400.0000    0.31164
215440.0000    0.48516
215480.0000    0.35945
215520.0000    0.34305
215560.0000    0.38416
215600.0000    0.29970
215640.0000    0.42737
215680.0000    0.34001
215720.0000    0.34788
215760.0000    0.48133
215800.0000    0.33402
215840.0000    0.51953
215880.0000    0.59305
215920.0000    0.55251
215960.0000    0.22166
216000.0000    0.29468
216040.0000    0.49277
216080.0000    0.25008
216120.0000    0.40682
216160.0000    0.37703
216200.0000    0.32008
216240.0000    0.38217
216280.0000    0.48347
216320.0000    0.13164
216360.0000    0.25355
216400.0000    0.13031
216440.0000    0.24431
216480.0000    0.27734
216520.0000    0.38812
216560.0000    0.35355
216600.0000    0.32631
216640.0000    0.16431
216680.0000    0.15245
216720.0000    0.19713
216760.0000    0.28367
216800.0000    0.44611
216840.0000    0.42478
216880.0000    0.35573
216920.0000    0.07343
216960.0000    0.35507
217000.0000    0.32278
217040.0000    0.27459
217080.0000    0.18814
217120.0000    0.36426
217160.0000    0.10661
217200.0000    0.08054
217240.0000    0.24389
217280.0000    0.11511
217320.0000    0.35687
217360.0000    0.31583
217400.0000    0.35588
217440.0000    0.41035
217480.0000    0.20138
217520.0000    0.52286
217560.0000    0.35363
217600.0000    0.41941
217640.0000    0.29666
217680.0000    0.45911
217720.0000    0.37362
217760.0000    0.40590
217800.0000    0.26398
217840.0000    0.32327
217880.0000    0.24088
217920.0000    0.07071
217960.0000    0.22024
218000.0000    0.30784
218040.0000    0.27356
218080.0000    0.10943
218120.0000    0.29309
218160.0000    0.22629
218200.0000    0.13542
218240.0000    0.32165
218280.0000    0.36407
218320.0000    0.13010
218360.0000    0.51675
218400.0000    0.55427
218440.0000    0.45013
218480.0000    0.52278
218520.0000    0.17554
218560.0000    0.39001
218600.0000    0.12436
218640.0000    0.36079
218680.0000    0.32050
218720.0000    0.26274
218760.0000    0.18032
218800.0000    0.20695
218840.0000    0.10386
218880.0000    0.40498
218920.0000    0.14320
218960.0000    0.30274
219000.0000    0.17061
219040.0000    0.40654
219080.0000    0.18665
219120.0000    0.14065
219160.0000    0.11050
219200.0000    0.50610
219240.0000    0.52573
219280.0000    0.22253
219320.0000    0.46727
219360.0000    0.23819
219400.0000    0.08554
219440.0000    0.41117
219480.0000    0.21776
219520.0000    0.37404
219560.0000    0.02384
219600.0000    0.25883
219640.0000    0.33571
219680.0000    0.28474
219720.0000    0.42836
219760.0000    0.45550
219800.0000    0.30300
219840.0000    0.52304
219880.0000    0.25909
219920.0000    0.33278
219960.0000    0.26044
220000.0000    0.54257
220040.0000    0.31826
220080.0000    0.36810
220120.0000    0.35899
220160.0000    0.27964
220200.0000    0.40990
220240.0000    0.50605
220280.0000    0.40252
220320.0000    0.34859
220360.0000    0.35242
220400.0000    0.34550
220440.0000    0.28529
220480.0000    0.36196
220520.0000    0.40830
220560.0000    0.35136
220600.0000    0.30444
220640.0000    0.23775
220680.0000    0.24590
220720.0000    0.22021
220760.0000    0.25044
220800.0000    0.25984
220840.0000    0.13096
220880.0000    0.29184
220920.0000    0.38704
220960.0000    0.30760
221000.0000    0.14837
221040.0000    0.25635
221080.0000    0.41761
221120.0000    0.41988
221160.0000    0.49449
221200.0000    0.68923
221240.0000    0.25748
221280.0000    0.24731
221320.0000    0.45393
221360.0000    0.23217
221400.0000    0.24567
221440.0000    0.20892
221480.0000   -0.07510
221520.0000    0.01741
221560.0000    0.20405
221600.0000    0.22721
221640.0000    0.06775
221680.0000    0.55226
221720.0000    0.33904
221760.0000    0.35734
221800.0000    0.21071
221840.0000    0.25452
221880.0000    0.10874
221920.0000    0.40591
221960.0000    0.09001
222000.0000   -0.05427
222040.0000    0.35488
222080.0000    0.45137
222120.0000    0.27698
222160.0000    0.44691
222200.0000    0.27461
222240.0000    0.32096
222280.0000    0.27041
222320.0000    0.38658
222360.0000    0.27805
222400.0000    0.45044
222440.0000    0.35408
222480.0000    0.12372
222520.0000    0.52061
222560.0000    0.35597
222600.0000    0.24120
222640.0000    0.17865
222680.0000    0.20079
222720.0000    0.17448
222760.0000    0.43979
222800.0000    0.46159
222840.0000    0.54185
222880.0000    0.24032
222920.0000    0.31827
222960.0000    0.10440
223000.0000    0.34846
223040.0000    0.42144
223080.0000    0.36915
223120.0000    0.50925
223160.0000    0.44959
223200.0000    0.30783
223240.0000    0.58532
223280.0000    0.18204
223320.0000    0.30134
223360.0000    0.25325
223400.0000    0.41604
223440.0000    0.22582
223480.0000    0.25702
223520.0000    0.17917
223560.0000    0.35813
223600.0000    0.28811
223640.0000    0.31979
223680.0000    0.31447
223720.0000    0.38220
223760.0000    0.64585
223800.0000    0.60717
223840.0000    0.54186
223880.0000    0.31917
223920.0000    0.56503
223960.0000    0.44955
224000.0000    0.75320
224040.0000    0.42635
224080.0000    0.35675
224120.0000    0.36745
224160.0000    0.55593
224200.0000    0.45973
224240.0000    0.26425
224280.0000    0.13839
224320.0000    0.40631
224360.0000    0.59056
224400.0000    0.47630
224440.0000    0.66921
224480.0000    0.44020
224520.0000    0.43035
224560.0000    0.30559
224600.0000    0.46026
224640.0000    0.51290
224680.0000    0.31888
224720.0000    0.45873
224760.0000    0.16201
224800.0000    0.30410
224840.0000    0.18565
224880.0000    0.40955
224920.0000    0.47435
224960.0000    0.17863
225000.0000    0.35530
225040.0000    0.32065
225080.0000    0.56742
225120.0000    0.64460
225160.0000    0.46270
225200.0000    0.41693
225240.0000    0.67703
225280.0000    0.61574
225320.0000    0.49689
225360.0000    0.54356
225400.0000    0.78995
225440.0000    0.53138
225480.0000    0.61342
225520.0000    0.73862
225560.0000    0.51387
225600.0000    0.49142
225640.0000    0.75385
225680.0000    0.65417
225720.0000    0.52069
225760.0000    0.43779
225800.0000    0.34260
225840.0000    0.23747
225880.0000    0.37613
225920.0000    0.36334
225960.0000    0.75952
226000.0000    0.65026
226040.0000    0.49882
226080.0000    0.45918
226120.0000    0.59642
226160.0000    0.31224
226200.0000    0.48139
226240.0000    0.43400
226280.0000    0.59829
226320.0000    0.24787
226360.0000   -0.04813
226400.0000    0.32238
226440.0000    0.23877
226480.0000    0.41294
226520.0000    0.40657
226560.0000    0.08380
226600.0000    0.31719
226640.0000    0.30107
226680.0000    0.26367
226720.0000   -0.04082
226760.0000    0.13155
226800.0000    0.26392
226840.0000    0.47990
226880.0000    0.34476
226920.0000    0.48331
226960.0000    0.39443
227000.0000    0.36751
227040.0000    0.45095
227080.0000    0.28250
227120.0000    0.25708
227160.0000    0.39582
227200.0000    0.44150
227240.0000    0.29507
227280.0000    0.43131
227320.0000    0.42393
227360.0000    0.50780
227400.0000    0.46129
227440.0000    0.36951
227480.0000    0.24964
227520.0000    0.31718
227560.0000    0.69462
227600.0000    0.62023
227640.0000    0.52480
227680.0000    0.52582
227720.0000    0.61607
227760.0000    0.44225
227800.0000    0.48054
227840.0000    0.52750
227880.0000    0.54456
227920.0000    0.77804
227960.0000    0.54045
228000.0000    0.56391
228040.0000    0.67243
228080.0000    0.66112
228120.0000    0.60402
228160.0000    0.43975
228200.0000    0.61425
228240.0000    0.59068
228280.0000    0.59999
228320.0000    0.57207
228360.0000    0.40675
228400.0000    0.34465
228440.0000    0.40285
228480.0000    0.37007
228520.0000    0.41882
228560.0000    0.17335
228600.0000    0.15402
228640.0000    0.50610
228680.0000    0.35040
228720.0000    0.39071
228760.0000    0.49743
228800.0000    0.44239
228840.0000    0.49649
228880.0000    0.23114
228920.0000    0.45038
228960.0000    0.52404
229000.0000    0.58740
229040.0000    0.40122
229080.0000    0.35875
229120.0000    0.54794
229160.0000    0.67533
229200.0000    0.44437
229240.0000    0.43375
229280.0000    0.47889
229320.0000    0.47057
229360.0000    0.42966
229400.0000    0.32324
229440.0000    0.42011
229480.0000    0.55051
229520.0000    0.45831
229560.0000    0.48060
229600.0000    0.31431
229640.0000    0.42542
229680.0000    0.75027
229720.0000    0.48114
229760.0000    0.43911
229800.0000    0.67528
229840.0000    0.42736
229880.0000    0.64430
229920.0000    0.56098
229960.0000    0.41478
230000.0000    0.59618
230040.0000    0.42341
230080.0000    0.44023
230120.0000    0.37908
230160.0000    0.73364
230200.0000    0.50888
230240.0000    0.68249
230280.0000    0.47518
230320.0000    0.31552
230360.0000    0.42397
230400.0000    0.76623
230440.0000    0.42098
230480.0000    0.57975
230520.0000    0.56789
230560.0000    0.51383
230600.0000    0.45291
230640.0000    0.60002
230680.0000    0.58752
230720.0000    0.39971
230760.0000    0.56240
230800.0000    0.56106
230840.0000    0.45703
230880.0000    0.59622
230920.0000    0.61401
230960.0000    0.69327
231000.0000    0.61237
231040.0000    0.66169
231080.0000    0.62898
231120.0000    0.51217
231160.0000    0.02983
231200.0000   -0.15854
231240.0000   -0.02092
231280.0000   -0.28191
231320.0000   -0.08264
231360.0000   -0.23006
231400.0000   -0.23955
231440.0000   -0.24917
231480.0000   -0.24985
231520.0000    0.02823
231560.0000   -0.10757
231600.0000   -0.16242
231640.0000   -0.38780
231680.0000   -0.15851
231720.0000   -0.06999
231760.0000   -0.01681
231800.0000   -0.04883
231840.0000   -0.38988
231880.0000   -0.20447
231920.0000   -0.01993
231960.0000    0.03377
232000.0000   -0.25410
232040.0000   -0.33180
232080.0000    0.15519
232120.0000   -0.25079
232160.0000   -0.36555
232200.0000   -0.23155
232240.0000   -0.41740
232280.0000   -0.09723
232320.0000   -0.25633
232360.0000   -0.21702
232400.0000   -0.38874
232440.0000   -0.14133
232480.0000   -0.12116
232520.0000   -0.15780
232560.0000   -0.05479
232600.0000   -0.16366
232640.0000    0.01820
232680.0000   -0.40330
232720.0000   -0.34289
232760.0000   -0.16043
232800.0000   -0.08584
232840.0000    0.00768
232880.0000   -0.37370
232920.0000   -0.13236
232960.0000   -0.53776
233000.0000   -0.37207
233040.0000   -0.24246
233080.0000   -0.28257
233120.0000   -0.14009
233160.0000   -0.50301
233200.0000   -0.01375
233240.0000   -0.15176
233280.0000   -0.33075
233320.0000   -0.05411
233360.0000    0.15613
233400.0000    0.39327
233440.0000    0.18292
233480.0000    0.37132
233520.0000    0.03844
233560.0000    0.19200
233600.0000    0.28713
233640.0000    0.12641
233680.0000    0.32762
233720.0000    0.43338
233760.0000    0.19277
233800.0000    0.32712
233840.0000    0.37778
233880.0000    0.40367
233920.0000    0.16210
233960.0000    0.37302
234000.0000    0.22674
234040.0000    0.52432
234080.0000    0.38012
234120.0000    0.39851
234160.0000    0.43255
234200.0000    0.20822
234240.0000    0.31316
234280.0000    0.31858
234320.0000    0.28863
234360.0000    0.39781
234400.0000    0.46691
234440.0000    0.22697
234480.0000    0.39131
234520.0000    0.20310
234560.0000    0.21004
234600.0000    0.28146
234640.0000    0.22960
234680.0000    0.43077
234720.0000    0.18716
234760.0000    0.10393
234800.0000    0.09649
234840.0000    0.36808
234880.0000    0.43245
234920.0000    0.22012
234960.0000    0.24352
235000.0000    0.41963
235040.0000    0.35523
235080.0000    0.35891
235120.0000    0.42554
235160.0000    0.38715
235200.0000    0.46521
235240.0000    0.30013
235280.0000    0.29782
235320.0000    0.39773
235360.0000    0.30230
235400.0000    0.35034
235440.0000    0.50266
235480.0000    0.68727
235520.0000    0.72248
235560.0000    0.59585
235600.0000    0.28670
235640.0000    0.37033
235680.0000    0.39539
235720.0000    0.59913
235760.0000    0.34377
235800.0000    0.31255
235840.0000    0.26587
235880.0000    0.20931
235920.0000    0.49873
235960.0000    0.61547
236000.0000    0.43514
236040.0000    0.46858
236080.0000    0.33641
236120.0000    0.19993
236160.0000    0.16180
236200.0000    0.44630
236240.0000    0.22293
236280.0000    0.23668
236320.0000    0.35321
236360.0000    0.37986
236400.0000    0.24509
236440.0000    0.43593
236480.0000    0.35767
236520.0000    0.51114
236560.0000    0.45203
236600.0000    0.43516
236640.0000    0.53276
236680.0000    0.59090
236720.0000    0.35327
236760.0000    0.43091
236800.0000    0.31239
236840.0000    0.37476
236880.0000    0.42733
236920.0000    0.30476
236960.0000    0.46833
237000.0000    0.26467
237040.0000    0.30294
237080.0000    0.37947
237120.0000    0.42400
237160.0000    0.36913
237200.0000    0.23969
237240.0000    0.32029
237280.0000    0.27699
237320.0000    0.30409
237360.0000    0.36470
237400.0000   -0.02756
237440.0000    0.00061
237480.0000    0.27670
237520.0000    0.20001
237560.0000    0.36177
237600.0000    0.33731
237640.0000    0.32699
237680.0000    0.45087
237720.0000    0.19233
237760.0000    0.14623
237800.0000    0.43692
237840.0000    0.16234
237880.0000    0.29292
237920.0000    0.47011
237960.0000    0.36298
238000.0000    0.29280
238040.0000    0.29186
238080.0000    0.27810
238120.0000    0.34552
238160.0000    0.23542
238200.0000    0.31895
238240.0000    0.34943
238280.0000    0.10022
238320.0000    0.44010
238360.0000   -0.01539
238400.0000    0.37345
238440.0000    0.30668
238480.0000    0.36713
238520.0000    0.27650
238560.0000    0.40062
238600.0000    0.17525
238640.0000    0.38114
238680.0000    0.25984
238720.0000    0.32764
238760.0000    0.14224
238800.0000    0.28496
238840.0000    0.23604
238880.0000    0.23629
238920.0000    0.31831
238960.0000    0.25186
239000.0000    0.30273
239040.0000    0.43131
239080.0000    0.67046
239120.0000    0.35676
239160.0000    0.47009
239200.0000    0.36884
239240.0000    0.37436
239280.0000    0.50716
239320.0000    0.44895
239360.0000    0.47241
239400.0000    0.40342
239440.0000    0.44162
239480.0000    0.26898
239520.0000    0.15575
239560.0000    0.39273
239600.0000    0.29992
239640.0000    0.04722
239680.0000    0.46447
239720.0000    0.15009
239760.0000    0.34287
239800.0000    0.57328
239840.0000    0.48378
239880.0000    0.37548
239920.0000    0.09325
239960.0000   -0.01580
240000.0000   -0.13693
240040.0000   -0.54984
240080.0000   -0.60475
240120.0000   -0.23114
240160.0000   -0.40807
240200.0000   -0.65130
240240.0000   -0.44502
240280.0000   -0.32795
240320.0000   -0.47783
240360.0000   -0.23136
240400.0000   -0.11227
240440.0000   -0.04820
240480.0000   -0.28750
240520.0000   -0.10375
240560.0000   -0.37414
240600.0000   -0.37660
240640.0000   -0.42086
240680.0000   -0.27940
240720.0000   -0.30538
240760.0000   -0.43762
240800.0000   -0.14562
240840.0000   -0.66927
240880.0000   -0.37574
240920.0000   -0.32027
240960.0000   -0.12576
241000.0000   -0.20958
241040.0000   -0.28313
241080.0000   -0.40986
241120.0000   -0.54330
241160.0000   -0.08469
241200.0000   -0.57514
241240.0000   -0.35301
241280.0000   -0.59446
241320.0000   -0.60968
241360.0000    0.01685
241400.0000    0.00655
241440.0000   -0.02546
241480.0000   -0.12105
241520.0000   -0.13557
241560.0000   -0.46410
241600.0000   -0.14077
241640.0000   -0.18889
241680.0000   -0.06291
241720.0000   -0.10055
241760.0000   -0.43445
241800.0000   -0.57597
241840.0000   -0.41051
241880.0000   -0.06486
241920.0000   -0.42131
241960.0000   -0.02575
242000.0000   -0.29458
242040.0000    0.18336
242080.0000   -0.08612
242120.0000   -0.15991
242160.0000    0.01779
242200.0000    0.31367
242240.0000   -0.17051
242280.0000    0.24001
242320.0000   -0.02300
242360.0000   -0.02019
242400.0000   -0.05308
242440.0000   -0.32469
242480.0000    0.25913
242520.0000   -0.47203
242560.0000   -0.20313
242600.0000    0.14403
242640.0000   -0.42708
242680.0000   -0.24052
242720.0000   -0.39260
242760.0000   -0.13945
242800.0000   -0.33622
242840.0000   -0.02816
242880.0000   -0.11839
242920.0000    0.11640
242960.0000    0.00345
243000.0000    0.23912
243040.0000   -0.24029
243080.0000    0.07890
243120.0000    0.30334
243160.0000    0.19294
243200.0000   -0.00677
243240.0000    0.49560
243280.0000    0.32698
243320.0000    0.52672
243360.0000    0.39874
243400.0000    0.22088
243440.0000    0.52906
243480.0000    0.35058
243520.0000    0.57724
243560.0000    0.63965
243600.0000    0.50915
243640.0000    0.38578
243680.0000    0.50584
243720.0000    0.16172
243760.0000    0.30461
243800.0000    0.12252
243840.0000    0.41322
243880.0000    0.29077
243920.0000    0.38141
243960.0000    0.36690
244000.0000    0.28064
244040.0000    0.37002
244080.0000    0.11229
244120.0000    0.34488
244160.0000    0.32358
244200.0000    0.48387
244240.0000    0.32742
244280.0000    0.28023
244320.0000   -0.00006
244360.0000    0.16512
244400.0000    0.20797
244440.0000    0.42137
244480.0000    0.33379
244520.0000    0.20725
244560.0000    0.00591
244600.0000    0.16149
244640.0000    0.19368
244680.0000    0.41003
244720.0000    0.19188
244760.0000    0.23086
244800.0000    0.31743
244840.0000    0.41113
244880.0000    0.11721
244920.0000   -0.04846
244960.0000   -0.01050
245000.0000    0.32942
245040.0000    0.34622
245080.0000    0.35220
245120.0000    0.28381
245160.0000    0.28892
245200.0000    0.21155
245240.0000    0.19181
245280.0000    0.53437
245320.0000   -0.00817
245360.0000    0.24604
245400.0000    0.33741
245440.0000    0.36958
245480.0000    0.00604
245520.0000   -0.09878
245560.0000    0.07252
245600.0000    0.21616
245640.0000    0.21031
245680.0000    0.35900
245720.0000   -0.08581
245760.0000    0.22520
245800.0000   -0.13136
245840.0000   -0.12779
245880.0000   -0.14721
245920.0000   -0.01220
245960.0000    0.42374
246000.0000   -0.10308
246040.0000    0.42921
246080.0000    0.25767
246120.0000    0.28630
246160.0000   -0.06204
246200.0000   -0.05040
246240.0000   -0.09129
246280.0000    0.08621
246320.0000    0.19747
246360.0000    0.16864
246400.0000    0.26126
246440.0000    0.07087
246480.0000    0.07497
246520.0000    0.29551
246560.0000    0.15124
246600.0000    0.12429
246640.0000    0.31503
246680.0000    0.21407
246720.0000    0.21963
246760.0000    0.22037
246800.0000    0.15487
246840.0000    0.11476
246880.0000    0.19399
246920.0000    0.21888
246960.0000    0.15497
247000.0000    0.26652
247040.0000    0.30447
247080.0000    0.28292
247120.0000    0.18425
247160.0000    0.29619
247200.0000    0.14484
247240.0000    0.23556
247280.0000    0.07965
247320.0000    0.22972
247360.0000    0.13719
247400.0000    0.18362
247440.0000    0.09674
247480.0000    0.07181
247520.0000    0.23737
247560.0000   -0.34619
247600.0000   -0.09459
247640.0000    0.06595
247680.0000    0.04058
247720.0000   -0.35384
247760.0000   -0.07372
247800.0000    0.02795
247840.0000    0.19715
247880.0000    0.05732
247920.0000    0.18675
247960.0000    0.10708
248000.0000    0.09840
248040.0000    0.38094
248080.0000    0.29264
248120.0000    0.07343
248160.0000    0.06729
248200.0000    0.05918
248240.0000    0.24620
248280.0000   -0.04684
248320.0000    0.41006
248360.0000    0.04601
248400.0000    0.37843
248440.0000    0.58774
248480.0000    0.26461
248520.0000    0.18831
248560.0000    0.33391
248600.0000    0.30162
248640.0000    0.29657
248680.0000    0.27029
248720.0000    0.33803
248760.0000    0.54775
248800.0000    0.34475
248840.0000    0.24059
248880.0000    0.27730
248920.0000    0.50103
248960.0000    0.47937
249000.0000    0.28107
249040.0000    0.65000
249080.0000    0.44696
249120.0000    0.47788
249160.0000    0.51721
249200.0000    0.27354
249240.0000    0.66961
249280.0000    0.50714
249320.0000    0.52464
249360.0000    0.40666
249400.0000    0.51624
249440.0000    0.58963
249480.0000    0.35073
249520.0000    0.58663
249560.0000    0.48828
249600.0000    0.41899
249640.0000    0.32859
249680.0000    0.31227
249720.0000    0.33919
249760.0000    0.24154
249800.0000    0.61339
249840.0000    0.51778
249880.0000    0.65383
249920.0000    0.44195
249960.0000    0.27344
250000.0000    0.43542
250040.0000    0.38932
250080.0000    0.12494
250120.0000    0.44235
250160.0000    0.41502
250200.0000    0.27465
250240.0000    0.53439
250280.0000    0.54345
250320.0000    0.53421
250360.0000    0.47507
250400.0000    0.45464
250440.0000    0.31566
250480.0000    0.54737
250520.0000    0.61656
250560.0000    0.46670
250600.0000    0.41009
250640.0000    0.05599
250680.0000    0.40773
250720.0000    0.28929
250760.0000    0.34655
250800.0000    0.47888
250840.0000    0.64399
250880.0000    0.63818
250920.0000    0.41991
250960.0000    0.56599
251000.0000    0.35211
251040.0000    0.25023
251080.0000    0.27911
251120.0000    0.38168
251160.0000    0.43267
251200.0000    0.28048
251240.0000    0.51372
251280.0000    0.03367
251320.0000    0.39240
251360.0000    0.55628
251400.0000    0.45771
251440.0000    0.21979
251480.0000    0.37872
251520.0000    0.50189
251560.0000    0.33931
251600.0000    0.30020
251640.0000    0.50392
251680.0000    0.66181
251720.0000    0.44103
251760.0000    0.43181
251800.0000    0.26906
251840.0000    0.29813
251880.0000    0.31680
251920.0000    0.45529
251960.0000    0.22556
252000.0000    0.61341
252040.0000    0.26436
252080.0000    0.30557
252120.0000    0.21058
252160.0000   -0.11418
252200.0000    0.34001
252240.0000    0.42352
252280.0000    0.07010
252320.0000    0.38090
252360.0000    0.15883
252400.0000    0.28942
252440.0000    0.45406
252480.0000    0.49164
252520.0000    0.28585
252560.0000    0.27738
252600.0000    0.48430
252640.0000    0.22143
252680.0000    0.34891
252720.0000    0.26874
252760.0000    0.52014
252800.0000    0.36017
252840.0000   -0.04246
252880.0000    0.39643
252920.0000    0.39658
252960.0000    0.41168
253000.0000    0.25845
253040.0000    0.15742
253080.0000    0.36443
253120.0000    0.29981
253160.0000    0.18141
253200.0000    0.28195
253240.0000    0.16527
253280.0000   -0.16679
253320.0000    0.02040
253360.0000    0.17152
253400.0000   -0.06077
253440.0000   -0.19973
253480.0000   -0.12356
253520.0000    0.07042
253560.0000    0.13681
253600.0000    0.20889
253640.0000    0.28419
253680.0000    0.02521
253720.0000    0.26577
253760.0000    0.30060
253800.0000    0.14494
253840.0000    0.30631
253880.0000    0.21745
253920.0000    0.29945
253960.0000    0.43304
254000.0000    0.17777
254040.0000    0.49936
254080.0000    0.27766
254120.0000    0.32324
254160.0000    0.20842
254200.0000    0.41648
254240.0000    0.41126
254280.0000    0.22013
254320.0000    0.43928
254360.0000    0.21997
254400.0000    0.33711
254440.0000    0.52757
254480.0000    0.58651
254520.0000    0.62713
254560.0000    0.62756
254600.0000    0.54615
254640.0000    0.47414
254680.0000    0.52676
254720.0000    0.47766
254760.0000    0.58792
254800.0000    0.33436
254840.0000    0.47672
254880.0000    0.62334
254920.0000    0.41703
254960.0000    0.55330
255000.0000    0.36979
255040.0000    0.46458
255080.0000    0.65137
255120.0000    0.42416
255160.0000    0.50432
255200.0000    0.21447
255240.0000    0.24886
255280.0000    0.32353
255320.0000    0.41800
255360.0000    0.31491
255400.0000    0.27127
255440.0000    0.28123
255480.0000    0.33184
255520.0000    0.40865
255560.0000    0.56998
255600.0000    0.61744
255640.0000    0.31676
255680.0000    0.38314
255720.0000    0.46733
255760.0000    0.48305
255800.0000    0.57435
255840.0000    0.60670
255880.0000    0.57005
255920.0000    0.63565
255960.0000    0.49849
256000.0000    0.58886
256040.0000    0.29212
256080.0000    0.47935
256120.0000    0.59177
256160.0000    0.36805
256200.0000    0.38135
256240.0000    0.11261
256280.0000    0.25742
256320.0000    0.46252
256360.0000    0.49678
256400.0000    0.61305
256440.0000    0.46803
256480.0000    0.51113
256520.0000    0.31590
256560.0000    0.24597
256600.0000    0.32213
256640.0000    0.41193
256680.0000    0.52649
256720.0000    0.36927
256760.0000    0.24077
256800.0000    0.22091
256840.0000    0.14929
256880.0000    0.18581
256920.0000    0.54145
256960.0000    0.21947
257000.0000    0.34718
257040.0000    0.30393
257080.0000    0.34519
257120.0000    0.55516
257160.0000    0.68116
257200.0000    0.53194
257240.0000    0.45727
257280.0000    0.31938
257320.0000    0.37938
257360.0000    0.38630
257400.0000    0.38343
257440.0000    0.27907
257480.0000    0.40838
257520.0000    0.28316
257560.0000    0.31543
257600.0000    0.31732
257640.0000    0.23293
257680.0000    0.36970
257720.0000    0.25660
257760.0000    0.36533
257800.0000    0.47813
257840.0000    0.30020
257880.0000    0.30796
257920.0000    0.39409
257960.0000    0.43053
258000.0000    0.57218
258040.0000    0.41874
258080.0000    0.10233
258120.0000    0.22893
258160.0000    0.27178
258200.0000    0.19544
258240.0000    0.31884
258280.0000    0.22244
258320.0000    0.27794
258360.0000    0.29946
258400.0000    0.48617
258440.0000    0.54541
258480.0000    0.35047
258520.0000    0.39582
258560.0000    0.30871
258600.0000    0.35482
258640.0000    0.32392
258680.0000    0.12514
258720.0000    0.20606
258760.0000    0.32926
258800.0000    0.49315
258840.0000    0.21318
258880.0000    0.12330
258920.0000    0.27841
258960.0000    0.08430
259000.0000    0.10417
259040.0000    0.31454
259080.0000    0.29518
259120.0000    0.28313
259160.0000    0.40452
259200.0000    0.17885
259240.0000    0.22962
259280.0000    0.20509
259320.0000    0.20378
259360.0000    0.49344
259400.0000    0.24444
259440.0000    0.28618
259480.0000    0.22163
259520.0000    0.27075
259560.0000   -0.03867
259600.0000    0.23324
259640.0000    0.00976
259680.0000    0.25646
259720.0000    0.17943
259760.0000    0.34836
259800.0000    0.40669
259840.0000    0.23065
259880.0000    0.25785
259920.0000    0.04300
259960.0000    0.07633
260000.0000    0.33438
260040.0000    0.61902
260080.0000    0.28984
260120.0000    0.39566
260160.0000    0.35537
260200.0000    0.17942
260240.0000    0.28368
260280.0000    0.33448
260320.0000    0.21704
260360.0000    0.28855
260400.0000    0.32641
260440.0000    0.34414
260480.0000   -0.06475
260520.0000   -0.05351
260560.0000   -0.00557
260600.0000   -0.08298
260640.0000    0.04163
260680.0000   -0.16767
260720.0000   -0.17007
260760.0000    0.06398
260800.0000   -0.07063
260840.0000    0.03825
260880.0000   -0.16813
260920.0000   -0.05494
260960.0000   -0.04664
261000.0000    0.04482
261040.0000   -0.03489
261080.0000   -0.15337
261120.0000    0.06998
261160.0000    0.13554
261200.0000   -0.11339
261240.0000   -0.07642
261280.0000   -0.29920
261320.0000   -0.19635
261360.0000   -0.65768
261400.0000   -0.16181
261440.0000   -0.53901
261480.0000   -0.47185
261520.0000   -0.33800
261560.0000   -0.34959
261600.0000   -0.09049
261640.0000   -0.26819
261680.0000   -0.21345
261720.0000   -0.13218
261760.0000   -0.76444
261800.0000   -0.33814
261840.0000   -0.30218
261880.0000   -0.14314
261920.0000   -0.32055
261960.0000   -0.22231
262000.0000   -0.42601
262040.0000   -0.41443
262080.0000   -0.33580
262120.0000   -0.36652
262160.0000   -0.55908
262200.0000   -0.25425
262240.0000   -0.19538
262280.0000   -0.09323
262320.0000    0.20699
262360.0000    0.00124
262400.0000    0.11758
262440.0000   -0.32769
262480.0000   -0.64623
262520.0000   -0.26168
262560.0000   -0.19255
262600.0000   -0.01702
262640.0000    0.19865
262680.0000    0.25653
262720.0000    0.31603
262760.0000    0.46842
262800.0000    0.40176
262840.0000    0.26455
262880.0000   -0.30835
262920.0000   -0.07816
262960.0000    0.02412
263000.0000   -0.04504
263040.0000    0.31093
263080.0000    0.34833
263120.0000    0.26287
263160.0000    0.25760
263200.0000    0.26209
263240.0000    0.25022
263280.0000   -0.03629
263320.0000    0.28966
263360.0000    0.19165
263400.0000    0.16975
263440.0000    0.32609
263480.0000    0.25693
263520.0000    0.44720
263560.0000    0.39010
263600.0000    0.14010
263640.0000    0.29085
263680.0000    0.21839
263720.0000    0.09592
263760.0000    0.52794
263800.0000    0.19608
263840.0000    0.45085
263880.0000    0.51882
263920.0000    0.44494
263960.0000    0.16037
264000.0000    0.21391
264040.0000    0.25783
264080.0000    0.55825
264120.0000    0.30946
264160.0000    0.29137
264200.0000    0.15704
264240.0000    0.11315
264280.0000   -0.00168
264320.0000    0.35865
264360.0000    0.39423
264400.0000    0.13660
264440.0000    0.22840
264480.0000    0.15478
264520.0000    0.30096
264560.0000    0.32268
264600.0000    0.37029
264640.0000    0.22546
264680.0000    0.33140
264720.0000    0.24421
264760.0000    0.53075
264800.0000    0.38844
264840.0000    0.37144
264880.0000    0.40972
264920.0000    0.28312
264960.0000    0.14886
265000.0000    0.35962
265040.0000    0.14282
265080.0000    0.33930
265120.0000    0.37624
265160.0000    0.30801
265200.0000    0.37640
265240.0000    0.51963
265280.0000    0.24613
265320.0000    0.44593
265360.0000    0.21253
265400.0000    0.11673
265440.0000    0.31232
265480.0000    0.06456
265520.0000    0.33980
265560.0000    0.33348
265600.0000    0.25905
265640.0000    0.23341
265680.0000    0.42544
265720.0000    0.22064
265760.0000    0.08722
265800.0000    0.30639
265840.0000    0.25413
265880.0000   -0.04945
265920.0000    0.33840
265960.0000    0.45664
266000.0000    0.01106
266040.0000    0.37126
266080.0000    0.26136
266120.0000   -0.03487
266160.0000    0.30656
266200.0000    0.19475
266240.0000    0.25457
266280.0000    0.19378
266320.0000    0.30511
266360.0000    0.37171
266400.0000    0.19687
266440.0000    0.13689
266480.0000    0.37584
266520.0000    0.11684
266560.0000    0.34368
266600.0000    0.26831
266640.0000    0.31265
266680.0000    0.17278
266720.0000    0.41048
266760.0000    0.55059
266800.0000    0.18690
266840.0000    0.15777
266880.0000    0.09603
266920.0000    0.23220
266960.0000    0.16083
267000.0000    0.11003
267040.0000    0.12786
267080.0000    0.49675
267120.0000    0.43024
267160.0000    0.28296
267200.0000    0.44511
267240.0000    0.20669
267280.0000    0.20542
267320.0000    0.41956
267360.0000    0.35233
267400.0000    0.02150
267440.0000    0.27587
267480.0000    0.17796
267520.0000    0.44148
267560.0000    0.37874
267600.0000    0.20375
267640.0000    0.29942
267680.0000    0.12910
267720.0000    0.30126
267760.0000    0.38670
267800.0000    0.25067
267840.0000    0.21406
267880.0000    0.34436
267920.0000    0.23469
267960.0000    0.48555
268000.0000    0.30578
268040.0000    0.40814
268080.0000    0.22429
268120.0000    0.25856
268160.0000    0.28891
268200.0000    0.17152
268240.0000    0.20131
268280.0000    0.47116
268320.0000    0.48354
268360.0000    0.57914
268400.0000    0.68557
268440.0000    0.52370
268480.0000    0.49336
268520.0000    0.46609
268560.0000    0.46049
268600.0000    0.25837
268640.0000    0.71025
268680.0000    0.60759
268720.0000    0.37029
268760.0000    0.51068
268800.0000    0.46150
268840.0000    0.32737
268880.0000    0.58196
268920.0000    0.54379
268960.0000    0.40979
269000.0000    0.59201
269040.0000    0.59900
269080.0000    0.36185
269120.0000    0.27292
269160.0000    0.27467
269200.0000    0.15553
269240.0000    0.30446
269280.0000    0.44523
269320.0000    0.74452
269360.0000    0.51303
269400.0000    0.56117
269440.0000    0.46782
269480.0000    0.64650
269520.0000    0.63742
269560.0000    0.64096
269600.0000    0.46465
269640.0000    0.60067
269680.0000    0.53037
269720.0000    0.58296
269760.0000    0.28509
269800.0000    0.14302
269840.0000    0.39681
269880.0000    0.43835
269920.0000    0.45384
269960.0000    0.30639
270000.0000    0.37515
270040.0000    0.43531
270080.0000    0.39957
270120.0000    0.50245
270160.0000    0.42394
270200.0000    0.48049
270240.0000    0.27468
270280.0000    0.36964
270320.0000    0.39727
270360.0000    0.51174
270400.0000    0.41548
270440.0000    0.19823
270480.0000    0.51445
270520.0000    0.51398
270560.0000    0.36499
270600.0000    0.37437
270640.0000    0.38475
270680.0000    0.17582
270720.0000    0.25547
270760.0000    0.29412
270800.0000    0.26679
270840.0000    0.72215
270880.0000    0.27285
270920.0000    0.71595
270960.0000    0.53945
271000.0000    0.23690
271040.0000    0.09565
271080.0000    0.61099
271120.0000    0.50519
271160.0000    0.29582
271200.0000    0.11989
271240.0000    0.44670
271280.0000    0.36842
271320.0000    0.40654
271360.0000    0.44534
271400.0000    0.25456
271440.0000    0.35162
271480.0000    0.12514
271520.0000    0.21517
271560.0000    0.42063
271600.0000    0.33545
271640.0000    0.28504
271680.0000    0.44636
271720.0000    0.41915
271760.0000    0.44440
271800.0000    0.18051
271840.0000    0.37051
271880.0000    0.19460
271920.0000    0.30115
271960.0000    0.31942
272000.0000    0.51325
272040.0000    0.22096
272080.0000    0.35886
272120.0000    0.53135
272160.0000    0.34192
272200.0000    0.36130
272240.0000    0.31598
272280.0000    0.24145
272320.0000    0.32391
272360.0000    0.42247
272400.0000    0.28789
272440.0000    0.25578
272480.0000    0.27182
272520.0000    0.47396
272560.0000    0.28020
272600.0000    0.24645
272640.0000    0.51617
272680.0000    0.39351
272720.0000    0.19371
272760.0000    0.35738
272800.0000    0.48341
272840.0000    0.34646
272880.0000    0.36973
272920.0000    0.30973
272960.0000    0.38826
273000.0000    0.19520
273040.0000    0.46870
273080.0000    0.45723
273120.0000    0.44029
273160.0000    0.36223
273200.0000    0.58524
273240.0000    0.35485
273280.0000    0.30750
273320.0000    0.21755
273360.0000    0.29741
273400.0000    0.34907
273440.0000    0.45071
273480.0000    0.29468
273520.0000    0.24660
273560.0000    0.13586
273600.0000    0.22301
273640.0000    0.41623
273680.0000    0.55521
273720.0000    0.44207
273760.0000    0.40812
273800.0000    0.34606
273840.0000    0.30896
273880.0000    0.12026
273920.0000    0.43703
273960.0000    0.22135
274000.0000    0.38989
274040.0000    0.39114
274080.0000    0.20408
274120.0000    0.14206
274160.0000    0.54685
274200.0000    0.36467
274240.0000    0.41319
274280.0000    0.20159
274320.0000    0.30512
274360.0000    0.39912
274400.0000    0.34148
274440.0000    0.36328
274480.0000    0.27697
274520.0000    0.26101
274560.0000    0.21603
274600.0000    0.41594
274640.0000    0.34247
274680.0000    0.38501
274720.0000    0.37680
274760.0000    0.28484
274800.0000    0.41088
274840.0000    0.37034
274880.0000    0.44716
274920.0000    0.29280
274960.0000    0.68388
275000.0000    0.30507
275040.0000    0.41953
275080.0000    0.11846
275120.0000    0.18933
275160.0000    0.27304
275200.0000    0.31920
275240.0000    0.49943
275280.0000    0.37037
275320.0000    0.53967
275360.0000    0.58974
275400.0000    0.45661
275440.0000    0.50207
275480.0000    0.56062
275520.0000    0.33395
275560.0000    0.37872
275600.0000    0.46781
275640.0000    0.65830
275680.0000    0.77499
275720.0000    0.47864
275760.0000    0.62741
275800.0000    0.39640
275840.0000    0.19989
275880.0000    0.37806
275920.0000    0.45532
275960.0000    0.41930
276000.0000    0.28361
276040.0000    0.27088
276080.0000    0.37112
276120.0000    0.35585
276160.0000    0.10867
276200.0000    0.29965
276240.0000    0.36423
276280.0000    0.39972
276320.0000    0.40498
276360.0000    0.27369
276400.0000    0.14448
276440.0000    0.38701
276480.0000    0.22906
276520.0000    0.31670
276560.0000    0.37980
276600.0000    0.44312
276640.0000    0.34980
276680.0000    0.27672
276720.0000    0.19892
276760.0000    0.62718
276800.0000    0.37345
276840.0000    0.43152
276880.0000    0.18085
276920.0000    0.39128
276960.0000    0.36359
277000.0000    0.16713
277040.0000    0.26806
277080.0000    0.32519
277120.0000    0.41580
277160.0000    0.33736
277200.0000    0.41424
277240.0000    0.13966
277280.0000    0.24675
277320.0000    0.03047
277360.0000    0.23920
277400.0000    0.19918
277440.0000    0.23226
277480.0000    0.18907
277520.0000    0.23390
277560.0000    0.30305
277600.0000    0.30627
277640.0000    0.28204
277680.0000    0.31925
277720.0000    0.22562
277760.0000    0.40686
277800.0000    0.24823
277840.0000    0.27334
277880.0000    0.43390
277920.0000    0.24985
277960.0000    0.01079
278000.0000    0.23663
278040.0000    0.35864
278080.0000    0.29549
278120.0000    0.30521
278160.0000    0.49035
278200.0000    0.30336
278240.0000    0.40091
278280.0000    0.51752
278320.0000    0.32055
278360.0000    0.28362
278400.0000    0.24252
278440.0000    0.22883
278480.0000    0.29292
278520.0000    0.25304
278560.0000    0.49512
278600.0000    0.51642
278640.0000    0.38370
278680.0000    0.34143
278720.0000    0.52355
278760.0000    0.63173
278800.0000    0.43837
278840.0000    0.47757
278880.0000    0.51369
278920.0000    0.50590
278960.0000    0.50247
279000.0000    0.49379
279040.0000    0.58755
279080.0000    0.23129
279120.0000    0.35592
279160.0000    0.43412
279200.0000    0.42015
279240.0000    0.44262
279280.0000    0.33522
279320.0000    0.33700
279360.0000    0.21985
279400.0000    0.43004
279440.0000    0.10339
279480.0000    0.07028
279520.0000    0.17645
279560.0000    0.20696
279600.0000    0.25031
279640.0000    0.06116
279680.0000    0.15012
279720.0000    0.12293
279760.0000   -0.17523
279800.0000   -0.29147
279840.0000   -0.37882
279880.0000   -0.28300
279920.0000   -0.31693
279960.0000   -0.36838
280000.0000   -0.18840
280040.0000   -0.56618
280080.0000   -0.75396
280120.0000   -0.16393
280160.0000   -0.23757
280200.0000   -0.04063
280240.0000    0.00356
280280.0000   -0.31648
280320.0000   -0.30221
280360.0000   -0.20496
280400.0000   -0.34445
280440.0000   -0.47954
280480.0000   -0.47137
280520.0000   -0.46195
280560.0000   -0.26026
280600.0000   -0.44823
280640.0000   -0.20940
280680.0000   -0.26347
280720.0000   -0.08633
280760.0000   -0.10370
280800.0000   -0.33290
280840.0000   -0.38409
280880.0000   -0.30617
280920.0000   -0.17053
280960.0000   -0.21344
281000.0000   -0.18460
281040.0000   -0.24593
281080.0000   -0.34772
281120.0000   -0.14938
281160.0000   -0.32613
281200.0000   -0.33916
281240.0000   -0.15226
281280.0000   -0.29215
281320.0000   -0.02771
281360.0000   -0.37565
281400.0000   -0.32296
281440.0000   -0.37553
281480.0000   -0.28748
281520.0000   -0.39508
281560.0000   -0.29973
281600.0000   -0.15226
281640.0000   -0.31101
281680.0000   -0.27448
281720.0000    0.05158
281760.0000   -0.12923
281800.0000   -0.05620
281840.0000    0.19095
281880.0000    0.16665
281920.0000    0.17973
281960.0000    0.12244
282000.0000   -0.03152
282040.0000   -0.08540
282080.0000   -0.11723
282120.0000   -0.23984
282160.0000   -0.37047
282200.0000   -0.42784
282240.0000   -0.20695
282280.0000   -0.34683
282320.0000   -0.24126
282360.0000   -0.19664
282400.0000   -0.40524
282440.0000   -0.20789
282480.0000   -0.18019
282520.0000   -0.26660
282560.0000   -0.44587
282600.0000   -0.32231
282640.0000   -0.14728
282680.0000   -0.15049
282720.0000   -0.48783
282760.0000   -0.46103
282800.0000   -0.30962
282840.0000   -0.35737
282880.0000   -0.51396
282920.0000   -0.16607
282960.0000   -0.14754
283000.0000   -0.47855
283040.0000   -0.11784
283080.0000   -0.29375
283120.0000   -0.34449
283160.0000   -0.13355
283200.0000   -0.12803
283240.0000   -0.22739
283280.0000   -0.13370
283320.0000   -0.41815
283360.0000   -0.26755
283400.0000   -0.26300
283440.0000   -0.31034
283480.0000   -0.48761
283520.0000   -0.35525
283560.0000   -0.17883
283600.0000   -0.24935
283640.0000   -0.11669
283680.0000   -0.01052
283720.0000   -0.02544
283760.0000   -0.13891
283800.0000   -0.18756
283840.0000   -0.25835
283880.0000   -0.40005
283920.0000   -0.41064
283960.0000   -0.38691
284000.0000   -0.32739
284040.0000   -0.40314
284080.0000   -0.46764
284120.0000   -0.55437
284160.0000   -0.41771
284200.0000   -0.29675
284240.0000   -0.58544
284280.0000   -0.44290
284320.0000   -0.12772
284360.0000   -0.42117
284400.0000   -0.02412
284440.0000   -0.32134
284480.0000   -0.19673
284520.0000   -0.29003
284560.0000   -0.34520
284600.0000   -0.34351
284640.0000   -0.52657
284680.0000   -0.31105
284720.0000   -0.42944
284760.0000   -0.52695
284800.0000   -0.37955
284840.0000   -0.30255
284880.0000   -0.30773
284920.0000   -0.41395
284960.0000   -0.70568
285000.0000   -0.70972
285040.0000   -0.72098
285080.0000   -0.50149
285120.0000   -0.85590
285160.0000   -0.97883
285200.0000   -0.56943
285240.0000   -0.50841
285280.0000   -0.43683
285320.0000   -0.35623
285360.0000   -0.50516
285400.0000   -0.14532
285440.0000   -0.18209
285480.0000   -0.10451
285520.0000   -0.19183
285560.0000   -0.29273
285600.0000   -0.18332
285640.0000   -0.17810
285680.0000   -0.43809
285720.0000   -0.42078
285760.0000   -0.34946
285800.0000   -0.48393
285840.0000   -0.32173
285880.0000   -0.37949
285920.0000   -0.38860
285960.0000   -0.41131
286000.0000   -0.17455
286040.0000   -0.30830
286080.0000   -0.23148
286120.0000   -0.06351
286160.0000   -0.21537
286200.0000   -0.16468
286240.0000   -0.24797
286280.0000   -0.34218
286320.0000   -0.10317
286360.0000   -0.04868
286400.0000   -0.20520
286440.0000   -0.21692
286480.0000   -0.12659
286520.0000   -0.23327
286560.0000   -0.07532
286600.0000   -0.31394
286640.0000   -0.38987
286680.0000   -0.52054
286720.0000   -0.43883
286760.0000   -0.53870
286800.0000   -0.23833
286840.0000   -0.11813
286880.0000   -0.10030
286920.0000   -0.11145
286960.0000   -0.47249
287000.0000   -0.19599
287040.0000   -0.25053
287080.0000   -0.55000
287120.0000   -0.36499
287160.0000   -0.38229
287200.0000   -0.52777
287240.0000   -0.23417
287280.0000   -0.00525
287320.0000    0.20120
287360.0000    0.22297
287400.0000    0.23379
287440.0000    0.10085
287480.0000    0.06546
287520.0000   -0.03489
287560.0000    0.24182
287600.0000   -0.13379
287640.0000   -0.30177
287680.0000   -0.43394
287720.0000   -0.58058
287760.0000   -0.53593
287800.0000   -0.21054
287840.0000   -0.15002
287880.0000   -0.24639
287920.0000   -0.46709
287960.0000   -0.59190
288000.0000   -0.40710
288040.0000   -0.31954
288080.0000   -0.02217
288120.0000   -0.26816
288160.0000   -0.26250
288200.0000   -0.22324
288240.0000   -0.50111
288280.0000   -0.60028
288320.0000    0.14383
288360.0000    0.04484
288400.0000    0.00775
288440.0000   -0.11918
288480.0000   -0.26217
288520.0000    0.16409
288560.0000    0.28079
288600.0000    0.18828
288640.0000   -0.08211
288680.0000    0.20507
288720.0000    0.43910
288760.0000    0.39858
288800.0000    0.23545
288840.0000    0.26403
288880.0000    0.52162
288920.0000    0.38635
288960.0000    0.33220
289000.0000    0.40998
289040.0000    0.53949
289080.0000    0.54564
289120.0000    0.47242
289160.0000    0.49774
289200.0000    0.58258
289240.0000    0.39110
289280.0000    0.59543
289320.0000    0.50406
289360.0000    0.52602
289400.0000    0.35969
289440.0000    0.28492
289480.0000    0.23916
289520.0000    0.32073
289560.0000    0.45774
289600.0000    0.55510
289640.0000    0.37158
289680.0000    0.39337
289720.0000    0.36753
289760.0000    0.44322
289800.0000    0.18033
289840.0000    0.18912
289880.0000    0.18876
289920.0000    0.08831
289960.0000    0.16661
290000.0000    0.26786
290040.0000    0.26588
290080.0000    0.24381
290120.0000    0.21413
290160.0000    0.14274
290200.0000    0.42598
290240.0000    0.37743
290280.0000    0.23474
290320.0000    0.14236
290360.0000    0.19670
290400.0000    0.25667
290440.0000    0.35260
290480.0000    0.21156
290520.0000    0.20318
290560.0000    0.25622
290600.0000    0.20948
290640.0000    0.20523
290680.0000    0.12429
290720.0000    0.19593
290760.0000    0.20022
290800.0000    0.03751
290840.0000    0.16332
290880.0000    0.28670
290920.0000    0.25711
290960.0000    0.24947
291000.0000    0.35764
291040.0000   -0.09186
291080.0000   -0.16185
291120.0000   -0.45674
291160.0000   -0.22463
291200.0000   -0.10085
291240.0000    0.07603
291280.0000   -0.34804
291320.0000   -0.39525
291360.0000   -0.51801
291400.0000   -0.31280
291440.0000   -0.11945
291480.0000   -0.09860
291520.0000   -0.25396
291560.0000   -0.36086
291600.0000   -0.27990
291640.0000   -0.26766
291680.0000    0.27290
291720.0000    0.63541
291760.0000    0.32549
291800.0000    0.34347
291840.0000    0.31351
291880.0000    0.29315
291920.0000    0.31310
291960.0000    0.67916
292000.0000    0.32301
292040.0000    0.48167
292080.0000    0.27882
292120.0000    0.43297
292160.0000    0.22176
292200.0000    0.41253
292240.0000    0.22081
292280.0000    0.40218
292320.0000    0.17423
292360.0000    0.12510
292400.0000    0.22855
292440.0000    0.07643
292480.0000    0.27877
292520.0000    0.29717
292560.0000    0.50153
292600.0000    0.28080
292640.0000    0.45176
292680.0000    0.16906
292720.0000    0.21740
292760.0000    0.21227
292800.0000    0.33599
292840.0000    0.04625
292880.0000    0.07044
292920.0000    0.22819
292960.0000    0.10799
293000.0000    0.33260
293040.0000    0.30457
293080.0000    0.57493
293120.0000    0.32287
293160.0000    0.18410
293200.0000    0.04190
293240.0000    0.64564
293280.0000   -0.04393
293320.0000    0.05988
293360.0000    0.47195
293400.0000    0.34541
293440.0000    0.29676
293480.0000    0.11228
293520.0000    0.39435
293560.0000    0.39779
293600.0000    0.21807
293640.0000    0.18447
293680.0000    0.29189
293720.0000    0.25916
293760.0000    0.35991
293800.0000    0.15103
293840.0000    0.38429
293880.0000    0.27956
293920.0000    0.31948
293960.0000    0.28798
294000.0000    0.10276
294040.0000    0.39730
294080.0000    0.56527
294120.0000    0.21758
294160.0000    0.30665
294200.0000    0.24143
294240.0000    0.26767
294280.0000    0.26120
294320.0000    0.26168
294360.0000    0.10423
294400.0000    0.32961
294440.0000    0.47675
294480.0000    0.45672
294520.0000    0.32396
294560.0000    0.22682
294600.0000    0.25472
294640.0000    0.25412
294680.0000    0.23929
294720.0000    0.27982
294760.0000    0.24653
294800.0000    0.48400
294840.0000    0.46870
294880.0000    0.51701
294920.0000    0.58115
294960.0000    0.35249
295000.0000    0.40915
295040.0000    0.23736
295080.0000    0.24216
295120.0000    0.26589
295160.0000    0.40246
295200.0000    0.30743
295240.0000    0.12714
295280.0000    0.20451
295320.0000    0.53247
295360.0000    0.44219
295400.0000    0.48697
295440.0000    0.42561
295480.0000    0.52996
295520.0000    0.55729
295560.0000    0.30919
295600.0000    0.38769
295640.0000    0.47639
295680.0000    0.42338
295720.0000    0.33362
295760.0000    0.46384
295800.0000    0.63071
295840.0000    0.56723
295880.0000    0.55610
295920.0000    0.58494
295960.0000    0.49327
296000.0000    0.61613
296040.0000    0.34733
296080.0000    0.65007
296120.0000    0.44330
296160.0000    0.50495
296200.0000    0.56035
296240.0000    0.45608
296280.0000    0.64838
296320.0000    0.52383
296360.0000    0.49046
296400.0000    0.49382
296440.0000    0.46197
296480.0000    0.32167
296520.0000    0.50288
296560.0000    0.29409
296600.0000    0.44886
296640.0000    0.55049
296680.0000    0.43782
296720.0000    0.25999
296760.0000    0.39698
296800.0000    0.25656
296840.0000    0.46636
296880.0000    0.41770
296920.0000    0.29011
296960.0000    0.23053
297000.0000    0.34707
297040.0000    0.34917
297080.0000    0.22208
297120.0000    0.17254
297160.0000    0.23760
297200.0000    0.34725
297240.0000    0.13408
297280.0000    0.22199
297320.0000    0.20346
297360.0000    0.16049
297400.0000    0.30444
297440.0000    0.12382
297480.0000    0.23806
297520.0000    0.20032
297560.0000    0.10118
297600.0000    0.34893
297640.0000    0.33189
297680.0000    0.34161
297720.0000    0.28979
297760.0000    0.37023
297800.0000    0.14278
297840.0000   -0.00956
297880.0000    0.07037
297920.0000    0.35249
297960.0000    0.35683
298000.0000    0.28844
298040.0000    0.39934
298080.0000    0.40271
298120.0000    0.18095
298160.0000    0.14355
298200.0000    0.33722
298240.0000    0.06682
298280.0000    0.35239
298320.0000    0.01595
298360.0000    0.28240
298400.0000    0.42888
298440.0000    0.18655
298480.0000    0.14101
298520.0000    0.05580
298560.0000    0.23927
298600.0000    0.27444
298640.0000    0.03356
298680.0000    0.35252
298720.0000    0.23459
298760.0000    0.21267
298800.0000    0.28562
298840.0000    0.20423
298880.0000    0.14688
298920.0000    0.24344
298960.0000    0.28302
299000.0000    0.19799
299040.0000    0.17025
299080.0000    0.15913
299120.0000   -0.00827
299160.0000    0.18753
299200.0000    0.20669
299240.0000    0.18281
299280.0000    0.20134
299320.0000    0.18123
299360.0000    0.11974
299400.0000    0.28233
299440.0000    0.08350
299480.0000    0.07487
299520.0000    0.07231
299560.0000    0.40796
299600.0000    0.12487
299640.0000    0.13228
299680.0000    0.27102
299720.0000    0.43706
299760.0000    0.50000
299800.0000    0.41538
299840.0000    0.30918
299880.0000    0.44045
299920.0000    0.28471
299960.0000    0.50077
300000.0000    0.27093
300040.0000    0.45816
300080.0000    0.44899
300120.0000    0.38479
300160.0000    0.49083
300200.0000    0.19694
300240.0000    0.23337
300280.0000    0.24550
300320.0000    0.47291
300360.0000    0.31252
300400.0000    0.24122
300440.0000    0.36376
300480.0000    0.43824
300520.0000    0.37300
300560.0000    0.39234
300600.0000    0.34324
300640.0000    0.33838
300680.0000    0.41641
300720.0000    0.36285
300760.0000    0.35020
300800.0000    0.20505
300840.0000    0.22326
300880.0000    0.39823
300920.0000    0.44580
300960.0000    0.26980
301000.0000    0.35889
301040.0000    0.28982
301080.0000    0.50637
301120.0000    0.21298
301160.0000    0.34733
301200.0000    0.39766
301240.0000    0.36078
301280.0000    0.26028
301320.0000    0.40067
301360.0000   -0.01318
301400.0000    0.49966
301440.0000    0.50880
301480.0000    0.20352
301520.0000    0.20174
301560.0000    0.35187
301600.0000    0.05852
301640.0000    0.30640
301680.0000    0.28313
301720.0000    0.51727
301760.0000    0.52403
301800.0000    0.30316
301840.0000    0.42464
301880.0000    0.48708
301920.0000    0.35507
301960.0000    0.34345
302000.0000    0.03481
302040.0000    0.30909
302080.0000    0.31408
302120.0000    0.45320
302160.0000    0.42605
302200.0000    0.78744
302240.0000    0.42980
302280.0000    0.48967
302320.0000    0.47311
302360.0000    0.47826
302400.0000    0.64842
302440.0000    0.63551
302480.0000    0.57182
302520.0000    0.64570
302560.0000    0.65490
302600.0000    0.47025
302640.0000    0.54769
302680.0000    0.41175
302720.0000    0.72050
302760.0000    0.35068
302800.0000    0.30701
302840.0000    0.31109
302880.0000    0.23780
302920.0000    0.77539
302960.0000    0.92758
303000.0000    0.73219
303040.0000    0.90760
303080.0000    0.73770
303120.0000    1.04426
303160.0000    1.05583
303200.0000    1.08868
303240.0000    1.22200
303280.0000    1.06527
303320.0000    0.89846
303360.0000    1.11992
303400.0000    1.02450
303440.0000    0.86407
303480.0000    1.03934
303520.0000    0.78728
303560.0000    0.81974
303600.0000    0.94474
303640.0000    0.98668
303680.0000    0.95706
303720.0000    0.96655
303760.0000    0.90165
303800.0000    0.80389
303840.0000    0.94725
303880.0000    0.71948
303920.0000    0.88435
303960.0000    0.84563
304000.0000    0.80940
304040.0000    0.87431
304080.0000    0.78094
304120.0000    0.92877
304160.0000    0.91384
304200.0000    1.05041
304240.0000    0.87033
304280.0000    0.88984
304320.0000    0.82913
304360.0000    0.84071
304400.0000    0.84228
304440.0000    0.64374
304480.0000    0.84158
304520.0000    0.88825
304560.0000    0.82216
304600.0000    0.79839
304640.0000    0.50193
304680.0000    0.14591
304720.0000    0.54434
304760.0000    0.39042
304800.0000    0.32391
304840.0000    0.52672
304880.0000    0.37893
304920.0000    0.43700
304960.0000    0.39020
305000.0000    0.37856
305040.0000    0.10351
305080.0000    0.56679
305120.0000    0.46232
305160.0000    0.32570
305200.0000    0.22226
305240.0000    0.26187
305280.0000    0.41770
305320.0000    0.14030
305360.0000    0.26309
305400.0000    0.19222
305440.0000    0.37413
305480.0000    0.30874
305520.0000    0.65984
305560.0000    0.39289
305600.0000    0.27188
305640.0000    0.30696
305680.0000    0.48687
305720.0000    0.27632
305760.0000    0.43022
305800.0000    0.24004
305840.0000    0.34635
305880.0000    0.14702
305920.0000    0.40914
305960.0000    0.27954
306000.0000    0.25556
306040.0000    0.35355
306080.0000    0.38014
306120.0000    0.37731
306160.0000    0.24274
306200.0000    0.17556
306240.0000    0.38549
306280.0000    0.38695
306320.0000    0.33257
306360.0000    0.35322
306400.0000    0.40798
306440.0000    0.39767
306480.0000    0.21633
306520.0000    0.33704
306560.0000    0.48463
306600.0000    0.25413
306640.0000    0.55751
306680.0000    0.17367
306720.0000    0.33533
306760.0000    0.04668
306800.0000    0.43520
306840.0000    0.22323
306880.0000    0.23237
306920.0000    0.17445
306960.0000    0.09410
307000.0000    0.23547
307040.0000   -0.21034
307080.0000   -0.31629
307120.0000   -0.33772
307160.0000   -0.73843
307200.0000   -1.03456
307240.0000   -0.45357
307280.0000   -0.14490
307320.0000   -0.22271
307360.0000   -0.53547
307400.0000   -0.28977
307440.0000   -0.53559
307480.0000   -0.26043
307520.0000   -0.17004
307560.0000   -0.40253
307600.0000   -0.38420
307640.0000   -0.40064
307680.0000   -0.01068
307720.0000   -0.05432
307760.0000   -0.11909
307800.0000   -0.14652
307840.0000   -0.00924
307880.0000   -0.11924
307920.0000   -0.28927
307960.0000   -0.33540
308000.0000   -0.31597
308040.0000   -0.34299
308080.0000   -0.15121
308120.0000    0.09162
308160.0000    0.11446
308200.0000    0.17418
308240.0000    0.36880
308280.0000    0.15910
308320.0000    0.17317
308360.0000    0.44515
308400.0000    0.24623
308440.0000    0.32735
308480.0000    0.42020
308520.0000    0.26206
308560.0000    0.18234
308600.0000    0.23235
308640.0000    0.31753
308680.0000    0.38943
308720.0000    0.17798
308760.0000    0.34071
308800.0000    0.29803
308840.0000    0.31482
308880.0000    0.34033
308920.0000    0.32063
308960.0000    0.31601
309000.0000    0.29421
309040.0000    0.42722
309080.0000    0.43975
309120.0000    0.21296
309160.0000    0.45808
309200.0000    0.24031
309240.0000    0.45558
309280.0000    0.24782
309320.0000    0.33394
309360.0000    0.19671
309400.0000    0.51454
309440.0000    0.68177
309480.0000    0.51084
309520.0000    0.58737
309560.0000    0.65260
309600.0000    0.47281
309640.0000    0.57419
309680.0000    0.27138
309720.0000    0.58032
309760.0000    0.51064
309800.0000    0.52166
309840.0000    0.74922
309880.0000    0.50424
309920.0000    0.50851
309960.0000    0.97227
310000.0000    0.68150
310040.0000    0.58402
310080.0000    0.51655
310120.0000    0.64544
310160.0000    0.80760
310200.0000    0.46846
310240.0000    0.29546
310280.0000    0.34849
310320.0000    0.54483
310360.0000    0.54431
310400.0000    0.45570
310440.0000    0.47183
310480.0000    0.65159
310520.0000    0.67945
310560.0000    0.37654
310600.0000    0.53841
310640.0000    0.29940
310680.0000    0.37294
310720.0000    0.17826
310760.0000    0.39962
310800.0000    0.25655
310840.0000    0.27888
310880.0000    0.48581
310920.0000    0.31121
310960.0000    0.33205
311000.0000    0.47779
311040.0000    0.24250
311080.0000    0.29008
311120.0000    0.25467
311160.0000    0.38152
311200.0000    0.34814
311240.0000    0.14452
311280.0000    0.30470
311320.0000    0.47289
311360.0000    0.58982
311400.0000    0.21182
311440.0000    0.25209
311480.0000    0.48566
311520.0000    0.30938
311560.0000    0.30398
311600.0000    0.23461
311640.0000    0.28024
311680.0000    0.52365
311720.0000    0.45344
311760.0000    0.46166
311800.0000    0.38867
311840.0000    0.55452
311880.0000    0.40814
311920.0000    0.36864
311960.0000    0.14643
312000.0000    0.29140
312040.0000    0.52265
312080.0000    0.31683
312120.0000    0.22535
312160.0000    0.27667
312200.0000    0.51815
312240.0000    0.45819
312280.0000    0.51063
312320.0000    0.10108
312360.0000    0.45260
312400.0000    0.31513
312440.0000    0.36758
312480.0000    0.34700
312520.0000    0.59251
312560.0000    0.29058
312600.0000    0.44249
312640.0000    0.23012
312680.0000    0.34394
312720.0000    0.38124
312760.0000    0.40890
312800.0000    0.47789
312840.0000    0.42515
312880.0000    0.34443
312920.0000    0.37024
312960.0000    0.19627
313000.0000    0.28474
313040.0000    0.26507
313080.0000    0.24015
313120.0000    0.58418
313160.0000    0.35514
313200.0000    0.35541
313240.0000    0.34082
313280.0000    0.33338
313320.0000    0.53150
313360.0000    0.43010
313400.0000    0.44261
313440.0000    0.50022
313480.0000    0.48574
313520.0000    0.30586
313560.0000    0.44531
313600.0000    0.41182
313640.0000    0.62107
313680.0000    0.60281
313720.0000    0.50288
313760.0000    0.43999
313800.0000    0.50460
313840.0000    0.64510
313880.0000    0.47061
313920.0000    0.44373
313960.0000    0.35410
314000.0000    0.49791
314040.0000    0.36222
314080.0000    0.37198
314120.0000    0.22206
314160.0000    0.38731
314200.0000    0.26699
314240.0000    0.26175
314280.0000    0.45067
314320.0000    0.23463
314360.0000    0.17787
314400.0000   -0.00848
314440.0000    0.26230
314480.0000    0.21742
314520.0000    0.31910
314560.0000    0.35885
314600.0000    0.57346
314640.0000    0.23785
314680.0000    0.37385
314720.0000    0.50034
314760.0000    0.53554
314800.0000    0.47812
314840.0000    0.11127
314880.0000   -0.24839
314920.0000   -0.45284
314960.0000   -0.12355
315000.0000   -0.29570
315040.0000    0.47235
315080.0000    0.36400
315120.0000    0.34075
315160.0000    0.45110
315200.0000    0.65041
315240.0000    0.31060
315280.0000    0.51129
315320.0000    0.26317
315360.0000    0.33420
315400.0000    0.13195
315440.0000    0.34216
315480.0000    0.26037
315520.0000    0.40972
315560.0000    0.22149
315600.0000    0.11203
315640.0000    0.24390
315680.0000    0.16089
315720.0000    0.30824
315760.0000    0.30114
315800.0000    0.40778
315840.0000    0.07772
315880.0000    0.38830
315920.0000    0.23485
315960.0000    0.30799
316000.0000    0.24008
316040.0000    0.55382
316080.0000    0.42735
316120.0000    0.36400
316160.0000    0.45696
316200.0000    0.17878
316240.0000    0.47141
316280.0000    0.18074
316320.0000    0.22104
316360.0000    0.26238
316400.0000    0.29856
316440.0000    0.17752
316480.0000    0.49356
316520.0000    0.42594
316560.0000    0.59859
316600.0000    0.62475
316640.0000    0.30665
316680.0000    0.63264
316720.0000    0.73929
316760.0000    0.47239
316800.0000    0.57828
316840.0000    0.40417
316880.0000    0.56887
316920.0000    0.45047
316960.0000    0.59487
317000.0000    0.64809
317040.0000    0.65160
317080.0000    0.44872
317120.0000    0.61655
317160.0000    0.47212
317200.0000    0.77741
317240.0000    0.75995
317280.0000    0.71504
317320.0000    0.56400
317360.0000    0.48800
317400.0000    0.62108
317440.0000    0.54320
317480.0000    0.56388
317520.0000    0.52759
317560.0000    0.56676
317600.0000    0.72682
317640.0000    0.56142
317680.0000    0.58230
317720.0000    0.41835
317760.0000    0.53613
317800.0000    0.61237
317840.0000    0.54545
317880.0000    0.49203
317920.0000    0.41730
317960.0000    0.53044
318000.0000    0.50198
318040.0000    0.40496
318080.0000    0.50426
318120.0000    0.47273
318160.0000    0.55374
318200.0000    0.42452
318240.0000    0.39278
318280.0000    0.42165
318320.0000    0.37285
318360.0000    0.51828
318400.0000    0.40622
318440.0000    0.47091
318480.0000    0.43045
318520.0000    0.40714
318560.0000    0.57209
318600.0000    0.47877
318640.0000    0.35383
318680.0000    0.45810
318720.0000    0.52565
318760.0000    0.32104
318800.0000    0.33510
318840.0000    0.30776
318880.0000    0.06060
318920.0000    0.38523
318960.0000    0.46503
319000.0000    0.49493
319040.0000    0.54537
319080.0000    0.23241
319120.0000    0.44983
319160.0000    0.52294
319200.0000    0.62075
319240.0000    0.47377
319280.0000    0.67391
319320.0000    0.68568
319360.0000    0.57966
319400.0000    0.42284
319440.0000    0.51123
319480.0000    0.76236
319520.0000    0.58073
319560.0000    0.52429
319600.0000    0.50603
319640.0000    0.49265
319680.0000    0.72261
319720.0000    0.50625
319760.0000    0.62596
319800.0000    0.46017
319840.0000    0.54423
319880.0000    0.57589
319920.0000    0.53977
319960.0000    0.48013
320000.0000    0.51847
320040.0000    0.62701
320080.0000    0.30720
320120.0000    0.41149
320160.0000    0.51613
320200.0000    0.40458
320240.0000    0.44991
320280.0000    0.70047
320320.0000    0.48795
320360.0000    0.47006
320400.0000    0.67594
320440.0000    0.64504
320480.0000    0.61148
320520.0000    0.46618
320560.0000    0.52321
320600.0000    0.46904
320640.0000    0.49449
320680.0000    0.62110
320720.0000    0.78914
320760.0000    0.48064
320800.0000    0.38402
320840.0000    0.39161
320880.0000    0.67823
320920.0000    0.67535
320960.0000    0.44669
321000.0000    0.53896
321040.0000    0.32128
321080.0000    0.63217
321120.0000    0.59430
321160.0000    0.57255
321200.0000    0.40720
321240.0000    0.45347
321280.0000    0.56364
321320.0000    0.45440
321360.0000    0.70136
321400.0000    0.62075
321440.0000    0.49831
321480.0000    0.57618
321520.0000    0.69483
321560.0000    0.61853
321600.0000    0.59343
321640.0000    0.47834
321680.0000    0.68411
321720.0000    0.49169
321760.0000    0.45061
321800.0000    0.59166
321840.0000    0.54799
321880.0000    0.57155
321920.0000    0.37583
321960.0000    0.60185
322000.0000    0.63394
322040.0000    0.53900
322080.0000    0.49253
322120.0000    0.44517
322160.0000    0.67901
322200.0000    0.52760
322240.0000    0.57549
322280.0000    0.44667
322320.0000    0.61281
322360.0000    0.63174
322400.0000    0.45592
322440.0000    0.61912
322480.0000    0.60605
322520.0000    0.59034
322560.0000    0.50299
322600.0000    0.50493
322640.0000    0.61570
322680.0000    0.32843
322720.0000    0.45669
322760.0000    0.46426
322800.0000    0.49295
322840.0000    0.43768
322880.0000    0.65578
322920.0000    0.53850
322960.0000    0.36234
323000.0000    0.42213
323040.0000    0.43114
323080.0000    0.32603
323120.0000    0.38679
323160.0000    0.38223
323200.0000    0.44628
323240.0000    0.25547
323280.0000    0.27646
323320.0000    0.42222
323360.0000    0.67014
323400.0000    0.40045
323440.0000    0.50229
323480.0000    0.38173
323520.0000    0.45572
323560.0000    0.55857
323600.0000    0.41323
323640.0000    0.40657
323680.0000    0.45804
323720.0000    0.42634
323760.0000    0.44044
323800.0000    0.31970
323840.0000    0.53984
323880.0000    0.59395
323920.0000    0.41900
323960.0000    0.65014
324000.0000    0.41021
324040.0000    0.56207
324080.0000    0.52775
324120.0000    0.60158
324160.0000    0.71764
324200.0000    0.55801
324240.0000    0.49994
324280.0000    0.36228
324320.0000    0.26785
324360.0000    0.45503
324400.0000    0.54143
324440.0000    0.43430
324480.0000    0.47474
324520.0000    0.37717
324560.0000    0.28215
324600.0000    0.33536
324640.0000    0.57708
324680.0000    0.46223
324720.0000    0.47349
324760.0000    0.45568
324800.0000    0.35491
324840.0000    0.47202
324880.0000    0.51967
324920.0000    0.37290
324960.0000    0.53839
325000.0000    0.68228
325040.0000    0.51670
325080.0000    0.58713
325120.0000    0.42211
325160.0000    0.56098
325200.0000    0.48920
325240.0000    0.63427
325280.0000    0.60191
325320.0000    0.68350
325360.0000    0.47227
325400.0000    0.32086
325440.0000    0.49993
325480.0000    0.39649
325520.0000    0.45625
325560.0000    0.25281
325600.0000    0.51142
325640.0000    0.29019
325680.0000    0.39138
325720.0000    0.45656
325760.0000    0.44247
325800.0000    0.67239
325840.0000    0.72655
325880.0000    0.51312
325920.0000    0.46045
325960.0000    0.40413
326000.0000    0.46057
326040.0000    0.28913
326080.0000    0.49733
326120.0000    0.57571
326160.0000    0.49643
326200.0000    0.70417
326240.0000    0.59451
326280.0000    0.36823
326320.0000    0.52099
326360.0000    0.43981
326400.0000    0.28225
326440.0000    0.47867
326480.0000    0.60102
326520.0000    0.75422
326560.0000    0.58884
326600.0000    0.66625
326640.0000    0.56044
326680.0000    0.48092
326720.0000    0.47492
326760.0000    0.66591
326800.0000    0.84341
326840.0000    0.65839
326880.0000    0.53181
326920.0000    0.50056
326960.0000    0.49840
327000.0000    0.44836
327040.0000    0.45930
327080.0000    0.33006
327120.0000    0.48401
327160.0000    0.66669
327200.0000    0.56040
327240.0000    0.23922
327280.0000    0.24294
327320.0000    0.35263
327360.0000    0.13689
327400.0000    0.50076
327440.0000    0.43632
327480.0000    0.35609
327520.0000    0.45113
327560.0000    0.28972
327600.0000    0.36940
327640.0000    0.43340
327680.0000    0.53629
327720.0000    0.42314
327760.0000    0.46576
327800.0000    0.51531
327840.0000    0.56964
327880.0000    0.34522
327920.0000    0.42340
327960.0000    0.49859
328000.0000    0.43814
328040.0000    0.29341
328080.0000    0.45973
328120.0000    0.30827
328160.0000    0.21783
328200.0000    0.35608
328240.0000    0.13875
328280.0000    0.12429
328320.0000    0.23919
328360.0000    0.41443
328400.0000    0.40354
328440.0000    0.34008
328480.0000    0.36157
328520.0000    0.27686
328560.0000    0.47181
328600.0000    0.14442
328640.0000    0.26837
328680.0000    0.32325
328720.0000    0.30944
328760.0000    0.36957
328800.0000    0.38587
328840.0000    0.32680
328880.0000    0.85999
328920.0000    0.80900
328960.0000    0.42773
329000.0000    0.39764
329040.0000    0.61654
329080.0000    0.34688
329120.0000    0.49103
329160.0000    0.45676
329200.0000    0.37617
329240.0000    0.18781
329280.0000    0.60126
329320.0000    0.42393
329360.0000    0.51841
329400.0000    0.37045
329440.0000    0.35582
329480.0000    0.21048
329520.0000    0.44860
329560.0000    0.33142
329600.0000    0.35818
329640.0000    0.39140
329680.0000    0.37891
329720.0000    0.52484
329760.0000    0.27260
329800.0000    0.31268
329840.0000    0.30169
329880.0000    0.26103
329920.0000    0.35829
329960.0000    0.15711
330000.0000    0.31278
330040.0000    0.15535
330080.0000    0.18383
330120.0000    0.26315
330160.0000    0.27758
330200.0000    0.01877
330240.0000    0.13654
330280.0000    0.35770
330320.0000    0.37779
330360.0000    0.16020
330400.0000    0.33985
330440.0000    0.24834
330480.0000    0.41791
330520.0000    0.30259
330560.0000    0.26401
330600.0000    0.30251
330640.0000    0.41420
330680.0000    0.28377
330720.0000    0.36395
330760.0000    0.42540
330800.0000    0.34505
330840.0000    0.25706
330880.0000    0.41645
330920.0000    0.53264
330960.0000    0.47766
331000.0000    0.59136
331040.0000    0.41619
331080.0000    0.59032
331120.0000    0.46024
331160.0000    0.37871
331200.0000    0.35751
331240.0000    0.36635
331280.0000    0.42248
331320.0000    0.50085
331360.0000    0.30060
331400.0000    0.26688
331440.0000    0.29816
331480.0000    0.43759
331520.0000    0.17660
331560.0000    0.30256
331600.0000    0.56707
331640.0000    0.52122
331680.0000    0.37844
331720.0000    0.37556
331760.0000    0.40390
331800.0000    0.24596
331840.0000    0.58185
331880.0000    0.31199
331920.0000    0.34106
331960.0000    0.28087
332000.0000    0.60313
332040.0000    0.44190
332080.0000    0.22856
332120.0000    0.16795
332160.0000    0.52853
332200.0000    0.30647
332240.0000    0.33163
332280.0000    0.39823
332320.0000    0.37747
332360.0000    0.55620
332400.0000    0.34241
332440.0000    0.44226
332480.0000    0.49992
332520.0000    0.41337
332560.0000    0.40649
332600.0000    0.39200
332640.0000    0.25265
332680.0000    0.08778
332720.0000    0.66345
332760.0000    0.56992
332800.0000    0.41137
332840.0000    0.51831
332880.0000    0.45000
332920.0000    0.47794
332960.0000    0.30003
333000.0000    0.48095
333040.0000    0.18257
333080.0000    0.27145
333120.0000    0.68686
333160.0000    0.53505
333200.0000    0.62313
333240.0000    0.47904
333280.0000    0.53665
333320.0000    0.51218
333360.0000    0.45548
333400.0000    0.61060
333440.0000    0.31974
333480.0000    0.47840
333520.0000    0.47554
333560.0000    0.33263
333600.0000    0.26473
333640.0000    0.45873
333680.0000    0.26491
333720.0000    0.19072
333760.0000    0.33967
333800.0000    0.45187
333840.0000    0.58171
333880.0000    0.34206
333920.0000    0.32380
333960.0000    0.33419
334000.0000    0.23712
334040.0000    0.60808
334080.0000    0.60252
334120.0000    0.47096
334160.0000    0.28500
334200.0000    0.32403
334240.0000    0.60696
334280.0000    0.34133
334320.0000    0.38693
334360.0000    0.26385
334400.0000    0.45547
334440.0000    0.39279
334480.0000    0.39745
334520.0000    0.32670
334560.0000    0.27936
334600.0000    0.58699
334640.0000    0.62780
334680.0000    0.16305
334720.0000    0.60656
334760.0000    0.46435
334800.0000    0.08417
334840.0000    0.31932
334880.0000    0.34667
334920.0000    0.44822
334960.0000    0.62044
335000.0000    0.32570
335040.0000    0.27779
335080.0000    0.46980
335120.0000    0.70018
335160.0000    0.81245
335200.0000    0.60708
335240.0000    0.49802
335280.0000    0.53628
335320.0000    0.49469
335360.0000    0.53394
335400.0000    0.44401
335440.0000    0.64881
335480.0000    0.64299
335520.0000    0.58989
335560.0000    0.69925
335600.0000    0.53378
335640.0000    0.40888
335680.0000    0.48100
335720.0000    0.71539
335760.0000    0.52601
335800.0000    0.60607
335840.0000    0.34569
335880.0000    0.25056
335920.0000    0.31917
335960.0000    0.07242
336000.0000    0.43180
336040.0000    0.49296
336080.0000    0.74551
336120.0000    0.74704
336160.0000    0.67044
336200.0000    0.42156
336240.0000    0.38109
336280.0000    0.63848
336320.0000    0.61144
336360.0000    0.67071
336400.0000    0.64587
336440.0000    0.70919
336480.0000    0.86273
336520.0000    0.67393
336560.0000    0.80686
336600.0000    0.58431
336640.0000    0.54197
336680.0000    0.37252
336720.0000    0.37857
336760.0000    0.43691
336800.0000    0.33067
336840.0000    0.46960
336880.0000    0.43123
336920.0000    0.66803
336960.0000    0.33076
337000.0000    0.67275
337040.0000    0.37899
337080.0000    0.73656
337120.0000    0.73720
337160.0000    0.51644
337200.0000    0.67061
337240.0000    0.50406
337280.0000    0.58420
337320.0000    0.43471
337360.0000    0.29515
337400.0000    0.38904
337440.0000    0.07904
337480.0000    0.54146
337520.0000    0.56387
337560.0000    0.38923
337600.0000    0.53762
337640.0000    0.56345
337680.0000    0.46283
337720.0000    0.39996
337760.0000    0.49555
337800.0000    0.46091
337840.0000    0.48454
337880.0000    0.35600
337920.0000    0.33632
337960.0000    0.32287
338000.0000    0.53130
338040.0000    0.53530
338080.0000    0.57946
338120.0000    0.74434
338160.0000    0.56488
338200.0000    0.46788
338240.0000    0.34979
338280.0000    0.51196
338320.0000    0.49837
338360.0000    0.53610
338400.0000    0.30007
338440.0000    0.38937
338480.0000    0.66329
338520.0000    0.63060
338560.0000    0.46247
338600.0000    0.61045
338640.0000    0.51897
338680.0000    0.52469
338720.0000    0.70430
338760.0000    0.60904
338800.0000    0.27152
338840.0000    0.55687
338880.0000    0.60417
338920.0000    0.57712
338960.0000    0.54310
339000.0000    0.58856
339040.0000    0.49475
339080.0000    0.50867
339120.0000    0.65244
339160.0000    0.53873
339200.0000    0.55650
339240.0000    0.46196
339280.0000    0.12522
339320.0000    0.35384
339360.0000    0.21372
339400.0000    0.55378
339440.0000    0.45286
339480.0000    0.46435
339520.0000    0.53991
339560.0000    0.45119
339600.0000    0.62721
339640.0000    0.20197
339680.0000    0.07617
339720.0000    0.38745
339760.0000    0.34950
339800.0000    0.31414
339840.0000    0.48311
339880.0000    0.33204
339920.0000    0.25392
339960.0000    0.15421
340000.0000    0.27947
340040.0000    0.40172
340080.0000    0.56395
340120.0000    0.48551
340160.0000    0.18235
340200.0000   -0.08364
340240.0000    0.54398
340280.0000    0.49724
340320.0000    0.27238
340360.0000    0.24276
340400.0000    0.28418
340440.0000    0.49451
340480.0000    0.50991
340520.0000    0.51871
340560.0000    0.25734
340600.0000    0.29930
340640.0000    0.19187
340680.0000    0.29520
340720.0000    0.40388
340760.0000    0.50032
340800.0000    0.28427
340840.0000    0.47582
340880.0000    0.47003
340920.0000    0.28134
340960.0000    0.40278
341000.0000    0.26729
341040.0000    0.47506
341080.0000    0.24326
341120.0000    0.22144
341160.0000    0.52513
341200.0000    0.40339
341240.0000    0.41992
341280.0000    0.34790
341320.0000    0.42189
341360.0000    0.51741
341400.0000    0.39424
341440.0000    0.46249
341480.0000    0.42983
341520.0000    0.08594
341560.0000    0.52105
341600.0000    0.28104
341640.0000    0.38030
341680.0000    0.31562
341720.0000    0.48122
341760.0000    0.55315
341800.0000    0.30609
341840.0000    0.39110
341880.0000    0.41718
341920.0000    0.21205
341960.0000   -0.02984
342000.0000    0.14514
342040.0000    0.43190
342080.0000    0.27659
342120.0000    0.29811
342160.0000    0.19013
342200.0000    0.35152
342240.0000    0.32758
342280.0000    0.40461
342320.0000    0.39949
342360.0000    0.30479
342400.0000    0.70630
342440.0000    0.73281
342480.0000    0.70874
342520.0000    0.55355
342560.0000    0.44702
342600.0000    0.61344
342640.0000    0.50644
342680.0000    0.48385
342720.0000    0.35720
342760.0000    0.17872
342800.0000    0.41665
342840.0000    0.40971
342880.0000    0.54490
342920.0000    0.31074
342960.0000    0.31070
343000.0000    0.41762
343040.0000    0.44678
343080.0000    0.59313
343120.0000    0.65681
343160.0000    0.27671
343200.0000    0.40728
343240.0000    0.43335
343280.0000    0.28993
343320.0000    0.45147
343360.0000    0.45640
343400.0000    0.36008
343440.0000    0.40655
343480.0000    0.35277
343520.0000    0.67343
343560.0000    0.44161
343600.0000    0.30666
343640.0000    0.31919
343680.0000    0.53652
343720.0000    0.28320
343760.0000    0.49199
343800.0000    0.39589
343840.0000    0.67403
343880.0000    0.44962
343920.0000    0.44318
343960.0000    0.37014
344000.0000    0.43753
344040.0000    0.35708
344080.0000    0.54291
344120.0000    0.44236
344160.0000    0.23438
344200.0000    0.40678
344240.0000    0.42090
344280.0000    0.30903
344320.0000    0.40159
344360.0000    0.42013
344400.0000    0.31641
344440.0000    0.25192
344480.0000    0.39894
344520.0000    0.26078
344560.0000    0.33586
344600.0000    0.49805
344640.0000    0.45712
344680.0000    0.22934
344720.0000    0.33843
344760.0000    0.54996
344800.0000    0.37826
344840.0000    0.32735
344880.0000    0.60468
344920.0000    0.29310
344960.0000    0.43609
345000.0000    0.47909
345040.0000    0.35605
345080.0000    0.36304
345120.0000    0.46947
345160.0000    0.45995
345200.0000   -0.17614
345240.0000    0.26309
345280.0000    0.43417
345320.0000    0.45384
345360.0000    0.29348
345400.0000    0.37092
345440.0000    0.48835
345480.0000    0.44040
345520.0000    0.23872
345560.0000    0.55293
345600.0000    0.38675
345640.0000    0.47488
345680.0000    0.38541
345720.0000    0.28067
345760.0000    0.58793
345800.0000    0.32719
345840.0000    0.47114
345880.0000    0.48761
345920.0000    0.54249
345960.0000    0.20939
346000.0000    0.64885
346040.0000    0.38888
346080.0000    0.29750
346120.0000    0.52545
346160.0000    0.33204
346200.0000    0.57374
346240.0000    0.39566
346280.0000    0.29807
346320.0000    0.21275
346360.0000    0.39599
346400.0000    0.65951
346440.0000    0.47267
346480.0000    0.68073
346520.0000    0.58980
346560.0000    0.28995
346600.0000    0.26719
346640.0000    0.36510
346680.0000    0.19187
346720.0000    0.27045
346760.0000    0.40713
346800.0000    0.48543
346840.0000    0.42384
346880.0000    0.39506
346920.0000    0.54493
346960.0000    0.65372
347000.0000    0.53706
347040.0000    0.59793
347080.0000    0.47469
347120.0000    0.45279
347160.0000    0.24930
347200.0000    0.31329
347240.0000    0.33861
347280.0000    0.22979
347320.0000    0.43129
347360.0000    0.43594
347400.0000    0.51787
347440.0000    0.55473
347480.0000    0.47164
347520.0000    0.47389
347560.0000    0.48728
347600.0000    0.44405
347640.0000    0.41438
347680.0000    0.48313
347720.0000    0.54786
347760.0000    0.72808
347800.0000    0.27086
347840.0000    0.35027
347880.0000    0.41960
347920.0000    0.54501
347960.0000    0.58141
348000.0000    0.53113
348040.0000    0.49779
348080.0000    0.26427
348120.0000    0.23192
348160.0000    0.29496
348200.0000    0.15047
348240.0000    0.46758
348280.0000    0.53642
348320.0000    0.71871
348360.0000    0.41636
348400.0000    0.60925
348440.0000    0.42605
348480.0000    0.53578
348520.0000    0.52015
348560.0000    0.42466
348600.0000    0.34101
348640.0000    0.53559
348680.0000    0.44205
348720.0000    0.57207
348760.0000    0.38107
348800.0000    0.63308
348840.0000    0.53232
348880.0000    0.73026
348920.0000    0.60667
348960.0000    0.65432
349000.0000    0.76232
349040.0000    0.70504
349080.0000    0.69143
349120.0000    0.63018
349160.0000    0.57214
349200.0000    0.47150
349240.0000    0.73666
349280.0000    0.64749
349320.0000    0.62124
349360.0000    0.51373
349400.0000    0.51176
349440.0000    0.54282
349480.0000    0.65625
349520.0000    0.60092
349560.0000    0.47262
349600.0000    0.27446
349640.0000    0.43289
349680.0000    0.60711
349720.0000    0.49117
349760.0000    0.50699
349800.0000    0.34371
349840.0000    0.40557
349880.0000    0.55202
349920.0000    0.37378
349960.0000    0.19843
350000.0000    0.43426
350040.0000    0.19456
350080.0000    0.42241
350120.0000    0.25059
350160.0000    0.21985
350200.0000    0.25672
350240.0000    0.32531
350280.0000    0.05176
350320.0000    0.30766
350360.0000    0.25987
350400.0000    0.27505
350440.0000    0.53547
350480.0000    0.15203
350520.0000    0.24172
350560.0000    0.18619
350600.0000    0.19719
350640.0000    0.25397
350680.0000    0.18176
350720.0000   -0.01612
350760.0000    0.34082
350800.0000    0.26582
350840.0000    0.25140
350880.0000    0.17496
350920.0000    0.15313
350960.0000    0.11676
351000.0000    0.34501
351040.0000    0.15722
351080.0000    0.48585
351120.0000    0.45416
351160.0000    0.36004
351200.0000    0.25086
351240.0000    0.27803
351280.0000    0.27667
351320.0000    0.40381
351360.0000    0.51821
351400.0000    0.38869
351440.0000    0.29560
351480.0000    0.44695
351520.0000    0.45818
351560.0000    0.53293
351600.0000    0.19876
351640.0000    0.07250
351680.0000    0.49150
351720.0000    0.39632
351760.0000    0.19018
351800.0000    0.38202
351840.0000    0.32474
351880.0000    0.16526
351920.0000    0.47376
351960.0000    0.18036
352000.0000    0.46339
352040.0000    0.35623
352080.0000    0.15679
352120.0000    0.38806
352160.0000    0.15282
352200.0000    0.29284
352240.0000    0.18535
352280.0000    0.04677
352320.0000    0.01252
352360.0000    0.29341
352400.0000    0.23339
352440.0000    0.25620
352480.0000    0.17010
352520.0000    0.04647
352560.0000    0.22903
352600.0000    0.14508
352640.0000    0.14410
352680.0000    0.14945
352720.0000    0.25447
352760.0000    0.00838
352800.0000    0.08658
352840.0000    0.02250
352880.0000    0.12039
352920.0000    0.22192
352960.0000    0.18664
353000.0000   -0.09638
353040.0000    0.16554
353080.0000    0.12410
353120.0000    0.02237
353160.0000    0.03448
353200.0000    0.20535
353240.0000    0.26323
353280.0000    0.26606
353320.0000    0.13411
353360.0000    0.05632
353400.0000    0.17370
353440.0000    0.15570
353480.0000    0.12293
353520.0000    0.17840
353560.0000   -0.11643
353600.0000    0.41131
353640.0000    0.33623
353680.0000    0.07702
353720.0000    0.27504
353760.0000    0.48197
353800.0000    0.42644
353840.0000    0.46862
353880.0000    0.41758
353920.0000    0.27344
353960.0000    0.41289
354000.0000    0.38857
354040.0000    0.36496
354080.0000    0.42086
354120.0000    0.55387
354160.0000    0.55034
354200.0000    0.33625
354240.0000    0.31220
354280.0000    0.23163
354320.0000    0.43565
354360.0000    0.33936
354400.0000    0.38328
354440.0000    0.29767
354480.0000    0.36077
354520.0000    0.33469
354560.0000    0.44146
354600.0000    0.44852
354640.0000    0.45066
354680.0000    0.40156
354720.0000    0.35886
354760.0000    0.69912
354800.0000    0.29124
354840.0000    0.51891
354880.0000    0.32460
354920.0000    0.32205
354960.0000    0.55749
355000.0000    0.47389
355040.0000    0.34478
355080.0000    0.40472
355120.0000    0.42630
355160.0000    0.37269
355200.0000    0.44515
355240.0000    0.72495
355280.0000    0.64633
355320.0000    0.50049
355360.0000    0.51934
355400.0000    0.55192
355440.0000    0.63102
355480.0000    0.61751
355520.0000    0.76192
355560.0000    0.45107
355600.0000    0.61798
355640.0000    0.62249
355680.0000    0.60851
355720.0000    0.50805
355760.0000    0.70873
355800.0000    0.47666
355840.0000    0.53674
355880.0000    0.45551
355920.0000    0.47745
355960.0000    0.34791
356000.0000    0.55941
356040.0000    0.40594
356080.0000    0.35176
356120.0000    0.50568
356160.0000    0.37469
356200.0000    0.50984
356240.0000    0.46624
356280.0000    0.31890
356320.0000    0.27250
356360.0000    0.38835
356400.0000   -0.02752
356440.0000    0.21165
356480.0000    0.38052
356520.0000    0.44063
356560.0000    0.44618
356600.0000    0.44044
356640.0000    0.32739
356680.0000    0.27571
356720.0000    0.43030
356760.0000    0.51165
356800.0000    0.56169
356840.0000    0.27376
356880.0000    0.39423
356920.0000    0.37270
356960.0000    0.43788
357000.0000    0.52127
357040.0000    0.39471
357080.0000    0.56535
357120.0000    0.57938
357160.0000    0.48731
357200.0000    0.31827
357240.0000    0.22401
357280.0000    0.39579
357320.0000    0.49384
357360.0000    0.55135
357400.0000    0.43955
357440.0000    0.30965
357480.0000    0.39872
357520.0000    0.14218
357560.0000    0.29059
357600.0000    0.10186
357640.0000    0.26454
357680.0000    0.32698
357720.0000    0.13645
357760.0000    0.27729
357800.0000    0.39057
357840.0000    0.35558
357880.0000    0.34243
357920.0000    0.28206
357960.0000    0.43917
358000.0000    0.27534
358040.0000    0.36362
358080.0000    0.50377
358120.0000    0.51121
358160.0000    0.69385
358200.0000    0.56831
358240.0000    0.63263
358280.0000    0.39607
358320.0000    0.67608
358360.0000    0.49271
358400.0000    0.64325
358440.0000    0.58245
358480.0000    0.60353
358520.0000    0.69817
358560.0000    0.67623
358600.0000    0.53534
358640.0000    0.44391
358680.0000    0.65859
358720.0000    0.72227
358760.0000    0.66013
358800.0000    0.41694
358840.0000    0.51087
358880.0000    0.36713
358920.0000    0.39049
358960.0000    0.32949
359000.0000    0.51881
359040.0000    0.43198
359080.0000    0.73020
359120.0000    0.35717
359160.0000    0.48281
359200.0000    0.62672
359240.0000    0.48411
359280.0000    0.42025
359320.0000    0.55716
359360.0000    0.40639
359400.0000    0.61880
359440.0000    0.36952
359480.0000    0.37141
359520.0000    0.59803
359560.0000    0.73480
359600.0000    0.65860
359640.0000    0.54887
359680.0000    0.48220
359720.0000    0.56948
359760.0000    0.72559
359800.0000    0.53071
359840.0000    0.32180
359880.0000    0.23936
359920.0000    0.33689
359960.0000    0.13840
360000.0000    0.29666
360040.0000    0.33678
360080.0000    0.39338
360120.0000    0.33005
360160.0000    0.33236
360200.0000    0.44297
360240.0000    0.30252
360280.0000    0.48600
360320.0000    0.36504
360360.0000    0.27629
360400.0000    0.12458
360440.0000   -0.01977
360480.0000    0.11721
360520.0000    0.30025
360560.0000    0.26447
360600.0000    0.09241
360640.0000    0.28743
360680.0000    0.29866
360720.0000    0.28117
360760.0000   -0.03852
360800.0000    0.16080
360840.0000    0.07780
360880.0000    0.25170
360920.0000    0.07297
360960.0000    0.10852
361000.0000    0.46919
361040.0000    0.15389
361080.0000    0.37788
361120.0000    0.24867
361160.0000    0.27761
361200.0000    0.02828
361240.0000    0.13207
361280.0000    0.52835
361320.0000    0.35666
361360.0000    0.20690
361400.0000    0.21575
361440.0000    0.49888
361480.0000    0.27118
361520.0000    0.33169
361560.0000    0.41069
361600.0000    0.32248
361640.0000    0.52841
361680.0000    0.27276
361720.0000    0.32175
361760.0000    0.33246
361800.0000    0.45909
361840.0000    0.55836
361880.0000    0.47516
361920.0000    0.37544
361960.0000    0.72129
362000.0000    0.42772
362040.0000    0.44775
362080.0000    0.41984
362120.0000    0.64754
362160.0000    0.41809
362200.0000    0.07548
362240.0000    0.45530
362280.0000    0.65420
362320.0000    0.42121
362360.0000    0.33295
362400.0000    0.35168
362440.0000    0.46660
362480.0000    0.44601
362520.0000    0.52751
362560.0000    0.55997
362600.0000    0.43327
362640.0000    0.40097
362680.0000    0.62525
362720.0000    0.41601
362760.0000    0.34878
362800.0000    0.57645
362840.0000    0.58867
362880.0000    0.41807
362920.0000    0.34349
362960.0000    0.38346
363000.0000    0.38865
363040.0000    0.40157
363080.0000    0.31493
363120.0000    0.13231
363160.0000    0.47311
363200.0000    0.35665
363240.0000    0.37555
363280.0000    0.46826
363320.0000    0.22740
363360.0000    0.50882
363400.0000    0.21470
363440.0000    0.31976
363480.0000    0.57236
363520.0000    0.68089
363560.0000    0.56689
363600.0000    0.28182
363640.0000    0.43975
363680.0000    0.35420
363720.0000    0.37411
363760.0000    0.45706
363800.0000    0.69697
363840.0000    0.19562
363880.0000    0.40159
363920.0000    0.44738
363960.0000    0.34883
364000.0000    0.27524
364040.0000    0.30682
364080.0000    0.33005
364120.0000    0.52125
364160.0000    0.23868
364200.0000    0.48781
364240.0000    0.27335
364280.0000    0.45591
364320.0000    0.23343
364360.0000    0.57542
364400.0000    0.11136
364440.0000    0.49622
364480.0000    0.20832
364520.0000    0.17567
364560.0000    0.27476
364600.0000    0.35830
364640.0000    0.20754
364680.0000    0.30597
364720.0000    0.20961
364760.0000    0.38875
364800.0000    0.51158
364840.0000   -0.09387
364880.0000    0.45229
364920.0000    0.48984
364960.0000    0.09808
365000.0000    0.36750
365040.0000    0.30882
365080.0000    0.35621
365120.0000    0.40108
365160.0000   -0.14624
365200.0000    0.40118
365240.0000    0.43087
365280.0000    0.45233
365320.0000    0.53714
365360.0000    0.38151
365400.0000    0.53445
365440.0000    0.40614
365480.0000    0.47833
365520.0000    0.40307
365560.0000    0.40143
365600.0000    0.34658
365640.0000    0.55580
365680.0000    0.53504
365720.0000    0.57967
365760.0000    0.15221
365800.0000    0.22541
365840.0000    0.47404
365880.0000    0.46447
365920.0000    0.51844
365960.0000    0.33743
366000.0000    0.41031
366040.0000    0.22655
366080.0000    0.31843
366120.0000    0.09955
366160.0000    0.32286
366200.0000    0.24426
366240.0000    0.22501
366280.0000    0.04279
366320.0000    0.44448
366360.0000    0.15137
366400.0000    0.33857
366440.0000    0.26748
366480.0000    0.40939
366520.0000    0.38943
366560.0000    0.54454
366600.0000    0.42503
366640.0000    0.48719
366680.0000    0.45791
366720.0000    0.53475
366760.0000    0.64303
366800.0000    0.16467
366840.0000    0.35396
366880.0000    0.32912
366920.0000    0.45164
366960.0000    0.32345
367000.0000    0.36072
367040.0000    0.42654
367080.0000    0.59823
367120.0000    0.54099
367160.0000    0.51722
367200.0000    0.48514
367240.0000    0.53051
367280.0000    0.23624
367320.0000    0.59903
367360.0000    0.47585
367400.0000    0.19689
367440.0000    0.37251
367480.0000    0.20058
367520.0000    0.30345
367560.0000    0.52371
367600.0000    0.04989
367640.0000    0.12264
367680.0000    0.33690
367720.0000    0.42923
367760.0000    0.42857
367800.0000    0.21074
367840.0000    0.10715
367880.0000    0.43213
367920.0000   -0.08770
367960.0000    0.27677
368000.0000    0.22017
368040.0000    0.70692
368080.0000    0.46695
368120.0000    0.29255
368160.0000    0.19547
368200.0000    0.23596
368240.0000    0.53992
368280.0000    0.31989
368320.0000    0.30173
368360.0000    0.37719
368400.0000    0.52970
368440.0000    0.20632
368480.0000    0.16597
368520.0000    0.26386
368560.0000    0.34909
368600.0000    0.29518
368640.0000    0.13185
368680.0000    0.51140
368720.0000    0.24291
368760.0000    0.29979
368800.0000    0.37006
368840.0000    0.41556
368880.0000    0.49646
368920.0000    0.41206
368960.0000    0.33787
369000.0000    0.50041
369040.0000    0.41643
369080.0000    0.31599
369120.0000    0.49062
369160.0000    0.33496
369200.0000    0.38825
369240.0000    0.17622
369280.0000    0.23577
369320.0000    0.32614
369360.0000    0.32262
369400.0000    0.48118
369440.0000    0.25377
369480.0000    0.53622
369520.0000    0.40376
369560.0000    0.48815
369600.0000    0.45715
369640.0000    0.31946
369680.0000    0.30232
369720.0000    0.29825
369760.0000    0.51984
369800.0000    0.43837
369840.0000    0.32415
369880.0000    0.37116
369920.0000    0.46471
369960.0000    0.22579
370000.0000    0.21128
370040.0000    0.45687
370080.0000    0.40245
370120.0000    0.54271
370160.0000    0.42115
370200.0000    0.41115
370240.0000    0.66456
370280.0000    0.64796
370320.0000    0.66341
370360.0000    0.73612
370400.0000    0.44062
370440.0000    0.25782
370480.0000    0.42071
370520.0000    0.46135
370560.0000    0.36654
370600.0000    0.36150
370640.0000    0.36391
370680.0000    0.44356
370720.0000    0.39912
370760.0000    0.41077
370800.0000    0.38837
370840.0000    0.07707
370880.0000    0.26708
370920.0000    0.40549
370960.0000    0.36192
371000.0000    0.68791
371040.0000    0.55981
371080.0000    0.41746
371120.0000    0.25766
371160.0000    0.46638
371200.0000    0.43372
371240.0000    0.78862
371280.0000    0.68227
371320.0000    0.57175
371360.0000    0.37577
371400.0000    0.49438
371440.0000    0.60708
371480.0000    0.42260
371520.0000    0.56717
371560.0000    0.53463
371600.0000    0.36297
371640.0000    0.35216
371680.0000    0.25077
371720.0000    0.33035
371760.0000    0.27074
371800.0000    0.42907
371840.0000    0.22916
371880.0000    0.25352
371920.0000    0.56536
371960.0000    0.38929
372000.0000    0.26465
372040.0000    0.24504
372080.0000    0.07596
372120.0000    0.54932
372160.0000    0.50879
372200.0000    0.53903
372240.0000    0.60198
372280.0000    0.64168
372320.0000    0.80044
372360.0000    0.59811
372400.0000    0.63028
372440.0000    0.47436
372480.0000    0.30654
372520.0000    0.13912
372560.0000    0.47680
372600.0000    0.53993
372640.0000    0.51511
372680.0000    0.70681
372720.0000    0.79241
372760.0000    0.68052
372800.0000    0.65902
372840.0000    0.79482
372880.0000    0.63467
372920.0000    0.35710
372960.0000    0.75588
373000.0000    0.39028
373040.0000    0.53033
373080.0000    0.58761
373120.0000    0.61429
373160.0000    0.58749
373200.0000    0.47213
373240.0000    0.46176
373280.0000    0.39993
373320.0000    0.33398
373360.0000    0.62267
373400.0000    0.55690
373440.0000    0.38577
373480.0000    0.46727
373520.0000    0.46123
373560.0000    0.61309
373600.0000    0.41346
373640.0000    0.50385
373680.0000    0.51613
373720.0000    0.48461
373760.0000    0.39099
373800.0000    0.57800
373840.0000    0.66103
373880.0000    0.39789
373920.0000    0.52110
373960.0000    0.52662
374000.0000    0.57357
374040.0000    0.34525
374080.0000    0.50726
374120.0000    0.46492
374160.0000    0.26898
374200.0000    0.39693
374240.0000    0.31384
374280.0000    0.52277
374320.0000    0.65769
374360.0000    0.19713
374400.0000    0.21456
374440.0000    0.48404
374480.0000    0.44443
374520.0000    0.45700
374560.0000    0.48171
374600.0000    0.49151
374640.0000    0.42883
374680.0000    0.36097
374720.0000    0.50326
374760.0000    0.12472
374800.0000    0.29061
374840.0000    0.20705
374880.0000    0.12340
374920.0000    0.09494
374960.0000    0.14394
375000.0000   -0.09581
375040.0000    0.04436
375080.0000    0.04002
375120.0000   -0.10957
375160.0000   -0.30535
375200.0000   -0.28100
375240.0000   -0.13546
375280.0000   -0.14159
375320.0000   -0.12742
375360.0000   -0.23574
375400.0000   -0.28463
375440.0000   -0.26356
375480.0000   -0.25594
375520.0000   -0.03399
375560.0000   -0.16750
375600.0000   -0.02290
375640.0000   -0.02870
375680.0000   -0.33642
375720.0000    0.36283
375760.0000    0.40846
375800.0000    0.39605
375840.0000    0.50495
375880.0000    0.37702
375920.0000    0.52965
375960.0000    0.09666
376000.0000    0.43870
376040.0000    0.34441
376080.0000    0.33997
376120.0000    0.47115
376160.0000    0.45278
376200.0000    0.42827
376240.0000    0.54509
376280.0000    0.36018
376320.0000    0.57762
376360.0000    0.53792
376400.0000    0.65125
376440.0000    0.41523
376480.0000    0.47013
376520.0000    0.60962
376560.0000    0.50124
376600.0000    0.49942
376640.0000    0.28881
376680.0000    0.53614
376720.0000    0.63533
376760.0000    0.50360
376800.0000    0.59381
376840.0000    0.50243
376880.0000    0.55282
376920.0000    0.60636
376960.0000    0.50802
377000.0000    0.48192
377040.0000    0.54573
377080.0000    0.59086
377120.0000    0.57229
377160.0000    0.64634
377200.0000    0.66568
377240.0000    0.51684
377280.0000    0.54068
377320.0000    0.33826
377360.0000    0.50957
377400.0000    0.63315
377440.0000    0.62432
377480.0000    0.68582
377520.0000    0.52304
377560.0000    0.66758
377600.0000    0.54760
377640.0000    0.48873
377680.0000    0.62181
377720.0000    0.63071
377760.0000    0.30430
377800.0000    0.23230
377840.0000   -0.07848
377880.0000   -0.35027
377920.0000   -0.11937
377960.0000   -0.36081
378000.0000   -0.14406
378040.0000   -0.43971
378080.0000   -0.46332
378120.0000   -0.49611
378160.0000   -0.58758
378200.0000   -0.80653
378240.0000   -0.50290
378280.0000    0.10257
378320.0000   -0.17105
378360.0000   -0.34932
378400.0000    0.01431
378440.0000    0.06039
378480.0000   -0.15095
378520.0000    0.02226
378560.0000   -0.28237
378600.0000   -0.15570
378640.0000   -0.12819
378680.0000   -0.00047
378720.0000    0.19175
378760.0000   -0.07701
378800.0000    0.08395
378840.0000    0.15195
378880.0000    0.09825
378920.0000   -0.01999
378960.0000   -0.55946
379000.0000   -0.02754
379040.0000    0.36038
379080.0000    0.27911
379120.0000   -0.18391
379160.0000    0.10541
379200.0000    0.19472
379240.0000    0.15713
379280.0000   -0.11454
379320.0000    0.28350
379360.0000    0.30714
379400.0000    0.50425
379440.0000    0.07632
379480.0000    0.12741
379520.0000    0.24443
379560.0000    0.04662
379600.0000    0.35015
379640.0000    0.34572
379680.0000    0.39380
379720.0000    0.33594
379760.0000    0.37555
379800.0000    0.37638
379840.0000    0.51323
379880.0000    0.48495
379920.0000    0.44044
379960.0000    0.28462
380000.0000    0.22690
380040.0000    0.45051
380080.0000    0.25615
380120.0000    0.62475
380160.0000    0.58324
380200.0000    0.36020
380240.0000    0.28465
380280.0000    0.37669
380320.0000    0.37748
380360.0000    0.48058
380400.0000    0.29953
380440.0000    0.50889
380480.0000    0.51602
380520.0000    0.55900
380560.0000    0.55671
380600.0000    0.63940
380640.0000    0.33904
380680.0000    0.38803
380720.0000    0.47793
380760.0000    0.43165
380800.0000    0.52866
380840.0000    0.58132
380880.0000    0.30091
380920.0000    0.39678
380960.0000    0.45410
381000.0000    0.32316
381040.0000    0.50969
381080.0000    0.51762
381120.0000    0.33281
381160.0000    0.53719
381200.0000    0.47042
381240.0000    0.38109
381280.0000    0.45335
381320.0000    0.53430
381360.0000    0.41093
381400.0000    0.49709
381440.0000    0.37565
381480.0000    0.10443
381520.0000    0.30261
381560.0000    0.37192
381600.0000    0.36195
381640.0000    0.48941
381680.0000    0.58656
381720.0000    0.02425
381760.0000    0.13419
381800.0000    0.42485
381840.0000    0.44530
381880.0000    0.54499
381920.0000    0.23693
381960.0000    0.49744
382000.0000    0.51010
382040.0000    0.07152
382080.0000    0.42293
382120.0000    0.42261
382160.0000    0.31460
382200.0000    0.37818
382240.0000    0.23728
382280.0000    0.17831
382320.0000    0.44547
382360.0000    0.36770
382400.0000    0.30204
382440.0000    0.54144
382480.0000    0.63783
382520.0000    0.75907
382560.0000    0.62751
382600.0000    0.47808
382640.0000    0.45608
382680.0000    0.63193
382720.0000    0.43370
382760.0000    0.68355
382800.0000    0.48884
382840.0000    0.10997
382880.0000    0.61839
382920.0000    0.53494
382960.0000    0.54359
383000.0000    0.85549
383040.0000    0.36223
383080.0000    0.78865
383120.0000    0.50116
383160.0000    0.69858
383200.0000    0.59790
383240.0000    0.59703
383280.0000    0.59629
383320.0000    0.73020
383360.0000    0.70818
383400.0000    0.61094
383440.0000    0.96260
383480.0000    1.05799
383520.0000    0.99241
383560.0000    1.01104
383600.0000    0.97171
383640.0000    0.68151
383680.0000    0.56856
383720.0000    0.53882
383760.0000    0.43731
383800.0000    0.41086
383840.0000    0.30269
383880.0000    0.47779
383920.0000    0.55349
383960.0000    0.44254
384000.0000    0.38886
384040.0000    0.58176
384080.0000    0.45367
384120.0000    0.47553
384160.0000    0.53151
384200.0000    0.68658
384240.0000    0.33830
384280.0000    0.60183
384320.0000    0.49489
384360.0000    0.34999
384400.0000    0.58142
384440.0000    0.67661
384480.0000    0.64390
384520.0000    0.49533
384560.0000    0.48900
384600.0000    0.52410
384640.0000    0.60548
384680.0000    0.33917
384720.0000    0.44850
384760.0000    0.55915
384800.0000    0.53722
384840.0000    0.62806
384880.0000    0.62457
384920.0000    0.17165
384960.0000    0.45435
385000.0000    0.58924
385040.0000    0.39389
385080.0000    0.34018
385120.0000    0.39097
385160.0000    0.58731
385200.0000    0.13136
385240.0000    0.18252
385280.0000    0.36238
385320.0000    0.43254
385360.0000    0.66877
385400.0000    0.56132
385440.0000    0.31122
385480.0000    0.46722
385520.0000    0.49464
385560.0000    0.60723
385600.0000    0.67787
385640.0000    0.46415
385680.0000    0.24217
385720.0000    0.37643
385760.0000    0.48450
385800.0000    0.24890
385840.0000    0.28913
385880.0000    0.46837
385920.0000    0.23882
385960.0000    0.60510
386000.0000    0.42196
386040.0000    0.66487
386080.0000    0.57392
386120.0000    0.47300
386160.0000    0.30805
386200.0000    0.37295
386240.0000    0.46372
386280.0000    0.27628
386320.0000    0.54427
386360.0000    0.76895
386400.0000    0.67357
386440.0000    0.35567
386480.0000    0.71612
386520.0000    0.36672
386560.0000    0.75624
386600.0000    0.41136
386640.0000    0.65028
386680.0000    0.39471
386720.0000    0.50571
386760.0000    0.47752
386800.0000    0.37694
386840.0000    0.16085
386880.0000    0.59072
386920.0000    0.24537
386960.0000   -0.39450
387000.0000    0.18395
387040.0000   -0.06280
387080.0000    0.40502
387120.0000    0.19552
387160.0000    0.50077
387200.0000    0.41812
387240.0000    0.46250
387280.0000    0.51023
387320.0000    0.45871
387360.0000    0.37805
387400.0000    0.71244
387440.0000    0.47456
387480.0000    0.59646
387520.0000    0.51715
387560.0000    0.58461
387600.0000    0.60874
387640.0000    0.71368
387680.0000    0.59586
387720.0000    0.38159
387760.0000    0.69188
387800.0000    0.66612
387840.0000    0.66673
387880.0000    0.60987
387920.0000    0.69882
387960.0000    0.59535
388000.0000    0.67283
388040.0000    0.46344
388080.0000    0.77766
388120.0000    0.70650
388160.0000    0.59476
388200.0000    0.58770
388240.0000    0.79813
388280.0000    0.65370
388320.0000    0.63761
388360.0000    0.74916
388400.0000    0.64616
388440.0000    0.45611
388480.0000    0.40092
388520.0000    0.65075
388560.0000    0.49754
388600.0000    0.65378
388640.0000    0.39292
388680.0000    0.32500
388720.0000    0.44556
388760.0000    0.50202
388800.0000    0.38285
388840.0000    0.07339
388880.0000    0.20766
388920.0000    0.60915
388960.0000    0.44083
389000.0000    0.31284
389040.0000    0.30386
389080.0000    0.54486
389120.0000    0.39461
389160.0000    0.57803
389200.0000    0.53597
389240.0000    0.63876
389280.0000    0.76940
389320.0000    0.49254
389360.0000    0.61409
389400.0000    0.53878
389440.0000    0.57870
389480.0000    0.51838
389520.0000    0.33388
389560.0000    0.36625
389600.0000    0.45486
389640.0000    0.60952
389680.0000    0.77788
389720.0000    0.55968
389760.0000    0.53592
389800.0000    0.61384
389840.0000    0.51280
389880.0000    0.66451
389920.0000    0.30390
389960.0000    0.51191
390000.0000    0.80405
390040.0000    0.59082
390080.0000    0.51962
390120.0000    0.35368
390160.0000    0.58338
390200.0000    0.52950
390240.0000    0.59509
390280.0000    0.73344
390320.0000    0.51677
390360.0000    0.50322
390400.0000    0.50894
390440.0000    0.51080
390480.0000    0.75994
390520.0000    0.44291
390560.0000    0.54045
390600.0000    0.57472
390640.0000    0.50712
390680.0000    0.55054
390720.0000    0.52698
390760.0000    0.56153
390800.0000    0.42804
390840.0000    0.37995
390880.0000    0.41441
390920.0000    0.64961
390960.0000    0.45271
391000.0000    0.57553
391040.0000    0.67351
391080.0000    0.47188
391120.0000    0.49932
391160.0000    0.54525
391200.0000    0.20259
391240.0000    0.28407
391280.0000    0.25199
391320.0000    0.26668
391360.0000    0.30672
391400.0000    0.45632
391440.0000    0.29190
391480.0000    0.40751
391520.0000    0.29348
391560.0000    0.23387
391600.0000    0.57539
391640.0000    0.56465
391680.0000    0.33233
391720.0000    0.36090
391760.0000    0.31890
391800.0000    0.33444
391840.0000    0.56139
391880.0000    0.32440
391920.0000    0.36772
391960.0000    0.39315
392000.0000    0.53281
392040.0000    0.38726
392080.0000    0.39143
392120.0000    0.32017
392160.0000    0.22498
392200.0000    0.37381
392240.0000    0.36449
392280.0000    0.28000
392320.0000    0.29009
392360.0000    0.35582
392400.0000    0.60288
392440.0000    0.49202
392480.0000    0.36375
392520.0000    0.44959
392560.0000    0.53527
392600.0000    0.57346
392640.0000    0.64424
392680.0000    0.63160
392720.0000    0.22315
392760.0000    0.46281
392800.0000   -0.11684
392840.0000    0.48324
392880.0000    0.43024
392920.0000    0.33098
392960.0000    0.42439
393000.0000    0.40469
393040.0000    0.33748
393080.0000    0.19816
393120.0000    0.24256
393160.0000    0.25778
393200.0000    0.34510
393240.0000    0.45097
393280.0000    0.08937
393320.0000    0.22248
393360.0000    0.42484
393400.0000    0.58442
393440.0000    0.43987
393480.0000    0.49880
393520.0000    0.46859
393560.0000    0.06336
393600.0000    0.32407
393640.0000    0.15438
393680.0000    0.32200
393720.0000    0.41984
393760.0000    0.65850
393800.0000    0.44637
393840.0000    0.50548
393880.0000    0.55092
393920.0000    0.69329
393960.0000    0.73069
394000.0000    0.61368
394040.0000    0.71927
394080.0000    0.51761
394120.0000    0.36220
394160.0000    0.52796
394200.0000    0.40414
394240.0000    0.54267
394280.0000    0.38412
394320.0000    0.69846
394360.0000    0.40359
394400.0000    0.13078
394440.0000    0.35944
394480.0000    0.33734
394520.0000    0.46869
394560.0000    0.49873
394600.0000    0.56639
394640.0000    0.38609
394680.0000    0.38076
394720.0000    0.45122
394760.0000    0.41425
394800.0000    0.50039
394840.0000    0.55946
394880.0000    0.27634
394920.0000    0.64932
394960.0000    0.72769
395000.0000    0.41794
395040.0000    0.63754
395080.0000    0.81937
395120.0000    0.44199
395160.0000    0.67541
395200.0000    0.30472
395240.0000    0.54129
395280.0000    0.57293
395320.0000    0.53171
395360.0000    0.52171
395400.0000    0.37329
395440.0000    0.46346
395480.0000    0.55705
395520.0000    0.66141
395560.0000    0.53143
395600.0000    0.54087
395640.0000    0.50920
395680.0000    0.45914
395720.0000    0.54932
395760.0000    0.33239
395800.0000    0.39262
395840.0000    0.33326
395880.0000    0.55028
395920.0000    0.24969
395960.0000    0.38399
396000.0000    0.53921
396040.0000    0.41947
396080.0000    0.39269
396120.0000    0.52061
396160.0000    0.30311
396200.0000    0.35138
396240.0000    0.46426
396280.0000    0.60281
396320.0000    0.46568
396360.0000    0.31523
396400.0000    0.37806
396440.0000    0.52969
396480.0000    0.51595
396520.0000    0.31901
396560.0000    0.58659
396600.0000    0.35316
396640.0000    0.47413
396680.0000    0.56936
396720.0000    0.25080
396760.0000    0.55813
396800.0000    0.58293
396840.0000    0.35643
396880.0000    0.31921
396920.0000    0.40043
396960.0000    0.38149
397000.0000    0.34357
397040.0000    0.49766
397080.0000    0.52261
397120.0000    0.44924
397160.0000    0.38237
397200.0000    0.47384
397240.0000    0.52062
397280.0000    0.37643
397320.0000    0.53989
397360.0000    0.58480
397400.0000    0.54026
397440.0000    0.57278
397480.0000    0.61911
397520.0000    0.54870
397560.0000    0.60391
397600.0000    0.52619
397640.0000    0.40575
397680.0000    0.53195
397720.0000    0.64307
397760.0000    0.52646
397800.0000    0.71858
397840.0000    0.49780
397880.0000    0.44688
397920.0000    0.30102
397960.0000    0.38707
398000.0000    0.31419
398040.0000    0.23892
398080.0000    0.23548
398120.0000    0.36251
398160.0000    0.36089
398200.0000    0.51857
398240.0000    0.61215
398280.0000    0.45400
398320.0000    0.41861
398360.0000    0.57100
398400.0000    0.42606
398440.0000    0.44366
398480.0000    0.57648
398520.0000    0.42263
398560.0000    0.56835
398600.0000    0.49045
398640.0000    0.43848
398680.0000    0.24920
398720.0000    0.58603
398760.0000    0.48404
398800.0000    0.52403
398840.0000    0.42893
398880.0000    0.33697
398920.0000    0.48267
398960.0000    0.21461
399000.0000    0.68858
399040.0000    0.41858
399080.0000    0.23972
399120.0000    0.45703
399160.0000    0.20033
399200.0000    0.31276
399240.0000    0.41985
399280.0000    0.41737
399320.0000    0.34613
399360.0000    0.52763
399400.0000    0.33863
399440.0000    0.46708
399480.0000    0.40198
399520.0000    0.32156
399560.0000    0.37884
399600.0000    0.41861
399640.0000    0.62862
399680.0000    0.30919
399720.0000    0.36972
399760.0000    0.20550
399800.0000    0.35610
399840.0000    0.29734
399880.0000    0.32664
399920.0000    0.27244
399960.0000    0.37778
400000.0000   -0.14658
400040.0000    0.19637
400080.0000    0.07876
400120.0000   -0.09790
400160.0000    0.09453
400200.0000    0.11232
400240.0000    0.07166
400280.0000   -0.41666
400320.0000   -0.03300
400360.0000    0.14946
400400.0000   -0.25656
400440.0000   -0.03958
400480.0000   -0.06570
400520.0000    0.23262
400560.0000    0.12536
400600.0000    0.32137
400640.0000    0.34231
400680.0000    0.21230
400720.0000    0.31005
400760.0000    0.10972
400800.0000   -0.06469
400840.0000    0.12416
400880.0000    0.23006
400920.0000    0.26087
400960.0000    0.33792
401000.0000    0.46947
401040.0000    0.29180
401080.0000    0.52645
401120.0000    0.59377
401160.0000    0.67710
401200.0000    0.61011
401240.0000    0.59669
401280.0000    0.49443
401320.0000    0.49375
401360.0000    0.43613
401400.0000    0.49370
401440.0000    0.49275
401480.0000    0.50171
401520.0000    0.42197
401560.0000    0.40724
401600.0000    0.45589
401640.0000    0.47443
401680.0000    0.49477
401720.0000    0.36194
401760.0000    0.34041
401800.0000    0.52082
401840.0000    0.49698
401880.0000    0.65500
401920.0000    0.53135
401960.0000    0.47815
402000.0000    0.57708
402040.0000    0.54638
402080.0000    0.45034
402120.0000    0.28665
402160.0000    0.49841
402200.0000    0.55133
402240.0000    0.66353
402280.0000    0.64124
402320.0000    0.68623
402360.0000    0.46260
402400.0000    0.54693
402440.0000    0.55774
402480.0000    0.59073
402520.0000    0.57084
402560.0000    0.43755
402600.0000    0.57149
402640.0000    0.59069
402680.0000    0.48145
402720.0000    0.54538
402760.0000    0.62667
402800.0000    0.23101
402840.0000    0.36006
402880.0000    0.47105
402920.0000    0.38734
402960.0000    0.42623
403000.0000    0.55029
403040.0000    0.48448
403080.0000    0.45002
403120.0000    0.56873
403160.0000    0.44978
403200.0000    0.62426
403240.0000    0.53279
403280.0000    0.43679
403320.0000    0.51263
403360.0000    0.72611
403400.0000    0.40415
403440.0000    0.67543
403480.0000    0.49005
403520.0000    0.55202
403560.0000    0.45437
403600.0000    0.47072
403640.0000    0.33386
403680.0000    0.45538
403720.0000    0.30680
403760.0000    0.40761
403800.0000    0.30309
403840.0000    0.43123
403880.0000    0.54874
403920.0000    0.70491
403960.0000    0.62270
404000.0000    0.59750
404040.0000    0.53937
404080.0000    0.40856
404120.0000    0.42799
404160.0000    0.29028
404200.0000    0.51277
404240.0000    0.53594
404280.0000    0.46988
404320.0000    0.41821
404360.0000    0.55289
404400.0000    0.67417
404440.0000    0.56549
404480.0000    0.53052
404520.0000    0.30509
404560.0000    0.23722
404600.0000    0.51303
404640.0000    0.54811
404680.0000    0.63673
404720.0000    0.68052
404760.0000    0.38054
404800.0000    0.51426
404840.0000    0.60035
404880.0000    0.46506
404920.0000    0.48162
404960.0000    0.49778
405000.0000    0.31766
405040.0000    0.52974
405080.0000    0.37787
405120.0000    0.38686
405160.0000    0.53687
405200.0000    0.70254
405240.0000    0.54270
405280.0000    0.62354
405320.0000    0.45212
405360.0000    0.63444
405400.0000    0.57180
405440.0000    0.59219
405480.0000    0.69239
405520.0000    0.37600
405560.0000    0.44023
405600.0000    0.35496
405640.0000    0.33341
405680.0000    0.68238
405720.0000    0.55391
405760.0000    0.48108
405800.0000    0.27820
405840.0000    0.43680
405880.0000    0.39065
405920.0000    0.06695
405960.0000    0.52065
406000.0000    0.24128
406040.0000    0.48951
406080.0000    0.42108
406120.0000    0.58614
406160.0000    0.41615
406200.0000    0.71423
406240.0000    0.42672
406280.0000    0.36778
406320.0000    0.46142
406360.0000    0.72387
406400.0000    0.70310
406440.0000    0.69667
406480.0000    0.43835
406520.0000    0.72957
406560.0000    0.49856
406600.0000    0.52601
406640.0000    0.56664
406680.0000    0.31102
406720.0000    0.26961
406760.0000    0.24574
406800.0000    0.38327
406840.0000    0.43667
406880.0000    0.26500
406920.0000    0.35725
406960.0000    0.45108
407000.0000    0.59624
407040.0000    0.57959
407080.0000    0.31168
407120.0000    0.34518
407160.0000    0.30172
407200.0000    0.16668
407240.0000    0.53704
407280.0000    0.41697
407320.0000    0.45180
407360.0000    0.68186
407400.0000    0.46403
407440.0000    0.60407
407480.0000    0.53633
407520.0000    0.44630
407560.0000    0.21915
407600.0000    0.25079
407640.0000    0.50149
407680.0000    0.29226
407720.0000    0.19829
407760.0000    0.29297
407800.0000    0.31718
407840.0000    0.38462
407880.0000    0.14653
407920.0000    0.15143
407960.0000    0.25388
408000.0000    0.20704
408040.0000    0.22795
408080.0000    0.32834
408120.0000    0.41780
408160.0000    0.37718
408200.0000    0.43958
408240.0000    0.44574
408280.0000    0.22983
408320.0000    0.24372
408360.0000    0.44131
408400.0000    0.42988
408440.0000    0.25407
408480.0000    0.41434
408520.0000    0.41448
408560.0000    0.50260
408600.0000    0.52047
408640.0000    0.51444
408680.0000    0.44806
408720.0000    0.66600
408760.0000    0.44774
408800.0000    0.54174
408840.0000    0.03827
408880.0000    0.46105
408920.0000    0.43159
408960.0000    0.24862
409000.0000    0.24511
409040.0000    0.61199
409080.0000    0.45446
409120.0000    0.51527
409160.0000    0.36381
409200.0000    0.54050
409240.0000    0.28718
409280.0000    0.29364
409320.0000    0.29458
409360.0000    0.35714
409400.0000    0.48244
409440.0000    0.21168
409480.0000    0.23497
409520.0000    0.29761
409560.0000    0.21911
409600.0000    0.22740
409640.0000    0.40191
409680.0000    0.38204
409720.0000    0.43481
409760.0000    0.34636
409800.0000    0.24851
409840.0000    0.37249
409880.0000    0.43443
409920.0000    0.41110
409960.0000    0.47590
410000.0000    0.60622
410040.0000    0.61016
410080.0000    0.62753
410120.0000    0.64791
410160.0000    0.28979
410200.0000    0.37959
410240.0000    0.17811
410280.0000    0.55006
410320.0000    0.16727
410360.0000    0.37264
410400.0000    0.45336
410440.0000    0.41211
410480.0000    0.36300
410520.0000    0.59481
410560.0000    0.46144
410600.0000    0.57643
410640.0000    0.33658
410680.0000    0.59639
410720.0000    0.58972
410760.0000    0.32097
410800.0000    0.31657
410840.0000    0.18244
410880.0000    0.36360
410920.0000    0.19734
410960.0000    0.32219
411000.0000    0.17262
411040.0000    0.23282
411080.0000    0.15699
411120.0000    0.40888
411160.0000    0.34505
411200.0000    0.26266
411240.0000    0.27738
411280.0000    0.34879
411320.0000    0.47974
411360.0000    0.54183
411400.0000    0.47910
411440.0000    0.64175
411480.0000    0.61932
411520.0000    0.35265
411560.0000    0.57814
411600.0000    0.46667
411640.0000    0.68682
411680.0000    0.63593
411720.0000    0.42929
411760.0000    0.52331
411800.0000    0.35019
411840.0000    0.62554
411880.0000    0.48402
411920.0000    0.54194
411960.0000    0.61783
412000.0000    0.64553
412040.0000    0.59581
412080.0000    0.64918
412120.0000    0.63470
412160.0000    0.50084
412200.0000    0.52076
412240.0000    0.40311
412280.0000    0.51288
412320.0000    0.62560
412360.0000    0.57419
412400.0000    0.47368
412440.0000    0.40051
412480.0000    0.40525
412520.0000    0.28092
412560.0000    0.36258
412600.0000    0.26587
412640.0000    0.46191
412680.0000    0.53861
412720.0000    0.36648
412760.0000    0.64037
412800.0000    0.49142
412840.0000    0.56000
412880.0000    0.49550
412920.0000    0.34937
412960.0000    0.41427
413000.0000    0.16157
413040.0000    0.36729
413080.0000    0.25918
413120.0000    0.25058
413160.0000    0.47119
413200.0000    0.28845
413240.0000    0.48526
413280.0000    0.20580
413320.0000    0.38004
413360.0000    0.46053
413400.0000    0.34591
413440.0000    0.40710
413480.0000    0.39649
413520.0000    0.59455
413560.0000    0.67766
413600.0000    0.19103
413640.0000    0.55073
413680.0000    0.54992
413720.0000    0.51601
413760.0000    0.67795
413800.0000    0.35116
413840.0000    0.69728
413880.0000    0.59505
413920.0000    0.70439
413960.0000    0.23908
414000.0000    0.60061
414040.0000    0.46814
414080.0000    0.28375
414120.0000    0.30695
414160.0000    0.36007
414200.0000    0.42922
414240.0000    0.30374
414280.0000    0.46074
414320.0000    0.44239
414360.0000    0.33628
414400.0000    0.28073
414440.0000    0.35974
414480.0000    0.23815
414520.0000    0.33357
414560.0000    0.56842
414600.0000    0.44171
414640.0000    0.14716
414680.0000    0.47452
414720.0000    0.45756
414760.0000    0.57824
414800.0000    0.32964
414840.0000    0.42121
414880.0000    0.64166
414920.0000    0.60118
414960.0000    0.61525
415000.0000    0.52114
415040.0000    0.38667
415080.0000    0.55076
415120.0000    0.45335
415160.0000    0.28207
415200.0000    0.43616
415240.0000    0.46115
415280.0000    0.41952
415320.0000    0.36072
415360.0000    0.35975
415400.0000    0.15748
415440.0000    0.16171
415480.0000    0.35517
415520.0000    0.16722
415560.0000    0.19164
415600.0000    0.25872
415640.0000    0.30218
415680.0000    0.36697
415720.0000    0.30308
415760.0000    0.23249
415800.0000    0.20166
415840.0000    0.31769
415880.0000    0.45300
415920.0000    0.35750
415960.0000    0.17593
416000.0000    0.40173
416040.0000   -0.15397
416080.0000    0.03308
416120.0000   -0.16344
416160.0000   -0.16768
416200.0000   -0.44073
416240.0000   -0.15117
416280.0000    0.12157
416320.0000    0.00499
416360.0000    0.54827
416400.0000    0.48932
416440.0000    0.45144
416480.0000    0.62489
416520.0000    0.74013
416560.0000    0.54290
416600.0000    0.54249
416640.0000    0.37112
416680.0000    0.52150
416720.0000    0.66713
416760.0000    0.29973
416800.0000    0.36308
416840.0000    0.43362
416880.0000    0.41962
416920.0000    0.57764
416960.0000    0.47757
417000.0000    0.41246
417040.0000    0.50913
417080.0000    0.57185
417120.0000    0.48169
417160.0000    0.56674
417200.0000    0.58459
417240.0000    0.63758
417280.0000    0.37615
417320.0000    0.49032
417360.0000    0.60230
417400.0000    0.58012
417440.0000    0.36599
417480.0000    0.58758
417520.0000    0.18378
417560.0000    0.28357
417600.0000    0.34418
417640.0000    0.24044
417680.0000    0.59921
417720.0000    0.34738
417760.0000    0.51066
417800.0000    0.53412
417840.0000    0.58080
417880.0000    0.20727
417920.0000    0.54582
417960.0000    0.37114
418000.0000    0.50830
418040.0000    0.45052
418080.0000    0.60224
418120.0000    0.46282
418160.0000    0.49917
418200.0000    0.56744
418240.0000    0.28729
418280.0000    0.38276
418320.0000    0.21598
418360.0000    0.37973
418400.0000    0.43189
418440.0000    0.32568
418480.0000    0.33875
418520.0000    0.53692
418560.0000    0.69444
418600.0000    0.55045
418640.0000    0.55439
418680.0000    0.72850
418720.0000    0.59631
418760.0000    0.58102
418800.0000    0.57741
418840.0000    0.54973
418880.0000    0.50677
418920.0000    0.06610
418960.0000    0.15819
419000.0000    0.51294
419040.0000    0.51081
419080.0000    0.63262
419120.0000    0.50840
419160.0000    0.49541
419200.0000    0.50100
419240.0000    0.43922
419280.0000    0.30927
419320.0000    0.55130
419360.0000    0.59576
419400.0000    0.73845
419440.0000    0.26928
419480.0000    0.56852
419520.0000    0.56442
419560.0000    0.69408
419600.0000    0.65796
419640.0000    0.22333
419680.0000    0.41403
419720.0000    0.48668
419760.0000    0.57768
419800.0000    0.55158
419840.0000    0.64555
419880.0000    0.44441
419920.0000    0.67521
419960.0000    0.47615
420000.0000    0.46033
420040.0000    0.55768
420080.0000    0.39229
420120.0000    0.53530
420160.0000    0.14377
420200.0000    0.57987
420240.0000    0.41529
420280.0000    0.22376
420320.0000    0.57923
420360.0000    0.49032
420400.0000    0.69670
420440.0000    0.51237
420480.0000    0.51706
420520.0000    0.38217
420560.0000    0.65763
420600.0000    0.38879
420640.0000    0.39942
420680.0000    0.51234
420720.0000    0.47589
420760.0000    0.52065
420800.0000    0.50481
420840.0000    0.19311
420880.0000    0.43757
420920.0000    0.32404
420960.0000    0.30761
421000.0000    0.29941
421040.0000    0.25466
421080.0000    0.30857
421120.0000    0.34471
421160.0000    0.31891
421200.0000    0.26222
421240.0000    0.29535
421280.0000    0.36035
421320.0000    0.41892
421360.0000    0.44345
421400.0000    0.47468
421440.0000    0.20641
421480.0000    0.40790
421520.0000    0.28023
421560.0000    0.27265
421600.0000    0.21594
421640.0000    0.49057
421680.0000    0.43983
421720.0000    0.26053
421760.0000    0.34253
421800.0000    0.56052
421840.0000    0.21190
421880.0000    0.59865
421920.0000    0.49718
421960.0000    0.25200
422000.0000    0.33156
422040.0000    0.30949
422080.0000    0.30682
422120.0000    0.31945
422160.0000    0.27951
422200.0000    0.23207
422240.0000    0.26986
422280.0000    0.28695
422320.0000    0.21881
422360.0000    0.06374
422400.0000    0.08246
422440.0000    0.29677
422480.0000    0.26290
422520.0000    0.27133
422560.0000    0.03203
422600.0000    0.12490
422640.0000    0.38504
422680.0000    0.36893
422720.0000    0.32793
422760.0000    0.36509
422800.0000    0.15843
422840.0000    0.19315
422880.0000    0.25871
422920.0000    0.27145
422960.0000    0.43586
423000.0000    0.08810
423040.0000    0.31768
423080.0000   -0.05013
423120.0000    0.02866
423160.0000    0.08073
423200.0000    0.29678
423240.0000    0.26481
423280.0000    0.29583
423320.0000    0.21799
423360.0000    0.12160
423400.0000    0.28774
423440.0000    0.16506
423480.0000    0.36511
423520.0000    0.19376
423560.0000    0.15846
423600.0000    0.10917
423640.0000    0.38751
423680.0000    0.56369
423720.0000   -0.01243
423760.0000    0.07953
423800.0000    0.10594
423840.0000    0.21659
423880.0000    0.24290
423920.0000    0.19019
423960.0000   -0.07011
424000.0000   -0.46731
424040.0000   -0.15328
424080.0000   -0.45980
424120.0000   -0.23900
424160.0000   -0.16488
424200.0000   -0.24365
424240.0000   -0.08388
424280.0000    0.02319
424320.0000   -0.06799
424360.0000   -0.06045
424400.0000    0.05028
424440.0000   -0.13179
424480.0000   -0.25203
424520.0000   -0.22427
424560.0000   -0.28949
424600.0000   -0.00051
424640.0000   -0.09109
424680.0000   -0.35298
424720.0000   -0.14393
424760.0000   -0.44639
424800.0000    0.01727
424840.0000   -0.04357
424880.0000   -0.28256
424920.0000    0.03595
424960.0000   -0.31141
425000.0000   -0.15273
425040.0000   -0.30431
425080.0000   -0.14183
425120.0000   -0.29050
425160.0000   -0.10123
425200.0000   -0.08793
425240.0000   -0.24474
425280.0000    0.01653
425320.0000   -0.12169
425360.0000   -0.33935
425400.0000   -0.38883
425440.0000   -0.20932
425480.0000    0.05735
425520.0000    0.02454
425560.0000   -0.18741
425600.0000   -0.11971
425640.0000   -0.34286
425680.0000   -0.55054
425720.0000   -0.32318
425760.0000   -0.56654
425800.0000   -0.32486
425840.0000   -0.07794
425880.0000   -0.34462
425920.0000   -0.44131
425960.0000   -0.50082
426000.0000   -0.49943
426040.0000   -0.08757
426080.0000   -0.45567
426120.0000   -0.50753
426160.0000   -0.36798
426200.0000   -0.41086
426240.0000   -0.28179
426280.0000   -0.05547
426320.0000   -0.17625
426360.0000   -0.27449
426400.0000   -0.41944
426440.0000   -0.35370
426480.0000   -0.26121
426520.0000   -0.30722
426560.0000   -0.21473
426600.0000   -0.25054
426640.0000   -0.38442
426680.0000   -0.17147
426720.0000   -0.23199
426760.0000   -0.34691
426800.0000   -0.41838
426840.0000   -0.30657
426880.0000   -0.49762
426920.0000   -0.34275
426960.0000   -0.27283
427000.0000   -0.51635
427040.0000   -0.77457
427080.0000   -0.42078
427120.0000   -0.62509
427160.0000   -0.40021
427200.0000   -0.35014
427240.0000   -0.41078
427280.0000   -0.51404
427320.0000   -0.60931
427360.0000   -0.38641
427400.0000   -0.47807
427440.0000   -0.50261
427480.0000   -0.54360
427520.0000   -0.71305
427560.0000   -0.40259
427600.0000   -0.33973
427640.0000   -0.39381
427680.0000   -0.34784
427720.0000   -0.67862
427760.0000   -0.45234
427800.0000   -0.45102
427840.0000   -0.55188
427880.0000   -0.31166
427920.0000   -0.39255
427960.0000   -0.17961
428000.0000   -0.05428
428040.0000    0.01815
428080.0000   -0.04533
428120.0000    0.00528
428160.0000   -0.08058
428200.0000   -0.23243
428240.0000   -0.53845
428280.0000   -0.07258
428320.0000   -0.61451
428360.0000   -0.19008
428400.0000   -0.12657
428440.0000   -0.28783
428480.0000   -0.31872
428520.0000   -0.13150
428560.0000   -0.56311
428600.0000   -0.47466
428640.0000   -0.36785
428680.0000   -0.48982
428720.0000   -0.53704
428760.0000   -0.26597
428800.0000   -0.14836
428840.0000   -0.59626
428880.0000   -0.37211
428920.0000   -0.62103
428960.0000   -0.57738
429000.0000   -0.61177
429040.0000   -0.52721
429080.0000   -0.71849
429120.0000   -0.38757
429160.0000   -0.26360
429200.0000   -0.61560
429240.0000   -0.58749
429280.0000   -0.29955
429320.0000   -0.81451
429360.0000   -0.38175
429400.0000   -0.45732
429440.0000   -0.32961
429480.0000   -0.24355
429520.0000   -0.08913
429560.0000   -0.35999
429600.0000   -0.30087
429640.0000   -0.17328
429680.0000   -0.18316
429720.0000   -0.55438
429760.0000   -0.40559
429800.0000   -0.40214
429840.0000   -0.70035
429880.0000   -0.43038
429920.0000   -0.30661
429960.0000   -0.47641
430000.0000   -0.46704
430040.0000   -0.64690
430080.0000   -0.45359
430120.0000   -0.13468
430160.0000   -0.00140
430200.0000    0.06773
430240.0000    0.19457
430280.0000    0.16396
430320.0000    0.20003
430360.0000   -0.08577
430400.0000    0.15250
430440.0000    0.20657
430480.0000    0.25174
430520.0000    0.01053
430560.0000    0.04544
430600.0000    0.02158
430640.0000   -0.17239
430680.0000   -0.14423
430720.0000   -0.15267
430760.0000    0.02534
430800.0000    0.12236
430840.0000    0.10925
430880.0000   -0.31145
430920.0000   -0.51835
430960.0000   -0.54418
431000.0000   -0.54502
431040.0000   -0.08380
431080.0000   -0.10764
431120.0000   -0.58328
431160.0000   -0.40734
431200.0000   -0.39916
431240.0000   -0.29747
431280.0000   -0.27913
431320.0000   -0.22475
431360.0000   -0.48263
431400.0000   -0.30049
431440.0000   -0.23668
431480.0000   -0.21832
431520.0000   -0.07557
431560.0000   -0.47992
431600.0000   -0.37185
431640.0000   -0.03612
431680.0000   -0.05595
431720.0000   -0.17139
431760.0000    0.00888
431800.0000   -0.33239
431840.0000   -0.24888
431880.0000    0.14678
431920.0000    0.04953
431960.0000    0.20083
432000.0000    0.12974
432040.0000   -0.28977
432080.0000   -0.21397
432120.0000    0.01293
432160.0000    0.19282
432200.0000    0.15418
432240.0000    0.28014
432280.0000    0.20428
432320.0000    0.21058
432360.0000    0.09190
432400.0000    0.25332
432440.0000   -0.10939
432480.0000    0.10492
432520.0000   -0.14023
432560.0000    0.21774
432600.0000    0.27993
432640.0000    0.19991
432680.0000   -0.14974
432720.0000    0.31920
432760.0000    0.16299
432800.0000    0.19054
432840.0000    0.19965
432880.0000   -0.13436
432920.0000    0.08020
432960.0000   -0.07487
433000.0000   -0.44912
433040.0000   -0.24576
433080.0000   -0.63874
433120.0000   -0.41077
433160.0000   -0.44967
433200.0000   -0.20831
433240.0000    0.01696
433280.0000    0.45414
433320.0000    0.79313
433360.0000    0.58751
433400.0000    0.61651
433440.0000    0.28507
433480.0000    0.19956
433520.0000    0.52461
433560.0000    0.63694
433600.0000    0.27546
433640.0000    0.53450
433680.0000    0.40678
433720.0000    0.53890
433760.0000    0.46870
433800.0000    0.37063
433840.0000    0.32647
433880.0000    0.55105
433920.0000    0.52776
433960.0000    0.54827
434000.0000    0.59765
434040.0000    0.60476
434080.0000    0.41345
434120.0000    0.21691
434160.0000    0.49283
434200.0000    0.72639
434240.0000    0.57458
434280.0000    0.44910
434320.0000    0.59242
434360.0000    0.56411
434400.0000    0.47390
434440.0000    0.45199
434480.0000    0.43858
434520.0000    0.40127
434560.0000    0.31012
434600.0000    0.40246
434640.0000    0.42815
434680.0000    0.28839
434720.0000    0.40233
434760.0000    0.19207
434800.0000    0.15353
434840.0000   -0.00082
434880.0000    0.32267
434920.0000    0.29061
434960.0000    0.25724
435000.0000    0.12233
435040.0000    0.31686
435080.0000    0.52105
435120.0000    0.13268
435160.0000    0.22905
435200.0000    0.14778
435240.0000    0.26157
435280.0000    0.19272
435320.0000    0.28047
435360.0000    0.17958
435400.0000    0.14945
435440.0000    0.23355
435480.0000    0.14807
435520.0000    0.37115
435560.0000    0.20679
435600.0000    0.29644
435640.0000    0.55148
435680.0000   -0.00778
435720.0000    0.43700
435760.0000    0.47285
435800.0000    0.45205
435840.0000    0.53611
435880.0000    0.34806
435920.0000    0.51294
435960.0000    0.21063
436000.0000    0.08917
436040.0000    0.06104
436080.0000    0.13636
436120.0000    0.23639
436160.0000    0.03003
436200.0000    0.17845
436240.0000    0.10748
436280.0000    0.41130
436320.0000    0.33912
436360.0000    0.45351
436400.0000    0.07624
436440.0000    0.31529
436480.0000    0.11246
436520.0000    0.27090
436560.0000    0.31200
436600.0000    0.29800
436640.0000    0.80167
436680.0000    0.46829
436720.0000    0.45963
436760.0000    0.60353
436800.0000    0.38518
436840.0000    0.37749
436880.0000    0.57332
436920.0000    0.80514
436960.0000    0.63314
437000.0000    0.28890
437040.0000    0.08200
437080.0000   -0.02342
437120.0000   -0.12269
437160.0000   -0.07821
437200.0000   -0.25899
437240.0000    0.06715
437280.0000   -0.03579
437320.0000    0.45305
437360.0000    0.60601
437400.0000    0.75987
437440.0000    0.57477
437480.0000    0.65072
437520.0000    0.61043
437560.0000    0.59090
437600.0000    0.28187
437640.0000    0.46838
437680.0000    0.53296
437720.0000    0.32657
437760.0000    0.36030
437800.0000    0.37351
437840.0000    0.36771
437880.0000    0.71027
437920.0000    0.50970
437960.0000    0.59025
438000.0000    0.45882
438040.0000    0.60470
438080.0000    0.54370
438120.0000    0.28705
438160.0000    0.31228
438200.0000    0.53033
438240.0000    0.64508
438280.0000    0.45242
438320.0000    0.44905
438360.0000    0.54065
438400.0000    0.36732
438440.0000    0.27358
438480.0000    0.35740
438520.0000    0.55638
438560.0000    0.48224
438600.0000    0.55746
438640.0000    0.47274
438680.0000    0.67405
438720.0000    0.35133
438760.0000    0.43180
438800.0000    0.54205
438840.0000    0.47617
438880.0000    0.34752
438920.0000    0.29941
438960.0000    0.22117
439000.0000    0.37091
439040.0000    0.51050
439080.0000    0.39264
439120.0000    0.59456
439160.0000    0.49488
439200.0000    0.54707
439240.0000    0.80906
439280.0000    0.49988
439320.0000    0.54104
439360.0000    0.51476
439400.0000    0.58662
439440.0000    0.76455
439480.0000    0.70528
439520.0000    0.81168
439560.0000    0.60173
439600.0000    0.57168
439640.0000    0.32570
439680.0000    0.30435
439720.0000    0.31732
439760.0000    0.28542
439800.0000    0.47853
439840.0000    0.40614
439880.0000    0.58708
439920.0000    0.52641
439960.0000    0.60585
440000.0000    0.47710
440040.0000    0.48808
440080.0000    0.66327
440120.0000    0.41611
440160.0000    0.41381
440200.0000    0.33378
440240.0000    0.33740
440280.0000    0.40988
440320.0000    0.37600
440360.0000    0.42204
440400.0000    0.26682
440440.0000    0.46284
440480.0000    0.45457
440520.0000    0.50430
440560.0000    0.37571
440600.0000    0.39833
440640.0000    0.34515
440680.0000    0.50502
440720.0000    0.44308
440760.0000    0.35582
440800.0000    0.58042
440840.0000    0.54553
440880.0000    0.64762
440920.0000    0.74059
440960.0000    0.56310
441000.0000    0.36062
441040.0000    0.50782
441080.0000    0.62374
441120.0000    0.54151
441160.0000    0.76252
441200.0000    0.68617
441240.0000    0.63390
441280.0000    0.44447
441320.0000    0.55447
441360.0000    0.44766
441400.0000    0.39138
441440.0000    0.42831
441480.0000    0.47512
441520.0000    0.56423
441560.0000    0.39037
441600.0000    0.32375
441640.0000    0.54877
441680.0000    0.40820
441720.0000    0.39947
441760.0000    0.43343
441800.0000    0.63628
441840.0000    0.56735
441880.0000    0.52826
441920.0000    0.51778
441960.0000    0.41832
442000.0000    0.44669
442040.0000    0.31023
442080.0000    0.40395
442120.0000    0.06953
442160.0000    0.17031
442200.0000   -0.03554
442240.0000    0.29483
442280.0000    0.41182
442320.0000    0.51955
442360.0000    0.47917
442400.0000    0.37546
442440.0000    0.46426
442480.0000    0.59756
442520.0000    0.46056
442560.0000    0.45120
442600.0000    0.22818
442640.0000    0.29237
442680.0000    0.19344
442720.0000    0.16832
442760.0000    0.42364
442800.0000    0.38884
442840.0000    0.29598
442880.0000    0.37008
442920.0000    0.40964
442960.0000    0.24727
443000.0000    0.36120
443040.0000    0.64890
443080.0000    0.39119
443120.0000    0.38833
443160.0000    0.47228
443200.0000    0.27385
443240.0000    0.30486
443280.0000    0.45257
443320.0000    0.27456
443360.0000    0.51553
443400.0000    0.40163
443440.0000    0.38166
443480.0000    0.33678
443520.0000    0.23116
443560.0000    0.41949
443600.0000    0.48618
443640.0000    0.41268
443680.0000    0.41758
443720.0000    0.47936
443760.0000    0.32967
443800.0000    0.27084
443840.0000    0.40419
443880.0000    0.28061
443920.0000    0.24613
443960.0000    0.39587
444000.0000    0.57563
444040.0000    0.37599
444080.0000    0.24647
444120.0000    0.19591
444160.0000    0.19584
444200.0000    0.03484
444240.0000    0.07855
444280.0000    0.20661
444320.0000    0.21884
444360.0000    0.42923
444400.0000    0.44751
444440.0000    0.29867
444480.0000    0.38403
444520.0000    0.51684
444560.0000    0.25910
444600.0000    0.25114
444640.0000    0.22607
444680.0000    0.17872
444720.0000    0.19184
444760.0000    0.38668
444800.0000    0.29968
444840.0000    0.24378
444880.0000    0.23341
444920.0000    0.33405
444960.0000    0.61835
445000.0000    0.50967
445040.0000    0.27001
445080.0000    0.51398
445120.0000    0.28609
445160.0000    0.60296
445200.0000    0.65048
445240.0000    0.59200
445280.0000    0.88717
445320.0000    0.49421
445360.0000    0.53630
445400.0000    0.24561
445440.0000    0.51308
445480.0000    0.52507
445520.0000    0.58456
445560.0000    0.29401
445600.0000    0.46238
445640.0000    0.50290
445680.0000    0.36857
445720.0000    0.67079
445760.0000    0.29451
445800.0000    0.61365
445840.0000    0.68690
445880.0000    0.67861
445920.0000    0.74388
445960.0000    0.35603
446000.0000    0.43377
446040.0000    0.25045
446080.0000    0.14531
446120.0000    0.27873
446160.0000    0.32543
446200.0000    0.21431
446240.0000    0.09566
446280.0000    0.39353
446320.0000    0.07657
446360.0000    0.34602
446400.0000    0.31937
446440.0000    0.30879
446480.0000    0.45894
446520.0000    0.46625
446560.0000    0.38955
446600.0000    0.31470
446640.0000    0.52737
446680.0000   -0.05109
446720.0000    0.09848
446760.0000    0.15736
446800.0000    0.34679
446840.0000    0.42813
446880.0000    0.40783
446920.0000    0.38712
446960.0000    0.48460
447000.0000    0.40889
447040.0000    0.45130
447080.0000    0.62330
447120.0000    0.29563
447160.0000    0.29165
447200.0000    0.42225
447240.0000    0.43673
447280.0000    0.44337
447320.0000    0.63840
447360.0000    0.33433
447400.0000    0.23429
447440.0000    0.28745
447480.0000    0.26523
447520.0000    0.59456
447560.0000    0.41371
447600.0000    0.45683
447640.0000    0.43215
447680.0000    0.41656
447720.0000    0.13294
447760.0000   -0.03163
447800.0000    0.34302
447840.0000    0.17757
447880.0000    0.53922
447920.0000    0.43920
447960.0000    0.10615
448000.0000    0.20652
448040.0000    0.35210
448080.0000    0.38617
448120.0000    0.23746
448160.0000    0.60289
448200.0000    0.48461
448240.0000    0.20533
448280.0000    0.28413
448320.0000    0.29149
448360.0000    0.41669
448400.0000    0.52578
448440.0000    0.50773
448480.0000    0.16567
448520.0000    0.38827
448560.0000    0.33326
448600.0000    0.23233
448640.0000    0.45312
448680.0000    0.27611
448720.0000    0.47596
448760.0000    0.28748
448800.0000    0.39305
448840.0000    0.33259
448880.0000    0.27149
448920.0000    0.31174
448960.0000    0.58345
449000.0000    0.44501
449040.0000    0.58514
449080.0000    0.30607
449120.0000    0.35163
449160.0000    0.42615
449200.0000    0.30825
449240.0000    0.39668
449280.0000    0.41740
449320.0000    0.42558
449360.0000    0.43875
449400.0000    0.38780
449440.0000    0.36503
449480.0000    0.43217
449520.0000    0.36822
449560.0000    0.37109
449600.0000    0.39653
449640.0000    0.35592
449680.0000    0.34563
449720.0000    0.45609
449760.0000    0.30478
449800.0000    0.21738
449840.0000    0.03954
449880.0000    0.02623
449920.0000    0.20414
449960.0000    0.17040
450000.0000    0.31624
450040.0000    0.31011
450080.0000    0.25283
450120.0000    0.33446
450160.0000    0.39326
450200.0000    0.21160
450240.0000    0.51287
450280.0000    0.40331
450320.0000    0.41261
450360.0000    0.31544
450400.0000    0.45583
450440.0000    0.45397
450480.0000    0.32653
450520.0000    0.29431
450560.0000    0.10658
450600.0000    0.39211
450640.0000    0.53705
450680.0000    0.46312
450720.0000    0.57326
450760.0000    0.55534
450800.0000    0.54380
450840.0000    0.36998
450880.0000    0.63037
450920.0000    0.65391
450960.0000    0.48067
451000.0000    0.51256
451040.0000    0.46452
451080.0000    0.78145
451120.0000    0.50075
451160.0000    0.58676
451200.0000    0.42059
451240.0000    0.44535
451280.0000    0.67228
451320.0000    0.53594
451360.0000    0.63794
451400.0000    0.54801
451440.0000    0.56945
451480.0000    0.44819
451520.0000    0.48046
451560.0000    0.61796
451600.0000    0.77788
451640.0000    0.84397
451680.0000    0.82992
451720.0000    0.52445
451760.0000    0.43818
451800.0000    0.53158
451840.0000    0.55910
451880.0000    0.35447
451920.0000    0.37469
451960.0000    0.48009
452000.0000    0.60868
452040.0000    0.39465
452080.0000    0.57051
452120.0000    0.15761
452160.0000    0.36813
452200.0000    0.41782
452240.0000    0.46770
452280.0000    0.49880
452320.0000    0.31073
452360.0000    0.54846
452400.0000    0.46073
452440.0000    0.10430
452480.0000    0.38651
452520.0000    0.00962
452560.0000    0.45858
452600.0000    0.46770
452640.0000    0.57754
452680.0000    0.23587
452720.0000    0.44877
452760.0000    0.64572
452800.0000    0.41310
452840.0000    0.32717
452880.0000    0.39215
452920.0000    0.46164
452960.0000    0.34974
453000.0000    0.14982
453040.0000    0.38289
453080.0000    0.16278
453120.0000    0.31645
453160.0000    0.28348
453200.0000    0.15484
453240.0000    0.12754
453280.0000    0.23344
453320.0000    0.09406
453360.0000    0.15480
453400.0000    0.25880
453440.0000    0.32333
453480.0000    0.22126
453520.0000    0.35292
453560.0000    0.19576
453600.0000    0.51388
453640.0000    0.25636
453680.0000    0.18628
453720.0000    0.16147
453760.0000    0.27183
453800.0000    0.41448
453840.0000    0.53322
453880.0000    0.17820
453920.0000    0.30985
453960.0000    0.29009
454000.0000    0.27165
454040.0000    0.29806
454080.0000    0.23777
454120.0000    0.08270
454160.0000    0.00682
454200.0000    0.23855
454240.0000    0.39025
454280.0000    0.42265
454320.0000    0.61647
454360.0000    0.69899
454400.0000    0.51068
454440.0000    0.58303
454480.0000    0.43261
454520.0000    0.23779
454560.0000    0.31075
454600.0000    0.33560
454640.0000    0.26983
454680.0000    0.27990
454720.0000    0.25947
454760.0000    0.52232
454800.0000    0.47937
454840.0000    0.59178
454880.0000    0.50742
454920.0000    0.39026
454960.0000    0.52661
455000.0000    0.68003
455040.0000    0.58573
455080.0000    0.37702
455120.0000    0.54315
455160.0000    0.44285
455200.0000    0.40609
455240.0000    0.39405
455280.0000    0.39949
455320.0000    0.40267
455360.0000    0.35517
455400.0000    0.39807
455440.0000    0.44509
455480.0000    0.32912
455520.0000    0.30363
455560.0000    0.34508
455600.0000    0.36527
455640.0000    0.28805
455680.0000    0.32272
455720.0000    0.16860
455760.0000    0.38173
455800.0000    0.55665
455840.0000    0.21810
455880.0000    0.43968
455920.0000    0.42397
455960.0000    0.46881
456000.0000    0.46177
456040.0000    0.29279
456080.0000    0.53202
456120.0000    0.54568
456160.0000    0.39251
456200.0000    0.63031
456240.0000    0.33112
456280.0000    0.42109
456320.0000    0.36048
456360.0000    0.48531
456400.0000    0.39255
456440.0000    0.32451
456480.0000    0.10826
456520.0000    0.48494
456560.0000    0.58812
456600.0000    0.53070
456640.0000    0.63063
456680.0000    0.41308
456720.0000    0.12763
456760.0000    0.25231
456800.0000    0.20098
456840.0000    0.64123
456880.0000    0.70916
456920.0000    0.42011
456960.0000    0.48780
457000.0000    0.47170
457040.0000    0.65344
457080.0000    0.43507
457120.0000    0.26005
457160.0000    0.52300
457200.0000    0.09893
457240.0000    0.24802
457280.0000    0.06378
457320.0000   -0.05246
457360.0000    0.25220
457400.0000    0.06778
457440.0000    0.33701
457480.0000   -0.25200
457520.0000    0.30896
457560.0000    0.39111
457600.0000    0.33667
457640.0000    0.36538
457680.0000    0.24110
457720.0000    0.43424
457760.0000    0.17259
457800.0000    0.11203
457840.0000    0.20105
457880.0000   -0.30166
457920.0000    0.17933
457960.0000    0.33389
458000.0000    0.29330
458040.0000    0.11936
458080.0000    0.24977
458120.0000    0.34212
458160.0000    0.37921
458200.0000    0.44268
458240.0000    0.47403
458280.0000    0.27549
458320.0000    0.49370
458360.0000    0.44377
458400.0000    0.45177
458440.0000    0.42454
458480.0000    0.44219
458520.0000    0.49577
458560.0000    0.26274
458600.0000    0.51123
458640.0000    0.37172
458680.0000    0.37882
458720.0000    0.52063
458760.0000    0.42070
458800.0000    0.46318
458840.0000    0.50644
458880.0000    0.34822
458920.0000    0.48249
458960.0000    0.41750
459000.0000    0.26495
459040.0000    0.35673
459080.0000    0.39299
459120.0000    0.47500
459160.0000    0.32355
459200.0000    0.29672
459240.0000    0.41744
459280.0000    0.44800
459320.0000    0.25819
459360.0000    0.42363
459400.0000    0.23865
459440.0000    0.20111
459480.0000    0.17563
459520.0000    0.11284
459560.0000    0.29919
459600.0000    0.34041
459640.0000    0.14813
459680.0000    0.33719
459720.0000    0.37599
459760.0000    0.33649
459800.0000    0.29478
459840.0000    0.35824
459880.0000    0.27599
459920.0000    0.40996
459960.0000    0.33658
460000.0000    0.30784
460040.0000    0.22602
460080.0000    0.39835
460120.0000    0.35499
460160.0000    0.27503
460200.0000    0.43270
460240.0000    0.56523
460280.0000    0.72754
460320.0000    0.55507
460360.0000    0.56996
460400.0000    0.71968
460440.0000    0.68885
460480.0000    0.64009
460520.0000    0.42581
460560.0000    0.57167
460600.0000    0.63318
460640.0000    0.57879
460680.0000    0.42804
460720.0000    0.66658
460760.0000    0.49214
460800.0000    0.56222
460840.0000    0.45839
460880.0000    0.50829
460920.0000    0.42766
460960.0000    0.30731
461000.0000    0.23919
461040.0000    0.32767
461080.0000    0.51674
461120.0000    0.37929
461160.0000    0.30984
461200.0000    0.45220
461240.0000    0.44674
461280.0000    0.05087
461320.0000    0.00743
461360.0000    0.14917
461400.0000    0.34005
461440.0000    0.39012
461480.0000    0.34170
461520.0000    0.21167
461560.0000    0.23954
461600.0000    0.20427
461640.0000    0.35765
461680.0000    0.17710
461720.0000   -0.15799
461760.0000    0.26740
461800.0000    0.46420
461840.0000    0.23975
461880.0000    0.29917
461920.0000    0.50517
461960.0000    0.31174
462000.0000    0.13345
462040.0000    0.37032
462080.0000    0.23404
462120.0000    0.33020
462160.0000    0.27702
462200.0000    0.06864
462240.0000    0.21256
462280.0000   -0.30832
462320.0000   -0.29135
462360.0000   -0.51470
462400.0000   -0.50141
462440.0000   -0.32389
462480.0000   -0.39915
462520.0000   -0.50613
462560.0000   -0.28724
462600.0000   -0.45418
462640.0000   -0.14084
462680.0000    0.04906
462720.0000    0.27800
462760.0000    0.45615
462800.0000    0.38495
462840.0000    0.40950
462880.0000    0.15435
462920.0000    0.48377
462960.0000    0.26555
463000.0000    0.40985
463040.0000    0.36707
463080.0000    0.45743
463120.0000    0.50340
463160.0000    0.43111
463200.0000    0.29005
463240.0000    0.37318
463280.0000    0.35372
463320.0000    0.32264
463360.0000    0.33952
463400.0000    0.31802
463440.0000    0.34057
463480.0000    0.33232
463520.0000    0.45563
463560.0000    0.51062
463600.0000    0.49714
463640.0000    0.37933
463680.0000    0.44239
463720.0000    0.34260
463760.0000    0.41653
463800.0000    0.37476
463840.0000    0.34811
463880.0000    0.55122
463920.0000    0.44420
463960.0000    0.69640
464000.0000    0.42264
464040.0000    0.39960
464080.0000    0.16863
464120.0000    0.57024
464160.0000    0.61134
464200.0000    0.42525
464240.0000    0.71486
464280.0000    0.69148
464320.0000    0.43913
464360.0000    0.27523
464400.0000    0.27074
464440.0000    0.30724
464480.0000    0.53907
464520.0000    0.54154
464560.0000    0.46682
464600.0000    0.41697
464640.0000    0.43000
464680.0000    0.54239
464720.0000    0.38333
464760.0000    0.47833
464800.0000    0.17128
464840.0000    0.32590
464880.0000    0.37526
464920.0000    0.56682
464960.0000    0.33634
465000.0000    0.34024
465040.0000    0.49916
465080.0000    0.39110
465120.0000    0.28459
465160.0000    0.26204
465200.0000    0.25509
465240.0000    0.16640
465280.0000    0.36368
465320.0000    0.46810
465360.0000    0.46371
465400.0000    0.41160
465440.0000    0.24007
465480.0000    0.29770
465520.0000    0.48430
465560.0000    0.21008
465600.0000    0.24467
465640.0000    0.25276
465680.0000    0.36873
465720.0000    0.50605
465760.0000    0.35407
465800.0000    0.59720
465840.0000    0.44883
465880.0000    0.25189
465920.0000    0.13938
465960.0000    0.55737
466000.0000    0.50200
466040.0000    0.46570
466080.0000    0.13416
466120.0000    0.27395
466160.0000    0.12767
466200.0000    0.16675
466240.0000    0.21753
466280.0000    0.06073
466320.0000    0.49666
466360.0000    0.22797
466400.0000    0.58279
466440.0000    0.39170
466480.0000    0.29554
466520.0000    0.46339
466560.0000    0.22834
466600.0000    0.22375
466640.0000    0.31550
466680.0000    0.23705
466720.0000    0.35017
466760.0000    0.24670
466800.0000    0.27917
466840.0000    0.38848
466880.0000    0.30853
466920.0000    0.21226
466960.0000    0.40423
467000.0000    0.48808
467040.0000    0.11162
467080.0000    0.37008
467120.0000    0.16095
467160.0000    0.37176
467200.0000    0.03281
467240.0000    0.14742
467280.0000    0.26182
467320.0000    0.28028
467360.0000    0.33679
467400.0000    0.36365
467440.0000    0.00590
467480.0000    0.57567
467520.0000   -0.02357
467560.0000    0.35199
467600.0000    0.32882
467640.0000    0.23299
467680.0000    0.57653
467720.0000    0.34245
467760.0000    0.03392
467800.0000    0.35649
467840.0000    0.22945
467880.0000    0.37127
467920.0000    0.22055
467960.0000    0.06034
468000.0000    0.20136
468040.0000    0.21615
468080.0000    0.37455
468120.0000    0.49488
468160.0000    0.33550
468200.0000    0.55148
468240.0000    0.65235
468280.0000    0.22962
468320.0000   -0.12529
468360.0000    0.22707
468400.0000    0.29881
468440.0000    0.02072
468480.0000    0.24912
468520.0000    0.13160
468560.0000    0.48404
468600.0000    0.27513
468640.0000    0.48180
468680.0000    0.56647
468720.0000    0.59920
468760.0000    0.51133
468800.0000    0.65434
468840.0000    0.72068
468880.0000    0.50882
468920.0000    0.45304
468960.0000    0.39972
469000.0000    0.35095
469040.0000    0.28929
469080.0000    0.36916
469120.0000    0.41453
469160.0000    0.23415
469200.0000    0.17618
469240.0000    0.44872
469280.0000    0.25546
469320.0000    0.53088
469360.0000    0.59127
469400.0000    0.33778
469440.0000    0.35877
469480.0000    0.41680
469520.0000    0.47424
469560.0000    0.56813
469600.0000    0.32914
469640.0000    0.45414
469680.0000    0.54411
469720.0000    0.57346
469760.0000    0.45913
469800.0000    0.50209
469840.0000    0.44473
469880.0000    0.35965
469920.0000    0.36954
469960.0000    0.50865
470000.0000    0.61122
470040.0000    0.47493
470080.0000    0.43307
470120.0000    0.39840
470160.0000    0.32314
470200.0000    0.42326
470240.0000    0.42463
470280.0000    0.39942
470320.0000    0.40422
470360.0000    0.40321
470400.0000    0.48045
470440.0000    0.57783
470480.0000    0.64098
470520.0000    0.60297
470560.0000    0.46502
470600.0000    0.51722
470640.0000    0.50342
470680.0000    0.40852
470720.0000    0.36663
470760.0000    0.47772
470800.0000    0.54118
470840.0000    0.60852
470880.0000    0.76482
470920.0000    0.56381
470960.0000    0.25324
471000.0000    0.64109
471040.0000    0.66876
471080.0000    0.52912
471120.0000    0.31835
471160.0000    0.26991
471200.0000    0.19301
471240.0000    0.35549
471280.0000    0.46326
471320.0000    0.43673
471360.0000    0.45494
471400.0000    0.41302
471440.0000    0.32422
471480.0000    0.24305
471520.0000    0.20028
471560.0000    0.35963
471600.0000    0.38435
471640.0000    0.57976
471680.0000    0.33974
471720.0000    0.39109
471760.0000    0.28911
471800.0000    0.41186
471840.0000    0.37709
471880.0000    0.17550
471920.0000    0.41142
471960.0000    0.19061
472000.0000    0.44291
472040.0000    0.60072
472080.0000    0.31648
472120.0000    0.70969
472160.0000    0.67091
472200.0000    0.22272
472240.0000    0.25613
472280.0000    0.40716
472320.0000    0.64426
472360.0000    0.55524
472400.0000    0.34610
472440.0000    0.52898
472480.0000    0.20327
472520.0000    0.30692
472560.0000    0.33256
472600.0000    0.46786
472640.0000    0.35279
472680.0000    0.57006
472720.0000    0.29882
472760.0000    0.36107
472800.0000    0.48982
472840.0000    0.16404
472880.0000    0.41024
472920.0000    0.27024
472960.0000    0.32243
473000.0000    0.39156
473040.0000    0.49382
473080.0000    0.28572
473120.0000    0.16437
473160.0000    0.19070
473200.0000    0.49648
473240.0000    0.34274
473280.0000    0.36633
473320.0000    0.25239
473360.0000    0.47683
473400.0000    0.65240
473440.0000    0.58751
473480.0000    0.52566
473520.0000    0.44257
473560.0000    0.44646
473600.0000    0.37650
473640.0000    0.59511
473680.0000    0.43086
473720.0000    0.60208
473760.0000    0.42365
473800.0000    0.54230
473840.0000    0.56059
473880.0000    0.43523
473920.0000    0.48157
473960.0000    0.46594
474000.0000    0.82643
474040.0000    0.79245
474080.0000    0.79708
474120.0000    0.71017
474160.0000    0.74749
474200.0000    0.56931
474240.0000    0.74679
474280.0000    0.82846
474320.0000    0.87483
474360.0000    0.81083
474400.0000    0.72251
474440.0000    0.80925
474480.0000    0.81166
474520.0000    0.87911
474560.0000    0.77633
474600.0000    0.76374
474640.0000    0.72565
474680.0000    0.58168
474720.0000    0.51508
474760.0000    0.60167
474800.0000    0.53880
474840.0000    0.43332
474880.0000    0.39431
474920.0000    0.50368
474960.0000    0.25635
475000.0000    0.22492
475040.0000    0.41618
475080.0000    0.14528
475120.0000    0.33250
475160.0000    0.19579
475200.0000    0.10733
475240.0000    0.47701
475280.0000    0.27077
475320.0000    0.50823
475360.0000    0.35770
475400.0000    0.48088
475440.0000    0.22153
475480.0000    0.22522
475520.0000    0.07375
475560.0000    0.09184
475600.0000    0.21526
475640.0000    0.18712
475680.0000    0.13555
475720.0000    0.15910
475760.0000    0.32750
475800.0000    0.20143
475840.0000    0.27368
475880.0000    0.24100
475920.0000    0.25774
475960.0000    0.21909
476000.0000    0.38270
476040.0000    0.11983
476080.0000    0.20492
476120.0000    0.05473
476160.0000    0.30828
476200.0000    0.09253
476240.0000    0.28126
476280.0000    0.20989
476320.0000    0.27661
476360.0000    0.15272
476400.0000    0.11772
476440.0000    0.09613
476480.0000   -0.16059
476520.0000    0.17498
476560.0000    0.12794
476600.0000    0.19111
476640.0000    0.30830
476680.0000    0.20486
476720.0000    0.34875
476760.0000    0.19387
476800.0000    0.37434
476840.0000    0.37323
476880.0000    0.51366
476920.0000    0.24302
476960.0000    0.49233
477000.0000    0.59683
477040.0000    0.46707
477080.0000    0.61681
477120.0000    0.50082
477160.0000    0.53361
477200.0000    0.59001
477240.0000    0.64908
477280.0000    0.52630
477320.0000    0.48086
477360.0000    0.40956
477400.0000    0.44821
477440.0000    0.42951
477480.0000    0.20613
477520.0000    0.33822
477560.0000    0.29575
477600.0000    0.38050
477640.0000    0.50968
477680.0000    0.36190
477720.0000    0.14854
477760.0000    0.18739
477800.0000    0.24850
477840.0000   -0.22470
477880.0000   -0.09671
477920.0000   -0.30672
477960.0000   -0.17061
478000.0000   -0.20043
478040.0000   -0.27186
478080.0000   -0.10543
478120.0000   -0.19550
478160.0000   -0.18423
478200.0000   -0.30483
478240.0000   -0.34150
478280.0000   -0.36204
478320.0000   -0.25437
478360.0000   -0.25146
478400.0000   -0.28676
478440.0000   -0.48502
478480.0000   -0.27772
478520.0000   -0.36996
478560.0000   -0.28184
478600.0000   -0.41015
478640.0000   -0.46719
478680.0000   -0.18880
478720.0000   -0.43044
478760.0000    0.14964
478800.0000   -0.04340
478840.0000    0.02867
478880.0000   -0.26697
478920.0000    0.08545
478960.0000   -0.22266
479000.0000   -0.34065
479040.0000   -0.33639
479080.0000   -0.19578
479120.0000   -0.55267
479160.0000   -0.34447
479200.0000   -0.36588
479240.0000   -0.50505
479280.0000   -0.53125
479320.0000   -0.29063
479360.0000   -0.08796
479400.0000   -0.31956
479440.0000   -0.34909
479480.0000   -0.38546
479520.0000   -0.29986
479560.0000   -0.33733
479600.0000   -0.31930
479640.0000   -0.51038
479680.0000   -0.36577
479720.0000   -0.68959
479760.0000   -0.29570
479800.0000   -0.63330
479840.0000   -0.30962
479880.0000   -0.42871
479920.0000   -0.28366
479960.0000   -0.30597
480000.0000   -0.42992
480040.0000   -0.46572
480080.0000   -0.37454
480120.0000   -0.33141
480160.0000   -0.29292
480200.0000    0.25828
480240.0000    0.28405
480280.0000    0.19765
480320.0000    0.35868
480360.0000    0.23610
480400.0000    0.46807
480440.0000    0.48806
480480.0000    0.47706
480520.0000    0.11695
480560.0000    0.17051
480600.0000    0.38986
480640.0000    0.30279
480680.0000    0.44365
480720.0000    0.44262
480760.0000    0.35525
480800.0000    0.43898
480840.0000    0.48322
480880.0000    0.34407
480920.0000    0.32993
480960.0000    0.33969
481000.0000    0.33971
481040.0000    0.10926
481080.0000    0.20220
481120.0000    0.10598
481160.0000    0.32165
481200.0000    0.50942
481240.0000    0.33744
481280.0000    0.54290
481320.0000    0.58965
481360.0000    0.55909
481400.0000    0.45889
481440.0000    0.16081
481480.0000    0.17575
481520.0000    0.30109
481560.0000   -0.07375
481600.0000    0.12782
481640.0000    0.18814
481680.0000    0.48019
481720.0000    0.30242
481760.0000    0.25939
481800.0000    0.17068
481840.0000    0.24409
481880.0000    0.40717
481920.0000    0.32015
481960.0000    0.17729
482000.0000    0.34962
482040.0000    0.52442
482080.0000    0.12787
482120.0000    0.20760
482160.0000    0.15752
482200.0000    0.18467
482240.0000    0.02534
482280.0000    0.17498
482320.0000    0.11242
482360.0000    0.31987
482400.0000    0.22685
482440.0000    0.24805
482480.0000    0.16242
482520.0000    0.37997
482560.0000    0.20908
482600.0000    0.03787
482640.0000    0.21589
482680.0000    0.12075
482720.0000    0.17892
482760.0000    0.38016
482800.0000    0.12013
482840.0000    0.16861
482880.0000    0.37975
482920.0000    0.26412
482960.0000    0.17446
483000.0000    0.29654
483040.0000    0.27838
483080.0000    0.19092
483120.0000    0.24335
483160.0000    0.28337
483200.0000    0.22870
483240.0000    0.14429
483280.0000    0.15293
483320.0000    0.27175
483360.0000    0.19591
483400.0000    0.20990
483440.0000    0.30399
483480.0000    0.15663
483520.0000    0.07976
483560.0000    0.30794
483600.0000    0.17673
483640.0000    0.19016
483680.0000    0.35321
483720.0000    0.30297
483760.0000    0.26968
483800.0000    0.16591
483840.0000    0.24533
483880.0000    0.17025
483920.0000    0.34903
483960.0000    0.19431
484000.0000    0.11566
484040.0000    0.34434
484080.0000    0.14203
484120.0000    0.13961
484160.0000    0.14935
484200.0000    0.25333
484240.0000    0.27193
484280.0000    0.21313
484320.0000    0.23968
484360.0000    0.30098
484400.0000    0.21759
484440.0000    0.19235
484480.0000    0.26382
484520.0000    0.28665
484560.0000    0.32464
484600.0000    0.22177
484640.0000    0.29101
484680.0000    0.19025
484720.0000    0.29910
484760.0000    0.32725
484800.0000    0.05040
484840.0000    0.34760
484880.0000    0.26257
484920.0000    0.35087
484960.0000    0.23192
485000.0000    0.16118
485040.0000    0.33198
485080.0000    0.59219
485120.0000    0.11189
485160.0000    0.38568
485200.0000    0.16612
485240.0000    0.27808
485280.0000    0.30540
485320.0000    0.35829
485360.0000    0.29516
485400.0000    0.26159
485440.0000    0.27972
485480.0000    0.16601
485520.0000    0.10961
485560.0000    0.25228
485600.0000    0.33966
485640.0000    0.28588
485680.0000    0.20571
485720.0000    0.26160
485760.0000    0.14616
485800.0000    0.32728
485840.0000    0.14817
485880.0000    0.30946
485920.0000    0.25971
485960.0000    0.29224
486000.0000    0.33350
486040.0000    0.05204
486080.0000    0.19592
486120.0000    0.27098
486160.0000    0.20622
486200.0000    0.37805
486240.0000    0.25248
486280.0000    0.20317
486320.0000    0.33258
486360.0000    0.47960
486400.0000    0.16628
486440.0000    0.37027
486480.0000    0.33317
486520.0000    0.22345
486560.0000    0.15382
486600.0000    0.27800
486640.0000    0.12015
486680.0000    0.34409
486720.0000    0.21942
486760.0000    0.18446
486800.0000    0.36218
486840.0000    0.50160
486880.0000    0.37775
486920.0000    0.26514
486960.0000    0.24974
487000.0000    0.33034
487040.0000    0.28858
487080.0000    0.21178
487120.0000    0.37599
487160.0000    0.24435
487200.0000    0.32944
487240.0000    0.47318
487280.0000    0.31712
487320.0000    0.36008
487360.0000    0.31083
487400.0000    0.36551
487440.0000    0.15532
487480.0000    0.12380
487520.0000    0.22093
487560.0000    0.41285
487600.0000    0.17791
487640.0000    0.27058
487680.0000    0.34985
487720.0000    0.30684
487760.0000    0.18775
487800.0000    0.11137
487840.0000    0.17704
487880.0000    0.32812
487920.0000    0.06081
487960.0000    0.06752
488000.0000    0.02199
488040.0000    0.46332
488080.0000    0.19166
488120.0000    0.07287
488160.0000    0.13953
488200.0000    0.28206
488240.0000    0.08555
488280.0000    0.41024
488320.0000    0.19670
488360.0000    0.40121
488400.0000    0.13499
488440.0000    0.05315
488480.0000    0.19561
488520.0000    0.21978
488560.0000    0.19096
488600.0000    0.31141
488640.0000    0.28140
488680.0000    0.23909
488720.0000    0.45936
488760.0000    0.09892
488800.0000    0.08337
488840.0000    0.18655
488880.0000    0.26011
488920.0000    0.12483
488960.0000    0.21679
489000.0000    0.23272
489040.0000    0.16934
489080.0000    0.13420
489120.0000   -0.02444
489160.0000    0.01939
489200.0000    0.12567
489240.0000    0.09663
489280.0000    0.07531
489320.0000   -0.00053
489360.0000    0.12613
489400.0000    0.27530
489440.0000    0.43305
489480.0000    0.55327
489520.0000    0.38799
489560.0000    0.27102
489600.0000    0.22704
489640.0000    0.19907
489680.0000    0.01036
489720.0000    0.27887
489760.0000    0.15222
489800.0000    0.11306
489840.0000    0.08894
489880.0000    0.15606
489920.0000    0.02061
489960.0000    0.25128
490000.0000    0.10400
490040.0000    0.20471
490080.0000    0.27302
490120.0000    0.17634
490160.0000    0.21871
490200.0000    0.08332
490240.0000    0.01258
490280.0000    0.09649
490320.0000    0.11432
490360.0000    0.14111
490400.0000    0.18881
490440.0000    0.28305
490480.0000    0.21809
490520.0000    0.31656
490560.0000    0.31445
490600.0000    0.31838
490640.0000    0.11825
490680.0000    0.15967
490720.0000    0.26737
490760.0000    0.26317
490800.0000    0.10144
490840.0000    0.36528
490880.0000    0.37446
490920.0000    0.53605
490960.0000    0.53750
491000.0000    0.51008
491040.0000    0.49164
491080.0000    0.27778
491120.0000    0.34383
491160.0000    0.35041
491200.0000    0.46131
491240.0000    0.21570
491280.0000    0.23394
491320.0000    0.11123
491360.0000    0.27935
491400.0000    0.17613
491440.0000    0.30913
491480.0000    0.26350
491520.0000    0.37180
491560.0000    0.12463
491600.0000    0.30389
491640.0000    0.12113
491680.0000    0.19206
491720.0000    0.06039
491760.0000    0.23048
491800.0000    0.17388
491840.0000    0.28308
491880.0000    0.33131
491920.0000    0.03967
491960.0000    0.14183
492000.0000    0.11518
492040.0000    0.28234
492080.0000    0.06782
492120.0000    0.28767
492160.0000    0.09039
492200.0000    0.49247
492240.0000    0.60544
492280.0000    0.61070
492320.0000    0.56318
492360.0000    0.54630
492400.0000    0.36639
492440.0000    0.33251
492480.0000    0.42696
492520.0000    0.24387
492560.0000    0.16348
492600.0000    0.22629
492640.0000    0.26856
492680.0000    0.34279
492720.0000    0.27936
492760.0000    0.44438
492800.0000    0.32027
492840.0000    0.11537
492880.0000    0.22111
492920.0000    0.44902
492960.0000    0.23105
493000.0000    0.21816
493040.0000    0.23249
493080.0000    0.01658
493120.0000    0.49105
493160.0000    0.43146
493200.0000    0.40205
493240.0000    0.21158
493280.0000    0.43975
493320.0000    0.26472
493360.0000    0.44882
493400.0000    0.32709
493440.0000    0.06658
493480.0000    0.11938
493520.0000    0.16173
493560.0000    0.48953
493600.0000    0.36335
493640.0000    0.14385
493680.0000   -0.05307
493720.0000    0.28972
493760.0000    0.41095
493800.0000    0.36346
493840.0000    0.39175
493880.0000    0.28572
493920.0000    0.41848
493960.0000    0.31277
494000.0000    0.07340
494040.0000    0.41160
494080.0000    0.21587
494120.0000    0.17478
494160.0000    0.45409
494200.0000    0.27265
494240.0000    0.27985
494280.0000    0.34853
494320.0000    0.58392
494360.0000    0.33128
494400.0000    0.18134
494440.0000    0.25101
494480.0000    0.29540
494520.0000    0.14525
494560.0000    0.22494
494600.0000    0.48588
494640.0000    0.23420
494680.0000    0.33664
494720.0000    0.50408
494760.0000    0.50557
494800.0000    0.61874
494840.0000    0.69186
494880.0000    0.60188
494920.0000    0.52875
494960.0000    0.39291
495000.0000    0.53057
495040.0000    0.42336
495080.0000    0.71980
495120.0000    0.50501
495160.0000    0.63907
495200.0000    0.43951
495240.0000    0.39126
495280.0000    0.28436
495320.0000    0.15052
495360.0000   -0.10086
495400.0000    0.02936
495440.0000    0.20635
495480.0000   -0.07136
495520.0000   -0.12238
495560.0000   -0.18374
495600.0000   -0.28423
495640.0000   -0.36756
495680.0000   -0.14649
495720.0000   -0.28397
495760.0000   -0.21656
495800.0000   -0.12188
495840.0000   -0.08911
495880.0000   -0.40632
495920.0000   -0.45858
495960.0000   -0.22367
496000.0000   -0.52327
496040.0000   -0.45910
496080.0000   -0.20574
496120.0000   -0.59017
496160.0000   -0.00888
496200.0000   -0.39260
496240.0000   -0.32383
496280.0000   -0.41793
496320.0000   -0.30685
496360.0000   -0.52168
496400.0000   -0.33704
496440.0000   -0.21820
496480.0000   -0.30060
496520.0000   -0.08441
496560.0000   -0.65751
496600.0000   -0.12151
496640.0000   -0.31480
496680.0000   -0.52325
496720.0000   -0.72946
496760.0000   -0.32572
496800.0000   -0.18163
496840.0000   -0.26417
496880.0000   -0.52123
496920.0000   -0.47709
496960.0000   -0.68138
497000.0000   -0.51422
497040.0000   -0.71020
497080.0000   -0.50179
497120.0000   -0.14586
497160.0000   -0.39169
497200.0000   -0.31571
497240.0000   -0.51807
497280.0000   -0.24243
497320.0000   -0.21306
497360.0000   -0.26867
497400.0000   -0.36940
497440.0000    0.01837
497480.0000   -0.08210
497520.0000   -0.42228
497560.0000   -0.44699
497600.0000   -0.48229
497640.0000   -0.36828
497680.0000   -0.47134
497720.0000   -0.20945
497760.0000   -0.01905
497800.0000   -0.15466
497840.0000   -0.03709
497880.0000   -0.20187
497920.0000   -0.28735
497960.0000   -0.43676
498000.0000   -0.21489
498040.0000   -0.60202
498080.0000   -0.41773
498120.0000   -0.38920
498160.0000   -0.44210
498200.0000   -0.38798
498240.0000   -0.46921
498280.0000   -0.52794
498320.0000   -0.34592
498360.0000   -0.07275
498400.0000   -0.45562
498440.0000   -0.15752
498480.0000   -0.37807
498520.0000   -0.39662
498560.0000   -0.18370
498600.0000   -0.36181
498640.0000   -0.10268
498680.0000   -0.27515
498720.0000   -0.22138
498760.0000   -0.25199
498800.0000   -0.31707
498840.0000   -0.26350
498880.0000   -0.41225
498920.0000   -0.22272
498960.0000   -0.44642
499000.0000   -0.27966
499040.0000   -0.40934
499080.0000   -0.47498
499120.0000   -0.58095
499160.0000   -0.42251
499200.0000   -0.07835
499240.0000   -0.52570
499280.0000   -0.45584
499320.0000   -0.71281
499360.0000   -0.38287
499400.0000   -0.22051
499440.0000   -0.50951
499480.0000   -0.48652
499520.0000   -0.33709
499560.0000   -0.17762
499600.0000   -0.08453
499640.0000   -0.38419
499680.0000   -0.28216
499720.0000   -0.34459
499760.0000   -0.36404
499800.0000   -0.06231
499840.0000   -0.47368
499880.0000   -0.00349
499920.0000   -0.05627
499960.0000    0.20545
500000.0000    0.00318
500040.0000   -0.14202
500080.0000   -0.13550
500120.0000    0.01409
500160.0000   -0.08496
500200.0000   -0.33417
500240.0000   -0.40325
500280.0000   -0.51406
500320.0000   -0.42962
500360.0000   -0.33819
500400.0000   -0.54185
500440.0000   -0.55032
500480.0000   -0.47966
500520.0000   -0.44523
500560.0000   -0.52619
500600.0000   -0.24930
500640.0000   -0.66906
500680.0000   -0.20090
500720.0000   -0.25874
500760.0000   -0.25791
500800.0000   -0.38284
500840.0000    0.02442
500880.0000   -0.13726
500920.0000   -0.16031
500960.0000   -0.23345
501000.0000   -0.30196
501040.0000   -0.22909
501080.0000   -0.36124
501120.0000   -0.36463
501160.0000   -0.24533
501200.0000   -0.10720
501240.0000    0.00807
501280.0000   -0.11556
501320.0000   -0.01736
501360.0000   -0.03041
501400.0000   -0.26718
501440.0000   -0.22854
501480.0000   -0.33047
501520.0000   -0.40924
501560.0000   -0.36609
501600.0000   -0.42424
501640.0000   -0.31088
501680.0000   -0.47844
501720.0000   -0.15007
501760.0000   -0.11636
501800.0000   -0.38551
501840.0000   -0.22620
501880.0000   -0.20209
501920.0000   -0.40230
501960.0000   -0.28759
502000.0000   -0.31324
502040.0000   -0.27079
502080.0000   -0.06192
502120.0000   -0.13598
502160.0000   -0.56970
502200.0000   -0.13474
502240.0000   -0.18763
502280.0000    0.02550
502320.0000   -0.24712
502360.0000   -0.24747
502400.0000   -0.07922
502440.0000   -0.13845
502480.0000   -0.03112
502520.0000   -0.41129
502560.0000   -0.34001
502600.0000   -0.10681
502640.0000   -0.34874
502680.0000    0.06293
502720.0000   -0.35646
502760.0000   -0.32116
502800.0000   -0.09442
502840.0000   -0.08059
502880.0000   -0.52837
502920.0000   -0.45739
502960.0000   -0.21841
503000.0000    0.03139
503040.0000   -0.38445
503080.0000   -0.14381
503120.0000   -0.31827
503160.0000   -0.33577
503200.0000   -0.22832
503240.0000   -0.53175
503280.0000   -0.34730
503320.0000   -0.49921
503360.0000   -0.31875
503400.0000   -0.41976
503440.0000   -0.33292
503480.0000   -0.20783
503520.0000   -0.32664
503560.0000   -0.20442
503600.0000   -0.11846
503640.0000   -0.06322
503680.0000   -0.03571
503720.0000    0.46226
503760.0000    0.15919
503800.0000    0.01495
503840.0000    0.28454
503880.0000    0.45972
503920.0000    0.01815
503960.0000    0.08850
504000.0000    0.37795
504040.0000    0.48174
504080.0000    0.07760
504120.0000    0.34099
504160.0000    0.31384
504200.0000    0.12424
504240.0000    0.06468
504280.0000    0.53677
504320.0000    0.21804
504360.0000    0.03175
504400.0000    0.11258
504440.0000    0.15163
504480.0000   -0.19752
504520.0000   -0.15463
504560.0000   -0.22937
504600.0000   -0.06281
504640.0000   -0.34352
504680.0000   -0.35947
504720.0000   -0.06494
504760.0000    0.17266
504800.0000   -0.31230
504840.0000    0.09868
504880.0000   -0.15235
504920.0000   -0.29610
504960.0000   -0.54410
505000.0000   -0.38409
505040.0000   -0.37588
505080.0000   -0.31068
505120.0000   -0.54110
505160.0000   -0.53027
505200.0000   -0.76430
505240.0000   -0.93589
505280.0000   -0.83172
505320.0000   -0.57626
505360.0000   -0.71097
505400.0000   -0.55910
505440.0000   -0.91039
505480.0000   -0.59290
505520.0000   -0.70776
505560.0000   -0.80248
505600.0000   -0.82364
505640.0000   -0.61010
505680.0000   -0.42844
505720.0000   -0.40932
505760.0000   -0.02404
505800.0000   -0.17359
505840.0000   -0.14487
505880.0000   -0.67250
505920.0000   -0.79583
505960.0000   -0.74322
506000.0000   -0.31741
506040.0000   -0.55112
506080.0000   -0.04851
506120.0000   -0.06407
506160.0000   -0.12206
506200.0000   -0.29152
506240.0000   -0.15875
506280.0000   -0.27005
506320.0000   -0.34485
506360.0000   -0.47248
506400.0000   -0.43248
506440.0000   -0.17751
506480.0000   -0.08321
506520.0000    0.21296
506560.0000    0.11789
506600.0000    0.02941
506640.0000    0.07376
506680.0000    0.03199
506720.0000    0.28388
506760.0000    0.17382
506800.0000   -0.00210
506840.0000    0.21852
506880.0000   -0.01272
506920.0000    0.09556
506960.0000    0.32345
507000.0000    0.27008
507040.0000    0.29227
507080.0000   -0.09884
507120.0000   -0.03227
507160.0000   -0.24557
507200.0000   -0.00877
507240.0000   -0.04991
507280.0000   -0.16929
507320.0000    0.10246
507360.0000    0.31831
507400.0000    0.25312
507440.0000    0.21291
507480.0000    0.52414
507520.0000    0.30903
507560.0000    0.00218
507600.0000    0.00263
507640.0000   -0.01382
507680.0000    0.13762
507720.0000    0.31383
507760.0000   -0.07067
507800.0000   -0.14792
507840.0000    0.04300
507880.0000   -0.02854
507920.0000   -0.12060
507960.0000   -0.55035
508000.0000   -0.25455
508040.0000   -0.28267
508080.0000   -0.24662
508120.0000    0.32993
508160.0000    0.07311
508200.0000    0.14917
508240.0000    0.05268
508280.0000    0.06049
508320.0000    0.20419
508360.0000    0.15433
508400.0000    0.13926
508440.0000    0.35940
508480.0000    0.32074
508520.0000    0.12283
508560.0000    0.60247
508600.0000    0.40078
508640.0000    0.45456
508680.0000    0.48667
508720.0000    0.50701
508760.0000    0.47892
508800.0000    0.09222
508840.0000    0.20390
508880.0000    0.19387
508920.0000   -0.33961
508960.0000   -0.37477
509000.0000   -0.28362
509040.0000   -0.31403
509080.0000   -0.46058
509120.0000   -0.03713
509160.0000   -0.57365
509200.0000   -0.27706
509240.0000   -0.52957
509280.0000   -0.35343
509320.0000   -0.54092
509360.0000   -0.59515
509400.0000   -0.41326
509440.0000   -0.47418
509480.0000   -0.40294
509520.0000   -0.15099
509560.0000   -0.50323
509600.0000   -0.59321
509640.0000   -0.51387
509680.0000   -0.52665
509720.0000   -0.38081
509760.0000   -0.21710
509800.0000   -0.23606
509840.0000    0.06157
509880.0000   -0.21993
509920.0000   -0.16555
509960.0000   -0.12389
510000.0000   -0.05454
510040.0000    0.07667
510080.0000   -0.41501
510120.0000   -0.49953
510160.0000   -0.40653
510200.0000   -0.38494
510240.0000   -0.23570
510280.0000   -0.25424
510320.0000   -0.33426
510360.0000   -0.47515
510400.0000   -0.48390
510440.0000   -0.71118
510480.0000   -0.19995
510520.0000   -0.11537
510560.0000   -0.19225
510600.0000   -0.40147
510640.0000   -0.52796
510680.0000   -0.62446
510720.0000   -0.57162
510760.0000   -0.49046
510800.0000   -0.47514
510840.0000   -0.39738
510880.0000   -0.12607
510920.0000   -0.43849
510960.0000   -0.74158
511000.0000   -0.28724
511040.0000   -0.57004
511080.0000   -0.33609
511120.0000   -0.50515
511160.0000   -0.46464
511200.0000   -0.30456
511240.0000   -0.40225
511280.0000   -0.40982
511320.0000   -0.25742
511360.0000   -0.41988
511400.0000   -0.51034
511440.0000   -0.42487
511480.0000   -0.40234
511520.0000   -0.47808
511560.0000   -0.33176
511600.0000   -0.37584
511640.0000   -0.39553
511680.0000   -0.18163
511720.0000    0.06699
511760.0000   -0.13293
511800.0000   -0.14244
511840.0000   -0.01192
511880.0000   -0.28997
511920.0000   -0.16350
511960.0000   -0.51497
512000.0000   -0.27695
512040.0000   -0.56491
512080.0000   -0.41770
512120.0000   -0.03943
512160.0000   -0.35553
512200.0000   -0.46037
512240.0000   -0.61648
512280.0000   -0.17819
512320.0000   -0.10407
512360.0000   -0.43196
512400.0000   -0.36445
512440.0000   -0.45360
512480.0000   -0.54984
512520.0000   -0.49871
512560.0000   -0.23456
512600.0000   -0.18927
512640.0000   -0.28307
512680.0000   -0.10865
512720.0000   -0.42282
512760.0000   -0.17493
512800.0000   -0.28101
512840.0000   -0.32567
512880.0000   -0.24504
512920.0000   -0.58444
512960.0000   -0.37912
513000.0000   -0.32181
513040.0000   -0.53332
513080.0000   -0.50494
513120.0000   -0.55187
513160.0000   -0.35801
513200.0000   -0.27734
513240.0000   -0.64063
513280.0000   -0.39563
513320.0000   -0.64461
513360.0000   -0.52499
513400.0000   -0.56112
513440.0000   -0.43637
513480.0000   -0.80365
513520.0000   -0.59114
513560.0000   -0.31968
513600.0000   -0.51171
513640.0000   -0.66967
513680.0000   -0.18387
513720.0000   -0.40469
513760.0000   -0.28218
513800.0000   -0.48622
513840.0000   -0.44271
513880.0000   -0.33235
513920.0000   -0.38367
513960.0000   -0.29130
514000.0000   -0.48622
514040.0000   -0.24029
514080.0000   -0.31035
514120.0000   -0.20666
514160.0000   -0.28613
514200.0000   -0.23610
514240.0000   -0.52763
514280.0000   -0.13661
514320.0000   -0.23763
514360.0000   -0.29264
514400.0000   -0.65518
514440.0000   -0.36717
514480.0000   -0.37173
514520.0000   -0.60201
514560.0000   -0.35628
514600.0000   -0.46522
514640.0000   -0.65914
514680.0000   -0.30120
514720.0000   -0.53085
514760.0000   -0.96515
514800.0000   -0.81149
514840.0000   -0.73291
514880.0000   -0.57094
514920.0000   -0.52248
514960.0000   -0.53877
515000.0000   -0.54503
515040.0000   -0.78059
515080.0000   -0.42556
515120.0000   -0.31696
515160.0000   -0.56513
515200.0000   -0.48789
515240.0000   -0.33849
515280.0000   -0.37496
515320.0000   -0.48260
515360.0000   -0.33551
515400.0000   -0.57651
515440.0000   -0.77683
515480.0000   -0.48960
515520.0000   -0.41992
515560.0000   -0.43891
515600.0000   -0.58249
515640.0000   -0.46517
515680.0000   -0.43460
515720.0000   -0.31309
515760.0000   -0.49414
515800.0000   -0.42101
515840.0000   -0.44908
515880.0000   -0.05869
515920.0000   -0.13382
515960.0000   -0.26904
516000.0000   -0.37778
516040.0000   -0.64004
516080.0000   -0.55317
516120.0000   -0.40346
516160.0000   -0.54714
516200.0000   -0.38619
516240.0000   -0.17915
516280.0000   -0.11601
516320.0000   -0.42210
516360.0000   -0.29290
516400.0000   -0.62828
516440.0000    0.06825
516480.0000   -0.49677
516520.0000   -0.42778
516560.0000   -0.47413
516600.0000   -0.32585
516640.0000   -0.39300
516680.0000   -0.29944
516720.0000   -0.60859
516760.0000   -0.36657
516800.0000   -0.51560
516840.0000   -0.29429
516880.0000   -0.72375
516920.0000   -0.57908
516960.0000   -0.45700
517000.0000   -0.41959
517040.0000   -0.31457
517080.0000   -0.24756
517120.0000   -0.40712
517160.0000   -0.60689
517200.0000   -0.41315
517240.0000   -0.05426
517280.0000   -0.25107
517320.0000   -0.50396
517360.0000   -0.19088
517400.0000   -0.40867
517440.0000   -0.42289
517480.0000   -0.40215
517520.0000   -0.37178
517560.0000   -0.45159
517600.0000   -0.52827
517640.0000   -0.37402
517680.0000   -0.38568
517720.0000   -0.51738
517760.0000   -0.50538
517800.0000   -0.25490
517840.0000   -0.33853
517880.0000   -0.31752
517920.0000   -0.36432
517960.0000   -0.38870
518000.0000   -0.18600
518040.0000   -0.32876
518080.0000   -0.22273
518120.0000   -0.94408
518160.0000   -0.68160
518200.0000   -0.35991
518240.0000   -0.01997
518280.0000   -0.49480
518320.0000   -0.38077
518360.0000   -0.32965
518400.0000   -0.62531
518440.0000   -0.51465
518480.0000   -0.61881
518520.0000   -0.51083
518560.0000   -0.19803
518600.0000   -0.30657
518640.0000   -0.41972
518680.0000   -0.02943
518720.0000   -0.04751
518760.0000   -0.47316
518800.0000   -0.37168
518840.0000   -0.36773
518880.0000   -0.47438
518920.0000   -0.44348
518960.0000   -0.36899
519000.0000   -0.53612
519040.0000   -0.29224
519080.0000   -0.27522
519120.0000   -0.08169
519160.0000   -0.23508
519200.0000   -0.44816
519240.0000   -0.36435
519280.0000   -0.76334
519320.0000   -0.60569
519360.0000   -0.78629
519400.0000   -0.59978
519440.0000   -0.25828
519480.0000   -0.32812
519520.0000   -0.39051
519560.0000   -0.50489
519600.0000   -0.51591
519640.0000   -0.22071
519680.0000   -0.33351
519720.0000   -0.72888
519760.0000   -0.43178
519800.0000   -0.81304
519840.0000   -0.36967
519880.0000   -0.38950
519920.0000   -0.42293
519960.0000   -0.45762
520000.0000   -0.41986
520040.0000   -0.40798
520080.0000   -0.63589
520120.0000   -0.41505
520160.0000   -0.34099
520200.0000   -0.17468
520240.0000   -0.10712
520280.0000   -0.48349
520320.0000   -0.24340
520360.0000   -0.38443
520400.0000   -0.64760
520440.0000   -0.27121
520480.0000   -0.27409
520520.0000   -0.29012
520560.0000   -0.05575
520600.0000   -0.38669
520640.0000   -0.22515
520680.0000   -0.28279
520720.0000   -0.20396
520760.0000   -0.27705
520800.0000   -0.15213
520840.0000   -0.26294
520880.0000   -0.60153
520920.0000   -0.38805
520960.0000   -0.38927
521000.0000   -0.44387
521040.0000   -0.26954
521080.0000   -0.25784
521120.0000   -0.10257
521160.0000   -0.43559
521200.0000   -0.33120
521240.0000   -0.53293
521280.0000   -0.42266
521320.0000   -0.14309
521360.0000   -0.33494
521400.0000   -0.18779
521440.0000   -0.26508
521480.0000   -0.67403
521520.0000   -0.39964
521560.0000   -0.31494
521600.0000   -0.43833
521640.0000   -0.49461
521680.0000   -0.40024
521720.0000   -0.48082
521760.0000   -0.38660
521800.0000   -0.56878
521840.0000   -0.47393
521880.0000   -0.29224
521920.0000   -0.66366
521960.0000   -0.55599
522000.0000   -0.38311
522040.0000   -0.20702
522080.0000   -0.18915
522120.0000   -0.31141
522160.0000   -0.42928
522200.0000   -0.50408
522240.0000   -0.59397
522280.0000   -0.07030
522320.0000   -0.16732
522360.0000    0.05795
522400.0000   -0.13241
522440.0000   -0.44781
522480.0000   -0.14784
522520.0000   -0.00123
522560.0000   -0.49135
522600.0000   -0.56574
522640.0000   -0.61343
522680.0000   -0.43598
522720.0000   -0.48423
522760.0000   -0.64765
522800.0000   -0.96465
522840.0000   -0.92189
522880.0000   -0.69531
522920.0000   -0.79614
522960.0000   -0.59546
523000.0000   -0.40944
523040.0000   -0.87741
523080.0000   -0.62649
523120.0000   -0.47253
523160.0000   -0.82815
523200.0000   -0.74734
523240.0000   -0.62172
523280.0000   -0.68216
523320.0000   -0.54947
523360.0000   -0.57691
523400.0000   -0.45001
523440.0000   -0.51112
523480.0000   -0.48677
523520.0000   -0.54646
523560.0000   -0.43267
523600.0000   -0.36731
523640.0000   -0.31169
523680.0000   -0.54702
523720.0000   -0.24086
523760.0000   -0.34580
523800.0000   -0.44311
523840.0000   -0.58822
523880.0000   -0.26650
523920.0000   -0.53864
523960.0000   -0.69067
524000.0000   -0.81619
524040.0000   -0.46123
524080.0000   -0.83729
524120.0000   -0.80970
524160.0000   -0.59287
524200.0000   -0.72837
524240.0000   -0.17721
524280.0000   -0.17527
524320.0000   -0.57977
524360.0000   -0.49237
524400.0000   -0.10685
524440.0000   -0.73507
524480.0000   -0.38246
524520.0000   -0.31764
524560.0000   -0.57582
524600.0000   -0.38805
524640.0000   -0.46831
524680.0000   -0.21928
524720.0000   -0.32924
524760.0000   -0.04086
524800.0000   -0.44963
524840.0000   -0.53622
524880.0000   -0.55934
524920.0000   -0.49757
524960.0000   -0.51418
525000.0000   -0.26484
525040.0000   -0.41558
525080.0000   -0.55104
525120.0000   -0.37111
525160.0000   -0.21895
525200.0000   -0.54753
525240.0000   -0.26128
525280.0000   -0.36078
525320.0000   -0.59666
525360.0000   -0.49404
525400.0000   -0.41736
525440.0000   -0.35314
525480.0000   -0.29455
525520.0000   -0.18823
525560.0000   -0.26773
525600.0000   -0.63133
525640.0000   -0.33870
525680.0000   -0.37868
525720.0000   -0.70984
525760.0000   -0.19273
525800.0000   -0.40599
525840.0000   -0.41454
525880.0000   -0.41896
525920.0000   -0.41374
525960.0000   -0.51933
526000.0000   -0.63986
526040.0000   -0.30322
526080.0000   -0.46941
526120.0000   -0.17987
526160.0000   -0.33764
526200.0000   -0.16855
526240.0000   -0.57787
526280.0000   -0.57525
526320.0000   -0.25657
526360.0000   -0.18476
526400.0000   -0.31335
526440.0000   -0.46492
526480.0000   -0.32191
526520.0000   -0.27811
526560.0000   -0.19642
526600.0000   -0.12966
526640.0000   -0.33799
526680.0000   -0.61108
526720.0000   -0.38704
526760.0000   -0.50591
526800.0000   -0.26414
526840.0000   -0.33629
526880.0000   -0.27168
526920.0000   -0.53110
526960.0000   -0.38016
527000.0000   -0.40548
527040.0000   -0.63068
527080.0000   -0.34916
527120.0000   -0.44114
527160.0000   -0.54201
527200.0000   -0.48991
527240.0000   -0.69669
527280.0000   -0.34838
527320.0000   -0.47494
527360.0000   -0.74644
527400.0000   -0.43694
527440.0000   -0.36708
527480.0000   -0.58327
527520.0000   -0.55858
527560.0000   -0.37995
527600.0000   -0.48273
527640.0000   -0.30225
527680.0000    0.02287
527720.0000   -0.07817
527760.0000   -0.44678
527800.0000   -0.32510
527840.0000   -0.31873
527880.0000   -0.26285
527920.0000   -0.08961
527960.0000   -0.14942
528000.0000   -0.33704
528040.0000   -0.52754
528080.0000   -0.48583
528120.0000   -0.52867
528160.0000   -0.58175
528200.0000   -0.24920
528240.0000   -0.05140
528280.0000   -0.13913
528320.0000   -0.42233
528360.0000   -0.40427
528400.0000   -0.31330
528440.0000   -0.30802
528480.0000   -0.07285
528520.0000   -0.12060
528560.0000   -0.34933
528600.0000   -0.31946
528640.0000   -0.50203
528680.0000   -0.31294
528720.0000   -0.47737
528760.0000   -0.64820
528800.0000   -0.61909
528840.0000   -0.70947
528880.0000   -0.66144
528920.0000   -0.52995
528960.0000   -0.50308
529000.0000   -0.29749
529040.0000   -0.30033
529080.0000   -0.14349
529120.0000   -0.24822
529160.0000   -0.31360
529200.0000   -0.51860
529240.0000   -0.46124
529280.0000   -0.60355
529320.0000   -0.78703
529360.0000   -0.42534
529400.0000   -0.11748
529440.0000   -0.50025
529480.0000    0.08125
529520.0000   -0.54237
529560.0000   -0.44903
529600.0000   -0.47929
529640.0000   -0.46403
529680.0000   -0.69963
529720.0000   -0.60549
529760.0000   -0.29600
529800.0000   -0.45090
529840.0000   -0.53424
529880.0000   -0.22355
529920.0000   -0.42742
529960.0000   -0.37012
530000.0000   -0.38929
530040.0000   -0.42528
530080.0000   -0.31605
530120.0000   -0.24587
530160.0000   -0.60675
530200.0000   -0.49718
530240.0000   -0.25740
530280.0000   -0.35661
530320.0000    0.00840
530360.0000   -0.41179
530400.0000   -0.23426
530440.0000   -0.56546
530480.0000   -0.19392
530520.0000   -0.23636
530560.0000   -0.45818
530600.0000   -0.25824
530640.0000   -0.33965
530680.0000   -0.42399
530720.0000   -0.41691
530760.0000   -0.19351
530800.0000   -0.47918
530840.0000   -0.25339
530880.0000   -0.35183
530920.0000   -0.38503
530960.0000   -0.41704
531000.0000   -0.33740
531040.0000   -0.35011
531080.0000   -0.23306
531120.0000   -0.40327
531160.0000   -0.57626
531200.0000   -0.37632
531240.0000   -0.78315
531280.0000   -0.39563
531320.0000   -0.33255
531360.0000   -0.30266
531400.0000   -0.44507
531440.0000   -0.25033
531480.0000   -0.34089
531520.0000   -0.43710
531560.0000   -0.32789
531600.0000   -0.34341
531640.0000   -0.26697
531680.0000   -0.05069
531720.0000   -0.26108
531760.0000    0.00296
531800.0000   -0.19691
531840.0000   -0.33379
531880.0000   -0.17914
531920.0000   -0.38522
531960.0000   -0.12876
532000.0000   -0.18951
532040.0000   -0.49033
532080.0000   -0.31243
532120.0000    0.04780
532160.0000   -0.07647
532200.0000   -0.16122
532240.0000   -0.22461
532280.0000   -0.25970
532320.0000   -0.19379
532360.0000   -0.26809
532400.0000   -0.29524
532440.0000   -0.24752
532480.0000   -0.34822
532520.0000   -0.22074
532560.0000   -0.18434
532600.0000    0.04896
532640.0000   -0.16524
532680.0000   -0.21697
532720.0000    0.03678
532760.0000   -0.54513
532800.0000   -0.19109
532840.0000   -0.41207
532880.0000   -0.39686
532920.0000   -0.12132
532960.0000   -0.27321
533000.0000   -0.20797
533040.0000   -0.30170
533080.0000   -0.51577
533120.0000   -0.24769
533160.0000   -0.18107
533200.0000    0.00186
533240.0000   -0.38509
533280.0000   -0.45569
533320.0000   -0.12940
533360.0000   -0.21703
533400.0000   -0.05590
533440.0000    0.00874
533480.0000    0.32199
533520.0000    0.27371
533560.0000    0.21612
533600.0000    0.27309
533640.0000    0.26379
533680.0000    0.32486
533720.0000    0.28208
533760.0000    0.38836
533800.0000    0.42105
533840.0000   -0.12485
533880.0000   -0.28246
533920.0000    0.06281
533960.0000   -0.01774
534000.0000    0.02104
534040.0000   -0.15746
534080.0000   -0.30061
534120.0000   -0.04423
534160.0000   -0.53917
534200.0000   -0.26377
534240.0000   -0.46235
534280.0000   -0.35683
534320.0000   -0.57590
534360.0000   -0.46769
534400.0000   -0.60599
534440.0000   -0.32760
534480.0000   -0.44926
534520.0000   -0.54587
534560.0000   -0.01370
534600.0000   -0.31052
534640.0000   -0.22653
534680.0000   -0.06130
534720.0000   -0.08336
534760.0000   -0.32657
534800.0000    0.00607
534840.0000   -0.18270
534880.0000   -0.47385
534920.0000   -0.26138
534960.0000   -0.01987
535000.0000    0.02214
535040.0000   -0.02658
535080.0000   -0.16510
535120.0000    0.14324
535160.0000    0.02106
535200.0000   -0.08908
535240.0000   -0.26538
535280.0000   -0.24692
535320.0000   -0.03707
535360.0000   -0.18871
535400.0000   -0.29032
535440.0000   -0.70978
535480.0000   -0.56547
535520.0000   -0.15614
535560.0000   -0.13326
535600.0000   -0.33932
535640.0000   -0.61626
535680.0000   -0.27133
535720.0000   -0.21930
535760.0000   -0.30012
535800.0000   -0.26455
535840.0000   -0.30183
535880.0000   -0.17495
535920.0000    0.00157
535960.0000   -0.22798
536000.0000   -0.42043
536040.0000   -0.49316
536080.0000   -0.46549
536120.0000   -0.68932
536160.0000   -0.25644
536200.0000   -0.46078
536240.0000   -0.24876
536280.0000   -0.38680
536320.0000   -0.30304
536360.0000   -0.22457
536400.0000   -0.26905
536440.0000   -0.13745
536480.0000   -0.42567
536520.0000   -0.39469
536560.0000   -0.72342
536600.0000    0.01544
536640.0000   -0.08992
536680.0000    0.03202
536720.0000    0.30076
536760.0000   -0.03631
536800.0000    0.23934
536840.0000    0.53081
536880.0000    0.45871
536920.0000    0.25195
536960.0000    0.29455
537000.0000    0.11684
537040.0000    0.26806
537080.0000    0.26498
537120.0000    0.12199
537160.0000    0.38161
537200.0000    0.06614
537240.0000    0.25540
537280.0000    0.22035
537320.0000    0.31745
537360.0000    0.13545
537400.0000    0.25023
537440.0000    0.35771
537480.0000    0.13200
537520.0000    0.26302
537560.0000    0.27411
537600.0000    0.36476
537640.0000    0.39445
537680.0000    0.10134
537720.0000    0.25591
537760.0000    0.48948
537800.0000    0.25085
537840.0000    0.39211
537880.0000    0.39627
537920.0000    0.39372
537960.0000    0.39108
538000.0000    0.24922
538040.0000    0.41736
538080.0000    0.42333
538120.0000   -0.50650
538160.0000   -0.12517
538200.0000   -0.23479
538240.0000    0.14651
538280.0000   -0.07709
538320.0000   -0.21776
538360.0000   -0.32051
538400.0000    0.02950
538440.0000    0.42057
538480.0000    0.42302
538520.0000    0.35074
538560.0000    0.08372
538600.0000   -0.00086
538640.0000    0.29160
538680.0000    0.25593
538720.0000    0.05713
538760.0000   -0.01693
538800.0000    0.14100
538840.0000    0.35200
538880.0000    0.27478
538920.0000    0.15757
538960.0000    0.45704
539000.0000    0.18451
539040.0000   -0.00812
539080.0000    0.09317
539120.0000   -0.01978
539160.0000   -0.19169
539200.0000   -0.20434
539240.0000    0.17965
539280.0000   -0.19397
539320.0000    0.04392
539360.0000   -0.07830
539400.0000   -0.18050
539440.0000   -0.24037
539480.0000   -0.02574
539520.0000   -0.31094
539560.0000   -0.05004
539600.0000    0.03612
539640.0000   -0.10418
539680.0000    0.17254
539720.0000   -0.18195
539760.0000    0.02347
539800.0000   -0.29645
539840.0000   -0.07447
539880.0000   -0.25980
539920.0000   -0.33063
539960.0000   -0.36029
540000.0000   -0.15278
540040.0000    0.14041
540080.0000   -0.06331
540120.0000   -0.02428
540160.0000   -0.10614
540200.0000   -0.10139
540240.0000   -0.09347
540280.0000   -0.34045
540320.0000   -0.07384
540360.0000   -0.14805
540400.0000   -0.03849
540440.0000   -0.21722
540480.0000   -0.43042
540520.0000   -0.39154
540560.0000   -0.33346
540600.0000   -0.41153
540640.0000   -0.68860
540680.0000   -0.45048
540720.0000   -0.38320
540760.0000   -0.39617
540800.0000   -0.33983
540840.0000   -0.39963
540880.0000   -0.64661
540920.0000   -0.62615
540960.0000   -0.33553
541000.0000   -0.32771
541040.0000   -0.41101
541080.0000   -0.05586
541120.0000    0.01295
541160.0000   -0.06616
541200.0000   -0.08596
541240.0000   -0.25050
541280.0000   -0.41556
541320.0000   -0.63408
541360.0000   -0.64627
541400.0000   -0.56753
541440.0000   -0.51347
541480.0000   -0.48892
541520.0000   -0.72742
541560.0000   -0.69261
541600.0000   -0.47019
541640.0000   -0.17166
541680.0000   -0.29048
541720.0000    0.12353
541760.0000   -0.03831
541800.0000   -0.08333
541840.0000   -0.14275
541880.0000   -0.38601
541920.0000   -0.22296
541960.0000   -0.28580
542000.0000   -0.45218
542040.0000   -0.49482
542080.0000   -0.56153
542120.0000   -0.15804
542160.0000   -0.41972
542200.0000   -0.77895
542240.0000   -0.38709
542280.0000   -0.03286
542320.0000   -0.00285
542360.0000   -0.42114
542400.0000   -0.30685
542440.0000   -0.13120
542480.0000   -0.20411
542520.0000    0.03187
542560.0000    0.41131
542600.0000    0.26992
542640.0000    0.32793
542680.0000    0.19746
542720.0000    0.41879
542760.0000    0.21646
542800.0000    0.13472
542840.0000    0.41805
542880.0000    0.41298
542920.0000    0.43344
542960.0000    0.36548
543000.0000    0.25461
543040.0000    0.44724
543080.0000    0.46057
543120.0000    0.45718
543160.0000    0.28057
543200.0000    0.48529
543240.0000    0.31260
543280.0000    0.57767
543320.0000    0.22849
543360.0000    0.71033
543400.0000    0.24031
543440.0000    0.29769
543480.0000    0.22387
543520.0000    0.06964
543560.0000    0.11998
543600.0000    0.03878
543640.0000    0.06165
543680.0000    0.34105
543720.0000    0.23600
543760.0000    0.33686
543800.0000    0.47056
543840.0000    0.30117
543880.0000    0.17370
543920.0000    0.18773
543960.0000    0.15102
544000.0000   -0.41502
544040.0000   -0.26858
544080.0000   -0.21760
544120.0000    0.08919
544160.0000   -0.23148
544200.0000   -0.49771
544240.0000   -0.39103
544280.0000   -0.13396
544320.0000   -0.12522
544360.0000   -0.28586
544400.0000   -0.33961
544440.0000   -0.27262
544480.0000   -0.72058
544520.0000   -0.12687
544560.0000   -0.17730
544600.0000   -0.21548
544640.0000   -0.15597
544680.0000    0.00752
544720.0000   -0.11459
544760.0000   -0.02600
544800.0000   -0.09755
544840.0000   -0.11420
544880.0000   -0.15231
544920.0000    0.04044
544960.0000   -0.33095
545000.0000    0.37921
545040.0000    0.23740
545080.0000    0.25929
545120.0000    0.65301
545160.0000    0.46065
545200.0000    0.48427
545240.0000    0.14910
545280.0000    0.19346
545320.0000   -0.17089
545360.0000   -0.06303
545400.0000    0.10940
545440.0000    0.50845
545480.0000    0.15148
545520.0000    0.41781
545560.0000    0.31507
545600.0000    0.43522
545640.0000    0.24828
545680.0000    0.27088
545720.0000    0.45522
545760.0000    0.38423
545800.0000    0.23253
545840.0000    0.48560
545880.0000    0.39702
545920.0000    0.39493
545960.0000    0.41440
546000.0000    0.19272
546040.0000    0.33776
546080.0000    0.29497
546120.0000    0.65445
546160.0000    0.38850
546200.0000    0.64957
546240.0000    0.58121
546280.0000    0.54836
546320.0000    0.62706
546360.0000    0.62785
546400.0000    0.61160
546440.0000    0.61043
546480.0000    0.44525
546520.0000    0.42880
546560.0000    0.40271
546600.0000    0.28587
546640.0000    0.40282
546680.0000    0.22883
546720.0000   -0.23273
546760.0000   -0.21695
546800.0000   -0.22805
546840.0000   -0.26333
546880.0000    0.05236
546920.0000   -0.08348
546960.0000   -0.09415
547000.0000   -0.03717
547040.0000    0.01363
547080.0000   -0.16121
547120.0000    0.03280
547160.0000   -0.18715
547200.0000    0.04268
547240.0000   -0.31467
547280.0000   -0.05725
547320.0000   -0.25889
547360.0000   -0.23670
547400.0000   -0.22992
547440.0000   -0.28317
547480.0000   -0.37565
547520.0000   -0.41942
547560.0000   -0.33476
547600.0000   -0.55043
547640.0000   -0.29006
547680.0000   -0.29754
547720.0000   -0.25926
547760.0000   -0.19482
547800.0000   -0.42793
547840.0000   -0.31138
547880.0000   -0.23569
547920.0000   -0.47103
547960.0000   -0.35040
548000.0000   -0.42626
548040.0000   -0.77837
548080.0000   -0.32720
548120.0000   -0.63714
548160.0000   -0.59995
548200.0000   -0.58492
548240.0000   -0.65426
548280.0000   -0.26017
548320.0000   -0.23724
548360.0000   -0.47021
548400.0000   -0.56645
548440.0000   -0.47153
548480.0000   -0.67760
548520.0000   -0.30911
548560.0000   -0.51984
548600.0000   -0.55386
548640.0000   -0.61275
548680.0000   -0.55528
548720.0000   -0.51954
548760.0000   -0.32721
548800.0000   -0.68306
548840.0000   -0.38510
548880.0000   -0.48234
548920.0000   -0.09201
548960.0000   -0.26100
549000.0000   -0.48132
549040.0000   -0.15078
549080.0000   -0.40211
549120.0000   -0.54496
549160.0000   -0.24164
549200.0000   -0.12579
549240.0000   -0.29562
549280.0000   -0.35298
549320.0000   -0.40016
549360.0000   -0.42234
549400.0000   -0.06571
549440.0000   -0.27881
549480.0000   -0.50248
549520.0000   -0.44830
549560.0000   -0.47057
549600.0000   -0.51290
549640.0000   -0.40667
549680.0000   -0.50185
549720.0000   -0.18055
549760.0000   -0.27799
549800.0000   -0.28678
549840.0000   -0.38729
549880.0000   -0.30402
549920.0000   -0.29051
549960.0000   -0.21350
550000.0000   -0.16981
550040.0000   -0.18579
550080.0000   -0.36793
550120.0000   -0.00927
550160.0000    0.04785
550200.0000   -0.47969
550240.0000   -0.06847
550280.0000   -0.22153
550320.0000   -0.53130
550360.0000   -0.19827
550400.0000    0.07166
550440.0000   -0.14036
550480.0000   -0.13804
550520.0000   -0.29571
550560.0000    0.01188
550600.0000   -0.03463
550640.0000   -0.04609
550680.0000    0.53877
550720.0000    0.60590
550760.0000    0.48160
550800.0000    0.54819
550840.0000    0.53525
550880.0000    0.49200
550920.0000    0.78333
550960.0000    0.49431
551000.0000    0.30972
551040.0000   -0.00249
551080.0000   -0.01021
551120.0000    0.04151
551160.0000   -0.42974
551200.0000   -0.10303
551240.0000   -0.14864
551280.0000   -0.16664
551320.0000   -0.41324
551360.0000   -0.38192
551400.0000    0.05074
551440.0000    0.25349
551480.0000    0.10275
551520.0000   -0.00578
551560.0000    0.08189
551600.0000   -0.27375
551640.0000   -0.04641
551680.0000    0.00193
551720.0000   -0.07159
551760.0000   -0.09104
551800.0000    0.01834
551840.0000   -0.03185
551880.0000   -0.15284
551920.0000    0.18179
551960.0000    0.23510
552000.0000   -0.08309
552040.0000   -0.20579
552080.0000   -0.07052
552120.0000    0.09742
552160.0000   -0.06855
552200.0000    0.01869
552240.0000    0.02427
552280.0000    0.04505
552320.0000   -0.14486
552360.0000   -0.48766
552400.0000   -0.15569
552440.0000   -0.06262
552480.0000   -0.28470
552520.0000   -0.30252
552560.0000   -0.30024
552600.0000   -0.33603
552640.0000   -0.39990
552680.0000   -0.57435
552720.0000   -0.32548
552760.0000   -0.05489
552800.0000    0.25069
552840.0000    0.22769
552880.0000    0.17119
552920.0000    0.59563
552960.0000    0.27291
553000.0000    0.10071
553040.0000    0.37025
553080.0000    0.35562
553120.0000    0.36399
553160.0000    0.46670
553200.0000    0.13826
553240.0000    0.15270
553280.0000    0.26989
553320.0000    0.23866
553360.0000   -0.13433
553400.0000    0.07986
553440.0000   -0.02323
553480.0000    0.04283
553520.0000   -0.32812
553560.0000    0.03481
553600.0000    0.55331
553640.0000    0.26327
553680.0000    0.37786
553720.0000    0.24467
553760.0000    0.27591
553800.0000    0.28743
553840.0000    0.04940
553880.0000    0.07718
553920.0000   -0.06326
553960.0000   -0.14130
554000.0000   -0.50732
554040.0000   -0.42090
554080.0000   -0.36977
554120.0000   -0.18346
554160.0000   -0.25172
554200.0000   -0.07742
554240.0000   -0.11485
554280.0000   -0.44912
554320.0000   -0.33630
554360.0000   -0.55638
554400.0000   -0.31093
554440.0000   -0.27340
554480.0000   -0.23748
554520.0000   -0.29184
554560.0000   -0.12251
554600.0000   -0.41961
554640.0000   -0.49101
554680.0000   -0.24618
554720.0000    0.08696
554760.0000   -0.43759
554800.0000   -0.27790
554840.0000   -0.48101
554880.0000   -0.48151
554920.0000   -0.73868
554960.0000   -0.38452
555000.0000   -0.48782
555040.0000   -0.37090
555080.0000   -0.49628
555120.0000   -0.42089
555160.0000   -0.42790
555200.0000   -0.45516
555240.0000   -0.82868
555280.0000   -1.04091
555320.0000   -0.21409
555360.0000   -0.59472
555400.0000   -0.59038
555440.0000   -0.60223
555480.0000   -0.37690
555520.0000   -0.37472
555560.0000   -0.26465
555600.0000   -0.25701
555640.0000   -0.20771
555680.0000   -0.20043
555720.0000   -0.20634
555760.0000   -0.20754
555800.0000   -0.18325
555840.0000   -0.22194
555880.0000   -0.24112
555920.0000   -0.11773
555960.0000   -0.11613
556000.0000   -0.16093
556040.0000   -0.21657
556080.0000   -0.05369
556120.0000   -0.54193
556160.0000   -0.46079
556200.0000   -0.30684
556240.0000   -0.11906
556280.0000   -0.23512
556320.0000   -0.20646
556360.0000   -0.15626
556400.0000   -0.28455
556440.0000   -0.16048
556480.0000   -0.47322
556520.0000   -0.64828
556560.0000   -0.40701
556600.0000   -0.65477
556640.0000   -0.44520
556680.0000   -0.57518
556720.0000   -0.47260
556760.0000   -0.26315
556800.0000   -0.38786
556840.0000   -0.26323
556880.0000   -0.36307
556920.0000   -0.83078
556960.0000   -0.53595
557000.0000   -0.54039
557040.0000   -0.68623
557080.0000   -0.69633
557120.0000   -0.44280
557160.0000   -0.11121
557200.0000   -0.40732
557240.0000   -0.58735
557280.0000   -0.80193
557320.0000   -0.28196
557360.0000   -0.43256
557400.0000   -0.41943
557440.0000   -0.68791
557480.0000   -0.65701
557520.0000   -0.45634
557560.0000   -0.73289
557600.0000   -0.64794
557640.0000   -0.39862
557680.0000   -0.22513
557720.0000   -0.17571
557760.0000   -0.32555
557800.0000   -0.48370
557840.0000   -0.27604
557880.0000   -0.43156
557920.0000   -0.65104
557960.0000   -0.60797
558000.0000   -0.49580
558040.0000   -0.30843
558080.0000   -0.32607
558120.0000   -0.13620
558160.0000   -0.14502
558200.0000   -0.21105
558240.0000    0.08550
558280.0000   -0.10528
558320.0000   -0.09805
558360.0000   -0.23429
558400.0000   -0.22437
558440.0000   -0.00156
558480.0000   -0.18969
558520.0000   -0.18528
558560.0000   -0.10614
558600.0000   -0.22269
558640.0000   -0.22631
558680.0000   -0.24281
558720.0000   -0.16841
558760.0000   -0.04148
558800.0000   -0.16858
558840.0000   -0.10202
558880.0000   -0.18503
558920.0000   -0.24261
558960.0000   -0.48851
559000.0000   -0.21612
559040.0000   -0.17946
559080.0000   -0.38233
559120.0000   -0.10028
559160.0000   -0.30817
559200.0000   -0.23773
559240.0000   -0.18931
559280.0000   -0.31972
559320.0000   -0.16937
559360.0000   -0.23693
559400.0000    0.06673
559440.0000   -0.43328
559480.0000   -0.16644
559520.0000   -0.19747
559560.0000   -0.50420
559600.0000   -0.05739
559640.0000   -0.20278
559680.0000   -0.01509
559720.0000   -0.28237
559760.0000   -0.09166
559800.0000    0.26474
559840.0000    0.15666
559880.0000    0.26717
559920.0000    0.31523
559960.0000    0.38399
560000.0000   -0.26866
560040.0000   -0.17185
560080.0000   -0.29087
560120.0000   -0.41346
560160.0000   -0.46822
560200.0000   -0.42031
560240.0000   -0.35855
560280.0000   -0.24663
560320.0000   -0.44872
560360.0000   -0.34790
560400.0000   -0.44660
560440.0000   -0.12324
560480.0000   -0.25594
560520.0000   -0.22469
560560.0000    0.08490
560600.0000    0.36918
560640.0000    0.49568
560680.0000    0.18914
560720.0000    0.04046
560760.0000    0.23231
560800.0000    0.19591
560840.0000    0.21180
560880.0000    0.21927
560920.0000    0.44722
560960.0000    0.10159
561000.0000    0.14682
561040.0000    0.08978
561080.0000    0.04378
561120.0000    0.12667
561160.0000    0.25339
561200.0000    0.16342
561240.0000    0.22462
561280.0000    0.22537
561320.0000    0.28377
561360.0000    0.58697
561400.0000    0.39420
561440.0000    0.23996
561480.0000    0.43956
561520.0000    0.00939
561560.0000    0.15879
561600.0000    0.08987
561640.0000   -0.00573
561680.0000   -0.20375
561720.0000   -0.37398
561760.0000    0.01809
561800.0000    0.08815
561840.0000    0.07454
561880.0000    0.20697
561920.0000    0.18181
561960.0000    0.18397
562000.0000    0.24515
562040.0000    0.14409
562080.0000    0.20683
562120.0000    0.14216
562160.0000   -0.13525
562200.0000   -0.16175
562240.0000    0.02262
562280.0000   -0.10919
562320.0000   -0.24371
562360.0000   -0.06430
562400.0000    0.02462
562440.0000   -0.20928
562480.0000   -0.03540
562520.0000   -0.09858
562560.0000   -0.00526
562600.0000   -0.04242
562640.0000   -0.15682
562680.0000   -0.24962
562720.0000    0.03577
562760.0000   -0.12024
562800.0000   -0.14816
562840.0000   -0.17329
562880.0000   -0.14419
562920.0000   -0.08704
562960.0000   -0.16814
563000.0000    0.08361
563040.0000   -0.36283
563080.0000    0.05095
563120.0000    0.03252
563160.0000   -0.02839
563200.0000   -0.22076
563240.0000   -0.29201
563280.0000   -0.03892
563320.0000   -0.33924
563360.0000   -0.47567
563400.0000   -0.48077
563440.0000   -0.05817
563480.0000   -0.29014
563520.0000   -0.01750
563560.0000   -0.32115
563600.0000   -0.19065
563640.0000   -0.29980
563680.0000   -0.28859
563720.0000   -0.11157
563760.0000   -0.07454
563800.0000   -0.14490
563840.0000   -0.48585
563880.0000   -0.12817
563920.0000   -0.36711
563960.0000   -0.37360
564000.0000   -0.29847
564040.0000   -0.41876
564080.0000   -0.09963
564120.0000   -0.29179
564160.0000   -0.22748
564200.0000   -0.26837
564240.0000   -0.21386
564280.0000   -0.25750
564320.0000   -0.30571
564360.0000   -0.31828
564400.0000   -0.17295
564440.0000   -0.30293
564480.0000   -0.24777
564520.0000   -0.30166
564560.0000   -0.33382
564600.0000   -0.32958
564640.0000    0.04507
564680.0000   -0.19999
564720.0000   -0.12338
564760.0000   -0.04190
564800.0000   -0.24693
564840.0000   -0.21216
564880.0000   -0.21578
564920.0000   -0.21607
564960.0000   -0.19652
565000.0000   -0.08681
565040.0000   -0.17200
565080.0000   -0.15678
565120.0000   -0.13788
565160.0000   -0.65442
565200.0000   -0.50759
565240.0000   -0.32377
565280.0000   -0.37821
565320.0000   -0.35031
565360.0000   -0.41284
565400.0000   -0.27015
565440.0000   -0.27741
565480.0000   -0.33880
565520.0000   -0.21157
565560.0000   -0.06429
565600.0000   -0.08303
565640.0000   -0.23134
565680.0000   -0.20949
565720.0000   -0.23803
565760.0000   -0.16477
565800.0000   -0.15136
565840.0000   -0.13174
565880.0000   -0.19049
565920.0000   -0.13139
565960.0000   -0.18019
566000.0000   -0.48937
566040.0000   -0.01459
566080.0000   -0.27094
566120.0000   -0.38117
566160.0000   -0.59783
566200.0000   -0.02621
566240.0000   -0.19112
566280.0000   -0.14548
566320.0000    0.07918
566360.0000   -0.09580
566400.0000    0.04704
566440.0000   -0.06616
566480.0000   -0.15986
566520.0000   -0.24544
566560.0000    0.00769
566600.0000   -0.08269
566640.0000   -0.10951
566680.0000   -0.10785
566720.0000   -0.07089
566760.0000   -0.08128
566800.0000    0.10442
566840.0000   -0.04491
566880.0000    0.03372
566920.0000   -0.27142
566960.0000    0.15083
567000.0000    0.22801
567040.0000    0.14778
567080.0000    0.17585
567120.0000    0.37879
567160.0000    0.32538
567200.0000    0.28869
567240.0000    0.40003
567280.0000    0.31562
567320.0000    0.32728
567360.0000    0.18686
567400.0000    0.11866
567440.0000   -0.29641
567480.0000   -0.30953
567520.0000   -0.33273
567560.0000   -0.10863
567600.0000   -0.09712
567640.0000   -0.23625
567680.0000   -0.12342
567720.0000   -0.44040
567760.0000   -0.10464
567800.0000    0.12631
567840.0000   -0.29451
567880.0000   -0.01830
567920.0000   -0.26313
567960.0000   -0.13666
568000.0000   -0.52932
568040.0000   -0.54615
568080.0000   -0.30647
568120.0000   -0.25914
568160.0000   -0.31076
568200.0000   -0.08588
568240.0000   -0.24433
568280.0000   -0.14484
568320.0000   -0.25223
568360.0000   -0.11516
568400.0000   -0.25696
568440.0000   -0.55573
568480.0000   -0.53600
568520.0000   -0.61595
568560.0000   -0.19660
568600.0000   -0.15813
568640.0000   -0.16331
568680.0000   -0.15236
568720.0000   -0.20003
568760.0000   -0.35850
568800.0000   -0.30761
568840.0000   -0.06380
568880.0000   -0.30114
568920.0000   -0.20239
568960.0000   -0.09995
569000.0000   -0.14658
569040.0000   -0.14195
569080.0000   -0.04264
569120.0000   -0.10201
569160.0000   -0.30008
569200.0000   -0.16354
569240.0000   -0.08337
569280.0000   -0.20117
569320.0000   -0.03158
569360.0000    0.01815
569400.0000   -0.11739
569440.0000   -0.16000
569480.0000   -0.26250
569520.0000   -0.16850
569560.0000   -0.50392
569600.0000   -0.55020
569640.0000   -0.45674
569680.0000   -0.44961
569720.0000   -0.37976
569760.0000   -0.75714
569800.0000   -0.32131
569840.0000   -0.10439
569880.0000   -0.29255
569920.0000   -0.35801
569960.0000   -0.40755
570000.0000   -0.24150
570040.0000   -0.27736
570080.0000   -0.52398
570120.0000   -0.32736
570160.0000   -0.33091
570200.0000   -0.01857
570240.0000   -0.32820
570280.0000   -0.56371
570320.0000   -0.55980
570360.0000   -0.23808
570400.0000   -0.24353
570440.0000   -0.61296
570480.0000   -0.31882
570520.0000   -0.41434
570560.0000   -0.52035
570600.0000   -0.17867
570640.0000   -0.48956
570680.0000   -0.65607
570720.0000   -0.50371
570760.0000   -0.54840
570800.0000   -0.34274
570840.0000   -0.17143
570880.0000   -0.54739
570920.0000   -0.35094
570960.0000   -0.33183
571000.0000   -0.33438
571040.0000   -0.33640
571080.0000   -0.21661
571120.0000   -0.28080
571160.0000   -0.48427
571200.0000   -0.42874
571240.0000   -0.56577
571280.0000   -0.28184
571320.0000   -0.22137
571360.0000   -0.40870
571400.0000   -0.40961
571440.0000   -0.25485
571480.0000   -0.48716
571520.0000   -0.40747
571560.0000   -0.52962
571600.0000   -0.39531
571640.0000   -0.55657
571680.0000   -0.57836
571720.0000   -0.26558
571760.0000   -0.41594
571800.0000   -0.40539
571840.0000   -0.35256
571880.0000   -0.69660
571920.0000   -0.38102
571960.0000   -0.50744
572000.0000   -0.25149
572040.0000   -0.26794
572080.0000   -0.12466
572120.0000   -0.06995
572160.0000   -0.52723
572200.0000   -0.71951
572240.0000   -0.36749
572280.0000   -0.23540
572320.0000   -0.42305
572360.0000   -0.10322
572400.0000   -0.22021
572440.0000   -0.27738
572480.0000   -0.42961
572520.0000   -0.49182
572560.0000   -0.11938
572600.0000   -0.27516
572640.0000   -0.30872
572680.0000   -0.26709
572720.0000   -0.41285
572760.0000   -0.04488
572800.0000   -0.40090
572840.0000   -0.21102
572880.0000   -0.07258
572920.0000   -0.65059
572960.0000   -0.46592
573000.0000   -0.22460
573040.0000   -0.28489
573080.0000   -0.12391
573120.0000   -0.12733
573160.0000   -0.33829
573200.0000   -0.52348
573240.0000   -0.29141
573280.0000   -0.50304
573320.0000   -0.29897
573360.0000   -0.51187
573400.0000   -0.59627
573440.0000   -0.54029
573480.0000   -0.57958
573520.0000   -0.70559
573560.0000   -0.53534
573600.0000   -0.61022
573640.0000   -0.77949
573680.0000   -0.63080
573720.0000   -0.19658
573760.0000   -0.54842
573800.0000   -0.62124
573840.0000   -0.55383
573880.0000   -0.10219
573920.0000   -0.28475
573960.0000   -0.32781
574000.0000   -0.38914
574040.0000   -0.52191
574080.0000   -0.46925
574120.0000   -0.16276
574160.0000    0.05964
574200.0000   -0.27255
574240.0000   -0.21566
574280.0000   -0.43788
574320.0000   -0.18001
574360.0000   -0.53675
574400.0000   -0.10401
574440.0000   -0.23636
574480.0000   -0.38652
574520.0000   -0.19285
574560.0000   -0.17987
574600.0000   -0.29104
574640.0000   -0.14251
574680.0000   -0.26840
574720.0000   -0.36718
574760.0000   -0.36003
574800.0000   -0.34282
574840.0000   -0.40385
574880.0000   -0.55196
574920.0000   -0.48562
574960.0000   -0.77470
575000.0000   -0.53560
575040.0000   -0.66980
575080.0000   -0.59572
575120.0000   -0.38008
575160.0000   -0.27107
575200.0000   -0.28340
575240.0000   -0.73749
575280.0000   -0.62786
575320.0000   -0.55744
575360.0000   -0.57110
575400.0000   -0.44538
575440.0000   -0.54004
575480.0000   -0.64747
575520.0000   -0.38805
575560.0000   -0.65986
575600.0000   -0.54944
575640.0000   -0.69297
575680.0000   -0.65214
575720.0000   -0.67647
575760.0000   -0.43003
575800.0000   -0.56246
575840.0000   -0.14632
575880.0000   -0.26470
575920.0000   -0.38735
575960.0000   -0.14543
576000.0000   -0.54103
576040.0000   -0.00344
576080.0000   -0.36460
576120.0000   -0.09957
576160.0000   -0.06364
576200.0000   -0.27622
576240.0000   -0.17899
576280.0000   -0.39696
576320.0000   -0.31942
576360.0000   -0.31535
576400.0000   -0.06944
576440.0000   -0.33220
576480.0000   -0.15417
576520.0000   -0.34612
576560.0000   -0.64146
576600.0000   -0.50192
576640.0000   -0.53732
576680.0000   -0.63555
576720.0000   -0.23935
576760.0000   -0.33623
576800.0000   -0.83501
576840.0000   -0.47949
576880.0000   -0.52352
576920.0000   -0.19820
576960.0000   -0.31265
577000.0000   -0.17141
577040.0000   -0.58592
577080.0000   -0.27279
577120.0000   -0.27473
577160.0000   -0.05679
577200.0000   -0.43049
577240.0000   -0.31721
577280.0000   -0.64840
577320.0000   -0.36547
577360.0000   -0.51088
577400.0000   -0.41205
577440.0000   -0.72498
577480.0000   -0.47293
577520.0000   -0.60924
577560.0000   -0.42126
577600.0000   -0.13077
577640.0000   -0.32378
577680.0000   -0.38740
577720.0000   -0.36830
577760.0000   -0.79574
577800.0000   -1.02071
577840.0000   -0.71355
577880.0000   -0.64591
577920.0000   -0.75149
577960.0000   -0.68982
578000.0000   -0.33107
578040.0000   -0.42780
578080.0000   -0.60060
578120.0000   -0.18277
578160.0000   -0.21157
578200.0000   -0.30668
578240.0000   -0.23381
578280.0000   -0.15007
578320.0000   -0.29319
578360.0000   -0.05953
578400.0000   -0.22146
578440.0000   -0.06807
578480.0000    0.00120
578520.0000   -0.06390
578560.0000    0.00263
578600.0000   -0.49930
578640.0000   -0.47803
578680.0000   -0.34727
578720.0000   -0.18931
578760.0000   -0.33391
578800.0000   -0.51074
578840.0000   -0.06408
578880.0000   -0.28614
578920.0000   -0.44203
578960.0000   -0.74101
579000.0000   -0.28235
579040.0000   -0.52567
579080.0000   -0.60043
579120.0000   -0.36157
579160.0000   -0.36660
579200.0000   -0.56193
579240.0000   -0.09308
579280.0000   -0.40439
579320.0000   -0.39356
579360.0000   -0.49156
579400.0000   -0.41776
579440.0000   -0.74515
579480.0000   -0.38665
579520.0000   -0.42670
579560.0000   -0.66387
579600.0000   -0.67925
579640.0000   -0.51209
579680.0000   -0.77994
579720.0000   -0.49835
579760.0000   -0.61131
579800.0000   -0.10489
579840.0000   -0.39717
579880.0000   -0.33933
579920.0000   -0.46824
579960.0000   -0.25045
580000.0000   -0.34445
580040.0000   -0.59001
580080.0000   -0.38657
580120.0000   -0.35385
580160.0000   -0.30603
580200.0000   -0.65621
580240.0000   -0.11515
580280.0000   -0.21613
580320.0000    0.14580
580360.0000   -0.17653
580400.0000   -0.08549
580440.0000   -0.26079
580480.0000   -0.23386
580520.0000   -0.19207
580560.0000   -0.38426
580600.0000   -0.32103
580640.0000   -0.53385
580680.0000   -0.26502
580720.0000   -0.05524
580760.0000   -0.14010
580800.0000   -0.10332
580840.0000   -0.18449
580880.0000   -0.55442
580920.0000   -0.50829
580960.0000   -0.12621
581000.0000   -0.18853
581040.0000   -0.29734
581080.0000   -0.46757
581120.0000   -0.10665
581160.0000   -0.28885
581200.0000   -0.49779
581240.0000   -0.32915
581280.0000   -0.21861
581320.0000   -0.11555
581360.0000   -0.08968
581400.0000   -0.23644
581440.0000   -0.17339
581480.0000   -0.17648
581520.0000   -0.14404
581560.0000   -0.23481
581600.0000   -0.27596
581640.0000   -0.51566
581680.0000   -0.28992
581720.0000   -0.11886
581760.0000   -0.09339
581800.0000   -0.17698
581840.0000   -0.72754
581880.0000   -0.20999
581920.0000   -0.18612
581960.0000   -0.35482
582000.0000   -0.35417
582040.0000   -0.25285
582080.0000   -0.17799
582120.0000   -0.30328
582160.0000   -0.42861
582200.0000   -0.56884
582240.0000   -0.30058
582280.0000   -0.40838
582320.0000   -0.34045
582360.0000   -0.24273
582400.0000   -0.11697
582440.0000   -0.13955
582480.0000   -0.60556
582520.0000   -0.11538
582560.0000   -0.43704
582600.0000   -0.44418
582640.0000   -0.23362
582680.0000   -0.36214
582720.0000   -0.44991
582760.0000   -0.04972
582800.0000   -0.24970
582840.0000   -0.62355
582880.0000   -0.34917
582920.0000   -0.66264
582960.0000   -0.29557
583000.0000   -0.25647
583040.0000   -0.15806
583080.0000   -0.26582
583120.0000   -0.02032
583160.0000   -0.21486
583200.0000   -0.04592
583240.0000   -0.62052
583280.0000   -0.81287
583320.0000   -0.22717
583360.0000   -0.26659
583400.0000   -0.11901
583440.0000   -0.31182
583480.0000   -0.18081
583520.0000   -0.39172
583560.0000   -0.27915
583600.0000   -0.30346
583640.0000   -0.43969
583680.0000   -0.33457
583720.0000   -0.54418
583760.0000   -0.25061
583800.0000   -0.46172
583840.0000   -0.16959
583880.0000   -0.39342
583920.0000   -0.37724
583960.0000   -0.07043
584000.0000   -0.42347
584040.0000   -0.30170
584080.0000   -0.28686
584120.0000   -0.21325
584160.0000   -0.35075
584200.0000   -0.31811
584240.0000   -0.40498
584280.0000   -0.29382
584320.0000   -0.23412
584360.0000   -0.27215
584400.0000   -0.32695
584440.0000   -0.44426
584480.0000   -0.38306
584520.0000   -0.09963
584560.0000   -0.32803
584600.0000   -0.16742
584640.0000   -0.19091
584680.0000   -0.41361
584720.0000   -0.18873
584760.0000   -0.13217
584800.0000   -0.22415
584840.0000   -0.35716
584880.0000   -0.36761
584920.0000   -0.24260
584960.0000   -0.22946
585000.0000   -0.73005
585040.0000   -0.55908
585080.0000   -0.17175
585120.0000   -0.21185
585160.0000   -0.56554
585200.0000   -0.27746
585240.0000   -0.35017
585280.0000   -0.34385
585320.0000   -0.61521
585360.0000   -0.23165
585400.0000   -0.21450
585440.0000   -0.57250
585480.0000   -0.16325
585520.0000   -0.40096
585560.0000   -0.32673
585600.0000   -0.02590
585640.0000   -0.43167
585680.0000   -0.24783
585720.0000   -0.14441
585760.0000   -0.11243
585800.0000   -0.23238
585840.0000   -0.29151
585880.0000   -0.35168
585920.0000   -0.33971
585960.0000   -0.29205
586000.0000   -0.36652
586040.0000   -0.35623
586080.0000   -0.45840
586120.0000   -0.22739
586160.0000   -0.33465
586200.0000   -0.45093
586240.0000   -0.40050
586280.0000   -0.40677
586320.0000   -0.35715
586360.0000   -0.31760
586400.0000   -0.66601
586440.0000   -0.51476
586480.0000   -0.53224
586520.0000   -0.40025
586560.0000   -0.50822
586600.0000   -0.34373
586640.0000   -0.54792
586680.0000   -0.79777
586720.0000   -0.40006
586760.0000   -0.27774
586800.0000   -0.57237
586840.0000   -0.19536
586880.0000   -0.51151
586920.0000   -0.43793
586960.0000   -0.59672
587000.0000   -0.70181
587040.0000   -0.45178
587080.0000   -0.27624
587120.0000   -0.47617
587160.0000   -0.48060
587200.0000   -0.27828
587240.0000   -0.20997
587280.0000   -0.38006
587320.0000   -0.23755
587360.0000   -0.30188
587400.0000   -0.49775
587440.0000   -0.62346
587480.0000   -0.20544
587520.0000   -0.39466
587560.0000   -0.81457
587600.0000   -0.38053
587640.0000   -0.36761
587680.0000   -0.35596
587720.0000   -0.74809
587760.0000   -0.51810
587800.0000   -0.99210
587840.0000   -0.62712
587880.0000   -0.42967
587920.0000   -0.49526
587960.0000   -0.71890
588000.0000   -0.42905
588040.0000   -0.17343
588080.0000   -0.25740
588120.0000   -0.19843
588160.0000   -0.25481
588200.0000   -0.39643
588240.0000   -0.84830
588280.0000   -0.80470
588320.0000   -0.42602
588360.0000   -0.35958
588400.0000   -0.38663
588440.0000   -0.64906
588480.0000   -0.00289
588520.0000   -0.05762
588560.0000   -0.24953
588600.0000   -0.16396
588640.0000   -0.14182
588680.0000    0.28722
588720.0000    0.16906
588760.0000    0.01872
588800.0000    0.06736
588840.0000   -0.40450
588880.0000   -0.41599
588920.0000   -0.41844
588960.0000   -0.32924
589000.0000    0.05881
589040.0000    0.14322
589080.0000    0.22010
589120.0000    0.46016
589160.0000    0.22271
589200.0000    0.11678
589240.0000    0.25971
589280.0000    0.27986
589320.0000    0.33913
589360.0000    0.09847
589400.0000   -0.02421
589440.0000    0.21560
589480.0000    0.10327
589520.0000    0.07124
589560.0000    0.34243
589600.0000    0.12714
589640.0000    0.14372
589680.0000    0.11378
589720.0000    0.22275
589760.0000    0.14175
589800.0000    0.22960
589840.0000   -0.01005
589880.0000    0.22229
589920.0000    0.26503
589960.0000    0.52627
590000.0000    0.44342
590040.0000    0.13526
590080.0000    0.32736
590120.0000    0.24560
590160.0000    0.19354
590200.0000    0.33373
590240.0000    0.17012
590280.0000    0.31596
590320.0000    0.33261
590360.0000    0.25524
590400.0000    0.22110
590440.0000    0.18508
590480.0000    0.18368
590520.0000    0.32654
590560.0000    0.23093
590600.0000    0.19889
590640.0000    0.12162
590680.0000    0.23374
590720.0000    0.13411
590760.0000    0.46784
590800.0000    0.33154
590840.0000    0.40839
590880.0000    0.07881
590920.0000    0.35398
590960.0000    0.37256
591000.0000    0.24370
591040.0000    0.10278
591080.0000    0.44775
591120.0000   -0.13313
591160.0000    0.23873
591200.0000    0.33478
591240.0000    0.31850
591280.0000    0.12004
591320.0000    0.22188
591360.0000   -0.04929
591400.0000    0.05886
591440.0000    0.00422
591480.0000   -0.00913
591520.0000   -0.01342
591560.0000    0.15566
591600.0000    0.22414
591640.0000    0.13232
591680.0000    0.28780
591720.0000    0.35287
591760.0000    0.22974
591800.0000   -0.02845
591840.0000    0.36581
591880.0000    0.34482
591920.0000    0.28813
591960.0000    0.16981
592000.0000    0.26285
592040.0000    0.29349
592080.0000    0.25698
592120.0000    0.15417
592160.0000    0.15086
592200.0000    0.30371
592240.0000    0.14720
592280.0000    0.04389
592320.0000    0.21286
592360.0000    0.24760
592400.0000    0.21055
592440.0000    0.20016
592480.0000    0.24541
592520.0000   -0.04727
592560.0000   -0.34110
592600.0000   -0.34876
592640.0000   -0.27060
592680.0000   -0.18109
592720.0000   -0.43920
592760.0000   -0.44310
592800.0000   -0.54277
592840.0000   -0.48219
592880.0000   -0.20536
592920.0000   -0.03690
592960.0000   -0.13704
593000.0000    0.03789
593040.0000   -0.34995
593080.0000   -0.28565
593120.0000   -0.27806
593160.0000   -0.27950
593200.0000   -0.24488
593240.0000   -0.18147
593280.0000   -0.28403
593320.0000   -0.25012
593360.0000   -0.51741
593400.0000   -0.47040
593440.0000   -0.14960
593480.0000   -0.34637
593520.0000    0.12801
593560.0000   -0.17006
593600.0000   -0.13951
593640.0000   -0.38717
593680.0000   -0.46522
593720.0000   -0.49820
593760.0000   -0.87725
593800.0000   -0.50256
593840.0000   -0.52846
593880.0000   -0.62803
593920.0000   -0.69622
593960.0000   -0.15631
594000.0000   -0.66599
594040.0000   -0.21387
594080.0000   -0.35925
594120.0000   -0.51887
594160.0000   -0.19823
594200.0000    0.22583
594240.0000    0.21669
594280.0000    0.29035
594320.0000    0.30815
594360.0000    0.49416
594400.0000    0.28881
594440.0000    0.16537
594480.0000    0.13863
594520.0000    0.57422
594560.0000    0.30749
594600.0000    0.45980
594640.0000   -0.03613
594680.0000   -0.15161
594720.0000   -0.76280
594760.0000   -0.49816
594800.0000   -0.18557
594840.0000    0.08585
594880.0000   -0.08851
594920.0000   -0.39680
594960.0000   -0.07268
595000.0000    0.13404
595040.0000    0.01431
595080.0000   -0.02040
595120.0000   -0.24012
595160.0000   -0.30066
595200.0000   -0.21958
595240.0000   -0.13849
595280.0000   -0.47376
595320.0000   -0.35311
595360.0000   -0.04928
595400.0000   -0.19979
595440.0000   -0.22284
595480.0000   -0.31174
595520.0000   -0.39716
595560.0000   -0.24840
595600.0000   -0.39319
595640.0000   -0.53158
595680.0000   -0.44423
595720.0000   -0.20297
595760.0000   -0.67314
595800.0000   -0.45229
595840.0000   -0.52161
595880.0000   -0.53120
595920.0000   -0.61682
595960.0000   -0.43573
596000.0000   -0.22149
596040.0000   -0.54370
596080.0000   -0.50090
596120.0000   -0.38748
596160.0000   -0.44537
596200.0000   -0.44898
596240.0000   -0.25306
596280.0000   -0.26311
596320.0000   -0.55181
596360.0000   -0.51610
596400.0000   -0.52603
596440.0000   -0.60158
596480.0000   -0.25064
596520.0000   -0.30421
596560.0000   -0.44535
596600.0000   -0.52968
596640.0000   -0.50272
596680.0000   -0.66809
596720.0000   -0.39202
596760.0000   -0.50168
596800.0000   -0.48196
596840.0000   -0.67840
596880.0000   -0.45670
596920.0000   -0.44003
596960.0000   -0.37881
597000.0000   -0.16690
597040.0000   -0.50650
597080.0000   -0.21673
597120.0000   -0.34368
597160.0000   -0.28195
597200.0000   -0.29229
597240.0000   -0.35347
597280.0000   -0.42639
597320.0000   -0.23781
597360.0000   -0.30913
597400.0000   -0.07236
597440.0000   -0.30302
597480.0000   -0.43641
597520.0000   -0.41451
597560.0000   -0.32356
597600.0000   -0.19496
597640.0000   -0.31168
597680.0000   -0.33545
597720.0000   -0.18209
597760.0000   -0.24197
597800.0000   -0.16700
597840.0000   -0.32507
597880.0000   -0.12028
597920.0000   -0.38686
597960.0000   -0.28379
598000.0000   -0.41659
598040.0000   -0.62888
598080.0000   -0.47104
598120.0000   -0.44621
598160.0000   -0.21871
598200.0000   -0.35698
598240.0000   -0.43194
598280.0000   -0.11841
598320.0000   -0.20957
598360.0000   -0.42385
598400.0000   -0.40689
598440.0000   -0.49253
598480.0000   -0.31962
598520.0000   -0.41295
598560.0000   -0.05400
598600.0000   -0.25270
598640.0000   -0.23831
598680.0000   -0.41617
598720.0000   -0.42086
598760.0000   -0.47772
598800.0000   -0.74698
598840.0000   -0.66375
598880.0000   -0.67688
598920.0000   -0.52758
598960.0000   -0.46361
599000.0000   -0.42091
599040.0000   -0.49639
599080.0000   -0.57931
599120.0000   -0.68881
599160.0000   -0.71270
599200.0000   -1.07095
599240.0000   -0.27924
599280.0000   -0.51114
599320.0000   -0.53586
599360.0000   -0.32665
599400.0000   -0.57182
599440.0000   -0.38666
599480.0000   -0.37894
599520.0000   -0.27726
599560.0000   -0.39326
599600.0000   -0.47477
599640.0000   -0.47256
599680.0000   -0.50602
599720.0000   -0.49309
599760.0000   -0.49543
599800.0000   -0.66446
599840.0000   -0.75386
599880.0000   -1.13386
599920.0000   -0.76774
599960.0000   -0.32710
600000.0000   -0.17452
600040.0000   -0.38004
600080.0000   -0.13623
600120.0000    0.04119
600160.0000   -0.43213
600200.0000   -0.12698
600240.0000   -0.51895
600280.0000   -0.19406
600320.0000   -0.09214
600360.0000   -0.06164
600400.0000   -0.09661
600440.0000   -0.21891
600480.0000   -0.02204
600520.0000   -0.13290
600560.0000   -0.28642
600600.0000   -0.04413
600640.0000    0.09141
600680.0000   -0.62151
600720.0000   -0.39713
600760.0000   -0.81370
600800.0000   -0.81375
600840.0000   -0.54604
600880.0000   -0.28359
600920.0000   -0.77950
600960.0000   -0.62062
601000.0000   -0.44608
601040.0000   -0.54604
601080.0000    0.09125
601120.0000    0.30083
601160.0000    0.34766
601200.0000    0.10263
601240.0000    0.14035
601280.0000    0.00906
601320.0000    0.30461
601360.0000    0.21483
601400.0000    0.00404
601440.0000   -0.01538
601480.0000    0.15908
601520.0000    0.41319
601560.0000    0.60184
601600.0000    0.40023
601640.0000    0.40309
601680.0000    0.30657
601720.0000    0.11826
601760.0000    0.19692
601800.0000    0.45623
601840.0000    0.38862
601880.0000    0.25746
601920.0000    0.52379
601960.0000    0.59048
602000.0000    0.36307
602040.0000    0.13034
602080.0000    0.24631
602120.0000    0.25683
602160.0000   -0.00031
602200.0000    0.13414
602240.0000    0.36615
602280.0000    0.28956
602320.0000    0.21349
602360.0000    0.18343
602400.0000    0.21847
602440.0000    0.37283
602480.0000    0.28382
602520.0000    0.53922
602560.0000    0.54994
602600.0000    0.19968
602640.0000    0.27677
602680.0000    0.17055
602720.0000    0.29734
602760.0000    0.07579
602800.0000    0.23621
602840.0000    0.23064
602880.0000    0.21637
602920.0000    0.13427
602960.0000    0.12397
603000.0000    0.20092
603040.0000    0.21987
603080.0000    0.12406
603120.0000    0.11313
603160.0000    0.37970
603200.0000   -0.04641
603240.0000    0.31743
603280.0000    0.21082
603320.0000    0.28564
603360.0000   -0.03212
603400.0000    0.18680
603440.0000   -0.13331
603480.0000    0.33617
603520.0000    0.20704
603560.0000   -0.10201
603600.0000    0.08735
603640.0000    0.14805
603680.0000    0.29035
603720.0000    0.23818
603760.0000    0.16375
603800.0000    0.17385
603840.0000    0.38930
603880.0000    0.46239
603920.0000    0.13026
603960.0000    0.14759
604000.0000    0.26900
604040.0000    0.28607
604080.0000    0.33074
604120.0000    0.14779
604160.0000    0.25992
604200.0000    0.13242
604240.0000    0.30646
604280.0000    0.00987
604320.0000    0.51254
604360.0000    0.40986
604400.0000    0.32714
604440.0000    0.17418
604480.0000    0.24280
604520.0000   -0.10338
604560.0000   -0.11438
604600.0000    0.06141
604640.0000   -0.07995
604680.0000   -0.06650
604720.0000   -0.05562
604760.0000   -0.05155
604800.0000   -0.37425
604840.0000   -0.19593
604880.0000   -0.41963
604920.0000   -0.14979
604960.0000   -0.14486
605000.0000   -0.58900
605040.0000   -0.51807
605080.0000   -0.42105
605120.0000   -0.50221
605160.0000   -0.29033
605200.0000   -0.40969
605240.0000   -0.22501
605280.0000   -0.40879
605320.0000   -0.20058
605360.0000   -0.21618
605400.0000   -0.25322
605440.0000   -0.36579
605480.0000   -0.29805
605520.0000   -0.31472
605560.0000   -0.20182
605600.0000   -0.17824
605640.0000    0.03008
605680.0000   -0.48615
605720.0000   -0.20751
605760.0000   -0.60762
605800.0000   -0.46194
605840.0000   -0.31268
605880.0000   -0.31601
605920.0000    0.03148
605960.0000   -0.33860
606000.0000   -0.23212
606040.0000   -0.13001
606080.0000   -0.00626
606120.0000    0.06192
606160.0000   -0.41115
606200.0000   -0.25534
606240.0000   -0.16765
606280.0000   -0.13532
606320.0000   -0.37769
606360.0000   -0.27679
606400.0000    0.02922
606440.0000   -0.35933
606480.0000   -0.51210
606520.0000   -0.48161
606560.0000    0.02360
606600.0000   -0.34581
606640.0000   -0.31619
606680.0000   -0.66312
606720.0000   -0.36293
606760.0000   -0.41582
606800.0000   -0.48541
606840.0000   -0.38520
606880.0000   -0.33801
606920.0000   -0.26389
606960.0000   -0.39246
607000.0000   -0.09667
607040.0000   -0.32853
607080.0000   -0.26223
607120.0000    0.03640
607160.0000   -0.14774
607200.0000   -0.57083
607240.0000   -0.09508
607280.0000   -0.02124
607320.0000   -0.40745
607360.0000   -0.15638
607400.0000   -0.07510
607440.0000   -0.19761
607480.0000   -0.36341
607520.0000   -0.35660
607560.0000   -0.40041
607600.0000   -0.26645
607640.0000   -0.57457
607680.0000   -0.43917
607720.0000   -0.32822
607760.0000   -0.24310
607800.0000   -0.46682
607840.0000   -0.35493
607880.0000   -0.02951
607920.0000   -0.21112
607960.0000   -0.44506
608000.0000   -0.19436
608040.0000   -0.28920
608080.0000   -0.12049
608120.0000   -0.28926
608160.0000   -0.14125
608200.0000   -0.13142
608240.0000    0.03056
608280.0000   -0.30038
608320.0000    0.03265
608360.0000   -0.47554
608400.0000   -0.12801
608440.0000   -0.33353
608480.0000   -0.15125
608520.0000   -0.39303
608560.0000   -0.34413
608600.0000   -0.15126
608640.0000   -0.35131
608680.0000   -0.41089
608720.0000   -0.47554
608760.0000   -0.24067
608800.0000   -0.00621
608840.0000   -0.33779
608880.0000   -0.42048
608920.0000    0.02397
608960.0000   -0.25392
609000.0000   -0.23141
609040.0000    0.04198
609080.0000    0.17276
609120.0000   -0.14510
609160.0000   -0.31378
609200.0000   -0.24911
609240.0000   -0.23570
609280.0000   -0.32119
609320.0000   -0.29040
609360.0000   -0.50776
609400.0000   -0.48564
609440.0000   -0.39006
609480.0000   -0.25495
609520.0000   -0.13040
609560.0000   -0.23842
609600.0000   -0.34498
609640.0000   -0.46566
609680.0000   -0.11476
609720.0000    0.12767
609760.0000    0.04324
609800.0000    0.13633
609840.0000    0.17596
609880.0000   -0.39968
609920.0000    0.03248
609960.0000   -0.12168
610000.0000   -0.36947
610040.0000   -0.35037
610080.0000   -0.27039
610120.0000   -0.56667
610160.0000   -0.24338
610200.0000   -0.19023
610240.0000   -0.60078
610280.0000   -0.15683
610320.0000   -0.08501
610360.0000   -0.01576
610400.0000    0.00189
610440.0000   -0.35380
610480.0000   -0.36825
610520.0000   -0.14634
610560.0000   -0.00186
610600.0000   -0.13227
610640.0000   -0.23234
610680.0000   -0.22949
610720.0000   -0.25408
610760.0000   -0.38359
610800.0000   -0.45262
610840.0000   -0.54342
610880.0000   -0.75824
610920.0000   -0.45515
610960.0000   -0.56388
611000.0000   -0.67337
611040.0000   -0.31317
611080.0000   -0.18400
611120.0000   -0.23404
611160.0000   -0.20440
611200.0000   -0.10479
611240.0000    0.03973
611280.0000   -0.16859
611320.0000   -0.06191
611360.0000   -0.12748
611400.0000   -0.20562
611440.0000   -0.24207
611480.0000   -0.33288
611520.0000   -0.32149
611560.0000   -0.47425
611600.0000   -0.25476
611640.0000   -0.35448
611680.0000   -0.52205
611720.0000   -0.24458
611760.0000   -0.16270
611800.0000   -0.61974
611840.0000   -0.20454
611880.0000   -0.35772
611920.0000   -0.57851
611960.0000   -0.16209
612000.0000   -0.20085
612040.0000   -0.23971
612080.0000   -0.26690
612120.0000   -0.35823
612160.0000   -0.20059
612200.0000   -0.28127
612240.0000   -0.46735
612280.0000   -0.44343
612320.0000   -0.31551
612360.0000   -0.25293
612400.0000   -0.43030
612440.0000   -0.32461
612480.0000   -0.22205
612520.0000   -0.24809
612560.0000   -0.24120
612600.0000   -0.26770
612640.0000   -0.26992
612680.0000   -0.30760
612720.0000   -0.26544
612760.0000   -0.16111
612800.0000   -0.20071
612840.0000    0.02661
612880.0000    0.09513
612920.0000    0.26640
612960.0000    0.16338
613000.0000    0.08398
613040.0000    0.20889
613080.0000    0.10756
613120.0000    0.14433
613160.0000    0.12915
613200.0000    0.15821
613240.0000    0.12201
613280.0000    0.15975
613320.0000   -0.05379
613360.0000   -0.16554
613400.0000   -0.50811
613440.0000   -0.47244
613480.0000   -0.39164
613520.0000   -0.42521
613560.0000   -0.50480
613600.0000   -0.15301
613640.0000   -0.07847
613680.0000   -0.35788
613720.0000   -0.31954
613760.0000   -0.14716
613800.0000   -0.00681
613840.0000   -0.19713
613880.0000   -0.22590
613920.0000   -0.43045
613960.0000   -0.24276
614000.0000   -0.40287
614040.0000   -0.42206
614080.0000   -0.09368
614120.0000   -0.28704
614160.0000   -0.34499
614200.0000   -0.38163
614240.0000    0.01831
614280.0000   -0.36102
614320.0000   -0.19561
614360.0000   -0.03709
614400.0000   -0.20529
614440.0000   -0.27290
614480.0000   -0.15175
614520.0000    0.10123
614560.0000   -0.12191
614600.0000   -0.31394
614640.0000   -0.30275
614680.0000   -0.35285
614720.0000   -0.22018
614760.0000   -0.47396
614800.0000   -0.19885
614840.0000   -0.01718
614880.0000    0.06154
614920.0000   -0.30481
614960.0000   -0.15337
615000.0000   -0.15172
615040.0000   -0.33310
615080.0000   -0.08689
615120.0000   -0.20602
615160.0000   -0.08225
615200.0000   -0.12159
615240.0000   -0.07495
615280.0000   -0.03408
615320.0000    0.02267
615360.0000   -0.16755
615400.0000   -0.03779
615440.0000   -0.04766
615480.0000    0.01187
615520.0000   -0.12772
615560.0000    0.09618
615600.0000    0.07362
615640.0000   -0.35816
615680.0000   -0.19270
615720.0000    0.00568
615760.0000    0.09207
615800.0000   -0.35434
615840.0000   -0.45880
615880.0000   -0.21097
615920.0000   -0.22334
615960.0000   -0.20125
616000.0000   -0.11714
616040.0000   -0.16741
616080.0000   -0.29386
616120.0000   -0.08690
616160.0000   -0.46318
616200.0000    0.09700
616240.0000    0.25381
616280.0000    0.35832
616320.0000    0.45830
616360.0000    0.45495
616400.0000    0.16868
616440.0000    0.23626
616480.0000    0.31641
616520.0000    0.44132
616560.0000    0.33217
616600.0000    0.19775
616640.0000   -0.06685
616680.0000    0.20759
616720.0000   -0.11428
616760.0000   -0.25794
616800.0000   -0.19787
616840.0000   -0.11945
616880.0000   -0.06057
616920.0000    0.01323
616960.0000   -0.00911
617000.0000   -0.24232
617040.0000   -0.23483
617080.0000   -0.27460
617120.0000   -0.17983
617160.0000   -0.51305
617200.0000   -0.42902
617240.0000   -0.34826
617280.0000   -0.35626
617320.0000   -0.50741
617360.0000   -0.60300
617400.0000   -0.37271
617440.0000   -0.41671
617480.0000   -0.24540
617520.0000   -0.50198
617560.0000   -0.38315
617600.0000   -0.40255
617640.0000   -0.72781
617680.0000   -0.38853
617720.0000   -0.43995
617760.0000   -0.05336
617800.0000    0.18997
617840.0000   -0.02993
617880.0000   -0.30621
617920.0000   -0.27747
617960.0000   -0.21931
618000.0000   -0.54274
618040.0000   -0.30991
618080.0000   -0.48304
618120.0000   -0.47270
618160.0000   -0.53608
618200.0000   -0.28496
618240.0000   -0.36396
618280.0000   -0.41572
618320.0000   -0.09273
618360.0000   -0.40210
618400.0000   -0.51228
618440.0000   -0.50625
618480.0000   -0.19095
618520.0000   -0.00348
618560.0000   -0.19595
618600.0000   -0.48693
618640.0000   -0.65869
618680.0000   -0.26465
618720.0000   -0.09880
618760.0000   -0.21150
618800.0000   -0.33921
618840.0000   -0.19059
618880.0000   -0.06184
618920.0000    0.08071
618960.0000   -0.02622
619000.0000   -0.20573
619040.0000   -0.23028
619080.0000   -0.48463
619120.0000   -0.26531
619160.0000   -0.25743
619200.0000   -0.38281
619240.0000   -0.24383
619280.0000   -0.70744
619320.0000   -0.68242
619360.0000   -0.13953
619400.0000   -0.51187
619440.0000   -0.49227
619480.0000   -0.57236
619520.0000   -0.43176
619560.0000   -0.53924
619600.0000   -0.36453
619640.0000   -0.07987
619680.0000   -0.30709
619720.0000   -0.17771
619760.0000   -0.31492
619800.0000   -0.51969
619840.0000   -0.44806
619880.0000   -0.84289
619920.0000   -0.39779
619960.0000   -0.43920
620000.0000   -0.66400
620040.0000   -0.74732
620080.0000   -0.50425
620120.0000   -0.36517
620160.0000   -0.45629
620200.0000   -0.66542
620240.0000   -0.52547
620280.0000   -0.74018
620320.0000   -0.59079
620360.0000   -0.43353
620400.0000   -0.74286
620440.0000   -0.41711
620480.0000   -0.58529
620520.0000   -0.67049
620560.0000   -0.53787
620600.0000   -0.47698
620640.0000   -0.28683
620680.0000   -0.67122
620720.0000   -0.08329
620760.0000   -0.31316
620800.0000   -0.48518
620840.0000   -0.38538
620880.0000   -0.29364
620920.0000   -0.40991
620960.0000   -0.48951
621000.0000   -0.65886
621040.0000   -0.29789
621080.0000   -0.60527
621120.0000   -0.34712
621160.0000   -0.41894
621200.0000   -0.56122
621240.0000   -0.62851
621280.0000   -0.83095
621320.0000   -0.75515
621360.0000   -0.43941
621400.0000   -0.48224
621440.0000   -0.70452
621480.0000   -0.17768
621520.0000   -0.34526
621560.0000   -0.25653
621600.0000   -0.25511
621640.0000   -0.46545
621680.0000   -0.63652
621720.0000   -0.22819
621760.0000   -0.47616
621800.0000   -0.11340
621840.0000   -0.71341
621880.0000   -0.48886
621920.0000   -0.52425
621960.0000   -0.24700
622000.0000   -0.30338
622040.0000   -0.70510
622080.0000   -0.51800
622120.0000   -0.28476
622160.0000   -0.50949
622200.0000   -0.72329
622240.0000   -0.52353
622280.0000   -0.44668
622320.0000   -0.63000
622360.0000   -0.26499
622400.0000   -0.62572
622440.0000   -0.46569
622480.0000   -0.19588
622520.0000   -0.42002
622560.0000   -0.37345
622600.0000   -0.32968
622640.0000   -0.39865
622680.0000   -0.34152
622720.0000   -0.51113
622760.0000   -0.46064
622800.0000   -0.28511
622840.0000   -0.75860
622880.0000   -0.71098
622920.0000   -0.43060
622960.0000   -0.32357
623000.0000   -0.42456
623040.0000   -0.21282
623080.0000   -0.48681
623120.0000   -0.37060
623160.0000   -0.33178
623200.0000   -0.40833
623240.0000   -0.00356
623280.0000   -0.09144
623320.0000   -0.67484
623360.0000   -0.66269
623400.0000   -0.51124
623440.0000   -0.54333
623480.0000   -0.26818
623520.0000   -0.27467
623560.0000   -0.49806
623600.0000   -0.57237
623640.0000   -0.54120
623680.0000   -0.60540
623720.0000   -0.45358
623760.0000   -0.50552
623800.0000   -0.41143
623840.0000   -0.32070
623880.0000   -0.00964
623920.0000   -0.36273
623960.0000   -0.44590
624000.0000   -0.46521
624040.0000   -0.73908
624080.0000   -0.10123
624120.0000   -0.42597
624160.0000   -0.34666
624200.0000   -0.39269
624240.0000   -0.68303
624280.0000   -0.38205
624320.0000   -0.71048
624360.0000   -0.50235
624400.0000   -0.37930
624440.0000   -0.39135
624480.0000   -0.35434
624520.0000   -0.33419
624560.0000   -0.28153
624600.0000   -0.17782
624640.0000   -0.40466
624680.0000    0.10318
624720.0000   -0.08230
624760.0000   -0.06361
624800.0000   -0.04941
624840.0000   -0.15792
624880.0000   -0.46815
624920.0000   -0.42583
624960.0000   -0.20888
625000.0000   -0.13193
625040.0000   -0.29522
625080.0000   -0.19848
625120.0000   -0.61945
625160.0000   -0.40644
625200.0000   -0.58633
625240.0000   -0.55982
625280.0000   -0.50448
625320.0000   -0.51735
625360.0000   -0.32918
625400.0000   -0.36756
625440.0000   -0.30430
625480.0000   -0.20334
625520.0000   -0.37979
625560.0000   -0.22700
625600.0000   -0.32566
625640.0000   -0.43967
625680.0000   -0.11481
625720.0000   -0.15335
625760.0000   -0.56684
625800.0000   -0.17993
625840.0000    0.12340
625880.0000    0.11676
625920.0000    0.12291
625960.0000    0.31270
626000.0000    0.54520
626040.0000    0.33797
626080.0000    0.45573
626120.0000    0.32638
626160.0000    0.59305
626200.0000    0.55511
626240.0000    0.26234
626280.0000    0.18000
626320.0000    0.43631
626360.0000    0.67339
626400.0000    0.66345
626440.0000    0.50731
626480.0000    0.19057
626520.0000    0.49092
626560.0000    0.29309
626600.0000    0.38890
626640.0000    0.45595
626680.0000    0.32041
626720.0000    0.45726
626760.0000    0.48719
626800.0000    0.25822
626840.0000    0.19292
626880.0000    0.45561
626920.0000   -0.04144
626960.0000   -0.08203
627000.0000   -0.11845
627040.0000   -0.25575
627080.0000   -0.48767
627120.0000   -0.60711
627160.0000   -0.43506
627200.0000   -0.48173
627240.0000   -0.44472
627280.0000   -0.35513
627320.0000   -0.04310
627360.0000   -0.35112
627400.0000   -0.54890
627440.0000   -0.14626
627480.0000   -0.07171
627520.0000   -0.07780
627560.0000   -0.23191
627600.0000   -0.35165
627640.0000   -0.47460
627680.0000   -0.25494
627720.0000   -0.33148
627760.0000   -0.29062
627800.0000   -0.05199
627840.0000   -0.32321
627880.0000   -0.17519
627920.0000   -0.03948
627960.0000   -0.40698
628000.0000   -0.10360
628040.0000   -0.25993
628080.0000   -0.32323
628120.0000   -0.30616
628160.0000   -0.23226
628200.0000   -0.24653
628240.0000   -0.36755
628280.0000   -0.27605
628320.0000   -0.24044
628360.0000   -0.46164
628400.0000   -0.13418
628440.0000    0.25580
628480.0000   -0.28035
628520.0000   -0.31968
628560.0000   -0.20475
628600.0000   -0.44606
628640.0000   -0.63323
628680.0000   -0.79405
628720.0000   -0.60440
628760.0000   -0.59472
628800.0000   -0.68935
628840.0000   -0.37990
628880.0000   -0.24867
628920.0000   -0.40256
628960.0000   -0.40917
629000.0000   -0.86656
629040.0000   -0.75147
629080.0000   -0.75874
629120.0000   -1.04914
629160.0000   -0.84313
629200.0000   -0.60730
629240.0000   -0.12423
629280.0000   -0.79782
629320.0000   -0.72691
629360.0000   -0.71260
629400.0000   -0.65860
629440.0000   -0.36755
629480.0000   -0.74835
629520.0000   -0.69958
629560.0000   -0.78555
629600.0000   -0.80959
629640.0000   -0.62648
629680.0000   -0.98832
629720.0000   -0.48075
629760.0000   -0.55757
629800.0000   -0.74217
629840.0000   -0.83156
629880.0000   -1.16922
629920.0000   -1.03918
629960.0000   -0.85697
630000.0000   -0.58034
630040.0000   -0.91003
630080.0000   -0.78051
630120.0000   -0.61795
630160.0000   -0.55211
630200.0000   -1.00693
630240.0000   -0.80278
630280.0000   -0.55927
630320.0000   -0.38482
630360.0000   -0.53003
630400.0000   -0.67985
630440.0000   -0.45590
630480.0000   -0.74188
630520.0000   -0.74553
630560.0000   -0.87871
630600.0000   -0.35619
630640.0000   -0.25169
630680.0000   -0.05022
630720.0000   -0.29012
630760.0000   -0.70738
630800.0000   -0.74095
630840.0000   -0.60826
630880.0000   -0.70321
630920.0000   -0.38727
630960.0000   -0.27788
631000.0000   -0.65577
631040.0000   -0.83353
631080.0000   -0.49383
631120.0000   -0.55506
631160.0000   -0.53552
631200.0000   -0.59947
631240.0000   -0.47505
631280.0000   -0.35446
631320.0000   -0.70573
631360.0000   -0.48041
631400.0000   -0.53649
631440.0000   -0.68453
631480.0000   -0.57875
631520.0000   -0.88855
631560.0000   -0.70268
631600.0000   -0.59209
631640.0000   -0.51064
631680.0000   -0.70438
631720.0000   -0.76914
631760.0000   -0.70280
631800.0000   -0.37078
631840.0000   -0.32231
631880.0000   -0.58327
631920.0000   -0.48603
631960.0000   -0.42582
632000.0000   -0.37318
632040.0000   -0.56322
632080.0000   -0.31399
632120.0000   -0.09567
632160.0000   -0.17269
632200.0000   -0.05343
632240.0000   -0.21471
632280.0000   -0.35843
632320.0000   -0.28247
632360.0000   -0.67195
632400.0000   -0.37367
632440.0000   -0.83268
632480.0000   -0.64969
632520.0000   -0.40977
632560.0000   -0.55631
632600.0000   -0.53000
632640.0000   -0.30038
632680.0000   -0.51811
632720.0000   -0.51646
632760.0000   -0.56120
632800.0000   -0.06532
632840.0000   -0.39984
632880.0000   -0.48214
632920.0000   -0.37766
632960.0000   -0.19007
633000.0000   -0.36258
633040.0000   -0.49763
633080.0000   -0.20684
633120.0000   -0.25679
633160.0000   -0.26598
633200.0000   -0.11758
633240.0000   -0.13076
633280.0000   -0.54609
633320.0000   -0.31062
633360.0000   -0.46574
633400.0000   -0.51679
633440.0000   -0.53150
633480.0000   -0.42070
633520.0000   -0.32204
633560.0000   -0.59223
633600.0000   -0.37672
633640.0000   -0.66262
633680.0000   -0.23027
633720.0000   -0.15434
633760.0000   -0.37269
633800.0000   -0.15558
633840.0000    0.09662
633880.0000   -0.10075
633920.0000   -0.19716
633960.0000   -0.11327
634000.0000   -0.06265
634040.0000   -0.21773
634080.0000   -0.21359
634120.0000   -0.05032
634160.0000   -0.26136
634200.0000   -0.14011
634240.0000   -0.15145
634280.0000   -0.42839
634320.0000   -0.02497
634360.0000   -0.18195
634400.0000   -0.33610
634440.0000   -0.04402
634480.0000   -0.17741
634520.0000   -0.26980
634560.0000   -0.16198
634600.0000   -0.19981
634640.0000    0.01998
634680.0000   -0.19438
634720.0000   -0.07181
634760.0000    0.03052
634800.0000   -0.20336
634840.0000   -0.41560
634880.0000   -0.26494
634920.0000   -0.18602
634960.0000   -0.15122
635000.0000   -0.15429
635040.0000   -0.30277
635080.0000   -0.16802
635120.0000    0.17441
635160.0000   -0.19089
635200.0000   -0.13940
635240.0000    0.09846
635280.0000    0.06425
635320.0000   -0.03298
635360.0000   -0.10922
635400.0000   -0.04595
635440.0000   -0.06829
635480.0000   -0.29159
635520.0000   -0.10322
635560.0000   -0.11336
635600.0000   -0.09666
635640.0000   -0.24506
635680.0000    0.34084
635720.0000    0.05741
635760.0000   -0.20995
635800.0000    0.17754
635840.0000   -0.13605
635880.0000    0.15350
635920.0000   -0.44122
635960.0000   -0.12427
636000.0000   -0.29941
636040.0000   -0.34634
636080.0000   -0.11287
636120.0000    0.04228
636160.0000    0.29218
636200.0000   -0.01701
636240.0000   -0.01241
636280.0000   -0.06433
636320.0000    0.15118
636360.0000    0.09810
636400.0000    0.06086
636440.0000    0.32710
636480.0000    0.12546
636520.0000    0.27417
636560.0000    0.58213
636600.0000    0.50096
636640.0000    0.63343
636680.0000    0.48611
636720.0000    0.56238
636760.0000    0.52789
636800.0000    0.51989
636840.0000    0.43385
636880.0000    0.58314
636920.0000    0.52598
636960.0000    0.63059
637000.0000    0.62247
637040.0000    0.43350
637080.0000    0.33576
637120.0000    0.47176
637160.0000    0.34781
637200.0000    0.11788
637240.0000    0.32098
637280.0000    0.14208
637320.0000    0.18729
637360.0000    0.23050
637400.0000    0.11190
637440.0000    0.13480
637480.0000    0.25541
637520.0000   -0.11587
637560.0000    0.22830
637600.0000    0.12828
637640.0000    0.32108
637680.0000    0.25005
637720.0000    0.29126
637760.0000    0.34922
637800.0000    0.17773
637840.0000    0.22780
637880.0000    0.66264
637920.0000    0.41563
637960.0000    0.44957
638000.0000    0.69101
638040.0000    0.26897
638080.0000    0.45749
638120.0000    0.32981
638160.0000    0.03159
638200.0000    0.41723
638240.0000    0.31189
638280.0000    0.33510
638320.0000    0.10924
638360.0000    0.17670
638400.0000    0.20290
638440.0000    0.68949
638480.0000    0.42145
638520.0000    0.13246
638560.0000    0.53356
638600.0000    0.31651
638640.0000    0.42830
638680.0000    0.18232
638720.0000    0.39658
638760.0000    0.33319
638800.0000    0.37149
638840.0000    0.33769
638880.0000    0.21610
638920.0000    0.58760
638960.0000    0.37318
639000.0000    0.31448
639040.0000    0.26457
639080.0000    0.35081
639120.0000    0.41442
639160.0000    0.19519
639200.0000    0.41924
639240.0000    0.24877
639280.0000    0.35957
639320.0000    0.17631
639360.0000    0.48234
639400.0000    0.29969
639440.0000    0.48497
639480.0000    0.41662
639520.0000    0.39842
639560.0000    0.28638
639600.0000    0.53871
639640.0000    0.25146
639680.0000    0.38627
639720.0000    0.33867
639760.0000    0.25048
639800.0000    0.18202
639840.0000    0.32633
639880.0000    0.26890
639920.0000    0.35728
639960.0000    0.31947
640000.0000    0.22172
640040.0000    0.16341
640080.0000    0.21708
640120.0000    0.28016
640160.0000    0.34352
640200.0000    0.19281
640240.0000    0.13341
640280.0000    0.50097
640320.0000    0.38172
640360.0000    0.37209
640400.0000    0.57016
640440.0000    0.27224
640480.0000    0.06453
640520.0000    0.24791
640560.0000    0.20645
640600.0000    0.17934
640640.0000    0.06145
640680.0000    0.27771
640720.0000    0.34284
640760.0000    0.09244
640800.0000   -0.07519
640840.0000    0.00126
640880.0000    0.20464
640920.0000    0.27770
640960.0000    0.29191
641000.0000    0.37454
641040.0000   -0.01818
641080.0000    0.21479
641120.0000    0.29695
641160.0000    0.02192
641200.0000    0.11176
641240.0000   -0.05535
641280.0000    0.16643
641320.0000    0.12202
641360.0000    0.31898
641400.0000    0.20626
641440.0000    0.27971
641480.0000    0.34409
641520.0000    0.21915
641560.0000    0.27709
641600.0000    0.27789
641640.0000    0.26848
641680.0000    0.09914
641720.0000    0.26858
641760.0000    0.37799
641800.0000    0.29404
641840.0000    0.07794
641880.0000    0.34936
641920.0000    0.35674
641960.0000    0.33824
642000.0000    0.36442
642040.0000    0.48962
642080.0000    0.18460
642120.0000    0.39781
642160.0000    0.20506
642200.0000    0.32013
642240.0000    0.19863
642280.0000    0.19786
642320.0000    0.34572
642360.0000    0.42944
642400.0000    0.15515
642440.0000    0.10702
642480.0000    0.27977
642520.0000    0.25506
642560.0000    0.05347
642600.0000    0.03040
642640.0000    0.25780
642680.0000    0.16552
642720.0000    0.32750
642760.0000    0.14849
642800.0000    0.21454
642840.0000    0.10347
642880.0000    0.13614
642920.0000    0.48482
642960.0000    0.09752
643000.0000    0.48430
643040.0000    0.33473
643080.0000    0.41109
643120.0000    0.21062
643160.0000    0.44707
643200.0000    0.53919
643240.0000    0.24211
643280.0000    0.44028
643320.0000    0.63931
643360.0000    0.33922
643400.0000    0.22086
643440.0000    0.37437
643480.0000    0.33198
643520.0000    0.23504
643560.0000    0.27414
643600.0000    0.18657
643640.0000    0.23754
643680.0000    0.30943
643720.0000   -0.03009
643760.0000    0.38187
643800.0000    0.13446
643840.0000    0.25981
643880.0000    0.26360
643920.0000    0.38553
643960.0000    0.54639
644000.0000    0.29997
644040.0000    0.43175
644080.0000    0.36791
644120.0000    0.46865
644160.0000    0.47917
644200.0000    0.56532
644240.0000    0.29255
644280.0000    0.33619
644320.0000    0.41468
644360.0000    0.21396
644400.0000    0.46628
644440.0000    0.32638
644480.0000   -0.04761
644520.0000    0.27507
644560.0000    0.13602
644600.0000    0.35937
644640.0000    0.22911
644680.0000    0.59189
644720.0000    0.43932
644760.0000    0.32857
644800.0000    0.31984
644840.0000    0.53598
644880.0000    0.43067
644920.0000    0.43116
644960.0000    0.48010
645000.0000    0.18865
645040.0000    0.84873
645080.0000    0.39650
645120.0000    0.35041
645160.0000    0.25794
645200.0000    0.57687
645240.0000    0.36501
645280.0000    0.38378
645320.0000    0.28592
645360.0000    0.22967
645400.0000    0.45067
645440.0000    0.18558
645480.0000    0.39510
645520.0000    0.48973
645560.0000    0.14606
645600.0000    0.25392
645640.0000    0.28721
645680.0000    0.13075
645720.0000    0.20027
645760.0000    0.37782
645800.0000   -0.02260
645840.0000    0.45018
645880.0000    0.24365
645920.0000    0.36047
645960.0000    0.29820
646000.0000    0.28756
646040.0000    0.49915
646080.0000    0.34859
646120.0000    0.46918
646160.0000    0.39455
646200.0000    0.21504
646240.0000    0.40290
646280.0000    0.15567
646320.0000    0.28073
646360.0000    0.22677
646400.0000    0.11217
646440.0000    0.17360
646480.0000    0.28797
646520.0000    0.23171
646560.0000    0.45895
646600.0000    0.18378
646640.0000    0.25938
646680.0000    0.35069
646720.0000    0.48816
646760.0000    0.03541
646800.0000    0.17548
646840.0000    0.44142
646880.0000    0.19961
646920.0000    0.33693
646960.0000    0.40626
647000.0000    0.16452
647040.0000   -0.03943
647080.0000    0.30090
647120.0000    0.14365
647160.0000    0.07844
647200.0000    0.04241
647240.0000    0.19011
647280.0000    0.35422
647320.0000    0.24094
647360.0000    0.38118
647400.0000    0.36488
647440.0000    0.45938
647480.0000    0.54703
647520.0000    0.30238
647560.0000    0.30655
647600.0000    0.53388
647640.0000    0.09715
647680.0000    0.25270
647720.0000    0.30379
647760.0000    0.27311
647800.0000    0.37430
647840.0000    0.43023
647880.0000    0.40349
647920.0000    0.47140
647960.0000    0.38416
648000.0000    0.37392
648040.0000    0.48441
648080.0000    0.19928
648120.0000    0.25277
648160.0000    0.54880
648200.0000    0.04359
648240.0000    0.10964
648280.0000    0.34035
648320.0000    0.38366
648360.0000    0.38937
648400.0000    0.41484
648440.0000    0.22716
648480.0000    0.38318
648520.0000    0.27721
648560.0000    0.07027
648600.0000    0.44080
648640.0000    0.31644
648680.0000    0.37230
648720.0000    0.25177
648760.0000    0.21892
648800.0000    0.35828
648840.0000    0.25949
648880.0000    0.43098
648920.0000    0.55841
648960.0000    0.26440
649000.0000    0.19065
649040.0000    0.11492
649080.0000    0.24540
649120.0000    0.25194
649160.0000    0.09074
649200.0000    0.46154
649240.0000    0.29136
649280.0000    0.44138
649320.0000    0.04878
649360.0000    0.43161
649400.0000    0.24449
649440.0000    0.31684
649480.0000    0.43472
649520.0000    0.27534
649560.0000    0.10530
649600.0000    0.34958
649640.0000    0.10480
649680.0000    0.31247
649720.0000    0.18520
649760.0000    0.42754
649800.0000    0.41759
649840.0000    0.37185
649880.0000    0.42393
649920.0000    0.49647
649960.0000    0.32313
650000.0000    0.45542
650040.0000    0.56792
650080.0000    0.21925
650120.0000    0.61524
650160.0000    0.48506
650200.0000    0.28962
650240.0000    0.39654
650280.0000    0.38714
650320.0000    0.44855
650360.0000    0.16541
650400.0000    0.12709
650440.0000    0.33906
650480.0000    0.40388
650520.0000    0.36895
650560.0000    0.29501
650600.0000    0.52017
650640.0000    0.15823
650680.0000    0.41552
650720.0000    0.45233
650760.0000    0.06775
650800.0000    0.21891
650840.0000    0.69087
650880.0000    0.31066
650920.0000    0.35125
650960.0000    0.32441
651000.0000    0.19184
651040.0000    0.12188
651080.0000    0.22020
651120.0000    0.02166
651160.0000    0.19846
651200.0000    0.29673
651240.0000    0.05176
651280.0000    0.23526
651320.0000    0.00787
651360.0000    0.08424
651400.0000    0.13515
651440.0000    0.22492
651480.0000    0.17422
651520.0000    0.48089
651560.0000    0.19634
651600.0000    0.38197
651640.0000    0.60863
651680.0000    0.46768
651720.0000    0.41808
651760.0000    0.28493
651800.0000    0.24662
651840.0000    0.20604
651880.0000    0.41855
651920.0000    0.41178
651960.0000    0.31923
652000.0000    0.36112
652040.0000    0.45674
652080.0000    0.37153
652120.0000    0.19797
652160.0000    0.14688
652200.0000    0.18816
652240.0000    0.24611
652280.0000    0.39169
652320.0000    0.23299
652360.0000    0.39710
652400.0000    0.53779
652440.0000    0.24157
652480.0000    0.08419
652520.0000    0.12951
652560.0000    0.20439
652600.0000    0.28613
652640.0000    0.13098
652680.0000    0.42212
652720.0000    0.57918
652760.0000    0.20192
652800.0000    0.68012
652840.0000    0.53492
652880.0000    0.66485
652920.0000    0.41313
652960.0000    0.16486
653000.0000    0.42918
653040.0000    0.55099
653080.0000    0.45669
653120.0000    0.46158
653160.0000    0.51529
653200.0000    0.59098
653240.0000    0.44034
653280.0000    0.61863
653320.0000    0.54327
653360.0000    0.64957
653400.0000    0.36938
653440.0000    0.52851
653480.0000    0.42871
653520.0000    0.67711
653560.0000    0.64920
653600.0000    0.34048
653640.0000    0.33454
653680.0000    0.50883
653720.0000    0.46528
653760.0000    0.46252
653800.0000    0.53439
653840.0000    0.39940
653880.0000    0.72130
653920.0000    0.54299
653960.0000    0.41639
654000.0000    0.68303
654040.0000    0.51743
654080.0000    0.48707
654120.0000    0.43855
654160.0000    0.54884
654200.0000    0.47702
654240.0000    0.59952
654280.0000    0.47178
654320.0000    0.49075
654360.0000    0.34372
654400.0000    0.33223
654440.0000    0.37908
654480.0000    0.49795
654520.0000    0.33339
654560.0000    0.22936
654600.0000    0.48523
654640.0000    0.49182
654680.0000    0.34062
654720.0000    0.59568
654760.0000    0.59293
654800.0000    0.52314
654840.0000    0.39648
654880.0000    0.38247
654920.0000    0.36473
654960.0000    0.22824
655000.0000    0.00126
655040.0000    0.24261
655080.0000    0.35708
655120.0000    0.28193
655160.0000    0.35275
655200.0000    0.23181
655240.0000    0.36609
655280.0000    0.42840
655320.0000    0.42405
655360.0000    0.38591
655400.0000    0.49483
655440.0000    0.46842
655480.0000    0.38747
655520.0000    0.36639
655560.0000    0.45790
655600.0000    0.47489
655640.0000    0.34235
655680.0000    0.32143
655720.0000    0.26041
655760.0000    0.33899
655800.0000    0.54752
655840.0000    0.43306
655880.0000    0.35066
655920.0000    0.59957
655960.0000    0.23724
656000.0000    0.17125
656040.0000    0.31625
656080.0000    0.23334
656120.0000    0.09497
656160.0000    0.07427
656200.0000    0.12611
656240.0000    0.09647
656280.0000    0.19132
656320.0000    0.15740
656360.0000    0.52900
656400.0000    0.35289
656440.0000    0.31866
656480.0000    0.11828
656520.0000    0.36071
656560.0000    0.39331
656600.0000    0.20715
656640.0000    0.07571
656680.0000    0.18885
656720.0000   -0.08783
656760.0000    0.24227
656800.0000    0.05664
656840.0000    0.22279
656880.0000    0.03561
656920.0000    0.22281
656960.0000    0.03765
657000.0000    0.56970
657040.0000    0.29258
657080.0000    0.21199
657120.0000    0.28771
657160.0000   -0.09751
657200.0000   -0.14025
657240.0000   -0.08293
657280.0000    0.47215
657320.0000    0.34847
657360.0000    0.42268
657400.0000    0.20138
657440.0000    0.36092
657480.0000    0.12661
657520.0000    0.16562
657560.0000    0.30622
657600.0000    0.36804
657640.0000    0.45787
657680.0000    0.58222
657720.0000    0.39317
657760.0000    0.12586
657800.0000    0.38993
657840.0000    0.28153
657880.0000    0.27992
657920.0000    0.31313
657960.0000    0.36517
658000.0000    0.42805
658040.0000    0.55213
658080.0000    0.35777
658120.0000    0.15446
658160.0000    0.35970
658200.0000    0.05439
658240.0000    0.27465
658280.0000    0.27192
658320.0000    0.52562
658360.0000    0.55054
658400.0000    0.35605
658440.0000    0.45303
658480.0000    0.63392
658520.0000    0.38230
658560.0000    0.25863
658600.0000    0.37198
658640.0000    0.49573
658680.0000    0.23212
658720.0000    0.04942
658760.0000    0.46960
658800.0000    0.31141
658840.0000    0.61494
658880.0000    0.30848
658920.0000    0.47741
658960.0000    0.42225
659000.0000    0.57324
659040.0000    0.25485
659080.0000    0.41891
659120.0000    0.40592
659160.0000    0.20687
659200.0000    0.22085
659240.0000    0.34401
659280.0000    0.40917
659320.0000    0.21988
659360.0000   -0.04658
659400.0000    0.01465
659440.0000    0.24415
659480.0000    0.13461
659520.0000    0.34512
659560.0000    0.20735
659600.0000    0.49015
659640.0000    0.13682
659680.0000    0.06149
659720.0000    0.28542
659760.0000    0.28882
659800.0000    0.05391
659840.0000    0.43327
659880.0000    0.38670
659920.0000    0.51974
659960.0000    0.20710
660000.0000    0.39704
660040.0000    0.28311
660080.0000    0.62410
660120.0000    0.36768
660160.0000    0.32338
660200.0000    0.31116
660240.0000    0.37662
660280.0000    0.25885
660320.0000    0.23476
660360.0000    0.37276
660400.0000    0.24973
660440.0000    0.57769
660480.0000    0.37874
660520.0000    0.22996
660560.0000    0.43531
660600.0000    0.42036
660640.0000    0.37079
660680.0000    0.39315
660720.0000    0.26196
660760.0000    0.46213
660800.0000    0.46955
660840.0000    0.36310
660880.0000    0.02995
660920.0000    0.23221
660960.0000    0.26355
661000.0000    0.44990
661040.0000    0.50243
661080.0000    0.57041
661120.0000    0.32394
661160.0000    0.25381
661200.0000    0.25074
661240.0000    0.35917
661280.0000    0.23723
661320.0000    0.29599
661360.0000    0.32871
661400.0000    0.11389
661440.0000    0.44671
661480.0000    0.29953
661520.0000    0.34352
661560.0000    0.09969
661600.0000    0.20270
661640.0000    0.24968
661680.0000    0.20748
661720.0000    0.15554
661760.0000    0.19553
661800.0000    0.30251
661840.0000    0.44537
661880.0000    0.34069
661920.0000    0.34561
661960.0000    0.44680
662000.0000    0.52465
662040.0000    0.52164
662080.0000    0.57584
662120.0000    0.20770
662160.0000    0.62769
662200.0000    0.39028
662240.0000    0.48550
662280.0000    0.43386
662320.0000    0.66953
662360.0000    0.67432
662400.0000    0.26650
662440.0000    0.24466
662480.0000    0.53804
662520.0000    0.38612
662560.0000    0.24664
662600.0000    0.06989
662640.0000    0.36907
662680.0000    0.20273
662720.0000    0.41391
662760.0000    0.09813
662800.0000    0.11383
662840.0000    0.23274
662880.0000    0.11186
662920.0000    0.19526
662960.0000    0.24174
663000.0000    0.38855
663040.0000    0.65216
663080.0000    0.21938
663120.0000    0.42998
663160.0000    0.33859
663200.0000    0.51049
663240.0000    0.04889
663280.0000    0.06418
663320.0000   -0.06022
663360.0000   -0.03784
663400.0000    0.26795
663440.0000    0.18499
663480.0000    0.13492
663520.0000   -0.21791
663560.0000   -0.45313
663600.0000   -0.08424
663640.0000   -0.60585
663680.0000   -0.85540
663720.0000   -0.30724
663760.0000   -0.29551
663800.0000   -0.32475
663840.0000    0.01396
663880.0000   -0.10536
663920.0000   -0.07320
663960.0000   -0.56115
664000.0000   -0.42698
664040.0000   -0.55652
664080.0000   -0.20306
664120.0000   -0.05643
664160.0000   -0.54732
664200.0000   -0.40458
664240.0000   -0.25269
664280.0000   -0.20630
664320.0000   -0.38375
664360.0000   -0.08626
664400.0000   -0.09534
664440.0000   -0.28223
664480.0000   -0.39947
664520.0000   -0.25719
664560.0000   -0.51049
664600.0000   -0.17009
664640.0000   -0.15476
664680.0000    0.09470
664720.0000   -0.24546
664760.0000    0.11715
664800.0000   -0.19234
664840.0000   -0.05856
664880.0000    0.06609
664920.0000    0.06936
664960.0000    0.07972
665000.0000    0.20392
665040.0000    0.21155
665080.0000    0.34511
665120.0000    0.19512
665160.0000    0.52517
665200.0000    0.12201
665240.0000    0.10351
665280.0000   -0.10935
665320.0000   -0.11004
665360.0000   -0.04829
665400.0000   -0.34018
665440.0000   -0.34317
665480.0000    0.01196
665520.0000   -0.41410
665560.0000   -0.13758
665600.0000   -0.23656
665640.0000   -0.12272
665680.0000   -0.19838
665720.0000   -0.28924
665760.0000   -0.49758
665800.0000   -0.57023
665840.0000   -0.61791
665880.0000   -0.28718
665920.0000   -0.49983
665960.0000   -0.38997
666000.0000   -0.39327
666040.0000   -0.30839
666080.0000   -0.17112
666120.0000   -0.34153
666160.0000   -0.44877
666200.0000   -0.27331
666240.0000   -0.41482
666280.0000   -0.29713
666320.0000   -0.33977
666360.0000   -0.23381
666400.0000   -0.37760
666440.0000   -0.25693
666480.0000   -0.48940
666520.0000   -0.15550
666560.0000   -0.25893
666600.0000   -0.35015
666640.0000   -0.40315
666680.0000   -0.33263
666720.0000   -0.42457
666760.0000   -0.43021
666800.0000   -0.55404
666840.0000    0.02653
666880.0000   -0.21637
666920.0000   -0.11370
666960.0000   -0.25388
667000.0000   -0.24225
667040.0000   -0.34563
667080.0000   -0.33416
667120.0000   -0.58347
667160.0000   -0.23304
667200.0000   -0.17373
667240.0000   -0.30535
667280.0000   -0.32447
667320.0000   -0.58328
667360.0000   -0.41336
667400.0000   -0.50379
667440.0000   -0.42819
667480.0000   -0.08204
667520.0000   -0.31598
667560.0000   -0.31992
667600.0000   -0.22187
667640.0000   -0.18872
667680.0000   -0.41054
667720.0000   -0.44979
667760.0000   -0.56154
667800.0000   -0.30566
667840.0000   -0.25154
667880.0000   -0.49417
667920.0000   -0.48347
667960.0000   -0.31033
668000.0000   -0.30746
668040.0000   -0.33231
668080.0000   -0.52477
668120.0000   -0.21720
668160.0000   -0.24760
668200.0000   -0.21527
668240.0000   -0.20550
668280.0000   -0.30731
668320.0000    0.05655
668360.0000   -0.24961
668400.0000   -0.33093
668440.0000   -0.18540
668480.0000   -0.10272
668520.0000   -0.17868
668560.0000   -0.12887
668600.0000   -0.08373
668640.0000   -0.18916
668680.0000   -0.20591
668720.0000   -0.26778
668760.0000   -0.19524
668800.0000   -0.16782
668840.0000   -0.12629
668880.0000   -0.13092
668920.0000   -0.30875
668960.0000   -0.17700
669000.0000   -0.09439
669040.0000   -0.14061
669080.0000   -0.18498
669120.0000   -0.02727
669160.0000   -0.28417
669200.0000   -0.09236
669240.0000   -0.26791
669280.0000   -0.14630
669320.0000   -0.21141
669360.0000   -0.05866
669400.0000   -0.11421
669440.0000   -0.06727
669480.0000    0.04383
669520.0000   -0.23822
669560.0000   -0.13601
669600.0000   -0.29348
669640.0000   -0.02099
669680.0000   -0.12571
669720.0000   -0.25051
669760.0000   -0.52248
669800.0000   -0.22281
669840.0000   -0.38376
669880.0000   -0.40684
669920.0000   -0.17980
669960.0000   -0.12002
670000.0000   -0.35565
670040.0000   -0.37793
670080.0000   -0.33066
670120.0000   -0.47591
670160.0000   -0.75287
670200.0000   -0.43988
670240.0000   -0.14704
670280.0000   -0.42533
670320.0000   -0.38414
670360.0000   -0.46496
670400.0000   -0.57961
670440.0000   -0.51554
670480.0000   -0.32465
670520.0000   -0.64195
670560.0000   -0.59952
670600.0000   -0.57353
670640.0000   -0.31692
670680.0000   -0.20885
670720.0000   -0.22206
670760.0000   -0.10936
670800.0000   -0.10858
670840.0000   -0.11427
670880.0000    0.08920
670920.0000    0.19322
670960.0000   -0.12351
671000.0000   -0.16658
671040.0000   -0.08864
671080.0000   -0.02965
671120.0000   -0.10512
671160.0000   -0.09346
671200.0000   -0.13727
671240.0000   -0.16446
671280.0000   -0.07304
671320.0000    0.20104
671360.0000    0.15669
671400.0000    0.28291
671440.0000    0.05901
671480.0000    0.09568
671520.0000    0.27519
671560.0000    0.15622
671600.0000    0.16574
671640.0000   -0.00602
671680.0000    0.11492
671720.0000    0.13422
671760.0000    0.21300
671800.0000    0.10687
671840.0000    0.07829
671880.0000    0.18070
671920.0000    0.18869
671960.0000    0.04373
672000.0000    0.09245
672040.0000    0.18939
672080.0000    0.10675
672120.0000    0.36125
672160.0000    0.05851
672200.0000    0.11244
672240.0000    0.10196
672280.0000    0.23634
672320.0000    0.12966
672360.0000    0.05030
672400.0000   -0.41707
672440.0000   -0.33413
672480.0000   -0.40016
672520.0000   -0.35996
672560.0000   -0.51433
672600.0000   -0.11588
672640.0000   -0.30884
672680.0000   -0.41232
672720.0000   -0.14550
672760.0000   -0.17780
672800.0000   -0.37506
672840.0000   -0.27498
672880.0000   -0.19994
672920.0000   -0.20623
672960.0000   -0.24556
673000.0000   -0.10300
673040.0000   -0.38948
673080.0000   -0.48782
673120.0000   -0.71790
673160.0000   -0.27839
673200.0000   -0.27453
673240.0000   -0.14128
673280.0000   -0.37034
673320.0000   -0.16109
673360.0000   -0.49639
673400.0000   -0.27935
673440.0000   -0.24498
673480.0000   -0.29689
673520.0000   -0.39509
673560.0000   -0.33931
673600.0000   -0.45501
673640.0000   -0.40567
673680.0000   -0.19619
673720.0000   -0.19282
673760.0000   -0.29291
673800.0000   -0.08637
673840.0000   -0.36448
673880.0000   -0.28263
673920.0000   -0.33348
673960.0000   -0.40172
674000.0000   -0.49299
674040.0000   -0.12009
674080.0000   -0.09375
674120.0000   -0.15132
674160.0000   -0.22013
674200.0000    0.08596
674240.0000   -0.13002
674280.0000    0.00416
674320.0000   -0.05898
674360.0000    0.00538
674400.0000   -0.16580
674440.0000   -0.11127
674480.0000   -0.00912
674520.0000   -0.25827
674560.0000   -0.22655
674600.0000    0.17802
674640.0000   -0.28788
674680.0000   -0.34070
674720.0000   -0.11398
674760.0000    0.00799
674800.0000   -0.05829
674840.0000   -0.10131
674880.0000    0.00911
674920.0000   -0.13263
674960.0000   -0.25431
675000.0000   -0.38306
675040.0000   -0.13903
675080.0000   -0.18079
675120.0000   -0.20697
675160.0000   -0.08422
675200.0000   -0.24832
675240.0000   -0.16710
675280.0000   -0.01537
675320.0000    0.07244
675360.0000   -0.09407
675400.0000   -0.41197
675440.0000   -0.22116
675480.0000   -0.43833
675520.0000   -0.35776
675560.0000   -0.31368
675600.0000   -0.16592
675640.0000   -0.25007
675680.0000   -0.18372
675720.0000   -0.23903
675760.0000   -0.08874
675800.0000   -0.22075
675840.0000   -0.38834
675880.0000   -0.49291
675920.0000   -0.20577
675960.0000   -0.42638
676000.0000   -0.42487
676040.0000   -0.38100
676080.0000   -0.65849
676120.0000   -0.49233
676160.0000   -0.39107
676200.0000   -0.49822
676240.0000   -0.33731
676280.0000   -0.12652
676320.0000   -0.07520
676360.0000   -0.23417
676400.0000   -0.21907
676440.0000   -0.22931
676480.0000   -0.14139
676520.0000   -0.15539
676560.0000   -0.11069
676600.0000   -0.12623
676640.0000   -0.26195
676680.0000   -0.45532
676720.0000   -0.35920
676760.0000   -0.38975
676800.0000   -0.36157
676840.0000   -0.05255
676880.0000   -0.24008
676920.0000   -0.47427
676960.0000   -0.55309
677000.0000   -0.42994
677040.0000   -0.26066
677080.0000   -0.09982
677120.0000   -0.04937
677160.0000   -0.27497
677200.0000   -0.21202
677240.0000   -0.21693
677280.0000   -0.21449
677320.0000   -0.10227
677360.0000   -0.51217
677400.0000    0.07936
677440.0000   -0.24317
677480.0000   -0.24461
677520.0000   -0.43945
677560.0000   -0.43985
677600.0000   -0.68562
677640.0000   -0.40083
677680.0000   -0.34202
677720.0000   -0.56962
677760.0000   -0.44811
677800.0000   -0.56023
677840.0000   -0.31497
677880.0000   -0.39805
677920.0000   -0.56400
677960.0000   -0.25717
678000.0000   -0.02404
678040.0000   -0.12538
678080.0000   -0.56423
678120.0000   -0.29604
678160.0000   -0.30208
678200.0000   -0.46048
678240.0000   -0.40186
678280.0000   -0.32945
678320.0000   -0.29329
678360.0000   -0.54659
678400.0000   -0.16679
678440.0000   -0.22269
678480.0000   -0.16597
678520.0000   -0.04811
678560.0000   -0.39112
678600.0000   -0.23387
678640.0000   -0.29744
678680.0000   -0.19117
678720.0000    0.10880
678760.0000   -0.34172
678800.0000   -0.10300
678840.0000   -0.12476
678880.0000   -0.18567
678920.0000   -0.44076
678960.0000   -0.42822
679000.0000   -0.11811
679040.0000   -0.50359
679080.0000   -0.22174
679120.0000   -0.18316
679160.0000   -0.49357
679200.0000   -0.36852
679240.0000   -0.77725
679280.0000   -0.58972
679320.0000   -0.63633
679360.0000   -0.35235
679400.0000   -0.22772
679440.0000   -0.35633
679480.0000   -0.23391
679520.0000   -0.24760
679560.0000   -0.14658
679600.0000   -0.17900
679640.0000   -0.19975
679680.0000   -0.14132
679720.0000   -0.03535
679760.0000   -0.14949
679800.0000   -0.10313
679840.0000   -0.27496
679880.0000   -0.27838
679920.0000   -0.21442
679960.0000   -0.01800
680000.0000   -0.33934
680040.0000   -0.40071
680080.0000   -0.27249
680120.0000   -0.27471
680160.0000   -0.21333
680200.0000   -0.42524
680240.0000   -0.15266
680280.0000   -0.23120
680320.0000   -0.20830
680360.0000   -0.25810
680400.0000   -0.37551
680440.0000   -0.19480
680480.0000   -0.28075
680520.0000   -0.39973
680560.0000   -0.19678
680600.0000   -0.26467
680640.0000   -0.10295
680680.0000   -0.13447
680720.0000   -0.23924
680760.0000   -0.38850
680800.0000   -0.40628
680840.0000   -0.25567
680880.0000   -0.11190
680920.0000   -0.06107
680960.0000   -0.24925
681000.0000   -0.10912
681040.0000    0.23781
681080.0000    0.18415
681120.0000    0.14339
681160.0000    0.19244
681200.0000    0.12907
681240.0000    0.12914
681280.0000    0.12642
681320.0000   -0.12210
681360.0000   -0.06894
681400.0000   -0.27229
681440.0000   -0.19573
681480.0000   -0.32406
681520.0000   -0.21403
681560.0000   -0.14652
681600.0000   -0.38529
681640.0000   -0.19232
681680.0000   -0.20153
681720.0000    0.15232
681760.0000    0.38416
681800.0000    0.23552
681840.0000   -0.02903
681880.0000   -0.20211
681920.0000   -0.35072
681960.0000   -0.64649
682000.0000   -0.61043
682040.0000   -0.58720
682080.0000    0.00571
682120.0000   -0.11854
682160.0000   -0.34208
682200.0000   -0.14863
682240.0000   -0.18163
682280.0000   -0.03602
682320.0000    0.09853
682360.0000   -0.18305
682400.0000   -0.22594
682440.0000   -0.38447
682480.0000   -0.27617
682520.0000   -0.20103
682560.0000   -0.17618
682600.0000   -0.12466
682640.0000   -0.55722
682680.0000   -0.24086
682720.0000   -0.22646
682760.0000   -0.23788
682800.0000   -0.18796
682840.0000   -0.56885
682880.0000   -0.22923
682920.0000   -0.34086
682960.0000   -0.77244
683000.0000   -0.23237
683040.0000   -0.22319
683080.0000   -0.46642
683120.0000   -0.27493
683160.0000   -0.13082
683200.0000   -0.26773
683240.0000   -0.08608
683280.0000   -0.11863
683320.0000   -0.14393
683360.0000   -0.44287
683400.0000   -0.09072
683440.0000   -0.23004
683480.0000   -0.13014
683520.0000    0.40984
683560.0000    0.15017
683600.0000    0.22669
683640.0000    0.26997
683680.0000    0.24219
683720.0000   -0.14830
683760.0000   -0.43470
683800.0000   -0.10501
683840.0000   -0.04501
683880.0000   -0.38583
683920.0000   -0.05173
683960.0000    0.05492
684000.0000   -0.20710
684040.0000   -0.04813
684080.0000   -0.45588
684120.0000   -0.85925
684160.0000   -0.28542
684200.0000   -0.12725
684240.0000    0.00232
684280.0000   -0.09909
684320.0000   -0.18841
684360.0000   -0.30505
684400.0000   -0.11845
684440.0000   -0.13429
684480.0000   -0.36263
684520.0000   -0.22831
684560.0000   -0.23608
684600.0000   -0.15848
684640.0000   -0.20361
684680.0000   -0.15001
684720.0000   -0.90073
684760.0000   -0.37466
684800.0000   -0.09636
684840.0000   -0.24776
684880.0000   -0.00387
684920.0000   -0.08612
684960.0000   -0.30509
685000.0000    0.15700
685040.0000    0.10480
685080.0000   -0.11076
685120.0000   -0.26921
685160.0000   -0.30493
685200.0000   -0.45275
685240.0000   -0.24039
685280.0000    0.08281
685320.0000   -0.26997
685360.0000   -0.60825
685400.0000   -0.34996
685440.0000   -0.20805
685480.0000   -0.34130
685520.0000   -0.73858
685560.0000   -0.43758
685600.0000   -0.24991
685640.0000   -0.52694
685680.0000   -0.20133
685720.0000   -0.12273
685760.0000   -0.26716
685800.0000   -0.19414
685840.0000   -0.16357
685880.0000   -0.34368
685920.0000   -0.47441
685960.0000   -0.45232
686000.0000   -0.37016
686040.0000   -0.20900
686080.0000   -0.44813
686120.0000   -0.39620
686160.0000   -0.68575
686200.0000   -0.67284
686240.0000   -0.64954
686280.0000   -0.45273
686320.0000   -0.37813
686360.0000   -0.39089
686400.0000   -0.25310
686440.0000   -0.54213
686480.0000   -0.25778
686520.0000   -0.31269
686560.0000   -0.21931
686600.0000   -0.11271
686640.0000   -0.26902
686680.0000   -0.11766
686720.0000   -0.09093
686760.0000   -0.43837
686800.0000   -0.28843
686840.0000    0.08518
686880.0000   -0.31290
686920.0000   -0.11111
686960.0000   -0.30031
687000.0000   -0.31232
687040.0000   -0.14436
687080.0000   -0.41356
687120.0000   -0.15413
687160.0000   -0.12977
687200.0000   -0.09205
687240.0000   -0.22138
687280.0000   -0.42085
687320.0000   -0.39472
687360.0000   -0.25869
687400.0000   -0.18706
687440.0000   -0.18820
687480.0000   -0.57613
687520.0000   -0.37352
687560.0000   -0.18940
687600.0000   -0.14265
687640.0000   -0.22563
687680.0000   -0.24098
687720.0000   -0.18720
687760.0000   -0.35332
687800.0000   -0.41739
687840.0000   -0.24600
687880.0000   -0.22537
687920.0000   -0.06785
687960.0000    0.17737
688000.0000    0.04772
688040.0000    0.04236
688080.0000   -0.07674
688120.0000   -0.41008
688160.0000   -0.30786
688200.0000   -0.43054
688240.0000   -0.16348
688280.0000   -0.24870
688320.0000   -0.26489
688360.0000   -0.42720
688400.0000   -0.27743
688440.0000   -0.29545
688480.0000   -0.30584
688520.0000   -0.14632
688560.0000   -0.38446
688600.0000   -0.34749
688640.0000   -0.17170
688680.0000   -0.22375
688720.0000   -0.16826
688760.0000   -0.40400
688800.0000   -0.38443
688840.0000   -0.43054
688880.0000   -0.63986
688920.0000   -0.59510
688960.0000   -0.29792
689000.0000   -0.38793
689040.0000   -0.13393
689080.0000   -0.67255
689120.0000   -0.37612
689160.0000   -0.40289
689200.0000   -0.26641
689240.0000   -0.24176
689280.0000   -0.07867
689320.0000   -0.15314
689360.0000   -0.27918
689400.0000   -0.12433
689440.0000   -0.37226
689480.0000   -0.11210
689520.0000   -0.39554
689560.0000   -0.36316
689600.0000   -0.38509
689640.0000   -0.32792
689680.0000   -0.46468
689720.0000   -0.77240
689760.0000   -0.29744
689800.0000   -0.52023
689840.0000   -0.54651
689880.0000   -0.60946
689920.0000   -0.69219
689960.0000   -0.45257
690000.0000   -0.50515
690040.0000   -0.28639
690080.0000    0.04235
690120.0000   -0.10417
690160.0000   -0.31075
690200.0000   -0.31287
690240.0000   -0.20943
690280.0000   -0.14657
690320.0000   -0.04899
690360.0000    0.03394
690400.0000   -0.46622
690440.0000   -0.22321
690480.0000   -0.25181
690520.0000   -0.30824
690560.0000   -0.58451
690600.0000   -0.11188
690640.0000   -0.24051
690680.0000   -0.32110
690720.0000   -0.23403
690760.0000   -0.28979
690800.0000   -0.46251
690840.0000   -0.34494
690880.0000   -0.19682
690920.0000   -0.56169
690960.0000   -0.52648
691000.0000   -0.48109
691040.0000   -0.48708
691080.0000   -0.20939
691120.0000    0.08804
691160.0000    0.18321
691200.0000   -0.05711
691240.0000   -0.28974
691280.0000    0.02897
691320.0000   -0.02305
691360.0000   -0.12738
691400.0000   -0.15033
691440.0000   -0.09427
691480.0000   -0.03178
691520.0000    0.09418
691560.0000   -0.47405
691600.0000   -0.47224
691640.0000   -0.04900
691680.0000   -0.12850
691720.0000   -0.64346
691760.0000   -0.37442
691800.0000   -0.33762
691840.0000   -0.47272
691880.0000   -0.47654
691920.0000   -0.32543
691960.0000   -0.40816
692000.0000   -0.38605
692040.0000   -0.57756
692080.0000   -0.34037
692120.0000   -0.16967
692160.0000   -0.02011
692200.0000   -0.13253
692240.0000   -0.18252
692280.0000   -0.22070
692320.0000   -0.19301
692360.0000   -0.25983
692400.0000   -0.13901
692440.0000   -0.17241
692480.0000   -0.23136
692520.0000   -0.46470
692560.0000   -0.01909
692600.0000   -0.22744
692640.0000   -0.43488
692680.0000   -0.56042
692720.0000   -0.66589
692760.0000   -0.28810
692800.0000   -0.37785
692840.0000    0.14888
692880.0000   -0.12108
692920.0000   -0.55294
692960.0000   -0.26643
693000.0000   -0.35830
693040.0000   -0.49502
693080.0000   -0.60349
693120.0000   -0.03282
693160.0000   -0.01122
693200.0000    0.18703
693240.0000    0.33621
693280.0000    0.08965
693320.0000    0.01222
693360.0000   -0.44743
693400.0000   -0.17775
693440.0000   -0.41126
693480.0000   -0.31694
693520.0000   -0.44672
693560.0000   -0.35670
693600.0000   -0.48892
693640.0000   -0.38202
693680.0000   -0.24125
693720.0000   -0.09818
693760.0000   -0.02990
693800.0000   -0.47480
693840.0000   -0.22825
693880.0000   -0.20623
693920.0000   -0.05506
693960.0000   -0.14656
694000.0000   -0.21260
694040.0000   -0.08298
694080.0000    0.13409
694120.0000   -0.24319
694160.0000   -0.02909
694200.0000   -0.21487
694240.0000   -0.23334
694280.0000   -0.25151
694320.0000   -0.31468
694360.0000   -0.21953
694400.0000   -0.31233
694440.0000   -0.53179
694480.0000   -0.53003
694520.0000   -0.49259
694560.0000   -0.29581
694600.0000   -0.43421
694640.0000   -0.44442
694680.0000   -0.43221
694720.0000   -0.22531
694760.0000   -0.22505
694800.0000   -0.06812
694840.0000   -0.17392
694880.0000   -0.17161
694920.0000   -0.17729
694960.0000    0.00689
695000.0000   -0.28500
695040.0000   -0.14607
695080.0000   -0.29895
695120.0000   -0.17992
695160.0000   -0.06697
695200.0000    0.08135
695240.0000   -0.05113
695280.0000    0.05540
695320.0000   -0.14072
695360.0000   -0.11211
695400.0000   -0.08589
695440.0000   -0.15338
695480.0000   -0.45650
695520.0000   -0.27369
695560.0000   -0.33125
695600.0000   -0.27689
695640.0000   -0.15622
695680.0000   -0.13119
695720.0000   -0.22922
695760.0000   -0.35750
695800.0000   -0.04383
695840.0000   -0.19592
695880.0000   -0.01684
695920.0000   -0.32941
695960.0000   -0.34427
696000.0000   -0.25536
696040.0000   -0.20309
696080.0000   -0.09926
696120.0000   -0.10571
696160.0000   -0.43076
696200.0000   -0.28742
696240.0000   -0.12520
696280.0000   -0.40918
696320.0000   -0.25496
696360.0000   -0.44378
696400.0000   -0.59288
696440.0000   -0.51966
696480.0000   -0.41490
696520.0000   -0.26161
696560.0000   -0.29657
696600.0000   -0.29857
696640.0000   -0.57028
696680.0000   -0.27048
696720.0000   -0.36385
696760.0000   -0.31349
696800.0000   -0.36845
696840.0000   -0.44916
696880.0000   -0.68444
696920.0000   -0.43128
696960.0000   -0.32957
697000.0000   -0.49486
697040.0000   -0.33666
697080.0000   -0.47353
697120.0000   -0.38514
697160.0000   -0.29048
697200.0000   -0.33488
697240.0000   -0.38559
697280.0000   -0.16370
697320.0000   -0.49577
697360.0000   -0.32445
697400.0000   -0.44615
697440.0000   -0.40874
697480.0000   -0.20799
697520.0000   -0.04204
697560.0000   -0.26740
697600.0000   -0.41042
697640.0000   -0.49898
697680.0000   -0.44441
697720.0000   -0.00609
697760.0000   -0.21898
697800.0000   -0.16413
697840.0000   -0.20074
697880.0000   -0.42893
697920.0000   -0.26348
697960.0000   -0.32207
698000.0000   -0.68924
698040.0000   -0.70697
698080.0000   -0.58314
698120.0000   -0.24747
698160.0000   -0.58126
698200.0000   -0.68215
698240.0000   -0.31860
698280.0000   -0.18748
698320.0000   -0.14758
698360.0000   -0.12428
698400.0000   -0.11042
698440.0000   -0.14685
698480.0000   -0.07526
698520.0000   -0.13721
698560.0000   -0.41024
698600.0000   -0.20107
698640.0000   -0.24404
698680.0000   -0.39317
698720.0000   -0.19795
698760.0000   -0.58413
698800.0000   -0.27199
698840.0000   -0.36614
698880.0000   -0.37563
698920.0000   -0.44142
698960.0000   -0.42852
699000.0000   -0.13129
699040.0000   -0.26910
699080.0000   -0.24028
699120.0000   -0.64152
699160.0000   -0.46816
699200.0000   -0.84328
699240.0000   -0.41671
699280.0000   -0.45539
699320.0000   -0.40623
699360.0000   -0.30650
699400.0000   -0.35237
699440.0000   -0.15405
699480.0000   -0.38019
699520.0000   -0.25372
699560.0000   -0.18421
699600.0000   -0.07506
699640.0000   -0.13641
699680.0000   -0.25619
699720.0000   -0.28076
699760.0000    0.02197
699800.0000   -0.21427
699840.0000   -0.25583
699880.0000   -0.16003
699920.0000   -0.90057
699960.0000    0.19073
700000.0000   -0.19959
700040.0000   -0.03055
700080.0000   -0.33637
700120.0000    0.20861
700160.0000    0.27676
700200.0000   -0.05616
700240.0000    0.04092
700280.0000   -0.06876
700320.0000   -0.13279
700360.0000   -0.09142
700400.0000   -0.54445
700440.0000   -0.82617
700480.0000   -0.59401
700520.0000   -0.57542
700560.0000   -0.72894
700600.0000   -0.47966
700640.0000   -0.19360
700680.0000   -0.32094
700720.0000   -0.26347
700760.0000   -0.31769
700800.0000   -0.35983
700840.0000   -0.42273
700880.0000   -0.42055
700920.0000   -0.24469
700960.0000   -0.85858
701000.0000   -0.76757
701040.0000   -0.60438
701080.0000   -0.65223
701120.0000   -0.42002
701160.0000   -0.28639
701200.0000   -0.40291
701240.0000   -0.60429
701280.0000   -0.68081
701320.0000   -0.65658
701360.0000   -0.72146
701400.0000   -0.52966
701440.0000   -0.40897
701480.0000   -0.25793
701520.0000   -0.51011
701560.0000   -0.51431
701600.0000   -0.23500
701640.0000    0.04440
701680.0000    0.16928
701720.0000    0.34924
701760.0000    0.11061
701800.0000    0.08875
701840.0000    0.33792
701880.0000    0.14655
701920.0000    0.00320
701960.0000    0.28145
702000.0000    0.23404
702040.0000    0.25106
702080.0000    0.35825
702120.0000    0.34834
702160.0000    0.32938
702200.0000    0.11708
702240.0000    0.39873
702280.0000    0.26632
702320.0000    0.29620
702360.0000    0.25761
702400.0000    0.16570
702440.0000    0.15558
702480.0000    0.11976
702520.0000    0.24297
702560.0000    0.16438
702600.0000    0.30696
702640.0000    0.37437
702680.0000    0.52200
702720.0000    0.18120
702760.0000    0.36387
702800.0000    0.37822
702840.0000    0.36316
702880.0000    0.31823
702920.0000    0.19604
702960.0000    0.36790
703000.0000    0.35082
703040.0000    0.20786
703080.0000    0.25645
703120.0000    0.41758
703160.0000    0.26324
703200.0000    0.27950
703240.0000    0.39734
703280.0000    0.61207
703320.0000    0.38548
703360.0000    0.23602
703400.0000    0.49448
703440.0000    0.38267
703480.0000    0.48428
703520.0000    0.31888
703560.0000    0.21343
703600.0000    0.45295
703640.0000    0.20289
703680.0000    0.31610
703720.0000    0.26906
703760.0000    0.41578
703800.0000    0.32781
703840.0000    0.42943
703880.0000    0.32845
703920.0000    0.38093
703960.0000    0.40262
704000.0000    0.30842
704040.0000    0.08680
704080.0000    0.12171
704120.0000    0.32524
704160.0000    0.26894
704200.0000    0.07929
704240.0000    0.44608
704280.0000    0.29226
704320.0000    0.34789
704360.0000    0.40870
704400.0000    0.56029
704440.0000    0.39043
704480.0000    0.41371
704520.0000    0.47529
704560.0000    0.49699
704600.0000    0.09762
704640.0000    0.23690
704680.0000    0.34804
704720.0000    0.27839
704760.0000    0.32910
704800.0000    0.10048
704840.0000    0.44786
704880.0000    0.40953
704920.0000    0.00957
704960.0000    0.35458
705000.0000    0.40692
705040.0000    0.24558
705080.0000    0.26404
705120.0000   -0.35309
705160.0000   -0.22156
705200.0000   -0.05699
705240.0000   -0.04077
705280.0000    0.35832
705320.0000    0.59119
705360.0000    0.47960
705400.0000    0.30500
705440.0000    0.43079
705480.0000    0.43341
705520.0000    0.35965
705560.0000    0.39890
705600.0000    0.27219
705640.0000    0.36731
705680.0000    0.40629
705720.0000    0.44838
705760.0000    0.38417
705800.0000    0.12275
705840.0000    0.17437
705880.0000    0.08047
705920.0000    0.32992
705960.0000    0.17060
706000.0000    0.26464
706040.0000    0.62680
706080.0000    0.75685
706120.0000    0.37093
706160.0000    0.28302
706200.0000    0.51779
706240.0000    0.18171
706280.0000    0.31866
706320.0000    0.17921
706360.0000    0.12588
706400.0000    0.24403
706440.0000    0.32465
706480.0000    0.31972
706520.0000    0.24916
706560.0000    0.18182
706600.0000    0.22280
706640.0000    0.35822
706680.0000    0.12026
706720.0000    0.16467
706760.0000    0.41788
706800.0000    0.33791
706840.0000    0.01618
706880.0000    0.21082
706920.0000    0.44454
706960.0000    0.35409
707000.0000    0.47315
707040.0000    0.52477
707080.0000    0.26518
707120.0000    0.46822
707160.0000    0.32215
707200.0000    0.41918
707240.0000    0.45066
707280.0000    0.37598
707320.0000    0.37359
707360.0000    0.49776
707400.0000    0.24594
707440.0000    0.17821
707480.0000    0.08987
707520.0000    0.21824
707560.0000   -0.09904
707600.0000    0.19477
707640.0000    0.31138
707680.0000    0.00392
707720.0000    0.31636
707760.0000    0.24530
707800.0000    0.21866
707840.0000    0.19916
707880.0000    0.34743
707920.0000    0.23286
707960.0000    0.30293
708000.0000    0.34110
708040.0000    0.36721
708080.0000    0.51844
708120.0000    0.33748
708160.0000    0.24575
708200.0000    0.15241
708240.0000    0.39909
708280.0000    0.34637
708320.0000    0.07369
708360.0000    0.23517
708400.0000    0.40432
708440.0000    0.02191
708480.0000    0.11306
708520.0000    0.30889
708560.0000    0.52186
708600.0000    0.57998
708640.0000    0.73230
708680.0000    0.42005
708720.0000    0.33335
708760.0000    0.34443
708800.0000    0.25488
708840.0000    0.32844
708880.0000    0.46929
708920.0000    0.46256
708960.0000    0.50723
709000.0000    0.49546
709040.0000    0.35160
709080.0000    0.32556
709120.0000    0.28963
709160.0000    0.15237
709200.0000    0.12181
709240.0000    0.39698
709280.0000    0.19705
709320.0000    0.31277
709360.0000    0.42551
709400.0000    0.19823
709440.0000    0.14936
709480.0000    0.24500
709520.0000    0.22310
709560.0000    0.31576
709600.0000    0.32140
709640.0000    0.37647
709680.0000    0.24155
709720.0000    0.32911
709760.0000    0.33267
709800.0000    0.45387
709840.0000    0.30990
709880.0000    0.24189
709920.0000    0.30971
709960.0000    0.31708
710000.0000    0.52389
710040.0000    0.34948
710080.0000    0.30953
710120.0000    0.31067
710160.0000    0.34529
710200.0000    0.44344
710240.0000    0.45500
710280.0000    0.21779
710320.0000    0.43105
710360.0000    0.42638
710400.0000    0.55421
710440.0000    0.38200
710480.0000    0.48837
710520.0000    0.47232
710560.0000    0.50483
710600.0000    0.27287
710640.0000    0.35319
710680.0000    0.57629
710720.0000    0.28285
710760.0000    0.34716
710800.0000    0.29659
710840.0000    0.43977
710880.0000    0.33809
710920.0000    0.21068
710960.0000    0.02633
711000.0000    0.04905
711040.0000    0.39649
711080.0000    0.23331
711120.0000    0.33405
711160.0000    0.09199
711200.0000    0.05995
711240.0000    0.50104
711280.0000    0.39451
711320.0000    0.27642
711360.0000   -0.07750
711400.0000   -0.05342
711440.0000   -0.20110
711480.0000   -0.39814
711520.0000   -0.20284
711560.0000   -0.12158
711600.0000   -0.00110
711640.0000   -0.18852
711680.0000   -0.16598
711720.0000   -0.34685
711760.0000   -0.15901
711800.0000   -0.14010
711840.0000   -0.38469
711880.0000   -0.15926
711920.0000   -0.51954
711960.0000   -0.39975
712000.0000   -0.19465
712040.0000   -0.20809
712080.0000   -0.10591
712120.0000   -0.64572
712160.0000   -0.32782
712200.0000    0.16357
712240.0000   -0.52517
712280.0000   -0.18897
712320.0000   -0.23534
712360.0000   -0.42332
712400.0000   -0.25789
712440.0000   -0.06597
712480.0000   -0.39990
712520.0000   -0.29966
712560.0000   -0.23926
712600.0000   -0.15856
712640.0000   -0.27520
712680.0000   -0.18377
712720.0000   -0.68904
712760.0000   -0.15664
712800.0000   -0.04028
712840.0000   -0.06578
712880.0000   -0.32077
712920.0000   -0.43768
712960.0000   -0.20610
713000.0000   -0.42723
713040.0000   -0.66886
713080.0000   -0.05090
713120.0000   -0.32807
713160.0000   -0.14812
713200.0000   -0.54956
713240.0000   -0.18463
713280.0000   -0.31674
713320.0000   -0.43448
713360.0000   -0.39333
713400.0000   -0.59898
713440.0000   -0.36040
713480.0000   -0.44411
713520.0000   -0.26531
713560.0000   -0.25741
713600.0000   -0.14983
713640.0000   -0.20477
713680.0000   -0.36920
713720.0000    0.21501
713760.0000   -0.21993
713800.0000   -0.18295
713840.0000   -0.30672
713880.0000   -0.32228
713920.0000   -0.26581
713960.0000   -0.32144
714000.0000   -0.19762
714040.0000   -0.38605
714080.0000   -0.38309
714120.0000   -0.33461
714160.0000   -0.14366
714200.0000   -0.20474
714240.0000   -0.32171
714280.0000   -0.20114
714320.0000    0.15528
714360.0000    0.41071
714400.0000    0.35616
714440.0000    0.18030
714480.0000    0.19677
714520.0000    0.40479
714560.0000    0.23328
714600.0000    0.41556
714640.0000    0.23139
714680.0000    0.31080
714720.0000    0.24814
714760.0000    0.23127
714800.0000    0.36867
714840.0000    0.13482
714880.0000    0.08411
714920.0000    0.20697
714960.0000    0.28680
715000.0000    0.25188
715040.0000    0.22430
715080.0000    0.13090
715120.0000    0.46742
715160.0000    0.31432
715200.0000    0.34582
715240.0000    0.15013
715280.0000    0.21623
715320.0000    0.18952
715360.0000    0.29926
715400.0000    0.20157
715440.0000    0.18509
715480.0000    0.23178
715520.0000    0.37412
715560.0000    0.24554
715600.0000    0.44088
715640.0000    0.19667
715680.0000    0.43571
715720.0000    0.17490
715760.0000    0.11398
715800.0000    0.28827
715840.0000    0.46347
715880.0000    0.47382
715920.0000    0.44775
715960.0000    0.57257
716000.0000    0.50670
716040.0000    0.52586
716080.0000    0.41661
716120.0000    0.46888
716160.0000    0.52569
716200.0000    0.44361
716240.0000    0.38364
716280.0000    0.04599
716320.0000    0.23763
716360.0000    0.22157
716400.0000    0.29127
716440.0000    0.20331
716480.0000    0.37271
716520.0000    0.65261
716560.0000    0.28207
716600.0000    0.01693
716640.0000    0.06873
716680.0000    0.15525
716720.0000    0.10294
716760.0000    0.19994
716800.0000    0.22961
716840.0000    0.35512
716880.0000    0.38687
716920.0000    0.11279
716960.0000    0.25198
717000.0000    0.19200
717040.0000    0.21459
717080.0000    0.11066
717120.0000    0.45429
717160.0000    0.18200
717200.0000    0.20361
717240.0000    0.20522
717280.0000    0.41774
717320.0000    0.48795
717360.0000    0.24305
717400.0000    0.27921
717440.0000    0.52869
717480.0000    0.40678
717520.0000    0.48631
717560.0000    0.54172
717600.0000    0.57263
717640.0000    0.39824
717680.0000    0.55711
717720.0000    0.37630
717760.0000    0.56588
717800.0000    0.44929
717840.0000    0.46179
717880.0000    0.57442
717920.0000    0.13202
717960.0000    0.23179
718000.0000    0.21417
718040.0000    0.61701
718080.0000    0.49598
718120.0000    0.44249
718160.0000    0.74705
718200.0000    0.25799
718240.0000    0.44421
718280.0000    0.19448
718320.0000    0.35890
718360.0000    0.29677
718400.0000    0.55970
718440.0000    0.26929
718480.0000    0.33325
718520.0000    0.45504
718560.0000    0.27298
718600.0000    0.25024
718640.0000    0.53722
718680.0000    0.47012
718720.0000    0.22517
718760.0000   -0.13885
718800.0000   -0.03556
718840.0000    0.41448
718880.0000    0.38952
718920.0000    0.29431
718960.0000    0.41783
719000.0000    0.18730
719040.0000    0.45347
719080.0000    0.28209
719120.0000    0.21534
719160.0000    0.23791
719200.0000    0.39785
719240.0000    0.34845
719280.0000    0.20484
719320.0000    0.14676
719360.0000    0.28981
719400.0000    0.13404
719440.0000    0.37062
719480.0000    0.24613
719520.0000    0.61041
719560.0000    0.54372
719600.0000    0.25836
719640.0000    0.33448
719680.0000    0.52635
719720.0000    0.35764
719760.0000    0.39963
719800.0000    0.52542
719840.0000    0.16324
719880.0000    0.15368
719920.0000    0.35292
719960.0000    0.22500
720000.0000    0.41936
720040.0000    0.25565
720080.0000    0.18236
720120.0000    0.24264
720160.0000    0.30977
720200.0000    0.49970
720240.0000    0.37365
720280.0000    0.35561
720320.0000    0.30666
720360.0000    0.10961
720400.0000    0.27897
720440.0000    0.45756
720480.0000    0.30727
720520.0000    0.17050
720560.0000    0.24993
720600.0000    0.22097
720640.0000    0.34087
720680.0000    0.34192
720720.0000    0.34559
720760.0000    0.40673
720800.0000    0.37132
720840.0000    0.31562
720880.0000    0.31075
720920.0000    0.31378
720960.0000    0.27328
721000.0000    0.32306
721040.0000    0.34939
721080.0000    0.45971
721120.0000    0.42416
721160.0000    0.25165
721200.0000    0.34336
721240.0000    0.33518
721280.0000    0.25517
721320.0000    0.39537
721360.0000    0.33676
721400.0000    0.24218
721440.0000    0.28356
721480.0000    0.43455
721520.0000    0.46969
721560.0000    0.34153
721600.0000    0.32860
721640.0000    0.25050
721680.0000    0.33070
721720.0000    0.35176
721760.0000    0.26139
721800.0000    0.41049
721840.0000    0.44438
721880.0000    0.30520
721920.0000    0.20462
721960.0000    0.40035
722000.0000    0.15935
722040.0000    0.39142
722080.0000    0.33626
722120.0000    0.26956
722160.0000    0.09705
722200.0000    0.21728
722240.0000    0.32927
722280.0000    0.41306
722320.0000    0.27609
722360.0000    0.28799
722400.0000    0.41557
722440.0000    0.42600
722480.0000    0.46446
722520.0000    0.51358
722560.0000    0.39351
722600.0000    0.32910
722640.0000    0.45787
722680.0000    0.36298
722720.0000    0.41374
722760.0000    0.37971
722800.0000    0.24689
722840.0000    0.38742
722880.0000    0.23795
722920.0000    0.27443
722960.0000    0.29135
723000.0000    0.28386
723040.0000    0.37417
723080.0000    0.31703
723120.0000    0.33172
723160.0000    0.46413
723200.0000    0.36110
723240.0000    0.35253
723280.0000    0.54076
723320.0000    0.20096
723360.0000    0.34507
723400.0000    0.28862
723440.0000    0.57564
723480.0000    0.40081
723520.0000    0.32409
723560.0000    0.32581
723600.0000    0.43941
723640.0000    0.35394
723680.0000    0.48049
723720.0000    0.54682
723760.0000    0.36100
723800.0000    0.17407
723840.0000    0.29791
[truncated: 158,795 more chars]
